# Supplementary material for: Basal leakage in oscillation: Coupled transcriptional and translational control using feed-forward loops
Source: PLoS Comput Biol. 2020 Sep 3;16(9):e1007740. doi: 10.1371/journal.pcbi.1007740 (PMC7494099; doi:10.1371/journal.pcbi.1007740)
Supplement: S1 Appendix — (ZIP) [file pcbi.1007740.s010.zip]

Archive with 172 entries (156 files):
- Codes/
- Codes/1.M1/
- Codes/1.M1/1_caller_M1.py
- Codes/1.M1/2_caller_SSA_M1.py
- Codes/1.M1/3_curve_fitting.py
- Codes/1.M1/4a_M1_par_dist.py
- Codes/1.M1/4b_calculating_kl.py
- Codes/1.M1/M1_Hill_Basal_0p25.csv
- Codes/1.M1/M1_Hill_noBasal.csv
- Codes/1.M1/M1_KL.csv
- Codes/1.M1/M1_mRNA_Basal_0p25.csv
- Codes/1.M1/M1_mRNA_noBasal.csv
- Codes/1.M1/M1_Protein_Basal_0p25.csv
- Codes/1.M1/M1_Protein_noBasal.csv
- Codes/1.M1/M1_SSA.pyx
- Codes/1.M1/setup.py
- Codes/1.M1/workingPara_M1.csv
- Codes/2.M2/
- Codes/2.M2/1_caller_M2.py
- Codes/2.M2/2_caller_SSA_M2.py
- Codes/2.M2/3_curve_fitting.py
- Codes/2.M2/M2_SSA.pyx
- Codes/2.M2/workingPara_M2.csv
- Codes/3.M3/
- Codes/3.M3/1_caller_M3.py
- Codes/3.M3/2_caller_SSA_M3.py
- Codes/3.M3/3_curve_fitting.py
- Codes/3.M3/M3_SSA.pyx
- Codes/3.M3/workingPara_M3.csv
- Codes/4.M4/
- Codes/4.M4/1_caller_M4.py
- Codes/4.M4/2_caller_SSA_M4.py
- Codes/4.M4/3_curve_fitting.py
- Codes/4.M4/M4_SSA.pyx
- Codes/4.M4/workingPara_M4.csv
- Codes/5.M5/
- Codes/5.M5/1_caller_M5.py
- Codes/5.M5/2_caller_SSA_M5.py
- Codes/5.M5/3_curve_fitting.py
- Codes/5.M5/4a_M5_par_dist.py
- Codes/5.M5/4b_calculating_kl.py
- Codes/5.M5/M5_Hill_Basal_0p25.csv
- Codes/5.M5/M5_Hill_noBasal.csv
- Codes/5.M5/M5_KL.csv
- Codes/5.M5/M5_mRNA_Basal_0p25.csv
- Codes/5.M5/M5_mRNA_noBasal.csv
- Codes/5.M5/M5_Protein_Basal_0p25.csv
- Codes/5.M5/M5_Protein_noBasal.csv
- Codes/5.M5/M5_SSA.pyx
- Codes/5.M5/M5_SSA_ox.pyx
- Codes/5.M5/setup.py
- Codes/5.M5/workingPara_M5.csv
- Codes/6.CFFL/
- Codes/6.CFFL/1_caller_CFFL.py
- Codes/6.CFFL/2_caller_SSA_CFFL.py
- Codes/6.CFFL/3_curve_fitting.py
- Codes/6.CFFL/CFFL_SSA.pyx
- Codes/6.CFFL/CFFL_SSA_ox.pyx
- Codes/6.CFFL/workingPara_CFFL.csv
- Codes/7.IFFL/
- Codes/7.IFFL/1_caller_IFFL.py
- Codes/7.IFFL/2_caller_SSA_IFFL.py
- Codes/7.IFFL/3_curve_fitting.py
- Codes/7.IFFL/IFFL_SSA.pyx
- Codes/7.IFFL/workingPara_IFFL.csv
- Codes/8.NF/
- Codes/8.NF/1_caller_NF.py
- Codes/8.NF/2_caller_SSA_NF.py
- Codes/8.NF/3_curve_fitting.py
- Codes/8.NF/NF_SSA.pyx
- Codes/8.NF/workingPara_NF.csv
- Codes/9.PF/
- Codes/9.PF/1_caller_PF.py
- Codes/9.PF/2_caller_SSA_PF.py
- Codes/9.PF/3_curve_fitting.py
- Codes/9.PF/PF_SSA.pyx
- Codes/9.PF/workingPara_PF.csv
- Codes/functions/
- Codes/functions/findpeak_acf.py
- Codes/functions/myautocorr.pyx
- Codes/functions/my_functions.py
- Codes/functions/my_ODE.py
- Codes/functions/setup.py
- Codes/functions/__pycache__/
- Codes/functions/__pycache__/findpeak_acf.cpython-37.pyc
- Codes/functions/__pycache__/my_functions.cpython-37.pyc
- Codes/functions/__pycache__/my_ODE.cpython-37.pyc
- Codes/plots/
- Codes/plots/data/
- Codes/plots/data/CFFL_decayrates_0.csv
- Codes/plots/data/CFFL_decayrates_10.csv
- Codes/plots/data/CFFL_decayrates_15.csv
- Codes/plots/data/CFFL_decayrates_20.csv
- Codes/plots/data/CFFL_decayrates_25.csv
- Codes/plots/data/CFFL_decayrates_5.csv
- Codes/plots/data/CFFL_decayrates_mut.csv
- Codes/plots/data/CFFL_decayrates_ox100.csv
- Codes/plots/data/CFFL_decayrates_ox150.csv
- Codes/plots/data/CFFL_decayrates_ox30.csv
- Codes/plots/data/CFFL_decayrates_ox300.csv
- Codes/plots/data/data_for_mamalian_clock/
- Codes/plots/data/data_for_mamalian_clock/black_dot(WT).csv
- Codes/plots/data/data_for_mamalian_clock/blue_dot(Mutant).csv
- Codes/plots/data/data_for_ztl_mutant/
- Codes/plots/data/data_for_ztl_mutant/11-5.csv
- Codes/plots/data/data_for_ztl_mutant/19-20.csv
- Codes/plots/data/data_for_ztl_mutant/31-31.csv
- Codes/plots/data/data_for_ztl_mutant/61-15.csv
- Codes/plots/data/data_for_ztl_mutant/64-23.csv
- Codes/plots/data/data_for_ztl_mutant/WT.csv
- Codes/plots/data/data_for_ztl_mutant/ztl_mutant.csv
- Codes/plots/data/IFFL_decayrates_0.csv
- Codes/plots/data/IFFL_decayrates_10.csv
- Codes/plots/data/IFFL_decayrates_15.csv
- Codes/plots/data/IFFL_decayrates_20.csv
- Codes/plots/data/IFFL_decayrates_25.csv
- Codes/plots/data/IFFL_decayrates_5.csv
- Codes/plots/data/M1_decayrates_0.csv
- Codes/plots/data/M1_decayrates_10.csv
- Codes/plots/data/M1_decayrates_15.csv
- Codes/plots/data/M1_decayrates_20.csv
- Codes/plots/data/M1_decayrates_25.csv
- Codes/plots/data/M1_decayrates_5.csv
- Codes/plots/data/M2_decayrates_0.csv
- Codes/plots/data/M3_decayrates_0.csv
- Codes/plots/data/M4_decayrates_0.csv
- Codes/plots/data/M5_decayrates_0.csv
- Codes/plots/data/M5_decayrates_10.csv
- Codes/plots/data/M5_decayrates_15.csv
- Codes/plots/data/M5_decayrates_20.csv
- Codes/plots/data/M5_decayrates_25.csv
- Codes/plots/data/M5_decayrates_5.csv
- Codes/plots/data/M5_decayrates_mut.csv
- Codes/plots/data/M5_decayrates_ox_01.csv
- Codes/plots/data/M5_decayrates_ox_03.csv
- Codes/plots/data/M5_decayrates_ox_05.csv
- Codes/plots/data/M5_decayrates_ox_10.csv
- Codes/plots/data/NF_decayrates_0.csv
- Codes/plots/data/NF_decayrates_10.csv
- Codes/plots/data/NF_decayrates_15.csv
- Codes/plots/data/NF_decayrates_20.csv
- Codes/plots/data/NF_decayrates_25.csv
- Codes/plots/data/NF_decayrates_5.csv
- Codes/plots/data/PF_decayrates_0.csv
- Codes/plots/data/PF_decayrates_10.csv
- Codes/plots/data/PF_decayrates_15.csv
- Codes/plots/data/PF_decayrates_20.csv
- Codes/plots/data/PF_decayrates_25.csv
- Codes/plots/data/PF_decayrates_5.csv
- Codes/plots/Figure_1C.py
- Codes/plots/Figure_1Dleft.py
- Codes/plots/Figure_1Dright.py
- Codes/plots/Figure_1Eleft.py
- Codes/plots/Figure_1Eright.py
- Codes/plots/Figure_2A.py
- Codes/plots/Figure_2B.py
- Codes/plots/Figure_2C.py
- Codes/plots/Figure_3B.py
- Codes/plots/Figure_3C_CFFL.py
- Codes/plots/Figure_3C_IFFL.py
- Codes/plots/Figure_3C_NF.py
- Codes/plots/Figure_3C_PF.py
- Codes/plots/Figure_4.py
- Codes/plots/Figure_5A.py
- Codes/plots/Figure_5B.py
- Codes/plots/Figure_5C_CFFL.py
- Codes/plots/Figure_5C_M5.py
- Codes/plots/Figure_5D_CFFL.jpg
- Codes/plots/Figure_5D_CFFL.py
- Codes/plots/Figure_5D_M5.jpg
- Codes/plots/Figure_5D_M5.py
- Codes/Readme.pdf
