# Supplementary material for: Basal leakage in oscillation: Coupled transcriptional and translational control using feed-forward loops
Source: PLoS Comput Biol. 2020 Sep 3;16(9):e1007740. doi: 10.1371/journal.pcbi.1007740 (PMC7494099; doi:10.1371/journal.pcbi.1007740)
Supplement: S1 Appendix — (ZIP) [file pcbi.1007740.s010.zip › Codes/1.M1/3_curve_fitting.py]

import sys, os, csv, time
sys.path.insert(0, 'path/to/functions/directory/')

from pathlib import Path
import linecache
import numpy as np
from scipy.optimize import curve_fit
from findpeak_acf import *
from my_functions import fwhm, exp_fit

filename = "path/to/autocorrelation file/"
my_file = Path(filename)
if my_file.is_file():

    lags = np.arange(0.0, 240, 0.1)
    
    # change the size of the array (1000) to the number of parameter inside
    # the auto-correlation file (from previous step 2)
    result = np.zeros((1000, 9))
    ino = 0
    for i in range(1, 1001):
        # Loading ACF results
        line = linecache.getline(filename, i).rstrip('\n')
        avgACF = line.split(",")  # split base on comma
        avgACF = np.asarray(avgACF, dtype=np.float64)
        
        # find the peaks
        temp = findpeak_acf(lags, avgACF, 0.01)
        peak = np.zeros((len(temp)) + 1)
        peak[0] = 1
        peak[1:] = temp[:, 0]
        xdata = np.arange(0, len(peak), 1)

        if len(peak) >= 2 and peak[1] != 0:
            # calculate the decay rate
            # the peak of auto-correlation was fitted using: a * np.exp(-b * x)
            popt, pcov = curve_fit(exp_fit, xdata, peak)
            perr = np.sqrt(np.diag(pcov))

            # there are 2 way to estimate period of the oscillation
            # first: calculating the time of the first peak in Auto-correlation function (ACF)
            # second: calculating FFT of the ACF

            # this part is for FFT calculation
            x = np.flip(avgACF, 0)
            indata = np.append(x, avgACF)
            dt = 0.1
            X = indata
            fs = 1 / dt
            m = len(X)
            NFFT = 2 ** (np.ceil(np.log2(m)))
            df = fs / NFFT
            Y = abs(np.fft.fft(X, n=int(NFFT)))
            P1 = 2 * np.fft.fftshift(Y / NFFT)
            P1 = P1[int((NFFT / 2)):-1]
            fAxis = np.arange(0.0, fs, df)
            fAxis = fAxis - fs / 2
            fAxis = fAxis[int((NFFT / 2)):-1]
            
            tempresult = fwhm(fAxis, P1)
            
            if len(tempresult) > 1:
                promp = 0
                M = 0
                I = 0
                for row in tempresult:
                    if row[3] > promp:
                        promp = row[3]
                        M = row[0]
                        I = int(row[1])
            elif (len(tempresult) == 1 and (tempresult[0,0] > 0)):
                M = tempresult[0,0]
                I = int(tempresult[0,1])
            else:
                period = 0
                amplitude = 0

                result[ino, 0] = popt[0] # Par: a
                result[ino, 1] = popt[1] # Par: b
                result[ino, 2] = perr[0] # Variance of Par a
                result[ino, 3] = perr[1] # Variance of Par b
                result[ino, 4] = amplitude # estimated amplitude of the ACF (using FFT)
                result[ino, 5] = period # estimated period of the ACF (using FFT)
                result[ino, 6] = len(peak) # number of peak
                result[ino, 7] = temp[0,2]*0.1 # estimated period (the time of the first peak in ACF)
                result[ino, 8] = i # parameter set index
                ino += 1
                continue

            period = 1 / fAxis[I]
            amplitude = M
            
            # The column name =  
            result[ino, 0] = popt[0] # Par: a
            result[ino, 1] = popt[1] # Par: b
            result[ino, 2] = perr[0] # Variance of Par a
            result[ino, 3] = perr[1] # Variance of Par b
            result[ino, 4] = amplitude # estimated amplitude of the ACF (using FFT)
            result[ino, 5] = period # estimated period of the ACF (using FFT)
            result[ino, 6] = len(peak) # number of peak
            result[ino, 7] = temp[0,2]*0.1 # estimated period (the time of the first peak in ACF)
            result[ino, 8] = i # parameter set index
            ino += 1

# remove the non-oscillating parameters
tempresult = result[~np.all((result == 0), axis=1)]

# filtering "low quality" oscillation
tempdecay = np.zeros((len(tempresult), 9))
ino = 0
for i in range(len(tempresult)):
    if tempresult[i,2] < 2 and tempresult[i,3] < 2 and tempresult[i,5] > 0:
        if abs(tempresult[i,7]-tempresult[i,5])/min(tempresult[i,7],tempresult[i,5]) < 0.2:
            tempdecay[ino,:] = tempresult[i,:]
            ino += 1
finalresult = tempdecay[~np.all((tempdecay == 0), axis=1)]

if len(finalresult) == 0:
    finalresult = tempdecay
print("final number of oscillating parameter: ", len(finalresult))

# Saving 
fullname = 'path/to/save/our/final/results'
with open(fullname, 'w', newline='') as csvfile:
    outfile = csv.writer(csvfile, delimiter=',', quoting=csv.QUOTE_MINIMAL)
    for row in finalresult:
        outfile.writerow(row)
