# Supplementary material for: Basal leakage in oscillation: Coupled transcriptional and translational control using feed-forward loops
Source: PLoS Comput Biol. 2020 Sep 3;16(9):e1007740. doi: 10.1371/journal.pcbi.1007740 (PMC7494099; doi:10.1371/journal.pcbi.1007740)
Supplement: S1 Appendix — (ZIP) [file pcbi.1007740.s010.zip › Codes/1.M1/M1_Hill_Basal_0p25.csv]

0.9999791708325002	4.1658334999666735e-06	0.0	0.0	0.0	4.1658334999666735e-06	0.0	0.0	0.0	1.249750049990002e-05
0.9999708334548606	0.0	0.0	0.0	4.166649305627893e-06	0.0	0.0	0.0	0.0	2.4999895833767358e-05
0.9990176980836788	0.00017481644273512813	0.0001082197026455555	2.497377753358973e-05	0.0002539000715914956	0.0	8.324592511196577e-06	2.913607378918802e-05	3.329837004478631e-05	0.00034963288547025626
0.46002331002331004	0.28422827172827175	0.1390068265068265	0.05506993006993007	0.028471528471528472	0.01703296703296703	0.010472860472860474	0.003937728937728938	0.0011821511821511822	0.0005744255744255744
0.9999958323608842	0.0	0.0	0.0	0.0	0.0	0.0	0.0	0.0	4.167639115793685e-06
0.9998875004687481	1.6666597222511573e-05	0.0	4.166649305627893e-06	0.0	4.166649305627893e-06	0.0	1.6666597222511573e-05	0.0	7.083303819567418e-05
0.0	8.330105417484058e-05	0.0004040101127479768	0.0013161566559624811	0.0024573810981577972	0.005797753370568905	0.012391031808507537	0.033257945879305105	0.09615024178130974	0.8481421782392656
0.9999916626369412	0.0	0.0	8.337363058811759e-06	0.0	0.0	0.0	0.0	0.0	0.0
0.9999043006457626	0.0	1.2482524465747953e-05	0.0	0.0	4.160841488582651e-06	0.0	0.0	4.160841488582651e-06	7.489514679448772e-05
0.9999710143727303	0.0	0.0	0.0	0.0	0.0	0.0	0.0	0.0	2.8985627269678136e-05
0.32861696143991	0.22299439618357186	0.13169176926442097	0.09409411911755515	0.06693331666770827	0.047976168156156906	0.03806012124242235	0.0296439805845468	0.023581859467116637	0.016407307876591046
0.9998626127720163	8.326498665678589e-06	4.1632493328392945e-06	1.2489747998517883e-05	2.0816246664196472e-05	8.326498665678589e-06	4.1632493328392945e-06	2.0816246664196472e-05	0.0	5.828549065975012e-05
0.9999958333506944	0.0	0.0	0.0	0.0	0.0	0.0	0.0	0.0	4.166649305627893e-06
0.999991664895457	0.0	0.0	0.0	0.0	0.0	0.0	0.0	0.0	8.335104543048732e-06
0.9998790850490747	5.8372734929410687e-05	4.169481066386478e-06	0.0	4.169481066386478e-06	4.169481066386478e-06	0.0	8.338962132772955e-06	4.169481066386478e-06	3.7525329597478295e-05
0.997700881328824	0.0005664495276810555	0.0001499425220332206	9.16315412425237e-05	8.3301401129567e-05	0.0003082151841793979	6.66411209036536e-05	0.0001332822418073072	0.00011245689152491545	0.0007871982406744082
0.999987522770943	4.159076352323676e-06	0.0	0.0	0.0	0.0	0.0	4.159076352323676e-06	0.0	4.159076352323676e-06
0.9999875004166527	0.0	0.0	0.0	0.0	0.0	4.1665277824072535e-06	0.0	0.0	8.333055564814507e-06
0.9999167790149964	8.32209850035785e-06	4.161049250178925e-06	4.161049250178925e-06	4.161049250178925e-06	0.0	4.161049250178925e-06	8.32209850035785e-06	0.0	4.99325910021471e-05
0.9999958388468613	0.0	0.0	0.0	0.0	0.0	0.0	0.0	4.1611531387578125e-06	0.0
0.99834612276185	0.0011622965980953334	0.00031661125969621983	7.498687729647311e-05	4.16593762758184e-06	4.16593762758184e-06	4.16593762758184e-06	8.33187525516368e-06	8.33187525516368e-06	7.082093966889127e-05
0.9999875015102342	0.0	0.0	0.0	0.0	0.0	0.0	0.0	0.0	1.2498489765819964e-05
0.9998375006770805	0.0	0.0	0.0	0.0	0.0	0.0	8.333298611255787e-06	0.0	0.00015416602430823204
0.9999708006056789	0.0	0.0	4.17134204587642e-06	0.0	0.0	0.0	0.0	4.17134204587642e-06	2.08567102293821e-05
0.9992175957716878	9.571966622968558e-05	1.2485173856045945e-05	1.6646898474727926e-05	8.323449237363963e-06	3.7455521568137834e-05	2.497034771209189e-05	3.7455521568137834e-05	6.65875938989117e-05	0.0004827600557671099
0.9999958386390685	0.0	0.0	0.0	0.0	0.0	4.1613609314790305e-06	0.0	0.0	0.0
0.6523352575155559	0.1566959042406977	0.07002857119057734	0.04283179648649324	0.032007230260472634	0.019862391816811188	0.013152743417380947	0.00626400446476914	0.0041232476197616014	0.002698852987480321
0.9999916667013887	0.0	0.0	0.0	0.0	0.0	0.0	0.0	0.0	8.333298611255787e-06
0.9999624984374349	0.0	0.0	0.0	0.0	4.166840285011875e-06	0.0	0.0	4.166840285011875e-06	2.916788199508313e-05
0.3077931536780772	0.4424430340235147	0.16396212672978877	0.05577775465612319	0.02048069919883467	0.006767245864114036	0.0018478826344813235	0.0006492560607637083	7.075226303194257e-05	0.00020809489127041931
0.0003620353879188375	0.005388917555803386	0.013428599963380328	0.034605589493483364	0.059910614711120726	0.09227741065632439	0.12893037268838325	0.19517452602493468	0.24930089718194984	0.22062103633670124
0.9999958333506944	0.0	0.0	0.0	0.0	0.0	0.0	0.0	0.0	4.166649305627893e-06
0.999533463574752	1.6662015187426844e-05	8.331007593713421e-05	0.0001457926328899849	4.1655037968567106e-05	8.331007593713422e-06	4.165503796856711e-06	8.331007593713422e-06	8.331007593713422e-06	0.0001499581366868416
0.9779345360717482	0.01994714609734274	0.001598102253573881	0.0003370996941132405	5.410242004286576e-05	4.1617246186819814e-06	4.1617246186819814e-06	4.1617246186819814e-06	8.323449237363963e-06	0.00010820484008573153
0.7918625	0.14944166666666667	0.038725	0.012879166666666667	0.004370833333333333	0.001875	0.0005583333333333333	0.00022083333333333333	5.4166666666666664e-05	1.25e-05
0.003616395437008891	0.0193693806297861	0.039255389179144895	0.05716237948820505	0.0750735361514553	0.09309718437783833	0.1267613262338658	0.1577631677624178	0.2009849261305402	0.2269163146097376
0.9999750001041662	0.0	0.0	0.0	0.0	0.0	0.0	0.0	0.0	2.4999895833767358e-05
0.3443029340077031	0.27466704378135115	0.15573450017053347	0.08786217567443912	0.05739075458984619	0.0347721922286646	0.023508663932585206	0.012977181788688223	0.006721514670038516	0.0020630391561504355
0.9999291837805864	8.33131993101667e-06	4.165659965508335e-06	0.0	4.165659965508335e-06	4.165659965508335e-06	4.165659965508335e-06	8.33131993101667e-06	0.0	3.749093968957502e-05
0.9999958345656077	0.0	0.0	0.0	0.0	0.0	0.0	0.0	0.0	4.165434392325604e-06
0.995516461171137	0.003429323844009517	0.0006375292200892541	0.000250011458858531	8.333715295284367e-05	5.833600706699057e-05	1.6667430590568733e-05	0.0	0.0	8.333715295284366e-06
0.9997419966958931	2.496806168775774e-05	4.1613436146262905e-06	8.322687229252581e-06	4.1613436146262905e-06	2.0806718073131454e-05	8.322687229252581e-06	8.322687229252581e-06	8.322687229252581e-06	0.0001706150881996779
0.9999916663888796	0.0	0.0	0.0	0.0	0.0	0.0	0.0	0.0	8.33361112037068e-06
0.9617543260236415	0.03415402435823184	0.003208319965333478	0.0005541643576485098	6.249973958441839e-05	2.4999895833767358e-05	2.9166545139395252e-05	6.666638889004629e-05	2.0833246528139467e-05	0.00012499947916883678
0.9999291699130457	4.166475703196937e-06	0.0	0.0	0.0	4.166475703196937e-06	0.0	0.0	4.166475703196937e-06	5.8330659844757114e-05
0.9999958333680553	0.0	0.0	0.0	0.0	0.0	0.0	0.0	0.0	4.166631944733794e-06
0.999954166857638	1.6666597222511573e-05	0.0	0.0	0.0	4.166649305627893e-06	0.0	0.0	0.0	2.4999895833767358e-05
0.9999916696517082	0.0	0.0	0.0	0.0	0.0	0.0	0.0	0.0	8.330348291862083e-06
0.9995918673318952	0.00017491400061636362	4.581080968523809e-05	4.164619062294372e-06	8.329238124588743e-06	4.164619062294372e-06	8.329238124588743e-06	4.164619062294372e-06	2.498771437376623e-05	0.0001332678099934199
0.9999249959372799	4.166892373336889e-06	8.333784746673778e-06	4.166892373336889e-06	4.166892373336889e-06	0.0	4.166892373336889e-06	0.0	4.166892373336889e-06	4.583581610670578e-05
0.9999541681943935	4.1665277824072535e-06	4.1665277824072535e-06	4.1665277824072535e-06	0.0	0.0	0.0	4.1665277824072535e-06	0.0	2.9165694476850772e-05
0.9999958314922424	0.0	0.0	0.0	0.0	0.0	0.0	0.0	0.0	4.168507757592937e-06
0.9999875157613513	0.0	0.0	0.0	0.0	0.0	0.0	4.161412882902003e-06	0.0	8.322825765804007e-06
0.9999375171827747	8.33104229670174e-06	8.33104229670174e-06	4.16552114835087e-06	0.0	8.33104229670174e-06	8.33104229670174e-06	0.0	0.0	2.499312689010522e-05
0.9999415797665694	8.345747632937327e-06	0.0	0.0	0.0	0.0	4.1728738164686635e-06	4.1728738164686635e-06	4.1728738164686635e-06	3.7555864348217974e-05
0.9822295368846482	0.012778900439574175	0.002304118664194496	0.0015374679694173039	0.0003791587675256765	5.8332118080873316e-05	8.333159725839044e-06	4.166579862919523e-05	3.333263890335618e-05	0.0006291535593008478
0.9999916694435188	0.0	4.165278240586471e-06	0.0	0.0	0.0	0.0	0.0	0.0	4.165278240586471e-06
0.999983333472221	0.0	0.0	4.166631944733794e-06	0.0	0.0	0.0	0.0	0.0	1.2499895834201382e-05
0.9999583270823957	0.0	0.0	4.167291760430731e-06	0.0	0.0	0.0	0.0	0.0	3.750562584387658e-05
0.7602915345104602	0.13265569457972246	0.049307792845666526	0.02405034839289728	0.013839980686463043	0.007991808396393697	0.0052529490605462735	0.004012553799022669	0.002151960906737261	0.0004453768220906904
0.999995836507996	0.0	0.0	0.0	0.0	0.0	0.0	0.0	0.0	4.163492004013606e-06
0.01185248756426173	0.03884449702958748	0.056225368072856344	0.06869443495504804	0.07975120191306231	0.08903738637026422	0.11251322729280018	0.12679037136405677	0.1706758209253689	0.24561520451269403
0.9999958327429719	0.0	0.0	0.0	0.0	0.0	0.0	0.0	0.0	4.167257028078978e-06
0.9999958333680553	0.0	0.0	0.0	0.0	0.0	0.0	0.0	0.0	4.166631944733794e-06
0.5258002558152131	0.1807788614973106	0.0951057633417633	0.06498289704479267	0.040817942062437246	0.03052700433719278	0.022727556798060138	0.017765408283579913	0.013661532308128175	0.007832778511522101
0.9983914586038357	0.0003018599535218373	0.00010751176426805164	0.00015713257854561394	0.00014059230711975984	8.270135712927049e-05	4.96208142775623e-05	2.067533928231762e-05	7.856628927280697e-05	0.000669880992747091
0.9999916555059059	0.0	0.0	4.172247047092153e-06	0.0	0.0	0.0	0.0	0.0	4.172247047092153e-06
0.999954166857638	0.0	0.0	0.0	0.0	0.0	0.0	0.0	4.166649305627893e-06	4.1666493056278935e-05
0.9913645868915012	0.006852510643261212	0.0010747402711011505	0.00043322863641286687	0.0001624607386548251	7.081621941364171e-05	8.33131993101667e-06	4.165659965508335e-06	0.0	2.915961975855835e-05
0.999970855677314	4.163474669420111e-06	0.0	0.0	4.163474669420111e-06	0.0	0.0	0.0	0.0	2.0817373347100557e-05
0.9997875362958828	1.2497864948071372e-05	4.165954982690457e-06	0.0	0.0	0.0	0.0	4.165954982690457e-06	0.0	0.00019163392920376103
0.9999875000520831	0.0	0.0	0.0	0.0	0.0	0.0	0.0	0.0	1.2499947916883679e-05
0.999995833159715	0.0	0.0	0.0	0.0	0.0	0.0	0.0	0.0	4.166840285011875e-06
0.9999916667013887	0.0	0.0	0.0	0.0	0.0	0.0	0.0	0.0	8.333298611255787e-06
0.9529192241999094	0.028396411072647103	0.00890998175614743	0.004031101820645059	0.0024352841926783553	0.0014337424001263355	0.0009599840418237204	0.0005485623096135545	0.00025350227944262747	0.00011220592696640887
0.9999833334027775	0.0	0.0	0.0	0.0	0.0	0.0	0.0	4.166649305627893e-06	1.2499947916883679e-05
0.9981935559061148	0.0012903172099179609	0.00025806344198359214	0.00014151866173293763	4.57854493841857e-05	1.6649254321522076e-05	1.6649254321522076e-05	1.6649254321522076e-05	8.324627160761038e-06	1.2486940741141555e-05
0.9999625003124974	4.166631944733794e-06	0.0	0.0	0.0	0.0	0.0	4.166631944733794e-06	0.0	2.9166423613136558e-05
0.9999833334027775	0.0	0.0	0.0	0.0	0.0	0.0	0.0	0.0	1.6666597222511573e-05
0.9999916666319443	0.0	0.0	0.0	0.0	0.0	0.0	0.0	0.0	8.333368055700232e-06
0.9999833535171937	0.0	4.161620701566018e-06	0.0	0.0	0.0	0.0	0.0	0.0	1.2484862104698054e-05
0.9999958333506944	0.0	0.0	0.0	0.0	0.0	0.0	0.0	0.0	4.166649305627893e-06
0.9057342925180264	0.07320444289020998	0.014075535794574611	0.004679355880834624	0.0014695841867745749	0.0005079016169589183	0.00021648265640871925	2.91418960550199e-05	2.4978768047159912e-05	5.82837921100398e-05
0.9998458294790703	1.2500312507812695e-05	8.33354167187513e-06	4.166770835937565e-06	0.0	0.0	4.166770835937565e-06	4.166770835937565e-06	8.33354167187513e-06	0.00011250281257031426
0.9989504548029188	0.0008246426548495652	0.000154099890047646	4.164861893179622e-05	1.665944757271849e-05	0.0	4.164861893179622e-06	4.164861893179622e-06	0.0	4.164861893179622e-06
0.819829908043776	0.11626696860833476	0.03611227900742227	0.01508181980909405	0.006752059544673074	0.0035217277279860795	0.00164846829820625	0.0005952802187967014	0.00016234915058091856	2.913959112990846e-05
0.9998958879921375	8.328960629003107e-06	4.164480314501554e-06	4.164480314501554e-06	4.164480314501554e-06	0.0	4.164480314501554e-06	8.328960629003107e-06	1.6657921258006215e-05	5.413824408852019e-05
0.9999833336111065	0.0	0.0	4.16659722337961e-06	0.0	0.0	0.0	0.0	0.0	1.2499791670138831e-05
0.9999333327777732	0.0	0.0	0.0	4.166701389178243e-06	0.0	0.0	0.0	8.333402778356486e-06	5.416711805931716e-05
0.0	0.0	0.0	2.0797025193516318e-05	0.0012644591317657922	0.004404809935986757	0.015693435211027413	0.049093457671814625	0.18840441063310304	0.7411186303911088
0.9999625351233219	4.1627640753460295e-06	0.0	4.1627640753460295e-06	0.0	0.0	0.0	4.1627640753460295e-06	4.1627640753460295e-06	2.081382037673015e-05
0.9999874999479165	0.0	0.0	0.0	0.0	0.0	4.166684027850116e-06	0.0	0.0	8.333368055700232e-06
0.9999542493990035	0.0	4.1591455451392065e-06	0.0	0.0	0.0	0.0	0.0	4.1591455451392065e-06	3.743230990625286e-05
0.9986748785305319	0.001070931502054355	0.0001666819458450358	3.333638916900716e-05	1.2501145938377684e-05	0.0	4.167048646125895e-06	1.2501145938377684e-05	8.33409729225179e-06	1.666819458450358e-05
0.9998166689583047	8.333229167968734e-06	1.24998437519531e-05	0.0	0.0	8.333229167968734e-06	4.166614583984367e-06	8.333229167968734e-06	0.0	0.00014166489585546848
0.0	0.0	0.0003124882816894366	0.0012749521892929014	0.0026624001599940003	0.007508051781391531	0.014061972676024648	0.033898728797670086	0.10255448754005059	0.8377269185738868
0.999995836542665	0.0	0.0	0.0	0.0	0.0	0.0	0.0	0.0	4.16345733497096e-06
0.013467185970466332	0.0537979297273655	0.08298585799679253	0.10112261262574719	0.12119217711869702	0.13025638889467436	0.1473934142836315	0.15736987899110658	0.14310290962864225	0.04931164476287672
0.9999791756905341	4.164861893179622e-06	0.0	0.0	0.0	0.0	0.0	4.164861893179622e-06	0.0	1.2494585679538866e-05
0.9996583660732513	0.00017081696337434328	1.249880219812268e-05	4.166267399374227e-06	4.166267399374227e-06	4.166267399374227e-06	4.166267399374227e-06	4.166267399374227e-06	8.332534798748454e-06	0.00012915428938060103
0.9999958333506944	0.0	0.0	0.0	0.0	4.166649305627893e-06	0.0	0.0	0.0	0.0
0.864456626787083	0.07586979704735562	0.028418369047222315	0.012613723464524945	0.0075149131869230515	0.004149031892558403	0.003211750591528643	0.0018287399606758423	0.0013788449361815576	0.0005582030859466124
0.9999958351381069	0.0	0.0	0.0	0.0	0.0	0.0	0.0	0.0	4.164861893179622e-06
0.9999498614923726	0.0	0.0	0.0	0.0	4.178208968943372e-06	0.0	4.178208968943372e-06	0.0	4.178208968943373e-05
0.9999916734666688	0.0	0.0	0.0	0.0	0.0	0.0	0.0	0.0	8.326533331112925e-06
0.9999583593587341	4.16406412658755e-06	4.16406412658755e-06	0.0	0.0	0.0	4.16406412658755e-06	0.0	0.0	2.9148448886112847e-05
0.9989877910100846	0.0008455902261433171	0.00011663313464045754	2.9158283660114384e-05	8.33093818860411e-06	4.165469094302055e-06	0.0	0.0	4.165469094302055e-06	4.165469094302055e-06
0.9998667516125137	1.6656048435788852e-05	0.0	0.0	0.0	0.0	0.0	0.0	2.914808476263049e-05	8.744425428789147e-05
0.9997458238017259	0.00011667104183073532	4.583505214778888e-05	1.6667291690105045e-05	8.333645845052522e-06	0.0	4.166822922526261e-06	4.166822922526261e-06	4.166822922526261e-06	5.4168697992841396e-05
0.99985	8.333333333333334e-06	0.0	0.0	4.166666666666667e-06	0.0	0.0	0.0	0.0	0.0001375
0.9999916664930519	0.0	4.166753474030709e-06	0.0	0.0	0.0	0.0	0.0	0.0	4.166753474030709e-06
0.3889895644566644	0.23014851382032536	0.13109625278593598	0.07960174134016539	0.05952217292590972	0.04124226707492345	0.028923743464767022	0.02166260492824262	0.012805932221041889	0.0060072069820242035
0.9999167616970626	1.2485745440621956e-05	8.32383029374797e-06	4.161915146873985e-06	4.161915146873985e-06	4.161915146873985e-06	0.0	4.161915146873985e-06	4.161915146873985e-06	4.1619151468739856e-05
0.9999750063525521	0.0	8.331215815980105e-06	0.0	0.0	0.0	8.331215815980105e-06	0.0	0.0	8.331215815980105e-06
0.9999333341666562	4.166614583984367e-06	0.0	0.0	0.0	0.0	0.0	4.166614583984367e-06	0.0	5.833260417578114e-05
0.9997178177351553	2.9048174322243845e-05	2.074869594445989e-05	4.149739188891978e-06	4.149739188891978e-06	1.2449217566675934e-05	8.299478377783956e-06	2.074869594445989e-05	1.2449217566675934e-05	0.0001701393067445711
0.9999958333506944	0.0	0.0	0.0	0.0	0.0	0.0	0.0	0.0	4.166649305627893e-06
0.9990167649901677	4.999500049995001e-05	3.7496250374962504e-05	7.08262507082625e-05	2.4997500249975004e-05	0.000124987501249875	0.0001458187514581875	8.332500083325e-05	5.416125054161251e-05	0.00039162750391627505
0.999966667222213	0.0	4.16659722337961e-06	0.0	0.0	0.0	0.0	0.0	0.0	2.9166180563657272e-05
0.9999916669444352	0.0	0.0	4.1665277824072535e-06	0.0	0.0	0.0	0.0	0.0	4.1665277824072535e-06
0.9999916665972216	0.0	0.0	0.0	0.0	0.0	0.0	4.166701389178243e-06	0.0	4.166701389178243e-06
0.9989250671833011	6.666250026040039e-05	2.4998437597650146e-05	1.6665625065100096e-05	1.2499218798825073e-05	1.6665625065100096e-05	1.6665625065100096e-05	8.332812532550048e-06	1.6665625065100096e-05	0.0008957773472491302
0.9997417860905997	0.00010828325232913111	8.3294809483947e-06	1.2494221422592051e-05	4.16474047419735e-06	4.16474047419735e-06	4.16474047419735e-06	4.16474047419735e-06	8.3294809483947e-06	0.00010411851185493376
0.9999958344094442	4.165590555773092e-06	0.0	0.0	0.0	0.0	0.0	0.0	0.0	0.0
0.17964749860547985	0.16829568822691965	0.13008167309117247	0.10398541373539917	0.09566408298851914	0.07735216004928692	0.07339755063981418	0.06321963484385537	0.060663708341311934	0.04769258947824132
0.9997875787728717	1.2495366301663133e-05	4.165122100554377e-06	0.0	4.165122100554377e-06	4.165122100554377e-06	8.330244201108755e-06	8.330244201108755e-06	1.666048840221751e-05	0.00015410951772051198
0.9999417964121645	0.0	4.157399131103582e-06	0.0	4.157399131103582e-06	4.157399131103582e-06	8.314798262207163e-06	4.157399131103582e-06	4.157399131103582e-06	2.910179391772507e-05
0.9995542483877956	4.165902917798404e-05	8.331805835596807e-06	1.249770875339521e-05	3.332722334238723e-05	0.00014580660212294412	4.165902917798404e-06	2.082951458899202e-05	1.249770875339521e-05	0.00016663611671193616
0.9999958333680553	0.0	0.0	0.0	0.0	0.0	0.0	0.0	0.0	4.166631944733794e-06
0.7919478173273446	0.14064678874259573	0.04108927582805027	0.013711688236004212	0.007396985426648296	0.002264468245411746	0.0010864452427435032	0.0007575978321046651	0.000749272581202416	0.0003496605378944608
0.9999958334374974	0.0	0.0	0.0	0.0	0.0	0.0	0.0	0.0	4.166562502604102e-06
0.9998500012499896	0.0	0.0	0.0	7.499937500520829e-05	0.0	0.0	0.0	0.0	7.499937500520829e-05
0.9998624466980955	8.336563751787151e-06	2.084140937946788e-05	8.336563751787151e-06	4.168281875893576e-06	4.168281875893576e-06	8.336563751787151e-06	0.0	4.168281875893576e-06	7.919735564197794e-05
0.9999666644442963	4.1669444629641975e-06	0.0	0.0	0.0	0.0	0.0	0.0	0.0	2.9168611240749383e-05
0.9999332969245713	4.168942214291968e-06	4.168942214291968e-06	4.168942214291968e-06	0.0	0.0	4.168942214291968e-06	4.168942214291968e-06	4.168942214291968e-06	4.1689422142919674e-05
0.9999958354849994	0.0	0.0	0.0	0.0	0.0	0.0	0.0	0.0	4.164515000583032e-06
0.9999958337673159	0.0	0.0	0.0	0.0	0.0	0.0	0.0	0.0	4.166232684095407e-06
0.9941416910762871	0.004066649722292824	0.0010833288194632522	0.0003624984895896267	0.00015833267361385994	7.916633680692997e-05	5.416644097316261e-05	2.4999895833767358e-05	1.6666597222511573e-05	1.2499947916883679e-05
0.9999958350166808	0.0	0.0	0.0	0.0	0.0	0.0	0.0	0.0	4.164983319241807e-06
0.999975	0.0	0.0	0.0	0.0	0.0	0.0	4.166666666666667e-06	0.0	2.0833333333333333e-05
0.033189213505610674	0.25492964786444405	0.3007605861428369	0.20370879464174144	0.12166462566332609	0.05459892201701114	0.021505510709019567	0.0068269479085963725	0.0025283449545564357	0.0002874065928573214
0.9996169938177807	5.412043879186528e-05	2.0815553381486647e-05	1.6652442705189316e-05	1.2489332028891987e-05	8.326221352594658e-06	1.2489332028891987e-05	1.6652442705189316e-05	2.9141774734081305e-05	0.0002123186444911638
0.9976382183752442	0.001845272063080813	0.0003124049768195507	0.00010830039196411091	4.9984796291128116e-05	1.2496199072782029e-05	1.2496199072782029e-05	8.330799381854686e-06	4.165399690927343e-06	8.330799381854686e-06
0.3573124041287512	0.2216023645123609	0.13700702951899135	0.08952140241190237	0.06166521863841002	0.04750225518276334	0.03618269266743433	0.027843712716736572	0.015048408485307016	0.006314511737342917
0.9999791667534719	4.166649305627893e-06	0.0	0.0	4.166649305627893e-06	0.0	0.0	0.0	4.166649305627893e-06	8.333298611255787e-06
0.8492738900176532	0.07973053991939513	0.028274156480031974	0.016633081304333344	0.01161193085301269	0.005279285880824701	0.003101788628717983	0.002760383705825534	0.002027612164007594	0.001307331046197915
0.9999874999479165	0.0	0.0	0.0	0.0	0.0	4.166684027850116e-06	0.0	0.0	8.333368055700232e-06
0.9364908369450383	0.04605651729043099	0.01108467611117119	0.003660230760912063	0.0015389606608380265	0.0007112493864954122	0.0002661986007936046	9.982447529760172e-05	6.239029706100107e-05	2.91154719618005e-05
0.999995833211802	0.0	0.0	0.0	0.0	0.0	0.0	0.0	0.0	4.166788197989108e-06
0.9999583335069437	0.0	0.0	0.0	0.0	0.0	0.0	0.0	0.0	4.1666493056278935e-05
0.9999791934550932	0.0	0.0	0.0	8.322617962706349e-06	0.0	0.0	4.161308981353174e-06	0.0	8.322617962706349e-06
0.9996005542310045	8.321786854073306e-06	1.6643573708146612e-05	0.0	4.160893427036653e-06	0.0	1.6643573708146612e-05	4.160893427036653e-06	2.4965360562219918e-05	0.00032454968730885895
0.9999958333506944	0.0	0.0	0.0	0.0	0.0	0.0	0.0	0.0	4.166649305627893e-06
0.9999875219924882	4.159335837253507e-06	0.0	0.0	0.0	0.0	4.159335837253507e-06	0.0	0.0	4.159335837253507e-06
0.9999791672742878	0.0	0.0	4.166545142433346e-06	0.0	0.0	0.0	0.0	0.0	1.6666180569733383e-05
0.16401825571323872	0.1637684056232927	0.13022603104803784	0.11350273169431674	0.09140349123859018	0.08603171430475048	0.0734975681257912	0.06301635685255513	0.06271237257645412	0.05182307282297288
0.9999916666319443	0.0	0.0	0.0	0.0	0.0	0.0	4.166684027850116e-06	0.0	4.166684027850116e-06
0.9952215048929626	0.0032675249643069723	0.0007867034627439718	0.0004079203140153928	0.00016649808735322153	8.74114958604413e-05	2.913716528681377e-05	4.162452183830538e-06	8.324904367661076e-06	2.081226091915269e-05
0.9999208570762105	8.3308340831084e-06	0.0	4.1654170415542e-06	0.0	0.0	0.0	4.1654170415542e-06	8.3308340831084e-06	5.4150421540204606e-05
0.9998207945054762	1.2502708920266057e-05	0.0	8.335139280177371e-06	4.167569640088686e-06	4.167569640088686e-06	4.167569640088686e-06	4.167569640088686e-06	4.167569640088686e-06	0.00013752979812292664
0.9999625057803588	0.0	4.166024404570962e-06	0.0	4.166024404570962e-06	0.0	0.0	4.166024404570962e-06	0.0	2.4996146427425773e-05
0.9999958333506944	0.0	0.0	0.0	0.0	0.0	0.0	0.0	0.0	4.166649305627893e-06
0.39368280690057506	0.1970414201183432	0.115105425452121	0.07913159429952496	0.06303025252104343	0.04430369197433119	0.03813234436203017	0.0316859738311526	0.023781148429035753	0.014105342111842653
0.999983333472221	0.0	0.0	0.0	0.0	0.0	0.0	0.0	0.0	1.6666527778935175e-05
0.9999916667013887	0.0	0.0	0.0	0.0	0.0	0.0	0.0	8.333298611255787e-06	0.0
0.9999958332812493	0.0	0.0	0.0	0.0	0.0	4.16671875065105e-06	0.0	0.0	0.0
0.999979173869037	0.0	0.0	0.0	0.0	0.0	4.1652261926083896e-06	0.0	0.0	1.6660904770433558e-05
0.9999958305363181	0.0	0.0	0.0	0.0	0.0	0.0	0.0	0.0	4.169463681886599e-06
0.9997586912746094	8.320990530712775e-06	1.664198106142555e-05	4.160495265356388e-06	8.320990530712775e-06	1.664198106142555e-05	4.160495265356388e-06	2.080247632678194e-05	1.664198106142555e-05	0.00014561733428747358
0.0	0.0	0.0	7.078850061627635e-05	0.0002581698257770079	0.0006412605349945035	0.003968320063959492	0.017988607215430226	0.09391552017055865	0.8831573336886639
0.9998874230724328	5.003419002985373e-05	3.75256425223903e-05	0.0	0.0	0.0	4.169515835821145e-06	0.0	4.169515835821145e-06	1.667806334328458e-05
0.9997414350355527	2.0852013261880434e-05	3.336322121900869e-05	1.251120795712826e-05	1.6681610609504347e-05	1.251120795712826e-05	4.170402652376087e-06	1.251120795712826e-05	3.336322121900869e-05	0.00011260087161415435
0.999995833211802	0.0	0.0	0.0	0.0	0.0	0.0	0.0	0.0	4.166788197989108e-06
0.9998958337673594	8.333298611255787e-06	1.2499947916883679e-05	0.0	0.0	0.0	4.166649305627893e-06	4.166649305627893e-06	4.166649305627893e-06	7.083303819567418e-05
0.9999916750609802	4.16246950991084e-06	0.0	0.0	0.0	0.0	0.0	0.0	0.0	4.16246950991084e-06
0.9999209505899582	4.160495265356388e-06	0.0	0.0	0.0	0.0	0.0	4.992594318427666e-05	0.0	2.496297159213833e-05
0.9865080522510886	0.008391841496697848	0.0032334006958478303	0.0010416883685076773	0.00040000833350694806	0.0002375049480197504	9.16685764286756e-05	0.0	8.333506948061418e-06	8.750182295464489e-05
0.9999916850288946	0.0	0.0	0.0	0.0	0.0	0.0	0.0	0.0	8.314971105475409e-06
0.9992041832461823	0.0003541592883481594	3.7499218766275706e-05	4.166579862919522e-06	0.0	4.166579862919522e-06	4.166579862919522e-06	0.0	1.2499739588758568e-05	0.0003791587675256765
0.45050416666666665	0.19384583333333333	0.10965	0.068625	0.05223333333333333	0.04352916666666667	0.029145833333333333	0.024966666666666668	0.0165125	0.0109875
0.9999833445063936	0.0	0.0	0.0	0.0	0.0	0.0	0.0	0.0	1.6655493606372392e-05
0.9999708765331425	4.160495265356388e-06	0.0	4.160495265356388e-06	0.0	0.0	0.0	4.160495265356388e-06	0.0	1.664198106142555e-05
0.020679210112425	0.05439006732185506	0.06519984355366193	0.07471144804400469	0.0827168404497	0.09864024831695363	0.10895904933884779	0.12747463988216595	0.1647554693806223	0.20247318359976366
0.9999291982324547	4.164809855606042e-06	0.0	4.164809855606042e-06	0.0	0.0	1.665923942242417e-05	8.329619711212084e-06	4.164809855606042e-06	3.331847884484834e-05
0.9999958380155658	4.161984434178216e-06	0.0	0.0	0.0	0.0	0.0	0.0	0.0	0.0
0.9950595890211238	0.0032283461286922908	0.0007748030708861497	0.0003707391038111147	0.00012913384514769163	9.164337397578116e-05	9.164337397578116e-05	6.664972652784084e-05	4.998729489588063e-05	0.00013746506096367175
0.9999916674304855	0.0	4.166284757230587e-06	0.0	0.0	0.0	0.0	0.0	0.0	4.166284757230587e-06
0.9999416707983184	1.6665486194727874e-05	0.0	4.166371548681968e-06	0.0	8.332743097363937e-06	0.0	0.0	4.166371548681968e-06	2.499822929209181e-05
0.9996458466140853	7.49971876054648e-05	3.74985938027324e-05	0.0	4.166510422525822e-06	4.166510422525822e-06	8.333020845051643e-06	4.166510422525822e-06	2.083255211262911e-05	0.00019999250028123944
0.9999666611101851	4.167361226871145e-06	0.0	0.0	4.167361226871145e-06	0.0	0.0	4.167361226871145e-06	4.167361226871145e-06	1.666944490748458e-05
0.9881333333333333	0.009491666666666667	0.0017333333333333333	0.000375	0.000225	2.5e-05	8.333333333333334e-06	0.0	0.0	8.333333333333334e-06
0.43797272124917175	0.19818558385111287	0.10844407772735418	0.071968228964816	0.05124037888543008	0.0415723828693112	0.031466826688669694	0.025145124121233337	0.02040280538574054	0.01360187025716036
0.9998749984374805	4.16671875065105e-06	0.0	4.16671875065105e-06	0.0	4.16671875065105e-06	0.0	0.0	4.16671875065105e-06	0.0001083346875169273
0.9999708835591937	4.159491543753692e-06	0.0	0.0	0.0	4.159491543753692e-06	4.159491543753692e-06	4.159491543753692e-06	0.0	1.2478474631261075e-05
0.9999958332986109	0.0	0.0	0.0	0.0	0.0	0.0	0.0	0.0	4.166701389178243e-06
0.9998460046531567	7.907869162223693e-05	8.32407280234073e-06	1.664814560468146e-05	1.2486109203511094e-05	4.162036401170365e-06	0.0	4.162036401170365e-06	4.162036401170365e-06	2.4972218407022188e-05
0.24969270193129023	0.18764140919602493	0.13384862184628846	0.10209379362070044	0.07718494135294485	0.06722223379653743	0.05674701556282422	0.05034271547323903	0.044671763995083234	0.03055480322506719
0.9999958332291641	0.0	0.0	0.0	0.0	0.0	0.0	0.0	4.166770835937565e-06	0.0
0.9999833810435874	0.0	0.0	0.0	0.0	0.0	0.0	0.0	0.0	1.6618956412632067e-05
0.1364246191793607	0.22640911969601013	0.18131478950701643	0.13687877070764307	0.10527565747808407	0.08200559981333956	0.06085630478984034	0.039632012266257795	0.023253391553614878	0.00794973500883304
0.9999333347221933	0.0	0.0	0.0	4.166579862919522e-06	0.0	0.0	0.0	0.0	6.249869794379283e-05
0.9993305334941162	0.00046987400723522805	8.73217181587592e-05	3.7423593496611086e-05	1.6632708220716037e-05	3.7423593496611086e-05	4.158177055179009e-06	4.158177055179009e-06	0.0	1.2474531165537028e-05
0.9995046578809348	4.578792697241902e-05	2.081269407837228e-05	8.325077631348912e-06	1.6650155262697825e-05	1.2487616447023369e-05	2.4975232894046737e-05	1.2487616447023369e-05	6.243808223511684e-05	0.0002913777170972119
0.9784383303762567	0.013939908872062706	0.004039949688049245	0.0017076076001032894	0.0010079049737195026	0.00034985131319189346	0.00023323420879459562	0.00017909055318156451	5.8308552198648906e-05	4.581386244179557e-05
0.8955571934821626	0.0649451780412341	0.020038227541319474	0.009107149549639587	0.004905451380647203	0.0026984146813746925	0.001340878900312733	0.0010285623862647361	0.0002790027525495438	9.994128449535898e-05
0.9999916667361105	0.0	0.0	4.166631944733794e-06	0.0	0.0	0.0	0.0	0.0	4.166631944733794e-06
1.0	0.0	0.0	0.0	0.0	0.0	0.0	0.0	0.0	0.0
0.9999707840313863	4.17370980195747e-06	0.0	4.17370980195747e-06	0.0	0.0	4.17370980195747e-06	4.17370980195747e-06	0.0	1.252112940587241e-05
1.0	0.0	0.0	0.0	0.0	0.0	0.0	0.0	0.0	0.0
0.9999958333506944	0.0	0.0	0.0	0.0	0.0	0.0	0.0	0.0	4.166649305627893e-06
0.9999791641490013	0.0	0.0	0.0	0.0	0.0	0.0	4.167170199732468e-06	0.0	1.6668680798929872e-05
0.9999624993749896	4.166736112268538e-06	0.0	0.0	0.0	8.333472224537076e-06	0.0	0.0	4.166736112268538e-06	2.083368056134269e-05
0.9994558384004947	0.0004246109450685355	7.83262908378852e-05	2.0612181799443472e-05	8.244872719777388e-06	4.122436359888694e-06	4.122436359888694e-06	0.0	0.0	4.122436359888694e-06
0.9999875064549982	0.0	0.0	0.0	0.0	0.0	0.0	0.0	4.164515000583032e-06	8.329030001166064e-06
0.9552593209747969	0.027740054155384296	0.008918975213497188	0.0042199541762132885	0.0020412414080399916	0.0009956259112684858	0.0004415746719433451	0.00018746094563632575	1.2497396375755051e-05	0.00018329514684440741
0.9999958366813354	0.0	0.0	0.0	0.0	0.0	0.0	0.0	0.0	4.163318664573905e-06
0.0	0.0	0.00021631785412688705	0.0013769463406923003	0.004139158939543319	0.008282477837819848	0.020845553212112136	0.050277261249568404	0.1461684700087775	0.7686938145573596
0.9998417859864019	1.6654106694534538e-05	8.327053347267269e-06	8.327053347267269e-06	4.1635266736336346e-06	4.1635266736336346e-06	8.327053347267269e-06	4.1635266736336346e-06	7.494348012540542e-05	2.9144686715435443e-05
0.9511532623931128	0.03105639001086497	0.00948403845037364	0.004437219563576648	0.0020361446782393776	0.0009745295303182357	0.0005473953106468388	0.00021978751109304892	4.14693417156696e-06	8.708561760290618e-05
0.9999875007291241	0.0	0.0	0.0	0.0	0.0	4.166423625288525e-06	0.0	0.0	8.33284725057705e-06
0.5698328210510533	0.23515839101715105	0.09368518379688633	0.0471799485218782	0.025580794828864398	0.015443436539470725	0.008596346552715095	0.0032569491299531033	0.0008454740068804091	0.0004206545551473957
1.0	0.0	0.0	0.0	0.0	0.0	0.0	0.0	0.0	0.0
0.9999083428809499	4.166232684095407e-06	0.0	4.166232684095407e-06	0.0	4.166232684095407e-06	4.166232684095407e-06	0.0	1.249869805228622e-05	6.24934902614311e-05
0.9999958331423524	0.0	0.0	0.0	0.0	0.0	0.0	0.0	0.0	4.166857647642183e-06
0.9989383356949094	0.0007272818467943172	0.00016301144841941593	7.52360531166535e-05	5.433714947313864e-05	2.0898903643514863e-05	1.2539342186108917e-05	0.0	4.179780728702972e-06	4.179780728702972e-06
0.9999958346523601	0.0	0.0	0.0	0.0	0.0	0.0	0.0	0.0	4.165347639914028e-06
0.9922071434518358	0.006419115810507035	0.0010157355757222546	0.00026642244609108317	8.325701440346349e-06	4.1628507201731746e-06	0.0	8.325701440346349e-06	1.2488552160519525e-05	5.827991008242444e-05
0.8066438316207049	0.07366385812269254	0.03749447875257311	0.02376428232117409	0.01640123009225692	0.013430173929711395	0.010588294122059154	0.007996433065813269	0.006600495037127785	0.003416922935886858
7.07119444952831e-05	5.823336605493902e-05	0.0002620501472472256	0.0012644959486215331	0.003664542535314377	0.008730845382094073	0.020760194998585762	0.04881619885862602	0.14595777249055789	0.7704149543284029
0.9989158445154241	0.000975739936118223	7.505691816294023e-05	1.6679315147320052e-05	8.339657573660026e-06	0.0	0.0	4.169828786830013e-06	0.0	4.169828786830013e-06
0.9999125072910591	6.66611115740355e-05	4.1663194733772185e-06	0.0	0.0	0.0	0.0	4.1663194733772185e-06	0.0	1.2498958420131656e-05
0.9754600204221977	0.015766770166920206	0.004126117490153583	0.0019797028361848	0.0008168879071415175	0.000654343884802134	0.0006460082939129348	0.0001417050451163857	9.585929522579031e-05	0.0003125846583449684
0.9980256910081472	0.00045817297279285583	7.913896802785692e-05	2.49912530614285e-05	2.49912530614285e-05	5.831292380999983e-05	0.00011246063877642825	0.00019159960680428516	0.0002957298278935706	0.0007289115476249979
0.9999958370626314	0.0	0.0	0.0	0.0	0.0	0.0	0.0	0.0	4.162937368607289e-06
0.944772182653265	0.03700575783798176	0.009897324103042003	0.004335019636557279	0.0019719763030020634	0.0010941556280370099	0.0005866005458297277	0.00016225121480396726	9.9846901417826e-05	7.48851760633695e-05
0.9999040815390325	1.6681471472598597e-05	8.340735736299299e-06	4.170367868149649e-06	0.0	4.170367868149649e-06	4.170367868149649e-06	4.170367868149649e-06	4.170367868149649e-06	5.004441441779579e-05
0.9998083317360978	1.6666805556712972e-05	8.333402778356486e-06	1.250010416753473e-05	8.333402778356486e-06	4.166701389178243e-06	4.166701389178243e-06	1.250010416753473e-05	1.250010416753473e-05	0.00011250093750781256
0.999987496822109	4.167725963682436e-06	0.0	0.0	0.0	0.0	0.0	0.0	0.0	8.335451927364872e-06
0.9999958326735067	0.0	0.0	0.0	0.0	0.0	0.0	0.0	0.0	4.167326493361449e-06
0.61225050929224	0.19141889442965518	0.08060356858677131	0.045092672440728385	0.03005761563745891	0.016351509546365384	0.011893900574489979	0.006898878932173522	0.003874370414807594	0.0015580801453097205
0.9999875001041658	4.166631944733794e-06	0.0	0.0	0.0	0.0	0.0	0.0	0.0	8.333263889467588e-06
0.06463541450022878	0.0987729295786365	0.10593569319079905	0.10140593153363005	0.10054906201905078	0.09930119379393536	0.10677592446237677	0.10177197287966391	0.11282392579343621	0.10802795224824259
0.9999875007291241	0.0	0.0	0.0	0.0	0.0	0.0	0.0	0.0	1.2499270875865575e-05
0.9999958364559913	0.0	0.0	0.0	0.0	0.0	0.0	0.0	0.0	4.163544008660171e-06
0.9999958333506944	0.0	0.0	0.0	0.0	0.0	0.0	0.0	0.0	4.166649305627893e-06
0.028967112432310562	0.17237895229068986	0.2272903767227666	0.2002020767139988	0.15577442560529073	0.09803225712174286	0.06559560441395665	0.034248662911825246	0.014934471197805547	0.00257606058961309
0.0	0.0	0.0	0.0002623524267599475	0.0020488475232681618	0.0033564453328336144	0.009856955462552315	0.02860474316530285	0.08364878089408041	0.8722218751952027
0.9989710176926634	5.415696354403169e-05	4.9991043271413873e-05	0.0001124798473606812	2.4995521635706937e-05	3.749328245356041e-05	2.4995521635706937e-05	1.2497760817853468e-05	3.332736218094258e-05	0.0006790450044367051
0.9999625070299318	4.165885563123581e-06	4.165885563123581e-06	0.0	0.0	4.165885563123581e-06	0.0	0.0	4.165885563123581e-06	2.0829427815617906e-05
0.9999791667534719	0.0	0.0	0.0	0.0	4.166649305627893e-06	0.0	0.0	0.0	1.6666597222511573e-05
0.9999958354329692	0.0	0.0	0.0	0.0	0.0	0.0	0.0	0.0	4.164567030788644e-06
0.07450478220427709	0.13194962939481028	0.1105016621966022	0.1100011262059789	0.08865743733915067	0.09001722678034395	0.09266172526413702	0.10216356681946918	0.09403819923835106	0.10550464455687966
0.9999958333506944	0.0	0.0	0.0	0.0	0.0	0.0	0.0	0.0	4.166649305627893e-06
0.9986405224397201	0.0012093512039299745	8.340353130551548e-05	4.170176565275774e-05	8.340353130551547e-06	0.0	0.0	4.1701765652757735e-06	0.0	1.2510529695827321e-05
0.2345488115432225	0.2509909016267041	0.17822892224079223	0.12102128510875954	0.08420684107646718	0.05406926100202973	0.0383565412010853	0.023073107909291343	0.0123617843314592	0.003142543960188886
0.9999708739883912	0.0	4.160858801256579e-06	0.0	0.0	0.0	0.0	0.0	0.0	2.4965152807539475e-05
0.9967807628717428	0.002790283151270828	0.00030401592543697085	7.079822921134937e-05	3.331681374651735e-05	4.164601718314669e-06	0.0	4.164601718314669e-06	0.0	1.2493805154944008e-05
0.9999916668402742	0.0	0.0	0.0	0.0	0.0	0.0	0.0	0.0	8.333159725839044e-06
0.4191013298182971	0.22198121235379506	0.13010361570420304	0.07355296748035306	0.054481671199506115	0.038401214689736875	0.025090517744815043	0.01978459279528807	0.012021757629352777	0.0054811205846528625
0.9998083389234481	2.0832725712166728e-05	1.6666180569733383e-05	2.0832725712166728e-05	4.1665451424333456e-05	1.2499635427300036e-05	4.166545142433346e-06	4.166545142433346e-06	1.2499635427300036e-05	5.833163199406684e-05
0.9999833406911948	0.0	4.164827201319417e-06	0.0	4.164827201319417e-06	0.0	0.0	0.0	0.0	8.329654402638834e-06
0.9258793237061171	0.04783054321831227	0.013820027165082037	0.005937153666036148	0.003137316989842259	0.0014082511853475213	0.0010582716008232854	0.00036664527902539017	0.0002916496537701967	0.0002708175356437541
4.169724464607378e-06	0.0010507705650810596	0.0029855227166588833	0.0051037427446794315	0.009235939689105344	0.014506471412369071	0.02554790179464941	0.04661334978984589	0.1180490693174995	0.7769030622456468
0.8733015484719137	0.09439354983649934	0.021317490826489604	0.0066856377357862595	0.0022881771964420924	0.0010692027990647597	0.0004617957614637678	0.00022881771964420924	0.0001539319204879226	9.984773220838222e-05
0.999995833385416	0.0	0.0	0.0	0.0	0.0	0.0	0.0	0.0	4.166614583984367e-06
0.9999833356246849	4.166093828765211e-06	0.0	0.0	0.0	0.0	0.0	4.166093828765211e-06	0.0	8.332187657530422e-06
0.9997012435736248	2.0746974053834248e-05	4.1493948107668495e-06	4.1493948107668495e-06	4.564334291843534e-05	0.0	0.0	4.1493948107668495e-06	1.244818443230055e-05	0.00020746974053834248
1.0	0.0	0.0	0.0	0.0	0.0	0.0	0.0	0.0	0.0
0.9999791691837236	4.166163255273321e-06	0.0	0.0	0.0	0.0	0.0	0.0	0.0	1.6664653021093283e-05
0.9999708335763868	0.0	4.166631944733794e-06	4.166631944733794e-06	0.0	0.0	4.166631944733794e-06	0.0	0.0	1.6666527778935175e-05
0.9999833294435369	0.0	0.0	0.0	0.0	0.0	0.0	0.0	0.0	1.667055646317474e-05
0.7511566603229071	0.11905168428899225	0.051530206428990845	0.03038341571892009	0.01749461752126964	0.011064793800050805	0.007695799376173838	0.0057343699897139475	0.003256555796627674	0.0026318967563538236
0.999966666805555	0.0	4.166649305627893e-06	0.0	0.0	0.0	0.0	0.0	4.166649305627893e-06	2.4999895833767358e-05
0.9956875898418783	0.002070790191871003	0.0007833170142288702	0.0004999895835503427	8.333159725839046e-05	1.666631945167809e-05	2.0832899314597614e-05	2.0832899314597614e-05	4.583237849211475e-05	0.0007708172746401117
0.9999958302755354	0.0	0.0	0.0	0.0	0.0	0.0	0.0	0.0	4.169724464607378e-06
0.9999875000520831	0.0	0.0	0.0	0.0	0.0	0.0	0.0	4.166649305627893e-06	8.333298611255787e-06
0.9999958333159722	0.0	0.0	0.0	0.0	0.0	0.0	0.0	0.0	4.166684027850116e-06
0.5564625	0.23863333333333334	0.09774583333333334	0.0518375	0.025695833333333334	0.0141875	0.00835	0.004266666666666667	0.0021875	0.0006333333333333333
0.9999958304320089	0.0	0.0	0.0	0.0	0.0	0.0	0.0	0.0	4.169567991060446e-06
0.999970871564405	0.0	4.161205084992614e-06	0.0	0.0	0.0	0.0	0.0	0.0	2.4967230509955684e-05
0.00028341363386292785	0.017329910141206675	0.06804011136488672	0.11995898838004102	0.16599703249253955	0.17725855659103412	0.16899371488588433	0.1475501392061084	0.10537152193121384	0.029216611373222415
0.9999958333506944	0.0	0.0	0.0	0.0	0.0	0.0	0.0	0.0	4.166649305627893e-06
0.9999708420807091	0.0	4.1654170415542e-06	0.0	0.0	0.0	0.0	4.1654170415542e-06	0.0	2.0827085207771004e-05
0.999991666423604	0.0	0.0	0.0	4.166788197989108e-06	0.0	0.0	0.0	0.0	4.166788197989108e-06
0.9990583607978101	0.0007999766673472023	9.999708341840029e-05	1.6666180569733383e-05	4.166545142433346e-06	4.166545142433346e-06	4.166545142433346e-06	0.0	4.166545142433346e-06	8.333090284866692e-06
0.9984751969537268	0.0011206885777253772	0.00016247901312747105	6.24919281259504e-05	4.166128541730026e-06	4.166128541730026e-06	4.166128541730026e-06	8.332257083460052e-06	8.332257083460052e-06	0.00014998062750228096
0.9999916666319443	0.0	0.0	0.0	0.0	0.0	0.0	4.166684027850116e-06	0.0	4.166684027850116e-06
0.9999958335763747	0.0	0.0	0.0	0.0	0.0	0.0	0.0	0.0	4.166423625288525e-06
0.9999958324824652	0.0	0.0	0.0	0.0	0.0	0.0	0.0	0.0	4.167517534830028e-06
0.9999541666666667	0.0	0.0	4.166666666666667e-06	4.166666666666667e-06	0.0	0.0	0.0	0.0	3.75e-05
0.9997627826839682	0.00014149804815927685	2.9131951091615823e-05	8.323414597604522e-06	4.161707298802261e-06	0.0	4.161707298802261e-06	4.161707298802261e-06	4.161707298802261e-06	4.1617072988022606e-05
0.9999875000520831	0.0	0.0	0.0	0.0	0.0	0.0	0.0	4.166649305627893e-06	8.333298611255787e-06
0.999991678040012	0.0	0.0	0.0	0.0	0.0	0.0	0.0	0.0	8.321959988016378e-06
0.9999874971347601	0.0	0.0	0.0	0.0	0.0	4.167621746650274e-06	0.0	0.0	8.335243493300549e-06
0.9997452027100406	4.17700475343141e-06	4.17700475343141e-06	0.0	0.0	0.0	0.0	4.17700475343141e-06	0.0	0.00024226627569902173
0.9999666711105186	0.0	0.0	0.0	0.0	0.0	0.0	0.0	4.16611118517531e-06	2.916277829622717e-05
0.9999958333506944	0.0	0.0	0.0	0.0	0.0	0.0	0.0	0.0	4.166649305627893e-06
0.999983339789165	4.165052708742029e-06	0.0	0.0	0.0	0.0	0.0	0.0	0.0	1.2495158126226087e-05
0.9999791667534719	0.0	0.0	0.0	0.0	0.0	4.166649305627893e-06	0.0	0.0	1.6666597222511573e-05
1.0	0.0	0.0	0.0	0.0	0.0	0.0	0.0	0.0	0.0
0.9999416717703867	0.0	4.166302115231584e-06	0.0	0.0	4.166302115231584e-06	0.0	0.0	4.166302115231584e-06	4.5829323267547426e-05
0.9999916666666666	0.0	0.0	0.0	0.0	0.0	0.0	0.0	0.0	8.333333333333334e-06
0.999995834600309	0.0	0.0	0.0	0.0	0.0	0.0	0.0	0.0	4.165399690927343e-06
0.9999958322914062	0.0	0.0	0.0	0.0	0.0	0.0	0.0	0.0	4.16770859381512e-06
0.9999958334548575	0.0	0.0	0.0	0.0	0.0	0.0	0.0	0.0	4.166545142433346e-06
0.9986000699965002	0.0011749412529373532	0.00015415895871873073	2.4998750062496874e-05	2.4998750062496874e-05	0.0	0.0	4.166458343749479e-06	0.0	1.6665833374997917e-05
0.999958339235275	4.166076472499729e-06	4.166076472499729e-06	0.0	0.0	0.0	0.0	0.0	4.166076472499729e-06	2.9162535307498103e-05
0.9999958329687181	0.0	0.0	0.0	0.0	0.0	0.0	0.0	0.0	4.167031281903834e-06
0.9997124137241172	1.2503751125337601e-05	8.335834083558401e-06	1.6671668167116803e-05	8.335834083558401e-06	8.335834083558401e-06	1.2503751125337601e-05	1.2503751125337601e-05	2.9175419292454402e-05	0.00017922043279650562
0.9999916729119827	0.0	4.163544008660171e-06	0.0	0.0	0.0	0.0	0.0	0.0	4.163544008660171e-06
0.9999666691664791	4.166354190102409e-06	0.0	4.166354190102409e-06	0.0	0.0	0.0	0.0	0.0	2.4998125140614454e-05
0.00019166986116435274	0.002445874097901632	0.008004300071667862	0.01667527792129869	0.031225520425340422	0.04673411223520392	0.0775804596743279	0.12820630343839065	0.2302288371472858	0.4587076451274188
0.9999916675693467	0.0	0.0	0.0	0.0	0.0	0.0	0.0	0.0	8.332430653345888e-06
0.9999625089041353	0.0	0.0	0.0	0.0	3.332541854642856e-05	0.0	0.0	0.0	4.16567731830357e-06
0.49110641519480197	0.2526102546610205	0.11186449138511968	0.06178088004059934	0.036822269736021096	0.020320468556310783	0.014954367340826462	0.007092405094884317	0.002949275784324329	0.0004991722060915648
0.9998834358126814	1.6652026759807002e-05	4.163006689951751e-06	8.326013379903501e-06	4.163006689951751e-06	0.0	8.326013379903501e-06	4.163006689951751e-06	8.326013379903501e-06	6.244510034927625e-05
0.9998042971352432	0.00014157228514323784	2.4983344437041972e-05	1.2491672218520986e-05	8.32778147901399e-06	0.0	0.0	0.0	0.0	8.32778147901399e-06
0.9998166681944317	4.166631944733794e-06	0.0	4.166631944733794e-06	4.166631944733794e-06	0.0	4.583295139207173e-05	8.333263889467588e-06	4.166631944733794e-06	0.00011249906250781244
0.006764477733941664	0.026503240443402756	0.05074609436905189	0.05953741315027817	0.07099782302257884	0.08765879006764478	0.1112343712205253	0.13926399813163623	0.17789075076527847	0.2694030410956619
0.9969990343633458	0.0024432272242940864	0.0004495205114544486	7.908231220031966e-05	4.162226957911561e-06	0.0	0.0	4.162226957911561e-06	0.0	2.0811134789557805e-05
0.9999916770703288	0.0	0.0	0.0	0.0	0.0	0.0	4.161464835622139e-06	0.0	4.161464835622139e-06
0.6259010481516801	0.18108829543135793	0.0809371317206428	0.044395490907273766	0.025922702457347263	0.018098002390302202	0.010822988544039444	0.006908556365741223	0.004276725369268376	0.0016490586623469103
0.9998750124987501	4.166250041662501e-06	0.0	4.166250041662501e-06	0.0	1.2498750124987502e-05	0.0	0.0	4.166250041662501e-06	9.999000099990002e-05
0.47340540810882903	0.3051313683648973	0.12611696452387303	0.053443418244865294	0.023422912776740464	0.011378034142437984	0.00480128034142438	0.001550413443584956	0.000620998933048813	0.00012920112029874635
0.9999916696170107	0.0	0.0	0.0	0.0	0.0	0.0	0.0	0.0	8.330382989357937e-06
0.9999916725305931	0.0	0.0	0.0	0.0	0.0	0.0	0.0	0.0	8.327469406959266e-06
0.9997413519782402	2.085871143224256e-05	1.2515226859345536e-05	4.171742286448512e-06	8.343484572897024e-06	0.0	1.2515226859345536e-05	2.085871143224256e-05	8.343484572897024e-06	0.00017104143374438902
0.9713014989079147	0.020674591926905312	0.004901879053637228	0.0017715124130916853	0.0008378211647798322	0.0002959467795988462	4.1682645013922e-06	8.3365290027844e-06	1.25047935041766e-05	0.0001917401670640412
0.023806647532481597	0.06607958876776125	0.08156328235975323	0.10056277831699707	0.10925647445003103	0.1256857689151417	0.11205995192848425	0.1303804481398323	0.13338804210631552	0.11721701748320204
0.9995336112233127	0.00019155253328225267	5.829859708590298e-05	1.665674202454371e-05	1.665674202454371e-05	2.0820927530679636e-05	2.0820927530679636e-05	2.0820927530679636e-05	2.4985113036815563e-05	9.577626664112633e-05
0.9999209667020237	3.3277178095297516e-05	4.1596472619121894e-06	0.0	0.0	0.0	4.1596472619121894e-06	0.0	0.0	3.743682535720971e-05
0.9999833331249974	0.0	0.0	0.0	0.0	0.0	0.0	0.0	4.16671875065105e-06	1.250015625195315e-05
0.3279044381114278	0.2012857690448811	0.1284810759462027	0.09184540772961351	0.06941736246521008	0.05300151659083713	0.04227705281402597	0.03752312384380781	0.030581804243121177	0.01768244921087279
0.999983333472221	0.0	0.0	0.0	0.0	4.166631944733794e-06	0.0	0.0	0.0	1.2499895834201382e-05
0.9999083203453822	8.334514056157955e-06	0.0	8.334514056157955e-06	2.9170799196552846e-05	2.083628514039489e-05	0.0	0.0	0.0	2.5003542168473868e-05
0.9988335666200093	6.24875024995001e-05	0.00011664333799906685	4.165833499966673e-05	1.249750049990002e-05	2.916083449976671e-05	1.6663333999866694e-05	8.331666999933347e-06	2.499500099980004e-05	0.000853995867493168
0.8999399939994	0.05845167850118345	0.018822715604893823	0.009313431343134313	0.0049504950495049506	0.003517018368503517	0.001975197519751975	0.0017835116845017836	0.0009584291762509584	0.0002875287528752875
0.999937500520829	0.0	0.0	0.0	0.0	0.0	1.2499895834201382e-05	0.0	0.0	4.999958333680553e-05
0.9999791729147922	0.0	0.0	0.0	0.0	4.1654170415542e-06	0.0	0.0	0.0	1.66616681662168e-05
0.9993625318734063	3.3331666749995835e-05	7.91627085312401e-05	4.166458343749479e-06	2.4998750062496874e-05	2.4998750062496874e-05	1.6665833374997917e-05	8.332916687498959e-06	2.0832291718747398e-05	0.0004249787510624469
0.00011653701923277021	0.0005202545501462955	0.0034753003949772546	0.013855419179496144	0.04096276226031873	0.08610004703101133	0.14832665326490946	0.22445862311511777	0.29501762622415895	0.1871667769606313
0.01617387752039451	0.05722134451609676	0.08150300342235914	0.09603865056504358	0.10564293247406135	0.11885298862409491	0.11929485228831187	0.13927876178129417	0.1385200902068839	0.12747349860145982
0.9999958336978848	0.0	0.0	0.0	0.0	0.0	0.0	0.0	0.0	4.166302115231584e-06
0.999987500156248	0.0	4.166614583984367e-06	0.0	0.0	0.0	0.0	0.0	0.0	8.333229167968734e-06
0.9998293856217854	0.0	0.0	0.0	0.0	0.0	0.0	0.0	4.161326297917672e-06	0.00016645305191670688
0.9999833337499896	4.166562502604102e-06	0.0	0.0	0.0	0.0	0.0	0.0	0.0	1.2499687507812304e-05
0.9999958359532127	0.0	0.0	0.0	0.0	0.0	0.0	0.0	0.0	4.164046787229702e-06
0.9998165053442819	0.0001417913248731176	1.6681332338013837e-05	4.170333084503459e-06	0.0	0.0	4.170333084503459e-06	0.0	0.0	1.6681332338013837e-05
0.9190434529017206	0.04673999083447902	0.01687289088863892	0.00790734491521893	0.00431612715077282	0.0022538849310502853	0.0011873515810523684	0.00084989376327959	0.0005540974044911052	0.000274965629296338
6.250416694446297e-05	0.0003000200013334222	0.0012250816721114742	0.0028835255683712247	0.005800386692446163	0.012459163944262951	0.023630742049469966	0.04932412160810721	0.13231715447696513	0.771997299819988
0.9999458003618868	4.169202931783502e-06	0.0	0.0	0.0	4.169202931783502e-06	4.169202931783502e-06	0.0	0.0	4.169202931783502e-05
0.9999916658332499	0.0	0.0	0.0	0.0	0.0	0.0	0.0	0.0	8.334166750008334e-06
0.8998826261768599	0.04181338394559182	0.023033572243171922	0.008295249273697443	0.0055939864645506085	0.004719926079464576	0.0034504574249348617	0.0026971006168369	0.002763695693795836	0.007750002081096155
0.009832513957170236	0.01336138655112074	0.016936088659278394	0.024272977251895676	0.03593450545787851	0.05281226564452962	0.077689359220065	0.12539788350970751	0.21643613032247314	0.42732688942588115
0.9963544202654282	7.07475519266223e-05	2.4969724209396107e-05	8.323241403132035e-06	2.4969724209396107e-05	5.410106912035823e-05	0.0	1.664648280626407e-05	5.826268982192425e-05	0.0033875592510747387
0.9999916667013887	0.0	0.0	0.0	4.166649305627893e-06	0.0	0.0	0.0	0.0	4.166649305627893e-06
0.07158754636769057	0.034443379318968036	0.025907556370608095	0.025799191430833993	0.029950402200641855	0.03300545992581169	0.04110782311507523	0.06044262910015421	0.10676447297128329	0.570991539198933
0.9997208589212655	9.999083417353409e-05	2.4997708543383523e-05	8.332569514461174e-06	8.332569514461174e-06	0.0	4.166284757230587e-06	4.166284757230587e-06	4.166284757230587e-06	0.0001249885427169176
0.9998458281942731	0.00012083736124537485	0.0	8.33361112037068e-06	0.0	0.0	0.0	0.0	4.16680556018534e-06	2.08340278009267e-05
0.9694146664611256	0.019256969298008058	0.005641267076915385	0.002291504351775083	0.0012124141206664527	0.0009166017407100331	0.0006832849339838428	0.0003291433523458755	0.00015415574730123283	9.999291716836724e-05
0.9999958465551329	0.0	0.0	0.0	0.0	0.0	0.0	0.0	0.0	4.153444867172833e-06
0.9999916669097151	0.0	4.166545142433346e-06	0.0	0.0	0.0	0.0	0.0	0.0	4.166545142433346e-06
0.0	0.0	0.0	0.0	0.0001751656775366701	0.00024189545945540157	0.0010426528424801792	0.007807384484491582	0.04822894988176317	0.942503951654273
0.9999958358665145	0.0	0.0	0.0	0.0	0.0	0.0	0.0	0.0	4.16413348546301e-06
0.9999791804596122	0.0	0.0	0.0	0.0	0.0	0.0	8.32781615513056e-06	0.0	1.249172423269584e-05
0.5371344054662112	0.20244146321139905	0.09947504374635448	0.0605157903508041	0.03791350720773269	0.025206232813932174	0.016561119906674443	0.010932422298141821	0.007382718106824431	0.002437296891925673
0.9999039746158984	0.0	0.0	0.0	8.3500334001336e-06	0.0	0.0	0.0	1.67000668002672e-05	7.097528390113561e-05
0.9999458337847185	4.166631944733794e-06	1.2499895834201382e-05	0.0	0.0	4.166631944733794e-06	4.166631944733794e-06	0.0	4.166631944733794e-06	2.4999791668402765e-05
0.999866757715561	8.327642777435419e-06	0.0	4.1638213887177096e-06	4.1638213887177096e-06	4.1638213887177096e-06	8.327642777435419e-06	0.0	4.1638213887177096e-06	9.993171332922502e-05
0.9987037669948234	0.0009544609587956287	0.00014587831247968124	0.00012503855355401247	0.0	4.1679517851337495e-06	4.1679517851337495e-06	0.0	4.1679517851337495e-06	5.8351324991872495e-05
0.7108528552036576	0.15589736756635214	0.06252966796858735	0.02951390334696325	0.017617568434114207	0.010368174285262202	0.006558182529834525	0.0039224177416534115	0.002223536172020087	0.0005163267515552262
0.9994583378471846	1.6666527778935175e-05	8.333263889467588e-06	4.166631944733794e-06	4.166631944733794e-06	1.2499895834201382e-05	8.333263889467588e-06	4.166631944733794e-06	8.333263889467588e-06	0.0004749960416996525
0.9573551089753733	0.03420835658307863	0.005854771680560992	0.001682309928127056	0.0005829786879648215	9.993920365111224e-05	3.331306788370408e-05	0.0	4.16413348546301e-06	0.00017905773987490943
0.0024762174735911825	0.007345278095063406	0.01162238100399363	0.016070401280629643	0.02526242069017267	0.031094454773597017	0.04712316889137159	0.08231130305733653	0.17466087493017401	0.6020334998040703
0.9989677806034322	5.8270449806250755e-05	7.90813247370546e-05	1.6648699944643072e-05	1.6648699944643072e-05	1.2486524958482304e-05	8.324349972321536e-06	2.9135224903125377e-05	2.9135224903125377e-05	0.0007824888973982244
0.9992419446203059	0.0005497984072506748	0.0001124587651194562	6.247709173303122e-05	2.082569724434374e-05	4.1651394488687484e-06	0.0	0.0	0.0	8.330278897737497e-06
0.999991666423604	0.0	0.0	8.333576395978216e-06	0.0	0.0	0.0	0.0	0.0	0.0
0.9989583463540039	0.0008083232292929672	0.00012083182293554663	5.4165989591796766e-05	4.166614583984367e-06	4.166614583984367e-06	0.0	0.0	4.166614583984367e-06	4.5832760423828036e-05
0.40536770217373197	0.20013325560089948	0.11242608478387607	0.07564337469809278	0.05505122012159574	0.045415174481552426	0.03485883234779712	0.030511368368451735	0.024285833263929375	0.016307154160073292
0.00020837761357621828	0.0022296404652655355	0.007739144568220747	0.01576168269090515	0.030573163463902747	0.0468307848751193	0.07789988705933344	0.12864400351741412	0.2325827571692318	0.45753055857703095
0.999979184619932	0.0	0.0	0.0	0.0	0.0	0.0	4.1630760136049324e-06	0.0	1.665230405441973e-05
0.9999916639921975	0.0	0.0	0.0	0.0	0.0	0.0	0.0	0.0	8.336007802503302e-06
0.08527428938092182	0.08643677969350255	0.08606594945042124	0.08707427438104683	0.08922842309647419	0.09192006733277222	0.09460754493712552	0.11166156948692094	0.12323230639744669	0.14449879584336797
0.9999666654166198	4.166822922526261e-06	0.0	0.0	4.166822922526261e-06	0.0	0.0	0.0	0.0	2.500093753515757e-05
0.9999708415948815	0.0	0.0	0.0	0.0	0.0	4.165486445507106e-06	0.0	0.0	2.4992918673042637e-05
0.9837115376608235	0.014273223133613691	0.0016030311862430778	0.0002248407378107174	2.0818586834325687e-05	1.665486946746055e-05	1.2491152100595412e-05	8.327434733730275e-06	2.4982304201190824e-05	0.00010409293417162843
0.9999791669270801	0.0	0.0	0.0	4.166614583984367e-06	0.0	0.0	0.0	0.0	1.6666458335937467e-05
0.9994037468050418	1.2508808285834609e-05	1.2508808285834609e-05	3.3356822095558956e-05	8.339205523889739e-06	4.1696027619448695e-06	2.9187219333614087e-05	5.4204835905283304e-05	2.9187219333614087e-05	0.0004127906734325421
0.9999875000520831	0.0	0.0	4.166649305627893e-06	0.0	0.0	4.166649305627893e-06	0.0	4.166649305627893e-06	0.0
0.99998340000996	0.0	0.0	4.149997510001494e-06	0.0	0.0	0.0	0.0	0.0	1.2449992530004483e-05
0.00729595682392674	0.03875768844765193	0.053849325165637375	0.07206006671302986	0.09839963686790237	0.11729749763672631	0.123881349085715	0.153456626119692	0.16858157770901958	0.16642027543069882
0.9999958337152428	0.0	0.0	0.0	0.0	0.0	0.0	0.0	0.0	4.166284757230587e-06
0.9992183894665508	4.5732531212452554e-05	4.1575028374956865e-05	5.4047536887443926e-05	2.0787514187478433e-05	5.4047536887443926e-05	5.4047536887443926e-05	8.730755958740942e-05	9.56225652624008e-05	0.00032844272416215924
0.99988759180003	8.326533331112925e-06	8.326533331112925e-06	4.163266665556463e-06	4.163266665556463e-06	4.163266665556463e-06	4.163266665556463e-06	4.163266665556463e-06	8.326533331112925e-06	6.66122666489034e-05
0.9999833327777593	4.16680556018534e-06	0.0	0.0	0.0	0.0	0.0	0.0	0.0	1.2500416680556018e-05
0.9999333374997396	8.332812532550048e-06	0.0	0.0	4.166406266275024e-06	4.166406266275024e-06	8.332812532550048e-06	1.2499218798825073e-05	0.0	2.9164843863925173e-05
0.9999750001041662	4.166649305627893e-06	0.0	4.166649305627893e-06	0.0	0.0	0.0	0.0	4.166649305627893e-06	1.2499947916883679e-05
0.999991665208078	0.0	4.167395960959835e-06	0.0	0.0	0.0	0.0	0.0	0.0	4.167395960959835e-06
0.9999582940602401	3.336475180795249e-05	0.0	0.0	0.0	0.0	0.0	0.0	0.0	8.341187951988122e-06
0.9999125003645818	0.0	0.0	4.166649305627893e-06	0.0	0.0	4.166649305627893e-06	0.0	4.166649305627893e-06	7.499968750130208e-05
0.9999958333333333	0.0	0.0	0.0	0.0	0.0	0.0	0.0	0.0	4.166666666666667e-06
0.9999625107781512	0.0	4.165469094302055e-06	2.0827345471510275e-05	0.0	4.165469094302055e-06	0.0	0.0	0.0	8.33093818860411e-06
0.9999958333159722	4.166684027850116e-06	0.0	0.0	0.0	0.0	0.0	0.0	0.0	0.0
0.9999958367679997	0.0	0.0	0.0	0.0	0.0	0.0	0.0	0.0	4.163232000266447e-06
0.9999958333506944	0.0	0.0	0.0	0.0	0.0	0.0	0.0	0.0	4.166649305627893e-06
0.9999958323782534	0.0	0.0	0.0	0.0	0.0	0.0	0.0	0.0	4.167621746650274e-06
0.9999874995833195	0.0	0.0	4.16680556018534e-06	0.0	0.0	0.0	0.0	0.0	8.33361112037068e-06
1.0	0.0	0.0	0.0	0.0	0.0	0.0	0.0	0.0	0.0
0.0	0.0	0.0	0.0	0.0	0.0	0.000108253947105456	0.0018486443274931717	0.023137199387116114	0.9749059023382852
0.9999875088999088	0.0	0.0	0.0	0.0	0.0	0.0	0.0	0.0	1.2491100091185031e-05
0.9999916668749947	0.0	0.0	0.0	0.0	0.0	0.0	0.0	0.0	8.333125005208204e-06
0.999812616334026	2.0820407330449014e-05	1.2492244398269407e-05	2.914857026262862e-05	0.0	1.2492244398269407e-05	4.164081466089802e-06	8.328162932179605e-06	1.2492244398269407e-05	8.744571078788585e-05
0.9999958333680553	0.0	0.0	0.0	0.0	0.0	0.0	0.0	0.0	4.166631944733794e-06
0.9998706128360414	2.504267689520892e-05	1.669511793013928e-05	0.0	1.252133844760446e-05	4.17377948253482e-06	4.17377948253482e-06	4.17377948253482e-06	8.34755896506964e-06	5.4259133272952654e-05
0.9890851243696149	0.007600018323331848	0.0014908529094535899	0.0008537006883742624	0.00047890526420995205	8.32878720365134e-05	4.5808329620082374e-05	8.32878720365134e-06	8.32878720365134e-06	0.0003456446689515306
0.9999958325519368	0.0	0.0	0.0	0.0	0.0	0.0	0.0	0.0	4.167448063178513e-06
0.9978290852573638	0.0016000600022500844	0.000270843489964207	0.00011250421890820906	4.166822922526261e-06	1.2500468767578784e-05	0.0	8.333645845052522e-06	8.333645845052522e-06	0.00015417244813347168
0.9999541227009218	0.0	0.0	0.0	0.0	0.0	0.0	0.0	0.0	4.5877299078283353e-05
0.9988079707577722	0.0008169151450232779	0.00017505324536213097	6.251901620076106e-05	5.835108178737699e-05	1.6671737653536283e-05	4.167934413384071e-06	0.0	0.0	5.835108178737699e-05
0.9999958333680553	0.0	0.0	0.0	4.166631944733794e-06	0.0	0.0	0.0	0.0	0.0
0.9999958315096188	4.168490381208445e-06	0.0	0.0	0.0	0.0	0.0	0.0	0.0	0.0
0.9990384095043439	5.411548243952595e-05	5.827821185795102e-05	3.746456476582566e-05	6.660367069480117e-05	2.497637651055044e-05	4.995275302110088e-05	1.6650917673700292e-05	7.492912953165132e-05	0.0005786193891610851
0.19913416305901274	0.1781715757148988	0.13557139821415923	0.10350043125179688	0.08532535552231468	0.07225446772694886	0.06957528989704123	0.060179417414239225	0.05640440168500702	0.03988349951458131
0.9999958333506944	0.0	0.0	0.0	0.0	0.0	0.0	0.0	0.0	4.166649305627893e-06
0.9310162366205164	0.04428926766466816	0.012920133492769142	0.005699691266723052	0.002262377454554545	0.001991558790565511	0.0011124397428472624	0.0005749688558536412	9.582814264227354e-05	3.749796886002008e-05
0.9999958334722175	0.0	0.0	0.0	0.0	0.0	0.0	0.0	0.0	4.1665277824072535e-06
0.019481222416520942	0.0615621617120493	0.08768007327837456	0.09676492630527105	0.11127071363144309	0.11541760346406861	0.12738779248896662	0.12625114497460238	0.13986593388292115	0.11431842784578233
0.9999500649156097	8.32251406504877e-06	4.161257032524385e-06	1.664502813009754e-05	0.0	0.0	0.0	4.161257032524385e-06	0.0	1.664502813009754e-05
0.9997500093746484	0.0002083255211262911	1.6666041690103287e-05	8.333020845051643e-06	8.333020845051643e-06	0.0	0.0	0.0	0.0	8.333020845051643e-06
0.9999624995312442	0.0	0.0	0.0	4.16671875065105e-06	0.0	0.0	0.0	0.0	3.33337500052084e-05
0.9999958326908732	0.0	0.0	0.0	0.0	0.0	0.0	0.0	0.0	4.1673091268237185e-06
0.4207651411619613	0.19741008633045565	0.11730025665811139	0.07527665744475184	0.05381070630978967	0.04504016532782241	0.03057814739508683	0.023520049331688945	0.023361721275957467	0.012937068764374521
0.8109271357621413	0.09810089663677878	0.03820705976467451	0.02049098363387887	0.012478750708309724	0.007612246258458051	0.005083163894536849	0.003870704309856338	0.002354088197060098	0.0008749708343055232
0.00010403056001731069	0.00019141623043185166	0.000603377248100402	0.0019141623043185166	0.00457734464076167	0.0098912256464459	0.02043576320980051	0.044396081792987506	0.12525279426084207	0.7926338041062942
0.9939476433688399	0.00546543621507095	0.0004870190686696887	5.411322985218763e-05	1.6650224569903887e-05	0.0	4.162556142475972e-06	0.0	8.325112284951943e-06	1.6650224569903887e-05
0.9864741660317976	0.00830533664714184	0.0024270733159316754	0.0009533444071155295	0.000245621484802691	0.00018733842061222195	0.0002664368648707157	0.0001540338125033825	4.1630760136049326e-05	0.0009450182550883197
1.0	0.0	0.0	0.0	0.0	0.0	0.0	0.0	0.0	0.0
0.9999791541591622	0.0	0.0	0.0	0.0	0.0	0.0	0.0	0.0	2.0845840837836035e-05
0.9999791661458203	0.0	0.0	0.0	0.0	0.0	0.0	0.0	0.0	2.0833854179687826e-05
0.9999958333506944	0.0	0.0	0.0	0.0	0.0	0.0	0.0	0.0	4.166649305627893e-06
0.9999916620460505	0.0	0.0	0.0	0.0	0.0	0.0	0.0	0.0	8.337953949480337e-06
0.4159713399012726	0.2283351731894774	0.12300514465435004	0.08083147612005583	0.05152985774093437	0.038249567807377476	0.02765199641748766	0.018158338714044698	0.011734810772531294	0.004532294682468601
0.9999916632972493	0.0	0.0	0.0	0.0	0.0	0.0	0.0	0.0	8.336702750695072e-06
0.01012638158141786	0.0846201668120048	0.15533377004310076	0.18015112383225337	0.17724297057215935	0.14717675480137354	0.11613837301968115	0.07973847482590718	0.04059731882455533	0.008874665687546678
0.997156568035989	0.0017844411738954602	0.0005670186907705201	0.000237647539514115	9.172361174229e-05	7.087733634631501e-05	3.7523295712755e-05	1.667702031678e-05	1.667702031678e-05	2.0846275395975e-05
0.9997456637758506	4.1694462975316875e-05	2.5016677785190127e-05	7.08805870580387e-05	0.0	0.0	0.0	0.0	3.752501667778519e-05	7.921947965310207e-05
0.9999791814131657	4.163717366865138e-06	0.0	0.0	0.0	0.0	0.0	4.163717366865138e-06	0.0	1.2491152100595412e-05
0.9999625359030929	4.1626774341256295e-06	8.325354868251259e-06	0.0	0.0	0.0	4.1626774341256295e-06	0.0	4.1626774341256295e-06	1.6650709736502518e-05
0.999979181066429	0.0	4.163786714189352e-06	0.0	0.0	0.0	0.0	4.163786714189352e-06	0.0	1.2491360142568057e-05
0.6119312217797698	0.15807910828237726	0.08284459921025009	0.04557723387593929	0.03193572035522085	0.021801429547310017	0.01744864126359986	0.014845298988653593	0.009351205451606991	0.00618554124527233
0.1465482421622882	0.18760956556861666	0.15944418766369772	0.1329277585539219	0.1082434947720828	0.09100864865315028	0.07024272026583053	0.055814418308328444	0.03636015373532706	0.0118008103167564
0.9996000666555575	5.415764039326779e-05	6.248958506915514e-05	3.332777870354941e-05	9.165139143476087e-05	1.6663889351774705e-05	8.331944675887353e-06	2.0829861689718382e-05	3.332777870354941e-05	7.915347442092985e-05
0.9999583333333333	4.166666666666667e-06	0.0	4.166666666666667e-06	0.0	0.0	0.0	4.166666666666667e-06	0.0	2.9166666666666666e-05
0.9999625001562493	0.0	0.0	0.0	0.0	0.0	4.166649305627893e-06	0.0	0.0	3.3333194445023147e-05
0.9999750001041662	0.0	0.0	0.0	0.0	0.0	0.0	0.0	0.0	2.4999895833767358e-05
0.9895994366361511	0.007408734639792989	0.0018125981824015467	0.0007000379187205974	0.00016250880256013866	0.00010833920170675912	9.583852458674844e-05	4.166892373336889e-05	3.7502031360032004e-05	3.333513898669511e-05
0.9999875066110849	0.0	0.0	4.164462971677488e-06	0.0	0.0	0.0	0.0	0.0	8.328925943354975e-06
0.9999916672916198	0.0	0.0	0.0	0.0	0.0	0.0	0.0	0.0	8.332708380204819e-06
0.9999916703802888	0.0	0.0	0.0	0.0	0.0	0.0	0.0	0.0	8.329619711212084e-06
0.9999958237627897	0.0	0.0	0.0	0.0	0.0	0.0	0.0	0.0	4.176237210273543e-06
0.9999625416723895	0.0	0.0	4.162036401170365e-06	0.0	0.0	0.0	4.162036401170365e-06	0.0	2.9134254808192554e-05
0.9999875002083298	0.0	4.16659722337961e-06	0.0	0.0	0.0	0.0	0.0	0.0	8.33319444675922e-06
0.9999958331770775	0.0	0.0	0.0	0.0	0.0	0.0	0.0	0.0	4.166822922526261e-06
0.89785195100897	0.04943723701933703	0.019916680219683985	0.011713977122506766	0.0074312236498067135	0.005141806262745049	0.003894928669427312	0.0024562237540606924	0.0014595557112414982	0.0006964165822209434
0.9999833507456785	0.0	0.0	0.0	0.0	0.0	0.0	0.0	0.0	1.6649254321522076e-05
0.0	0.0	0.0	0.00045796505310312954	0.003863559720724584	0.014159446778215852	0.04528025379590579	0.13074485934227892	0.33042178581390796	0.47507212949586375
0.9999874999479165	0.0	0.0	0.0	0.0	0.0	0.0	4.166684027850116e-06	0.0	8.333368055700232e-06
0.9996087083211922	0.0003413395495983016	1.6650709736502518e-05	4.1626774341256295e-06	0.0	0.0	4.1626774341256295e-06	4.1626774341256295e-06	0.0	2.0813387170628147e-05
0.8459346290856822	0.08091160969106098	0.03142720246651251	0.015319875841093265	0.011228464887611192	0.006341270337270587	0.0041955711101389495	0.0026165031352207153	0.0015874007874507844	0.0004374726579588776
0.9999791609359241	4.167812815190844e-06	0.0	0.0	0.0	0.0	0.0	0.0	4.167812815190844e-06	1.2503438445572532e-05
0.9998917325293779	2.498480091277806e-05	4.16413348546301e-06	4.16413348546301e-06	0.0	4.16413348546301e-06	0.0	0.0	4.16413348546301e-06	6.662613576740816e-05
0.9998374966145128	8.750182295464489e-05	0.0	4.166753474030709e-06	0.0	4.166753474030709e-06	0.0	4.166753474030709e-06	0.0	6.250130211046063e-05
0.9999916687147743	0.0	0.0	0.0	0.0	0.0	0.0	0.0	4.165642612857672e-06	4.165642612857672e-06
0.9999958373918763	0.0	0.0	0.0	0.0	0.0	0.0	0.0	0.0	4.162608123746015e-06
0.9999833054395052	0.0	0.0	0.0	0.0	4.173640123706693e-06	0.0	0.0	0.0	1.252092037112008e-05
0.9999916624979156	0.0	0.0	0.0	0.0	0.0	4.168751042187761e-06	0.0	0.0	4.168751042187761e-06
0.9999750096837475	0.0	0.0	0.0	0.0	0.0	4.165052708742029e-06	0.0	0.0	2.0825263543710145e-05
0.9996146259800103	2.486283999933699e-05	8.287613333112331e-06	4.1438066665561655e-06	1.2431419999668496e-05	0.0	1.2431419999668496e-05	1.2431419999668496e-05	4.1438066665561655e-06	0.0003066416933251562
0.9999916649649303	0.0	0.0	0.0	0.0	0.0	0.0	0.0	0.0	8.335035069660055e-06
0.5867672857434547	0.2234468562094499	0.09073634996103858	0.04427433838512215	0.024881136423300178	0.01369275067609519	0.00855067692859018	0.004750376071438989	0.0022085081735637403	0.0006917214279463791
0.055049462079072714	0.20090014322352862	0.21399010758418546	0.19109099690237485	0.13259001432235287	0.09556839756186923	0.0584635113079972	0.03306631582453452	0.01613346434400293	0.003147586850081604
0.9998791691839753	4.166579862919522e-06	8.333159725839044e-06	8.333159725839044e-06	0.0	0.0	1.2499739588758568e-05	0.0	0.0	8.749817712130998e-05
0.9999625	4.166666666666667e-06	0.0	4.166666666666667e-06	0.0	0.0	0.0	0.0	4.166666666666667e-06	2.5e-05
0.999975	0.0	0.0	0.0	0.0	0.0	4.166666666666667e-06	0.0	0.0	2.0833333333333333e-05
0.9999750422202441	4.159629959318819e-06	0.0	4.159629959318819e-06	0.0	0.0	0.0	0.0	0.0	1.6638519837275275e-05
0.9997666997175401	0.00014581267653749052	2.4996458834998376e-05	4.166076472499729e-06	4.166076472499729e-06	8.332152944999458e-06	4.166076472499729e-06	4.166076472499729e-06	0.0	3.749468825249756e-05
0.9999083344791524	3.74995312558593e-05	4.166614583984367e-06	0.0	0.0	0.0	0.0	0.0	4.166614583984367e-06	4.5832760423828036e-05
0.999954166857638	0.0	0.0	0.0	4.166649305627893e-06	0.0	0.0	0.0	0.0	4.1666493056278935e-05
0.3755458151741822	0.16014602246947807	0.1140415506354142	0.08650624175293564	0.07131291183289834	0.056028005677726575	0.04746562769265351	0.040497508710148726	0.03327547380295292	0.015180842251609868
0.9999875002083298	4.16659722337961e-06	0.0	0.0	0.0	0.0	0.0	4.16659722337961e-06	0.0	4.16659722337961e-06
0.9999958358318343	4.164168165767206e-06	0.0	0.0	0.0	0.0	0.0	0.0	0.0	0.0
0.9999916737439842	0.0	0.0	0.0	0.0	0.0	0.0	0.0	0.0	8.32625601571997e-06
0.9998998648175036	4.172299270682088e-06	0.0	0.0	8.344598541364175e-06	0.0	4.172299270682088e-06	0.0	1.668919708272835e-05	6.67567883309134e-05
0.9999666647221088	8.33381947280258e-06	0.0	0.0	0.0	0.0	0.0	0.0	0.0	2.500145841840774e-05
0.7823219382121951	0.12297564735537363	0.04377643063975168	0.023023561027435784	0.011307626606670416	0.007770347686602921	0.0042372351728017	0.002845655479865842	0.0012957523488115327	0.00044580547049142763
0.0	0.0	0.0	0.0	0.0	0.0	0.0	0.00012908383787069963	0.0015781540178385536	0.9982927621442907
0.9999625104658283	8.331007593713422e-06	0.0	4.165503796856711e-06	0.0	4.165503796856711e-06	0.0	0.0	0.0	2.0827518984283553e-05
0.00345108185365243	0.017639326475681765	0.03039622759613579	0.038646274542533436	0.052930498466417675	0.07196361132555762	0.09278694681494773	0.1374256682037265	0.20154818786905085	0.3532121768522962
0.9999833472799864	0.0	0.0	0.0	0.0	0.0	0.0	0.0	0.0	1.665272001365523e-05
0.9999083646420807	0.0	4.1652435417898885e-06	0.0	0.0	0.0	0.0	0.0	2.499146125073933e-05	6.247865312684832e-05
0.9999916701027493	0.0	0.0	0.0	0.0	0.0	0.0	0.0	0.0	8.329897250717412e-06
0.9994752645541206	0.00042062127010965305	4.5810237338675084e-05	1.2493701092365932e-05	1.2493701092365932e-05	1.2493701092365932e-05	0.0	0.0	4.164567030788644e-06	1.6658268123154577e-05
0.916533681109662	0.05494560439331503	0.015712434531522785	0.006649972291782117	0.002608322465323061	0.001833325694476273	0.0009083295486268807	0.000549997708342882	0.000195832517364511	6.249973958441839e-05
0.9998583221171676	2.50019793233631e-05	0.0	4.16699655389385e-06	0.0	0.0	0.0	4.16699655389385e-06	0.0	0.0001083419104012401
0.9999916667013887	0.0	0.0	0.0	0.0	0.0	4.166649305627893e-06	0.0	0.0	4.166649305627893e-06
0.9999958336110926	0.0	0.0	0.0	0.0	0.0	0.0	0.0	0.0	4.166388907406173e-06
0.006416105257456639	0.024502022739676946	0.038734110765308034	0.04932485074222672	0.06451935455647631	0.08147620416546886	0.10566992054861866	0.12833460405547847	0.188504339203653	0.31251848796563636
0.9999958333506944	0.0	0.0	0.0	0.0	0.0	0.0	0.0	0.0	4.166649305627893e-06
0.998637596503581	0.0009499327130994888	0.00013749026110650495	2.916460084077378e-05	1.2499114646045905e-05	8.332743097363937e-06	8.332743097363937e-06	0.0	8.332743097363937e-06	0.00020831857743409843
0.9999791666666666	0.0	4.166666666666667e-06	0.0	0.0	0.0	4.166666666666667e-06	0.0	0.0	1.25e-05
0.9999833416625021	0.0	4.164584374479427e-06	0.0	0.0	0.0	0.0	0.0	0.0	1.2493753123438281e-05
0.9999708400158297	4.165712024327758e-06	0.0	0.0	0.0	0.0	0.0	0.0	4.165712024327758e-06	2.082856012163879e-05
0.9999666679166198	0.0	0.0	4.166510422525822e-06	0.0	0.0	0.0	0.0	0.0	2.9165572957680754e-05
0.16302519608985994	0.18943695981615014	0.15436143815883696	0.12631767389964862	0.09909407317357491	0.08122116937834102	0.06591700111575546	0.055471365051874305	0.04197405452214025	0.02318106879381838
0.006619676676672509	0.04372317261535515	0.08602249024742603	0.10594813337607674	0.12085281419525132	0.14305162931475937	0.14943816014621575	0.14495842926313424	0.12843005416477582	0.07095544000033306
0.9999791671006854	0.0	0.0	0.0	0.0	0.0	0.0	0.0	0.0	2.0832899314597614e-05
0.9983709487244653	0.0012082477491177708	0.000262481407566964	7.082831632759347e-05	4.1663715486819684e-05	2.0831857743409842e-05	0.0	0.0	0.0	2.499822929209181e-05
0.00835889059270618	0.0213222548169878	0.03761917461164078	0.052299319954663644	0.06161660777385159	0.08557653843589573	0.10779051936795786	0.14025935062337488	0.19226698446563104	0.29289035935729046
0.9999958334027766	0.0	0.0	0.0	0.0	0.0	0.0	0.0	0.0	4.16659722337961e-06
0.9999624804585722	4.168837936425222e-06	0.0	4.168837936425222e-06	0.0	0.0	0.0	4.168837936425222e-06	0.0	2.501302761855133e-05
0.9853922422595555	0.012915675103462934	0.0013461642653819063	0.0002458937822214628	7.91861332577592e-05	0.0	0.0	0.0	4.1676912240925894e-06	1.6670764896370358e-05
1.0	0.0	0.0	0.0	0.0	0.0	0.0	0.0	0.0	0.0
0.9999750095796611	0.0	8.3301401129567e-06	0.0	0.0	0.0	0.0	4.16507005647835e-06	0.0	1.249521016943505e-05
0.9999958337846734	0.0	0.0	0.0	4.166215326672944e-06	0.0	0.0	0.0	0.0	0.0
0.9983676324841135	0.0011951262169882819	0.00011243347685952478	1.2492608539947198e-05	8.328405693298133e-06	1.2492608539947198e-05	8.328405693298133e-06	3.747782561984159e-05	0.00012076188255282291	0.00012492608539947198
0.24513923302115043	0.121097540154162	0.09779417582463344	0.08990701141431766	0.07860929386142078	0.07226708087466738	0.06901477073503876	0.07237951669255467	0.0757859055455844	0.07800547187647051
0.6333939653772992	0.16090939741183033	0.07402381715484481	0.04135327392225501	0.029540431306114123	0.02281818295337715	0.014368545705045224	0.011105237526379102	0.008008424662951047	0.004478723979904015
0.9999167155962538	4.164220187306624e-06	4.164220187306624e-06	0.0	0.0	0.0	8.328440374613247e-06	1.2492660561919872e-05	0.0	5.413486243498611e-05
0.9999332908062223	0.0	0.0	4.169324611106247e-06	0.0	0.0	1.250797383331874e-05	8.338649222212494e-06	8.338649222212494e-06	3.335459688884998e-05
0.9946470112479467	0.004456654965689176	0.0006128421702117016	2.501396613108986e-05	4.168994355181643e-06	4.168994355181643e-06	2.0844971775908216e-05	4.168994355181643e-06	2.0844971775908216e-05	0.00020428072340390052
0.9999916660416198	0.0	4.166979190105924e-06	0.0	0.0	0.0	0.0	0.0	0.0	4.166979190105924e-06
0.9999416666666666	4.166666666666667e-06	0.0	4.166666666666667e-06	0.0	4.166666666666667e-06	0.0	0.0	4.166666666666667e-06	4.1666666666666665e-05
0.20265603585815037	0.17417530003290885	0.12310826178782538	0.10580820388491066	0.08986615678776291	0.07461561212545353	0.07064572164111024	0.06335162065676068	0.0557867506467214	0.03998633657839597
0.9999916752688888	0.0	0.0	0.0	0.0	0.0	0.0	0.0	0.0	8.324731111185109e-06
0.999995834392092	0.0	0.0	0.0	0.0	0.0	0.0	0.0	0.0	4.165607907990052e-06
0.999666849899222	5.830126763613346e-05	1.6657505038895273e-05	1.2493128779171455e-05	1.6657505038895273e-05	4.164376259723818e-06	4.164376259723818e-06	8.328752519447637e-06	4.164376259723818e-06	0.00020821881298619093
0.9999833403442718	0.0	0.0	0.0	0.0	0.0	0.0	0.0	4.164913932053594e-06	1.2494741796160782e-05
0.999732795584447	0.00010437672482537774	1.670027597206044e-05	4.17506899301511e-06	0.0	4.17506899301511e-06	4.17506899301511e-06	0.0	1.2525206979045329e-05	0.00012107700079743817
0.9999958336805266	0.0	0.0	0.0	0.0	0.0	0.0	0.0	0.0	4.1663194733772185e-06
0.9999791595461783	0.0	0.0	0.0	0.0	4.168090764344484e-06	0.0	0.0	8.336181528688968e-06	8.336181528688968e-06
0.9999958335590156	0.0	0.0	0.0	4.166440984446676e-06	0.0	0.0	0.0	0.0	0.0
0.9999916627759621	0.0	0.0	0.0	0.0	4.168612018942173e-06	0.0	0.0	0.0	4.168612018942173e-06
1.0	0.0	0.0	0.0	0.0	0.0	0.0	0.0	0.0	0.0
0.9999833334027775	0.0	0.0	0.0	0.0	0.0	0.0	0.0	4.166649305627893e-06	1.2499947916883679e-05
0.9999916667013887	0.0	0.0	0.0	0.0	0.0	0.0	0.0	0.0	8.333298611255787e-06
0.9999583340277662	4.16659722337961e-06	0.0	4.16659722337961e-06	0.0	0.0	4.16659722337961e-06	0.0	4.16659722337961e-06	2.4999583340277662e-05
0.9999040767386091	8.341153164424982e-06	4.170576582212491e-06	4.170576582212491e-06	4.170576582212491e-06	4.170576582212491e-06	4.170576582212491e-06	0.0	4.170576582212491e-06	6.255864873318736e-05
0.9999791723942583	0.0	4.16552114835087e-06	0.0	4.16552114835087e-06	0.0	0.0	8.33104229670174e-06	0.0	4.16552114835087e-06
0.9996750568650487	2.08296881379092e-05	2.916156339307288e-05	8.33187525516368e-06	8.33187525516368e-06	2.499562576549104e-05	4.16593762758184e-06	8.33187525516368e-06	2.916156339307288e-05	0.00019163313086876464
0.9400335831934034	0.03977483427152387	0.011524951979366753	0.004120816163265986	0.0021208244965645975	0.0011874950521039496	0.0006583305902892071	0.00033749859375585935	0.00014166607639134836	9.999958333506943e-05
0.32251468928671073	0.34491402967423307	0.16873836620985172	0.0829845798926464	0.04135903490032939	0.022828255066814913	0.011210080744229432	0.0038768889943824668	0.0008203513768994049	0.0007537238539024989
0.9999958362999696	0.0	0.0	0.0	0.0	0.0	0.0	0.0	4.16370003039501e-06	0.0
4.993134440144801e-05	0.00011234552490325802	0.0004452211542462447	0.0025340157283734867	0.007810094453459826	0.02063412807389839	0.04715599384180086	0.1099529813173553	0.24797986102442474	0.5633254275371364
0.6849822497041618	0.16367356122602045	0.06535108918481974	0.03670894514908582	0.01912115201920032	0.013033550559175986	0.008166802780046334	0.005433423890398173	0.0026542109035150585	0.000875014583576393
0.9999833332638886	0.0	0.0	0.0	0.0	0.0	0.0	8.333368055700232e-06	4.166684027850116e-06	4.166684027850116e-06
0.9998200580835768	1.673878292309366e-05	8.36939146154683e-06	1.2554087192320247e-05	0.0	4.184695730773415e-06	4.184695730773415e-06	8.36939146154683e-06	8.36939146154683e-06	0.00011717148046165563
0.8696325789442996	0.05494656526700707	0.021178146318709238	0.011853098214955062	0.008600368170724597	0.007488359307972313	0.006238911147576487	0.0067386904117348176	0.00678866833815065	0.006534613878870166
0.0	0.0	0.0	0.0	0.0	0.0	0.0	0.0	0.0009072823978891118	0.9990927176021109
0.9999958334201371	0.0	0.0	0.0	0.0	0.0	0.0	0.0	0.0	4.166579862919522e-06
0.9999583335069437	0.0	0.0	0.0	0.0	0.0	0.0	0.0	0.0	4.1666493056278935e-05
0.33306120068810685	0.3450405908055265	0.16741572565697124	0.07784937458086713	0.04131556695920926	0.0200434023800499	0.00927194798378867	0.0037904189870834183	0.0017535894434748563	0.00045818251492217143
0.999929178470255	3.332777870354941e-05	4.165972337943676e-06	4.165972337943676e-06	4.165972337943676e-06	4.165972337943676e-06	0.0	0.0	0.0	2.0829861689718382e-05
0.9999375109355862	0.0	4.16593762758184e-06	0.0	0.0	0.0	0.0	4.16593762758184e-06	0.0	5.415718915856392e-05
0.9996792909414268	1.2495158126226087e-05	8.330105417484058e-06	1.6660210834968116e-05	4.165052708742029e-06	8.330105417484058e-06	8.330105417484058e-06	4.165052708742029e-06	8.330105417484058e-06	0.0002499031625245217
0.9999958328645306	0.0	0.0	0.0	0.0	0.0	0.0	0.0	0.0	4.167135469406975e-06
0.9999541718223367	4.16619796939511e-06	4.16619796939511e-06	0.0	0.0	4.16619796939511e-06	0.0	4.16619796939511e-06	0.0	2.916338578576577e-05
0.9999875002083298	0.0	0.0	0.0	0.0	4.16659722337961e-06	0.0	0.0	0.0	8.33319444675922e-06
0.9999833333333333	0.0	0.0	0.0	0.0	0.0	0.0	0.0	4.166666666666667e-06	1.25e-05
0.9999791835800079	0.0	0.0	0.0	0.0	0.0	4.163283998417952e-06	0.0	0.0	1.6653135993671807e-05
0.9183324314198893	0.0648212130042043	0.011988511010281814	0.002955500978229197	0.0011405736169504226	0.0005078466469633268	0.00019148316196977898	4.9952129209507553e-05	0.0	1.2488032302376888e-05
0.9999958334201371	0.0	4.166579862919522e-06	0.0	0.0	0.0	0.0	0.0	0.0	0.0
0.9878514173346443	0.009003116303097972	0.0017456296765377374	0.0007249154265335711	0.00036245771326678554	5.4160347959404735e-05	8.332361224523806e-06	4.166180612261903e-06	8.332361224523806e-06	0.00023747229489892846
0.9540627798954363	0.02925701430981691	0.008964985731841946	0.003886771230394301	0.0018163261055218812	0.0009998125351496595	0.00039992501405986376	0.00028328021829240353	0.0001749671936511904	0.0001541377658355725
0.891346505975963	0.06102889769284549	0.02182724639611146	0.011157072943369845	0.0059634783766687755	0.003853580583946466	0.0023179744981189866	0.001273429437027666	0.0007241069347804375	0.000507707161167893
0.9999916667013887	0.0	0.0	0.0	0.0	0.0	0.0	0.0	0.0	8.333298611255787e-06
0.9999916693394203	0.0	0.0	0.0	0.0	4.165330289865335e-06	0.0	0.0	0.0	4.165330289865335e-06
0.9995760210825595	0.00019536283450689588	8.728977712010242e-05	8.31331210667642e-06	4.15665605333821e-06	0.0	4.15665605333821e-06	8.31331210667642e-06	1.662662421335284e-05	9.975974528011706e-05
0.03645371469014759	0.09775807156685193	0.10934032765045068	0.10700472532733821	0.11176752222152835	0.10448593850829534	0.10874497803867691	0.11371593913278795	0.1171839547034701	0.09354482816045297
0.9281546043321179	0.05363534954963955	0.012749113430897558	0.0034089206333349983	0.001527562725804572	0.00027054925661388875	8.324592511196577e-05	8.324592511196577e-06	4.162296255598289e-06	0.00015816725771273496
0.9999916667013887	0.0	0.0	0.0	0.0	0.0	0.0	0.0	0.0	8.333298611255787e-06
0.9998833051320736	8.335347709029682e-06	0.0	4.167673854514841e-06	0.0	8.335347709029682e-06	8.335347709029682e-06	0.0	4.167673854514841e-06	8.335347709029682e-05
0.999933343054138	2.0830295581894307e-05	4.166059116378861e-06	4.166059116378861e-06	0.0	0.0	4.166059116378861e-06	0.0	0.0	3.332847293103089e-05
0.9999833321526942	4.166961826462708e-06	0.0	0.0	0.0	0.0	0.0	0.0	0.0	1.2500885479388124e-05
0.9988333916637502	0.0008166258353748979	0.0001624918754062297	9.166208356248854e-05	3.3331666749995835e-05	8.332916687498959e-06	4.166458343749479e-06	0.0	0.0	4.999750012499375e-05
0.9975458435589851	0.0016541597743342737	0.00045416477431344036	0.00016666597222511574	8.749963541818576e-05	4.1666493056278935e-05	3.3333194445023147e-05	1.2499947916883679e-05	0.0	4.166649305627893e-06
0.9995503840469598	2.9141774734081305e-05	2.4978664057783974e-05	8.326221352594658e-06	8.326221352594658e-06	2.4978664057783974e-05	2.4978664057783974e-05	2.0815553381486647e-05	2.4978664057783974e-05	0.0002830915259882184
0.9996043694273351	0.00012493597031521344	0.00013326503500289436	5.830345281376628e-05	2.915172640688314e-05	0.0	4.164532343840449e-06	0.0	4.164532343840449e-06	4.164532343840448e-05
1.6657643776287843e-05	0.0005163869570649232	0.002656894182317911	0.007379336192895515	0.015116811726981219	0.03030441844001166	0.051022362886769666	0.10171573730895765	0.2102902594428018	0.5809811352184233
0.02337242620110615	0.13685280202572134	0.20320100619710801	0.197570300526421	0.1598545678683281	0.11882788032251616	0.07966282401545945	0.05068884520557073	0.02459269007796362	0.005376657559805424
0.9999625004687441	4.166614583984367e-06	0.0	0.0	0.0	0.0	0.0	0.0	4.166614583984367e-06	2.916630208789057e-05
0.9951623790594765	0.0010125253131328283	0.0010000250006250155	0.0006625165629140728	0.0003125078126953174	0.0002625065626640666	8.750218755468886e-05	3.7500937523438084e-05	2.500062501562539e-05	0.00143753593839846
0.6650976690570561	0.22419402667156718	0.06931433273051527	0.024758698748282387	0.010504070066115081	0.004126449791380398	0.0013030894078043362	0.0004343631359347787	0.00021718156796738934	5.011882337708985e-05
0.9999958333506944	0.0	0.0	0.0	0.0	0.0	0.0	0.0	0.0	4.166649305627893e-06
0.9999624188874321	4.175679174217686e-06	0.0	4.175679174217686e-06	0.0	0.0	0.0	0.0	0.0	2.9229754219523804e-05
0.9972154585752638	0.00044536013818651015	0.00011654283989927369	8.740712992445527e-05	4.1622442821169174e-05	8.740712992445527e-05	5.4109175667519925e-05	0.00010405610705292293	8.740712992445527e-05	0.0017606293313354561
0.9998623520284305	9.593646503324407e-05	2.919805457533515e-05	4.171150653619308e-06	0.0	0.0	0.0	0.0	0.0	8.342301307238615e-06
0.9999626453717616	4.150514248715416e-06	4.150514248715416e-06	0.0	4.150514248715416e-06	4.150514248715416e-06	0.0	0.0	4.150514248715416e-06	1.6602056994861665e-05
0.9997836380430893	8.321613727334004e-06	4.160806863667002e-06	8.321613727334004e-06	2.4964841182002014e-05	4.160806863667002e-06	4.160806863667002e-06	8.321613727334004e-06	2.4964841182002014e-05	0.00012898501277367708
0.9999625338756208	4.162902708800792e-06	0.0	0.0	0.0	4.162902708800792e-06	0.0	0.0	0.0	2.914031896160555e-05
0.5525226944780582	0.23341941225148352	0.09926105199249824	0.04828320379911592	0.028846833584916645	0.015785293396042035	0.010620558307031442	0.006416414043754704	0.002865138869829547	0.00197939927726976
0.9999958356584241	0.0	0.0	0.0	0.0	0.0	0.0	0.0	0.0	4.164341575953426e-06
0.0	0.0006493722734689799	0.005786073462319757	0.011143394718438842	0.017204202604149323	0.03325535315861334	0.0468463818308968	0.09009207765826367	0.18478803822971127	0.610235106064138
0.999983333472221	4.166631944733794e-06	0.0	0.0	0.0	0.0	0.0	0.0	0.0	1.2499895834201382e-05
0.9999583505137464	4.164948625358706e-06	0.0	4.164948625358706e-06	0.0	0.0	0.0	0.0	0.0	3.331958900286965e-05
0.9999875106679711	4.163110676297329e-06	0.0	0.0	0.0	0.0	0.0	0.0	0.0	8.326221352594658e-06
0.9145903623981262	0.07521290005865933	0.008370394099121775	0.0012189490412736978	0.0003452995577669519	0.0001414480116153779	9.984565525791381e-05	4.160235635746409e-06	4.160235635746409e-06	1.2480706907239226e-05
0.34778837814397223	0.23328357462138902	0.13665021015411302	0.08988258055907665	0.06397608246047101	0.04647991860697845	0.035755387284008275	0.02185352591900727	0.017316865701514444	0.007013476549469611
0.9999958333506944	0.0	0.0	0.0	0.0	0.0	0.0	0.0	0.0	4.166649305627893e-06
0.9998291737844256	1.6665972251156202e-05	3.3331944502312404e-05	0.0	2.0832465313945252e-05	1.2499479188367151e-05	0.0	4.1664930627890504e-06	0.0	8.332986125578101e-05
0.0	0.0	0.0	0.0	0.0	0.0003958547754670045	0.002445965823148754	0.011013096542729398	0.09200498360327851	0.8941400992553763
0.999991666979155	0.0	0.0	0.0	0.0	0.0	0.0	0.0	0.0	8.333020845051643e-06
0.9994917217301459	3.332972261338355e-05	2.0831076633364718e-05	2.0831076633364718e-05	1.2498645980018832e-05	4.166215326672944e-06	4.166215326672944e-06	8.332430653345888e-06	8.332430653345888e-06	0.00039579045603392967
0.999995833159715	0.0	0.0	0.0	0.0	0.0	0.0	0.0	0.0	4.166840285011875e-06
0.9999583317707748	0.0	4.166822922526261e-06	0.0	0.0	0.0	0.0	0.0	0.0	3.7501406302736355e-05
0.9998916666666666	2.9166666666666666e-05	0.0	8.333333333333334e-06	0.0	0.0	0.0	0.0	0.0	7.083333333333334e-05
0.9937227165183778	0.004136259122263321	0.0010788430137625379	0.00045819587457096204	0.0002665866906594688	0.0001749475157452764	0.00010413542603885501	4.165417041554201e-05	8.3308340831084e-06	8.3308340831084e-06
0.9999958333506944	0.0	0.0	0.0	0.0	0.0	0.0	0.0	0.0	4.166649305627893e-06
0.6389765042645655	0.16070766371806783	0.0741955241853159	0.04169565960141833	0.029266544722730322	0.018812421614909938	0.015195770017624927	0.010554122691155453	0.007162470156374348	0.003433319027837384
0.4384029627163782	0.28775382822902795	0.14198152463382158	0.06853778295605858	0.034133655126498005	0.01667360186418109	0.008139147802929427	0.0031999001331557923	0.0010361185086551264	0.0001414780292942743
0.9999333261103286	5.833965346245843e-05	0.0	0.0	0.0	0.0	0.0	0.0	0.0	8.334236208922634e-06
0.9999916670485937	0.0	0.0	0.0	0.0	0.0	0.0	0.0	0.0	8.332951406393874e-06
0.9998541739579687	4.166458343749479e-06	4.166458343749479e-06	4.166458343749479e-06	4.166458343749479e-06	0.0	4.166458343749479e-06	4.166458343749479e-06	4.166458343749479e-06	0.00011666083362498542
0.9999750059360902	0.0	4.16567731830357e-06	4.16567731830357e-06	0.0	0.0	0.0	0.0	0.0	1.666270927321428e-05
0.9999583706263139	4.162937368607289e-06	0.0	0.0	0.0	4.162937368607289e-06	0.0	0.0	4.162937368607289e-06	2.9140561580251027e-05
0.9999416630206055	4.166927099610392e-06	0.0	0.0	4.166927099610392e-06	0.0	0.0	0.0	4.166927099610392e-06	4.583619809571432e-05
0.999883300754794	4.167830185926905e-06	8.33566037185381e-06	0.0	8.33566037185381e-06	4.167830185926905e-06	0.0	8.33566037185381e-06	4.167830185926905e-06	7.918877353261119e-05
0.9999750044783643	0.0	0.0	0.0	0.0	0.0	2.0829601363089113e-05	0.0	0.0	4.1659202726178225e-06
0.9999958349646388	0.0	0.0	0.0	0.0	0.0	0.0	0.0	0.0	4.165035361150216e-06
0.9561610732662542	0.02934816573964127	0.008091160969106097	0.0030331437618482176	0.0016415640689123596	0.0008624460971189301	0.00048330312688790283	0.0002208195321125763	0.00011249296918942566	4.583046892902527e-05
0.9999875205910248	4.159802991730312e-06	0.0	0.0	0.0	0.0	0.0	0.0	0.0	8.319605983460623e-06
0.9999749822791144	0.0	0.0	0.0	0.0	0.0	0.0	0.0	0.0	2.501772088562732e-05
0.999950024363123	4.164636406418538e-06	0.0	4.164636406418538e-06	4.164636406418538e-06	0.0	0.0	0.0	0.0	3.748172765776684e-05
0.9999499814514549	1.2504637136271367e-05	4.168212378757122e-06	0.0	0.0	0.0	0.0	4.168212378757122e-06	0.0	2.9177486651299857e-05
0.9999541639928996	0.0	0.0	4.16690973640129e-06	0.0	4.16690973640129e-06	4.16690973640129e-06	4.16690973640129e-06	8.33381947280258e-06	2.083454868200645e-05
0.9999958317702472	0.0	0.0	0.0	0.0	0.0	0.0	0.0	0.0	4.1682297528239755e-06
0.9998750005208311	4.166649305627893e-06	0.0	4.166649305627893e-06	0.0	0.0	0.0	0.0	1.6666597222511573e-05	9.999958333506943e-05
0.010948950725555467	0.10095282535423689	0.16540914828995554	0.18658211921357537	0.16844635722409937	0.1423363594322211	0.10488161551184678	0.0718222836978123	0.038887939905759034	0.009732400644938194
0.8403462150431936	0.10947093076532184	0.028977599320232254	0.01082130272157013	0.005056605659732925	0.002195083346523271	0.00149948767504436	0.000895527361484826	0.00038320240584466974	0.00035404570105214054
0.9999958377557179	0.0	0.0	0.0	0.0	0.0	0.0	0.0	0.0	4.162244282116918e-06
0.9999791886053452	0.0	0.0	0.0	0.0	0.0	4.162278930960279e-06	0.0	0.0	1.6649115723841116e-05
0.999975025286897	4.162452183830538e-06	0.0	0.0	0.0	0.0	0.0	0.0	0.0	2.081226091915269e-05
0.9998834557048433	1.6649185022393154e-05	1.2486888766794866e-05	4.162296255598289e-06	4.162296255598289e-06	8.324592511196577e-06	4.162296255598289e-06	8.324592511196577e-06	4.162296255598289e-06	5.410985132277775e-05
0.9457226081484846	0.03702947439482271	0.00835934342066333	0.004308853986523371	0.0015751903354988728	0.0009084431035416779	0.0009917865075363273	0.00012084793579224157	5.417321259652208e-05	0.0009292789545403403
0.638134356365456	0.20883616196155289	0.07855802510320671	0.03489012134606564	0.018773195446395063	0.010941995746632752	0.005487677744881365	0.0029982069138067636	0.0010841916517242817	0.0002960677202785539
0.999970834184003	4.166545142433346e-06	0.0	0.0	0.0	0.0	0.0	0.0	0.0	2.4999270854600073e-05
0.9998708828282492	8.3301401129567e-06	8.3301401129567e-06	4.16507005647835e-06	0.0	0.0	4.16507005647835e-06	4.16507005647835e-06	4.16507005647835e-06	9.579661129900205e-05
0.6121574842557451	0.21746256829461566	0.08679567919255954	0.04068065229177962	0.021341285398506903	0.010576802769320598	0.006702256328981941	0.002769320598907286	0.0012136630937982233	0.00030028777578512743
0.9999875001041658	0.0	0.0	0.0	0.0	0.0	0.0	0.0	0.0	1.2499895834201382e-05
0.9994044793150263	0.0005288889999416973	4.5809283459517084e-05	0.0	0.0	4.164480314501554e-06	0.0	0.0	4.164480314501554e-06	1.249344094350466e-05
0.9999833360412267	1.2497969080024496e-05	0.0	0.0	0.0	0.0	0.0	0.0	0.0	4.1659896933414985e-06
0.9999708116853333	4.169759238101592e-06	0.0	0.0	4.169759238101592e-06	0.0	0.0	4.169759238101592e-06	0.0	1.667903695240637e-05
0.9999875168003063	0.0	0.0	4.161066564581834e-06	0.0	0.0	4.161066564581834e-06	0.0	0.0	4.161066564581834e-06
0.9999001913000083	0.0	0.0	4.574565416285453e-05	0.0	0.0	0.0	0.0	0.0	5.406304582882808e-05
0.0	0.0	0.00013328612782972698	0.0005373097028135869	0.0008705250223879043	0.002286690130578753	0.00464002332507237	0.014103338400982985	0.05557615011350147	0.9218526771768332
0.999987499843748	0.0	0.0	0.0	0.0	0.0	0.0	0.0	0.0	1.250015625195315e-05
0.9999958333159722	0.0	0.0	0.0	0.0	0.0	0.0	0.0	0.0	4.166684027850116e-06
0.9999958333680553	0.0	0.0	0.0	0.0	0.0	0.0	0.0	0.0	4.166631944733794e-06
0.9999958333506944	0.0	0.0	0.0	0.0	0.0	0.0	0.0	0.0	4.166649305627893e-06
0.0	0.0	0.0	0.0006914793909982714	0.0022910461749942723	0.004402974194488992	0.012509112115468728	0.040143294524399645	0.13831254035365423	0.8016495532459958
0.2905868235529408	0.176801219979667	0.12713538107698205	0.09509841502641622	0.07612789786836886	0.06408643189280179	0.054682421959634006	0.05054915751404143	0.0385201913301445	0.02641205979900335
0.9999958345656077	0.0	0.0	0.0	0.0	0.0	0.0	0.0	0.0	4.165434392325604e-06
0.0	0.0	0.0	0.0	0.0001754298030173926	0.0007267806125006265	0.0022095801380047782	0.008362153943829049	0.04840191803251299	0.9401241374701351
0.9999958381887798	0.0	0.0	0.0	4.1618112202430495e-06	0.0	0.0	0.0	0.0	0.0
0.9999916626369412	0.0	0.0	0.0	0.0	0.0	0.0	0.0	0.0	8.337363058811759e-06
0.9999916649996666	0.0	0.0	0.0	0.0	0.0	4.167500166700007e-06	0.0	0.0	4.167500166700007e-06
0.9999666888740839	0.0	8.32778147901399e-06	0.0	0.0	0.0	0.0	0.0	0.0	2.4983344437041972e-05
0.999995833246526	0.0	0.0	0.0	0.0	0.0	0.0	0.0	0.0	4.166753474030709e-06
0.9999958333506944	0.0	0.0	0.0	0.0	0.0	0.0	0.0	0.0	4.166649305627893e-06
0.9999916701374427	0.0	0.0	0.0	0.0	0.0	0.0	0.0	0.0	8.329862557267805e-06
0.9999750004166598	4.16659722337961e-06	0.0	0.0	0.0	4.16659722337961e-06	0.0	0.0	0.0	1.666638889351844e-05
0.9992292501645655	6.249322990009416e-05	5.416079924674827e-05	1.2498645980018832e-05	3.332972261338355e-05	4.1662153266729435e-05	5.416079924674827e-05	1.6664861306691776e-05	8.332430653345888e-06	0.0004874471932207344
0.9999874990103383	0.0	0.0	0.0	0.0	0.0	0.0	0.0	0.0	1.250098966168155e-05
0.9997665275560021	1.2507452357029397e-05	2.0845753928382328e-05	3.752235707108819e-05	3.752235707108819e-05	3.752235707108819e-05	4.169150785676465e-06	1.2507452357029397e-05	8.33830157135293e-06	6.253726178514699e-05
0.0	0.0015746063484128967	0.004528034658002166	0.007914687994667999	0.013846538365408648	0.022915104557194036	0.040048321253020075	0.07982587686411731	0.1604765475297842	0.6688702824293926
0.9999874999479165	0.0	0.0	0.0	0.0	0.0	0.0	4.166684027850116e-06	0.0	8.333368055700232e-06
0.9999916665624987	0.0	0.0	0.0	0.0	0.0	4.16671875065105e-06	0.0	0.0	4.16671875065105e-06
0.9999625658217633	0.0	0.0	4.1593531374000715e-06	0.0	0.0	0.0	0.0	8.318706274800143e-06	2.495611882440043e-05
0.8937486469833974	0.06715125476678156	0.021627450000832625	0.008334582271735691	0.003925829711411966	0.0025270187007710113	0.001207307122279396	0.0007743418094619573	0.00043712844082529847	0.00026644019250303907
0.999995842911957	0.0	0.0	0.0	0.0	0.0	0.0	0.0	0.0	4.157088042967662e-06
0.9999416622913385	0.0	0.0	0.0	0.0	1.2500937570317773e-05	0.0	0.0	0.0	4.583677109116517e-05
0.999987512435533	0.0	0.0	0.0	0.0	0.0	0.0	0.0	4.162521489017187e-06	8.325042978034374e-06
0.09694605968024575	0.20247495286101388	0.18057665652432706	0.1491256914758561	0.12035113861983708	0.09409898978967479	0.06647325460879845	0.0490828189321823	0.0302230620985902	0.010647375409474417
0.9612355694227769	0.03384295371814872	0.003361414456578263	0.0008819552782111284	9.152366094643786e-05	9.984399375975039e-05	2.080083203328133e-05	3.74414976599064e-05	5.8242329693187724e-05	0.0003702548101924077
0.9997751293006522	4.5806994311604164e-05	0.0	1.2492816630437499e-05	4.164272210145833e-06	2.914990547102083e-05	1.2492816630437499e-05	0.0	8.328544420291665e-06	0.00011243534967393749
0.9898431285995677	0.008157979119904386	0.0013659097250273806	0.0003789566615167428	0.00014158820320405775	5.8301024848729665e-05	3.747923025989764e-05	0.0	0.0	1.6657435671065617e-05
2.9194401347947215e-05	1.2511886291977378e-05	2.08531438199623e-05	1.668251505596984e-05	4.17062876399246e-05	0.00010426571909981148	0.0005296698530270423	0.002114508783344177	0.011690272425470863	0.9854403349849024
0.9999248587971563	1.6698045076372683e-05	2.0872556345465854e-05	0.0	0.0	0.0	0.0	0.0	4.174511269093171e-06	3.3396090152745366e-05
0.9997375251538394	0.00017498323077371752	6.24940109906134e-05	8.332534798748454e-06	4.166267399374227e-06	4.166267399374227e-06	0.0	0.0	0.0	8.332534798748454e-06
0.9999833479732402	0.0	4.163006689951751e-06	0.0	0.0	0.0	0.0	4.163006689951751e-06	0.0	8.326013379903501e-06
1.0	0.0	0.0	0.0	0.0	0.0	0.0	0.0	0.0	0.0
0.991440959278958	0.006509868927974944	0.0010620707464066607	0.0003831784653702462	4.164983319241806e-05	1.6659933276967227e-05	3.3319866553934455e-05	1.6659933276967227e-05	2.082491659620903e-05	0.00047480809839356593
0.9999916685065381	0.0	0.0	0.0	0.0	0.0	0.0	0.0	0.0	8.331493461860506e-06
0.9998958337673594	0.0	4.166649305627893e-06	0.0	0.0	0.0	0.0	2.0833246528139467e-05	0.0	7.916633680692997e-05
0.9999916579770595	0.0	0.0	0.0	0.0	0.0	0.0	0.0	0.0	8.342022940563087e-06
0.0	0.002271341845298239	0.009502893455696309	0.03208687882558266	0.06723004851652986	0.10910791378921614	0.17656760164672283	0.22145582991657828	0.2438477532921931	0.1379297387121826
0.9980245308260712	0.000591807220881626	3.7508908365736864e-05	2.9173595395573115e-05	3.334125188065499e-05	3.334125188065499e-05	0.00019587985479884806	7.085016024639185e-05	0.00037092142717228677	0.0006126455033070355
0.9999750413896954	0.0	0.0	0.0	4.159768384096374e-06	0.0	0.0	0.0	0.0	2.0798841920481868e-05
0.9999875240162687	4.158661243772405e-06	0.0	0.0	0.0	0.0	0.0	0.0	0.0	8.31732248754481e-06
0.9999791667534719	0.0	0.0	0.0	4.166649305627893e-06	0.0	0.0	0.0	0.0	1.6666597222511573e-05
0.9998958342013816	4.166631944733794e-06	8.333263889467588e-06	0.0	0.0	4.166631944733794e-06	0.0	0.0	0.0	8.749927083940967e-05
0.8230767948942268	0.10228210063238934	0.035927046100265786	0.017421951158547253	0.008869281209121737	0.0062155789403521055	0.0033619116654585446	0.0018163488056256822	0.0007623665858474766	0.00026662000816523776
0.9999958333506944	0.0	0.0	0.0	0.0	0.0	0.0	0.0	0.0	4.166649305627893e-06
0.28050593069682045	0.15615905675066927	0.09111915100898868	0.07715110058245313	0.06597666024122469	0.05211685700130313	0.053191002160780376	0.05483969007997802	0.06465687723520032	0.10428367424258195
0.99992512541493	1.2479097511667955e-05	2.0798495852779927e-05	8.31939834111197e-06	4.159699170555985e-06	4.159699170555985e-06	4.159699170555985e-06	0.0	0.0	2.0798495852779927e-05
0.9999875124875125	0.0	0.0	4.1625041625041625e-06	0.0	0.0	0.0	0.0	0.0	8.325008325008325e-06
0.9999583333333333	4.166666666666667e-06	0.0	0.0	0.0	0.0	0.0	4.166666666666667e-06	0.0	3.3333333333333335e-05
0.999587853758857	0.0002955796274864075	6.660949351806367e-05	2.0815466724394894e-05	0.0	0.0	4.163093344878979e-06	0.0	4.163093344878979e-06	2.0815466724394894e-05
0.9998541763882408	1.666555562962469e-05	1.666555562962469e-05	1.2499166722218518e-05	1.2499166722218518e-05	0.0	0.0	8.332777814812346e-06	8.332777814812346e-06	7.082861142590494e-05
0.9996128742215858	3.746378500782577e-05	0.00017899363948183422	5.8276998901062305e-05	1.2487928335941923e-05	0.0	4.162642778647307e-06	1.2487928335941923e-05	1.2487928335941923e-05	7.076492723700423e-05
0.9999916676040612	0.0	0.0	0.0	4.16619796939511e-06	0.0	0.0	0.0	0.0	4.16619796939511e-06
0.999987503436555	0.0	0.0	0.0	0.0	0.0	0.0	0.0	0.0	1.249656344505261e-05
0.9999958271958339	0.0	0.0	0.0	0.0	0.0	0.0	0.0	0.0	4.172804166127679e-06
0.9999958377383935	0.0	0.0	0.0	0.0	0.0	0.0	0.0	0.0	4.16226160646649e-06
0.9996545466653348	0.0	4.162088369460261e-06	0.0	0.0	0.0	0.0	0.0	2.0810441847301303e-05	0.00032048080444844004
0.999970834184003	0.0	4.166545142433346e-06	0.0	0.0	4.166545142433346e-06	0.0	0.0	8.333090284866692e-06	1.2499635427300036e-05
0.9999916667361105	0.0	0.0	0.0	0.0	0.0	0.0	0.0	0.0	8.333263889467588e-06
0.9999958331423524	0.0	0.0	0.0	0.0	0.0	0.0	0.0	0.0	4.166857647642183e-06
0.0	0.0	0.0	0.0	0.0	0.0	0.0	0.0	0.0	1.0
0.9987541718576173	0.0007374969270961371	0.00022083241319827834	0.00010833288194632522	8.333298611255787e-05	3.3333194445023147e-05	2.0833246528139467e-05	1.6666597222511573e-05	8.333298611255787e-06	1.6666597222511573e-05
0.7688547049833638	0.145128446441436	0.049858623547195585	0.01850178438321139	0.009519486630659742	0.004055984242459575	0.002186233806253878	0.0009702713844898163	0.0004955463294175457	0.0004289182515126656
0.999995833246526	0.0	0.0	0.0	0.0	0.0	0.0	0.0	0.0	4.166753474030709e-06
0.9999791667534719	4.166649305627893e-06	0.0	0.0	4.166649305627893e-06	0.0	0.0	0.0	0.0	1.2499947916883679e-05
0.9999958333506944	0.0	4.166649305627893e-06	0.0	0.0	0.0	0.0	0.0	0.0	0.0
0.17697983193977496	0.20463436277511843	0.15246236975749167	0.11982102460911624	0.09917802968758463	0.07477305203867801	0.06347877166889553	0.050976324088771126	0.03713239429578433	0.020563839138785085
0.9999916737439842	4.163128007859985e-06	0.0	0.0	0.0	0.0	0.0	0.0	0.0	4.163128007859985e-06
0.0009961778448380064	0.0047891562498697466	0.009624161689250866	0.02017364338500398	0.03518300078777244	0.053906142540962085	0.08312458058411867	0.13087859551428202	0.2328096800143383	0.4285148613895639
0.9830699069157244	0.011278399033756065	0.00252389579558943	0.001386893234210033	0.0006330563711709461	0.000391495387434664	0.0002623852064721684	0.00025822036192499115	0.0001249453364153183	7.08023573020137e-05
0.26019660203246797	0.22860488971763895	0.1464589623366322	0.11256649957847262	0.08226636377605476	0.06029710412764597	0.04405895569186556	0.032987113305729863	0.021786528566267012	0.010776980867225104
0.999970848394996	0.0	0.0	0.0	0.0	0.0	0.0	0.0	0.0	2.9151605004081226e-05
0.5126103641234828	0.18727421969075128	0.09754959354336024	0.06099557918508673	0.04494564605980808	0.03229986541722743	0.02370823454902271	0.019433252361448494	0.013829109045378978	0.007354136024433231
0.9999958333506944	0.0	0.0	0.0	0.0	0.0	0.0	0.0	4.166649305627893e-06	0.0
0.9999958349472913	0.0	4.165052708742029e-06	0.0	0.0	0.0	0.0	0.0	0.0	0.0
0.999983333472221	0.0	0.0	0.0	0.0	4.166631944733794e-06	0.0	0.0	0.0	1.2499895834201382e-05
0.9999791667534719	0.0	0.0	0.0	4.166649305627893e-06	0.0	0.0	0.0	0.0	1.6666597222511573e-05
0.9999833441596295	0.0	0.0	0.0	0.0	0.0	8.327920185212944e-06	0.0	0.0	8.327920185212944e-06
0.9999958345829585	4.1654170415542e-06	0.0	0.0	0.0	0.0	0.0	0.0	0.0	0.0
0.991388813777898	0.005803190714894857	0.0009443184890904175	0.00038687938099299043	0.0004284793144330969	0.0004201593277450756	4.159993344010649e-05	1.6639973376042597e-05	6.655989350417039e-05	0.0005033591946252886
0.9999708588318554	0.0	0.0	4.1630240206485995e-06	0.0	0.0	0.0	0.0	0.0	2.4978144123891593e-05
0.9999916666666666	0.0	0.0	0.0	4.166666666666667e-06	0.0	0.0	0.0	0.0	4.166666666666667e-06
0.9999916667013887	0.0	0.0	0.0	0.0	4.166649305627893e-06	0.0	0.0	0.0	4.166649305627893e-06
0.9999000262431111	0.0	8.33114640740139e-06	0.0	0.0	4.165573203700695e-06	4.165573203700695e-06	0.0	4.165573203700695e-06	7.91458908703132e-05
0.9996627501269891	4.1635786791463e-06	1.24907360374389e-05	1.24907360374389e-05	8.3271573582926e-06	0.0	1.24907360374389e-05	4.1635786791463e-06	0.0	0.0002831233501819484
0.9999624405308405	0.0	0.0	0.0	0.0	4.173274351055838e-06	0.0	0.0	0.0	3.3386194808446706e-05
0.0037708333333333335	0.016916666666666667	0.030575	0.044129166666666664	0.05494583333333333	0.07681666666666667	0.0923375	0.13629166666666667	0.1883	0.35591666666666666
0.0	0.0	0.0	0.0	0.0	0.0	0.0	8.33093818860411e-06	0.0006664750550883288	0.999325194006723
0.9977285774904525	0.0007571408365158209	5.82416028089093e-05	2.4960686918103987e-05	1.6640457945402658e-05	2.0800572431753322e-05	8.320228972701329e-06	2.912080140445465e-05	3.744103037715598e-05	0.0013187562921731606
0.9999875017185137	0.0	0.0	0.0	0.0	0.0	0.0	0.0	0.0	1.2498281486295635e-05
0.9999666783292515	4.165208843571416e-06	0.0	0.0	0.0	4.165208843571416e-06	0.0	0.0	0.0	2.49912530614285e-05
0.9999916667013887	4.166649305627893e-06	0.0	0.0	0.0	0.0	0.0	0.0	0.0	4.166649305627893e-06
0.9997666715276765	1.666631945167809e-05	4.583237849211475e-05	8.333159725839044e-06	1.2499739588758568e-05	4.166579862919522e-06	8.333159725839044e-06	8.333159725839044e-06	8.333159725839044e-06	0.00012083081602466615
0.8801951203255893	0.06716321540300846	0.022948716346534365	0.011193174954281692	0.006319332491866515	0.004769700529457587	0.0030617728289531235	0.0026660334837142847	0.0011663896491249995	0.0005165439874696427
0.9999958336284513	0.0	0.0	0.0	0.0	0.0	0.0	0.0	0.0	4.166371548681968e-06
0.9999958337673159	0.0	0.0	0.0	0.0	0.0	0.0	0.0	0.0	4.166232684095407e-06
0.7568315273574995	0.17022211619351355	0.04798078090143934	0.013924638700199641	0.0065542483331868465	0.0026911760397440245	0.0012472324414365774	0.0003850516262153192	5.440946892172988e-05	0.00010881893784345977
0.9973907072556649	5.410016854283277e-05	3.329241141097401e-05	2.913085998460226e-05	7.490792567469153e-05	0.00017894671133398532	0.0001373311970702678	5.826171996920452e-05	4.1615514263717515e-05	0.0020017062360848125
0.9999708682913837	4.161672659475296e-06	4.161672659475296e-06	0.0	4.161672659475296e-06	0.0	0.0	4.161672659475296e-06	0.0	1.2485017978425889e-05
0.9999791768179679	0.0	4.164636406418538e-06	0.0	0.0	0.0	0.0	0.0	0.0	1.665854562567415e-05
0.06835776368530262	0.11219489837584687	0.11258656177865184	0.10326163948633761	0.09524503962466979	0.09848667927767268	0.10119499004174966	0.09929917250689578	0.10517829018091517	0.10419496504195798
0.9999208336631931	0.0	0.0	0.0	0.0	0.0	4.166649305627893e-06	0.0	0.0	7.499968750130208e-05
0.9999958381368171	0.0	0.0	0.0	0.0	4.161863182909725e-06	0.0	0.0	0.0	0.0
0.9932245765360335	0.004716961476758964	0.001137571098193637	0.0004333604183594808	0.00017084401108402608	7.917161489259746e-05	6.667083359376628e-05	2.5001562597662355e-05	1.2500781298831178e-05	0.00013334166718753255
0.9999791634543659	4.1673091268237185e-06	0.0	0.0	0.0	4.1673091268237185e-06	0.0	0.0	0.0	1.2501927380471156e-05
0.9999665729315956	4.178383550539638e-06	4.178383550539638e-06	0.0	0.0	0.0	4.178383550539638e-06	0.0	0.0	2.0891917752698192e-05
0.9999916662152534	0.0	0.0	0.0	0.0	0.0	0.0	0.0	0.0	8.333784746673778e-06
0.9999541624648927	4.167048646125895e-06	0.0	4.167048646125895e-06	0.0	0.0	0.0	4.167048646125895e-06	4.167048646125895e-06	2.9169340522881263e-05
0.9997129019372878	3.328673190866121e-05	1.2482524465747953e-05	3.328673190866121e-05	0.0	8.321682977165302e-06	0.0	0.0	4.160841488582651e-06	0.00019555954996338458
0.9999750006249843	4.166562502604102e-06	0.0	4.166562502604102e-06	0.0	0.0	0.0	0.0	4.166562502604102e-06	1.2499687507812304e-05
0.999987526972921	4.157675692980596e-06	0.0	0.0	0.0	0.0	0.0	0.0	0.0	8.315351385961192e-06
0.9999958362652965	0.0	0.0	0.0	0.0	0.0	0.0	0.0	0.0	4.163734703479633e-06
0.9999375364370784	0.0	8.328475056217207e-06	0.0	0.0	0.0	0.0	0.0	8.328475056217207e-06	4.580661280919464e-05
0.9999958332812493	0.0	0.0	0.0	0.0	0.0	0.0	0.0	0.0	4.16671875065105e-06
0.0	0.0001291166339710029	0.0008163503309134377	0.0018950989824776234	0.005743607685355258	0.011982856643050818	0.02371164507086837	0.04969740892070989	0.11974526537633334	0.7862786503563203
0.3659473421096484	0.1978336943842693	0.12606232294617564	0.08573571071488086	0.06435177470421596	0.053949341776370605	0.03699800033327779	0.03296950508248625	0.022921179803366106	0.013231128145309115
0.9999958333506944	0.0	0.0	0.0	0.0	0.0	0.0	0.0	0.0	4.166649305627893e-06
0.9822722367812549	0.01372807986034439	0.0027081189405838706	0.0007374416192051463	0.0003083089255433945	7.499406297001487e-05	7.916039980168237e-05	1.2499010495002479e-05	4.166336831667493e-06	7.499406297001487e-05
0.0012950455139789962	0.008523981244742782	0.018751093085039933	0.028016290090195132	0.041845377395417785	0.05611169871661406	0.08260808008461519	0.11829053992154773	0.19886652286525697	0.44569137108259144
0.9999958332812493	0.0	0.0	0.0	0.0	0.0	0.0	0.0	0.0	4.16671875065105e-06
0.9999958265688971	0.0	0.0	0.0	0.0	0.0	0.0	0.0	0.0	4.1734311029126374e-06
0.9999666738873244	8.33152816889674e-06	0.0	0.0	0.0	4.16576408444837e-06	4.16576408444837e-06	0.0	4.16576408444837e-06	1.2497292253345108e-05
0.999412651731636	5.4152677225050194e-05	3.332472444618474e-05	2.499354333463855e-05	8.331181111546184e-06	1.666236222309237e-05	3.749031500195783e-05	3.749031500195783e-05	4.165590555773092e-05	0.00033324724446184736
0.999995833385416	0.0	0.0	0.0	0.0	0.0	0.0	0.0	0.0	4.166614583984367e-06
0.01356635145095002	0.06203961641120452	0.10768135313737492	0.12320062626742119	0.13978588649735793	0.13831182621079063	0.1349764525115239	0.12605297456205003	0.10237640171057617	0.05200851124075069
0.9999541660937429	1.250015625195315e-05	0.0	0.0	8.3334375013021e-06	0.0	4.16671875065105e-06	4.16671875065105e-06	0.0	1.66668750026042e-05
0.9994043552874923	0.0004706842833102851	7.914160515836651e-05	2.0826738199570136e-05	4.165347639914028e-06	4.165347639914028e-06	0.0	8.330695279828055e-06	0.0	8.330695279828055e-06
0.9998249868740156	7.917260461201256e-05	5.417072947137702e-05	4.166979190105924e-06	0.0	8.333958380211848e-06	0.0	4.166979190105924e-06	0.0	2.5001875140635547e-05
0.9999708319964665	4.166857647642183e-06	0.0	0.0	0.0	0.0	4.166857647642183e-06	0.0	0.0	2.083428823821092e-05
0.9999875100960057	0.0	0.0	0.0	0.0	4.163301331423766e-06	0.0	0.0	0.0	8.326602662847532e-06
0.9999958333159722	0.0	0.0	0.0	0.0	0.0	0.0	0.0	0.0	4.166684027850116e-06
0.9999958339408836	0.0	0.0	0.0	0.0	0.0	0.0	0.0	0.0	4.166059116378861e-06
0.9999916686106575	0.0	4.165694671243377e-06	0.0	0.0	0.0	0.0	0.0	0.0	4.165694671243377e-06
0.996140987042366	0.002935843909579334	0.00041168349440276784	0.0002536635672582711	4.990102962457792e-05	3.742577221843344e-05	8.316838270762986e-06	8.316838270762986e-06	2.495051481228896e-05	0.0001289109931968263
0.9998041168797069	4.58449856005068e-05	2.5006355782094616e-05	6.668361541891898e-05	4.167725963682436e-06	4.167725963682436e-06	4.167725963682436e-06	0.0	8.335451927364872e-06	3.750953367314192e-05
0.05133772295382564	0.09173195532588765	0.09674529088181363	0.10283380563427238	0.09954159026504418	0.09715785964327388	0.10559676612768795	0.11108518086347724	0.11481496916152692	0.12915485914319053
0.9976856091510015	0.0004620456551058126	4.995088163306082e-05	2.9138014285952146e-05	6.660117551074776e-05	7.07637489801695e-05	7.07637489801695e-05	4.5788308163639086e-05	0.0009407416040893121	0.0005785977122496212
0.9814893510648935	0.013007032630070326	0.0031121887811218878	0.0012207112622071126	0.000641602506416025	0.00034996500349965005	0.00012082125120821252	4.58287504582875e-05	8.332500083325001e-06	4.166250041662501e-06
0.0002665578222225924	0.006576481270148023	0.019367091770860233	0.030033569625736157	0.04837191480145607	0.07132920724037685	0.09985505918416647	0.13927646211130454	0.22202184108155837	0.3629018150921707
0.9999750022914566	0.0	0.0	0.0	0.0	0.0	4.166284757230587e-06	0.0	0.0	2.0831423786152937e-05
0.9998500012499896	4.166631944733794e-06	4.166631944733794e-06	4.583295139207173e-05	1.2499895834201382e-05	4.166631944733794e-06	0.0	4.166631944733794e-06	0.0	7.499937500520829e-05
0.9998125234345707	7.499062617172853e-05	8.332291796858726e-06	1.2498437695288089e-05	8.332291796858726e-06	8.332291796858726e-06	1.2498437695288089e-05	8.332291796858726e-06	8.332291796858726e-06	4.582760488272299e-05
0.9999666659722077	0.0	0.0	0.0	0.0	4.166753474030709e-06	0.0	0.0	0.0	2.9167274318214964e-05
0.9999958330729004	0.0	0.0	0.0	0.0	0.0	0.0	0.0	0.0	4.166927099610392e-06
0.9999916665972216	0.0	0.0	0.0	0.0	0.0	4.166701389178243e-06	0.0	0.0	4.166701389178243e-06
0.9997666861094908	2.499791684026331e-05	0.0	0.0	1.2498958420131656e-05	8.332638946754437e-06	0.0	4.1663194733772185e-06	1.2498958420131656e-05	0.00017081909840846595
0.9999916736746571	4.163162671418223e-06	0.0	0.0	0.0	0.0	0.0	0.0	0.0	4.163162671418223e-06
0.9959375169270128	0.003079153836859013	0.0005999975000104167	0.00020833246528139467	0.00010416623264069733	2.4999895833767358e-05	2.4999895833767358e-05	8.333298611255787e-06	0.0	1.2499947916883679e-05
0.9998959135666258	6.661531735953536e-05	1.2490372004912879e-05	8.32691466994192e-06	4.16345733497096e-06	0.0	0.0	0.0	0.0	1.2490372004912879e-05
0.9999458723503475	4.163665357887856e-06	0.0	0.0	8.327330715775712e-06	1.6654661431551423e-05	4.163665357887856e-06	0.0	0.0	2.081832678943928e-05
0.999995832343515	0.0	0.0	0.0	0.0	4.167656485081874e-06	0.0	0.0	0.0	0.0
0.9999916737786474	0.0	4.163110676297329e-06	0.0	0.0	0.0	0.0	0.0	0.0	4.163110676297329e-06
0.9999331603858317	0.0	1.2532427656561352e-05	0.0	0.0	4.177475885520451e-06	0.0	0.0	8.354951771040902e-06	4.177475885520451e-05
0.7373019275513729	0.162632724669411	0.05404719191851923	0.021935209966160673	0.011862494953236796	0.006339150811852505	0.0027804023258814667	0.0020020561657918944	0.0009198636437422218	0.00017897799403129202
0.9999958333506944	0.0	0.0	0.0	0.0	0.0	0.0	0.0	0.0	4.166649305627893e-06
0.9998500006249974	1.2499947916883679e-05	8.333298611255787e-06	4.166649305627893e-06	4.166649305627893e-06	8.333298611255787e-06	0.0	4.166649305627893e-06	8.333298611255787e-06	9.999958333506943e-05
0.0	0.0	0.0	0.0014860449143546943	0.00835431972859908	0.008679001810726996	0.017982392240930754	0.03762149561887319	0.09178096447228755	0.8340957812142278
0.9999958333506944	0.0	0.0	0.0	0.0	0.0	0.0	0.0	0.0	4.166649305627893e-06
0.0	0.0	0.00017902195725122194	0.0006161685970507173	0.001881812201803542	0.004804449736463026	0.008364072374830346	0.02160337060875792	0.0665337185774832	0.89601738594636
0.9293622232218723	0.04706685993235701	0.013099581813032106	0.005031572283034271	0.002428316755802136	0.0014828143483114242	0.0008538678129321405	0.000399860048982856	0.000199930024491428	7.49737591842855e-05
0.9999375434593428	8.327538754283478e-06	4.163769377141739e-06	0.0	0.0	4.163769377141739e-06	0.0	4.163769377141739e-06	4.163769377141739e-06	3.747392439427565e-05
0.9999916632972493	0.0	0.0	0.0	0.0	0.0	0.0	0.0	0.0	8.336702750695072e-06
0.9999916676040612	0.0	0.0	0.0	0.0	0.0	0.0	0.0	4.16619796939511e-06	4.16619796939511e-06
0.864876689041387	0.08220313912742758	0.026732999170843697	0.011579021928892555	0.007487406407419907	0.003383291042195306	0.001999975000312496	0.0009833210418203106	0.0005291600521660145	0.0002249971875351558
0.9999958351034144	0.0	0.0	0.0	0.0	0.0	0.0	0.0	4.164896585617779e-06	0.0
0.0469726298262046	0.10931418461858675	0.12105317931106255	0.12541575606202518	0.11941721302945156	0.11651992923301072	0.10314496825892393	0.0957269226766573	0.09470288271412218	0.06773233426995524
0.9999916659374362	0.0	0.0	0.0	0.0	0.0	0.0	0.0	0.0	8.334062563807667e-06
0.9999250115607177	0.0	4.166024404570962e-06	0.0	4.166024404570962e-06	4.166024404570962e-06	0.0	8.332048809141923e-06	0.0	5.415831725942251e-05
0.9999958336284513	0.0	0.0	0.0	0.0	0.0	0.0	0.0	0.0	4.166371548681968e-06
0.511317164365955	0.2115374985394515	0.10510941594752041	0.062469745781101337	0.040665843195513196	0.027153683086013788	0.018357008128995645	0.013791750822080154	0.00742793236408553	0.002169957769283413
0.9999958334374974	0.0	0.0	0.0	0.0	0.0	0.0	0.0	0.0	4.166562502604102e-06
0.9988211771566626	0.0009205648352563836	0.00016245261798642063	4.1654517432415545e-06	4.1654517432415545e-06	8.330903486483109e-06	1.6661806972966218e-05	8.330903486483109e-06	4.1654517432415545e-06	4.998542091889866e-05
0.5973249940661839	0.16471857055411432	0.0866462071463966	0.05345014969872871	0.03437449250257132	0.02419747739944784	0.017655705416220763	0.011917601155949016	0.006829093604387276	0.002885708456000233
0.9998245650675633	8.354044401745996e-06	4.177022200872998e-06	4.177022200872998e-06	0.0	0.0	4.177022200872998e-06	0.0	0.0	0.00015454982143230092
0.9999708335763868	0.0	0.0	0.0	0.0	0.0	4.166631944733794e-06	0.0	0.0	2.4999791668402765e-05
0.6400853180471832	0.15621367838262312	0.07616552034427165	0.04367550813812525	0.02834075561461905	0.019029923805318212	0.0158471607170382	0.01056060789108618	0.006694633878096841	0.0033868931816382897
0.0	0.0	0.0	0.0	0.0	0.0	0.0	0.0	2.91806490610084e-05	0.999970819350939
0.005974253218347707	0.05838020247469066	0.1272715910511186	0.17329083864516936	0.17237845269341331	0.16837062033912428	0.1287880681581469	0.09857934424863558	0.05396408782235554	0.013002541348998042
0.9999916667013887	0.0	0.0	0.0	0.0	0.0	0.0	0.0	0.0	8.333298611255787e-06
0.9999875	0.0	0.0	0.0	0.0	0.0	0.0	0.0	0.0	1.25e-05
0.9993501678732994	2.082795277886546e-05	1.2496771667319276e-05	8.331181111546184e-06	1.666236222309237e-05	3.332472444618474e-05	2.499354333463855e-05	2.082795277886546e-05	4.165590555773092e-05	0.0004707117328023594
0.9999958333506944	0.0	0.0	0.0	0.0	0.0	0.0	0.0	0.0	4.166649305627893e-06
0.9999958333680553	0.0	0.0	0.0	4.166631944733794e-06	0.0	0.0	0.0	0.0	0.0
0.9999750044783643	0.0	4.1659202726178225e-06	0.0	0.0	0.0	4.1659202726178225e-06	0.0	0.0	1.666368109047129e-05
0.9998541532973856	0.00011251031344539916	2.0835243230629475e-05	4.167048646125895e-06	0.0	0.0	4.167048646125895e-06	0.0	0.0	4.167048646125895e-06
0.06568883927083681	0.11900973106275202	0.13556003599160196	0.1312610390908788	0.12112173826107242	0.10808727963475188	0.09604425634018729	0.0964483287232979	0.07828173426200553	0.04849701736261539
0.9999874969263277	0.0	0.0	4.1676912240925894e-06	0.0	0.0	0.0	0.0	0.0	8.335382448185179e-06
0.9994835054981672	0.00014995001666111296	8.330556481172942e-06	4.165278240586471e-06	0.0	4.165278240586471e-06	3.3322225924691766e-05	0.0	0.0	0.0003165611462845718
0.15742017741592743	0.1958200174165941	0.1550410206624139	0.11997450010624956	0.10117457843925651	0.08319965333477777	0.06825388227549052	0.055708101216244935	0.04096232932362782	0.02244573980941746
0.9997875619610946	1.2496355229724664e-05	4.1654517432415545e-06	4.1654517432415545e-06	8.330903486483109e-06	4.165451743241554e-05	1.6661806972966218e-05	4.1654517432415545e-06	4.1654517432415545e-06	0.00011663264881076353
0.9298209799649209	0.04536951784992647	0.0130859187848135	0.006357565127547088	0.0025455257489719993	0.0014748217923667556	0.0007582417124597444	0.0002499697953163993	0.00012498489765819964	0.00021247432601893937
0.9998500599760096	1.6660002665600426e-05	1.249500199920032e-05	4.165000666400107e-06	1.249500199920032e-05	4.165000666400107e-06	4.165000666400107e-06	4.165000666400107e-06	4.165000666400107e-06	8.746501399440224e-05
0.9991589886213659	0.000678637894640426	0.00012906610266167612	2.0817113332528404e-05	0.0	0.0	0.0	0.0	4.163422666505681e-06	8.326845333011362e-06
0.9999375504800286	0.0	4.163301331423766e-06	0.0	4.163301331423766e-06	0.0	0.0	4.163301331423766e-06	0.0	4.995961597708519e-05
0.9999958348258541	0.0	0.0	0.0	0.0	0.0	0.0	0.0	0.0	4.165174145931042e-06
0.9999916667013887	0.0	0.0	4.166649305627893e-06	0.0	0.0	0.0	0.0	0.0	4.166649305627893e-06
0.9999334173938735	0.0	0.0	4.161412882902003e-06	0.0	0.0	4.161412882902003e-06	8.322825765804007e-06	0.0	4.9936954594824036e-05
0.9998500112491563	8.332708380204819e-06	0.0	0.0	0.0	0.0	2.9164479330716863e-05	0.0	0.0	0.00011249156313276505
0.9999833429111594	0.0	0.0	0.0	0.0	0.0	0.0	0.0	0.0	1.665708884058333e-05
0.9997917378229105	8.330487083579777e-06	8.330487083579777e-06	4.1652435417898885e-06	4.1652435417898885e-06	4.1652435417898885e-06	4.1652435417898885e-06	1.2495730625369665e-05	1.6660974167159554e-05	0.0001457835239626461
0.9132436805610439	0.06916130427729411	0.012977883523495376	0.003527322188437205	0.0008360751885328752	0.00017054270014849694	4.575535857642601e-05	1.6638312209609456e-05	0.0	2.0797890262011823e-05
0.9999665225742467	8.369356438336675e-06	0.0	0.0	0.0	0.0	0.0	4.1846782191683374e-06	0.0	2.0923391095841685e-05
0.045885641550403075	0.14094308699594846	0.15475328824219434	0.14830159482866198	0.1357601018294357	0.12089749669303916	0.09626791790417717	0.0831939834111197	0.05083152386419414	0.02316536468082628
0.9990220964587407	0.0004286130414880779	5.4096791644126336e-05	5.825808330905913e-05	4.5774208314260745e-05	2.496774998959677e-05	1.664516665973118e-05	2.0806458324663975e-05	5.825808330905913e-05	0.00027048395822063166
0.0	0.0	0.00036209113875582154	0.0004203586783257239	0.0012902098047621227	0.0037582563022586996	0.009863862055762035	0.018641450695256606	0.06582983381265321	0.8998339375122257
0.9996913129627698	0.00021274376890186673	0.0	8.342892898112421e-06	4.171446449056211e-06	4.171446449056211e-06	4.171446449056211e-06	4.171446449056211e-06	8.342892898112421e-06	6.257169673584315e-05
0.9999666648610133	0.0	4.166892373336889e-06	0.0	0.0	0.0	4.166892373336889e-06	0.0	0.0	2.5001354240021336e-05
0.9999916669444352	0.0	0.0	0.0	0.0	0.0	0.0	4.1665277824072535e-06	0.0	4.1665277824072535e-06
0.9999916789402298	0.0	0.0	0.0	0.0	0.0	0.0	0.0	0.0	8.321059770172329e-06
0.3393824259694379	0.2701844723291506	0.15590994684130713	0.0907947141262144	0.06005765801796397	0.03898165275208719	0.02310903364495326	0.01293139362428969	0.006865636821143495	0.0017830658734523156
0.9999624967184628	1.25010938457115e-05	0.0	0.0	4.167031281903834e-06	0.0	0.0	0.0	0.0	2.0835156409519166e-05
0.0017060088962122441	0.00021221086269957183	2.912698115484319e-05	5.4092965001851644e-05	0.0002954308088562667	0.0012150112138877445	0.0043607251786108095	0.01531247009283185	0.0686398115900419	0.908175111410703
0.9999165620215353	8.343797846465775e-06	0.0	4.171898923232888e-06	0.0	4.171898923232888e-06	0.0	0.0	4.171898923232888e-06	6.257848384849332e-05
0.4547606051641451	0.1892158782671739	0.11047870633872359	0.07360385998391673	0.05136228599047504	0.03733317777842592	0.030183207569968458	0.02309990375040104	0.018308257048928963	0.011654118107841217
0.9999749919765925	0.0	0.0	0.0	0.0	1.2504011703754955e-05	0.0	0.0	0.0	1.2504011703754955e-05
0.9999916667013887	0.0	0.0	0.0	0.0	0.0	0.0	0.0	0.0	8.333298611255787e-06
0.9999958333680553	0.0	0.0	0.0	0.0	0.0	0.0	0.0	0.0	4.166631944733794e-06
0.00035396608588466537	0.004630709264749975	0.01966802145450911	0.04588649765133091	0.08510593996735183	0.13038861311923244	0.18892627511077056	0.22020854848918947	0.21306676216810475	0.0917646666888763
0.999987499843748	0.0	4.16671875065105e-06	0.0	0.0	0.0	0.0	0.0	4.16671875065105e-06	4.16671875065105e-06
0.9999500815334953	8.319744417451495e-06	0.0	0.0	4.159872208725748e-06	0.0	0.0	4.159872208725748e-06	0.0	3.327897766980598e-05
0.9999833402054986	0.0	0.0	4.164948625358706e-06	0.0	0.0	0.0	4.164948625358706e-06	0.0	8.329897250717412e-06
0.00036247432473533124	0.002783136194519555	0.007895274084752331	0.015436406587866693	0.023290016957132204	0.03773899348796127	0.05726677693663366	0.09442247840777945	0.1932779761433565	0.567526466875263
0.02965070741746796	0.07869915176562735	0.10031746296265436	0.11000799906677554	0.11029129934840935	0.1159281417167997	0.11763210958721483	0.12043594913926708	0.12324395487193161	0.09379322412385221
0.9999541660937429	4.16671875065105e-06	0.0	4.16671875065105e-06	4.16671875065105e-06	0.0	4.16671875065105e-06	4.16671875065105e-06	0.0	2.50003125039063e-05
0.999995836507996	0.0	0.0	0.0	0.0	0.0	0.0	0.0	0.0	4.163492004013606e-06
0.9999916667013887	0.0	0.0	0.0	0.0	0.0	0.0	0.0	0.0	8.333298611255787e-06
0.9999916644785923	0.0	0.0	0.0	0.0	0.0	0.0	0.0	4.167760703851428e-06	4.167760703851428e-06
0.8429969001033298	0.1159294690176994	0.02721159294690177	0.00916219459351355	0.002845738475384154	0.0009791340288657045	0.0005374820839305356	0.00019999333355554815	0.0001249958334722176	1.249958334722176e-05
0.9999875231341887	0.0	0.0	0.0	0.0	0.0	0.0	0.0	0.0	1.24768658113082e-05
0.008780882003773947	0.03963060312329475	0.06002074420890835	0.07704515822666172	0.09330728504959032	0.1125935676290369	0.11915840161288307	0.14497619414580096	0.1654288177883674	0.17905834621168257
0.9999749951032078	0.0	4.167482798714748e-06	0.0	0.0	0.0	0.0	0.0	4.167482798714748e-06	1.6669931194858994e-05
0.9992833452775787	0.0005041582640289328	0.00014583090281828636	2.9166180563657272e-05	1.2499791670138831e-05	1.2499791670138831e-05	4.16659722337961e-06	0.0	0.0	8.33319444675922e-06
0.028278138519117438	0.06560861555901941	0.08126265952037609	0.08794355208428845	0.09297818603139145	0.09702923255174253	0.10433528661570905	0.12602005518092174	0.14179913144228926	0.17474514249514458
0.9999833336805484	4.166579862919522e-06	0.0	0.0	0.0	0.0	0.0	0.0	0.0	1.2499739588758568e-05
0.9999041738536276	4.166354190102409e-06	0.0	4.166354190102409e-06	0.0	4.166354190102409e-06	0.0	0.0	4.166354190102409e-06	7.916072961194576e-05
0.999975024975025	0.0	4.1625041625041625e-06	0.0	0.0	0.0	0.0	0.0	0.0	2.0812520812520813e-05
0.9999791677082812	0.0	0.0	0.0	0.0	0.0	0.0	0.0	0.0	2.0832291718747398e-05
0.9999875074434816	0.0	0.0	0.0	0.0	0.0	0.0	0.0	0.0	1.2492556518407782e-05
0.9999958333506944	0.0	0.0	0.0	0.0	0.0	0.0	0.0	0.0	4.166649305627893e-06
0.9999916643048864	0.0	0.0	0.0	0.0	0.0	0.0	0.0	0.0	8.335695113615524e-06
0.9999958360572458	0.0	0.0	0.0	0.0	0.0	0.0	0.0	0.0	4.163942754115017e-06
0.9999916667013887	0.0	0.0	0.0	0.0	0.0	0.0	0.0	0.0	8.333298611255787e-06
0.2988915149295962	0.34031407076994774	0.17966279418128558	0.08832512233281183	0.04798442129090243	0.025673246563030525	0.011887919842881395	0.005134649312606105	0.0017808994374355048	0.0003453613395026797
0.9999208316839934	1.6667013896122837e-05	4.166753474030709e-06	4.166753474030709e-06	4.166753474030709e-06	0.0	4.166753474030709e-06	4.166753474030709e-06	8.333506948061418e-06	3.3334027792245674e-05
0.9999500020832466	4.1664930627890504e-06	0.0	0.0	0.0	0.0	0.0	0.0	0.0	4.5831423690679555e-05
0.9999916697557989	0.0	0.0	0.0	0.0	0.0	0.0	0.0	0.0	8.330244201108755e-06
0.9999875	0.0	0.0	0.0	0.0	0.0	0.0	0.0	0.0	1.25e-05
0.9999916711781118	0.0	0.0	0.0	0.0	0.0	0.0	4.164410944071961e-06	0.0	4.164410944071961e-06
0.0	0.0	0.0001040145453940279	0.0016891962171990131	0.008121455704365699	0.026532030239108637	0.07144967152206565	0.16898203044713772	0.3401400451839185	0.38298155614081075
0.999958312837145	3.751844656956337e-05	0.0	0.0	0.0	0.0	0.0	0.0	0.0	4.168716285507041e-06
0.9999749945821594	4.167569640088686e-06	0.0	0.0	0.0	4.167569640088686e-06	0.0	0.0	0.0	1.6670278560354743e-05
0.9999916667013887	0.0	0.0	0.0	0.0	0.0	0.0	0.0	0.0	8.333298611255787e-06
0.11012329251304655	0.14704451421086553	0.14864128739838245	0.12182880429132795	0.11063891718818221	0.09578559993346779	0.08766035303657192	0.07290267584256814	0.06942636754891157	0.035948188036675884
0.9999958333333333	0.0	0.0	0.0	0.0	0.0	0.0	0.0	0.0	4.166666666666667e-06
0.999995834392092	0.0	0.0	0.0	0.0	0.0	0.0	0.0	0.0	4.165607907990052e-06
0.9997833414580286	8.333020845051643e-06	4.166510422525822e-06	4.166510422525822e-06	8.333020845051643e-06	4.166510422525822e-06	0.0	8.333020845051643e-06	0.0	0.00017915994816861035
0.9989963644238258	1.2493388915032463e-05	2.4986777830064926e-05	0.0	4.164462971677488e-06	0.0	3.7480166745097385e-05	0.0	4.164462971677488e-06	0.0009203463167407247
0.9999085292332255	5.820866976558537e-05	0.0	8.315524252226482e-06	0.0	0.0	0.0	4.157762126113241e-06	0.0	2.0788810630566204e-05
1.0	0.0	0.0	0.0	0.0	0.0	0.0	0.0	0.0	0.0
0.0003994092072143288	0.0018264650204905244	0.00488028125065008	0.01279773668115912	0.025262632356306297	0.047409040793825796	0.0838634519772836	0.1478604564082295	0.2706455035260344	0.40505502277880634
0.999863039851253	8.3006150755771e-06	8.3006150755771e-06	0.0	8.3006150755771e-06	0.0	0.0	0.0	8.3006150755771e-06	0.00010375768844471376
0.9999916667013887	0.0	0.0	0.0	0.0	0.0	0.0	0.0	0.0	8.333298611255787e-06
0.000616030102227698	0.0008407978422296959	0.0032924311544737105	0.0072508407978422295	0.01540075255569245	0.027892011588025706	0.053407312443808065	0.09908094968532516	0.2125511970963338	0.5796676767340415
0.999594728969776	2.924636300585763e-05	8.356103715959323e-06	1.2534155573938984e-05	0.0	0.0	2.506831114787797e-05	0.0	4.178051857979661e-06	0.0003258880449224136
0.9999958335069372	0.0	0.0	0.0	0.0	0.0	0.0	0.0	0.0	4.1664930627890504e-06
0.9997707320733323	0.0001250552327277881	2.917955430315056e-05	2.0842538787964684e-05	1.6674031030371747e-05	8.337015515185873e-06	0.0	0.0	0.0	2.917955430315056e-05
0.9999916659374362	0.0	0.0	0.0	0.0	0.0	4.167031281903834e-06	0.0	0.0	4.167031281903834e-06
0.9998501355024831	8.325805417601584e-06	8.325805417601584e-06	1.2488708126402378e-05	0.0	4.162902708800792e-06	4.162902708800792e-06	0.0	4.162902708800792e-06	0.00010823547042882061
1.0	0.0	0.0	0.0	0.0	0.0	0.0	0.0	0.0	0.0
1.0	0.0	0.0	0.0	0.0	0.0	0.0	0.0	0.0	0.0
0.9999958333506944	0.0	0.0	0.0	0.0	0.0	0.0	0.0	0.0	4.166649305627893e-06
0.9999874999479165	0.0	0.0	0.0	0.0	0.0	0.0	0.0	0.0	1.2500052083550349e-05
0.9985426989215972	0.00019153099887579632	8.327434733730275e-05	4.580089103551651e-05	4.580089103551651e-05	4.1637173668651374e-05	4.1637173668651374e-05	4.580089103551651e-05	3.33097389349211e-05	0.0009285089728109255
0.9996916692360897	1.2499895834201382e-05	4.166631944733794e-06	8.333263889467588e-06	4.166631944733794e-06	8.333263889467588e-06	8.333263889467588e-06	2.4999791668402765e-05	2.083315972366897e-05	0.0002166648611261573
0.9995625054686816	0.00036249546880663994	4.166614583984367e-05	2.49996875039062e-05	0.0	0.0	0.0	0.0	0.0	8.333229167968734e-06
0.999870901647878	8.328925943354975e-06	1.665785188670995e-05	4.164462971677488e-06	1.2493388915032463e-05	4.164462971677488e-06	4.164462971677488e-06	1.2493388915032463e-05	8.328925943354975e-06	5.830248160348482e-05
0.9999916676040612	4.16619796939511e-06	0.0	0.0	0.0	0.0	0.0	0.0	0.0	4.16619796939511e-06
0.9992094861660079	4.576659038901602e-05	1.2481797378822551e-05	2.9124193883919283e-05	8.321198252548368e-06	4.160599126274184e-06	0.0	2.080299563137092e-05	2.4963594757645103e-05	0.0006448928645724984
0.7800888009378976	0.13727560718057022	0.04519036493194423	0.0198471759139928	0.008842677664236005	0.004868253664701627	0.0023447438658340887	0.0009270884434060315	0.0004157347279847675	0.0001995526694326884
0.9999875000520831	0.0	0.0	0.0	0.0	0.0	0.0	0.0	0.0	1.2499947916883679e-05
0.9999833456852835	4.1635786791463e-06	4.1635786791463e-06	0.0	0.0	0.0	0.0	0.0	0.0	8.3271573582926e-06
0.9999666994122446	4.162573469421735e-06	0.0	0.0	0.0	0.0	0.0	4.162573469421735e-06	0.0	2.497544081653041e-05
0.9999916545309637	0.0	0.0	0.0	4.172734518111754e-06	0.0	0.0	0.0	0.0	4.172734518111754e-06
0.9999875104599898	4.1631800034138076e-06	0.0	0.0	0.0	4.1631800034138076e-06	0.0	0.0	0.0	4.1631800034138076e-06
0.999995833385416	0.0	0.0	0.0	0.0	0.0	0.0	0.0	0.0	4.166614583984367e-06
0.9999916609683284	0.0	0.0	0.0	0.0	0.0	0.0	0.0	4.169515835821145e-06	4.169515835821145e-06
0.9999916667013887	0.0	0.0	0.0	0.0	0.0	0.0	0.0	0.0	8.333298611255787e-06
0.9999874977079131	0.0	4.167430695627531e-06	0.0	0.0	0.0	0.0	0.0	0.0	8.334861391255063e-06
0.9999000020832899	1.2499739588758568e-05	0.0	4.166579862919522e-06	0.0	4.166579862919522e-06	0.0	0.0	8.333159725839044e-06	7.083185766963189e-05
0.9999916525455562	0.0	0.0	0.0	0.0	0.0	0.0	0.0	4.1737272218836865e-06	4.1737272218836865e-06
0.9999958331076266	0.0	0.0	0.0	0.0	0.0	0.0	0.0	0.0	4.166892373336889e-06
0.9999625190528149	0.0	4.164549687242318e-06	0.0	4.164549687242318e-06	0.0	0.0	0.0	0.0	2.915184781069623e-05
0.999954167048608	0.0	4.166631944733794e-06	4.166631944733794e-06	4.166631944733794e-06	0.0	0.0	0.0	4.166631944733794e-06	2.9166423613136558e-05
0.9477504232124214	0.03752136858786389	0.009171335521143983	0.0031444578929636516	0.0013351468037583758	0.0006696530697978146	0.00024124147856070344	0.00011230206760584469	4.5752694209788584e-05	8.318671674507014e-06
0.26045165990217506	0.21762098033093974	0.14833177229680508	0.11378915599958372	0.08063690290352794	0.061500676449162246	0.04489541055260693	0.03343532105317931	0.02386512644395879	0.015472994068061192
0.9998042294763764	0.0	8.33066057973067e-06	2.0826651449326673e-05	2.0826651449326673e-05	0.0	1.2495990869596004e-05	2.4991981739192008e-05	4.165330289865335e-06	0.00010413325724663337
0.681276758791877	0.20990554250587234	0.06817765338930815	0.02345611141652923	0.010815966148566478	0.004168957302547187	0.001557632398753894	0.000553917403834941	4.99775101204458e-05	3.748313259033435e-05
0.9998708973467323	8.329203436629338e-06	8.329203436629338e-06	0.0	4.164601718314669e-06	0.0	0.0	1.2493805154944008e-05	0.0	9.578583952123739e-05
0.9998332847080399	0.00013754011586712792	1.2503646897011629e-05	8.335764598007752e-06	0.0	0.0	0.0	0.0	0.0	8.335764598007752e-06
0.9999958344094442	0.0	0.0	0.0	0.0	0.0	0.0	0.0	0.0	4.165590555773092e-06
0.9999749996874961	4.16671875065105e-06	0.0	0.0	0.0	0.0	0.0	4.16671875065105e-06	0.0	1.66668750026042e-05
0.9999541706767324	0.0	0.0	0.0	0.0	0.0	4.166302115231584e-06	0.0	0.0	4.166302115231584e-05
0.9999666670833282	1.6666458335937467e-05	0.0	0.0	0.0	0.0	0.0	4.166614583984367e-06	0.0	1.24998437519531e-05
0.9999875127993806	0.0	4.16240020645505e-06	0.0	0.0	0.0	0.0	0.0	0.0	8.3248004129101e-06
0.9999333155508136	4.167778074153107e-06	4.167778074153107e-06	4.167778074153107e-06	0.0	0.0	0.0	1.2503334222459323e-05	0.0	4.167778074153108e-05
0.9999958334201371	0.0	0.0	0.0	0.0	0.0	0.0	0.0	0.0	4.166579862919522e-06
0.9999416712843566	4.166336831667493e-06	4.166336831667493e-06	0.0	4.166336831667493e-06	0.0	4.166336831667493e-06	0.0	8.332673663334986e-06	3.3330694653339944e-05
0.999987512435533	0.0	0.0	0.0	0.0	0.0	0.0	4.162521489017187e-06	0.0	8.325042978034374e-06
0.9999958329339895	0.0	0.0	0.0	0.0	0.0	0.0	0.0	0.0	4.167066010492672e-06
0.9997256584197926	2.4940143655227455e-05	8.313381218409152e-06	0.0	1.6626762436818304e-05	0.0	0.0	0.0	1.2470071827613728e-05	0.00021199122106943337
0.9909250378123424	0.006616639097337095	0.0014499939583585068	0.0005041645659809751	0.00023749901042078992	0.00014166607639134836	7.499968750130208e-05	3.3333194445023147e-05	8.333298611255787e-06	8.333298611255787e-06
0.38448633301972407	0.255314011672925	0.15553215049913827	0.08987402899081652	0.05429741813549585	0.0312429750139459	0.018487681817046468	0.007830517788305428	0.00252691350212727	0.00040796956047524293
0.9999833357635345	0.0	0.0	4.166059116378861e-06	0.0	0.0	0.0	0.0	0.0	1.2498177349136585e-05
0.9999958332986109	0.0	0.0	0.0	0.0	0.0	0.0	0.0	0.0	4.166701389178243e-06
0.9999708327256818	0.0	0.0	0.0	0.0	0.0	4.166753474030709e-06	0.0	0.0	2.5000520844184254e-05
0.9998875117175294	7.915842099781273e-05	2.499739610457244e-05	4.166232684095407e-06	0.0	0.0	0.0	0.0	0.0	4.166232684095407e-06
0.9999750001041662	8.333298611255787e-06	0.0	4.166649305627893e-06	0.0	0.0	0.0	0.0	0.0	1.2499947916883679e-05
0.0	0.0	0.0	0.0	2.082647795100779e-05	0.00010413238975503896	0.00045818251492217143	0.0019701848141653374	0.008767947217374282	0.9886787265858321
0.9999583335069437	4.166649305627893e-06	0.0	4.166649305627893e-06	0.0	1.2499947916883679e-05	4.166649305627893e-06	0.0	4.166649305627893e-06	1.2499947916883679e-05
0.6078132610623337	0.16376292114717722	0.07631334640539202	0.0493740815213545	0.03280920206322047	0.021618853738650416	0.018571482096691603	0.014737289088161461	0.008259542810992187	0.006740020066026386
0.9999875086918686	4.163769377141739e-06	0.0	0.0	0.0	0.0	0.0	0.0	4.163769377141739e-06	4.163769377141739e-06
0.999933326666	8.334166750008334e-06	4.167083375004167e-06	4.167083375004167e-06	0.0	0.0	4.167083375004167e-06	0.0	0.0	4.583791712504584e-05
0.9998336466321761	4.15883419559829e-06	4.15883419559829e-06	0.0	8.31766839119658e-06	1.247650258679487e-05	0.0	2.495300517358974e-05	0.0	0.00011228852328115382
0.9990961534456546	7.91386383989004e-05	3.748672345211071e-05	5.831268092550555e-05	8.330382989357937e-06	1.2495574484036903e-05	4.165191494678968e-06	2.0825957473394838e-05	1.6660765978715873e-05	0.0006664306391486348
0.9999958333680553	0.0	0.0	0.0	0.0	0.0	0.0	0.0	0.0	4.166631944733794e-06
0.9996834955418681	0.00020822661719202242	7.496158218912807e-05	8.329064687680898e-06	4.164532343840449e-06	0.0	4.164532343840449e-06	0.0	4.164532343840449e-06	1.2493597031521345e-05
0.297148615952259	0.22293433945920735	0.1404578372458137	0.10063340954237097	0.07344385726005605	0.05517451036734422	0.04492585235435953	0.03246588292126316	0.0223921308963099	0.010423564001016121
0.9999958333506944	0.0	0.0	0.0	0.0	0.0	0.0	0.0	0.0	4.166649305627893e-06
0.9999875061948451	0.0	0.0	0.0	0.0	0.0	0.0	0.0	0.0	1.2493805154944008e-05
0.9278396046781969	0.04138212635464799	0.014362081105967742	0.0065164766027657525	0.00442070439612178	0.002133271112925873	0.0015457882478427712	0.0010083039244688696	0.0005499839588012016	0.00024165961826113405
0.9999042049846728	2.0825003332000533e-05	1.249500199920032e-05	0.0	4.165000666400107e-06	4.165000666400107e-06	0.0	4.165000666400107e-06	4.165000666400107e-06	4.581500733040117e-05
0.0	0.0005579288349280105	0.0007744385320642535	0.0020318602346632024	0.006112235296077011	0.01994387402466545	0.045941692273102	0.10661853489553406	0.22527001257421703	0.592749423334749
0.9999875007812011	0.0	0.0	0.0	0.0	0.0	0.0	4.166406266275024e-06	0.0	8.332812532550048e-06
0.8741625837416258	0.06473519314735193	0.026134886511348866	0.012744558877445588	0.009003266340032663	0.005086991300869913	0.0034663200346632004	0.0019539712695397127	0.0019248075192480753	0.0007874212578742126
0.9986919936682496	1.2496875781054736e-05	0.0	0.0	0.0	0.0	0.0	0.0	2.0828126301757892e-05	0.0012746813296675831
0.999987503176276	0.0	0.0	0.0	0.0	0.0	0.0	4.165607907990052e-06	0.0	8.331215815980105e-06
0.9960597124339814	0.00033321670748571335	9.9965012245714e-05	0.0002707385748321421	0.00043734692857499876	0.0006539377884407124	0.00037903400476499893	0.00021659085986571366	0.0004789990170107129	0.0010704586727978541
0.9901172920296439	0.00801954033528681	0.0012587843977425245	0.00034595730136632294	0.00015005376926732078	6.252240386138366e-05	2.5008961544553464e-05	1.2504480772276732e-05	0.0	8.336320514851155e-06
0.9999958328124349	0.0	0.0	0.0	0.0	0.0	0.0	0.0	0.0	4.167187565112306e-06
0.9999916666666666	0.0	0.0	0.0	0.0	0.0	0.0	0.0	0.0	8.333333333333334e-06
0.9996004428425163	0.0	2.9134376066526267e-05	8.324107447578933e-06	1.24861611713684e-05	0.0	4.162053723789466e-06	4.162053723789466e-06	8.324107447578933e-06	0.0003329642979031573
0.9993545001749097	5.830321000816245e-05	1.2493545001749096e-05	8.329030001166064e-06	1.665806000233213e-05	1.665806000233213e-05	4.164515000583032e-05	4.164515000583032e-06	2.082257500291516e-05	0.0004664256800652996
0.9992833184024668	0.0005833454863642993	3.750078126627638e-05	4.166753474030709e-06	4.166753474030709e-06	4.166753474030709e-06	8.333506948061418e-06	0.0	4.166753474030709e-06	7.083480905852205e-05
