# Supplementary material for: Basal leakage in oscillation: Coupled transcriptional and translational control using feed-forward loops
Source: PLoS Comput Biol. 2020 Sep 3;16(9):e1007740. doi: 10.1371/journal.pcbi.1007740 (PMC7494099; doi:10.1371/journal.pcbi.1007740)
Supplement: S1 Appendix — (ZIP) [file pcbi.1007740.s010.zip › Codes/1.M1/M1_Hill_noBasal.csv]

0.8557996733986536	0.013593114710391254	0.009081517029927348	0.0071194094514430446	0.00634873025394921	0.005873825234953009	0.007086082783443312	0.007486002799440112	0.011147770445910818	0.07646387389188829
0.9981833409027462	0.0015749934375273436	0.0	0.00015833267361385994	0.0	0.0	0.0	0.0	4.166649305627893e-06	7.916633680692997e-05
0.9148227694254366	0.056578093002347535	0.023654329620565073	0.0028969581938964087	0.0014151807269034181	0.00030384762665867503	0.0001456803689459401	4.162296255598289e-06	1.2486888766794866e-05	0.00016649185022393154
0.1386113886113886	0.20979437229437228	0.17346819846819847	0.12894189144189144	0.10074925074925074	0.09067182817182817	0.07576590076590077	0.05513236763236763	0.020895770895770896	0.005969030969030969
0.3684609742273197	0.0412471243290101	0.0	0.0	0.0	0.0	0.0	0.07361300970226387	0.0	0.5166788917414064
0.9948291882117157	0.00288748796880013	0.001520826996554181	0.000545831059037254	0.0	0.00017499927083637151	0.0	8.333298611255787e-06	0.0	3.3333194445023147e-05
0.1978524988233726	0.02473624803721891	0.015360714389840604	0.011333108420487062	0.010121078082243131	0.009279737435077241	0.009621271757194088	0.0112872928406909	0.015040005331267467	0.695368044882608
0.6028997348718548	0.03273248736889497	0.0	0.046755932033816346	0.0	0.0	0.0	0.0	0.0	0.31761184572543394
0.9077749484055655	0.0	0.05339191798149258	0.0	0.0	0.029783303375274614	0.0	0.0	0.006411856733905865	0.0026379735037614007
0.10534205110580168	0.0	0.011436900359835859	0.0	0.0	0.018414154924036953	0.0	0.0	0.025925573190779257	0.8388813204195462
0.3953086265441743	0.1598983396871029	0.08079495031560527	0.049051100972855866	0.03504364310563923	0.030981396996021083	0.02920650792658792	0.03052309230673083	0.0390183946836656	0.15017394746161697
0.9826933725233871	0.01557887900348464	0.001273954295848824	0.0002164889653076433	6.661198932542871e-05	9.159148532246448e-05	4.1632493328392945e-05	0.0	0.0	3.746924399555365e-05
0.8964920979495918	0.003541651909783709	0.0019374919271169704	0.0	0.0019999916667013885	0.002337490260457248	0.0024624897396260848	0.0	0.005387477552176866	0.08584130899454585
0.6519927151186293	0.0	0.04723503744545716	0.0	0.0	0.0	0.0	0.0	0.0	0.30077224743591346
0.9415730618167263	0.010411194222767034	0.006675339187284751	0.0060749339137250976	0.005316088359642759	0.003948498569867994	0.005186834446584778	0.005341105246041078	0.00654608527422677	0.008926858963133449
0.9378404944771171	0.057777851823467674	0.0034695033570464654	1.249521016943505e-05	3.33205604518268e-05	2.915549039534845e-05	8.3301401129567e-06	3.748563050830515e-05	4.16507005647835e-05	0.000749712610166103
0.9344196840765603	0.00808940350526955	0.004891073790332643	0.0036225555028739217	0.0034104426089054144	0.0035560102812367427	0.003605919197464627	0.003601760121112303	0.005776957053377586	0.029026193862866933
0.8299181693943535	0.013349555014832839	0.016270290990300324	0.017482750574980836	0.0	0.0	0.021557614746175128	0.0	0.025036665444485184	0.07638495383487218
0.5128368369368019	0.12658744028894325	0.08571345350443568	0.06484995256403855	0.059627835755063995	0.060139644812836006	0.041427406334781376	0.028727884023235298	0.016702451690218206	0.003387094089645645
0.32557694388268876	0.04407909519886151	0.0	0.0	0.0	0.0	0.0	0.0	0.09089622916302566	0.539447731755424
0.5051241032819257	0.053336499445930295	0.03790170053573958	0.03223602536222828	0.0247290057573258	0.031215370643470727	0.028520008998425276	0.036939368943768175	0.05628181734863066	0.19371609968255554
0.42082831657841346	0.012165196705398097	0.01319840519270588	0.007094976023730466	0.007244957900920305	0.007703235859000371	0.0	0.01815197330322586	0.009640501772702465	0.5039724366639031
0.8216174099274587	0.0	0.06957054345606893	0.0	0.0	0.0	0.0	0.05762892654613939	0.0	0.051183120070333044
0.43684379575440807	0.02962904255186021	0.033445820523837134	0.019763818613362478	0.020456261392977963	0.020769112046418695	0.0	0.022308337261347094	0.05213760423140937	0.364646207624379
0.9997336496244044	2.9132072330773873e-05	4.57789708055018e-05	8.323449237363963e-06	1.2485173856045945e-05	1.6646898474727926e-05	8.323449237363963e-06	8.323449237363963e-06	8.323449237363963e-06	0.00012901346317914142
0.2174852063618886	0.0	0.03777267317503517	0.0	0.0	0.0	0.05419340341065142	0.0	0.0	0.6905487170524248
0.08630498704717161	0.05670923190977168	0.04237365786207528	0.04006630515364303	0.038600261555505576	0.03927080990579004	0.04712996976285079	0.05730897701810064	0.08478479979342113	0.5074509999916702
0.9273419694084608	0.0027083220486581305	0.0023749901042078993	0.0015916600347498553	0.0017291594618355757	0.0008874963020987413	0.0019291586285057145	0.002112491197953342	0.003329152795196687	0.05599560001833326
0.9303929330388766	0.012971373807241969	0.007529480395016459	0.00735447310304596	0.007158631609650402	0.00742114254760615	0.0	0.006683611817159049	0.010958789949581233	0.00952956373182216
0.4737821246488399	0.0956362501300593	0.05795026532098637	0.04725834980751223	0.04300489022994485	0.043471022786390597	0.04841951930080116	0.05665591509728436	0.07666631984184788	0.05715534283633337
0.2689340346555254	0.1272200675799391	0.08301429831715965	0.06540772675066997	0.05591990279141768	0.053835078316160925	0.05786324217254523	0.06694741748089951	0.08979726018276545	0.1310609717529171
0.9479835500685414	0.0	0.006049974791771701	0.0	0.0	0.007312469531376952	0.0	0.0	0.0	0.03865400560830996
0.6191854773875627	0.06881828822786971	0.04831567853974099	0.054901340042571446	0.03968058916885703	0.040555344966196935	0.023355979788975578	0.0395389620397639	0.047041034377902836	0.01860730546055893
0.7308071664897934	0.04584555839940071	0.029152880953867283	0.02467902698878415	0.02144536696006825	0.02147866075701771	0.024920407016667707	0.023010175416692678	0.032798551719832696	0.04586220529787544
0.4892916666666667	0.027875	0.018829166666666668	0.015420833333333333	0.013533333333333333	0.015204166666666666	0.015275	0.016575	0.027054166666666667	0.36094166666666666
0.8565649242973443	0.019856844070028083	0.01162412819038572	0.008970160571290487	0.007761917856160788	0.007141131081835529	0.008086893482988775	0.009070153071852945	0.012657384029531118	0.05826646334858219
0.7843717317844509	0.011958283507152053	0.0059249753126028645	0.006558306007058304	0.00672497197928342	0.006970804288315465	0.007441635659851418	0.00905829559043504	0.01838742338573589	0.14260357248511465
0.3773531540374841	0.016520950661753086	0.010776883979003586	0.008871900242074352	0.00868056999775395	0.007840380663999134	0.008776235119914152	0.010265283543103377	0.015510227849364866	0.5354044139055494
0.3125744611718835	0.053911971273608875	0.03544560064651043	0.0316840096976564	0.02650192870056403	0.030846712044589223	0.03307117446617067	0.037949162285780935	0.05981054578476868	0.3782044339284673
0.8784942787758622	0.006173173769426545	0.0075061127749707374	0.0	0.008655772667252605	0.0	0.0	0.01059269965968401	0.0	0.08857796235280396
0.6056777602306772	0.0212968094370992	0.013379779906579051	0.010879665317993741	0.010658821862668706	0.010125464083770507	0.01205888603227648	0.011675535128693399	0.020463437907570763	0.28378384009267094
0.7327668357559288	0.10680088386938374	0.08525760797646344	0.033819239556067866	0.022462932831752717	0.010528199345004515	0.005767622249872039	0.0017644096926015473	0.0005201679518282863	0.0003121007710969718
0.3882754425147505	0.014750491683056102	0.008433614453815127	0.008979465982199406	0.0	0.009804493483116104	0.010367012233741126	0.0	0.012808760292009733	0.5465807193573119
0.6141432744030233	0.12808696630430708	0.09276628014049941	0.07304136232765697	0.048162299323752815	0.028858213090778788	0.012229115712017867	0.002537489427127387	0.00011666618055758101	5.8333090278790505e-05
0.8658603147355746	0.053218394156934475	0.0	0.04304802696543075	0.0	0.02480719633683456	0.0	0.0	0.010028707017595027	0.003037360787630567
0.7397771685235957	0.0	0.057849517920684	0.0	0.0	0.0	0.0	0.0	0.0	0.20237331355572036
0.8800254998937505	0.06220390748371882	0.0	0.0	0.0	0.04055399769167629	0.0	0.0	0.0	0.017216594930854454
0.6378381080112959	0.0	0.0	0.0	0.0	0.06710095549094908	0.0	0.0	0.0	0.29506093649775494
0.9503077653487035	0.01206906604252909	0.007775343789303593	0.0050641767797499565	0.0043978377297828565	0.0046102333019598695	0.004156289824169783	0.00401052815698948	0.0034233168692059737	0.0041854421576058435
0.8900440440523861	0.018196818994362193	0.011092267497822798	0.009167163221341156	0.007825423877126678	0.007537908303366432	0.008146274589873619	0.00920049836032785	0.012709021738677512	0.026080579364715587
0.9734842171927602	0.015770307656411454	0.005012332922235925	0.0031415619479350687	0.0012624579180693977	0.0006791440285323822	0.0004374854171527616	9.166361121295956e-05	8.749708343055231e-05	3.333222225925803e-05
0.4981533510633863	0.0026219913795259573	0.0030179996164972863	0.0	0.0033931653146806505	0.0	0.0036766238421969705	0.0	0.004368596129957398	0.4847682726537554
0.8909418525777872	0.03245069766086982	0.0	0.0	0.0	0.0	0.0	0.035201391576468045	0.0	0.04140605818487493
0.806948922379679	0.012904784517590995	0.008443511367707214	0.0059317021152516395	0.006419068089608691	0.00708555147334483	0.007156365332866795	0.007939483308756759	0.012850632742662434	0.12431997867253172
0.5897689479767821	0.060565090572226185	0.041799677019566606	0.022566901599462535	0.02383545523966901	0.024357064466727592	0.05455197940269484	0.030161531945435503	0.05832843020659898	0.09406492157083662
0.45044061582050376	0.11677256723818254	0.07061519551676007	0.06308618570446449	0.06159871669340222	0.05923626591112685	0.057011312264327825	0.07263598675027604	0.043044936563821586	0.005558217537134643
0.5678523825391536	0.005518993668777074	0.004240253248917028	0.002261746084638454	0.0024533488837054315	0.002428357214261913	0.002636621126291236	0.005827224258580473	0.0031072975674775074	0.40367377540819727
0.9496754193715052	0.0019749835418038184	0.0019958167015274872	0.0009583253472887726	0.0010999908334097216	0.001229156423696469	0.0011999900000833326	0.0014249881250989575	0.0015916534028883093	0.0388496762526979
0.8767690153523029	0.035346968711973466	0.0	0.04038522445033422	0.0	0.0	0.0	0.0	0.03299661615909053	0.014502175326298945
0.8584034697768121	0.03625034339801703	0.015688086378129084	0.010580821324808738	0.0096026572762918	0.00787942359081941	0.008174954005477719	0.008029269998251792	0.010926300541944507	0.034464673709447814
0.49222884217450863	0.027474883734485787	0.0	0.0	0.0	0.0	0.0	0.0	0.04685177552116511	0.4334444985698405
0.8210336868943566	0.028208503795295665	0.018222418490713814	0.014681253489089045	0.012489897264554187	0.012535724105751685	0.01353558245915162	0.014510444353716557	0.02183440679237108	0.04294808235499971
0.6075944092079711	0.013914471216755707	0.009142961919605277	0.00835535034129835	0.005654967787103173	0.008046973321220506	0.006559262562196311	0.009430502654542728	0.013264379120375386	0.31803672186893145
0.4331130573911884	0.032641394655044544	0.0	0.0	0.04782460146165449	0.0	0.0	0.0	0.0	0.48642094649211254
0.9036401588220835	0.009520158988738297	0.006170396263597995	0.005228796293595871	0.004333026410629247	0.004399688355408158	0.004445518442443661	0.005724594507889025	0.008107759033735111	0.0484299028818792
0.3767046817238271	0.06050844794363076	0.04362910095354665	0.037075018401051964	0.02342929447472233	0.04236377018946881	0.029313496034469925	0.04501021361760547	0.06878685379227073	0.27317912286940627
0.9339157790211075	0.018812661935338516	0.0	0.011740703190517317	0.0	0.01211620542475561	0.0	0.010839497828345411	0.0	0.012575152599935748
0.9930500289582127	0.0	0.0	0.0	0.0	0.0	0.0	0.0	0.006558306007058304	0.000391665034729022
0.9477417957326979	0.006177673728848861	0.0037907505686125853	0.003145073273958793	0.002570212198718643	0.0023286039207191596	0.0027743295370285513	0.003140907613993285	0.004765515000541536	0.023565138424880654
0.523169736535323	0.024860107251107485	0.0193976284848283	0.01498434533524298	0.016920361056523333	0.012690270792392499	0.014376478033507644	0.015991906205242646	0.02955650667821337	0.3280526596276188
0.7567290587857908	0.08013214409205094	0.05654034102507488	0.028411812981948916	0.04436325461067068	0.015159910182010574	0.00839023333513858	0.005782345515974355	0.0029828237676063673	0.0015080757037339455
0.9803750817704926	0.0	0.0	0.0	0.015724934479439668	0.0	0.0	0.0	0.0	0.003899983750067708
0.8671986332763865	0.0	0.0	0.011796324846868619	0.0	0.0	0.0	0.0	0.01657152381349223	0.10443351806325264
0.9031670701372078	0.012599947500218749	0.0073583026737388596	0.0	0.007924966979304253	0.008858296423764902	0.0	0.010991620868246382	0.0	0.04909979541751909
0.07837376209850018	0.015139488590319538	0.010539045584696774	0.008240901969421807	0.007646626134007123	0.006827938444659621	0.008860112455273472	0.010721899687901291	0.01490260941116823	0.838747615624052
0.7869342211074121	0.013987441718992837	0.016087432969029297	0.0	0.0	0.019329086128807797	0.0	0.0	0.02695405435810684	0.13670776371765117
0.8591181722448605	0.003962522528522254	0.0024266288173618424	0.0024682519531656474	0.0019063396198142775	0.0019687743235199855	0.001652438491411066	0.002951080328489788	0.0035837519927076266	0.11996203970014693
0.9217506520778993	0.05077874351047074	0.0	0.0	0.0	0.0	0.0	0.0238081349322089	0.0	0.003662469479421005
0.8209674126357807	0.0	0.0	0.0	0.0	0.08429131545285228	0.0	0.0	0.0	0.09474127191136704
0.15549231455131063	0.00786669944458102	0.009100037916824653	0.0	0.010312542968929037	0.0	0.011879216163400682	0.0	0.013975058229409289	0.7913741307255447
0.1269335930184651	0.01203956868963049	0.008897545059948147	0.007058108709855966	0.00494400539346043	0.00793204905718483	0.005826268982192425	0.009276252543790654	0.013899813143230499	0.8031927954022414
0.9356461014745772	0.002770821788242549	0.0016874929687792967	0.0013874942187740884	0.0013833275694684606	0.0016166599305836226	0.0010458289757126012	0.0017416594097524594	0.002612489114628689	0.05010812454948104
0.6888894439726233	0.05142295715308654	0.03402940833624752	0.02999950042463906	0.023979617325273518	0.02640255782584803	0.02931674743135002	0.03171054603586951	0.04320077933756307	0.041048442157499455
0.8547963699092477	0.05145961982382893	0.03283415418718801	0.019583822928906557	0.016571247614523697	0.01177529438235956	0.0072835154212188636	0.0035625890647266183	0.0016708751052109637	0.0004625115627890697
0.3641505347682671	0.016921833871988805	0.010437143904308133	0.008662912737813614	0.007929897044614	0.009233498817179222	0.007680005331023223	0.010383000699696799	0.015697364475393997	0.5489038083497151
0.20973428855688256	0.0038963796139420454	0.0027640983586084598	0.0027141447738143307	0.0031512386407629577	0.0038755656202778253	0.005265940397047743	0.008317271868222443	0.015473122889981393	0.7448079492804602
0.9078733664825966	0.024037380375302966	0.015304465155793208	0.01246428958130315	0.009674087770587108	0.008216519660511564	0.007541873849562313	0.006121786062317283	0.005788627637157159	0.0029776034248686105
0.8269028849519174	0.03358277362043966	0.0	0.04011183146947551	0.0	0.0	0.0	0.04172013799770004	0.0	0.05768237196046733
0.708376736472804	0.03716280969008075	0.04221701847515396	0.0	0.0445462045517046	0.0	0.050025416878473984	0.0	0.04842540354502954	0.06924641038675322
0.010851887745976816	0.05564868001281097	0.0660180767742982	0.062145670683265465	0.0586226546154838	0.05396828037717485	0.05544902857095321	0.06160494802823404	0.08587091702402888	0.48981985616777374
0.8975252367572067	0.006589655531272765	0.002564262670413154	0.003109584764283484	0.0027599125819544176	0.0	0.0031845145176397126	0.003359350608804246	0.0034259548340097824	0.07748152773441565
0.43795599148329784	0.019608415035062648	0.01468756119817166	0.008029200121667173	0.008366701527923032	0.008575035729315538	0.019975083229513458	0.010829211788382451	0.011912549635623482	0.4600602502510427
0.07632032075330444	0.009549398171639618	0.004641606428375355	0.005107430729430946	0.005985010439455318	0.006326060374156733	0.004662402156101051	0.007365846760441535	0.010306362660854954	0.8697355615262401
0.8273258382018351	0.010717649117835801	0.007504854611672737	0.005825534007284001	0.005404662094025286	0.004954620840243689	0.0064755935960796405	0.0070631474551833915	0.010725983215128054	0.11400211686071224
0.6367837068703308	0.044774440319496005	0.051674354070574115	0.0	0.029603796619208925	0.03235792885922259	0.03531622521385149	0.03558288854722649	0.03717870193289251	0.09672795756719707
0.2862267664962564	0.08318438058572804	0.048552345953693406	0.03684028515597332	0.03202379910753347	0.03137382348161944	0.03209462978471641	0.03823606614751947	0.052560528980163244	0.3589073743067968
0.28073776463975686	0.0	0.0	0.01677873305993297	0.0	0.0	0.0	0.0	0.0	0.7024835023003102
0.022681357132443295	0.060783537791848044	0.07115156311832212	0.08124882844229687	0.08747214296128132	0.09999791723075001	0.10787078499573033	0.1303230375106742	0.19420990148501446	0.14426092933163934
0.34378436011061875	0.033206443874321125	0.018829340619065073	0.010441308766201312	0.011607470096291607	0.01235714523706394	0.013702395628560958	0.02943307899910039	0.01662196381567987	0.510016492853097
0.510359423888544	0.05049516088041563	0.03859213492040346	0.027859830099615453	0.022751986267982652	0.03143032126087916	0.025376734729588415	0.03680480620607192	0.05288659836765643	0.20344300337884286
0.5105853725609477	0.015370769288461298	0.018379090087124638	0.0	0.0	0.02386656722263657	0.0	0.0	0.03520401998325007	0.39659418085757975
0.047234811877228645	0.011026593794781218	0.00796897390608858	0.006015263105275436	0.006494317992468424	0.005898623654480621	0.006731762588729297	0.008052287799513447	0.011813910087646215	0.8887634551937881
0.9211799886715757	0.008875320694365774	0.0	0.0	0.01058291407056942	0.0	0.0	0.0	0.012736147669343285	0.04662562889414587
0.5972958631552998	0.0768163718940239	0.05619691063228836	0.032251595031273894	0.03517634130953425	0.03623760638764587	0.036864337732987376	0.06449065543564096	0.029493977111771267	0.03517634130953425
0.9388874086162967	0.01838082232843178	0.010641309597162318	0.0063781245316325	0.004675348465419907	0.004092491132242002	0.002664490665956136	0.0036053889323718964	0.00427151159886093	0.006403104131625839
0.0741494899021445	0.01272537997085155	0.009897980428898605	0.008623776806162815	0.006650010410160317	0.007524463876743702	0.008278159483656048	0.008503018946491777	0.01558192796169061	0.8480657922132001
0.5930628277703494	0.012300630235473968	0.0083101108431326	0.006889685881975599	0.0058649804847772935	0.006352340368810634	0.006910513227447109	0.008035189882908664	0.01206319849709875	0.34021052280802605
0.9160993200168226	0.06279330260292397	0.0	0.0	0.0	0.0	0.0	0.0	0.017143237852535676	0.0039641395277177464
0.812601305882304	0.03463046530911576	0.02406340237758916	0.017884003983482714	0.01958406773587343	0.016075602835106315	0.018304853098657866	0.019742407006929426	0.019954914975978264	0.017158976794963143
0.7779458333333333	0.03984583333333333	0.014108333333333334	0.015541666666666667	0.032725	0.017966666666666666	0.018279166666666666	0.017604166666666667	0.0162875	0.049695833333333335
0.7426154711556491	0.012146086376799517	0.014433634034042376	0.0	0.017129523531740246	0.0	0.0	0.01987124731765245	0.0	0.19380403758411632
0.8172675956591472	0.015409610697994127	0.010256410256410256	0.007761044804099232	0.007565248182632423	0.007277802078776896	0.007765210689662355	0.009685683934262326	0.013768251786123436	0.1032431419108917
0.8460091395656625	0.05358465751600256	0.02872553834372425	0.0200937263291076	0.013447147839549848	0.012223544786368895	0.00878164095990411	0.007828562391269967	0.005618585448279881	0.003687456820130351
0.7912530565148025	0.01981579681830868	0.009006044297074493	0.010014121410808086	0.005848513502818033	0.011605383631660287	0.006181762135457238	0.01431719437976181	0.015816813226638228	0.11614131408267066
0.9931125860926738	0.004987437657029287	0.001237484531443357	0.0005041603646621084	4.166614583984367e-05	1.6666458335937467e-05	4.99993750078124e-05	4.166614583984367e-06	0.0	4.5832760423828036e-05
0.5716016748347367	0.10113744351167529	0.07475755148788898	0.05461886720419622	0.029919619551911164	0.05979359197274451	0.0275708671709983	0.04892127529784753	0.024238626602318045	0.007440482365683317
0.8579130920287832	0.010108291215453268	0.0	0.012154116024516564	0.0	0.0	0.0	0.017095762100991247	0.0	0.10272873863025571
0.9935173149351731	0.005741092557410925	0.00034579875345798754	6.666000066660001e-05	8.332500083325001e-06	1.2498750124987502e-05	1.2498750124987502e-05	8.332500083325001e-06	1.6665000166650003e-05	0.00027080625270806255
0.7404459925667906	0.039907668205529906	0.02267462208963184	0.0248079198680022	0.0	0.0288953517441376	0.029045349244179265	0.0	0.02910368160530658	0.08511941467642206
0.9814589513682878	0.015549481683943869	0.0	0.001974934168861038	0.0	0.000724975834138862	0.0	0.0002124929169027699	0.0	7.916402786573781e-05
0.6927516062633855	0.021958516320969342	0.008391736597804981	0.008908407570063084	0.008533404445037042	0.010045917049308744	0.010516754306285885	0.023775198126651055	0.01320844340369503	0.2019100159167993
0.7140512051330126	0.16712705455909005	0.08639043393121264	0.026206695414869904	0.004962189863133554	0.0007791179717934295	0.00011665937545570069	4.166406266275024e-06	1.2499218798825073e-05	0.00034997812636710203
0.765037836667208	0.06652756433482848	0.039714965161945934	0.026916717684737475	0.022385480048810757	0.019062017150401272	0.01864137836250734	0.016038415566133998	0.0158718259471661	0.009803799076260562
0.8386083595071273	0.03308728578450567	0.0	0.0	0.0	0.0	0.0	0.0	0.0	0.128304354708367
0.10535495741510079	0.013391556284498764	0.008654350486625094	0.006993414534646541	0.006926810586697527	0.0061608651852838574	0.007205714618734025	0.007788499163287904	0.011464204540724152	0.8260596271844014
0.5517245688057345	0.04169703734864988	0.028385307115278084	0.023974442810791	0.019492771430594486	0.02117964588131901	0.022345880069474237	0.03260457580313967	0.04396286377135146	0.21463290696366763
0.3500613216371838	0.04846280167127445	0.031438252229405286	0.020786995655517906	0.0232149167480824	0.02007192300496809	0.023850998815141248	0.026528363855571953	0.04314133078346186	0.412443095599393
0.8924947093032944	0.0900668210828015	0.013897452133775474	0.0018746563130092816	0.0005165719618070021	0.00044575161220442917	1.6663611671193614e-05	4.165902917798404e-06	1.249770875339521e-05	0.000670710369765543
0.5747118774010217	0.003554137048857926	0.003912467396105033	0.0022708144098799177	0.0024958125348955424	0.0026333113890717576	0.0	0.0027374771876901025	0.005974950208748261	0.4017091524237298
0.9535492625909013	0.0428250906411692	0.0032093842228170153	9.99030108269888e-05	1.24878763533736e-05	2.49757527067472e-05	1.6650501804498133e-05	2.0813127255622668e-05	1.24878763533736e-05	0.00022894439981184934
0.7910468904944044	0.003604076564752548	0.0024916043765572525	0.0019082856261926785	0.0018249543761405965	0.002058281876286426	0.0011708040632317526	0.0034540803146588003	0.002591601876619751	0.18984942043115588
0.6668944425463121	0.0	0.0	0.0	0.09423254806209948	0.0	0.0	0.0	0.0	0.2388730093915884
0.5597877510868795	0.102577248683865	0.0613112581125186	0.05630098329769452	0.06136127749502932	0.04676812264752592	0.04437136056888711	0.03538454484446056	0.022404515082927966	0.009732938180211499
0.5633583905593706	0.022447329821988132	0.024584972331488767	0.02612674178278552	0.0	0.030668711247416495	0.0	0.0367899526635109	0.0	0.29602390159343955
0.6007487420216868	0.038237537989485926	0.043619642388136856	0.023654578123892624	0.02430076416710788	0.027602566400827117	0.028532240514614227	0.03150052737119011	0.033226469447906984	0.14857693157515145
0.4756709033665939	0.0	0.0	0.0	0.0	0.0	0.0	0.0	0.1283878329529743	0.39594126368043175
0.7690073950630143	0.008590771794604728	0.004824497448182481	0.0	0.005253619414644308	0.0	0.0059452140402041454	0.0	0.006786793042391418	0.19959170919695865
0.9098462089741293	0.0039666501389577545	0.002999987500052083	0.002062491406285807	0.0021749909375377604	0.0018541589410044125	0.002104157899342086	0.002691655451435619	0.004124982812571614	0.06817471593868359
0.13163429780463728	0.008838094603431114	0.00998346501622261	0.010345818564996646	0.0	0.011524508844342078	0.0	0.012769838856795378	0.0	0.8149039763095749
0.8243	0.029904166666666666	0.0	0.03660416666666667	0.0	0.0	0.0	0.043041666666666666	0.0	0.06615
0.31710943943218456	0.06493306342105483	0.03963711793667058	0.03054840510167529	0.02805338265063854	0.02670382125809112	0.02935712560084639	0.03295179066803289	0.04998792059247411	0.3807179333383317
0.6222809683395433	0.08788742948731292	0.06145167669282488	0.048999812660019564	0.045336275264877914	0.038991694594200786	0.03633562998272309	0.028550613018047084	0.022718094960554526	0.007447804999895922
0.6264552865170178	0.03762189000845576	0.025304803122383607	0.019856460326650643	0.018319427840698455	0.019273304369920814	0.018211127448734342	0.020768682858963734	0.03192778863095808	0.18226122887621682
0.8701222579263959	0.03188433510560906	0.02072689632810519	0.01563039113391005	0.013988368661065776	0.012674750682790357	0.011099240512643573	0.01034266306945963	0.008675698483103797	0.004855398096916739
0.7458468923046154	0.012545781059245587	0.008308298715422019	0.006041641493160445	0.0064666397223344906	0.006674972187615885	0.007216636597347511	0.007820800746663555	0.012799946666888887	0.18627839050670622
0.6829139326516337	0.12907604170136228	0.08174982513406388	0.05389201612097392	0.033378576424741034	0.012486260533590914	0.004567331712353862	0.0012240615528095126	0.00019568330946274524	0.0005162708590080938
0.08384201600840004	0.005087521198004992	0.0027916782986595777	0.002808345034770978	0.0031458464410268378	0.0032750136458901914	0.00323334680561169	0.003516681319505498	0.0036916820486752027	0.888607869199455
0.05061516832902147	0.0289657352488541	0.024028583074760215	0.021154470056816765	0.019619668749116137	0.021204382294465564	0.020110472419329346	0.02748084617880227	0.03879428671253047	0.7480263869363036
0.8091444333793069	0.023421516460896775	0.0	0.028992512281608214	0.0	0.0	0.042155396199055804	0.0	0.0	0.09628614167913231
0.9938666922221158	0.0	0.0	0.0	0.0	0.0	0.005483310486206308	0.0	0.0	0.0006499972916779514
0.8097116629006821	0.034139378883021446	0.03649467976646734	0.0	0.036523808929336814	0.0	0.0	0.03258721063297671	0.0	0.05054325888751566
0.9565769161954455	0.03203887938818223	0.00833010864092738	0.0015936221825550382	0.0011983373069865562	4.5769827697403185e-05	0.0	1.2482680281109959e-05	4.160893427036653e-06	0.00019972288449775935
0.6486514639522335	0.013137445260644748	0.014941604409981626	0.0	0.017687426302390407	0.0	0.0	0.02009574960104333	0.0	0.2854863104737064
0.957258664936383	0.001688690349924924	0.0010523119668251373	0.0009982406009408419	0.0007278837715193638	0.0007985924807526734	0.0006821310773095752	0.001181251377779996	0.0016928496857621775	0.03391938375280235
0.7136458519959834	0.02541592536884341	0.018078639373018287	0.011562162770252534	0.012557967059294104	0.014053756765427675	0.015249555221306044	0.01664951438916365	0.025978408963071912	0.14680821809363895
0.8563570191218602	0.006679325737890599	0.00439736158305017	0.0037061096675328137	0.003089812778999267	0.0031606036378173095	0.003123126124325405	0.003531214604570591	0.0056882537144380034	0.11026717302951562
0.46422693427889283	0.04387101612923387	0.027487614531727215	0.0	0.031058462743594764	0.034525143854766065	0.0	0.04265017770907379	0.0	0.3561806507527115
0.34159996337042076	0.045216718072951134	0.029332800539453804	0.024720803519769567	0.02180292453890436	0.021748812660514562	0.022781100802104534	0.023701002734731084	0.037620242837460405	0.4314756309236898
0.8026966909927022	0.00968876003865507	0.00651471225299077	0.005694125095804592	0.004419507481089007	0.0030574161085007833	0.005035989203239028	0.007326968576093838	0.008118397813989136	0.1474474324369356
0.9145606548085419	0.01668278126927501	0.01014803207361595	0.011206594762198476	0.007726674112724424	0.00868938269958491	0.00776834980912531	0.009310350575958123	0.006780635804424292	0.007126544084551653
0.9727875285893425	0.01880126813782875	0.005161704237263422	0.0021163403975220487	0.0004291005136708091	0.00032078387915196406	0.0001541429029691256	0.00010831663451884502	9.165253690056117e-05	2.9162170831996735e-05
0.6678888837963175	0.004733313611193286	0.004145816059099754	0.0027791550868538047	0.0032041533160278497	0.0016666597222511573	0.0035666518056174765	0.003920816996595847	0.0045333144445231476	0.30356123516152017
0.49385365447120594	0.009967497291440953	0.006467205600466705	0.005067088924077007	0.005117093091090924	0.004354529544128677	0.004629552462705225	0.006654721226768898	0.009067422285190432	0.45482123510292527
0.8222931475571037	0.0	0.0	0.0	0.0	0.0	0.12400729993916718	0.0	0.0	0.05369955250372913
0.6934846104807897	0.0	0.03419569085128812	0.0	0.04393315027854051	0.0	0.0	0.0	0.05883725484477148	0.16954929354461024
0.19884831893732005	0.005666737500885428	0.0	0.0	0.0	0.0	0.00750009375117189	0.0	0.0	0.7879848498106227
0.9320693260247498	0.027652936692727097	0.011725111732192617	0.010558848398262268	0.00677682301537385	0.0	0.005902125514926088	0.0	0.0030072933110632575	0.002307535310705048
0.41423204733175173	0.0060790780481906614	0.0032521816718715474	0.0031521145435062688	0.0036232639395594544	0.0035315357385579493	0.00392346532465529	0.004357089547571496	0.004461326139618661	0.553387897714717
0.8339920784170147	0.025724342225698547	0.013783720814125714	0.014711511258300189	0.011154287806420476	0.013446720697631847	0.013717152889880012	0.013875251709963555	0.023444390820283247	0.03615054336068166
0.11300759518971318	0.14524551117625503	0.09748409340750858	0.07157550218195143	0.05758436323661681	0.05075119091242213	0.052175288983643694	0.05824644391885139	0.08326393284253306	0.2706660781505047
0.428384396003936	0.040306709584883006	0.02791490852082256	0.020968495138344534	0.022961523707867044	0.01661135108991144	0.02401224169849397	0.02651812071582248	0.0432837438916593	0.34903850964825966
0.9756740413286903	0.017761744896469756	0.004562420501699439	0.0014804929415935108	0.0003002689909710783	0.00010843046896177825	8.340805304752173e-06	0.0	1.251120795712826e-05	9.174885835227392e-05
0.5602746746780114	0.0	0.0	0.0	0.0	0.0	0.04517215085439992	0.0	0.0	0.39455317446758864
0.7063762234324024	0.02270407206636639	0.023420735746934387	0.02731238619839084	0.027533218611589118	0.0	0.0276498847921467	0.03179986750055208	0.03239153170195124	0.10081207994966687
0.88795464573222	0.018889286635975392	0.014776766760183482	0.008295801733252305	0.0085247375562974	0.009436318378967874	0.009323931702200281	0.008811947952481249	0.008999259080427235	0.024987304467994773
0.521468155569239	0.02917755329594435	0.0	0.0	0.036350247133418764	0.0	0.0	0.04593602822479988	0.0	0.36706801577659803
0.5870288964353424	0.053038604970936896	0.03908414758640805	0.029763120065001356	0.027158899143732162	0.028375591158149128	0.03067563907581408	0.04035917414946145	0.05648867684743432	0.10802725056772017
0.5734877146301917	0.03545919427929988	0.0	0.02415499106140606	0.0	0.0	0.03197937887165842	0.0	0.0	0.334918721157444
0.9144059498760443	0.06204454073873461	0.014645528218162122	0.005712380992062665	0.002312451823920335	0.0003916585071144351	0.000374992187662757	8.333159725839044e-06	4.166579862919522e-06	9.999791671006854e-05
0.9553083333333333	0.0033	0.00205	0.0015208333333333332	0.001475	0.001475	0.0014416666666666666	0.0017875	0.0027208333333333334	0.028920833333333333
0.6679477517165568	0.012966301772560907	0.006928685340250915	0.007865556855609362	0.005396379928464655	0.006004305445097247	0.0058627337494430816	0.006208335241775309	0.010447158364597083	0.27037279158564465
0.9466000432691508	0.004497495381850255	0.0027916923230541365	0.002296593386476726	0.002454692206560269	0.001597630181896853	0.0026627169698280884	0.0017890129641032469	0.004418445971808484	0.030891677345271183
0.024790087293728	0.01007747422380148	0.00698183391723323	0.006149672544499829	0.005920828166998144	0.006307783205319176	0.0064742154798658556	0.007443683479100267	0.010963726085762552	0.9148906956036915
0.47225195433702477	0.01902901623026401	0.012061289341835098	0.010699396519051923	0.009374986984969202	0.01018712490681238	0.010915966631543437	0.011723939743531009	0.017221488752930985	0.4265348365520372
0.956165979939235	0.004936113538935364	0.0	0.0	0.0	0.0	0.0	0.0	0.008215757273067798	0.03068214924876181
0.6366590158334756	0.028059534868220992	0.01752054686100616	0.016316686175597037	0.012509320547694127	0.013213308284144446	0.013833983862434965	0.017712164824773703	0.02913009610057444	0.21504534264207847
0.7431360458624626	0.006766046445742474	0.004020464790727517	0.004478756114022881	0.00219979835181775	0.003703827149177992	0.0036288340235478412	0.0037913191290798345	0.005724475256434827	0.22255043287698628
0.9765808255248587	0.01636134107167409	0.004062212259964919	0.0014290654411979152	0.0	0.001049925630267856	0.0	0.0	0.0003791398109300591	0.00013749026110650495
0.9981750684349336	0.0014624451583065635	6.249765633788733e-05	4.166510422525822e-06	0.0	4.166510422525822e-06	0.0	0.0	4.166510422525822e-06	0.00028748921915428173
0.901908651441907	0.02451658609768295	0.01338973162193699	0.014310718453075513	0.014356559426571096	0.0065135855975996	0.006176029338223037	0.009251541923653942	0.00578846474412402	0.003788131355225871
0.15186666666666668	0.011466666666666667	0.006845833333333333	0.0061291666666666664	0.006025	0.0054041666666666665	0.0069625	0.0099	0.014941666666666667	0.7804583333333334
0.93087382848475	0.010018044147736981	0.006346706005409077	0.005050694470489692	0.00440477232286106	0.004538123992048906	0.004642304983601912	0.005375739164135068	0.007884417440731433	0.02086536898823588
0.529069113363917	0.03308374688016934	0.021221098597065797	0.01516685625236982	0.016100201252515656	0.017929390784051466	0.014891852814826852	0.02131276640958012	0.03032121234848769	0.30090376129701624
0.5355137388005691	0.038795577628590684	0.02452020265042801	0.021899722977863186	0.01738667465289043	0.01949553686557355	0.01747402397530926	0.024865440448559567	0.029569825384544994	0.2704792566156713
0.20151417928482737	0.015620963508029233	0.0	0.008687572396436636	0.0	0.009987583229860248	0.0	0.0	0.011262593854948792	0.7529271077258978
0.889306479874473	0.03687148047796826	0.01973637661434987	0.011824345415725006	0.00911902175496427	0.00833655891154424	0.006829901734320568	0.006288837002168421	0.005901767616859577	0.005785230597626807
0.6131794412383591	0.022492135252817767	0.014829475614075294	0.012337757036604929	0.010212712764849268	0.010475218233713203	0.011246067626408883	0.013966957644950937	0.020475426571386905	0.2707848080168337
0.3921723043076077	0.0	0.0	0.0	0.0	0.0	0.0	0.0	0.05693475670225089	0.5508929389901415
0.17467769611407252	0.01724216727810577	0.019602059088699525	0.0	0.0	0.02198687933391223	0.0	0.0	0.02546024122415233	0.7410309569610576
0.6341955268157728	0.032815572814239524	0.020949301689943668	0.016845271824272524	0.014982833905536482	0.015203659878004067	0.016211959601346623	0.018391053631545615	0.0275740808639712	0.2028307389753675
0.8046957355055103	0.05704047832336826	0.0	0.0	0.0630653528051499	0.0	0.0	0.04731984750317702	0.0	0.027878585862794524
0.06575325377354568	0.012915297933386003	0.009680236184456735	0.008091812549378352	0.007675994843860451	0.0068402012557694705	0.007863112811343506	0.010287330034512869	0.014279180007484718	0.8566135806062622
0.9980019813684763	0.0013236873433844771	7.492569868214021e-05	2.081269407837228e-05	2.081269407837228e-05	8.325077631348912e-06	3.330031052539565e-05	8.325077631348912e-06	1.6650155262697825e-05	0.0004911795802495858
0.5299955852096192	0.0079882716512149	0.0058017009437655665	0.004323162655871255	0.004760476797361121	0.004269019000258224	0.004223205137816428	0.005535147562286028	0.007767532132177158	0.4253358989096301
0.05523005234424776	0.020109019284503687	0.013783568819984925	0.011430784414156682	0.011239230285540578	0.010381400926955414	0.011959640377944624	0.015374300931536055	0.01987998717420182	0.8306120154409284
0.925904784126799	0.0047541270489412585	0.0025416454862876143	0.0030624744793793387	0.0031249739585503455	0.0032374730210581576	0.003695802534978875	0.0038791343405471623	0.004045799618336514	0.045753785385121794
0.8539381085912142	0.0	0.0	0.03924566980970912	0.0	0.0	0.0	0.0	0.0	0.10681622159907667
0.2190947223439554	0.018268327803167846	0.014378430267743483	0.011602913249441767	0.008664621548863707	0.009925081909054863	0.010693044512615038	0.012550345374486111	0.021770070327010164	0.6730524426636616
0.9220157868853825	0.0	0.0	0.011819326015020046	0.0	0.0	0.0	0.0	0.015353454527268636	0.05081143257232877
0.9390210874121357	0.0	0.010524956146016059	0.0	0.0	0.0	0.0	0.012983279236336515	0.0	0.03747067720551164
0.8663880218859779	0.013468294085535336	0.01595609469477562	0.0	0.0	0.018110521688037305	0.0	0.022198515653974855	0.0	0.06387855199169899
0.8744354072567876	0.056863447724128734	0.025533758895981598	0.019441990699844997	0.0	0.013291888198136636	0.006708445140752346	0.0	0.0028958815980266337	0.000829180486341439
0.7878429351746883	0.005425126249613521	0.0036730907966608267	0.0034587241059466146	0.0026342368339688756	0.0027702772338452026	0.0029145625064413067	0.0039328042873338145	0.005214881995259198	0.1821333608162424
0.1903849677666539	0.018573736902600325	0.0	0.010565374556479152	0.012068764471689628	0.0	0.014413386417017874	0.0	0.016712198697339708	0.7372815711882195
0.1879900020828994	0.046798583628410745	0.03037283899187669	0.024532389085607165	0.023261820454072067	0.021782961882941054	0.026406998541970424	0.028748177463028535	0.043278483649239745	0.5668277442199542
0.7735029746911858	0.006199181491550545	0.006682126456641118	0.007310787574991777	0.0	0.008946971810169322	0.0	0.0	0.010653932462644624	0.18670402551281678
0.14036116761721723	0.05665447798757836	0.031486727651661696	0.024323278713075165	0.02154442627929131	0.01929804856335825	0.021378027929962934	0.024393998011539724	0.0352639701814158	0.6252958770648995
0.9780290697432353	0.019797569333127932	0.0018277882097251655	0.0002997739205016217	1.6654106694534538e-05	0.0	0.0	4.1635266736336346e-06	4.1635266736336346e-06	2.0817633368168172e-05
0.09136940060213485	0.026838957958381367	0.016542120410380605	0.014087135380812965	0.014261306616018777	0.014588914415572567	0.013523152333479858	0.018905872888173775	0.02279569714110358	0.7670874422539417
0.9423325306023815	0.010849367120251318	0.0052830251568658495	0.003937270325897656	0.004308082028548335	0.004224753556042564	0.004403909771929971	0.004591398835067954	0.0051455331772313284	0.014924129425783497
0.8556613439288302	0.058433499096217444	0.03283604468101057	0.021707441004239866	0.015089420329693213	0.009291884282513265	0.004473098932953495	0.0018991928430417073	0.0001416064839110045	0.00046646841758919125
0.7790629361888294	0.009449803129101477	0.0	0.012845565717380887	0.0	0.0	0.0	0.0	0.017066311118518362	0.18157538384616986
0.6392959066763879	0.04238308509530257	0.03043016352463285	0.02263097594000625	0.021039475054681803	0.02733881887303406	0.024134985938964692	0.02583064264139152	0.045616081658160605	0.12129986459743777
0.6886273954222902	0.009012913091850042	0.007412839755155444	0.005608590393726379	0.005583589247840526	0.0031584780969127753	0.006508631645617091	0.006929484268028951	0.007775356370500314	0.2593827217080783
0.654039549085255	0.008259246719917073	0.005007377312986161	0.003899735419879873	0.004213218974532596	0.004158881825059457	0.003615510330328071	0.00504917512027319	0.008418078387607787	0.3033392268241608
0.755523250970526	0.0	0.0339725753511388	0.0	0.0	0.0	0.0	0.0	0.06455039237574768	0.14595378130258752
0.8217467321621846	0.052855715594038795	0.027991008242444427	0.018766131046540672	0.01547331612688369	0.0126009491299642	0.01039880109899259	0.010165681458662892	0.011214719840146532	0.018786945300141536
0.4756023368419298	0.031873223825120214	0.019847321882474518	0.01678875915693677	0.014592761123750948	0.015226141960647048	0.015363652273920544	0.01791384353826537	0.0284146310973323	0.3643773282996225
0.5389456433123139	0.021072159459594363	0.012141656822454786	0.008680931068332695	0.0072791707568673775	0.007000482505033026	0.0072417350215463454	0.008535347653195347	0.011438696903648736	0.37766417649701345
0.7061438257345154	0.013643679790507802	0.009348756140072889	0.007480672843573043	0.007105388252758342	0.0069802933891534415	0.007101218423971512	0.008352167060020515	0.012271806119640728	0.2215721922457864
0.8826722773102241	0.016361136571952338	0.011494875427047746	0.008936755270394134	0.007811849012582285	0.008840929922506457	0.007836846929422547	0.010028330972418965	0.012894758770102491	0.033122239813348886
0.2406693479484027	0.04176964594577698	0.02443578469168733	0.02256444453706212	0.018000708525225582	0.019230208181382456	0.023831454352220394	0.025319357325942444	0.03525121387042324	0.5489278346218768
0.995888938871395	0.003390479998667133	0.000249912530614285	1.249562653071425e-05	8.330417687142833e-06	0.0	8.330417687142833e-06	4.165208843571416e-06	8.330417687142833e-06	0.0004290165108878559
0.48955310867348	0.024532189913202756	0.013850092625356452	0.015590200445434299	0.0	0.017313656516037716	0.018416834918718646	0.0	0.021189351206211102	0.399554565701559
0.6912941822538774	0.012277008586833522	0.007883744924449178	0.007101610863342874	0.005961692072156027	0.005766158556879452	0.006544132330426679	0.007317945816414831	0.011761132929508087	0.24409239166611196
0.5655936310141918	0.05018620692531288	0.040736153336085774	0.028008190602493047	0.025038888680370495	0.028254242306713875	0.0309191073744615	0.03662417061809022	0.053359856872974766	0.14127955226930566
0.9550996258302152	0.03980033166943058	0.004633371944766206	0.00023333527779398163	3.3333611113425944e-05	4.166701389178243e-06	2.500020833506946e-05	1.250010416753473e-05	1.6666805556712972e-05	0.00014166784723206028
0.9573474924876739	0.024802137209874175	0.0	0.0	0.012719899641158794	0.0	0.0	0.0	0.003951004213570949	0.0011794664477221294
0.3275101891132763	0.007288654036889174	0.004029804719080521	0.004213167084788425	0.002229519673948375	0.004959118527100124	0.0025003958960168695	0.005688400663438378	0.006171810536668306	0.6354089397487935
0.5997858681297622	0.06637254779431676	0.04330129687259154	0.03536925249646932	0.03483600581572161	0.03107828311232758	0.03826461533334167	0.04407200496585972	0.059586150583863455	0.04733397489574611
0.23525637286355947	0.03485804284964292	0.0	0.02189981750152082	0.0	0.0	0.024933125557287023	0.0	0.03171640236331364	0.6513362388646762
0.271448775009359	0.030173453683291045	0.019641445863316835	0.014704047252610125	0.014050996214799718	0.01342290254149162	0.014766440663865895	0.01732041096460214	0.026159477559169753	0.5783120502474939
0.8211479330372395	0.005266359462364695	0.0030206571283341805	0.003358137441982551	0.0017665636171223344	0.0017957285824993542	0.003966435291274675	0.002141541743398302	0.0048247185580841115	0.1527119251377003
0.6275085352652178	0.0	0.0	0.0	0.0	0.0	0.0	0.023349154800566242	0.0	0.349142309934216
0.9421169078462173	0.0012624947396052517	0.0	0.0	0.0	0.0016499931250286456	0.0	0.0	0.0	0.054970604289148794
0.5043400566983838	0.10984789969646741	0.06647238354494328	0.05098679403623185	0.049078755641656195	0.04525850371378589	0.04646511880357225	0.05010166462780726	0.05171326817333506	0.025735555063816994
0.522568555187707	0.1627334624273846	0.10115143565077978	0.07424990109729944	0.06397234888708435	0.04466654173693964	0.02270806004955546	0.006692069044495805	0.000666291877485581	0.0005913340412684532
0.9475260682461059	0.04739150902130035	0.003849310331898868	0.0003666009839903684	2.0829601363089113e-05	2.0829601363089113e-05	8.331840545235645e-06	8.331840545235645e-06	1.2497760817853468e-05	0.0007956907720700041
0.9671186652502656	0.002811972755108417	0.0023370618009123287	0.001183111499927097	0.0018121602199587577	0.0011456185298589848	0.0013164198379470517	0.0013455810368889166	0.003357703763877606	0.017571705305255265
0.5109603709984541	0.010329123628651547	0.010399956666847222	0.012924946146057725	0.0	0.013537443593985026	0.01518743671901367	0.0	0.01619576585097562	0.410464956396015
0.30278901054051915	0.03503650243002486	0.0	0.0	0.0	0.04054206004472745	0.0	0.0	0.0	0.6216324269847285
0.37319963460872685	0.0718102301214217	0.04521508448630408	0.038849935138877884	0.034336768956757864	0.03238467859332702	0.0368561334428951	0.0461953008012747	0.06427299232928595	0.2568792415211289
0.1363994316690347	0.008349965208478298	0.004733313611193286	0.0049124795313352865	0.0027083220486581305	0.005799975833434027	0.0029916542014408274	0.006429139878583839	0.006929137795259187	0.8207465802225824
0.793997447851942	0.018744943660914604	0.013090184238400655	0.01018357117240344	0.009503832392263488	0.010946713483848906	0.010129358877054854	0.012005938331428953	0.019979315924236234	0.10141869406750682
0.7711069340190804	0.03001254516885964	0.018717725364997728	0.015275097631422105	0.013891378009694373	0.012803574331167451	0.014704104895950119	0.017000579328395844	0.0245068414932502	0.08198121975718221
0.8099860611230157	0.0	0.0682963363638255	0.0	0.0	0.0	0.0	0.0	0.08065824786235878	0.04105935465079993
0.8212552942499344	0.024862672258338575	0.016854143154019466	0.014392863538495495	0.01208567418654917	0.011298564461787697	0.012385525510267826	0.015833815733032372	0.023355086436308663	0.04767636047126633
0.10292702235370096	0.011170600612487239	0.0031124351576008835	0.0070206870690193955	0.003949917710047707	0.004408241494968855	0.004412408074831774	0.00514989271056853	0.011887252348909397	0.8459615424678653
0.18172375819665293	0.035802479435369496	0.024836066941417916	0.01764053192731884	0.01823703135167604	0.017832412861028147	0.017523734837234912	0.023476215106869338	0.03407972235663157	0.6288480469858008
0.7806813967925935	0.057798314215835374	0.040302991162757755	0.041240463819805256	0.027761690284033382	0.022441012137146	0.015087059960751145	0.00904140295908036	0.0045040352989704465	0.0011416333690267367
0.9673560843960584	0.011915570622974853	0.010886858304248957	0.0035484327755241434	0.0026779838904483853	0.0	0.0015534805460921427	0.0010245474915245767	0.0005705813265807602	0.0004664606465477747
0.5707125417683968	0.041497579307873705	0.026819268875982235	0.0198613414217504	0.02149041305923821	0.017607306240469307	0.021565408684493404	0.026790103910605215	0.0394310331897306	0.21422500354146007
0.1248332110214157	0.25195560077390083	0.16869037294015612	0.09401060777903796	0.06260841283607979	0.04323587297351391	0.035671992794716126	0.03481302955500701	0.04199746480752552	0.142183434518647
0.09927776807035937	0.03804614629356897	0.023834485742575906	0.01980729387683782	0.017032358985879868	0.017236214772471982	0.018621602056863282	0.02178344691012872	0.035354417846118	0.7090062654451961
0.14507318658516768	0.021720561826310505	0.0	0.0	0.0	0.0	0.0	0.0	0.0	0.8332062515885218
0.5296646711077226	0.027000454104227335	0.019747284748347103	0.017905871276032877	0.01466881637108231	0.009886140655659847	0.016622714376773193	0.0190890419234022	0.027962821778672098	0.31745218365808037
0.7359076178739331	0.0681538097668455	0.055618488043518856	0.03514952344200598	0.029157797335258653	0.03056859157091938	0.0	0.022531213822463994	0.014087195382553454	0.00882576276250109
0.31521915668922434	0.0	0.0	0.0	0.0	0.0	0.0	0.0	0.05035710567412806	0.6344237376366476
0.622253977644368	0.046636031479529556	0.0	0.0	0.051068829183140374	0.0	0.0	0.0	0.06892083873198655	0.21112032296097555
0.5721993983383472	0.015608203264972791	0.00557912017399855	0.012391563403638303	0.0065832784726793945	0.006624944792126732	0.00696244197965017	0.008058266181115157	0.017612353230389746	0.34838043016308196
0.7970609808955423	0.005988897409395525	0.006505684659753943	0.007164171640049345	0.007964358350281732	0.0	0.008781215616977294	0.0	0.009723102057146667	0.1568115893708532
0.12258309006334042	0.019077087089963394	0.012530660347893442	0.01050260066380434	0.00922413182804386	0.008741062170232081	0.010719149131099275	0.012447372475856928	0.019539334779766045	0.7746355114500002
0.9187836717347011	0.02053324777813426	0.01801659159753501	0.015358269340544415	0.0	0.011454118941171078	0.008124966145974391	0.0	0.005270811371619285	0.002458323090320457
0.6695860502906189	0.1202016624653653	0.08334826357784213	0.06224453657215474	0.03870336034665944	0.018549613549717715	0.005691548092748068	0.001037478385866961	0.0001999958334201371	0.00043749088560654986
0.6752535192474481	0.005449829875241844	0.00300637133898192	0.0029605043698712388	0.003173160317566215	0.0033399492961505104	0.003590132764026953	0.0	0.008247714990993395	0.2949788177997198
0.886492139616085	0.006266640555664352	0.006812471614701605	0.007191636701513743	0.008154132691113787	0.0	0.008733296944596064	0.0	0.010216624097399594	0.06613305777892592
0.6543318930495544	0.00790836628485952	0.008933370555710649	0.004900020416751736	0.0	0.005175021562589844	0.005987524948020617	0.006729194704977937	0.007454197725823858	0.2985804107517115
0.7507875	0.025429166666666666	0.016016666666666665	0.014058333333333334	0.011870833333333334	0.012058333333333334	0.012854166666666667	0.015045833333333333	0.022970833333333333	0.11890833333333334
0.49444405065191194	0.003852680823739852	0.0034148761846785054	0.0016219619485225137	0.0	0.0015844358366029695	0.0017262011482990247	0.0016219619485225137	0.0015594184286566069	0.49017441302906606
0.11879824397145414	0.014913759024613529	0.008122672325905583	0.006283419678338847	0.00622516280714895	0.007169756361442274	0.008168445581840501	0.008863366831034267	0.01459750743815409	0.8068576659800678
0.5935431705649934	0.10077021822849808	0.05602003901105313	0.04342897154193688	0.03977376923461647	0.03614357401263692	0.03896103896103896	0.03847756864444926	0.037277228548088626	0.015604421252688261
0.8976670930537789	0.0035624851563118487	0.002066658055591435	0.002187490885454644	0.0011124953646026476	0.0025499893750442707	0.0013374944271065537	0.0025708226215724102	0.003287486302140408	0.08365798475839684
0.9226565363724216	0.022035056149821722	0.012708687393781866	0.00645639641440901	0.005910726781965411	0.00557332800159952	0.005185944216734979	0.005906561364923856	0.0042445599653437305	0.009322203338998301
0.22070643727108707	0.0	0.0	0.0	0.052447363048088905	0.0	0.0	0.0	0.0	0.726846199680824
0.424629281645952	0.020778560625315096	0.013132950288949905	0.010941347544029966	0.010649689384059632	0.009795547629860795	0.010858016641181299	0.012249642718754037	0.018757786231234922	0.46820717729066236
0.4440218138490445	0.05268902766725964	0.03142510759026959	0.029179564306277106	0.02199715870033454	0.024121884256616852	0.03100016247901313	0.03368314925988727	0.05020184892784682	0.28168028296345055
0.9179288247034363	0.005825024270934462	0.004241684340351418	0.003475014479226997	0.003812515885482856	0.002583344097267072	0.004191684132017217	0.0032000133333888892	0.006525027187613282	0.04821686757028154
0.31818143941603405	0.017136500370811703	0.0	0.0	0.0	0.02002799836676194	0.0	0.0	0.028402509853591874	0.6162515519928005
0.19408545911456923	0.013090172576901118	0.0	0.016074115131839418	0.0	0.0	0.01956232730849215	0.0	0.02694716838021096	0.7302407574879871
0.9372916666666666	0.015216666666666667	0.013	0.0114875	0.0083625	0.006166666666666667	0.0	0.0034333333333333334	0.0028125	0.0022291666666666666
0.8474900743280923	0.03931148714448615	0.02214860624422563	0.015285950908500703	0.012010687264343324	0.011407239706016996	0.010820438976885878	0.010541604587866127	0.010966098732343957	0.020017812107238873
0.2128616130766122	0.010099957916842013	0.006983304236232349	0.00452914779521752	0.004508314548689381	0.0048708130382790074	0.006824971562618489	0.005624976562597656	0.01067912217032429	0.7330177790925871
0.16497869578243068	0.013019706401251623	0.014521820179088579	0.0	0.01589078259711727	0.0	0.01766336007456476	0.0	0.019610698711760594	0.7543149362537865
0.24491862718539664	0.02464314738794307	0.013069661797495259	0.006684865281627039	0.014624184708995812	0.007335014274104482	0.007818458396715914	0.017420658900998146	0.019121048573631456	0.6443643334930922
0.9986424734551348	0.0010191891598372639	0.00010024811408235383	0.0	7.100908080833397e-05	8.35400950686282e-06	0.0	4.17700475343141e-06	0.0	0.00015454917587696214
0.8423585188641515	0.01121933742167711	0.008273896813758166	0.004195273963471537	0.009427909612051727	0.005024330089321424	0.005736735101986402	0.005645080655912545	0.013323223570190642	0.09479569390747901
0.23799900833746526	0.013874942187740885	0.012099949583543402	0.004141649409794126	0.010091624618230757	0.0053041445660643085	0.005687476302182074	0.012404114982854238	0.014683272153032695	0.6837138178590922
0.27861287084588054	0.02100019575747731	0.023470072013761334	0.0	0.013286518140887073	0.014710966167276848	0.016102093771996683	0.016576909780793275	0.020371272798457265	0.5958691007234697
0.982162574322607	0.008604130816121599	0.005366644305648726	0.002149991041703993	0.0	0.0	0.0012166615972433448	0.0	0.000429164878479673	7.083303819567418e-05
0.5786892554614356	0.0	0.0	0.0	0.0	0.0	0.0	0.0	0.0245582310073708	0.3967525135311936
0.5581094987521925	0.032155519725357365	0.020956499639614868	0.017006845234375324	0.01162814920361135	0.019056665875069264	0.013394661300469542	0.021843921990159193	0.03258881514534145	0.27325942313380913
0.5792958333333333	0.015425	0.008808333333333333	0.009233333333333333	0.0067375	0.007079166666666667	0.007179166666666667	0.008379166666666667	0.0176875	0.340175
0.3555626830172489	0.0	0.0	0.0	0.0	0.0	0.04820200522341121	0.0	0.0	0.5962353117593399
0.9199466533299991	0.0020671834625322996	0.0018921397015920648	0.0010294240226723349	0.0011877969492373093	0.001104442777361007	0.0018838042844044345	0.0013711761273651746	0.002138034508627157	0.06737934483620905
0.9721299795422633	0.007799772506635223	0.0	0.007328952905540255	0.0	0.0	0.00580399738340965	0.0	0.0	0.0069372976621515205
0.12820608969551522	0.019978167758278754	0.012203556488842224	0.011549422528873556	0.008995383564155126	0.010191157108811227	0.010378647734279952	0.013907637951435762	0.01726996983484159	0.7673199673349665
0.8462509477823975	0.01107759734037678	0.006869860103152053	0.005724189073214628	0.003911945807677245	0.006424089920594582	0.0045576876609147035	0.0067740403442845595	0.010648491463709308	0.09776115050367865
0.4765750336487776	0.023114522520720562	0.0	0.0	0.0	0.0	0.0	0.0	0.03641151934127569	0.46389892448922615
0.886270047680971	0.071617318528892	0.025240905605014838	0.011545130205728385	0.002208996032142976	0.0024090560501483778	0.0003709446167183488	0.00016671668167116802	8.752625787736321e-05	8.335834083558401e-05
0.27327837455241905	0.01556749104838038	0.016774918810891833	0.009397118827546007	0.0	0.00970938462819552	0.0102131734532434	0.010979265550836873	0.011782829544508286	0.6422974435839787
0.9142605971218826	0.0033872459565532586	0.002120674282762126	0.0015332183419576866	0.0015082202168170721	0.0011040838603771383	0.001741536051462807	0.0017707005307935238	0.0025831395978634934	0.06999058403953037
0.7906881781363023	0.012025200420007	0.007445957432623877	0.00550009166819447	0.005116751945865764	0.004662577709628494	0.004904248404140069	0.005650094168236137	0.008429307155119251	0.15557759295988266
0.5699507553348387	0.03291310108071625	0.019039604042895352	0.010340546440802246	0.021422679209752278	0.011919542049611292	0.013090248556406388	0.014306783431794888	0.03164240540608101	0.2753743344471016
0.9388936794178049	0.0	0.0	0.0	0.0	0.03659547524129686	0.0	0.0	0.0	0.024510845340898202
0.4117546734997795	0.07734257356550388	0.04755447216698974	0.03966339154235892	0.03748783267747652	0.03355685155450545	0.03949284103861097	0.0445095217098312	0.06775846720854582	0.20087937503639797
0.8831235871796046	0.009483329239710089	0.004816598740274175	0.005391093663487517	0.004487721211767987	0.003480273592799664	0.005108009208570798	0.005436886737076986	0.008783944115798194	0.06988855631091
0.9042971352431712	0.010026648900732845	0.006225016655562958	0.005429713524317122	0.00439290473017988	0.004317954696868754	0.004605263157894736	0.005329780146568954	0.007045303131245836	0.048330279813457694
0.8790635078041016	0.050032916392363395	0.017866517779018508	0.015983200139998835	0.012787393438388013	0.0	0.009787418438179683	0.007012441562986975	0.004095799201673319	0.0033708052432896395
0.16693913638221383	0.07405893686765479	0.045128491713306254	0.03674587750540074	0.032675513591512294	0.03303417270687541	0.034731547822605534	0.042384332435295394	0.0579025948569951	0.47639939611814064
0.30691429142248267	0.10470914358018114	0.07695541422482685	0.06196307272242941	0.05214854155567395	0.048652270911028236	0.05995687932871604	0.05500799147575919	0.07671816728822589	0.1569742274906766
0.9181647940074906	0.004927174365376613	0.0	0.0	0.0054307116104868915	0.0	0.0	0.007602996254681648	0.0	0.06387432376196421
0.9295860279756972	0.014620820614898996	0.009032344036945576	0.007075127947796466	0.0061548199569412465	0.006104848482324673	0.005638448052569992	0.006383855882267205	0.007454078296972145	0.007949628753586494
0.7798678465486785	0.059681531846815315	0.0	0.06779322067793221	0.0	0.058444155584441555	0.0	0.0	0.02497666899976669	0.009236576342365764
0.5018129834622566	0.0455329754601227	0.030829054414510535	0.024106428380901573	0.020738863696985865	0.020763870365430783	0.023252033875700188	0.028495098692984795	0.04648739663910376	0.2579812950120032
0.5032925838765437	0.0	0.0	0.06048691088572797	0.0	0.0	0.0	0.0	0.0	0.4362205052377283
0.2640640548946783	0.01385274535847674	0.015047737218375394	0.0179290416331833	0.0	0.0	0.023899837197973093	0.0	0.0	0.6652065836973131
0.9674186927428371	0.026281976404625627	0.0050770103626078394	0.0008760658801541876	8.343484572897024e-05	2.085871143224256e-05	8.343484572897024e-06	1.2515226859345536e-05	1.2515226859345536e-05	0.00020858711432242562
0.844173599879954	0.03927338813211731	0.02521383196892142	0.021504076562682363	0.017231605448755356	0.016839788585624488	0.015101622288543943	0.012121313170048519	0.00691515080780966	0.0016256231555429582
0.14624738085220718	0.1264522471559075	0.09163997184025593	0.0802969270054445	0.07087424341516044	0.07615627824826397	0.07598548690113681	0.09632631977972082	0.13574996146780582	0.10027118333409703
0.9220880891801968	0.056345594083525234	0.014582977642488018	0.004947052381289481	0.0013908379590493998	0.0003164780984663305	5.4134411579767054e-05	3.331348404908742e-05	4.164185506135927e-06	0.00023735857384974787
0.16938083650506436	0.02420082776980512	0.014354942700858967	0.012424866371331712	0.00966702023668393	0.009999792017636904	0.013826667498596118	0.0150828809716936	0.021093571265156714	0.7099685946631725
0.5490526964920395	0.018804401721688187	0.011758480314337263	0.00944595140772593	0.006716750626049492	0.010508464689141947	0.007983433126247412	0.012720992345737654	0.01889190281545186	0.35411692646158077
0.5679091045447727	0.014374281285935703	0.009345366065030081	0.007657950435811542	0.006849657517124144	0.006503841474592937	0.006770494808592904	0.00864123460493642	0.012782694198623401	0.35916537506458013
0.9772085232623061	0.014987375105207456	0.0	0.0	0.0	0.00618328180598495	0.0	0.0	0.0	0.0016208198265014457
0.7778268588049974	0.03385062883908554	0.018777660168523874	0.01011393280714768	0.02103631347774268	0.011464124084245268	0.012918496787044832	0.026607936124284273	0.028187326537926206	0.05921672236900227
0.6766063453975871	0.1214132173565287	0.09536009464773712	0.0600879824035193	0.031127107911750985	0.010747850429914017	0.0038950543224688396	0.0002707791774978338	4.1658334999666735e-06	0.00048740251949610077
0.10276444311097777	0.027927792779277927	0.020243691035770242	0.01647248058139147	0.013651365136513651	0.016539153915391538	0.015926592659265926	0.021022935626896024	0.028152815281528153	0.7372987298729873
0.9551962066982775	0.0	0.0	0.0	0.0	0.0	0.038199681669319425	0.0	0.0	0.006604111632403063
0.6368547769002633	0.0	0.06002782498583758	0.0	0.0	0.06676746975907227	0.0	0.0	0.0	0.23634992835482688
0.9857048814225955	0.01296185190740463	0.0008666233354998917	8.332916687498959e-05	0.0	4.166458343749479e-06	8.332916687498959e-06	2.0832291718747398e-05	4.166458343749479e-06	0.0003458160425312068
0.22210707254845652	0.05876795398452555	0.03196027752458723	0.023923385233927254	0.021172279172753643	0.02113065880874194	0.02122222360956769	0.024235537964015032	0.03561038344841364	0.5398702277050115
0.2045161801303081	0.007782636425406327	0.004697927826155828	0.003518235213199218	0.0031138882751893552	0.0031013826997869885	0.002967989895495075	0.0039642674025503035	0.004935533758800799	0.761401958373108
0.42284216797696866	0.005199545039809017	0.0	0.005966144629011628	0.0	0.0	0.00673274421821424	0.0	0.006920227813399661	0.5523391703225967
0.9051595188393479	0.0	0.03548705641179485	0.0	0.0	0.0	0.032599592505093686	0.0	0.0	0.02675383224376362
0.8610741215440185	0.0	0.0	0.06971886079531268	0.0	0.0	0.0	0.0	0.04697305125089468	0.02223396640977412
0.8980442155612777	0.01723706907327317	0.018987025324366892	0.0	0.020653650325408533	0.0	0.0	0.018312042198945028	0.0	0.02676599751672875
0.9563691177634072	0.0	0.0	0.0	0.0	0.03543603815932476	0.0	0.0	0.0	0.008194844077268053
0.5172213904724571	0.026260587433118283	0.01633519469200005	0.01227329026769368	0.01347851652911518	0.012894669897284695	0.011214025664229802	0.018970845201406236	0.023257947612275794	0.3480935322304192
0.9588426446694164	0.0035328917218681	0.0021330666999958337	0.001733116693746615	0.001687289088863892	0.0014956463775361412	0.001387326584176978	0.001641461483981169	0.002707994833979086	0.02483856184643586
0.7298611574104941	0.00885475698379892	0.00545036335755717	0.004504466964464298	0.0036085739049269952	0.0037835855723714912	0.0038877591839455963	0.004425295019667978	0.006358757250483365	0.22926528435229016
0.5474246833490374	0.05349504281771411	0.03646801804431029	0.02553636795717395	0.013249726917207967	0.028496502038740233	0.0313107140176941	0.03368299048587891	0.053240721438875316	0.1770952329333678
0.23343167650098343	0.015734906824015734	0.009017568423509018	0.00985931926525986	0.010138513851385138	0.011005267193386006	0.01188035470213688	0.012880454712137881	0.013526352635263526	0.6725255858919226
0.7153518301159587	0.2260070424293884	0.04502243421655054	0.008540818619983518	0.0010322236928635051	9.156823081853674e-05	7.908165388873627e-05	0.00011237919236820419	0.00013735234622780512	0.003625269501952068
0.21944837930172487	0.05029997500208316	0.029489209232563953	0.02275227064411299	0.01999833347221065	0.02031080743271394	0.020469127572702275	0.024510457461878177	0.03602199816681943	0.5566994417131905
0.9962087635408734	0.003033821491441627	2.9131344910962126e-05	2.4969724209396107e-05	8.323241403132035e-06	4.161620701566018e-06	1.664648280626407e-05	1.664648280626407e-05	4.161620701566018e-05	0.0006159198638317707
0.8743713567860134	0.026854054774771773	0.0	0.0	0.029674876354681856	0.0	0.0	0.0	0.0	0.06909971208453299
0.2991455841287042	0.08923019213937398	0.050218813820697705	0.037023298462051435	0.029937898553744843	0.029921227024548826	0.028145709165173175	0.03383903638561247	0.048209894552577834	0.35432834576751554
0.853413437101599	0.01630267225504329	0.010478206164434926	0.007482647423986135	0.008186749547958104	0.008357567223004557	0.009407470981826666	0.009828265742306955	0.015281932489521794	0.06126105107031855
0.5837486249541651	0.00564185472849095	0.0033459448648288275	0.0024750825027500915	0.002566752225074169	0.002870929030967699	0.0028917630587686257	0.003300110003666789	0.006341878062602087	0.38681706056868564
0.0940183403675573	0.02071936571159543	0.013924013715695138	0.01183249519825679	0.009549323589579072	0.012078311119629027	0.010632580192236384	0.013486544703083532	0.020665202881462563	0.7930938225209048
0.245289993520626	0.019404894419431478	0.007131464836935755	0.007837550464355136	0.008294429399744148	0.008809456563273579	0.009341097506271701	0.01048329484474423	0.011135385688890366	0.6722724327557276
0.8835492298141304	0.00343739974250751	0.002012441303795306	0.0015874536992671047	0.0026207568945905745	0.0008666413896261359	0.002695754707154375	0.0018749453140950055	0.00328740411737991	0.09806797301745365
0.022492107117982427	0.11135532357688313	0.14189671063881254	0.13893557656616884	0.12223644864100629	0.11038774173906153	0.10590016390502684	0.10615874180996192	0.10108727838413833	0.039549907620958155
0.9230010077203035	0.007711975215077494	0.0049178416463318145	0.0035270210621871695	0.0035520058630999474	0.0019238296702839106	0.0038351669401114324	0.004030881213928194	0.004867872044506259	0.042632398624170294
0.2141289728887945	0.0	0.0	0.0	0.0	0.0	0.0	0.09368793174521879	0.0	0.6921830953659867
0.6864802933088909	0.010340804932922257	0.006882759770019165	0.005637030247479377	0.004782934755437047	0.004674610449129239	0.0050620781601533205	0.005941171569035913	0.009290892425631197	0.26090742438130154
0.9997369739478958	0.0001628256513026052	0.0	0.0	4.1750167000668e-06	0.0	0.0	0.0	0.0	9.60253841015364e-05
0.7543228806426613	0.023274806043282973	0.01293739218839843	0.014470712744060466	0.010220748160431996	0.010591578403513303	0.011099907500770827	0.012166565278622678	0.028495595870034418	0.1224198131682236
0.989969354274579	0.008973035092686665	0.0009535150980163555	8.327642777435419e-06	4.1638213887177096e-06	0.0	8.327642777435419e-06	4.1638213887177096e-06	4.1638213887177096e-06	7.494878499691877e-05
0.12185840634195544	0.020127039170410876	0.014675358235455932	0.011136767169877378	0.01011561898251961	0.01153689054125022	0.01058242958245459	0.013212407158873986	0.020427131698940507	0.7663279511182615
0.3958727171278908	0.031358522306148454	0.02023667752063225	0.014944328317191183	0.01411570715945336	0.013399511987941272	0.014727804195571249	0.017517634224135777	0.028139807959759826	0.4496872892012758
0.9838251347905435	0.014083215973200223	0.0015291539237173024	0.00022499812501562488	8.333263889467588e-06	0.0	4.166631944733794e-06	4.166631944733794e-06	0.0	0.0003208306597445021
0.9013891549307504	0.019842096058231243	0.012567354859127364	0.009785713690838074	0.009052826197396583	0.008015956959516294	0.008390728973207966	0.007882704687981478	0.009610820084448628	0.013462643558501911
0.08720120726023628	0.07141427868702112	0.049049115815275844	0.04027813675056903	0.034512802127712794	0.032603530068950566	0.03318715034892155	0.0388399296320691	0.05383480211103793	0.5590790471982058
0.7835003059198615	0.05349643509712435	0.03533686563250492	0.024819049442476662	0.0260135936635048	0.025389267415580685	0.022563150599977523	0.0162532933209578	0.010713438414377817	0.0019146004936339534
0.8522125220752391	0.011499950018326613	0.007109893039218953	0.005906167738495885	0.005839525507313985	0.006243544033854254	0.0053230482156542604	0.006751691046616241	0.009746426310352871	0.08936723201492786
0.801840053668232	0.0	0.0	0.04086785864587717	0.0	0.0	0.0	0.0	0.0	0.15729208768589084
0.961071319941834	0.0021333066669999958	0.0012916505210351537	0.0010416536459960917	0.0008583226043007796	0.0007999900001249984	0.0010499868751640605	0.0010666533334999979	0.0015499806252421845	0.029137135785802678
0.218597484800533	0.028237694678104438	0.018085283584575663	0.014395769134671442	0.012201215957358208	0.013188140251519946	0.014275006246356293	0.018347630548846507	0.025264429083034896	0.6374073457149996
0.09303643690950994	0.046705758306973565	0.028631084105372392	0.023375800690980168	0.021858811664145297	0.019341610092144582	0.020616881087231035	0.02492613013598723	0.03680365410983167	0.6847038328978241
0.5681474728047059	0.02493266224547994	0.015037030561141015	0.007510189128543298	0.016344236429412965	0.008784090388706407	0.009092158013713172	0.020074352537602983	0.02239318587718093	0.3076846220135133
0.2723290388999804	0.018718505520521168	0.013345948491807789	0.014504653576355747	0.007585767100278006	0.008244311716675766	0.01711382401853928	0.009448864844137494	0.019806354538747847	0.6189027312929565
0.7754685377621853	0.019641502987475103	0.012545728785593454	0.010270747743768802	0.00927075607703269	0.009120757327022274	0.009220756493695886	0.01169573586886776	0.016687360938658843	0.12607811601569988
0.181198461608977	0.0268468400898367	0.017646495076898718	0.01592559720989537	0.012871316007683622	0.00968369647195103	0.015558916792713061	0.01750898992045535	0.021371634769637195	0.681388052051952
0.6303380708799173	0.07493293566822734	0.0	0.0	0.0	0.0	0.10807354582868188	0.0	0.0	0.18665544762317343
0.7321438980721988	0.06994628804596743	0.0405587708706333	0.03129866344672524	0.0282216763126119	0.02653537077903152	0.024495149269267602	0.023387600449681474	0.017949785568555605	0.00546279718532706
0.8197897526280922	0.03924117615196477	0.0	0.021603896617958942	0.022978879430673782	0.0	0.02186222672216597	0.0	0.022808048232730423	0.051716020216413965
0.8236091247586842	0.038293631765701684	0.024371328143567763	0.021590203101350534	0.016686750253303368	0.018554732290654668	0.016911908802448392	0.015998765797582463	0.01562767115176937	0.008355883934937518
0.9708667880550498	0.016266598889171296	0.0	0.008433298194590856	0.0	0.0	0.0032166532639447336	0.0	0.001091662118074508	0.00012499947916883678
0.7437376537574077	0.034847529091482546	0.04432612340432596	0.05689646586212048	0.0	0.0586270148237911	0.0	0.0	0.03814677711193373	0.02341843594893843
0.24301949336409406	0.1210412563037983	0.07876468457063378	0.06241541145948287	0.05663111692270533	0.056002298726122605	0.055469260784648505	0.0714728921056248	0.10255566706783324	0.15262791869505649
0.5282640757930523	0.01000741598686787	0.0	0.0054286690386714555	0.005878627792452359	0.0	0.0065868962011815585	0.0	0.007020189815933539	0.4368141253718409
0.903142656394863	0.08235597370795206	0.009978006809989648	0.0027896844039596055	0.00063609793413684	0.00011641007944987923	0.0001288825879623663	4.157502837495687e-06	2.9102519862469808e-05	0.0008190280589866503
0.8299721893786741	0.05883944778430948	0.031003846858398975	0.020033639194657695	0.015116821262635515	0.01037902379723226	0.011832003863511466	0.008738696731003014	0.00813085979783177	0.005953471331745741
0.26860062002066737	0.02850511683722791	0.018508950298343277	0.015033834461148705	0.016150538351278377	0.011704556818560618	0.019217307243574785	0.014092136404546818	0.031376045868195604	0.5768108936964566
0.9350123950586422	0.01883215632356311	0.009491073474574506	0.00993271253879966	0.0065162594004541385	0.003083140637043518	0.005620482053205008	0.0045122179863758514	0.004045580484553049	0.0029539820427889924
0.24837396510847873	0.016320765330144458	0.011187453385610894	0.008429131545285228	0.009266628055716434	0.00980829246544806	0.008283298819588251	0.012404114982854238	0.017812425781559244	0.6581139245253145
0.20751964927195593	0.0	0.039206861200710125	0.0	0.0	0.0	0.0	0.0	0.0	0.753273489527334
0.7945064936148206	0.007732281231492989	0.0056469842434959585	0.004441682584433675	0.004007940810930292	0.004245664667561954	0.003545004879594952	0.006410202941102872	0.0072276393603977074	0.16223610566616897
0.8133507777050929	0.07292469614709939	0.020429081545493562	0.0388831713201195	0.01690409623293236	0.014391606701638743	0.009879125503643735	0.010329123628651547	0.0017374927604468316	0.001170828454881438
0.1503625	0.00835	0.003245833333333333	0.006379166666666667	0.003416666666666667	0.0036708333333333332	0.004008333333333333	0.003958333333333334	0.004158333333333333	0.81245
0.8574451511857007	0.019227805339298285	0.021256388788223387	0.010792730423336625	0.011138464358163694	0.010788564954242323	0.01127175936918136	0.0	0.025146936922301504	0.03293219865955205
0.41428505952108136	0.023487597864991105	0.0	0.03022095925399689	0.0	0.0	0.0	0.04092517052154384	0.0	0.49108121283838685
0.6372700855127853	0.009779431968625884	0.011157461760714077	0.005961748224381552	0.0063572552644068645	0.006865169568439371	0.007331451552469213	0.0	0.017502227329120143	0.29777516881905763
0.8574755938516923	0.00444998145841059	0.0016166599305836226	0.0016458264757230178	0.001791659201419994	0.0018249923958650173	0.002024991562535156	0.002024991562535156	0.004570814288273799	0.12257448927296136
0.3314592927545896	0.009681385317468587	0.007093292212798767	0.007897643209902269	0.003850882493904853	0.008306070141073997	0.004734418304194711	0.004784429765154514	0.010110650357373565	0.6120819354435392
0.35955365178839294	0.010287842928097602	0.006954398479949332	0.005083502783426114	0.005100170005666855	0.005616853895129838	0.0059460315343844794	0.0064210473682456085	0.010912863762125405	0.5841236374545818
0.35708245331200456	0.0	0.0	0.04237432878846578	0.0	0.0	0.0	0.0	0.0	0.6005432178995297
0.12955499300512957	0.10878688961428286	0.05632119778828859	0.03872576777030178	0.029374292185730465	0.02760892012524149	0.024190593564719205	0.02821264406102192	0.03662730664179602	0.5205973952434881
0.062176532553888685	0.008881172164832557	0.0	0.013748537500364325	0.0	0.0	0.0	0.016654800121580042	0.0	0.8985389576593343
0.963080089664425	0.0016874578135546612	0.0009791421881119638	0.0008124796880077998	0.0008583118755364449	0.0010124746881327966	0.0006499837504062399	0.0010999725006874829	0.0014999625009374765	0.028320125330200077
0.957014187025555	0.021436691387430304	0.01115557424765458	0.005846370378390083	0.002086204814510991	0.0012117477066321326	0.0007786832341587931	0.0001748914215757717	9.577387372006546e-05	0.00019987591037231052
0.7769851917900684	0.008195765035291373	0.009329088924258964	0.0	0.0	0.011624903125807285	0.0	0.0	0.014658211181573486	0.17920683994300046
0.855921132262898	0.049329899704079035	0.02783910914850725	0.012642378052597969	0.023798890609413544	0.009211531317954347	0.007830010309235321	0.0039567429494430095	0.005910071747269305	0.0035602338986022012
0.6138482744835111	0.03025015512366167	0.019776705215070106	0.016982397108245083	0.016345244887165756	0.014496254127955157	0.015820531293335723	0.019914130203930354	0.028130478780332403	0.22443582877679266
0.7219895397053614	0.006647079660769727	0.0073430434873205394	0.00829322164572524	0.0	0.009260069596382654	0.0	0.010797857931695526	0.0	0.2356691879727449
0.4633048739327725	0.05268947585534457	0.038688950835656336	0.027042680767195435	0.025171777274981145	0.027176019100716278	0.02953444087486614	0.038568112970903075	0.050397723247955134	0.24742594513960942
0.4988697501772532	0.0	0.0	0.0	0.0	0.0	0.10142219627142679	0.0	0.0	0.39970805355132
0.8406265239010199	0.01099501098250718	0.0066478553893475935	0.00495567401751366	0.00520158214790332	0.0055600245074543505	0.005747581556056634	0.006243565751249338	0.00973629478966519	0.10428588695728284
0.32864726127282273	0.019629003091640902	0.0	0.0	0.024824793126723945	0.0	0.0	0.038533012224898126	0.0	0.5883659302839143
0.4240021676149982	0.031542966714604305	0.04268534150357448	0.0	0.0	0.0	0.0	0.07658350528356156	0.0	0.4251860188832614
0.9928650817768194	0.005961028527184704	0.0008658477190324152	2.913910592897551e-05	8.325458836850146e-06	4.162729418425073e-06	1.248818825527522e-05	4.162729418425073e-06	1.248818825527522e-05	0.00023727557685022916
0.3840224334268059	0.023325097187904948	0.015504231267630281	0.012166717361322339	0.01108754619810916	0.010870878628660952	0.012283384514102142	0.013716723819682582	0.02047925199688332	0.4965437355988983
0.876983845900642	0.0023708234549022714	0.001249994791688368	0.0012624947396052517	0.0013291611284952979	0.0014291607118303673	0.0	0.0017791592535031104	0.0019791584201732495	0.11161620159916
0.5176886251994683	0.056630265860599216	0.038539579106131754	0.028694279059884257	0.027506843379316952	0.028935932636982162	0.03069417073241866	0.037456304450175615	0.05200968280884785	0.18184431676617516
0.7680243991866937	0.003991533615546148	0.0044165194493516885	0.002387420419319356	0.00471650944968501	0.0027915736142128597	0.0028540715309489685	0.002995733475550815	0.003191560281323956	0.20463067897736742
0.4739903405778999	0.01068781747023066	0.0077608460321425595	0.005491714547422766	0.00461320676159547	0.003718044799733533	0.003963693896244483	0.004096927304521609	0.006457656757431926	0.4792197518527771
0.7994690236026499	0.0240104530776657	0.01763124604680582	0.01349495655647658	0.007594294084357003	0.007839808249275942	0.020535803455507838	0.011809647458304205	0.012367255900662472	0.08524751156829455
0.9347149481894429	0.0054581286535088265	0.0033332083380206577	0.0029582223999933335	0.0031040502647817375	0.002241582607318892	0.002779062451824723	0.0031457153690069954	0.004379002454074639	0.0378860792720273
0.9677204298387063	0.01599603328374938	0.008795943282624365	0.0022125276565957076	0.002912536406705084	0.0012833493752005232	0.0004000050000625008	0.00038750484381054763	0.00015416859377408884	0.00013750171877148466
0.7044627713439156	0.0	0.01289782174751941	0.0	0.0	0.0	0.0	0.01638169217754404	0.0	0.26625771473102106
0.4632887237092097	0.08047648411719609	0.0525024165861138	0.04214859504683177	0.03816539448685044	0.03962784573847539	0.04284440518649378	0.049702509916336124	0.08118479384020533	0.11005883137228759
0.36233375554148195	0.002354088197060098	0.00236658778040732	0.0027582413919536013	0.0034332188927035765	0.003924869171027632	0.005324822505916469	0.007791406953101564	0.013182893903536549	0.5965301156628112
0.6577477799878493	0.01407325415914179	0.0078022920012983015	0.00591309703138394	0.005380460564095309	0.004943532212022604	0.005130787220053763	0.006300090714648335	0.0091213995023178	0.28358730660718895
0.5670442105087893	0.05728509763275432	0.036638819166073505	0.029125405328904373	0.027385456861349418	0.025474843591952945	0.030320058941794976	0.03188934260750842	0.04324063320804039	0.1515961321528324
0.6701469982140403	0.09980974742617825	0.0726748179695013	0.049132623112565416	0.04483632866652512	0.03022393185877181	0.021976878275820438	0.007988942870107865	0.002643553268639132	0.0005661783378502708
0.4974233139057729	0.0	0.0	0.0	0.0	0.0	0.0	0.05627465765694455	0.0	0.44630202843728256
0.7054732839703822	0.030218130878527115	0.0	0.0	0.0	0.0	0.0	0.0	0.06252084584083784	0.20178773931025282
0.403897597439936	0.0	0.0	0.0	0.05288048867888364	0.0	0.0	0.0	0.0	0.5432219138811804
0.34615272436364847	0.005229144878563006	0.006029141545243561	0.0020916579514252023	0.004604147482718822	0.002416656597264178	0.002620822413239945	0.00559581001745826	0.006274973854275607	0.618984920896163
0.4492489587980006	0.0	0.0	0.0	0.0	0.0	0.0875026577228214	0.0	0.0	0.46324838347917807
0.8960654849930224	0.0029909812334673303	0.0017204390660473642	0.0015204848888796317	0.0010747537022765617	0.0012997021515902605	0.0013288621357605548	0.0015913019932932036	0.0025410843348399326	0.08986690550082273
0.5691091816275745	0.01976215387052267	0.0	0.0	0.02383463316423721	0.0	0.0	0.029824554090611622	0.0	0.357469477247054
0.5394937226447922	0.028447329881379057	0.01706088763346421	0.013322429497102278	0.011678509289818126	0.01162009588143747	0.011999783035911728	0.01474521322980252	0.021834097575426314	0.32979793133086605
0.841397367532343	0.009201545959783366	0.0060412506097535556	0.005215738104072946	0.00479464334107425	0.004490287720293015	0.00457784207695611	0.0057535720092891	0.008576157697904116	0.10995159494853055
0.6115993995997332	0.0368287191460974	0.047965310206804536	0.05331054036024016	0.0	0.06126584389593062	0.0	0.0	0.0643554036024016	0.12467478318879253
0.8900070783195236	0.017250281050922262	0.010022067702044385	0.005429487446392139	0.008868717991422742	0.006149810550859808	0.006470416788108423	0.00986384644210351	0.00729483282674772	0.03864346088187534
0.8852599592057612	0.0271073554510261	0.01924822045539691	0.007163967864130209	0.014561045664571452	0.008008991383257712	0.015089705698705408	0.006452150022894726	0.00972401448611747	0.007384589768138867
0.8278565658752696	0.025940391229399666	0.019199220539127104	0.01987375398682578	0.009739097124488895	0.009626674883205783	0.010305372117618648	0.01857881631871289	0.017275551077171623	0.041604556848180006
0.375435278828371	0.07364751162131991	0.05216681384228328	0.03767973475066229	0.036180209600293244	0.03722571185791166	0.035222179643113014	0.05004665189356704	0.06930305403288958	0.23309285392958895
0.2866505935799261	0.057742355914771	0.036968099503233355	0.027686516512390017	0.024738395939255392	0.024642623660749607	0.023401748052283337	0.029485369743455215	0.044334236923960976	0.44435006016997497
0.07769955007498751	0.021596400599900017	0.011960506582236293	0.011685552407932011	0.013785202466255624	0.011585569071821364	0.008877687052157973	0.018138643559406767	0.02129645059156807	0.8033744375937344
0.6607458333333334	0.028095833333333334	0.019029166666666666	0.013391666666666666	0.007791666666666666	0.015216666666666667	0.008141666666666667	0.018354166666666668	0.031775	0.19745833333333335
0.8957004345815226	0.007183303402902488	0.007470802204990813	0.008104132899446252	0.008454131441118996	0.0	0.009370794288357132	0.010241623993233362	0.010395790017541593	0.04307898717088679
0.1491535451935617	0.018079091337119428	0.010074958021008246	0.0	0.011495785434227357	0.0	0.012395781684242982	0.012833279861333912	0.0	0.7859675584685064
0.07573326888539796	0.007671248859313213	0.005266951959897828	0.005046106664110973	0.004362736314883723	0.0052419506056578065	0.006016992587098468	0.008262947576327052	0.01399659148203861	0.8684012050652744
0.9281255335718183	0.014263285677995395	0.015254427865254636	0.014979573309123922	0.0	0.012285165766448588	0.0	0.0	0.009524126816226414	0.0055678869931328
0.10965427592930531	0.009436792240581957	0.011178328292044763	0.0	0.012861535384846136	0.0	0.0	0.01559883008774342	0.0	0.8412702380654784
0.34137696943446044	0.022818993198865507	0.010199619336379197	0.01098676839908874	0.011648973166130101	0.012402803749994794	0.008879374612152081	0.013377369256206608	0.019049840279542037	0.5492592885671804
0.7948757569429944	0.0	0.0	0.05342660263102944	0.0	0.0	0.0	0.0	0.07759448736688244	0.07410315305909376
0.2976147369384893	0.06336700420781881	0.04785925657705802	0.034066267943579434	0.039393674537077504	0.021621779104080044	0.04406764141559182	0.02485984342419059	0.05334898259020173	0.3738008132619128
0.19681755304078266	0.013453942434292761	0.007562373960433993	0.007616539724337928	0.0	0.009149847502541624	0.009341510974817087	0.0	0.02203296611723138	0.7340252662455625
0.8241767399610819	0.011383760224341746	0.0	0.0	0.0	0.0	0.0	0.015683921480388847	0.0	0.14875557833418754
0.9127852910145581	0.006597191814811571	0.004107606787351073	0.0031985120872063686	0.0028315380798085064	0.002668901871984454	0.0030025146059825102	0.0037448029391281864	0.005775670457341357	0.05528797034182795
0.47745482849186893	0.0	0.02793328643793366	0.0	0.0	0.0	0.03429746390233548	0.0	0.0	0.4603144211678619
0.20740404591307823	0.2670602390577577	0.1521235006848659	0.10820881541094036	0.08192162136282073	0.07157577448135458	0.056004962675848174	0.037981956176907736	0.015795631013393395	0.0019234532230331441
0.8753578139908916	0.010475043646015193	0.0071750298959579	0.005170854878561994	0.0028500118750494794	0.005691690382043258	0.0060833586806611694	0.006854195225813441	0.007775032395968317	0.07256696902903761
0.6720517837072805	0.041893185697040335	0.026025059318153437	0.02220372143362611	0.01977271781209674	0.01769554177246805	0.022245348207967364	0.02259917578986804	0.03198185072638721	0.12353161553511219
0.8285607149553152	0.00757869299835427	0.005070516426056704	0.0036414390767243714	0.004033081265754223	0.0036997687644522216	0.003862258608836948	0.004395558610920151	0.006657917213507489	0.13250005208007834
0.37347353855643634	0.0342760925921295	0.01897188393474872	0.009865212933556728	0.021743479456850633	0.010923837388615203	0.011907441213000242	0.024861003442613386	0.02647394700209224	0.467503563479957
0.7116420843986575	0.0244059863582987	0.018268053600726225	0.009939786629800204	0.01181364669825856	0.012509056990330883	0.01186778043356958	0.02888242985517144	0.014915926144928501	0.15575524889025844
0.9114606554303215	0.01110439800829184	0.007787662242963395	0.005900122919227484	0.005262609637700785	0.005125106773057772	0.00522927560990854	0.006691806079293318	0.008966853476114086	0.03247150982312132
0.9804548048604718	0.005407004111489259	0.0057110960222278686	0.0	0.0	0.0048113172178506115	0.0	0.0	0.002174465443911705	0.0014413123440487547
0.918021595610946	0.01978071380404106	0.009320079589067326	0.0	0.009390843927171008	0.009340892629686057	0.0	0.008429281450585678	0.0	0.025716592988502877
0.32210485018718776	0.04287580499083886	0.024553524847766475	0.027483420214608575	0.015722102346003113	0.03457860842490995	0.019595240380802924	0.021323127392017496	0.023418294734118255	0.4683450264817466
0.22675921293980322	0.00852509588127397	0.0055277638819409705	0.00407703851925963	0.004297982324495581	0.002105219276304819	0.004756544939136235	0.005135901283975321	0.005523595130898782	0.7332916458229115
0.1492921492921493	0.02915120390848546	0.020121369635932744	0.014415247424956163	0.015152461754403502	0.008367590891862736	0.01810964917761034	0.020991865652059828	0.022358002940527213	0.7020404593220128
0.9989516169133613	0.0004889691866536275	7.044471333145481e-05	9.116374666423563e-05	4.1438066665561655e-06	0.0	0.0	8.287613333112331e-06	4.1438066665561655e-06	0.0003812302133231672
0.3014115381890469	0.011531521018874688	0.012169151201703681	0.013623614821359362	0.014436280740651217	0.0	0.0162241457630933	0.017149334655825563	0.0	0.6134544136094453
0.3986523933144707	0.031094128285155908	0.019814068613765258	0.01565957304953309	0.014838674728415999	0.013671915693325721	0.016109608677353626	0.01890983036157029	0.027518845241914985	0.4437309620344944
0.8920286113979282	0.02027195816540652	0.012415481464210771	0.00969673250507944	0.0076399760183859045	0.007673283815741265	0.0076233221197082235	0.008031342637311395	0.010795889817806348	0.023823402058421875
0.7274265119476677	0.08736484656569654	0.04761150809358138	0.051428095248015664	0.0	0.038940855398845856	0.027516093414720527	0.0	0.011820587071102685	0.007891502260369576
0.863025	0.033979166666666664	0.025729166666666668	0.013425	0.0188	0.012175	0.010654166666666666	0.008575	0.008129166666666666	0.005508333333333333
0.90195	0.04170833333333333	0.022479166666666668	0.013125	0.005058333333333333	0.007366666666666666	0.0044958333333333335	0.0014708333333333333	0.0019833333333333335	0.0003625
0.844949793266391	0.025656597589078477	0.0	0.014625258936964968	0.0	0.019787359716479623	0.0	0.023930351155961167	0.0	0.07105063933512475
0.5761767082996575	0.03891532032961997	0.0292250264545856	0.020863710974278644	0.016560153978186425	0.02369247689910596	0.019347259138288744	0.028366814701250655	0.04015681111842489	0.20669571810660156
0.9604296612959005	0.0030874614067324157	0.002237472031599605	0.0019916417711445273	0.001862476719041012	0.0013708161981308567	0.0018166439586171838	0.0020833072919921834	0.0034332904172031183	0.02168722890963863
0.9981666743055237	0.0	0.0	0.0	0.0015458268923879484	0.0	0.0	0.0	0.0	0.00028749880208832465
0.31446446633948977	0.08763845702368911	0.06064844299587491	0.049226388940920844	0.04606700882878158	0.04428543479980186	0.048552054845839736	0.058467263577217495	0.07955061043885829	0.21109987220952642
0.39411843135947733	0.020978817019716337	0.011716471392143464	0.0	0.012503958267362211	0.0	0.014174763753937435	0.01699555007416543	0.01872885451909135	0.5107831536141064
0.4534779132520488	0.027287793990272504	0.0	0.037648244386701314	0.0	0.0	0.0	0.0650776200946099	0.0	0.4165084282763675
0.8894606251353017	0.006727614860701737	0.004521157016535944	0.005220562521856422	0.0036344107508617675	0.003988276631529866	0.004404589432315865	0.0047043346488817835	0.0052746831859586014	0.07206374581605635
0.5376466563193645	0.051498689898029006	0.02352342328810561	0.024357883142242027	0.02817553697491614	0.0153498890168394	0.03138820741334134	0.03485956040654884	0.03859376825380931	0.21460638528680384
0.8534872867583942	0.016713474952705573	0.00594201328410824	0.013125765669664063	0.006512879917995216	0.0071795854758194225	0.007767119748652004	0.016742643320860385	0.017913544956789144	0.05461568591501171
0.5173593317084348	0.009441076599379206	0.006053788304897611	0.00509968126992063	0.004066412515884424	0.004891360956606879	0.004616378143032727	0.006432931275128638	0.008824448471970501	0.4332145907547445
0.25820515169432945	0.11398935682936782	0.055693430049051855	0.0377133006320944	0.028402608326323943	0.023793066115908958	0.02340581460229686	0.02569184773103925	0.034452892727166735	0.3986525312924207
0.9569786767860639	0.022801967783993637	0.0	0.01382947260556428	0.0	0.005202714242274032	0.0	0.0	0.000991389903651897	0.00019577867845226542
0.8230600705239218	0.07184676695808208	0.04021532747720492	0.026882550545621466	0.01730131241262754	0.012414714044275669	0.0061844054499551404	0.00145638158032007	0.0003046299580612181	0.000333841049930102
0.7584439698419241	0.020957448137185107	0.022035711758069284	0.0	0.024487824780080016	0.0	0.03235623498653211	0.0	0.0	0.14171881049620944
0.6978740596962705	0.0445306187052757	0.025178897210119875	0.0	0.026736698294749294	0.029314984047117236	0.02990228338650961	0.0	0.0534275789105389	0.09303487974941894
0.6561543363362613	0.0	0.0	0.0	0.07405695150750316	0.0	0.0	0.0	0.0	0.26978871215623557
0.5736482856559818	0.03430770319963685	0.02131841863060707	0.01845319651342448	0.01750367523040467	0.015929468892766564	0.0175286626325894	0.02241786432673527	0.03387458822843483	0.24501813668941907
0.9353544360231832	0.005899975416769097	0.003749984375065104	0.0029958208507464552	0.00264998895837934	0.0027958216840763164	0.0027499885417144095	0.003270819704917896	0.004795813350777705	0.03573735109437044
0.6879377950754435	0.0348235902008909	0.024597780657635397	0.021122505531687926	0.015255374383805385	0.01670132218800655	0.017280534708997795	0.029398160687721112	0.03316095857588726	0.1197219779899242
0.27506968720963665	0.0079916333681943	0.005529143628568214	0.0038791505035395686	0.0019208253298944587	0.004445814809104962	0.0045458143924400314	0.004854146441056495	0.008254132274448857	0.6835096520431165
0.6239375708286115	0.005124658356109593	0.006141257249516699	0.0	0.0	0.0	0.007012032531164589	0.0	0.009370208652756482	0.3484142723818412
0.8843767836980931	0.0019040000666608338	0.0014457068339853597	0.001391544906487349	0.001441540531870128	0.001570695897442307	0.0020998162660767184	0.002633102936826361	0.004120472791964037	0.09901633607059382
0.1984950062708072	0.007729134461939742	0.008454131441118996	0.0	0.00953329361127662	0.0	0.011337452760613497	0.0	0.012962445989808375	0.7514885354644356
0.6172812759096231	0.046575867542715726	0.032376873304807575	0.023106696608990198	0.025323206272889004	0.021898448859872424	0.029160434469225095	0.031285283959052904	0.043801064091293536	0.12919084898153047
0.9419791666666667	0.014029166666666667	0.0099	0.007175	0.005458333333333333	0.0050375	0.0047375	0.00495	0.004175	0.0025583333333333335
0.9450191570881226	0.01847826086956522	0.014642678660669666	0.0	0.009541062801932367	0.0	0.0	0.0063926370148259205	0.0	0.005926203564884224
0.7251838120430735	0.028918372872883298	0.022269896482056194	0.014904917623044718	0.015921351356980692	0.015259003145112578	0.015475620170377622	0.015696402907666992	0.025544146133177813	0.12082647726562663
0.9680386985488044	0.003491535734076639	0.001899928752671775	0.002066589169572808	0.0021457528676007984	0.0022082505239386855	0.0	0.0021665854197134276	0.0021665854197134276	0.01581607356390802
0.6170377525021232	0.010533064663857849	0.006886043064830388	0.005557960998517877	0.00495428733201219	0.004708654598744358	0.005299838465253376	0.0062448999983346935	0.00909673766424087	0.32968076071208513
0.7721124262572181	0.023843325992014754	0.014513328864704633	0.01089540494518991	0.008992768315479635	0.008946971810169322	0.009496529873893078	0.01051237962804911	0.014421735854084008	0.1262651284591974
0.9648423991166851	0.0027624424491156435	0.0015666340284577404	0.0015958000874981772	0.0	0.0019249598966688194	0.0018249619799587508	0.0022291202266619447	0.0019666256952980145	0.02128705651965584
0.10978805667931855	0.016398838415612228	0.013465712845340122	0.009395167842277839	0.008495231587762534	0.009061858118383281	0.009428498814667294	0.010332601440731282	0.018215376410837567	0.7954186578450693
0.8554320288019202	0.03693162877525168	0.021980632042136142	0.017038635909060604	0.014213447563170879	0.013217547836522434	0.011734115607707181	0.012084138942596172	0.01157577171811454	0.0057920528035202345
0.9614214763087282	0.0026791220146330894	0.0	0.002654122431292812	0.0	0.0	0.0	0.0	0.0036207729871168813	0.02962450625822903
0.2521813444502345	0.013186034392912976	0.008850442939030746	0.006244919228764982	0.0066326211568525275	0.007462219906201146	0.0036977592496091716	0.01281500781657113	0.00989265242313705	0.6790369984366857
0.5353107638961244	0.03648813666693062	0.023426592370624444	0.017779370761978986	0.017821047674219912	0.020321662408675466	0.017329260109776985	0.026018896312010036	0.0364422920634656	0.2690619777361935
0.7569135128603631	0.0	0.05983308402881655	0.0	0.0	0.0	0.0	0.0	0.0	0.18325340311082036
0.7589132499208636	0.0	0.012895056894856972	0.0	0.015793945654165902	0.0	0.0	0.018505406260933308	0.0	0.19389234126918015
0.6703357136310233	0.009382316915667469	0.010382208594068977	0.0	0.012023697432778115	0.0	0.01532750618682976	0.0	0.0	0.28254855723963235
0.6788899900891973	0.053114407309008835	0.03552481448476318	0.02688409357796637	0.02883294051019813	0.025913834314697137	0.028691357613412065	0.035458187239216794	0.044469522199365376	0.04222085266217488
0.475407788054319	0.035767082956812156	0.022891099663941834	0.018306216867871258	0.01670296539058954	0.016124129142947568	0.01648225804436634	0.020550768936065663	0.03169857206511283	0.3460691188779738
0.8385245185163602	0.009377848630784152	0.006052104708903753	0.004199844326880252	0.003779443655904132	0.003858528930642214	0.003804417953189842	0.004699330272594455	0.007096862812022627	0.11860710019271832
0.9870451109972891	0.009227911935071479	0.00228199266264403	0.0007828733952136453	0.00037894403704490277	0.00011243394505727885	8.328440374613249e-05	8.328440374613247e-06	4.164220187306624e-06	7.495596337151923e-05
0.6064908045545702	0.012562175053263121	0.010156474752654817	0.007233778200269338	0.0038691332391065972	0.00797591798104625	0.008655517892656568	0.009368472401155736	0.010331586386321279	0.3233561395389561
0.4274469912367739	0.06258911225434201	0.043353372299533906	0.03373133332777467	0.0334978696438845	0.03229303027523701	0.036549573511877466	0.03968048827261888	0.06183452427605413	0.22902370490190357
0.6784675517330466	0.0	0.01748464468168446	0.0	0.0	0.0	0.0	0.02403930294772108	0.0	0.28000850063754784
0.974775	0.012254166666666667	0.007466666666666667	0.002325	0.0012625	0.0007833333333333334	0.0003958333333333333	0.0005625	5.833333333333333e-05	0.00011666666666666667
0.22798335395343605	0.031400875625372304	0.01935790249815669	0.01585873355078169	0.014854805317070528	0.01392169359777053	0.016062851739378565	0.018387299682991957	0.02814748163977722	0.6140250023952645
0.4891736871899038	0.03147997069694649	0.01740285038793247	0.018909626719056976	0.020262395524624555	0.023292597649095935	0.0	0.02424994172688222	0.027875362125803337	0.34735356797975425
0.7107860085561586	0.004907086115612282	0.002757632435089415	0.002753466827181425	0.0014537971598885284	0.0015371093180483295	0.003361645581747972	0.0018828547744115037	0.0040489708865663315	0.26651142834529556
0.9972931554311795	0.0020572018723035664	0.0004289307547515533	0.0	1.6657505038895273e-05	0.0	8.328752519447637e-06	8.328752519447637e-06	1.6657505038895273e-05	0.00017073942664867656
0.6563113023269375	0.07812129062352927	0.0	0.0	0.0	0.0	0.0	0.0	0.12331477170024281	0.1422526353492905
0.7479594350296639	0.02300045508252024	0.01428291102510469	0.01232897873637362	0.012842512222514478	0.010404271930593654	0.014203584714237404	0.011731943870372458	0.02482496023246784	0.12842094715615177
0.5520456628614282	0.0083576368635947	0.00909090909090909	0.0	0.010728272643946338	0.0	0.011932338971752355	0.0	0.013498875093742188	0.3943463044746271
0.6389349694478947	0.0196108670462408	0.021990846872681498	0.013150326361506847	0.013225351995265049	0.015134337565334824	0.01721421485674272	0.0	0.04373160829950233	0.21700747755483124
0.7622503781045193	0.0	0.0	0.0	0.006224662830763334	0.0	0.0	0.0	0.0	0.23152495906471732
0.488898986193557	0.013585506569732541	0.011484526112185686	0.008562329086907223	0.004497932368438605	0.009537784299339692	0.005577602881344628	0.011576235576602414	0.012893516974588142	0.4333855799373041
0.9037170678455506	0.00917912842029825	0.0	0.0	0.0	0.0	0.0	0.0	0.0	0.08710380373415111
0.961995991683368	0.0	0.0	0.0	0.0	0.0	0.0	0.0	0.031166536806096642	0.006837471510535373
0.6959762667655551	0.008845796475848017	0.0	0.01040412331615285	0.0	0.0	0.0	0.012691613784942563	0.0	0.2720821996575014
0.9556882385293578	0.025299578340360993	0.010945650905818236	0.004024932917784703	0.0015791403476608722	0.0016166397226712887	0.0006416559724004599	9.999833336111065e-05	8.333194446759221e-05	2.0832986116898052e-05
0.9076509227400689	0.06584089250338859	0.015793973516838703	0.004354081951829841	0.004408299447398603	0.0010259618392242727	0.0006756334063184235	8.758210822646231e-05	9.592326139088728e-05	6.672922531539986e-05
0.5061024884823341	0.0	0.03309506552364767	0.0	0.038522739579948846	0.0	0.0	0.05255221480759458	0.0	0.3697274916064749
0.8843785670840936	0.09534164854483798	0.016859549578823706	0.0027161913331833596	0.0002499562576549104	9.998250306196416e-05	4.16593762758184e-06	1.249781288274552e-05	1.249781288274552e-05	0.0003249431349513835
0.25169478460506417	0.012254115607851635	0.008454131441118996	0.006345806892471282	0.005866642222324073	0.006349973541776909	0.005745809392460864	0.007908300382081741	0.012145782725905309	0.683234653188945
0.5312920325975157	0.0897097954951466	0.056167001886391746	0.04658929545558651	0.03942683673341912	0.04110501746890369	0.042733227562140576	0.04743879637379706	0.05478031656401864	0.05075767986308044
0.9263524738623731	0.0	0.0	0.004217828130790145	0.0	0.0	0.0	0.0	0.0056876142415195835	0.06374208376531722
0.21591561602796155	0.03733616277618275	0.021499604710190155	0.016161111804602005	0.01479632172429576	0.013681188365996754	0.014101443848042275	0.016614654849581825	0.021562018890691967	0.628331877002455
0.27269204486741444	0.016421107018450308	0.010308505141752362	0.008645977432957216	0.007204286738112302	0.007708461807696795	0.00812513541892365	0.010096001600026668	0.014054400906681778	0.6447440790679845
0.6984362434843479	0.012783386597444156	0.014200059166913196	0.015541731423880933	0.01825424272601136	0.0	0.0197125821357589	0.021679256996904154	0.028141783924099682	0.17125071354463978
0.6351991496698275	0.04503151075885272	0.02734698660060427	0.023773256446523772	0.022957240779022958	0.021626507536637012	0.02499518759990961	0.02689503946168074	0.04209385435584979	0.1300812667910916
0.4076407919835406	0.10003081972128976	0.05383872123145611	0.040269714209557446	0.03363930930505693	0.030778073017750495	0.030178337900760497	0.032689728703156104	0.045359133049569775	0.22557537087786228
0.003462655757081381	0.03110979781752803	0.049605040827707905	0.057599946728372965	0.05515278136158949	0.04674585272059864	0.0473243492953995	0.0501585663273375	0.06471670315218206	0.5941243060122026
0.6156955063436178	0.009012312243494927	0.009445636549238558	0.01038311701839545	0.012008083164934064	0.0	0.013316389241890794	0.0	0.015145517801712464	0.3149934376367159
0.9074795521685326	0.0	0.026787388385881725	0.0	0.029495710434539857	0.0	0.0	0.021062412239949	0.0	0.015174936771096787
0.34189995793051453	0.1197272564447536	0.0750877836045635	0.05963037166932551	0.056473077611952735	0.05400305732696321	0.06134647345248856	0.07516275892518713	0.10350343012091853	0.0531658329133327
0.7948008665222462	0.021300616563906017	0.012460423262789535	0.011064822529578404	0.012297950341609732	0.010556573904349276	0.0084985835694051	0.015614064322612899	0.017922012997833695	0.09548408598566906
0.8309920763866323	0.007123753343164946	0.004645020454753752	0.003245265411886253	0.0035160513576790726	0.0034868897942859998	0.0036618591746444373	0.0043034135692920404	0.0064405395722415245	0.13258513093541963
0.6505520777365438	0.09453420133031784	0.07655783383938723	0.061417867243109964	0.040359360747710266	0.04738580466735807	0.016681036098511827	0.007871949619522435	0.0039609651260136694	0.0006789035915249508
0.8818367066294959	0.0	0.04768869831189342	0.0	0.0	0.0	0.0	0.0	0.048459618373733714	0.02201497668487705
0.8143625508796927	0.03156311581613735	0.01767717798414345	0.01903952472013565	0.013535977202564711	0.015085802847179692	0.015094135243118482	0.02370150024788878	0.02227666054235565	0.02766355451678353
0.3382401959967334	0.023057949034182762	0.026066232229462843	0.014999750004166597	0.0	0.016183063615606407	0.017816369727171214	0.01985800236662722	0.024349594173430442	0.5194288428526191
0.7245333333333334	0.038858333333333335	0.020766666666666666	0.022404166666666666	0.0	0.02675	0.0	0.024875	0.029070833333333334	0.11274166666666667
0.11947376090259997	0.012427402735277588	0.009425674972418243	0.009825350236266368	0.005258227690001873	0.011007722891817066	0.00612002747767439	0.012939486667082995	0.014275900830575158	0.7992464455962863
0.6268825708695833	0.0381509386837614	0.023539940889980435	0.018444823710610663	0.016825542188735793	0.01708779086708571	0.016567456187820007	0.019597885359863464	0.02956333513716022	0.193339716105399
0.9607716505906126	0.0	0.005537384637820045	0.0	0.0	0.0	0.0	0.0	0.006874856773817212	0.026816107997750048
0.43510340460279634	0.04976086123285617	0.0325337044011532	0.028413351775626178	0.026259436399086775	0.02406802539703701	0.02635942473378106	0.032937823920542605	0.053397936907360805	0.2911660306297599
0.7552167301964215	0.028228040575725383	0.01750921702180841	0.014334812222708243	0.012426836634797642	0.012164385844320856	0.011939428023912183	0.015963673477889562	0.02072944656210294	0.11148742944031327
0.048003295935013485	0.016612844158870727	0.01108216532942704	0.00907630588940307	0.008693444751473184	0.009192828844425209	0.010570296634151214	0.012035156640143823	0.019213802976329193	0.8555198588407631
0.9129170295123771	0.004754146857721426	0.0027791550868538047	0.0	0.0030999870833871524	0.0	0.003195820017416594	0.0	0.003862483906317057	0.06939137753592693
0.879430349429558	0.009467795748863906	0.00627715274682706	0.004819287145374192	0.00529413479841884	0.0035946800401537838	0.004881767099722173	0.005564881267260087	0.007730853017990062	0.07293909870583187
0.9367356948681924	0.00838813191563651	0.0053038931240595565	0.0038740034417112123	0.004123402804911505	0.003304541562403877	0.00434370557573843	0.004909010798992426	0.007465354271795426	0.02155226163655862
0.5199442119944212	0.05914361248152543	0.03735714731780428	0.029430254584816504	0.02738608214159329	0.025112929078457087	0.028006411457357563	0.032594350423614145	0.049168384021316014	0.1918566164990945
0.676776884271515	0.03244926160864426	0.020324492616086442	0.01585418643757388	0.01561277325474918	0.01267002980204119	0.015512878144614821	0.019167374257030117	0.026139220485157252	0.16549289912258794
0.8773671776367599	0.00739580251748951	0.00814996604180816	0.008970795955016854	0.009758292673780526	0.0	0.010854121441160661	0.01164995145853559	0.0	0.06585389227544886
0.9944528260996407	0.004071817355861	0.0007251752506855823	0.0004042643638879396	0.0	0.00018754532345316785	2.0838369272574205e-05	0.0	4.167673854514841e-06	0.00013336556334447492
0.8925281729747745	0.01427291853271398	0.009640260795300686	0.009173662174266253	0.007836357197908638	0.0065365467535984335	0.009427791780365364	0.009486116607994668	0.012319036807132294	0.028779136375945175
0.06478375551601571	0.011684160961401433	0.007408858127450694	0.0	0.007350520661880217	0.0	0.010021543192642812	0.0	0.010409070642503845	0.8883420908981052
0.9390238821392264	0.006745496058530407	0.004624768761561922	0.0036831491758745395	0.003712314384280786	0.0032581704248120925	0.00415812542706198	0.004149792510374482	0.006587170641467926	0.024057130476809494
0.14059108087049638	0.012441614826604889	0.008420798246673971	0.006404139982750072	0.005779142586905888	0.006158307673718026	0.006454139774417607	0.006579139253586443	0.011383285902975404	0.7957883508818713
0.9002144001998293	0.07000270602193959	0.020057867238400532	0.006819175287775025	0.0018650735829812035	0.000757686143086114	2.0815553381486647e-05	8.326221352594658e-06	8.326221352594658e-06	0.00024562352990154245
0.4989734427772433	0.0412455283333958	0.02868529878437301	0.020277107982159145	0.021039217401081944	0.019714896115740684	0.020410373017162038	0.024924726077885085	0.036298063908913346	0.28843134560204564
0.2632282513638446	0.029513180360637988	0.018706533960771248	0.014704535043518095	0.013388581185191355	0.013476033815016867	0.012434931078998875	0.015358347561737392	0.022625244659142965	0.5965643609711406
0.2905519091090824	0.03257229959352302	0.022160491770507097	0.017216965416139134	0.01560521756513627	0.014401612580795628	0.01463067235290198	0.017570966882121678	0.025329846071833143	0.5499600186579596
0.8951096444627775	0.0514118573517831	0.0	0.023283042295304642	0.0	0.017216451461023404	0.0	0.008312396095048812	0.0033291250526035093	0.0013374832814589818
0.9852996324908123	0.012179471153445504	0.0017667108344375277	0.00012500312507812694	8.33354167187513e-06	8.33354167187513e-06	2.500062501562539e-05	4.166770835937565e-06	2.500062501562539e-05	0.0005583472920156337
0.22298282177328752	0.035538422342971464	0.02358925953615029	0.017474763084145327	0.016702097890415192	0.01521106289494677	0.017829771416399715	0.021751569345656994	0.03135350059098446	0.5975667311250423
0.9023462402239991	0.01212494947937717	0.0	0.014599939166920138	0.0	0.015658268090549623	0.0	0.0	0.01621659909750376	0.03905400394165024
0.6651731654153548	0.015733959128452244	0.0	0.016364486683759113	0.0	0.021400355767865642	0.0	0.027935293675516323	0.0	0.2533927393290519
0.9428440615179705	0.04834030509250588	0.005019666604233002	0.00039541320680110717	0.0001456785498740921	9.156937420657219e-05	8.324488564233835e-05	0.0002622213897733658	0.00011654283989927369	0.0027012965390938795
0.31099682158320197	0.028651633839711022	0.021911054383462223	0.01722685219944774	0.01494106164126436	0.015095394215448274	0.012513451960857923	0.021569020029865438	0.030199130732203785	0.5268955794145372
0.6137531440145434	0.047178895465148134	0.0572936986892676	0.03470660014775831	0.035968356479367795	0.03954194924751177	0.0	0.04262578133430732	0.043547195497522145	0.08538437912457353
0.4168795612845243	0.08036182376486448	0.066123542677396	0.041712088808261695	0.04479108588737528	0.04798658555867154	0.03934875050969884	0.059844885120122496	0.10081635030665147	0.1021353260824339
0.5560097744955602	0.047269760258433	0.0	0.047611118280554664	0.0	0.0614819101062789	0.0	0.0	0.07370002955660923	0.21392740730256393
0.28591091871571916	0.14430486075591428	0.10237569497290801	0.08490624883044948	0.08084764863167787	0.08163774498184857	0.08495199125072252	0.08428664695584193	0.04422460360034432	0.006553641304573826
0.49604387550284423	0.01714875860977621	0.019493282917037988	0.0	0.0	0.0	0.02630198139372184	0.0	0.0	0.44101210157661974
0.3733266176029838	0.19105697825435414	0.11140064604215924	0.09165723134303506	0.07444470345332845	0.06141146891338373	0.05027639948050218	0.03457074827666589	0.010273402377701555	0.001581804255885977
0.6958567011941568	0.04422046482945975	0.05463287805934951	0.0	0.031428904759127005	0.03365805284955959	0.0	0.03796635028041433	0.036041366321947314	0.06619528170598578
0.9642272562567941	0.026422434079275633	0.005239505370701252	0.002678061966105648	0.0006414020883052407	0.0005164536295444795	0.00011661856151004377	7.496907525645671e-05	2.0824743126793532e-05	6.247422938038059e-05
0.9593555504673091	0.0028475677025873733	0.0	0.0026102703940384256	0.0	0.003238900106159322	0.0	0.0032180845527778356	0.0	0.02872962677712787
0.4330680489742939	0.05521048712199059	0.03530375960494402	0.027049852103623147	0.02719962058651002	0.023821509250283937	0.02957511513452122	0.030311476842048334	0.04480989803262457	0.29365023234916027
0.33276069117352725	0.013213856828340783	0.008506237907799053	0.006613183000867303	0.005704183067582894	0.0051037427446794315	0.00524968310094069	0.005362265661485089	0.00814347187937821	0.6093426846353993
0.949175211769951	0.0	0.0	0.0	0.0	0.0	0.0	0.0360748496881263	0.0	0.014749938541922742
0.9989333777759261	0.0006374734386067247	0.00014582725719761676	0.0	4.1664930627890504e-06	0.0	0.0	0.0	4.1664930627890504e-06	0.00027498854214407734
0.05801147562159617	0.208586298424498	0.1686341343489439	0.12326501018805185	0.0915966281506915	0.08110439315462921	0.07229558267739503	0.0694454282940326	0.07641247234225187	0.050648576797909885
0.7526926073605573	0.0	0.02184918065572541	0.0	0.0	0.0	0.0	0.03060301905345216	0.0	0.19485519293026513
0.9771691400098322	0.0206644280202978	0.001545665886195662	0.0003791255947272379	7.915809120678593e-05	0.0	8.332430653345888e-06	4.166215326672944e-06	0.0	0.00014998375176022597
0.5002166756948206	0.0	0.009879578315763157	0.0	0.0	0.0	0.0	0.0	0.013521396724863535	0.4763823492645527
0.7531199086632415	0.033342917026055144	0.012933818351521515	0.028426065977474154	0.01582976028267727	0.01730898242017409	0.0	0.01925072190207133	0.04084319828660241	0.07894462709018255
0.9573875	0.028491666666666665	0.0	0.01045	0.0	0.0	0.0	0.0	0.003054166666666667	0.0006166666666666666
0.48613332666866604	0.020460528508114233	0.013562597887300477	0.011071678496451064	0.010388550101636175	0.01078843013762538	0.009701256289779733	0.014349861708154221	0.020323069745742942	0.4032207004565297
0.8411506618722422	0.014937437760675997	0.0	0.0	0.01938741921908659	0.0	0.0	0.0	0.0	0.12452448114799522
0.12000783330069457	0.012691613784942563	0.0084249648959796	0.006591639201503327	0.006287473802192491	0.0062291407119137	0.007583301736242765	0.008845796475848017	0.01309161211828284	0.8102466239724001
0.3064289280958722	0.13280209720372838	0.07767559920106525	0.05742343541944075	0.049305093209054594	0.04965046604527297	0.053349700399467376	0.06367343541944075	0.08093375499334221	0.12875749001331557
0.7797469725886971	0.017706084825856134	0.011530415795044463	0.010513638977555901	0.00873427954695092	0.008321734854609249	0.011213714819105403	0.01048030203272021	0.01940210189437189	0.12235075466508871
0.2600839128206624	0.02346142468470195	0.0	0.0	0.02963614167683981	0.0	0.0	0.0	0.0	0.6868185208177958
0.7462668533240004	0.063913470993117	0.034360781960901955	0.04047714280952619	0.0424062130226822	0.0	0.03596070196490175	0.021265603386497342	0.009624518774061296	0.005724713764311784
0.8954831560837634	0.026614512386641507	0.01475066338411294	0.014900627767571869	0.0	0.014979775636619636	0.012938593750650887	0.0	0.010097601819567852	0.01023506917107187
0.9093686905480507	0.01236392398476365	0.008604791540911268	0.0061111920571155	0.005520054950773266	0.0054867514518244075	0.0062943613013342215	0.006365131236600545	0.009370772016735009	0.03051433091189143
0.29593516261433006	0.03214784257349418	0.02411817405254495	0.018530324811967414	0.019851240702543908	0.014075879742483905	0.021555513886284558	0.024122340979644562	0.035443881909286	0.5142196387274205
0.8782535124388892	0.04614204798839676	0.03009173394239225	0.019117837062846713	0.013266203481805338	0.00583079443011174	0.003713536695660872	0.002679914809551	0.0007210346221653545	0.0001833845281807838
0.9441808342671938	0.0	0.03281911990768321	0.0	0.0	0.0	0.01733856017463538	0.0	0.0	0.005661485650487621
0.7971211275583729	0.0	0.0	0.0	0.0	0.0	0.0	0.0	0.010845752080435162	0.19203312036119186
0.16960189988125743	0.007612024248484469	0.006091285961294086	0.0054079953336249815	0.005070516426056704	0.004958023456867279	0.005291335958169281	0.007374539091306793	0.009549403162302355	0.7790429764806366
0.19518211617497797	0.008165693272766603	0.005944358475182616	0.004380272550292018	0.004654819547746218	0.0039143746152182236	0.00561573403883592	0.0047421754105725555	0.010582538810961913	0.756817917103446
0.9884501521911354	0.0	0.0	0.0	0.0	0.0	0.0	0.0	0.0	0.011549847808864613
0.9358521054319353	0.022368262138873964	0.011548536754998605	0.00988268219243119	0.007000753799189562	0.00540986269193768	0.0030776663043432994	0.002936068666525069	0.0015367508339684405	0.000387311185796924
0.8322044424807533	0.031586713406221475	0.02184560107706608	0.013959343256457602	0.02034087640833476	0.011137463476039031	0.016206009728607692	0.016080963357244977	0.021633022245749464	0.01500556456352564
0.6724308918020218	0.03917728534164493	0.046048519496970655	0.026014017484353252	0.0	0.02877667863958731	0.03191436167109748	0.03478119556974157	0.037239672314218326	0.08361737768036469
0.550698178483598	0.00581884873494227	0.00311366762535951	0.0	0.003647201033720979	0.0039014630486432413	0.0	0.004218248509857863	0.004826810053770164	0.42377558251010794
0.9395627518218674	0.033141528576964265	0.0	0.0188665880558831	0.0	0.0	0.006391640034833188	0.0	0.0015374935937766925	0.0004999979166753471
0.3878336659403474	0.09659074338709207	0.05831524478904105	0.04760377130524991	0.04217095861646592	0.04217095861646592	0.045133174737421	0.05783195777071364	0.0897788961891152	0.13257062864808788
0.7951824793195658	0.0683391507901467	0.024808190534900576	0.014694979215434726	0.011812630684516124	0.01007988937113153	0.010146533267800168	0.010617205788022426	0.012808123891003907	0.04151081713747803
0.8078624794489189	0.02072381428066013	0.01084264635491457	0.0	0.011833260494058397	0.0	0.012807225656073755	0.0	0.013510644939751513	0.12241992882562278
0.13751753359999666	0.026230681822911682	0.015779199427270418	0.007862544900583968	0.008266285956887115	0.018147536138986817	0.009727245861654172	0.00982714055599722	0.021510657515202723	0.7451311742205092
0.8176929192525901	0.011808876845527236	0.0066515985897612	0.005948144170693839	0.007754648418476293	0.0	0.008607951116161553	0.010272931989693769	0.011184509017952655	0.12007842059914337
0.9384979105272797	0.03985814894360921	0.012237150991458967	0.004757504620148844	0.002526513827148161	0.0009157051762316234	0.0005619099945057689	0.00037876895925944426	0.00014151807269034182	0.00012486888766794865
0.8227327468735806	0.11929358130774136	0.044655395860333125	0.009988706968758724	0.0020085760362710493	0.00048339174316896626	0.0001041792549933117	4.167170199732468e-05	0.00010001208479357923	0.0005917381683620104
0.14835494766690296	0.013685834619073432	0.015433051165506025	0.015253742546182395	0.014915975146991368	0.015624869688503398	0.015041074183728785	0.01680080063383512	0.016838330344856343	0.7280513740044202
0.7235247305286929	0.036611432166561805	0.0	0.023061827363368568	0.0	0.027428366672638715	0.0	0.03225322594757653	0.0	0.15712041732116147
0.9813196607966946	0.015294137247388501	0.002344934441797311	0.0006414207886976658	4.581577062126185e-05	2.915549039534845e-05	1.249521016943505e-05	1.66602802259134e-05	5.83109807906969e-05	0.00023740899321926596
0.9095633315260458	0.012991616966259332	0.007999332693831589	0.006214288693331109	0.005455227926763148	0.005008966926638028	0.005672102431496851	0.0059932435250448345	0.009242190432497811	0.0318596988780915
0.8369180256831193	0.01919984000133332	0.0	0.0	0.0	0.0	0.026891442571311906	0.0	0.0	0.11699069174423546
0.35030359061492716	0.04791234601834037	0.03362401405928554	0.02321281327303166	0.021867686131447656	0.023720879871400848	0.022317450005413825	0.03037988389428883	0.047096107876698066	0.39956522825516605
0.4438195459904432	0.007882052499802115	0.004686738405009186	0.0038243785384874957	0.002249634434404409	0.002849536950245585	0.0021996425580843113	0.0029120267956457076	0.004445111002795379	0.5251313328250826
0.45014218879001927	0.026515498995088024	0.0193810409386962	0.014202199964974023	0.011537723811827105	0.01173370249601788	0.017487970244598076	0.014402348408402899	0.02642376429184979	0.40817356205852673
0.9866721037936443	0.009774345360202727	0.0	0.0029169076617718654	0.0	0.0	0.0006158378515581114	0.0	0.0	2.0805332822909167e-05
0.8119271396490061	0.0	0.0	0.051189387008234215	0.0	0.0	0.0	0.0	0.0	0.13688347334275972
0.09005560530645397	0.016923173042880647	0.010142241289543287	0.008059645542203803	0.0071433034133744295	0.007130807838890393	0.007359893371097736	0.00892184018160235	0.012474748526563509	0.8317887414873899
0.9045738071725896	0.0	0.020433588753192747	0.0	0.0	0.0	0.023804464222469447	0.0	0.0	0.051188139851748145
0.16626319276330317	0.008866703611265047	0.006337526406360027	0.007041696007066696	0.0035833482639510998	0.004029183454931062	0.004420851753548973	0.004691686215359231	0.010283376180734086	0.7844824353434806
0.07279106007449938	0.0060916159032008066	0.0	0.0	0.007704102465812785	0.0	0.0	0.0	0.00841242989641753	0.9050007916600695
0.692697113762026	0.0	0.012487447968966796	0.0	0.0	0.0	0.0	0.0	0.019612418281590493	0.2752030199874167
0.3218086768166955	0.1759190219315602	0.10170162247724575	0.07442151084081394	0.06172911503134568	0.054501905733863744	0.055559952512861104	0.05842584300085393	0.06654447753733364	0.02938787411742653
0.7515249745837569	0.034066098898351695	0.02267878868685522	0.01741637639372677	0.015978900351660805	0.01573723771270479	0.01626222896285062	0.021541307644872585	0.030720321327977865	0.07407376543724271
0.44649291251338147	0.0025909001920265255	0.0013954205214290773	0.0013496007431134955	0.0007622744937955854	0.0014537366029216358	0.0009913733853734936	0.0016953317976765208	0.0018577837389772193	0.5414106660113049
0.519301455231985	0.08593971897816316	0.04370290545168997	0.02964345980986751	0.02435132741884283	0.022074916879688572	0.02324027199973268	0.02636041635339916	0.03662305982991663	0.18876246804671445
0.756625603462627	0.009622107541201932	0.005235558515065757	0.005352089229232562	0.005768270351256867	0.0	0.006338438488430164	0.006588147161644748	0.006912768436823705	0.19755701681371732
0.27673792332960934	0.03290757199313001	0.0	0.0	0.042728985676410265	0.0	0.0	0.0	0.04477997698887796	0.6028455420119725
0.9416216576648663	0.009464392878575716	0.0050593452023738085	0.002596352603854104	0.002396312595852504	0.005371907714876309	0.002596352603854104	0.0026463626058545043	0.005276055211042209	0.022971260918850437
0.9658227848101266	0.0	0.02395069953364424	0.0	0.0	0.0	0.0	0.0	0.0	0.01022651565622918
0.42984645513448194	0.011471072314006542	0.0	0.00658347048896852	0.0075334902810475215	0.0	0.0	0.00805433446530136	0.009625200525010938	0.5268859767911831
0.6940262748905213	0.004083316319515335	0.002954154357690176	0.0034541522743655236	0.00179999250003125	0.002183324236149016	0.002424989895875434	0.002262490572955946	0.002724988645880642	0.28408631630701536
0.8369512703040399	0.01680966264056643	0.008837984173261142	0.0	0.009429404414827156	0.008996251561849229	0.009308621407746772	0.0	0.020370678883798416	0.08929612661391087
0.8415276412059799	0.010616489725171247	0.006233229446175897	0.005391576807053215	0.004729087848535858	0.00512491458475692	0.005037416043065949	0.006070732154464092	0.00982483625272912	0.1054440759320678
0.6082424404022897	0.1009057352120187	0.06836759351070301	0.06400973227900311	0.057477106646779935	0.03982485230766667	0.03893328222775866	0.01693983151825219	0.0042620382791864215	0.001037387616341563
0.9783607868956292	0.011125880798896579	0.0	0.0	0.0064213416895504225	0.0	0.0	0.0	0.0030877444464353426	0.0010042461694884177
0.9306461766802719	0.04487673905702148	0.01560513139078701	0.006178681464372522	0.0018260880441262918	0.0005795119592090287	0.00023347244399788208	2.0845753928382328e-05	4.169150785676465e-06	2.918405549973526e-05
0.4464883779055236	0.04281846205115388	0.026847454802965926	0.01920353245022078	0.017933016745813546	0.01754561359660085	0.017324835457802217	0.021802882612680163	0.030221611263850704	0.3598142131133883
0.8932245551023129	0.021095921233005136	0.01183754932312218	0.0	0.013116721319672165	0.013237555156479818	0.0	0.013533389722457177	0.012100050416876737	0.02185425772607386
0.9699454576515539	0.0	0.014975187189839872	0.0	0.0	0.0	0.009695954532764993	0.0	0.0	0.005383400625841157
0.8112818294498839	0.03774197036876825	0.03927261232333148	0.03872773706233207	0.0	0.0	0.03138231942168354	0.0	0.02157040537055677	0.020023126003443945
0.10873674043729496	0.03193535494829395	0.021381825448368887	0.016573412599290602	0.01440442290719555	0.01752260578508268	0.016165426054520326	0.02043679539058467	0.03150238963547651	0.7213410267938919
0.26811555041924234	0.013369195146184001	0.006713697189392774	0.007445344684955083	0.007765440464263593	0.008139578388130682	0.00853450175221261	0.009054137757583567	0.009611187555341235	0.6612513666426941
0.98819494795443	0.0	0.00874232234084223	0.0	0.0	0.002504354493253661	0.0	0.0	0.0	0.0005583752114741939
0.5968514687457074	0.015646918277215607	0.012308576043023822	0.006135556674811334	0.013582307618663081	0.0075674640670332464	0.007708989797659831	0.007937928479555776	0.009211660055195034	0.32304913024113485
0.29629922538054587	0.015521525763068842	0.012220756138474153	0.010226974738498295	0.009748300707188852	0.009610942072117446	0.008790952644569963	0.0102352995042602	0.01416042656099764	0.6131855964902787
0.7794778991159647	0.07819032761310453	0.04775039001560062	0.03387207488299532	0.024544981799271972	0.01744773790951638	0.011452938117524701	0.004800832033281331	0.0016432657306292252	0.0008195527821112845
0.9942116616278973	0.0048846913025010616	0.0006871049146740624	9.994253304349999e-05	1.665708884058333e-05	2.0821361050729163e-05	8.328544420291665e-06	4.164272210145833e-06	0.0	6.662835536233332e-05
0.39339032952572117	0.026210475028421748	0.01784844232154681	0.013983917245859586	0.012147434963124601	0.013571645713000713	0.014479475957073789	0.016857324899118405	0.027130798349248125	0.46438015599688504
0.7237792569607794	0.0315800010009509	0.011314915836711542	0.007352818510918706	0.005446841165774152	0.004837929366231253	0.004679445473199539	0.005300869159034416	0.007277747193166842	0.19843017533323323
0.7209172236160452	0.060342560394741784	0.07277425495410125	0.0	0.0	0.07159704277621698	0.0	0.0	0.05456921130958593	0.01979970694930891
0.48264541314790665	0.021072980506034837	0.015286035088304038	0.010003208025897518	0.010486495044224928	0.011157264095524179	0.011557225765864104	0.01254879740691517	0.019702278531640718	0.40554030238768785
0.8103750452726978	0.03468200873398804	0.02142283242649171	0.016069205823213757	0.011523202517786445	0.01412508169900629	0.011610625658275434	0.013683802989871405	0.016202422037292216	0.05030577284137695
0.5430958333333333	0.0	0.0	0.0	0.0	0.0	0.0	0.0	0.0	0.45690416666666667
0.8227591348496649	0.046164675110476186	0.03260348942302486	0.023827869569382376	0.02274080892306026	0.01893401416927325	0.014764865866712204	0.010437448198019967	0.006101700562689247	0.0016659933276967226
0.4578072342357729	0.009656200922296326	0.012055671039312151	0.0	0.0	0.014009406256118441	0.0	0.01584650056445868	0.0	0.4906249869820415
0.9969125128645298	0.0	0.0027499885417144095	0.0	0.0	0.0	0.0	0.00010416623264069733	0.0	0.00023333236111516202
0.4842168925964546	0.015762252346193953	0.010590198123044839	0.00794994786235662	0.008525547445255474	0.009013555787278416	0.004913451511991658	0.010782064650677789	0.018656934306569343	0.4295891553701773
0.19189915910248595	0.12741643215618814	0.0772840763905706	0.05568545255651215	0.04672116773692517	0.0444832279775872	0.04925555100916052	0.054537255851627935	0.07232804188621579	0.28038963533272654
0.9079239652750861	0.06732432286001258	0.016845667512700932	0.003950938347857616	0.0021004988684812645	0.0011377702204273515	0.000462609869844088	3.7508908365736864e-05	1.250296945524562e-05	0.0002042151677690118
0.8051980465727668	0.02022063411509247	0.019093336883002354	0.020461900681370063	0.02154344046123512	0.0	0.02005008361134452	0.0	0.020237273188628856	0.07319528448655979
0.9248862606149828	0.019961573970107543	0.020086333807420715	0.0	0.01872645158070714	0.0	0.0	0.0	0.011727424707438181	0.004611955319343597
0.9032920696163766	0.005229144878563006	0.005833309027879051	0.003354152691030454	0.0036041516493681277	0.0	0.0037124845313144528	0.004208315798684172	0.005283311319536169	0.06548306048724797
0.9970208581595154	0.001679152673727719	0.0007499937500520828	0.0	0.0	9.583253472887727e-05	0.0	0.00015833201389988416	0.0	0.00029583086807609936
0.6340265453545629	0.05178677064846985	0.03373159697053016	0.027070262704026796	0.02316261320935503	0.025149765457711568	0.026820306446371886	0.0363144782996309	0.04709175894218512	0.09484590196715575
0.872763030154041	0.0	0.0	0.0	0.01845408977462594	0.0	0.0	0.0	0.0	0.10878288007133304
0.20668134942608174	0.1564796349571799	0.08549029730506139	0.05881152915804506	0.052545682394427765	0.047025075877114464	0.04732483731696858	0.0476870490567923	0.06462773376188118	0.23332681074644762
0.18195772081763048	0.06051530353324847	0.04182577515994043	0.02993319523132087	0.027703596475902863	0.03082753055299041	0.034404871839668554	0.04266187469322218	0.05268674969426211	0.49748338200181363
0.9533341658341659	0.007001332001332001	0.0024017649017649017	0.0053321678321678325	0.0023976023976023976	0.0028346653346653346	0.0025474525474525477	0.002693140193140193	0.002901265401265401	0.018556443556443557
0.9491708333333333	0.024020833333333335	0.0053	0.0092125	0.0038791666666666666	0.0026666666666666666	0.00215	0.0022916666666666667	0.0010125	0.00029583333333333333
0.2542026427316553	0.03083186931217372	0.01994121712197031	0.014683230227388159	0.013517564090822044	0.014400139879936389	0.015607436949951292	0.017110313647452604	0.02666044978060498	0.5930451362580452
0.7109234384374375	0.031752049863342444	0.01764465702286514	0.012553329778014799	0.013561595893607092	0.013619925338310778	0.01543647090193987	0.026185754283047796	0.02883974401706553	0.12948303446436904
0.4879533117985947	0.06137816777115455	0.04759565753105331	0.036922641446601616	0.041896999567085154	0.03197742182556862	0.03206483732392021	0.059638183089679976	0.06552415997868727	0.1350486196676546
0.7581355430847363	0.005453553141938199	0.005603536268836423	0.003066321705474801	0.0034746091064755216	0.003674586609006487	0.0035579330658634238	0.003966220466864144	0.004087040207976602	0.20898065634282809
0.7957936567443953	0.0	0.07376721401614555	0.0	0.0	0.0	0.0830646572192647	0.0	0.0	0.047374472020194444
0.8307468902176952	0.006313452703351179	0.0035343651287101444	0.0034968098912149955	0.0038348070286713374	0.0037388325328504006	0.004168631361961552	0.004231223424453467	0.004506628499417894	0.13542835921167384
0.7374986472649779	0.007134116393483563	0.008436904276307574	0.0	0.0	0.0	0.010488899248295554	0.0	0.0	0.23644143281693542
0.9920587353910698	0.0	0.0055605500615989074	0.0	0.0	0.0018271567941930543	0.0	0.0	0.00025804947890653617	0.0002955082742316785
0.6130196202610757	0.02556592099397101	0.02647422783502148	0.027495031394917647	0.0	0.03366985129600387	0.0	0.036994754319665674	0.03945301595370135	0.19732757794564326
0.11522403979966833	0.009254089549253755	0.006566611944900459	0.00552495395871701	0.003983300139165507	0.00621661486154282	0.004508295764201965	0.00735827201439988	0.01066241114657378	0.8307014108215764
0.41961923254815847	0.0	0.0	0.0	0.020059252715749473	0.0	0.0	0.0	0.0	0.560321514736092
0.0033118928196497308	0.026395160887170685	0.04265467997533785	0.05780190298445285	0.06934561996967223	0.07816483644665145	0.09014597323823965	0.09442018963190082	0.11276266017896719	0.42499708386795754
0.20025333227778216	0.010262457239761501	0.006891637951508535	0.006108307882050491	0.0055749767709301215	0.004541647743134403	0.006137474427189886	0.006474973020945746	0.010133291111287036	0.7436219015754101
0.702476482370627	0.09868034763199647	0.06617417412415309	0.0501626141526366	0.03949795743298673	0.027200912804667295	0.011335101753567726	0.0038561000087449352	0.00024569103727424535	0.0003706186833458955
0.4949186441384196	0.01005020937936207	0.010954394883226734	0.0	0.01264193004020917	0.0	0.0	0.015683660076251587	0.0	0.45575116148253086
0.8888962962654322	0.01030412373281778	0.009033295694601273	0.003274986354223524	0.00694163774317607	0.003945816892429615	0.008904129566126807	0.00484581314244524	0.010824954896021267	0.0530289457127262
0.9580085082978821	0.0	0.011229119878667173	0.0	0.0	0.0	0.0	0.0	0.0	0.030762371823450735
0.19562310182349926	0.026104743931042815	0.01634775218407469	0.013556469318801998	0.012664925239446243	0.011394266621672854	0.01290239258768586	0.015393716697287457	0.021013777272291728	0.674998854324197
0.46370585002747666	0.024316830693910177	0.0	0.0	0.0	0.0	0.0	0.0	0.0	0.5119773192786132
0.3291513315021445	0.053785267404977556	0.03313645969231026	0.027180233163969204	0.02415001854808121	0.023553979084433366	0.02537961044861348	0.029601903991797164	0.044677951124763984	0.40938324503890927
0.2867745361404386	0.04503862893317507	0.02955790175131713	0.024764165677516086	0.021094937631452905	0.019195768517940068	0.023235667728702027	0.029074779783844568	0.04188584161096187	0.4793777722246517
0.046554896154756616	0.0226960309978363	0.013725596056331009	0.011387468800744214	0.010374141890685282	0.010403212744662384	0.010664850430456287	0.0131151081228119	0.019722497933892878	0.8413561968678231
0.3090278356182639	0.03912978294547817	0.0	0.0	0.0	0.04629274874648098	0.0	0.0	0.0	0.6055496326897769
0.7688592964195983	0.005737476093849609	0.0034583189236711514	0.0027791550868538047	0.002816654930604456	0.002416656597264178	0.002845821475743851	0.0034999854167274305	0.0051416452431448205	0.20244498981254244
0.36737763592651695	0.007412469114712022	0.008433298194590856	0.009174961770992621	0.0	0.010491622951571035	0.0	0.0	0.014474939687751301	0.5826350723538652
0.8789718983893741	0.02151249724065258	0.02532768552186028	0.0	0.0	0.0	0.027301920505804	0.0	0.0	0.04688599834230902
0.961637819684836	0.016362363646969608	0.0	0.007066607778268515	0.0	0.006254114549045424	0.0	0.0	0.004441629653086224	0.004237464687794268
0.8247173970108458	0.014316607014137442	0.008737463593901693	0.004429148211882451	0.009724959479335504	0.005345811059120587	0.0055874767188470046	0.0060333081945491895	0.014354106857888092	0.10675372185949225
0.9848348573427272	0.007611719049284631	0.004613667782607972	0.0	0.0022402105298222823	0.0	0.00044554372990889256	0.0	0.0	0.00025400156564899483
0.46926338765037157	0.020198107234496318	0.0	0.0	0.02726265453697224	0.0	0.0	0.0	0.0	0.48327585057815986
0.8061484701624477	0.04318489090417455	0.0292197932483308	0.02416124134201385	0.0211327661875741	0.021690205295671526	0.01639869376208998	0.019955488071219087	0.012030700750878798	0.006077750275599559
0.2708172016152533	0.03251321760126556	0.02162690978726947	0.01797177469714	0.012934515632155197	0.014021064901544481	0.014549768952166853	0.024715873610590734	0.028933016943507764	0.5619166562591066
0.23535	0.0130125	0.0073625	0.0080625	0.008229166666666666	0.0	0.009283333333333333	0.009895833333333333	0.010733333333333333	0.6980708333333333
0.2344948562714322	0.02832071533035279	0.0	0.0	0.0	0.035283186320057	0.0	0.0	0.0	0.701901242078158
0.9787097553558858	0.009205916780178536	0.004207228935737702	0.0019494882593319254	0.0014829440605174475	0.001449619474887842	0.001953653832535626	0.000437385186388573	0.0004457163327959744	0.0001582917817406264
0.9812805502585582	0.014930593143418632	0.0031435019027554563	0.00041635786791463	0.0001332345177326816	4.1635786791463e-06	0.0	8.3271573582926e-06	0.0	8.3271573582926e-05
0.9267673816876721	0.014769217928386612	0.01530339704532176	0.007904181620899758	0.007991820382271931	0.007503547283198397	0.0	0.006309990818796428	0.008421667640430681	0.005028795593022285
0.7897333333333333	0.007229166666666667	0.004020833333333334	0.0036625	0.00295	0.0029916666666666668	0.0029958333333333334	0.004066666666666666	0.005529166666666667	0.17682083333333334
0.08560455535700152	0.03927204262107977	0.02449295827449608	0.01923613627748689	0.016828495140980303	0.016037056013062913	0.01483740091390392	0.016149523678609067	0.0184446971495695	0.74909713457381
0.48507766933746016	0.1922305701852915	0.12161678689397533	0.10653637188095416	0.06030501959413923	0.02609639817287772	0.006406576308980023	0.0007488206075431196	0.00014560400702227325	0.0008361830117564836
0.09751159215607853	0.0	0.0	0.0	0.0	0.0	0.03154982856523895	0.0	0.0	0.8709385792786826
0.42417653821162593	0.038832242048616315	0.026303293847153495	0.02011379350560637	0.020105463087919228	0.020126289132137085	0.022363006281134936	0.02335016077706136	0.03863647723296846	0.3659927358757768
0.8835254853104779	0.0024749896875429687	0.0014583272569697627	0.0012166615972433448	0.0012041616493264611	0.0013124945312727864	0.0005791642534822771	0.0021249911458702257	0.0022499906250390625	0.10385373394277524
0.7806004041582467	0.04318243369929793	0.045778212953896794	0.016616320493323056	0.033432636820066246	0.017049644799066687	0.030745192808483156	0.020537072144330325	0.008945646965688215	0.0031124351576008835
0.5976872159528779	0.061506225604752204	0.039099047309597304	0.03068021344930579	0.028993114135392843	0.031355053174870966	0.029005611167347754	0.04012380392989998	0.05828199136038524	0.08326772391557005
0.902781886283055	0.0	0.004949649399834178	0.0	0.0	0.0	0.0	0.00641204581342155	0.0	0.08585641850368932
0.349826059785439	0.009698989688574107	0.005661910217685658	0.0056244141235287995	0.006207686699302156	0.0	0.0076158733465264035	0.008432454952609103	0.0	0.6069326111863348
0.8487416763975909	0.04527704883040568	0.029741052781370198	0.021278287692159597	0.017402659367427145	0.012689962290052693	0.00963884668667261	0.008144678963206644	0.005244235735302119	0.001841551255812396
0.998019101521047	0.0010986495765621424	2.0807757131858757e-05	1.6646205705487006e-05	2.913085998460226e-05	4.1615514263717515e-05	3.7453962837345764e-05	4.5777065690089265e-05	3.7453962837345764e-05	0.000653363573940365
0.8327257291250499	0.09076608070315621	0.040888433879344786	0.018731688640298307	0.01005043947263284	0.004561193234784925	0.0016729924091090692	0.0004702690105207085	8.739512584898122e-05	4.577839925422826e-05
0.5917198698967586	0.03763998384121074	0.021318773764456494	0.01173178075688102	0.025154403894767967	0.013930708779470008	0.014442959057459489	0.031080681501101548	0.016112978256433323	0.23686786025146075
0.6577070191081741	0.03394971708569095	0.022291480904325797	0.01767068607761602	0.014808209931583903	0.015183206806609945	0.017283189306755778	0.01921650652911226	0.028878926008949927	0.17301105824118132
0.9948541881075496	0.0	0.0	0.0	0.0	0.0	0.004854146441056495	0.0	0.0	0.0002916654513939525
0.5139984268157168	0.00968049376344802	0.0	0.0	0.0	0.011965356650865459	0.0	0.0	0.01483704224707317	0.4495186805228965
0.540471279454966	0.05238244056920224	0.032997895701814696	0.030872762881013396	0.0280267516719795	0.025026564160260015	0.02633081234243807	0.032960393357918207	0.05647436298101965	0.17445673687938829
0.33357642636573137	0.0720902805849235	0.04586540424982185	0.03541796026887478	0.030183820005584193	0.031854910965440505	0.03583885849068398	0.04182728170592966	0.04904506111358835	0.3242999962494218
0.7443539592273333	0.08506771070543649	0.04747479390123137	0.034659691551726296	0.025132977056495923	0.01661743138049614	0.013776130566129188	0.014820726453764097	0.009998871836441355	0.00809770732094582
0.798847437569535	0.02657227266476934	0.015934196435640265	0.013775746186251756	0.015588344368653303	0.011271443869876285	0.012500677120010668	0.020884464575164487	0.022263705950739	0.06236171125935988
0.8221336955887623	0.05571344039870321	0.038661877338756055	0.03424897282250873	0.013801265115968964	0.011346873463400811	0.008775804448741134	0.006154730850327947	0.006850627974230971	0.0023127119985998715
0.4078706477598029	0.044504360561880035	0.026309000732308102	0.02956693961786832	0.0	0.029799946741228947	0.03274166167365688	0.0	0.037393482457892285	0.3918139604553625
0.9289351099555845	0.015503779072189862	0.009649758756031098	0.008662283442913928	0.007658141879786339	0.006158179378848862	0.0055665275034790795	0.005987350316242094	0.005737356566085848	0.0061415131288384455
0.312611477679518	0.01959928321671053	0.010897267991302143	0.008398504899820804	0.009346454957820381	0.010086521231170925	0.007346612949496714	0.01206141718533671	0.02155339079241141	0.5880990690964123
0.9697921047262552	0.0	0.0	0.0	0.006587028300904779	0.0	0.0	0.0	0.0	0.02362086697283996
0.6955567585575081	0.0	0.08931873074040143	0.0	0.0	0.0	0.0	0.0	0.10308570000832848	0.11203881069376197
0.7610553465251649	0.00270003375042188	0.0026917003129205783	0.0029500368754609434	0.00301670437547136	0.0	0.0034750434380429757	0.00353337750055209	0.004112551406892586	0.2164652058150727
0.5972893836971507	0.04353313091177169	0.025231889309559212	0.01935499993752421	0.017172512318143388	0.016327006618268754	0.017459900955046587	0.02092105975601121	0.029426097387262436	0.21328401910926184
0.3652682886185636	0.0504957507082153	0.03370271621396434	0.026470588235294117	0.023475254124312613	0.02435427428761873	0.024237627062156306	0.03319446758873521	0.04662139643392768	0.3721796367272121
0.7994341690242958	0.0076333015279103	0.0	0.00905829559043504	0.0	0.0	0.0	0.011704117899508752	0.0	0.17217011595785017
0.8852049212770655	0.018427707806465323	0.012823984767872543	0.00995337869085364	0.0092409350926385	0.0085743211995717	0.00889096279877843	0.010749149025702133	0.013323945187672643	0.022810694153379524
0.7103387106177076	0.009027841396483806	0.005546625802636729	0.004347355358823382	0.004022552946957267	0.0035020362612743915	0.003806018005713191	0.004738783906456905	0.007437142405036936	0.24723293329890983
0.45215981866439997	0.012020983595628278	0.009145947657679055	0.0050792301570436295	0.011200140001750021	0.00623341125097397	0.007029254532348321	0.007637595469943375	0.007845931407475927	0.4816476872627575
0.7824181694496496	0.011460241808598103	0.006339441845324296	0.0	0.00659819457370488	0.006965456510761192	0.0	0.007825183317961195	0.008580574347588382	0.16981273814641232
0.5511889090697015	0.016063186309632913	0.011714128605468815	0.012934697482212187	0.007556696049189343	0.00705263859497109	0.00833152816889674	0.00850649026044357	0.018950060820155632	0.3577016646393281
0.6397055760595179	0.1282460364405862	0.08491972906999025	0.06811157117744583	0.044371870600094974	0.023477268372337146	0.0085144670960002	0.0018953437028767569	0.000545692362806275	0.0002124451183444277
0.19981000237497032	0.0	0.010437369532880839	0.0	0.0	0.0	0.0	0.0	0.014053990991779269	0.7756986371003696
0.6071795896782468	0.04514205527309673	0.028973196254054707	0.02179860339033866	0.020578547842417125	0.01932101618551507	0.020457791491257656	0.0248008561208896	0.03673075081302336	0.1750175929511603
0.6700333754171928	0.01825439484660225	0.011358475314274762	0.010604299220406921	0.00880844343887632	0.009754288595274108	0.010408463439126322	0.012166818751901065	0.01599186656499873	0.2326195744113468
0.2437936320165281	0.015882470550992185	0.009334544061047336	0.008830536996617738	0.007081090987853846	0.007539279228244389	0.008051616987953815	0.008934670687615588	0.016932138156250522	0.6736200203268965
0.8459967830920653	0.026718670566959188	0.017826336975273145	0.014384412164245651	0.01263844788359127	0.013280162678867582	0.014342742372344593	0.015496995608003933	0.020280687718245535	0.019034760940403864
0.7008279546145865	0.027201246723808175	0.01808832904841472	0.012979761572405402	0.013813133101933838	0.015163194979769905	0.015996566509298343	0.018034159898995372	0.019817574972186225	0.1580780785786015
0.9364222253678277	0.008001865158996478	0.0038843601422183737	0.004250730659383665	0.002935127438653755	0.0031890888198706046	0.003468030009075997	0.003771951006269932	0.004050892195475324	0.0300257292022282
0.25599273330305544	0.0	0.024925103854599395	0.0	0.0	0.0	0.0	0.0	0.0	0.7190821628423452
0.6070781344387277	0.0	0.0	0.0	0.0	0.13700085404211887	0.0	0.0	0.0	0.2559210115191535
0.7456551804578931	0.006056920051987869	0.003944912853667478	0.00289932349118539	0.002853500849801713	0.003165927950144966	0.003253407538241077	0.0036866397840503882	0.006111074082714034	0.22237311294031392
0.7945782531312896	0.09151017149320514	0.05171410036760425	0.03273091701458773	0.01645486451870457	0.008591293933698166	0.0033184184700344316	0.0006445549659841314	0.00010811889751991883	0.00034930720737204546
0.9187501823380109	0.05711034888034042	0.012586532410320957	0.008014537028161324	0.0028465568331951037	0.000516798019496622	8.335451927364871e-05	3.750953367314192e-05	4.167725963682436e-06	5.001271156418923e-05
0.3862977162860477	0.013835639273212201	0.008972328721453576	0.007813802300383397	0.006667777962993832	0.006409401566927821	0.007217869644940824	0.008459743290548424	0.011289381563593933	0.5430363393898984
0.817650144025042	0.15912269601558468	0.021532992557318636	0.0007950515326595514	4.995088163306082e-05	8.32514693884347e-06	1.665029387768694e-05	4.5788308163639086e-05	5.827602857190429e-05	0.0007201252102099602
0.9250533280005333	0.0019081425190814252	0.0012665400126654002	0.0010040662600406627	0.0009290737592907376	0.00111655501116555	0.0009332400093324001	0.0012623737626237376	0.0016206712662067127	0.06490600939906009
0.379932360952611	0.08709776841123208	0.05389465968063041	0.041608010062557786	0.03794700497296937	0.035972811102133295	0.037139001574357136	0.042915809377837386	0.06110421577855709	0.22238835808711443
0.22133804401263218	0.01701927323328695	0.01951071151811084	0.023031222137970687	0.0	0.0	0.02851405287848614	0.0	0.0	0.6905866962195132
0.7744518795676703	0.04547878767676936	0.03315805701619153	0.03407471604403297	0.017041524653961217	0.016224864792793392	0.015120707327438938	0.02547062107815768	0.010774910209081591	0.02820393163390305
0.8352039328417281	0.07068283131275258	0.042128067324917716	0.025263508728075656	0.014348206474190725	0.008844727742365537	0.0027413240011665207	0.0006249218847644045	0.00010415364746073408	5.832604257801108e-05
0.5536573678618305	0.06130127710993979	0.034238213296110334	0.025842205045938458	0.027950582303797995	0.02291297735369487	0.023821329611033563	0.024071334819475407	0.03662992979020396	0.18957478280797516
0.6981519678313228	0.0025543263120611703	0.0013334166718753256	0.0013500843802737672	0.0015250953184574036	0.0016792716211429881	0.0018251140696293518	0.0	0.004041919286622081	0.28753880450861513
0.5890299085825715	0.01671680597338311	0.009595913299277494	0.009987583229860248	0.0	0.012254268785573213	0.012920941007841732	0.013775114792623272	0.014683455695464129	0.32103600863340526
0.8394467127739355	0.04406716106991084	0.03639280059995	0.01273227231064078	0.022160653278893425	0.010511624031330722	0.016073660528289308	0.009970002499791684	0.005712023998000167	0.002933088909257562
0.5583675406532835	0.03556589870192588	0.0	0.0	0.0	0.0631676672134287	0.0	0.0	0.0	0.34289889343136193
0.6065516393681692	0.014012441614826605	0.008924962812654947	0.007441635659851418	0.006958304340398582	0.006174974270940538	0.007816634097357928	0.008274965520976996	0.013741609409960791	0.3201028329048629
0.3157982388575473	0.03093032454149926	0.02086724816287445	0.01582113787288965	0.014667860191102692	0.015408955596727522	0.01722838645210983	0.020146970043924475	0.03271228428086683	0.516418594000458
0.26861054323341926	0.01829098191720135	0.010450800048298518	0.009955323870709864	0.01089214857623463	0.011208587143434107	0.012811598306220933	0.013869169307124448	0.014048206917513626	0.6298626406798433
0.6757646607736004	0.0	0.0	0.0	0.0	0.10344540161621718	0.0	0.0	0.0	0.22078993761018242
0.5266376636622885	0.024728877417206137	0.01423367540226057	0.014962219770612602	0.0	0.017035448887408672	0.0	0.019383443308840367	0.0	0.3830186715513832
0.9500958730715727	0.0	0.03113890525066944	0.0	0.0	0.013743895663362283	0.0	0.0	0.004190008313177012	0.0008313177012185697
0.05982859735362306	0.022143323912708686	0.014176722038850712	0.011562810870207656	0.010068552733992917	0.01012682463902636	0.009190311879560297	0.012103907131232492	0.014630410442325381	0.8361685389984724
0.598885004645814	0.004083316319515335	0.0	0.00476664680563831	0.0	0.0	0.0	0.005591643368152633	0.0	0.38667338886087976
0.9236336515264519	0.038570672622197405	0.01348744380231749	0.009487460468914712	0.007462468906379556	0.003983316736180266	0.0	0.0018916587847550635	0.0008458298090424623	0.0006374973437610677
0.03763398339126272	0.21211730180864571	0.28317272670510124	0.22952109392886133	0.13683684725373071	0.06768372635128103	0.024434407975523965	0.0049992715466106105	0.00028305617416279894	0.003317584864819864
0.9542001908325382	0.0	0.007558301840408998	0.0	0.0	0.0	0.0	0.0	0.0	0.0382415073270528
0.33983779778012774	0.1604328168064148	0.10160953229472842	0.07901945927042307	0.06682514967068287	0.07034313929573595	0.07093849138612955	0.0640274111759661	0.03868955927292105	0.008276643046870447
0.8173056097032705	0.0071058462871328365	0.004694190366704987	0.00346961896669499	0.003019776411589277	0.0035071058462871328	0.0037820096299628464	0.004431782209559987	0.006201995968077839	0.14648206461071958
0.7455978548260169	0.051368422805797634	0.030299749757460435	0.020918777350760098	0.018841056431566368	0.016613439814795537	0.015880616404418593	0.01900760720665204	0.02028588440543455	0.061186590997097855
0.6783700078781841	0.025906303797784937	0.02791544916070245	0.0	0.0	0.032454783808455914	0.0	0.0	0.036197963343518005	0.1991554920113546
0.67421998358518	0.010944602065600953	0.012315281197531945	0.0	0.007378336603798739	0.008532373441321186	0.0	0.009811396217925483	0.011107083786407363	0.26569094310223434
0.9201343316541877	0.007129077553197252	0.004108281979808586	0.0028291313025253853	0.0030624617192285095	0.0025458015108144483	0.0027624654691816354	0.0029124635942050724	0.004566609584046866	0.04994937563280459
0.8925956468500887	0.0018533789805999117	0.0018908630498704717	0.0021282621552506853	0.0	0.0024489591923432543	0.0	0.002432299606000783	0.003036209610915361	0.09361438055493082
0.5678592985742533	0.06728275574981787	0.040986575085857006	0.03387657404516599	0.030575502133416588	0.03055052554896451	0.032361327921740034	0.038771984597772924	0.057196378395254446	0.10053907794775731
0.2236279007746511	0.01957671296238421	0.0	0.025910600510878037	0.0	0.0	0.0	0.0	0.0	0.7308847857520866
0.9574065664876665	0.02754158733861863	0.009973462424542882	0.0030286997421230893	0.0008165407832959085	0.0007540504172273441	9.165253690056117e-05	0.00012498073213712885	2.4996146427425773e-05	0.00023746339106054483
0.5892540945016395	0.004920484798993405	0.0	0.005716261764791661	0.0	0.0	0.00668702633563456	0.0	0.0	0.39342213259894093
0.32793069488724563	0.028205278004974212	0.01779365370812399	0.014964362616635231	0.013704117912166787	0.01333689428967267	0.014025438581849138	0.017956400540820244	0.026623712630823415	0.5254594468276886
0.531299217519562	0.01200803313250502	0.006666500004166563	0.007724806879828005	0.0	0.009395598443372248	0.0	0.010958059381848788	0.0	0.42194778463871735
0.712812929562211	0.057387428666638894	0.037151664097971424	0.026887991002624234	0.02218519598450452	0.021210480276585997	0.021197983921356273	0.022714208355896198	0.028679135252218102	0.049772982879993335
0.7791496112829951	0.020741289782593306	0.013474967624266601	0.011022323640739707	0.009102682084872308	0.008977759640889614	0.009785591445311036	0.010793299160104769	0.01559032100904022	0.1213621543291873
0.34439548046197865	0.04225057956183037	0.03093502641966542	0.02545895031432092	0.01761032559888056	0.0195066936780769	0.02930181073912408	0.021841649088364903	0.04788955953300892	0.42080992460474925
0.5903950800409996	0.01400404996625028	0.0	0.01563736968858593	0.0	0.0	0.0196040032999725	0.0	0.024245631286405948	0.3361138657177857
0.18222985048512141	0.039018009273338525	0.025078840041159293	0.020883758326633146	0.01833421511979104	0.017538524347721032	0.020113063076198846	0.023833229879646565	0.0351312056589861	0.6178393037914041
0.0074202221897992785	0.028838818600579446	0.033036663401213084	0.03157763094816266	0.030131104487566958	0.029981032578110346	0.029272359672343	0.031173270525460116	0.03916876836817642	0.7394001292285887
0.3277007040786568	0.03832854226555014	0.024151147773195016	0.018872640919885015	0.016377119526725825	0.017435320584926885	0.017431154439028453	0.022405532641753115	0.030308711411073615	0.4869891263592051
0.8224507397885842	0.040220665747226055	0.0	0.0	0.047333136111932864	0.0	0.0	0.0	0.0448581464243899	0.04513731192786697
0.19650833333333334	0.015733333333333332	0.008725	0.009683333333333334	0.005079166666666667	0.010704166666666667	0.005620833333333334	0.0128	0.013329166666666666	0.7218166666666667
0.9798218793478352	0.018166140413726453	0.001178862127283785	0.0004665461422465863	3.749031500195783e-05	1.2496771667319276e-05	1.666236222309237e-05	8.331181111546184e-06	1.666236222309237e-05	0.00027492897668102406
0.2571572618447423	0.012362448489797959	0.013837442343990234	0.0	0.0	0.014979104253732277	0.0	0.0	0.01687492968779297	0.6847888133799442
0.7814934875542704	0.0	0.0	0.0	0.029045591286739277	0.0	0.0	0.0	0.0	0.18946092115899035
0.5933520244289565	0.04668746849522794	0.027536733002003808	0.0	0.027595055885820455	0.0	0.03346067162966635	0.0	0.03731831380211045	0.23404973275621452
0.8594537832634658	0.0026460758902899432	0.0016959887989732392	0.0013667919559292934	0.0013001191775912791	0.0014751352207285667	0.0009459200426705782	0.00158347848552784	0.002696080474043454	0.12683662669078
0.13038624320991768	0.06384343653147599	0.04683073949411804	0.03852851001432999	0.03658313060285933	0.03822441430332922	0.041548638650981434	0.04900106641783584	0.07218732295797647	0.482866497817176
0.4957427034145894	0.020384177777036855	0.0	0.024893619681505035	0.0	0.0	0.0	0.03123684572457396	0.0	0.4277426534022947
0.9534530156614461	0.0386371209596801	0.0055314895034988334	0.0017202599133622125	0.0	0.0005914695101632789	0.0	0.0	4.165278240586471e-06	6.247917360879707e-05
0.8799421669076379	0.00820829913208695	0.005016645763975983	0.004016649930625289	0.003591651701451244	0.0035208186632555696	0.0038791505035395686	0.004799980000083333	0.006616639097337095	0.08040799830000708
0.8328195942850002	0.055454659057774816	0.02757112508851585	0.027883533969258967	0.019027783563127423	0.01637022535093931	0.011259216061981922	0.0059274378306327325	0.00259924188778273	0.0010871829049860456
0.5915410221264931	0.06500464527202963	0.0424448712447246	0.035820671668840016	0.03093376217040441	0.03271688004366139	0.034929112732211526	0.03824537868340909	0.05038974457253082	0.07797391148569548
0.9988296348127416	0.0008913101426096229	7.497001199520192e-05	1.6660002665600426e-05	4.165000666400107e-06	0.0	4.165000666400107e-06	4.165000666400107e-06	3.332000533120085e-05	0.00014161002265760363
0.49162527530632383	0.01629147289403673	0.01085404289158031	0.009409335226302839	0.007281826243718436	0.007735639314367555	0.01023785633693747	0.008972175846319742	0.01628314604870372	0.4213092298917094
0.300090759969025	0.0	0.03461368726945719	0.0	0.03595427029817564	0.0	0.0	0.04657485199463767	0.0	0.5827664304687045
0.11000224919403881	0.010454587106286915	0.0	0.0064810109710687	0.0	0.006589305498862908	0.0	0.0	0.007493148288529944	0.8589796989412127
0.7654634772355116	0.0043833150695205434	0.004483314652855613	0.005149978541756076	0.0	0.006116641180661748	0.0	0.00672497197928342	0.008074966354306858	0.19960333498610422
0.646479652771709	0.07912510455549868	0.046391430818591525	0.04046557887333908	0.028222702171841384	0.026270999529760343	0.026816144617420507	0.024236068630021264	0.028243509236255893	0.05374880879556227
0.9587655925805565	0.033505820396803575	0.0	0.0	0.0	0.0	0.007028639518702764	0.0	0.0	0.0006999475039372047
0.10115850052886258	0.011064471262357477	0.0	0.015582706610365706	0.0	0.0	0.016552982035329684	0.0	0.0	0.8556413395630845
0.9447772011229496	0.03664997792420923	0.011766813005556435	0.004435984372006231	0.0014453395090010912	0.0006206212877266934	0.00020826217708949443	4.1652435417898885e-06	4.1652435417898885e-06	8.747011437758766e-05
0.415146687520018	0.043159781871726935	0.02897562071303487	0.024375127387077856	0.018002653810797433	0.01945850612913826	0.02139270992350536	0.024129712281986116	0.0404643752937702	0.364894825068945
0.33756543790565224	0.03610958835320358	0.04121489578058895	0.0	0.0499315805111166	0.0	0.0	0.06418040984738478	0.0	0.47099808760205386
0.8469272302227103	0.0343341569537691	0.020956564421261054	0.016730310063976173	0.013598056588547517	0.013872596733804211	0.01294082411959967	0.013702049067811415	0.013980748912238668	0.012957462916281895
0.5228662976988057	0.11638716657650534	0.07356747534434689	0.06137072947442886	0.055940243851691565	0.048270983313220425	0.03778036702592485	0.03522533394365611	0.03563730181848446	0.01295410095293579
0.020863941133137165	0.03753261941724136	0.033782687049206936	0.02845536914567301	0.024622197435395867	0.023927148927669173	0.024917697100357513	0.03049889499773173	0.03909335708429232	0.736306087709295
0.4369923871102305	0.05702367295859839	0.04324538533736573	0.02935446866200855	0.0347606632599854	0.029054124517676503	0.032236938158306395	0.04364584419647513	0.059564083846073625	0.2341224319532798
0.5110860171592628	0.037231183355765106	0.013479896827744836	0.015034147682999495	0.01565501464662669	0.017659289878201735	0.018517669707109136	0.02031776721239067	0.04678586756782659	0.30423314596207296
0.475425819139362	0.020328489050364988	0.0	0.0	0.024978334055531484	0.0	0.0	0.031765607813072895	0.0	0.44750174994166864
0.6252860364295997	0.03686229478186342	0.02432245770821372	0.01264801085066194	0.012652171380547026	0.025424998127761552	0.013297053512735382	0.013226324504688917	0.026856220408231192	0.20942443229569718
0.3116449199286774	0.014381176156909797	0.013127197587028612	0.010548417737339399	0.009452748754353514	0.008677864986918629	0.007886317052442134	0.008194604142711927	0.008931993534303188	0.6071547601193155
0.5772005050441914	0.010309235391430083	0.005629659261852079	0.004479558628046621	0.004692077223423716	0.005154617695715041	0.005675496605953021	0.006013026139787232	0.009071627100704645	0.3717741969088962
0.07315033267173476	0.0490331922755246	0.03510217328889388	0.026339112958593917	0.024836992930465575	0.02249019044884678	0.02139168715957841	0.02564006541087768	0.034394803746561974	0.6876214491089224
0.9297368783349117	0.03471019904129763	0.014626677624854504	0.008302078857233447	0.005194014159424946	0.0030329705171903095	0.002127668450848773	0.0011723035974284415	0.0007968326943374816	0.00030037672247276796
0.06337473593860025	0.01111245369810959	0.008179132586947555	0.006383306736221932	0.005770809288294632	0.005562476823013238	0.006366640138999421	0.007487468802213324	0.011604118316173683	0.8741588576714263
0.8240268752891553	0.0	0.0	0.0	0.0	0.12841203219366212	0.0	0.0	0.0	0.047561092517182595
0.77670093041279	0.0	0.021691576285098813	0.0	0.0	0.0	0.0	0.0	0.04139566085141312	0.16021183245069812
0.7593478387680103	0.04762460312830726	0.0	0.0	0.0	0.0	0.0	0.0	0.0	0.19302755810368247
0.26166838791351565	0.17553386414365194	0.10556517973148549	0.08102908351933905	0.07102641836292767	0.0663957090981777	0.07429123496685212	0.07657327514408502	0.07124296232135123	0.01667388479861412
0.6458372396321621	0.03902132109984708	0.021421101097097047	0.02453364000383338	0.013887673595919948	0.024341970941303432	0.01908357187798181	0.021833606253411502	0.04090467797514136	0.14913519752330237
0.9404431095876735	0.005923658025225465	0.0028453525907684114	0.003381976105694033	0.0035400512496256116	0.0036606875436786582	0.0	0.004072514892342507	0.003877000898532397	0.03225564910645945
0.09377381829995127	0.014273278939104286	0.0	0.00872556737012649	0.010149979799999168	0.0	0.011078763343454158	0.012769732485349794	0.01496882535953919	0.8342600344024756
0.6513996925217798	0.030322852131307365	0.017044626005657933	0.014840615456405172	0.011886658028389657	0.011849160684451517	0.012244965981576305	0.014653128736714482	0.021890116116775063	0.2138681843369428
0.7136375756161781	0.022093255786824872	0.013773393104137851	0.010915393204126185	0.009694702284733448	0.0098530171479994	0.0105529354908594	0.012177745929641541	0.018314529971503325	0.17898745146399586
0.37916723959049486	0.012595990783218124	0.008529273282582699	0.007529260782426447	0.005787572344654308	0.005937574219677746	0.006504247969766288	0.009154281095180357	0.012529323283207707	0.5522652366487915
0.4833397867459396	0.029756477352685246	0.018261075929603677	0.0	0.02096734573221252	0.0	0.025901083756968646	0.0	0.03698429947165287	0.3847899310109375
0.8562589322544489	0.0	0.015299936250265624	0.0	0.018104091232953198	0.0	0.0	0.02205824142399407	0.0	0.08827879883833817
0.4714820973838966	0.012940896985458684	0.007381104206520878	0.007660344173678924	0.007906242055206158	0.009014866402430637	0.004655388706202045	0.010515260255817152	0.01132380583236433	0.45711999399842457
0.3442551914936169	0.03702793240225326	0.023086730442318588	0.019457684743841873	0.016920269324355856	0.0157411419619346	0.01944518516049465	0.021965934468851037	0.033548881703943205	0.46855104829839006
0.2633533656345526	0.035193079498429994	0.0	0.0	0.043598328099981286	0.0	0.0	0.06776601717648527	0.0	0.5900892095905509
0.20028991906426122	0.03944732095623305	0.02453065185968917	0.018628132979543213	0.016903614407644534	0.016620360149458276	0.01707440006331566	0.02258119608276023	0.03098718274481707	0.6129372216922776
0.6915729330327189	0.03214796230928557	0.026546865427812948	0.019770538397102765	0.010814617862664772	0.02237104766350077	0.025600846832504697	0.013294270127900047	0.04400028338883031	0.11388063495767921
0.07265712238129364	0.010766487225212912	0.006941550974150431	0.004862418959684005	0.0047624206263228944	0.0036707721537974367	0.0037166047232546125	0.0043999266678888685	0.0049207513208113195	0.8833019449675839
0.14393301602914085	0.03064124898932224	0.019475864598354573	0.016262534488076085	0.013257591544482325	0.012974184997791096	0.013691036851186557	0.017279463861497552	0.025048137435504172	0.7074369212046445
0.10904772817232974	0.016274660944563656	0.00950396866731943	0.010024791150184372	0.0056207162350784354	0.01187475260932064	0.006333201391637674	0.014291368929813962	0.016445490718943356	0.8005833211808088
0.9193102184002866	0.03260172153755135	0.01722787457607346	0.009524285678574107	0.0071702955611662456	0.0050287895074536074	0.004133023356581589	0.002912281578881584	0.001579048238048813	0.0005124615653825963
0.5166000666000666	0.023368298368298367	0.02604062604062604	0.0	0.030544455544455545	0.0	0.03525224775224775	0.0	0.038603063603063606	0.3295912420912421
0.8753645651050781	0.012461876906154691	0.0	0.0	0.0	0.0	0.016674166291685416	0.0	0.0	0.09549939169708181
0.5461287649442207	0.007941101760201213	0.005492560682593288	0.006113024323007542	0.003139795871626489	0.00332302003389647	0.007241518595170378	0.003939319488804587	0.008532416102072515	0.40814847819840677
0.9432377365094312	0.008270798871671368	0.009595793350861038	0.0	0.011041620659913917	0.0	0.010558289340461081	0.0	0.0	0.017295761267661386
0.9185560908924195	0.014216528016271277	0.015429371655302336	0.014587466448827168	0.0	0.013603854425420536	0.0	0.011453245086107731	0.006589366987313072	0.005564076488338362
0.4545526468102117	0.0	0.0	0.0	0.0	0.0	0.0	0.11400458866491503	0.0	0.4314427645248733
0.18627005720809497	0.02021241578160091	0.0	0.0	0.0	0.024816563264319733	0.0	0.0	0.0	0.7687009637459844
0.759665956526081	0.020093372391065543	0.012553676641922706	0.009528644186278752	0.008883692287207484	0.008763023867381245	0.008488399187776705	0.01024433274524816	0.01562864085749476	0.14615026130954362
0.8818683722577554	0.05529698535386154	0.028242255046980146	0.015662826308881436	0.007850163545073856	0.005133440280005833	0.0030292297756203254	0.0016875351569824372	0.0007916831600658347	0.00043750911477322444
0.9864422315736844	0.00899962501562435	0.0	0.0032540310820382483	0.0	0.0	0.000912461980750802	0.0	0.0	0.00039165034790217073
0.6085160086467934	0.0	0.0	0.09363194482046241	0.0	0.0	0.0	0.0	0.0	0.2978520465327441
0.8186333333333333	0.0	0.0	0.034666666666666665	0.0	0.0	0.0	0.0	0.0	0.1467
0.8799816765918461	0.01908965976762587	0.009557323116645151	0.00951151459626036	0.009378253446050056	0.0	0.009690584266855453	0.009382417856994129	0.0	0.0534085703577229
0.41998993139200586	0.09163681449213858	0.043865014083569444	0.029764802309955023	0.02594538820308632	0.02512991416719714	0.02552933002151021	0.02832940158351744	0.041010854957957324	0.2687985487890627
0.714330379103059	0.009150332246687955	0.006540715851960547	0.0045188884534896325	0.00490241035175628	0.004177053718078055	0.0060196263162721675	0.0049190852168983085	0.009925713475792264	0.23551579526600577
0.45208961941754044	0.06162168469835131	0.04843132678747062	0.027618484004867723	0.028522846616766965	0.03423241702368847	0.0342199143147682	0.03886675446346709	0.042284161568339806	0.23211279110473937
0.8866754721855326	0.02084574647605635	0.011149953541860243	0.012070783038404007	0.012912446198140842	0.0	0.01253744776063433	0.01139161920158666	0.010183290902954572	0.022233240694830438
0.7075825935089507	0.09141110672183296	0.06291036863006008	0.044023535771461834	0.03581512360438281	0.028417572821589705	0.0178680582988544	0.008329001808844626	0.002902467929392686	0.0007401709046302264
0.31230833333333335	0.0066125	0.003554166666666667	0.0	0.0040125	0.00425	0.0	0.004475	0.004870833333333333	0.6599166666666667
0.8414819566693466	0.006160934095917288	0.0	0.0	0.0	0.0	0.0	0.0	0.0	0.15235710923473617
0.6219308442600069	0.055368757004945646	0.03121132957514093	0.015724410334612453	0.03460703556949948	0.017907661796015984	0.04175676745455379	0.02058256148727756	0.04603577365848781	0.11487485885945943
0.9860698713597388	0.011831239302535742	0.0014742198919738304	0.0	0.0004247752231111037	0.0	1.2493388915032463e-05	0.0	0.0	0.00018740083372548692
0.691618783106181	0.03701655620878618	0.0	0.048333984716066425	0.0	0.0	0.0	0.05727733104933601	0.0	0.16575334491963045
0.23271637860631011	0.03655060917681961	0.0	0.0	0.0	0.0	0.0	0.0	0.0	0.7307330122168703
0.6492396663268915	0.05312558507208088	0.027908718354101227	0.01980820037028562	0.016600445174845543	0.01645482723471532	0.017748746645586736	0.019891410621788605	0.025728609764723014	0.1534937904349816
0.9572601329758536	0.030010873805749006	0.009002017049463365	0.003100279730728047	0.00036522706332539243	7.055522814240535e-05	0.0	5.395399799125115e-05	1.66012301511542e-05	0.00012035891859586795
0.9220336581930909	0.03193320027833217	0.023799900833746526	0.0	0.0	0.0	0.01510827038220674	0.0	0.0	0.007124970312623697
0.5697237854217309	0.02284306216909194	0.013660883753454764	0.010539109586760348	0.009061469814524992	0.008595284872298626	0.009490193466751024	0.011458992374546301	0.016674436415703774	0.32795278212513734
0.7305741478863236	0.12617716611098578	0.03190360398753269	0.06559541417028068	0.01962848762878845	0.013495107501274306	0.007904874115297519	0.0028661435745740474	0.0009275275124714848	0.0009275275124714848
0.7817590933711095	0.0029123786508895464	0.0030082079913336945	0.0034498562559893337	0.0	0.003633181950752052	0.0	0.0042998208407983	0.004687304695637682	0.19625015624348985
0.5156444096142463	0.0149315947876979	0.009670937997615614	0.007582515611061552	0.008362026561731432	0.00711147423445355	0.007544999041243216	0.01033373073107289	0.013731064553511134	0.4050872468673664
0.8038911738110418	0.020660141095679204	0.01591389246559074	0.009309147883773164	0.010425912267323392	0.011309322899087003	0.012396918063663904	0.014580442455381513	0.01669729434658866	0.08481575471187063
0.42091941869226573	0.03573851975505481	0.02189270534558337	0.01948654757989651	0.015161291665452487	0.017105367230462458	0.017742291344908977	0.02537289201014083	0.02946086247018321	0.3971201039060516
0.8652352862760782	0.0	0.0	0.0	0.0	0.0677989402119576	0.0	0.0	0.0	0.06696577351196427
0.25650405826569556	0.0	0.0	0.0	0.0	0.0	0.0	0.03734521091315145	0.0	0.706150730821153
0.9238086507972884	0.0015166603472485532	0.001712492864613064	0.0	0.0018666588889212962	0.0	0.002349990208374132	0.002541656076433015	0.0	0.0662038908171216
0.7472989470789462	0.017133404722519677	0.021325088854536895	0.0	0.0	0.025054271059462747	0.0	0.0	0.03213346722278009	0.15705482106175442
0.9238830828163385	0.07152433692800933	0.0025939959195569805	0.0006120664529291752	0.00036224341091726695	2.914602156805596e-05	2.914602156805596e-05	2.914602156805596e-05	4.996460840238165e-05	0.0008868717991422742
0.963171140240498	0.030062249481254324	0.005054124548962092	0.0014124882292647562	0.00012499895834201382	6.249947917100691e-05	4.166631944733794e-06	0.0	4.166631944733794e-06	0.00010416579861834485
0.30230455452640176	0.010204039116177715	0.00654575151143944	0.004824939688253897	0.005258267604988271	0.0046541084903105375	0.004841606146589834	0.006529085053103503	0.010416536459960917	0.6444211114027741
0.9516380915099093	0.03115851195409096	0.009803145835328805	0.0041144894160173575	0.00245286869031804	0.0005663669641481383	0.00012076942617864714	7.079587051851729e-05	4.164462971677488e-06	7.079587051851729e-05
0.33883271465293485	0.02468888916663542	0.01563157478117045	0.011844500826990297	0.01289854891324726	0.015102467639057272	0.008694855162127594	0.01971444879117766	0.010886275294029421	0.5417057247726298
0.8424672352818806	0.12059912627418348	0.027156230497191597	0.008637403786145205	0.000769710838360724	9.569377990430622e-05	7.073018514666111e-05	0.0	3.744539213646765e-05	0.00016642396505096735
0.8797154711521672	0.017830862483266676	0.010613707605451115	0.007894802484430734	0.007283672434293126	0.0069760287355843985	0.006921983220946379	0.007682777773158503	0.010755057412965934	0.044325636697735905
0.7766342640238999	0.02112491197953342	0.0122041158161841	0.0090374623439069	0.009720792830029875	0.010229124045316477	0.0110541206078308	0.012404114982854238	0.020141582743405235	0.11744951062703905
0.7524419388953193	0.03477004554955075	0.03753466179250389	0.0	0.04134017270524361	0.0	0.0	0.044521146816111384	0.0	0.08939203424127105
0.5195266321450573	0.04369869628198938	0.03207262858189447	0.022960755257330292	0.020400772573635925	0.02237383239814183	0.023664230173662565	0.026632145057360262	0.047153632261609416	0.2415166752693185
0.5571894129379806	0.03169191866505877	0.0	0.0	0.039741123550496346	0.0	0.0	0.0	0.05085311557222795	0.3205244292742363
0.462167101718977	0.044691737336647226	0.05141943622216394	0.0	0.0	0.06894642403653607	0.0	0.0	0.09167322367517204	0.2811020770105037
0.7282742299054595	0.01003737453281834	0.0	0.0	0.0	0.0	0.0	0.0	0.01533314166906247	0.24635525389265966
0.8336529962140796	0.01636534965559799	0.006400206807985457	0.006466919061358595	0.00721326239597058	0.008514151336746777	0.009247986123851299	0.01020280525025434	0.011353591620940977	0.09058273153321436
0.9603501652076449	0.0	0.0	0.0	0.0	0.0	0.0	0.0	0.02074158024341565	0.01890825454893938
0.3487264331794162	0.02522545800063345	0.028526063111570455	0.01571954858390705	0.017261497941289235	0.0	0.01854089916484689	0.019236860091016685	0.04335378152661321	0.4834094584007068
0.8041874127622342	0.08173163059102935	0.030570196454240535	0.02974521364138247	0.022466198620862066	0.01597466719443345	0.008670652694735527	0.003874919272515156	0.0014083039936667987	0.0013708047749005229
0.24793609188877852	0.012120503852350226	0.0	0.007228895548302545	0.007817391086588145	0.0	0.009240632069250482	0.0	0.010396754509712263	0.7052597310450178
0.1966023159587811	0.0	0.0	0.0	0.0	0.0	0.0	0.03270593823832124	0.0	0.7706917458028977
0.9350288603293326	0.025928486352770674	0.013030875971381214	0.00799177084981801	0.00635926737241902	0.00400629679912711	0.003085931318246558	0.00240710971922606	0.001515896086156204	0.0006455052015225594
0.7982683477637686	0.015666536112199064	0.00862076149365422	0.009554087049274589	0.009883250972908559	0.007091607569936917	0.007774935208873259	0.012362396980025166	0.013020724827293106	0.11775735202206648
0.8276703975909127	0.006825470108933006	0.004924653631308153	0.003539594797502735	0.0035978254992242837	0.003656056200945833	0.0035978254992242837	0.004255000561510338	0.0060601523148783604	0.13587302379556032
0.7222728691851389	0.04083255281506921	0.024897491934644606	0.021642210427724008	0.018649183057550214	0.018919762722447706	0.02035175356436674	0.024989072744302218	0.03565823706941409	0.07178686647934228
0.8287924290956652	0.057864768386809234	0.0663287195358156	0.02063504625599287	0.015478367357139585	0.0	0.00634796336175477	0.002528355485948258	0.0014995189043515206	0.0005248316165230322
0.8624785513185733	0.026150732170523265	0.01716727472637313	0.012477718360071301	0.01177803321838506	0.011086677661718893	0.011319906042280973	0.010890932413747147	0.013768804038182817	0.022881370050144102
0.8374722533410517	0.043432631320303686	0.02394229527859103	0.0	0.027523852756341647	0.0	0.02626614303741062	0.020510663462699745	0.01388061752714279	0.006971543276458756
0.630087942316509	0.020964447963989497	0.013391405826699454	0.010553077981077814	0.009252698703788606	0.009844537990247156	0.01264535489517776	0.013212186887842287	0.018972200225065645	0.2610761472096028
0.721176196149328	0.014779515291882931	0.0066857728420158125	0.006981529771475702	0.00766468662262249	0.00821871016654031	0.004144762602994226	0.00859361331655989	0.01444210245686531	0.20731311077971523
0.10823468626691167	0.012629324533223333	0.007250090626132827	0.008004266720000666	0.00559590328212436	0.008720942345112647	0.006137576719708996	0.00655008187602345	0.014733517502302113	0.8221436101284599
0.941117652205432	0.0384258044087809	0.0	0.0	0.0	0.0	0.015881943663262798	0.0	0.0	0.0045745997225242795
0.8936096632125432	0.059074261571730353	0.0	0.0	0.0	0.0	0.0	0.03667870818281438	0.0	0.010637367032912088
0.13713859960207453	0.011404976565686838	0.011775430184061337	0.0	0.0	0.012699483029894359	0.0	0.016299959208477977	0.0	0.8106815514098049
0.33247616030941585	0.03426747132568685	0.029049413176847158	0.020247065884235797	0.011152974126433715	0.023643805014670578	0.02646122299279808	0.027153074153107495	0.02961623099493198	0.4659325820218725
0.8501781212891398	0.007570675610924772	0.004041582467031937	0.0	0.004737401304139497	0.005441553300972897	0.0	0.006145705297806296	0.0	0.1218849607299848
0.9281056916327457	0.04617967744220249	0.015348784887863044	0.00574954482770114	0.002333148625733796	0.0016998654273203372	0.00038330298851340934	0.00014165545227669477	1.2499010495002479e-05	4.5829705148342425e-05
0.41989435520460877	0.02938740171246134	0.011788260856896673	0.014127597933724333	0.01525564125724799	0.01739101478111381	0.0	0.02127880985185586	0.029712078388604683	0.44116484001348655
0.35953445538530776	0.013605470524258576	0.007442379894739912	0.008238289502744012	0.008838347008254957	0.0	0.009305058401430137	0.010075965613371282	0.01113440038003642	0.5718256332898569
0.9463662210694334	0.038033719074221865	0.008654229848363927	0.004601456504389465	0.0015338188347964884	0.0	0.0006359736632083001	0.0	4.156690609204576e-06	0.0001704243149773876
0.8621297411260787	0.003862483906317057	0.0027083220486581305	0.0018999920833663194	0.0018249923958650173	0.0019291586285057145	0.002029158211840784	0.0024666563889317126	0.003666651388952546	0.11748284382148408
0.3238820385156569	0.12319015544472844	0.07683981782910239	0.05982998493010399	0.05702415346316202	0.058889157168191694	0.060113065849617425	0.06887192253573897	0.08873337940336533	0.08262632486033288
0.6612035744787218	0.03014560376611744	0.014043785281313143	0.014793675922261338	0.007853021434374153	0.017697419126377404	0.009673589268231716	0.0206344908034245	0.02315495656883371	0.20079988335034474
0.6773181443178693	0.0	0.0	0.0	0.0	0.09470495587463229	0.0	0.0	0.0	0.22797689980749838
0.7818746223879665	0.03705493864455509	0.013208608512677347	0.014446134294464468	0.01510031458988729	0.016546178045375944	0.0179378737057022	0.019242067543073813	0.01892956103252151	0.06565970124377592
0.744322466409749	0.0051744609936464955	0.003399645870221852	0.00292052911155088	0.002549734402666389	0.0026455577544005834	0.0027788772002916365	0.003924591188417873	0.005132798666805541	0.22715133840224977
0.7028804046649806	0.06085391310869538	0.04086649638959838	0.03408735796934179	0.025524893646276473	0.026833221528243634	0.012291615451602286	0.02501239578168424	0.024279065503893735	0.04737063595568352
0.20177524898054391	0.09715135434586115	0.05502772004215279	0.04230690730967723	0.03703780838807226	0.03278087629488627	0.03454279632954153	0.0371461060734175	0.05107485452705151	0.41115632770879584
0.695909600376665	0.025841558993504193	0.016620764080149664	0.015416602430823205	0.013683276319682	0.011554118524506147	0.013149945208561631	0.019566585139228588	0.02351656868096383	0.16474098024591563
0.39742805163879485	0.049211721556823906	0.029815950409438526	0.02537811137893567	0.022405675105221748	0.02146481992614703	0.025357295998867643	0.029849255017547364	0.043358436681695374	0.3557306822865279
0.8752867796158507	0.014848001598887441	0.008868828773311905	0.006108249676266931	0.006616229540278223	0.004963213097552953	0.005712691585438466	0.006066611982495513	0.011025661310671325	0.060503732819246606
0.36205703903723707	0.02433993399339934	0.021372970630396372	0.01188035470213688	0.012955462212887955	0.013863886388638863	0.015468213488015468	0.015118178484515118	0.02659015901590159	0.49635380204687135
0.9672491807096635	0.02331858333471961	0.006907823598888759	0.0	0.001908904895779615	0.00030359489627867516	0.0	9.565318649876066e-05	0.0	0.00021625937817111108
0.997975716933586	0.0012620530228877273	2.9156340462752775e-05	3.748672345211071e-05	1.2495574484036903e-05	0.0	1.2495574484036903e-05	8.330382989357935e-05	2.0825957473394838e-05	0.0005664660432763396
0.14050299580836825	0.008287430938075517	0.007349938750510413	0.0037874684377630185	0.004170798576678528	0.004099965833618054	0.004420796493362555	0.007099940833826385	0.008108265764451963	0.8121723985633453
0.8574230706762784	0.022138653939855823	0.014550876009378527	0.012331180270111567	0.009561766261457669	0.01031138208334895	0.011206756537274647	0.009690866764116724	0.014163574501401365	0.03862187295677632
0.6965797550483281	0.013975821329368797	0.0086286954095507	0.007333558212460802	0.006492343698595338	0.006392397419720234	0.006979581808111473	0.008158115013180416	0.012614053279695498	0.23284567878098855
0.9281669659709751	0.0	0.003554151857700593	0.0	0.0	0.0	0.0045333144445231476	0.0	0.0	0.06374556772680114
0.21580966104306615	0.032517210216600936	0.0	0.0	0.0	0.0	0.06446386999779276	0.0	0.0	0.6872092587425401
0.8145554088005766	0.031665743082493425	0.02006191486081656	0.01560371155841288	0.01678701037886395	0.015612044648697747	0.016553683850887683	0.019320269825463424	0.024265958909531805	0.025574254084255874
0.9034886045581767	0.01523973743835799	0.009996001599360257	0.006734806077568972	0.007009696121551379	0.007905171264827402	0.00663484606157537	0.008309176329468213	0.011807776889244302	0.022874183659869384
0.10629793399785156	0.2172216809479794	0.1832588040337422	0.1582227884783532	0.14562775321225446	0.11265582452721777	0.05408578780384221	0.018798870818656475	0.0021442787312531747	0.0016862774488495842
0.972776701456159	0.01371580942857738	0.0	0.0	0.009070266441680729	0.0	0.0	0.0034997812636710208	0.0	0.0009374414099118805
0.8451488184514881	0.028347165283471653	0.018002366430023665	0.014494383894943839	0.013552811385528114	0.013865280138652802	0.014631870146318702	0.01526097390260974	0.019335566443355663	0.01736076392360764
0.7534449720903108	0.07090727318170457	0.0	0.09630092476880779	0.0	0.0	0.0	0.0	0.0580521536282596	0.02129467633091727
0.8857373750838329	0.015087831842739971	0.01021407059039161	0.005119532118919775	0.005127863334735755	0.005107035295195805	0.00555692094925873	0.010643128204914584	0.005486105614822899	0.05192013696518801
0.9219606471068459	0.06755968744272838	0.008130487662651405	0.0007913896802785691	0.00033321670748571335	4.5817297279285585e-05	4.9982506122857e-05	7.080855034071409e-05	0.00012079105646357109	0.0009371719898035687
0.8570821210933918	0.007932008969880874	0.005080987353801779	0.0037305034303958917	0.0032761739623365037	0.0034970864559800596	0.0036638128662770824	0.0040264428086731075	0.0060896821360987684	0.10562118092316414
0.8203983831312247	0.003042046922531983	0.002112764095511939	0.00139184064674751	0.001675209401175147	0.0015001875234404302	0.0015710297120473393	0.0018418969037796392	0.0028795266074926034	0.16358711505604867
0.5286125	0.006995833333333333	0.0079	0.0	0.004229166666666667	0.0046125	0.004866666666666667	0.0051625	0.006054166666666667	0.43156666666666665
0.9997169803467824	9.572723564715774e-05	4.162053723789466e-06	1.24861611713684e-05	4.1620537237894665e-05	0.0	4.578259096168413e-05	4.162053723789466e-06	4.162053723789466e-06	7.49169670282104e-05
0.9977053522346787	0.0012202028951708284	8.745481501224367e-05	4.164515000583032e-05	2.498709000349819e-05	0.00024154187003381586	5.413869500757942e-05	4.164515000583032e-05	9.578384501340974e-05	0.0004872482550682148
0.9188691431071481	0.011383570491051896	0.0070334798641638364	0.005450113544032168	0.0051376070334798645	0.004616762849226025	0.005662617971207733	0.006187628908935603	0.007516823267151399	0.02814225296360341
