# Supplementary material for: Basal leakage in oscillation: Coupled transcriptional and translational control using feed-forward loops
Source: PLoS Comput Biol. 2020 Sep 3;16(9):e1007740. doi: 10.1371/journal.pcbi.1007740 (PMC7494099; doi:10.1371/journal.pcbi.1007740)
Supplement: S1 Appendix — (ZIP) [file pcbi.1007740.s010.zip › Codes/1.M1/M1_KL.csv]

0	0.33312362075014856	1.9594657525983705	1.2310980124059072
1	0.7104321772924811	6.1969048695013145	0.0147109358320396
2	0.678779581973215	5.402225708536185	0.3927340564080035
3	0.22329960975768517	0.5940490587795388	0.566483394488644
4	0.955399115692541	10.85634851266689	7.207161327898311
5	0.8815213227796851	3.7565155374492276	0.027736206679988874
6	0.6678911371831375	8.545801145173892	2.927578567950906
7	0.6635121101876987	8.297898011210625	5.268652527866588
8	0.8269572937615591	6.338654737612215	0.6781954295853697
9	1.0733501893210056	9.769199945840178	9.057509308895051
10	0.183785017716517	0.40939118260169727	0.25750892270034614
11	0.8271969391657163	4.53012601403654	0.10842120393618797
12	3.12511705190113	13.488928038141056	0.93583144353738
13	0.9463018686325059	7.30253117142502	3.4908876157056525
14	3.425952784432856	11.9031623829291	0.36584999340971414
15	0.5549120119340363	1.84063964236761	0.21981363870659698
16	0.10465666947763869	1.120737971131836	0.5430716943709961
17	0.8068449939663334	4.843230316497202	1.600159048673993
18	0.5775609850595106	4.908097685038695	4.547689424900338
19	0.9762381280508755	10.178374189495136	9.475479551840618
20	0.6720412093286653	3.119873335087465	3.3180939165488255
21	0.6069618534364855	7.675201757655228	5.851713785369247
22	0.8807542376443341	7.340604535542345	1.5805453142154147
23	0.8336368319436143	8.575417373969403	5.434037264019448
24	0.541345680854765	1.5489155731593263	0.00031705389249345065
25	1.057940547631667	10.503270577031298	11.54007519136035
26	0.5980760347164276	3.349650909940249	2.8784706171739547
27	3.294936308181192	13.644555145101123	0.5895247804657328
28	1.72958018224351	9.01562835228551	0.6034132555651786
29	1.0580587733409206	4.098732093424866	1.3703946798011817
30	1.1347092319746257	3.6066318034530895	2.061977411540791
31	2.643377501361775	12.319981291948714	0.45007806093071295
32	0.7387296296378122	5.6082108061784215	2.5557394667959463
33	1.78832891498443	8.109346424840018	1.2896882230947697
34	1.1142285134984347	8.483523761774528	3.74837426539937
35	3.3780692875770675	12.4374214157498	4.45460820837322
36	1.4226831013498338	7.950547591335818	1.8822482810217642
37	1.0335498543346633	9.29581224510411	2.889065195872961
38	0.7379015279411482	7.338665286936512	6.232446485876582
39	2.2147823319774345	11.537471273756877	1.1400892954657504
40	0.5445380167803519	4.4598921435119845	3.3474739407482286
41	0.8181921705268949	5.5949396323901865	2.097342698692446
42	0.6998751148542879	8.874632849085938	6.445042110818706
43	0.7243828128407311	1.6932507302149942	1.169097717357258
44	0.8299437256250313	7.130329274534587	1.2406018863264547
45	0.8919486763936431	7.121787068711235	2.7235501173803414
46	0.8582673893952744	7.116898532732577	0.8827058737612496
47	0.992880588290538	7.884420492977855	3.7007014140686314
48	2.324085738981297	11.75582881064997	0.22301326589044881
49	0.14828097034880278	1.0594544830494836	0.7756968754050771
50	1.473793881771419	4.681483532118499	0.18207573294899226
51	1.3470931028556685	10.859288078209431	5.47418052696367
52	2.181746824901745	6.618485072056214	0.978383452522162
53	1.9930613517732723	8.941306084102138	1.4883707629398688
54	0.7275832941090117	7.736936823790248	3.717070855817801
55	0.5899913559013426	2.2199995532342953	2.471790977055083
56	1.5582131596627957	10.946107603610269	4.588346321193153
57	3.3612466071819336	13.85692753764026	0.36969209385745305
58	1.0941860713173266	7.602355529947969	1.2116864981049738
59	0.06245671895398611	0.519914272801933	0.20369263575792013
60	0.7300913852225488	9.04135993644907	5.604315030257304
61	2.931040452289211	11.247173960107077	3.199700553115347
62	1.1330894335344857	8.148691661004442	4.119250625774912
63	0.8830249239752725	10.107028483151446	6.341334231930637
64	3.5163050952145936	12.558882789231056	0.4832702435272487
65	0.6841680659607494	5.165521328479367	3.4427989414214406
66	1.281781380349405	9.493128829360824	0.6255389767182064
67	0.8502585407702602	6.209429497877819	0.04212014786753425
68	3.2585964000097416	13.492082762102829	0.2287835489190146
69	0.926675794981751	7.862055831379178	4.4844989366088415
70	0.7501383685643337	6.643814515027137	2.312829285984033
71	0.8927453446902295	5.936739747866894	0.1911075870327549
72	0.6094243320780952	4.505277669618826	1.2687031561390207
73	2.5735857830066573	11.328573691314295	0.8820201912765164
74	0.7354482141571063	8.544345925259607	7.414346122870012
75	1.5644319800538762	8.533202254496906	1.9114769909679343
76	2.824930264297991	9.48601837699811	1.0481941981800438
77	0.8843709662002759	5.671039284988748	0.6245397523500957
78	1.1346558920982144	7.21427062051913	1.8067022025302242
79	1.0107215817322692	10.694074844351103	9.387324120421018
80	0.8582155130430617	9.579940614167011	9.389622531597718
81	3.69864994900259	14.153002625072302	0.54746154174539
82	1.5138742884106033	6.0483855081599325	1.0068709646985394
83	0.7917144475608677	3.237557934815553	1.1547798968870921
84	0.5295181992424185	7.879641875926946	6.712601869008454
85	0.7669367014727835	9.97129259422898	7.341946612824422
86	0.3442921017988966	1.7877263958511165	0.6385539791591087
87	1.0303811457954932	6.0593339883382615	1.6632557202706209
88	0.8308967276346445	7.478881410763162	2.7623479871248358
89	1.0673183814308773	3.3983815381713587	2.4174868609386824
90	2.5053722575499098	11.37281534339773	0.7411857530273368
91	0.8336138172246285	7.381311333966412	5.7864587693628735
92	0.9414408858092316	9.202161677650414	9.0912070265896
93	2.5933538310210786	11.81716767986039	1.1887303961640456
94	0.8171511574661406	6.355010657240521	2.89031107040787
95	1.6324777938268877	5.550954096312358	5.574425084927853
96	0.8601336831850727	9.579669595546445	8.283660699189674
97	0.23020863255611718	0.08924621584409519	0.09147715107133039
98	0.8363253278957501	8.15425217659136	6.59286453227492
99	0.7736774761880256	4.1145964592199435	3.4879156084700953
100	0.8798015678862083	8.008232678384282	6.744259570120656
101	0.8415952462055345	8.706344211913462	6.422823772406094
102	0.41420061042903156	3.854139480738928	0.7312465661017666
103	0.7619859229149295	8.332672914895529	4.364545760390528
104	0.5215965568887134	3.290359612996327	0.604086130607642
105	0.9365137181310512	9.339487220409914	9.301236603734534
106	1.774115463902316	10.77012480525919	3.985062695678792
107	0.8425446725126398	7.2291633494813325	0.5609398036246891
108	0.5764239143150338	1.7467024048043975	1.2356809062500473
109	0.7953891657510563	4.65356189082413	1.9273141842778652
110	1.1990652842428746	8.16552152602858	2.5656751069803363
111	2.689681217710384	11.165971569385814	0.7692805412331613
112	0.7937048703228907	4.461925729434262	1.1313577681957785
113	1.7864498772199635	9.040172319350624	1.941106585094337
114	1.8994745031640337	6.673590274892474	0.04503373045276715
115	0.7489086788494077	6.2586073088875445	3.2193960341132906
116	2.3640775515281502	11.422205577088697	1.3697370968713556
117	0.7862136165544669	4.4124503769307415	0.02229325239898319
118	0.8039346582134113	6.4117801432028	2.5685860213844864
119	0.9907868798956116	5.031074132626654	0.1879528547796432
120	1.079626447258724	6.833644822192544	3.0809978778424494
121	0.5464986864061343	3.8014637083302567	1.9969278304259521
122	0.5331971134703148	3.3405031767922937	1.569165695145408
123	1.5478759153863895	9.240258818410982	1.9533078949789726
124	0.6055515063363114	8.63498045505231	2.137468691608637
125	0.6705458689420625	3.944263025361754	3.2464754055101954
126	0.515069274398563	5.929450361219796	5.93154649401748
127	0.7330315956493875	2.5005630022671226	0.7054657093168256
128	1.7068890092082722	11.75241826880773	4.5294666591482
129	1.0967186999190495	2.3654918244681573	0.11698355228377681
130	2.775987576146017	13.099333088600964	2.0401811926830082
131	0.913106590815893	6.9917599469911185	2.328727579788482
132	0.6928494496090688	6.3265337604131044	3.7187254740058626
133	0.8082326710330431	7.641084612976723	4.088898738859659
134	0.7815369029728048	6.266910653909912	3.33999124335626
135	1.007485891159562	9.665473516763187	5.981437585063134
136	1.991588516898534	11.612287288989348	2.291884909125084
137	3.4398582605337498	13.63243499412106	0.5665005774996295
138	1.0613919180278086	11.513297889897819	10.262129132435636
139	0.9917372574552455	5.256695101780545	1.6165754798632492
140	0.9668498729424699	5.595740881026661	3.3753671560350433
141	1.489197534864127	6.14752960175656	2.6163843181091018
142	0.28411765801605016	2.661068746939785	2.684763688210568
143	2.4493052405195113	9.512655044999828	0.5792778826690835
144	1.6577115106784073	9.049502406337224	2.298280907050799
145	0.6153246786432863	0.14606144276545557	0.10927463972110533
146	1.0226429920401143	10.875784193104083	10.345293401748759
147	0.6871851477114599	7.878611441752039	8.10014418195898
148	1.1590446735720472	7.985959550313171	1.9940584911989265
149	0.8333581301286921	6.8750643858106	0.05554677687068222
150	1.484121092564401	8.472038363813315	1.768464744709558
151	0.7270643341383066	3.798338973120787	0.2961382958708928
152	1.015674507580077	7.839737257388792	3.6832668828728936
153	3.871326703759235	14.75398793593004	0.3366020977781914
154	0.6186773121677941	3.916832644133465	2.738558334153209
155	3.150937655332607	13.149638438883798	1.395013200038941
156	0.8689201309100244	9.153217205855652	5.820187465571331
157	0.4456362876182499	5.058913738285305	5.146129096548922
158	2.1017245687354973	10.315599793615391	1.4148027314389704
159	1.9694512956599923	7.948734077753254	0.5681509516680563
160	1.5202109775806083	5.238380604963886	0.26592987181138866
161	2.1733173117888755	12.265158458792325	3.422344213222955
162	1.5764449816930641	10.186023491521663	1.5775712627127783
163	0.9195718160996014	7.667195385753889	2.0124831770710196
164	0.8986996276047825	6.9128952265678425	3.705391633144812
165	0.9532329520889713	11.801012655953098	12.30992833430307
166	1.1271183998746805	5.58754362291967	0.7003897323956461
167	0.8190625379442273	9.584642693085861	6.493819433066741
168	1.288498169976068	5.903555003523788	1.007874277893583
169	1.62608722484273	6.26878575044705	5.881288860089244
170	0.44477938298435865	5.437265805766066	5.239275757878869
171	0.7672830954359797	2.783852384316212	0.12654088089402038
172	1.1652055829254868	10.406228614308455	4.775172412666603
173	0.8047673497482692	6.460255053921279	2.344368602816779
174	0.6459874730302356	4.104744593251324	1.054315460582993
175	0.901877146069288	7.653575144097314	4.21789148452165
176	0.6374929099140785	2.165824241198128	2.2062639709677776
177	0.6755263951044619	8.423041066291926	4.3863438060255
178	0.623634045859789	4.9566303038028225	0.394477282140549
179	3.894432196505527	14.483668586461727	0.6944602683827301
180	0.5310686623398192	4.32253373897025	3.0470918680336174
181	3.265906407730575	12.633639433180353	0.3802121676749808
182	0.7897497917352873	8.072015193693817	1.234293142913911
183	1.0465781757175456	7.225389256559203	4.586496447812116
184	2.2435606131989605	8.389335394281913	0.4725819303045832
185	0.889395390035369	3.4255268551976754	1.9508466199438197
186	2.122668377501537	11.510887308354762	2.549270203240391
187	0.8684339396187553	4.896026319025696	0.147956355105598
188	0.6776612769203028	4.492402140984102	0.0030170853587729416
189	0.887443460443682	4.392905457886659	0.8373560602729314
190	0.8367180783640545	9.16035317717378	9.05665820711468
191	3.053016491117844	13.075975957688431	0.6039062664380307
192	0.9481154674217902	4.813929558627212	3.779927443547625
193	0.5842538089314341	6.923733289430574	4.398766716398894
194	0.9549026915189496	10.777217080710395	9.304803133072882
195	0.07899316770193864	1.074373925665968	0.6723540554022253
196	1.7963602717511435	7.842583764836144	0.943067551928781
197	0.9094688684529193	9.56615896310603	8.724607789336533
198	1.0809165873200695	10.11709706820044	8.657841797794692
199	1.9769762131404283	8.465656573863692	1.40192403754476
200	0.8299820884516649	7.176212802018495	1.9750901421445688
201	0.8825119374406727	9.900672194303239	9.877632386865868
202	0.6715696213515747	1.891049242350756	0.0033058035269265427
203	1.3649267376754177	10.295354341742952	3.6489655331682496
204	0.7273672057993369	7.514660202566738	7.491572372077632
205	2.8731108452448635	12.196405688693211	0.6391998973339182
206	1.3132396957301875	8.091673231574989	1.8534225392776706
207	0.8295883784653438	8.396231147426686	8.07240314793328
208	0.4099139631447706	2.9530416360726184	0.9141226434883556
209	2.615471913535504	12.17444688229776	0.5557548152899145
210	1.5853052013054902	8.370243326366964	1.1618928926243988
211	0.8210740828165172	6.238872560994091	1.1717900054006278
212	2.5641648873487264	12.061996363391819	1.9523922612958138
213	0.9823671696540575	10.139057734685716	8.872019505168378
214	0.5154125945748308	4.8617846056172205	5.083272548877403
215	1.6568660682212903	9.996505263433606	2.2465670621504588
216	1.2197366073125802	5.023949113518832	2.8194377505134214
217	0.7834253743552224	3.728417953677266	0.12939600235824836
218	0.7011470292370112	7.107665593920467	7.165012639758345
219	3.152190288920915	12.662020693952057	0.5072034660784929
220	1.8620376702536907	6.949838314450417	0.19837752377983248
221	1.5716965069484488	8.69235228830648	2.8873377438269427
222	0.8425289116570068	4.057756667717992	3.0023425516759414
223	1.2646768301496865	8.897345185669174	3.1782316656417833
224	1.48850313858207	7.518142569384894	3.3428040956479386
225	1.3009275473476731	9.334678313485234	2.608243629970414
226	0.05035397587873246	0.7757470646125348	0.7230993637724408
227	0.24739810675249752	2.5147218230105985	1.4668609983691485
228	1.6817674397766482	8.401623097825148	4.686702139990385
229	2.028335428491938	10.946390861693038	2.6995190222891865
230	2.554825284224936	11.30263923245506	0.9400327607639561
231	0.7425899892943657	4.245897043542815	4.449169412714544
232	1.1302385666707675	1.8360874447101514	0.0046243434948232374
233	0.7243884497329283	8.799863532514399	5.571301808209065
234	2.1017415886118394	10.650343947655793	1.8623505104548344
235	0.6865115279988632	4.12155519775037	3.4629761908567476
236	0.7777591714698049	3.3768443599370785	0.29568540415688666
237	2.080656505437627	6.068677622960646	0.37041012580067995
238	0.7627902399684809	10.186328060800928	7.603626930043551
239	1.173073276861082	2.986195312207596	0.3578405741185363
240	1.0431454759045051	10.517641963655688	8.284989777897817
241	0.26374210905207374	5.071963810757513	1.1098686290339481
242	2.662550358219205	12.023173154013548	1.5477712754922583
243	1.7545613729380378	11.336856092452246	3.9460938798228167
244	3.7783384725779374	14.918328871613937	0.49200425315819546
245	1.174492615539704	4.925886589797216	1.2748173247413515
246	2.41027141056121	12.824453974758324	12.566353071073285
247	0.5551218065262581	3.7772618398851123	0.28809269893157646
248	3.602169013016972	13.392236314938344	0.20194848751700856
249	0.9307398737511685	6.973560156719881	4.681068380844267
250	1.0769872923285528	11.183869659800155	8.000120318580755
251	1.0423179873149828	2.337426277162732	0.544591983222729
252	0.8982363344332832	11.36604736304075	10.183557263938251
253	2.2411065664128853	10.604312772149466	1.5531835207132727
254	2.4548284014610964	9.818681875272498	1.0015831685782783
255	0.8340979490306946	6.033401999602016	1.8914746350482372
256	2.2893077503043093	9.68196369942066	1.1565928752513266
257	0.9780173762771864	10.3583178750776	10.079424774289965
258	0.7077154645191679	4.808751240078787	2.698453869833808
259	0.8414031772156088	5.2428895377960805	1.46221810722788
260	1.3703039626459155	7.386312015806951	0.27828600270890147
261	1.164384000808929	4.021212185833396	1.6485010583092834
262	0.8419066728991124	4.030690761711947	3.50266104271491
263	0.6151764189352849	6.669008638782712	6.50283898051033
264	1.053812061031179	10.962332912199043	10.137140430707406
265	0.625646439946821	6.430208833700281	4.700973277742516
266	0.8153430287832228	5.2647546222756425	2.0700224087265577
267	0.9046304322403123	10.44414312837242	10.234254406462005
268	0.8959801515276499	9.006553304691213	3.729415790139639
269	1.0049616237426813	6.49506157473881	3.9714170802185986
270	1.4834454264270884	8.753809992794388	1.7725612789932432
271	0.8178620663114208	6.497673639257038	4.1577434827905515
272	0.8633932688106561	4.968377504804846	0.7812713818670142
273	0.5846136969112172	1.7893167144552173	1.3153931146317475
274	1.5267622406078105	10.687312172653524	3.3414566142608835
275	2.1894861614651937	10.006584189913372	0.9827747273142035
276	1.614821434855524	10.949953183479849	3.5778530565423483
277	2.402272691608024	9.625044983944441	0.8104992122643804
278	1.3560149371589116	10.314580171248968	5.5177748073342565
279	0.9345246356084452	9.521022604906246	8.945833334015168
280	1.576050348935847	8.343530673302698	4.389261901021049
281	3.27690760827256	13.610913846928058	0.9189269221778739
282	1.5733928772523333	6.513724647118142	0.6969908545477769
283	1.064689942305339	9.551697520794185	8.915711310379097
284	1.1145639729901502	8.481555793365914	5.499379030619576
285	0.8072562300288961	3.63586155542379	3.698646583559923
286	0.1963664668639935	1.6504008101870193	0.7214425033474263
287	0.873878865346122	10.272826977236665	7.764755848954205
288	1.0014547137505876	10.179558983152182	9.403495281520511
289	0.8882879948292629	4.293013311072607	0.5699151815604068
290	0.08135722551428627	1.084611198128239	0.9478299448344485
291	0.7746446285821711	8.739472262076276	8.571874035863042
292	1.0706710151227257	11.147080595821937	9.272598174441386
293	0.8786407580009592	9.78543213927621	8.192209725724075
294	0.941033022919133	2.25618088886324	0.005228689685411565
295	2.02245114955429	9.792582603809002	1.2847852187522648
296	0.7923061822410609	10.41136477819427	8.758649194353183
297	0.9029326467210026	9.561762986568791	7.500037516000739
298	1.56965093807684	6.128603336857335	0.17057660250611323
299	1.3497633817048225	11.142602378086277	6.016381669549079
300	0.4897010951206523	4.986301632372579	3.854023224028729
301	1.1568270682287953	8.556840379571696	4.22439082752489
302	0.8544380800727079	10.13078675999977	7.327194246190029
303	3.4725194363925453	12.088653610383655	0.6976441434545106
304	2.439160665960555	11.803384717482652	0.25744733480068593
305	0.7472881018146754	8.549845799116762	8.763016251969466
306	2.3314476227188594	9.82556736039336	1.1725543899081168
307	0.6354195561279018	9.304034004224146	5.7781422209690705
308	0.611083133976571	3.4301366916948424	0.8174946975303469
309	0.9230461006362437	10.449063570722478	8.230302787075255
310	3.108578174721551	13.204156647371097	0.6114666940556712
311	3.205935101838271	12.866720268632262	6.347198687738443
312	0.7094491583156	6.877138065532137	4.437857372208997
313	1.967706469847591	10.344205167842908	0.4091173857968983
314	0.9419953901621101	2.3604291867165332	1.332356026058786
315	2.550491590103637	11.003640883176407	0.7099586931841269
316	0.06636106790870253	0.8878129781827736	0.6971226630804959
317	0.8056258227414408	4.195601171512056	0.9448027122706298
318	1.0141654315036384	1.5277674608746863	0.6464074149440235
319	0.3961198493015852	4.81135744501416	5.727066075853568
320	2.579482720340974	12.704355738126385	0.7051429516539399
321	3.247069280576878	12.498039494574593	0.295079975533578
322	0.8469220255643136	6.583225493266465	1.783584889134771
323	0.9199822159480907	6.476776914610493	2.170486249815978
324	1.1010925454699378	10.378160951627866	5.1944612809977215
325	0.9332641800505084	9.075300133712464	8.005745855180642
326	0.9460690598823551	3.5290369834656907	0.19115891561112763
327	1.7538421702373113	6.815835268445069	0.3805247860051522
328	0.8231284841205581	0.30483583691895927	0.1993780774316568
329	0.9437026637068672	1.8841568754188585	0.36180339096998154
330	0.7400735625216617	7.977122395041161	7.888849644026414
331	0.9960126766718884	7.5420440487309435	4.366545749066688
332	1.6989865104876738	8.85369517051575	1.2462316464899408
333	1.0322747962370553	5.2173364119965395	0.20898086475423713
334	0.8809815770297759	4.3416368440121	1.8939052740601945
335	0.5286487857755637	2.455939195798005	2.0605164122269435
336	0.5521452349124149	6.823648131832631	5.774077640970731
337	0.8603027785727767	6.087513982684942	0.29475646485033385
338	0.8950797255227786	7.659594295027857	3.414285084088418
339	1.4075855118063725	6.622050757454108	0.0659410345374532
340	0.703684766300327	6.4823026715932714	2.3968233267232693
341	0.9696628115806679	9.837398278564592	1.7753434890700348
342	0.8126406069210361	9.190352571775023	6.411758032048959
343	1.1462695963293306	6.841874267451654	0.8596660190080099
344	0.8665210746082164	5.2665134734320995	1.3554356383047037
345	1.4201277561959018	7.1361872733159455	0.9570823421846534
346	1.0906528317827493	6.791222173653708	0.47210656613238866
347	1.0762112904657886	8.05330812662031	4.383557830004811
348	4.081578400130102	14.137140381988067	0.13972918430429476
349	2.6876725579685092	12.565195709775479	6.552805496240185
350	0.7033014761631589	6.557869239424042	4.2555721191403055
351	0.9248494691266302	10.336133961719677	8.35021030144952
352	0.2860641126460247	0.7192146638594126	0.24168100699069495
353	0.46889090042059395	3.554207335229287	0.747237474133637
354	0.5879332352185584	4.019349507987977	0.010286509955968276
355	1.4068248097474703	7.764736655417808	1.1506088617929153
356	0.15227305660402	0.9928721513772221	0.3186926512464202
357	1.9172446256158886	8.752954938913941	0.8660744004675686
358	1.9482190499225998	10.938156305562636	3.7225838924406998
359	0.7963077380230799	7.126773943355524	7.165543964373676
360	0.8945441290268693	10.325422297787346	8.658887991682933
361	2.901430901250685	13.273773399336594	1.053792414341615
362	1.7440245390734965	8.596727130633894	7.994769757236519
363	0.43073828619755006	2.892179046374628	0.687508439577105
364	1.0905690960818686	10.140786853236065	8.097680275930786
365	1.8431986886401686	7.506851361852869	1.2999082758955824
366	0.9492225664591533	2.195856097955116	0.0010635868877967231
367	1.3787927261400394	6.738693426281963	1.9703186187950585
368	1.766543412769354	7.312986204297428	0.06143631222410681
369	0.7944153554652421	7.692674411812423	7.807688929128589
370	0.32655838896069056	4.242966651518583	2.8389351557278784
371	0.6388806821031259	4.436213051408649	0.08803902061811474
372	2.6186147043561996	11.57586004181051	0.2892895061974095
373	0.446920117331091	1.8525367981847265	0.44738605755976224
374	0.8454964876745523	2.202205344557756	1.3014549268699949
375	1.6704299730946988	8.611275627667409	1.1073408992793985
376	1.3362670324508865	8.38410663136897	2.414036628477705
377	3.933288804026348	14.455459438833213	0.19655523290400664
378	0.36807628076133214	4.9468391441881625	2.0336099064802395
379	0.8485210682439397	4.527868925162828	0.8717828399999361
380	0.6816914875476401	6.189899334123546	4.118775757526713
381	0.8360847874908476	9.747838786339646	7.871192516865687
382	1.3720170613676308	7.605956497392787	1.4962201138124092
383	0.8275846349750288	8.611711373378393	8.159521770904275
384	0.9259399017564235	7.852341311673541	3.482525547531721
385	0.3097617638645185	1.1220571465966092	1.0898937190454348
386	0.8577107808771149	4.965054888651681	1.7710272193399053
387	1.156535616065726	3.4240221574333134	1.0756689635585723
388	0.8712427326511535	5.338084416955518	0.25875859001462087
389	0.7873293756771249	6.99787421456106	2.7867683511753
390	1.0359003769195594	1.1980883791760468	0.7747562344632524
391	0.8468955067018171	9.341507559792133	5.092589014714417
392	0.6726760437921381	5.591782706136851	0.5945945809208593
393	1.3781171924553508	5.503683784567326	1.2377159048429662
394	0.7402750744735145	8.536587548193545	7.619999722577209
395	2.2230789210454023	9.911588258339696	0.4932172843497066
396	0.8510375825841948	7.977881185723081	7.738603476984437
397	1.059921028397852	10.491978572661596	9.131882881371702
398	2.6450527400859367	12.06709862468798	1.8455988702354145
399	0.7694643049627283	5.342763872393947	2.0046878567802033
400	0.8920933533602374	11.093416512025412	9.993825714650558
401	1.1366959171801732	4.716741843138809	1.2806423381480965
402	0.864009957342687	8.768936148720249	8.313494930810638
403	0.9051498335015729	8.446979505646818	3.7820818039957906
404	2.8659504132852516	12.93900899406978	1.3304027147001385
405	0.5925656907404903	8.970156378986449	7.534804913196822
406	0.8597631053073994	8.986378540783633	6.754686091716728
407	1.0352359399004047	10.995965585782244	9.554696889879605
408	0.9834569664601761	8.239186598813411	5.1932498868115555
409	1.104111337317076	10.420235635164797	10.333034913818157
410	3.6676849612896123	14.743535798512308	0.27393752708721847
411	1.6090795584188688	6.184881417596884	0.24464631126755393
412	1.6252655386341146	9.613736202814572	2.2211238169168537
413	1.0592796039737378	6.7289459415410295	0.9855056659605157
414	1.0724964166911413	5.220741502063485	1.9120432178789786
415	1.4207855560725702	10.07355817426086	2.8191892678988477
416	0.7827188417643774	3.346229237325177	3.5573559327586644
417	1.009478370728295	8.993163162638485	4.681221942483735
418	2.665951454650998	10.867515326002405	0.9880482191493867
419	0.9255850236283918	10.312021009248944	9.755585463794008
420	0.9361110925298493	10.679835076452848	7.99772562006768
421	0.710923328086374	1.3072926968361673	0.023909177654430753
422	1.2521777619551675	6.578029867294948	1.2916911402386193
423	3.319696174245782	13.871078540870737	1.131133444203199
424	0.9550527405574831	2.2945748601768168	2.073183495817758
425	2.1370733942647697	12.22902316269558	2.2890302596900747
426	1.6138310152459479	11.36901712373632	2.0712479754778235
427	1.434358611965541	8.059253233225206	1.6404014905739106
428	3.491428028608555	13.628411361385474	0.4571712754624621
429	0.9075522268013928	3.605808216077195	0.32123331691646384
430	1.927891527099391	11.108222105875132	3.041491499817575
431	1.1138166214497651	1.0101198661210902	0.2759458367225754
432	1.4603514849039025	11.437504652708455	3.600688088710084
433	2.0780228756277808	8.130313032721897	5.505684686927456
434	0.32369526968455886	2.9573342684095656	3.101078749260929
435	0.6327286724337241	0.9316549637569904	0.9560462237796891
436	0.9262600773634254	10.488009127163236	7.2312280149385515
437	1.427756593386028	9.12635939566256	2.8206002223081974
438	0.9513580964138068	8.866922459502762	5.851969080919614
439	0.9853547868174792	10.672322499532822	7.364388509455325
440	1.0126097481353082	9.46882827893403	5.893292281370259
441	3.342793783389536	13.0203120734683	0.9093710911685036
442	0.6149567262816815	7.6845708589803765	4.399813009105256
443	1.4797489267003427	9.730975968879104	3.1067258865915663
444	0.1508729849393854	1.430822218933795	0.9910584882995394
445	0.904351880506904	7.401460080827816	2.8776522769401556
446	0.9290043886441159	5.841540118978587	0.9230857276006248
447	1.4186362114709754	8.016103822063826	0.936962497202938
448	2.400584687963169	7.370059118916735	1.6134032976283617
449	0.8801371205773723	0.8999419526634393	0.8237829665935966
450	0.19235909360729864	3.2205532234477348	1.5346421122997838
451	0.9072361859460882	7.760014475720241	7.939170056384224
452	1.0245878837105094	5.3810466243280715	2.9708912675333874
453	1.8164962933442634	8.964142079405352	0.8718965899717892
454	1.0495537452103683	10.10588957690061	8.617573949846399
455	0.9465031399317375	9.552481222795333	8.834457604595569
456	0.9081831644366599	6.890648375242773	0.6937330290043905
457	1.0825635016709074	10.075520104269174	10.016970742429647
458	0.5593133309687108	7.5861586981746285	7.020132661192632
459	0.8211961513739937	6.846131486056575	2.297731404459707
460	0.9201993841597653	9.006330743411176	7.217576026038681
461	0.9618856064800239	10.202649882278987	8.812550686782599
462	1.992743331846353	10.984517197687536	1.7166591711538801
463	0.2383363433723902	1.4780347187953078	0.23723491115174425
464	1.1111878614820345	9.930272414410132	5.139471269851033
465	2.0112890585603536	11.105144379522384	9.997928401567739
466	0.8318340781225058	5.306639621009415	1.095102617595367
467	0.2996882313803923	2.635204763804569	2.6332320335904456
468	2.855819475306835	12.193123528424605	0.712745414827172
469	1.0090386229400101	8.537262861339343	6.27623960599471
470	0.887706131712027	5.04254733857338	2.225097298401481
471	0.15020482421783898	0.9506148874413608	0.6046587998638858
472	0.8670672993042683	2.463927229995326	0.17595812813810724
473	1.2599497886124151	6.536879900567485	0.8032582905712826
474	0.8790581446211411	8.457260516174424	7.05706176449958
475	0.7820540212208268	9.864355064129025	8.919239627517051
476	0.9516822135032234	9.742550424437942	8.775166502192942
477	0.6396316507066327	2.898808571019021	0.0012970497236150847
478	0.9661241383753051	10.482974717023858	7.516611197335889
479	0.8538542957502602	6.834407396757826	2.704330132728868
480	3.4129676616824653	12.930631874128542	2.3496147569739416
481	0.7966159529897027	6.891722351860837	2.381816924317075
482	1.117208195160016	4.651339580782561	1.289497926566908
483	0.9197242148619066	4.321456298873947	1.0818020770846102
484	1.449126922449802	8.304404358238182	1.3312580919108383
485	0.8681784907547533	3.918078589491464	3.3192480699987335
486	3.674239084734242	13.760157880681724	0.2350653652704553
487	0.8696377177906784	4.340489130430736	0.007878463714017066
488	0.17450187522926208	0.5745925349086526	0.44232807156710485
489	0.8603305166980008	7.437599503725875	6.6038024455094275
490	0.8342933223402758	10.018527925350744	7.58353422895375
491	1.8792710314229946	10.259849953204665	0.9637277389102477
492	0.7109879871431184	6.432572230177127	3.911041845161237
493	1.5760404465694338	7.357753406806028	1.2894352447979154
494	1.4616652812456365	8.551711327279293	2.7383367926751645
495	1.8778253654959962	9.040239848887177	7.4398357436195495
496	0.9926859235322074	5.009679966112867	0.2964840460131771
497	1.8037956946400933	10.079191008600727	4.539246658830813
498	0.6113432891014836	6.069427319202629	2.314145579842519
499	1.2651136325339416	7.855219571738862	2.716014048961456
500	0.8762827987218359	9.200888153045977	3.523103297554371
501	0.5137134681786927	4.946867819324343	3.4801882230506935
502	3.5640404611950487	13.277865946513586	0.250353384148166
503	0.8965476759221738	4.181523076683801	2.5912853792959005
504	0.912812764153201	9.633047526306001	8.27187783609697
505	1.6628399294273044	11.437868724219237	3.9551804995525752
506	3.7864777406681585	14.451109475825291	4.182197019925658
507	0.9692410514925595	10.260356614137292	9.333007084013543
508	0.5853499981237099	2.555399972473888	2.4189189323961644
509	0.46208811849101367	1.9436154969852835	0.5257555154263526
510	2.020381807185161	6.71013215901666	0.5064800213293233
511	2.3030636607853525	8.217952178855427	2.4880778237522367
512	3.407838945777198	13.383769261570716	0.22288503993988268
513	2.017510110293666	11.1815656490231	1.55815066647519
514	2.5751980158361167	11.295847186832077	3.5487794170342855
515	3.2890748594006967	13.401800160899471	0.25038294440608155
516	0.7883439948574344	8.498656704945581	8.691000391668025
517	2.922170875089159	11.7311374839281	3.7920964877369534
518	0.894980142511841	3.696643593587601	0.3165875442613447
519	0.8066241188006571	8.253862447085819	7.247148127084255
520	0.5586899572795152	5.079492678772129	3.6678594882968083
521	0.8859433566844876	7.236928361842167	3.2278240822186377
522	1.5644521505006417	9.108318474153815	2.098720278185852
523	1.125332818215436	10.167325473770845	4.434780316986016
524	0.6735794710461146	1.7912987296301361	1.7673346306061282
525	0.20920932407942694	1.9833021379697122	0.5973166482947019
526	2.73830851539243	11.746896525775345	0.5478593048364189
527	3.251558865937604	8.010348634812852	0.08357975414513442
528	1.2687195450826356	7.329482637753763	3.3089268458844447
529	0.7566339641857422	3.4020800108600135	3.5583715289951807
530	0.9305459732064012	8.800307838908722	3.2858652623168494
531	0.9174390176286881	3.502204178116671	0.195581851467003
532	0.6251971160849878	5.052437990672936	1.4684414877065959
533	0.7949711143054506	8.55793167246894	5.365433303271997
534	2.0872296757483144	12.51592326138137	2.9349595238462554
535	0.9571435975171032	1.3735042867825957	0.006341987013104909
536	0.8404507920131008	8.653315325661053	3.377833527898593
537	1.3547165078453212	6.240383685054381	1.6687644553723988
538	1.15562273153539	9.029757390960444	4.802800334726258
539	0.7825754031755789	6.523528713805877	3.443293253694071
540	2.536486510914766	12.894721717358905	3.2314209698651304
541	0.760613517264162	8.775967661605767	5.507285018788538
542	2.619683866523647	11.209590634097042	1.2047596750616518
543	0.897268374292295	6.515704826947973	0.28306291780685633
544	1.6786276681388466	10.351441655656606	2.9425192692074544
545	0.9965211271121084	4.691300555553237	0.3661847411551759
546	1.4627158455662788	7.524498924401394	0.7026547237810956
547	0.868191273777136	8.734593711266493	4.965614504690733
548	0.6251692812283157	4.252463123309169	0.8187924253643212
549	0.8836980477665439	8.744838289435297	5.793978619461467
550	1.067127084781526	3.227286104812187	0.6978032001674024
551	3.0232237157750164	13.345160591993768	0.8669107637576481
552	0.7093340681170661	8.220625506229002	2.1086233006631545
553	0.7746458831257746	8.453437158936266	3.9548594327308635
554	0.9309908999855916	5.990138984421853	2.9483484800309494
555	1.7725832703903248	6.604636693520659	2.6391039506264664
556	0.27935989290600505	1.2878189151854609	0.9241602956791585
557	1.3297337144227512	6.662771647730881	4.427747543055947
558	0.5913326313655194	7.276758031706893	4.041496560257993
559	0.894178116321404	5.050154495624086	0.9658622700440564
560	0.8471589317708454	1.4694686536049486	0.8925470187648109
561	1.827380079139496	8.944448132005107	1.6264130536918162
562	2.180899942472031	10.492871341872853	1.2391709449148154
563	0.7062045672490509	5.939738759534144	2.755355099191828
564	1.0691785885143892	7.407208792364129	1.3352320883007411
565	1.2053965941833535	5.00288812763749	1.6241221648732813
566	0.8702278305048331	9.640413656778907	7.043371339452701
567	0.79568611648737	6.614879683337289	2.7227371285422928
568	1.0002365629141106	10.201950158479763	9.274176874774758
569	0.5753914004145274	4.115717444346277	2.322437381261093
570	3.1957772564191136	13.644333498763604	0.4130102061442224
571	0.7208660555702443	3.0211859590176777	3.2317850711036327
572	0.1431056071683078	1.1551947737106798	0.8450056823242889
573	0.7367123639035039	8.490857880879911	6.302049202237426
574	2.8274274637031738	12.674844229474157	0.7280615161505929
575	2.9030023023221276	12.43080303268886	1.1100740153933817
576	2.888256270245049	11.668348034927126	0.3017249076324119
577	1.431856694465169	4.469158822138661	1.2160809890190265
578	1.1552175253706447	6.5077183543937185	1.496578704500743
579	1.9324344328223293	9.891695965355332	1.1267266730378425
580	0.8158442565534815	3.8936730111045654	0.02869766512843053
581	2.2511692350816754	9.82496861452912	0.8175490562203149
582	1.07253945126708	9.317413242289934	10.23314855434288
583	3.399459243040968	12.489714396041009	0.316606080457112
584	0.7022640726895132	9.609255550623898	9.718094495548751
585	0.6128096043381289	3.1469396617996406	0.642778379166419
586	1.42689598453687	5.110678970668961	3.904979568910518
587	0.8878378703268515	7.900241161434799	2.615546712743119
588	0.9128848191062813	7.824119578114016	3.030099343991268
589	0.8134863883496548	5.665855643265049	1.0007043847969503
590	0.5440147379233254	1.0729876337008475	0.02064812682664949
591	0.5389201857340554	6.258350583401423	5.582285235074318
592	1.7610265736878623	8.900364834574715	0.9609094689765182
593	0.7815430200438818	5.846496247859579	2.902775931549729
594	1.7874365137662447	6.0380241687983105	0.19484144821237143
595	0.5206857606381772	7.133828011293352	7.0566610430472245
596	0.7864277243878434	8.065602685960936	3.497865250620288
597	0.6789937594781453	5.359166508661834	4.55615355528524
598	0.9220286174129664	9.023477711238568	4.224346301173709
599	0.6903254333579556	0.5244473425524305	0.5333764247488814
600	0.7205234593600082	9.098351951196475	5.516759605764537
601	1.287480127774934	9.023256936717342	7.336151020660699
602	0.817397147646344	6.174853616020104	3.2204727990288946
603	1.3490683478099161	6.387757232640513	0.2813272623032258
604	0.17237507322306514	1.3688222006837145	0.30601199030278703
605	0.3622713159554132	5.0107899332564	3.840349271205903
606	1.1403509710137512	9.732394367768293	2.5781044056538684
607	1.0722701243934654	8.124630776262272	0.5322913808378598
608	0.8079406745052349	5.298795001572265	0.0019759096767377046
609	1.9345944267150625	10.554454858121783	9.853745094013991
610	1.2472623267948824	8.01664234732719	2.399231033045763
611	0.6308892466424282	5.290147513856169	0.11848449870723515
612	1.257642956821823	11.228394737529293	5.46390744490616
613	0.8982530127303722	5.1236497433227886	2.435298423684278
614	0.8333406307810941	6.4782578129175805	0.26176404877828074
615	0.2540644518031868	4.452583750653957	4.468123868781791
616	0.5607908880730457	4.096874866509002	1.5487981918711449
617	0.6135572499780195	8.219172992006973	4.148118089952927
618	0.22871291169862654	1.4013460325033256	1.3235088071049959
619	1.370761336427183	8.13915228813186	2.0170311170518502
620	1.0610704095145966	11.086656466092974	8.079565323058201
621	0.7959921743125719	6.532261301057342	2.068948245913302
622	1.2220780505945652	6.047015913688113	0.9882127914840599
623	0.25818991847482575	1.3210161666794313	0.7010609102682621
624	0.7690550046731678	7.294036927753404	6.4625666285289505
625	0.8782995936511692	3.5408901283645347	0.9914163398955192
626	0.9459511807373285	7.805881743734894	0.5198591570619435
627	2.65546082850444	13.102966725254616	2.0026341406212027
628	0.687710717380327	9.309416042883763	7.379983918976819
629	0.7324361756455551	9.470801420457153	8.813825970393978
630	1.2281660410294215	6.347364704081466	0.05935292261020373
631	2.299161656152964	10.030664143842852	0.5293058506150079
632	1.7574006919958343	5.164243577646421	1.5105916190362254
633	0.8210093935807949	6.357632971303439	2.9224927699751513
634	1.5762803847946683	11.485094182799298	4.819926944226649
635	0.8322740895931605	6.108292269434521	0.4752694659340692
636	1.1430949726645345	4.133259835734742	1.514493523926984
637	0.03695249204626183	0.29791171737770283	0.23825814099648351
638	0.4288034441169134	5.416822032090311	1.9121902394827723
639	1.013759046452285	10.161163804204271	9.07272116271087
640	1.5286877217342614	8.640930434145805	1.5413485269822862
641	1.427292573435988	6.490212201537495	0.39321203931793974
642	0.7835318199593639	0.22184522396912576	0.10785726896401383
643	0.7880002260035732	9.174920880167942	5.485004723905003
644	0.8255982714681296	6.323016037689162	2.508347580968926
645	1.8088403016762646	6.929772463328381	0.11364791352341208
646	3.2076175418403974	12.367573099411432	0.4526611385313053
647	2.058060629426633	10.559247564598973	1.489634166504791
648	0.40798170240286447	5.780002162272257	6.068983279427369
649	1.447569580297336	11.523225305177606	6.087185360955189
650	0.8532673153930994	5.816757949014977	5.285161009118554
651	0.9318061206617296	5.564803094482533	0.12122421933392737
652	1.0583952532293284	7.249466546484597	1.2626347155966093
653	0.7879257837750955	8.763174248729497	1.4225280638591342
654	1.4406083927981328	8.59453366769334	0.8792001480789715
655	0.8915352846372745	9.663472973977305	9.757569201157272
656	1.0644166417699423	11.055993054537417	11.158180883386123
657	1.7945535982628904	11.00860117226603	3.1789370508412085
658	2.09324781458698	10.13404367915173	9.406173438791956
659	1.0570344915117944	4.133781716210022	0.5736415519263933
660	1.4625812930504614	11.417936165053973	6.119433833619301
661	2.522390027633527	10.368382845886298	10.112382195501196
662	0.3667006561554067	4.015942640279789	3.1402341931019735
663	1.0255482956270152	9.581378575771435	7.937062032444739
664	0.40519462849328136	2.2197669995490665	0.5139921880389029
665	1.4377644859379841	8.150886124204806	0.2183751920210219
666	0.8508169371606004	9.592306310206046	6.306937529043456
667	2.2050371296636992	12.533682571997275	3.1259476524373095
668	1.5795266655463465	4.936519077245393	1.5477044582505401
669	0.27250525894475575	1.8262846176029028	1.3092683716488085
670	0.5941633168822089	3.653072283325882	2.5794793471476534
671	1.2812446967500772	4.692247512832241	0.21529250006433626
672	1.135526830264162	3.9659264190671135	0.44462001509816024
673	1.6860056213114447	7.188772900175012	6.726343373827435
674	1.7021585259942167	8.80912543360259	1.0292438191226643
675	1.3136024332275513	7.169440087474458	0.26224288490342146
676	2.961860561185391	8.666304090759901	1.8742050751248978
677	0.5702932574040204	6.299799927435011	5.7555921880583005
678	0.8993173520276038	10.230549848277997	8.357143423081338
679	0.8340250919898647	5.5136202995713885	0.10244709715534406
680	0.7716044420009378	8.214910600656106	3.993191512544233
681	0.8047733046887939	8.772084428876497	2.6253039820002497
682	0.45839999439837487	2.112395927853993	0.4813273983305223
683	0.9811752899110053	2.698943861416638	0.023522792503359462
684	0.5808615490086733	7.058310495394382	5.2708899467673245
685	2.8484001725015626	11.448239290583702	7.422645498941938
686	0.8923997610840467	7.45762343718015	2.4589123869464564
687	0.38925863025252	5.289029517410809	4.968329481965584
688	1.3959390404926932	7.208986619926005	1.826683744157743
689	0.9734322064909728	9.741918110464418	6.674991938824979
690	1.5383726780305806	5.3994531353056505	0.6172179675920588
691	0.8244982482620499	8.36606614998133	5.632819864325913
692	0.8333111027171065	5.534858411344948	0.015229766574635959
693	0.5868061180182541	7.7216168476003935	5.309418070199499
694	1.22897137792207	4.25892998661151	3.3968438875508786
695	0.5738972949679924	5.315665118900528	0.36783722199473196
696	2.4015295877991654	8.957470763458705	1.8281344392480139
697	1.4198774455962042	7.784827780470851	0.7350997639236497
698	2.606206865161572	11.31276200809689	0.7711021115430541
699	0.7781821037238276	5.877124078520457	0.012355770202531575
700	1.2635032314179004	3.6447284985517427	0.7822415031090413
701	2.5836741276581083	12.005439933591617	1.2087384889485593
702	0.1444670976184506	0.19560209985254623	0.07466785746306046
703	0.792389790387768	8.018330524684162	7.853111146571399
704	0.28737148033014653	1.797359436283916	0.37403079209630574
705	0.8016575762225225	3.740080721894201	0.43493452370820895
706	0.5675525178523024	6.900886268228055	6.983364513628111
707	0.9608775927024023	4.350422922599742	2.0643369186721445
708	0.7509967830893518	5.68791548912275	3.724782210908895
709	1.127128053618967	6.401891682542245	2.3839481613599958
710	0.794321604906651	7.425053130333404	2.3371018067341236
711	0.9717311168214077	5.1575920143116525	1.6104720836426802
712	1.8843394241819045	11.20003972449905	2.6549318355739366
713	0.7836097105322626	5.3050712985601605	0.050879553321551835
714	0.8149359666051683	7.776747378754462	3.60976834392139
715	0.8725103342442048	10.258165480686738	9.906302735004294
716	0.7706851908934058	10.073231789058704	6.48410802791355
717	2.46706195585341	11.189455693981827	7.4199649818457125
718	0.8338759839007457	8.611553917227285	7.90126192794321
719	1.1596773489140033	1.8887663087470896	0.09898959447864367
720	0.5601152298189546	8.138008689338779	5.507975475883713
721	2.690288199377439	11.716907740581403	0.9275842311675704
722	3.0899258408328523	12.465384169334525	0.436075579904147
723	0.6862591364372577	6.185506199274844	2.1578763691594682
724	0.9825380034021632	9.101995099935387	5.842057703993631
725	0.6986412296908162	4.87079844327516	1.8931655232502258
726	0.4771360043384933	4.412605865751826	4.714471763810787
727	0.7709085090406752	6.125878398914451	3.406214976068097
728	1.0199980638730266	9.5393395448344	6.762820710509448
729	2.898026232883423	12.488791129169996	0.9115126093557007
730	0.775212358311022	10.152164145548126	9.230932276751954
731	0.8439048130397635	5.602661033043776	1.324833059277879
732	1.7770678616386166	8.513568443441384	0.3555221112152767
733	2.222579768619644	10.445793250155216	1.5242208014013419
734	1.0254761501200749	5.176369619379178	0.14514779851803503
735	0.6709707105196674	8.482949436616135	7.59516973971787
736	1.0743558560269055	4.236123543722016	0.6049966553219359
737	0.7745987737723536	8.250824384202543	7.265483120897507
738	0.9171900586255552	9.91887197895156	8.773467339799025
739	1.0853593004674034	10.689112713312328	8.764045007269859
740	1.982529215901566	7.9792281010396415	0.1701731348928351
741	0.6483745120267248	5.769098404354551	0.12273589568680836
742	1.6315029793407432	7.4598197767002254	0.7139263321905065
743	3.123734185106889	13.124580692494078	4.011112325859134
744	0.9816491171264867	9.697610103287023	2.7519925941120373
745	0.4655543116756798	3.3014725058642256	3.258722303340736
746	1.0884287623153712	10.753996093313036	9.87802490427116
747	0.7059803553901477	7.736920551850591	5.550132937206533
748	3.3851962872773234	13.877728478810342	1.053191753752513
749	0.7434135971944638	4.626162856832846	1.4777986050766982
750	1.0194119276851068	1.5272434895082447	0.7433911320205973
751	2.821945188074757	13.442956041292465	0.8829594308582401
752	0.8490440712420853	9.722096111930432	7.318706035921026
753	1.966242177619937	8.212252967348642	0.14250867811285084
754	0.5573252872272639	5.473991019412051	0.0030322867552445227
755	0.8641497454481853	4.422414574921155	1.5006393225325807
756	0.5378828961907556	6.6537087145651235	3.9905384212599113
757	2.0446799349530567	7.863085569974797	1.3135195414971763
758	0.859814175023748	5.8088882591253315	0.029500413842863414
759	0.8003812176897045	9.516104138539486	6.926689933237909
760	0.7731444835755301	2.3336556870056873	2.447718409661103
761	0.7094256830507972	7.999001860544402	6.986806979565019
762	0.8730012771227209	5.282795934277777	2.4698958422298802
763	1.247636522145077	8.525314340300502	2.0561054806743218
764	0.7077606571351411	6.3796191753877824	1.6730748260931054
765	0.903702405300077	7.311114993596017	4.3338008588197505
766	0.30041487612722095	1.6392719415829788	0.5954456369969485
767	0.5396618613001292	8.009704438880494	7.294761156700117
768	3.036119684953659	13.288607172556741	0.24695072509377208
769	0.935811913511909	8.018813334072618	2.4194779651893055
770	2.3246504025231713	12.254911887498617	2.3709787152568866
771	2.489008200906819	9.304285793218337	9.385086999103395
772	0.3612193222510556	1.7561783252838614	1.0767175320518534
773	2.246314602398791	11.880371514280391	1.972788694178584
774	2.8117691615858917	10.804779522427655	0.3833253487015058
775	2.796276208499471	12.33841920743614	4.249620156335652
776	0.9420487931685346	9.21945348145001	5.9965755852875535
777	0.5199993763499221	5.162306679595516	2.146493258974729
778	0.8569622697049459	6.824505039880897	4.205826968816707
779	1.5478530054444504	7.137172281202904	2.520300428122609
780	0.9263906830210383	11.39665392258994	9.359672893435976
781	1.9963905698237339	8.145655397040965	2.2362333794210723
782	1.6530936837957362	8.804735801705815	2.8810788534292
783	0.5930562582913733	8.431086911293832	7.879938034224681
784	1.7444316490963738	8.292151072886092	1.151936084802332
785	1.0290070997669527	5.253197100516223	2.7085074724812506
786	2.9636679694708503	13.000464289737238	0.5310393644840592
787	1.0074867983618285	11.120846012230118	8.614980038885811
788	0.8884650061655907	9.567567644301358	4.4485023657519704
789	2.25537080810088	11.669790026731501	2.5219017255484575
790	1.0909591949881032	3.9473963753903902	0.7092999639558737
791	0.7979401795112067	3.929472278472246	0.46735108298113515
792	1.0978525413416873	9.008117417929064	1.3890756853141646
793	0.5897231958727064	2.01590308472836	0.8999562373607449
794	4.319737796941503	14.704876944911739	0.5815170145234262
795	1.5283538656605584	5.5266299973469515	2.7438937903798846
796	1.014150599073607	9.614677814403434	7.82927052326257
797	0.70929667416172	5.318841145270967	1.6966550454257479
798	0.6774871551044286	1.9866480526985302	1.070596268180249
799	0.9735522765695407	6.04305657861963	4.521497199916526
800	2.3092193052263434	12.689155572387826	3.08930401536326
801	0.9721226643178126	7.2568685623998075	4.30393463143806
802	0.8547693197202249	3.6363000204972327	1.3519777065145728
803	0.7653420232682623	8.147433741337775	4.712531205996334
804	1.6934034057123655	9.62849936454725	3.3455372872427485
805	0.5435549470836581	7.131771510099588	6.75779842247181
806	0.911321238972533	8.598422907585224	7.115080750941962
807	0.8527353134540413	8.933670285371438	4.00472009571493
808	0.6053828291573062	7.631450897174147	5.073007283422096
809	0.8303283284972982	5.0794253047838325	0.3340895713523935
810	0.7973132560285525	7.832189300139965	6.920130383304313
811	1.74878547857796	12.116446409551688	4.262474789613237
812	0.7573051621939542	5.726926268309908	0.5058356057789885
813	1.0386020822423772	11.998689176462642	9.435874982806808
814	3.640326444531703	14.340517571575061	0.38820366184671234
815	1.935380884959323	9.371708183628469	9.019693447912188
816	2.929768734512531	12.473432158083499	1.0264859280131664
817	1.124034002509535	5.3025471913937885	2.0942199196203717
818	1.7766786912106611	9.037824330821065	3.29023678706492
819	1.4797450372996526	10.184612186306047	3.3183406579379016
820	3.5110760460854595	13.211900839673032	0.3081468848762482
821	3.1145559713717077	13.645884146621011	1.313043607585396
822	1.6044455341239119	5.196993589807348	1.1496561962164207
823	1.013668801119897	10.539826582544361	8.536529580540925
824	0.7929811211597926	3.1378442669190014	0.4216506533694893
825	1.9794805441632832	11.967494222802994	4.375970153655538
826	0.9764115331589192	6.077170881543853	2.639597213636407
827	1.095495474292973	9.656112829350374	5.053346680848079
828	0.39201917577732126	2.057569481808631	1.7167330466551722
829	0.5592632744873167	4.173037889429216	0.5603925570540269
830	0.6706235893216475	6.384928699812938	5.421063998088124
831	0.9860510930714484	7.12810236061516	3.701664924181003
832	0.7524655821965853	3.882203863929324	2.9633269828107274
833	1.1937080491311742	7.525268201053428	2.8452338221017173
834	0.6838666576048426	5.760191320222135	2.8149819830644245
835	0.885078202619063	6.435061268553695	1.948106283687506
836	0.8943763126963459	9.52349582458209	8.53536292004787
837	2.595122337724326	7.033092171096376	0.11064538358142845
838	1.0016073539326267	11.05311763814301	8.549034974065304
839	1.7543318442503524	10.374474442897952	2.8022447327080298
840	0.7704914670347445	7.907393726247375	3.899669704555063
841	3.022129753647337	13.546627975118874	1.2744386124714817
842	0.250966518644075	1.963430173754488	0.9049878738869535
843	0.7324380805710593	8.302136846032937	5.146505547413863
844	1.0252363102187598	6.438601546238106	0.2185546656663199
845	3.2288515673534595	13.253799722473689	1.5019527061549
846	1.0068003005833668	3.912768916181916	1.1799261346411682
847	0.32626288486825744	1.1381332885690547	1.1352168674919496
848	1.1494631336333492	3.904928757734253	0.0028113607986278784
849	1.0912450696704445	8.912316191270358	4.890468529232756
850	1.0241489492215214	8.957404343226903	6.164561352923489
851	1.0308584833455594	11.306519248441557	10.597778411635087
852	2.286990384887655	11.651289194863784	2.3066322914798985
853	1.4002614629713142	7.151170454049254	3.607828263653409
854	2.719072967490664	7.409875747018324	0.27725330931783604
855	1.100144424421105	10.385663234250334	9.557794075275329
856	1.285930711247234	4.769640865205046	0.381847834384965
857	0.28436650483034387	4.94235460939243	4.263760614807617
858	1.0204818278742558	9.086478607160103	6.458272072327211
859	3.1876087739615135	11.59522563193255	2.204706223025533
860	1.082632544102092	4.349558349067292	2.86611242812988
861	0.9549542770049319	3.7634200949389953	0.9974108077838711
862	0.5617838556635071	4.4507077806575435	4.471554560027801
863	0.77325480614779	6.6971793299242925	4.697839677100033
864	0.7833564002459105	8.847383986792147	5.662010358591719
865	1.4898178335963395	9.103264398495057	3.8624439970210176
866	0.8521606222383231	8.60011618946991	3.3756202788405556
867	1.6594100983927267	9.704411157632762	3.8198223834489045
868	0.30052996895031403	4.889171747456116	0.9614883946538296
869	1.7244139485519674	7.332461714907389	0.5711407652696967
870	0.7795705152957544	8.278574880232515	3.5341245418210634
871	0.9281847461010245	7.92405554497081	1.4173431073584348
872	1.8235106136499626	10.478548480758306	2.184074689297338
873	1.0372871634894467	7.819526745678889	2.4827974137422903
874	1.273863249061785	3.6327073068710365	2.275589584522742
875	0.9867888943352938	7.251188720420033	3.6090825230526073
876	2.6935123946724677	11.427812486524108	0.3984811615962614
877	1.0835219955212922	10.498045748484799	10.136342268409264
878	2.513812445001411	9.477806829615457	4.6419995551269135
879	2.4847822292961674	10.160737175989926	2.168900162037704
880	0.9783652572517558	7.324850917337713	5.780108915649479
881	0.6966744175441177	9.019303174845772	5.689395995160675
882	1.732310424684856	10.193749265537303	1.3574843817417461
883	0.8220554368778473	8.276650150852388	5.713830691561654
884	0.3878180194630007	5.8514522754225125	5.025652956635272
885	1.0746743802921292	9.528844820204712	7.921170213471671
886	0.8830137354516853	4.803961249985318	1.1442727848172132
887	0.800430166440635	4.924758749499643	2.9136174069964875
888	0.8783837814442755	10.343189820399836	10.278935135418624
889	0.40839072933255194	5.453995502859168	0.987349201494208
890	0.9832744243348864	10.432896410274063	9.608330095850334
891	1.1780576396408176	4.8806123200047296	0.6953036557556228
892	0.8312920936044358	7.57851370707624	4.69288807419688
893	2.139808918352337	10.696019412970454	1.0348435874849466
894	1.1852396998999395	9.224097775347126	4.412416892369995
895	2.417008044107993	11.33044585069886	0.5426484029577192
896	1.2913833803024866	7.054055818494932	0.8518937997738206
897	1.0161905556890891	10.328831685945977	6.20383088344798
898	1.028928634014979	10.593373072336975	9.020926219670692
899	2.245216641581796	11.048230069520166	1.494739246549945
900	0.5442397081335962	3.9517716437484296	0.8636006233683622
901	3.3392612645181883	8.003977229336039	0.09844158967694969
902	0.9362191062260218	9.663831239535712	4.104409865823275
903	1.2404986795036592	7.45381345374736	1.651870178832559
904	1.6506393116117961	7.177986285533934	1.1330283016423408
905	1.5941023080696641	8.864708850501033	7.783560061728203
906	1.768646492138437	10.494013244524217	2.833358646671909
907	0.8403780367529036	9.018018991967757	5.574714649827699
908	1.256672483907945	6.219751796294704	1.143834819786555
909	1.4320054196404164	6.173673292447729	1.040421912535858
910	0.770341842499876	10.29257113401127	7.820873587224673
911	2.844297214254113	13.322280656617671	1.5199388293122023
912	0.748167140172212	5.441339361310698	3.079262863730264
913	0.6820493606531538	5.394732570018405	0.07579529716787185
914	0.8075679175314402	5.609141192294042	2.4351391905944864
915	1.0806126086039025	11.20049158991028	11.677672587511061
916	1.826137321033412	7.082776358908401	4.735060246206884
917	0.7773740889497379	4.267419263250508	0.3009196399935979
918	0.8888558010804409	5.281878788568021	0.8527224340426633
919	1.5881533590372614	6.155867008723619	3.704424672672975
920	0.7432879975163187	5.835202701146457	2.129951235101955
921	2.2567085769800532	12.404924945453027	2.145985035455413
922	1.2844278208650892	8.418869946931771	4.159589206824768
923	1.5575382881636093	8.313380280552384	1.9390257274328329
924	0.7832952372760327	5.296485290931852	4.555526243282928
925	1.385913103622368	9.320543432261852	1.6833976504179935
926	0.9392939092358777	10.671196151597012	11.266265378728722
927	3.4115200542817634	13.73276910541352	0.6647276399482533
928	0.8457069442214535	7.042550761300824	2.450525457080599
929	1.0096530223057913	6.194913452874795	0.36298469968278774
930	2.2161612599727802	7.4896072075667135	0.24142464351700785
931	0.7562427965639611	9.331745785436663	7.328962452103508
932	1.4408749526398936	6.454072264825658	0.3158995058744334
933	0.7576492017142198	8.8194146045371	7.335885582263448
934	0.7336117606076265	5.469588270584364	1.0675546484981433
935	2.6272265046489283	11.070764458303833	0.34598651711329426
936	0.8906152416001966	3.5792350665820125	2.131753939308712
937	1.165351820576216	8.798060621811567	2.3823528393959705
938	0.4071923359969052	5.373706748085564	4.635449079240349
939	0.9173213554447255	9.316803208682074	4.704912703782803
940	1.0089775124349125	9.643448430973056	5.779155520024952
941	1.8955051294679246	10.446583870753917	2.768732091990903
942	1.74700461214021	9.52618784703867	1.5800046523705826
943	2.731575455767361	12.446776558382933	0.36096537473482015
944	0.9282262340254099	9.445134451436923	6.911919992480223
945	0.7687747711218408	6.787028037031628	1.7506522637623088
946	0.8415523551005096	9.861868885569734	8.62465430862711
947	1.0726526331433908	11.49328632900575	9.424077395276766
948	0.6847638863744485	3.776496910342409	0.6169364300576952
949	1.6404688172165485	8.196265051773517	1.6170361536598525
950	2.5951733285560104	12.948634834965501	1.2546254013430007
951	1.7808499947156375	7.267319362972528	0.6395257776155461
952	0.7474847298465638	6.4123993050846115	1.5126166540453145
953	1.1382882011352695	7.725107239866995	0.40816726910100964
954	0.8393850380736666	4.811873136299555	1.3283304537600493
955	0.33233904855530877	3.487929161285149	3.436481677563865
956	0.6635928285831523	5.511130899155821	2.822054116731103
957	0.9652911893760182	9.629962358979354	9.362613625741048
958	0.8630090891967755	6.880622576006796	0.5891196886902568
959	0.8524515301448348	6.811076029968991	0.7859390011952258
960	1.070878092390591	10.200663443062073	9.60064050110474
961	0.7845659136972735	7.723712385216268	6.046097054957424
962	2.5759450146677083	12.428910597648608	1.4185842192699814
963	0.8908628415791524	3.544797611650684	0.5825289822755905
964	0.824981318844207	8.472877788023558	6.052085306652243
965	0.7030909554448918	9.545690160209187	7.173152150361169
966	0.7798930887601058	6.2652097563080975	0.3486085660698191
967	3.276741895843297	13.69210009809278	1.0514335800268142
968	0.209669716512025	0.8030583916298817	0.7914514518828435
969	0.6224531851994674	5.054425622204123	3.2888436341674447
970	0.7590710654668844	8.269087462682768	3.521146886780791
971	1.00422633336097	5.288203545821428	2.119575281490049
972	2.4193568574615565	11.725365469949294	2.4881186491277067
973	0.5318506027887012	5.230348617403611	2.9263291260171225
974	1.730281565681071	6.514792360655955	5.997294499211599
975	1.370097329567248	8.259346339080128	2.6476437502306247
976	0.8750637277092833	2.1017056047610443	1.2300935754464242
977	2.6593100135801535	11.767141948412089	1.0944343955964886
978	0.8395890568851577	6.6182405470162	5.668306318578237
979	0.8592901855255474	4.981232315155701	0.2313306934712227
980	0.50849489443401	3.98997802449966	0.0023961840753398372
981	0.8419068554064985	10.685577982207933	10.119854714966916
982	2.522285519740833	10.998518783995953	0.9554172428415175
983	1.5259672542783367	9.134654003198207	1.17372020001028
984	3.0390043366675235	13.548010645906022	0.6293762748545213
985	1.0573800112271319	10.79099785531853	8.439615369934307
986	1.6585968063748422	6.969632288997481	0.26665997495765836
987	1.303464713317649	9.998456565696008	0.634106103700213
988	0.977628210600596	5.427276786565499	5.074580060183852
989	1.3151141941946851	7.018651259847687	0.26684814595679296
990	2.1199841258507335	8.112158465017098	0.11341063883040335
991	0.8953318795633718	5.707408116027372	2.247033706322097
992	1.1502888928433868	4.679708111524296	1.0136213673019423
993	0.7252055536574682	4.48899038569217	0.32350279356368183
994	2.957365982211115	12.752092369228473	1.021483567618632
995	2.9252222885984427	10.363890993290678	1.7234003226594248
996	1.243739285920565	10.10230550035676	4.77941742329746
997	3.4752523792550676	6.751750993695806	0.000815560748382161
998	1.6361015225643636	6.545933501865855	0.0032295038084198284
999	3.1139581433790795	12.332043328023651	0.43090636072630273
