# Supplementary material for: Basal leakage in oscillation: Coupled transcriptional and translational control using feed-forward loops
Source: PLoS Comput Biol. 2020 Sep 3;16(9):e1007740. doi: 10.1371/journal.pcbi.1007740 (PMC7494099; doi:10.1371/journal.pcbi.1007740)
Supplement: S1 Appendix — (ZIP) [file pcbi.1007740.s010.zip › Codes/1.M1/M1_mRNA_Basal_0p25.csv]

0.014947010597880424	0.06679497433846564	0.12862427514497102	0.16938279010864493	0.17430263947210559	0.15124891688329	0.11535609544757715	0.07798856895287609	0.04859444777711124	0.02736536026128108	0.013701426381390389	0.006677831100446578	0.002957741784976338	0.0012914083849896688	0.0004582416849963341	0.00021662334199826702	7.081916949943345e-05	8.331666999933347e-06	4.1658334999666735e-06	8.331666999933347e-06	0.0	0.0	0.0	0.0	0.0
0.33854858938087756	0.4146857721426161	0.18458256423931568	0.04964979312586198	0.010395790017541593	0.0018166590972537614	0.0002833321527826967	3.749984375065104e-05	0.0	0.0	0.0	0.0	0.0	0.0	0.0	0.0	0.0	0.0	0.0	0.0	0.0	0.0	0.0	0.0	0.0
0.3249088457120024	0.4262940579058655	0.18503488004262192	0.05092985698350066	0.010905216189667517	0.0016524316134725206	0.00020395251652431613	6.243444383397433e-05	8.324592511196577e-06	0.0	0.0	0.0	0.0	0.0	0.0	0.0	0.0	0.0	0.0	0.0	0.0	0.0	0.0	0.0	0.0
0.019734432234432234	0.08294622044622045	0.14092157842157843	0.17361388611388612	0.17021728271728273	0.14433483183483184	0.10818348318348318	0.0722902097902098	0.04403096903096903	0.023001998001998	0.011638361638361638	0.00544039294039294	0.0022977022977022977	0.0009282384282384283	0.0002913752913752914	9.99000999000999e-05	1.665001665001665e-05	1.2487512487512488e-05	0.0	0.0	0.0	0.0	0.0	0.0	0.0
0.33281098923082053	0.4102665621978462	0.19167389057446738	0.052929016770579804	0.010548294602073818	0.0015711999466542193	0.0001667055646317474	1.2502917347381056e-05	8.33527823158737e-06	8.33527823158737e-06	0.0	4.167639115793685e-06	0.0	0.0	0.0	0.0	0.0	0.0	0.0	0.0	0.0	0.0	0.0	0.0	0.0
0.333023612401615	0.4133149445210645	0.191353369360961	0.05112478698005425	0.009662459739751085	0.001362494322940321	0.0001374994270857205	2.0833246528139467e-05	0.0	0.0	0.0	0.0	0.0	0.0	0.0	0.0	0.0	0.0	0.0	0.0	0.0	0.0	0.0	0.0	0.0
0.33102589413269023	0.41125730446118797	0.19235879430054187	0.05296281024436364	0.010504262931447397	0.0016785162416230377	0.00017909726647590725	2.9155368961194203e-05	4.165052708742029e-06	0.0	0.0	0.0	0.0	0.0	0.0	0.0	0.0	0.0	0.0	0.0	0.0	0.0	0.0	0.0	0.0
0.3299969985492988	0.41234513348118257	0.19153007286855314	0.05342165379933635	0.010792716479631821	0.001692484700938787	0.00019592803188207635	1.6674726117623517e-05	4.168681529405879e-06	4.168681529405879e-06	0.0	0.0	0.0	0.0	0.0	0.0	0.0	0.0	0.0	0.0	0.0	0.0	0.0	0.0	0.0
0.3458616270554557	0.3943770388123294	0.19019622528460156	0.05594251381399374	0.010943013114972372	0.002404966380400772	0.000274615538246455	0.0	0.0	0.0	0.0	0.0	0.0	0.0	0.0	0.0	0.0	0.0	0.0	0.0	0.0	0.0	0.0	0.0	0.0
0.33430366171288495	0.4072480631389778	0.19142522329285008	0.05472072348125665	0.010223644818405046	0.0017391376361806882	0.00028157466490544476	5.3830450643687966e-05	4.140803895668305e-06	0.0	0.0	0.0	0.0	0.0	0.0	0.0	0.0	0.0	0.0	0.0	0.0	0.0	0.0	0.0	0.0
0.03350207278711747	0.10903901839468366	0.16898527175384873	0.18764243901422828	0.16813532487552862	0.12861696143991	0.08761535737349749	0.054259108805699646	0.03125221340332896	0.016711455534029123	0.007995333624981771	0.0036622711080557466	0.0016623961002437348	0.0005957960960773285	0.00020832031331375123	7.916171905922546e-05	2.9164843863925173e-05	0.0	4.166406266275024e-06	4.166406266275024e-06	0.0	0.0	0.0	0.0	0.0
0.2622930344675412	0.3949966069517937	0.23402457149756242	0.08256972401820173	0.020558125205560437	0.00448798278080076	0.0008701191105634125	0.0001457137266493753	5.412224132691083e-05	0.0	0.0	0.0	0.0	0.0	0.0	0.0	0.0	0.0	0.0	0.0	0.0	0.0	0.0	0.0	0.0
0.330156957679343	0.41141495243769816	0.19245753142695238	0.053191445035645685	0.010754121857825592	0.001795825850725622	0.00020416581597576677	2.4999895833767358e-05	0.0	0.0	0.0	0.0	0.0	0.0	0.0	0.0	0.0	0.0	0.0	0.0	0.0	0.0	0.0	0.0	0.0
0.3323331207881675	0.41107902095862037	0.19152403219017375	0.05279038462339914	0.01051056682878445	0.0015419943404640154	0.0001917074044901208	2.083776135762183e-05	8.335104543048732e-06	0.0	0.0	0.0	0.0	0.0	0.0	0.0	0.0	0.0	0.0	0.0	0.0	0.0	0.0	0.0	0.0
0.3298893419724981	0.41386269064952175	0.1907120639765175	0.053081663456166245	0.010694718935281315	0.0016260976158907262	0.00013342339412436728	0.0	0.0	0.0	0.0	0.0	0.0	0.0	0.0	0.0	0.0	0.0	0.0	0.0	0.0	0.0	0.0	0.0	0.0
0.33690418672842076	0.41122569681622045	0.18267164253702747	0.05589107508788298	0.011853789380737384	0.001345317628242507	9.99616813554804e-05	8.3301401129567e-06	0.0	0.0	0.0	0.0	0.0	0.0	0.0	0.0	0.0	0.0	0.0	0.0	0.0	0.0	0.0	0.0	0.0
0.013313203403788087	0.060518720002661806	0.12083780434041208	0.16529001239404753	0.17286369043162894	0.15344912201898203	0.11934053685357555	0.08310250459577936	0.05205915870203545	0.029849690980627022	0.015854399055057852	0.0076901321754464765	0.003501942288656535	0.0014764721050749049	0.0005282026967451069	0.0002079538176161838	9.981783245576823e-05	1.6636305409294705e-05	0.0	0.0	0.0	0.0	0.0	0.0	0.0
0.1474117529415686	0.29156944768507714	0.2514416186127129	0.155794806839772	0.08131395620145995	0.039586180460651314	0.01853688210392987	0.008241391953601547	0.003720709309689677	0.0015291156961434618	0.0005208159728009067	0.00020832638912036266	7.916402786573781e-05	3.333222225925803e-05	1.249958334722176e-05	0.0	0.0	0.0	0.0	0.0	0.0	0.0	0.0	0.0	0.0
0.26373146252559043	0.3942510943559528	0.22938200096536343	0.08453171551738486	0.02245718280321566	0.004701985652702185	0.0008197267022852483	0.00011234832975483097	1.2483147750536775e-05	0.0	0.0	0.0	0.0	0.0	0.0	0.0	0.0	0.0	0.0	0.0	0.0	0.0	0.0	0.0	0.0
0.3289766059970539	0.4110220624339417	0.19204970081308934	0.054889771053354304	0.011006250052014414	0.0018475519936084687	0.00019141304438285937	1.664461255503125e-05	0.0	0.0	0.0	0.0	0.0	0.0	0.0	0.0	0.0	0.0	0.0	0.0	0.0	0.0	0.0	0.0	0.0
0.3292965397722065	0.41043650694461803	0.19454095533281676	0.05330733788253722	0.010452337507602836	0.0017788553669774456	0.00016247156747569176	2.499562576549104e-05	0.0	0.0	0.0	0.0	0.0	0.0	0.0	0.0	0.0	0.0	0.0	0.0	0.0	0.0	0.0	0.0	0.0
0.3315266072016298	0.4101504401551479	0.19220594178203468	0.05335605281028542	0.010782030504647355	0.0016956284448962416	0.0002374713055505793	3.749546929745989e-05	4.166163255273321e-06	4.166163255273321e-06	0.0	0.0	0.0	0.0	0.0	0.0	0.0	0.0	0.0	0.0	0.0	0.0	0.0	0.0	0.0
0.33141528576964263	0.4129774459273086	0.18825754892687946	0.054833104862063074	0.010787455052270616	0.0015166603472485532	0.00020416581597576677	8.333298611255787e-06	0.0	0.0	0.0	0.0	0.0	0.0	0.0	0.0	0.0	0.0	0.0	0.0	0.0	0.0	0.0	0.0	0.0
0.3337407344064806	0.4091836266482015	0.19208612987056325	0.05302192874513517	0.009965336147598767	0.001739449633130467	0.0002544518647984616	8.34268409175284e-06	0.0	0.0	0.0	0.0	0.0	0.0	0.0	0.0	0.0	0.0	0.0	0.0	0.0	0.0	0.0	0.0	0.0
0.24200844830097593	0.3833655866991281	0.24135921926046153	0.09473333749505795	0.02977713964666958	0.006662921114509853	0.0014940591381068314	0.0004619514326737	0.00012901346317914142	8.323449237363963e-06	0.0	0.0	0.0	0.0	0.0	0.0	0.0	0.0	0.0	0.0	0.0	0.0	0.0	0.0	0.0
0.3343528667615457	0.4127945203199254	0.18933776102136443	0.051800620875050975	0.010145397950945878	0.0014023786339084335	0.00015397035446472414	1.2484082794437092e-05	0.0	0.0	0.0	0.0	0.0	0.0	0.0	0.0	0.0	0.0	0.0	0.0	0.0	0.0	0.0	0.0	0.0
0.3218465485501995	0.41935927230926856	0.19327202605559304	0.052706766290992996	0.01100782167578779	0.0015743309093635206	0.00023323420879459562	0.0	0.0	0.0	0.0	0.0	0.0	0.0	0.0	0.0	0.0	0.0	0.0	0.0	0.0	0.0	0.0	0.0	0.0
0.33212361615159935	0.4120149499377086	0.19062837238178174	0.05325811142453573	0.010191624201565826	0.0015833267361385994	0.0001833325694476273	1.2499947916883679e-05	4.166649305627893e-06	0.0	0.0	0.0	0.0	0.0	0.0	0.0	0.0	0.0	0.0	0.0	0.0	0.0	0.0	0.0	0.0
0.3323096795699821	0.4108129505396058	0.19047043626817783	0.05370223759323305	0.01075461477561565	0.0016875703154298097	0.00023334305596066504	2.5001041710071252e-05	4.166840285011875e-06	0.0	0.0	0.0	0.0	0.0	0.0	0.0	0.0	0.0	0.0	0.0	0.0	0.0	0.0	0.0	0.0
0.3313661429611903	0.411515971282905	0.19262511705337634	0.052389969826240765	0.010275725730933306	0.0016397877432109042	0.00017479970866715223	1.248569347622516e-05	0.0	0.0	0.0	0.0	0.0	0.0	0.0	0.0	0.0	0.0	0.0	0.0	0.0	0.0	0.0	0.0	0.0
0.33380078898746607	0.4145055512092814	0.1869850358706327	0.053464720275646256	0.009791600779000284	0.0013399470679294906	9.987183115002414e-05	4.161326297917672e-06	8.322652595835345e-06	0.0	0.0	0.0	0.0	0.0	0.0	0.0	0.0	0.0	0.0	0.0	0.0	0.0	0.0	0.0	0.0
0.312711197036679	0.40838996504181235	0.20128249465627226	0.061499743751067704	0.013404110816204932	0.002295823767400969	0.0003666651388952546	4.1666493056278935e-05	8.333298611255787e-06	0.0	0.0	0.0	0.0	0.0	0.0	0.0	0.0	0.0	0.0	0.0	0.0	0.0	0.0	0.0	0.0
0.3255966042813048	0.41271811619256293	0.19711997067485326	0.052918560235267656	0.010001374616252962	0.0013787817567595714	0.00023743371642083252	2.9158526577996977e-05	0.0	0.0	0.0	0.0	0.0	0.0	0.0	0.0	0.0	0.0	0.0	0.0	0.0	0.0	0.0	0.0	0.0
0.3313648375886968	0.41085793953014127	0.19196787148594377	0.05347816135006347	0.010691470545394011	0.00140666292111451	0.00019143933245937116	4.1617246186819816e-05	0.0	0.0	0.0	0.0	0.0	0.0	0.0	0.0	0.0	0.0	0.0	0.0	0.0	0.0	0.0	0.0	0.0
0.33247916666666666	0.41354583333333333	0.19020833333333334	0.0521125	0.0099125	0.0015	0.00021666666666666666	2.5e-05	0.0	0.0	0.0	0.0	0.0	0.0	0.0	0.0	0.0	0.0	0.0	0.0	0.0	0.0	0.0	0.0	0.0
0.33074602738127973	0.41186494346257363	0.19204809639277054	0.05283353748468865	0.010786690998175136	0.0015248856335774816	0.0001874859385546084	8.332708380204819e-06	0.0	0.0	0.0	0.0	0.0	0.0	0.0	0.0	0.0	0.0	0.0	0.0	0.0	0.0	0.0	0.0	0.0
0.33501110412039947	0.41294411273286363	0.18735755267686385	0.05289977958425173	0.010116624514064525	0.0014374940104416231	0.00020833246528139467	2.0833246528139467e-05	4.166649305627893e-06	0.0	0.0	0.0	0.0	0.0	0.0	0.0	0.0	0.0	0.0	0.0	0.0	0.0	0.0	0.0	0.0
0.3301736113999551	0.4129738543061783	0.1919167131127767	0.05285705967008011	0.010273602249378178	0.0016179883704486278	0.00017053347863340293	1.6637412549600286e-05	0.0	0.0	0.0	0.0	0.0	0.0	0.0	0.0	0.0	0.0	0.0	0.0	0.0	0.0	0.0	0.0	0.0
0.32641278357730213	0.4115880328920511	0.1942988777712053	0.0551200126636063	0.010593273292287698	0.0017412458655824841	0.00021661431820643344	2.915961975855835e-05	0.0	0.0	0.0	0.0	0.0	0.0	0.0	0.0	0.0	0.0	0.0	0.0	0.0	0.0	0.0	0.0	0.0
0.32686580220018246	0.40944553902803754	0.19545051255670198	0.05538361568036123	0.01083012942004657	0.0017911367887000096	0.00020410628522395458	2.9158040746279226e-05	0.0	0.0	0.0	0.0	0.0	0.0	0.0	0.0	0.0	0.0	0.0	0.0	0.0	0.0	0.0	0.0	0.0
0.23589831200596695	0.37316293663459577	0.2373275441791082	0.10075045106234036	0.03538078828612978	0.011492193392197142	0.0038751776123072306	0.0013583955931313518	0.00042501948005950273	0.0002000091670868248	8.750401060048586e-05	3.3334861181137465e-05	4.166857647642183e-06	4.166857647642183e-06	0.0	0.0	0.0	0.0	0.0	0.0	0.0	0.0	0.0	0.0	0.0
0.3183219798008381	0.4101045745650356	0.19947400616711122	0.05888301214696201	0.01158934196673422	0.0014980837012654646	0.00012484030843878873	4.1613436146262905e-06	0.0	0.0	0.0	0.0	0.0	0.0	0.0	0.0	0.0	0.0	0.0	0.0	0.0	0.0	0.0	0.0	0.0
0.33164438814627156	0.4113553785126171	0.1918813960465349	0.05303093436447882	0.010321177372579086	0.0015750525017500583	0.00015417180572685756	3.333444448148272e-05	4.16680556018534e-06	0.0	0.0	0.0	0.0	0.0	0.0	0.0	0.0	0.0	0.0	0.0	0.0	0.0	0.0	0.0	0.0
0.2762613489110462	0.40586914221190745	0.22035324852813112	0.07530801954991855	0.018324923646151476	0.0033333194445023147	0.0005041645659809751	4.1666493056278935e-05	4.166649305627893e-06	0.0	0.0	0.0	0.0	0.0	0.0	0.0	0.0	0.0	0.0	0.0	0.0	0.0	0.0	0.0	0.0
0.3338763639999833	0.4098645478748891	0.19095791442892202	0.05373920361983409	0.010257863181270858	0.0012249438567398993	7.91630383607418e-05	0.0	0.0	0.0	0.0	0.0	0.0	0.0	0.0	0.0	0.0	0.0	0.0	0.0	0.0	0.0	0.0	0.0	0.0
0.3319847334605545	0.41136740527162274	0.19146090449246256	0.052932892225898115	0.010362413646552946	0.0016333197223356473	0.00024166465279456005	1.6666527778935175e-05	0.0	0.0	0.0	0.0	0.0	0.0	0.0	0.0	0.0	0.0	0.0	0.0	0.0	0.0	0.0	0.0	0.0
0.33362360990162543	0.41394410856621433	0.19038670672205532	0.05129978625089062	0.009266628055716434	0.0013291611284952979	0.00013333277778009259	1.6666597222511573e-05	0.0	0.0	0.0	0.0	0.0	0.0	0.0	0.0	0.0	0.0	0.0	0.0	0.0	0.0	0.0	0.0	0.0
0.3332430878935048	0.4114817190506735	0.1904567529968428	0.05246036836800146	0.0104795781511625	0.0016702348325183475	0.0001791024882750348	2.0825870729655205e-05	8.330348291862083e-06	0.0	0.0	0.0	0.0	0.0	0.0	0.0	0.0	0.0	0.0	0.0	0.0	0.0	0.0	0.0	0.0
0.3101391815690619	0.40445530947284253	0.20537818905704694	0.06313146036532039	0.01375573676275831	0.0025820638186225104	0.00043728500154090904	7.079852405900432e-05	2.9152333436060604e-05	1.6658476249177487e-05	4.164619062294372e-06	0.0	0.0	0.0	0.0	0.0	0.0	0.0	0.0	0.0	0.0	0.0	0.0	0.0	0.0
0.012367336564063887	0.05557801047556743	0.11375616179209708	0.1589419426885623	0.173038539587561	0.15604595248909317	0.12360252847029214	0.08657552284082054	0.05537383274927392	0.03218924358402747	0.01785096692737523	0.008342118531420452	0.0037668707054965478	0.0015584177476279965	0.0006292007483738703	0.00023751286528020268	0.00010000541696008534	2.5001354240021336e-05	1.2500677120010668e-05	8.333784746673778e-06	0.0	0.0	0.0	0.0	0.0
0.028161561281290624	0.09848005066497784	0.16510699643345222	0.18867704409853006	0.1719192693576881	0.13237892070264323	0.09200109996333455	0.05806473117562748	0.03289473684210526	0.017182760574647512	0.008637212092930236	0.0038123729209026368	0.001712442918569381	0.0006291456951434952	0.0002749908336388787	4.166527782407253e-05	2.0832638912036266e-05	4.1665277824072535e-06	0.0	0.0	0.0	0.0	0.0	0.0	0.0
0.3312754800036683	0.411348345519271	0.19162213310878973	0.053160979432582724	0.010867299724044786	0.0015006627927334573	0.00020842538787964684	1.6674031030371747e-05	0.0	0.0	0.0	0.0	0.0	0.0	0.0	0.0	0.0	0.0	0.0	0.0	0.0	0.0	0.0	0.0	0.0
0.023757506148487536	0.08636180155886526	0.1503976230009613	0.17895739961631774	0.17346849602376999	0.14145058530272198	0.10095587653920259	0.06600000832282577	0.03898827729990886	0.02115246168379088	0.010411855033020811	0.00496456556930209	0.0018559901457742933	0.0008406054023462046	0.00032042879198345423	7.490543189223605e-05	2.912989018031402e-05	8.322825765804007e-06	4.161412882902003e-06	0.0	0.0	0.0	0.0	0.0	0.0
0.3334749610523773	0.409262452825473	0.1915556555280631	0.053506119150566925	0.010401306307432122	0.0015454083460381728	0.0002374347054559996	1.666208459340348e-05	0.0	0.0	0.0	0.0	0.0	0.0	0.0	0.0	0.0	0.0	0.0	0.0	0.0	0.0	0.0	0.0	0.0
0.33720158736119976	0.4133690531332023	0.1854967597634815	0.052394603639580546	0.00965185713749202	0.0015439633120934056	0.0002795825457034005	2.5037242898811983e-05	3.338299053174931e-05	4.1728738164686635e-06	0.0	0.0	0.0	0.0	0.0	0.0	0.0	0.0	0.0	0.0	0.0	0.0	0.0	0.0	0.0
0.34310951855169686	0.4099081269140226	0.18545863627841086	0.05074477615049686	0.009233140976229662	0.0013541384554488448	0.0001458302952021833	4.583237849211475e-05	0.0	0.0	0.0	0.0	0.0	0.0	0.0	0.0	0.0	0.0	0.0	0.0	0.0	0.0	0.0	0.0	0.0
0.32937770743085637	0.4132664111962679	0.19180273242252582	0.05295318227257581	0.010725591469510163	0.0016286237920693101	0.00022075974675108299	2.4991669443518826e-05	0.0	0.0	0.0	0.0	0.0	0.0	0.0	0.0	0.0	0.0	0.0	0.0	0.0	0.0	0.0	0.0	0.0
0.3323180640161332	0.41187573436888025	0.19056924525628954	0.0534120548995425	0.010141582153482055	0.001433321388988425	0.00022499812501562488	2.083315972366897e-05	4.166631944733794e-06	0.0	0.0	0.0	0.0	0.0	0.0	0.0	0.0	0.0	0.0	0.0	0.0	0.0	0.0	0.0	0.0
0.3315914053774733	0.4114658865496491	0.19108699638279075	0.053007951192678905	0.010851627744161624	0.0017335933723391843	0.00024587021386541315	1.2501875281292194e-05	4.167291760430731e-06	0.0	0.0	0.0	0.0	0.0	0.0	0.0	0.0	0.0	0.0	0.0	0.0	0.0	0.0	0.0	0.0
0.03174246397442621	0.11189364234992466	0.17388010622445327	0.19136634949177095	0.1690725339859977	0.12659107747891743	0.08522514422716715	0.051717822565204	0.029640451870166413	0.015559051971728978	0.00744237156914163	0.0034964161734222423	0.0015234384755625483	0.0006243600309682575	0.0001331968066065616	5.8273602890370706e-05	2.9136801445185353e-05	4.16240020645505e-06	0.0	0.0	0.0	0.0	0.0	0.0	0.0
0.33170957145176805	0.41017057826740444	0.19216180995324397	0.05396301986402035	0.010183901441817281	0.001586290453529184	0.00021233809220469392	8.326984008027212e-06	4.163492004013606e-06	0.0	0.0	0.0	0.0	0.0	0.0	0.0	0.0	0.0	0.0	0.0	0.0	0.0	0.0	0.0	0.0
0.32834931718006616	0.4122332669538482	0.19430580667738737	0.05290083904780156	0.010490180557754318	0.0015039536065724023	0.00019580559420748726	2.0830382362498646e-05	0.0	0.0	0.0	0.0	0.0	0.0	0.0	0.0	0.0	0.0	0.0	0.0	0.0	0.0	0.0	0.0	0.0
0.3279922989090121	0.412408424526808	0.19373994649241977	0.053882633373061185	0.0101889434336531	0.0015668886425576956	0.00019586108031971196	2.083628514039489e-05	0.0	4.167257028078978e-06	0.0	0.0	0.0	0.0	0.0	0.0	0.0	0.0	0.0	0.0	0.0	0.0	0.0	0.0	0.0
0.3287555937033858	0.41275072707727434	0.1927108940758827	0.05413288222598145	0.010087415938200514	0.0014416546528778927	0.00010833243056307865	1.2499895834201382e-05	0.0	0.0	0.0	0.0	0.0	0.0	0.0	0.0	0.0	0.0	0.0	0.0	0.0	0.0	0.0	0.0	0.0
0.33360970264606254	0.4106375798380948	0.19107396559410375	0.05275459654941108	0.010182612064978731	0.0015707220738531021	0.00016665486194727874	4.166371548681968e-06	0.0	0.0	0.0	0.0	0.0	0.0	0.0	0.0	0.0	0.0	0.0	0.0	0.0	0.0	0.0	0.0	0.0
0.3299329291993682	0.40613809472613444	0.19788367227106196	0.05310254141270458	0.010614719187541867	0.0018979961461167577	0.0004052366499334254	2.481040713878115e-05	0.0	0.0	0.0	0.0	0.0	0.0	0.0	0.0	0.0	0.0	0.0	0.0	0.0	0.0	0.0	0.0	0.0
0.24868678524192775	0.3844475319072593	0.2361742163476984	0.09290342499760096	0.027866438027528487	0.007493355696577506	0.0017982384772967177	0.00046311942222722894	0.00013351190550694889	2.5033482282552916e-05	8.344494094184305e-06	0.0	0.0	0.0	0.0	0.0	0.0	0.0	0.0	0.0	0.0	0.0	0.0	0.0	0.0
0.33750276040516497	0.41191911700367917	0.18648672297198762	0.05207061637243178	0.009833292361281828	0.0017666593055862267	0.0003749984375065104	4.1666493056278935e-05	4.166649305627893e-06	0.0	0.0	0.0	0.0	0.0	0.0	0.0	0.0	0.0	0.0	0.0	0.0	0.0	0.0	0.0	0.0
0.3286913995784352	0.41116730123553474	0.1924576560664506	0.05468261836722792	0.011055661548459123	0.0017037549258929092	0.00021661431820643344	1.666263986203334e-05	8.33131993101667e-06	0.0	0.0	0.0	0.0	0.0	0.0	0.0	0.0	0.0	0.0	0.0	0.0	0.0	0.0	0.0	0.0
0.33130849681910535	0.40962345535089767	0.19161143123605237	0.05464144156146954	0.010883322785864171	0.0016695533424374645	0.00024980848016520666	1.2490424008260334e-05	0.0	0.0	0.0	0.0	0.0	0.0	0.0	0.0	0.0	0.0	0.0	0.0	0.0	0.0	0.0	0.0	0.0
0.32651921963331265	0.40999245962148134	0.19807449560700047	0.05355751725746852	0.010231585437487763	0.0014789140188551124	0.0001249786494807137	2.0829774913452284e-05	0.0	0.0	0.0	0.0	0.0	0.0	0.0	0.0	0.0	0.0	0.0	0.0	0.0	0.0	0.0	0.0	0.0
0.3266111391202537	0.41365244311482036	0.19462835571518453	0.05336227765717643	0.010120791163370153	0.0013958275173853443	0.0001916658680588831	3.3333194445023147e-05	4.166649305627893e-06	0.0	0.0	0.0	0.0	0.0	0.0	0.0	0.0	0.0	0.0	0.0	0.0	0.0	0.0	0.0	0.0
0.18004083503479312	0.3207258635776491	0.24833951414642277	0.13493062210925455	0.06324013500562524	0.029359556648193674	0.013400558356598192	0.005816909037876578	0.0024917704904371014	0.0010292095503979333	0.00038334930622109254	0.00017917413225551065	3.3334722280095e-05	2.083420142505938e-05	4.166840285011875e-06	4.166840285011875e-06	0.0	0.0	0.0	0.0	0.0	0.0	0.0	0.0	0.0
0.328298632089033	0.41136911929533626	0.1945491893783776	0.05347477718842838	0.010604122482822989	0.0015041603993316696	0.0001916658680588831	8.333298611255787e-06	0.0	0.0	0.0	0.0	0.0	0.0	0.0	0.0	0.0	0.0	0.0	0.0	0.0	0.0	0.0	0.0	0.0
0.3325201866774163	0.41028720561528326	0.1906129352654917	0.052865614701469894	0.010605537985862053	0.002106977961924789	0.0004072659571373359	0.0002285676290056477	0.00016207522784036837	8.311550145659916e-05	7.480395131093925e-05	2.9090425509809707e-05	1.2467325218489874e-05	4.155775072829958e-06	0.0	0.0	0.0	0.0	0.0	0.0	0.0	0.0	0.0	0.0	0.0
0.33374860938079426	0.41166078474673024	0.18931587785050896	0.05271228036549848	0.010645788975879268	0.0016916596180849247	0.0001874992187532552	3.749984375065104e-05	0.0	0.0	0.0	0.0	0.0	0.0	0.0	0.0	0.0	0.0	0.0	0.0	0.0	0.0	0.0	0.0	0.0
0.3299257859488618	0.4117860071342055	0.19240710756666987	0.053931097060990384	0.01026842760279874	0.0014734590074547036	0.00016649254321522076	2.497388148228311e-05	4.162313580380519e-06	0.0	8.324627160761038e-06	4.162313580380519e-06	0.0	0.0	0.0	0.0	0.0	0.0	0.0	0.0	0.0	0.0	0.0	0.0	0.0
0.33266389446754613	0.413538220514829	0.18890675911034074	0.05303705802451646	0.010149915417371522	0.0015208206598278347	0.00017916517362355313	4.166631944733794e-06	0.0	0.0	0.0	0.0	0.0	0.0	0.0	0.0	0.0	0.0	0.0	0.0	0.0	0.0	0.0	0.0	0.0
0.32991529201961656	0.4105691226286557	0.1936241932325282	0.05385810892454615	0.01024579064253899	0.001595826684055483	0.00017916592014199942	1.2499947916883679e-05	0.0	0.0	0.0	0.0	0.0	0.0	0.0	0.0	0.0	0.0	0.0	0.0	0.0	0.0	0.0	0.0	0.0
0.33104304601269174	0.4136017233405139	0.19160079833665974	0.05172938220575919	0.010291709548789786	0.0015250063541931425	0.000179167413197555	1.6666736111400465e-05	4.166684027850116e-06	4.166684027850116e-06	0.0	4.166684027850116e-06	0.0	0.0	0.0	0.0	0.0	0.0	0.0	0.0	0.0	0.0	0.0	0.0	0.0
0.3347441227511642	0.409399436516557	0.18994885368157777	0.05291916884111348	0.010391566891810347	0.0019809314539454247	0.0003454145182299795	0.0001165253796438485	4.9939448418792215e-05	5.410106912035823e-05	3.329296561252814e-05	1.664648280626407e-05	0.0	0.0	0.0	0.0	0.0	0.0	0.0	0.0	0.0	0.0	0.0	0.0	0.0
0.33119862000574996	0.41206494972937613	0.19167420135749436	0.05317061178911755	0.010295790434206524	0.0014208274132191116	0.00016249932291948784	1.2499947916883679e-05	0.0	0.0	0.0	0.0	0.0	0.0	0.0	0.0	0.0	0.0	0.0	0.0	0.0	0.0	0.0	0.0	0.0
0.3318054653544487	0.4144685350785166	0.1908419510083096	0.05148540407320444	0.009783350818470966	0.001436279162711695	0.00016652512031439942	1.2489384023579956e-05	0.0	0.0	0.0	0.0	0.0	0.0	0.0	0.0	0.0	0.0	0.0	0.0	0.0	0.0	0.0	0.0	0.0
0.3393793178162787	0.4123936431744127	0.1856254739701826	0.05099294149020392	0.00973774344358609	0.001695875730226589	0.00017083760427344017	4.166770835937565e-06	0.0	0.0	0.0	0.0	0.0	0.0	0.0	0.0	0.0	0.0	0.0	0.0	0.0	0.0	0.0	0.0	0.0
0.3306941991803552	0.41132176057041947	0.19218338719888048	0.05294372438609936	0.010832805784160198	0.0017075933762036451	0.00025405657548395694	2.4989171359077733e-05	1.665944757271849e-05	1.2494585679538866e-05	0.0	8.329723786359244e-06	0.0	0.0	0.0	0.0	0.0	0.0	0.0	0.0	0.0	0.0	0.0	0.0	0.0
0.3305178937903531	0.4103395594926381	0.1937533042214942	0.052863381108386794	0.010723369535806312	0.0015693751222822128	0.00021230273537504736	1.6651194931376264e-05	4.162798732844066e-06	0.0	0.0	0.0	0.0	0.0	0.0	0.0	0.0	0.0	0.0	0.0	0.0	0.0	0.0	0.0	0.0
0.0123351906915536	0.05635791209614952	0.11517286757785496	0.15651782814022638	0.1710685223590948	0.15511439827423937	0.12378084838792967	0.08743326420296012	0.056395392418980034	0.03278695351607073	0.017549120045309546	0.008707928337622748	0.004006230062550495	0.0018157134171226772	0.0007079616534652641	0.0001707436928945637	6.663168503202486e-05	8.328960629003107e-06	4.164480314501554e-06	0.0	0.0	0.0	0.0	0.0	0.0
0.3302069965500575	0.40995566740554323	0.1919426342894285	0.054619923001283315	0.01133731104481592	0.001733304444925918	0.0001999966667222213	4.16659722337961e-06	0.0	0.0	0.0	0.0	0.0	0.0	0.0	0.0	0.0	0.0	0.0	0.0	0.0	0.0	0.0	0.0	0.0
0.3354902957524646	0.40913257610480086	0.19058492154101284	0.05336711139259494	0.009600080000666672	0.001625013541779515	0.00017916815973466446	1.250010416753473e-05	8.333402778356486e-06	0.0	0.0	0.0	0.0	0.0	0.0	0.0	0.0	0.0	0.0	0.0	0.0	0.0	0.0	0.0	0.0
0.33059783128621284	0.41278767485098933	0.19185255741018806	0.052017519414023015	0.010914278821557365	0.0017303124961005577	9.982572092887834e-05	0.0	0.0	0.0	0.0	0.0	0.0	0.0	0.0	0.0	0.0	0.0	0.0	0.0	0.0	0.0	0.0	0.0	0.0
0.3286002705796649	0.41117702154230407	0.1937142262462275	0.05359975023415548	0.010956395046310751	0.0017150587990425643	0.0002123009678426475	2.497658445207618e-05	0.0	0.0	0.0	0.0	0.0	0.0	0.0	0.0	0.0	0.0	0.0	0.0	0.0	0.0	0.0	0.0	0.0
0.32802636677652824	0.4126100525418856	0.19417580906587112	0.052929387205780026	0.010466710277959491	0.0016291734548893953	0.00014583394097475406	1.6666736111400465e-05	0.0	0.0	0.0	0.0	0.0	0.0	0.0	0.0	0.0	0.0	0.0	0.0	0.0	0.0	0.0	0.0	0.0
0.33256111864378585	0.41143515476180575	0.19068018666245207	0.05233868754003178	0.011017576549073758	0.001551361288336924	0.00028282189706946607	7.070547426736652e-05	4.575060099653127e-05	4.1591455451392065e-06	8.318291090278413e-06	4.1591455451392065e-06	0.0	0.0	0.0	0.0	0.0	0.0	0.0	0.0	0.0	0.0	0.0	0.0	0.0
0.329371859087083	0.41169607213994613	0.1929760228020902	0.053717424097208914	0.010509296685529508	0.001541807999066581	0.000158347848552784	2.500229187675537e-05	4.167048646125895e-06	0.0	0.0	0.0	0.0	0.0	0.0	0.0	0.0	0.0	0.0	0.0	0.0	0.0	0.0	0.0	0.0
0.32930421703062046	0.41595313391915933	0.19082261471731604	0.05304517026870498	0.009662379220259747	0.001112486093923826	9.99987500156248e-05	0.0	0.0	0.0	0.0	0.0	0.0	0.0	0.0	0.0	0.0	0.0	0.0	0.0	0.0	0.0	0.0	0.0	0.0
0.33465828364769656	0.4097596340137245	0.18902624484915148	0.054310463357624086	0.010612102046173268	0.0015291093250669767	9.999625014061972e-05	4.166510422525822e-06	0.0	0.0	0.0	0.0	0.0	0.0	0.0	0.0	0.0	0.0	0.0	0.0	0.0	0.0	0.0	0.0	0.0
0.3320981743239586	0.4119990840393863	0.1907529612590295	0.05290921581281096	0.010529383600141558	0.0015196619272644003	0.00017070175073380936	1.665382933988384e-05	4.16345733497096e-06	0.0	0.0	0.0	0.0	0.0	0.0	0.0	0.0	0.0	0.0	0.0	0.0	0.0	0.0	0.0	0.0
0.19473475933601317	0.3144231770562139	0.23235373752941912	0.12829025472267927	0.06613208922583468	0.03272863599441818	0.016495532459958762	0.008522691770978693	0.00422802157748943	0.0014954283214962615	0.00046654031199883366	0.00012913169349967717	0.0	0.0	0.0	0.0	0.0	0.0	0.0	0.0	0.0	0.0	0.0	0.0	0.0
0.3287117249192017	0.4114841901842535	0.1933662079765435	0.05366424549361943	0.010720354513044348	0.001753406857028621	0.00027488088494985507	2.4989171359077733e-05	0.0	0.0	0.0	0.0	0.0	0.0	0.0	0.0	0.0	0.0	0.0	0.0	0.0	0.0	0.0	0.0	0.0
0.3358886440049495	0.4118230336259442	0.18805697787295383	0.052315819733942164	0.01031984434824996	0.0014456947875828565	0.00014998562637747216	0.0	0.0	0.0	0.0	0.0	0.0	0.0	0.0	0.0	0.0	0.0	0.0	0.0	0.0	0.0	0.0	0.0	0.0
0.33015279103003736	0.4128191132536948	0.19143670234707355	0.05329977791759201	0.010399956666847222	0.0016291598785005063	0.00021666576389265044	4.583314236190682e-05	0.0	0.0	0.0	0.0	0.0	0.0	0.0	0.0	0.0	0.0	0.0	0.0	0.0	0.0	0.0	0.0	0.0
0.3254907188322725	0.41207051687939483	0.1950961442330123	0.05508714633252241	0.010576698770286934	0.0014913186923051287	0.00016662778684973506	2.0828473356216882e-05	0.0	0.0	0.0	0.0	0.0	0.0	0.0	0.0	0.0	0.0	0.0	0.0	0.0	0.0	0.0	0.0	0.0
0.126391063872322	0.27159064405424316	0.2543314563689068	0.1670401159497551	0.09204761270116282	0.047562722820111286	0.022569386599140373	0.010545430313530803	0.004752107420117949	0.0018783527138240097	0.0008079832072768467	0.0002665511611634958	0.0001499350281544664	3.74837570386166e-05	1.665944757271849e-05	8.329723786359244e-06	0.0	4.164861893179622e-06	0.0	0.0	0.0	0.0	0.0	0.0	0.0
0.33368012467775565	0.4047723502843271	0.19168787107718405	0.056372395408983984	0.011598708097786802	0.0015710065723227081	0.00024233612019871562	5.849492556520722e-05	1.671283587577349e-05	0.0	0.0	0.0	0.0	0.0	0.0	0.0	0.0	0.0	0.0	0.0	0.0	0.0	0.0	0.0	0.0
0.02408866092690969	0.09456443904144948	0.16422838015620578	0.19149361354893504	0.1779671601525421	0.13694233043014872	0.09419807157488051	0.056054222385052206	0.03193225532481807	0.016053556262385717	0.007239920731402688	0.003134939799164016	0.001269796332994721	0.0005578777331845659	0.00020400006661226665	4.995919998667755e-05	1.665306666222585e-05	4.163266665556463e-06	0.0	0.0	0.0	0.0	0.0	0.0	0.0
0.32613783052259004	0.41638975640224857	0.19231730168644598	0.0525421611492817	0.010647511971684363	0.0016031646887362065	0.0002748282323547783	6.246096189881324e-05	8.3281282531751e-06	1.2492192379762648e-05	4.16406412658755e-06	0.0	0.0	0.0	0.0	0.0	0.0	0.0	0.0	0.0	0.0	0.0	0.0	0.0	0.0
0.33138389379719996	0.4120815265611137	0.19067851326077087	0.05390117008026859	0.010142917244625503	0.001599540132211989	0.0002041079856208007	8.33093818860411e-06	0.0	0.0	0.0	0.0	0.0	0.0	0.0	0.0	0.0	0.0	0.0	0.0	0.0	0.0	0.0	0.0	0.0
0.3593500809900355	0.40205202516728916	0.18063484528613008	0.04634545477258248	0.008827705670968092	0.0023818149263178058	0.00037476108980524916	3.3312096871577704e-05	0.0	0.0	0.0	0.0	0.0	0.0	0.0	0.0	0.0	0.0	0.0	0.0	0.0	0.0	0.0	0.0	0.0
0.06889841702397173	0.1864028234392123	0.22466259151384843	0.19170718901958825	0.1383093532674142	0.08760328512319213	0.0503143867895046	0.02747186352821564	0.013533840852365297	0.006329404019317391	0.0028084386497827	0.0012708809913705098	0.00040418182348504734	0.00019167385443620802	7.500281260547271e-05	1.6667291690105045e-05	0.0	0.0	0.0	0.0	0.0	0.0	0.0	0.0	0.0
0.3302833333333333	0.4104125	0.1933	0.054095833333333336	0.010191666666666667	0.0014708333333333333	0.00020416666666666668	3.75e-05	4.166666666666667e-06	0.0	0.0	0.0	0.0	0.0	0.0	0.0	0.0	0.0	0.0	0.0	0.0	0.0	0.0	0.0	0.0
0.3288193504031334	0.40921685868455593	0.19471655659492906	0.05486364299256234	0.010416883685076773	0.0017833704868851434	0.00015000312506510552	2.5000520844184254e-05	8.333506948061418e-06	0.0	0.0	0.0	0.0	0.0	0.0	0.0	0.0	0.0	0.0	0.0	0.0	0.0	0.0	0.0	0.0
0.3305046970359724	0.4118894373971547	0.1906892457664188	0.0540065404403341	0.011010435543335624	0.0017080130808806682	0.00016663542252494325	2.0829427815617906e-05	4.165885563123581e-06	0.0	0.0	0.0	0.0	0.0	0.0	0.0	0.0	0.0	0.0	0.0	0.0	0.0	0.0	0.0	0.0
0.013759291475565396	0.06304052872970026	0.12593122851411306	0.16720494102566236	0.17440505422975436	0.15302113420511582	0.11745340735993075	0.08133214580021142	0.0491314083088474	0.028221946610952495	0.01408808277216844	0.007096065325420145	0.0030423599723648836	0.0015315847740496266	0.0004536487510092644	0.00016231469072808542	9.572404837810166e-05	1.664766058749594e-05	8.32383029374797e-06	4.161915146873985e-06	0.0	0.0	0.0	0.0	0.0
0.3305493187148266	0.41186198507879246	0.19201369651880146	0.053673857894451824	0.010184911335035678	0.001499618846876419	0.00018745235585955236	2.9159255355930367e-05	0.0	0.0	0.0	0.0	0.0	0.0	0.0	0.0	0.0	0.0	0.0	0.0	0.0	0.0	0.0	0.0	0.0
0.03637454531818352	0.12481927309241968	0.18632267096661292	0.2010933196668375	0.1671354108073649	0.11984850189372633	0.07570322037641196	0.0444827772986171	0.02363303792035933	0.011687353908076148	0.005258267604988271	0.002245805260767574	0.0009083219793085919	0.00029582963546289005	0.00012916505210351536	4.166614583984367e-05	1.24998437519531e-05	8.333229167968734e-06	0.0	0.0	0.0	0.0	0.0	0.0	0.0
0.3347345619327825	0.409741097772005	0.1897385249337079	0.053938309977217935	0.009930325879018504	0.0017345909809568468	0.00018258852431124703	0.0	0.0	0.0	0.0	0.0	0.0	0.0	0.0	0.0	0.0	0.0	0.0	0.0	0.0	0.0	0.0	0.0	0.0
0.3326777805092479	0.41054828938212756	0.19177836759013503	0.052916446181474244	0.010354123524485314	0.0014916604514147857	0.00022083241319827834	1.2499947916883679e-05	0.0	0.0	0.0	0.0	0.0	0.0	0.0	0.0	0.0	0.0	0.0	0.0	0.0	0.0	0.0	0.0	0.0
0.12517081625170817	0.27116871646168716	0.253716295037163	0.1726077392260774	0.09662367096623671	0.04621204546212045	0.019839682698396827	0.008794953837949539	0.0035579775355797753	0.001491517514915175	0.00058327500583275	0.00017081625170816252	2.9163750291637503e-05	3.3330000333300005e-05	0.0	0.0	0.0	0.0	0.0	0.0	0.0	0.0	0.0	0.0	0.0
0.32711121481308647	0.41320561323977933	0.1932509458175697	0.0543365943900935	0.010612323127947867	0.0013499775003749936	0.00013333111114814753	0.0	0.0	0.0	0.0	0.0	0.0	0.0	0.0	0.0	0.0	0.0	0.0	0.0	0.0	0.0	0.0	0.0	0.0
0.29987333755541484	0.4109696343455218	0.208984700509983	0.06327705743141895	0.013941201959934669	0.0025582480583980533	0.0003874870837638745	8.333055564814507e-06	0.0	0.0	0.0	0.0	0.0	0.0	0.0	0.0	0.0	0.0	0.0	0.0	0.0	0.0	0.0	0.0	0.0
0.3289277410645089	0.41222010183418195	0.19083492362436352	0.054637955316294305	0.011462595521629346	0.0017208476737306144	0.0001833348611238427	1.250010416753473e-05	0.0	0.0	0.0	0.0	0.0	0.0	0.0	0.0	0.0	0.0	0.0	0.0	0.0	0.0	0.0	0.0	0.0
0.3332083411453451	0.4158531758431765	0.18751328041997375	0.0513634564506385	0.009941045351332209	0.001845717975959836	0.0002624835947753265	1.2499218798825073e-05	0.0	0.0	0.0	0.0	0.0	0.0	0.0	0.0	0.0	0.0	0.0	0.0	0.0	0.0	0.0	0.0	0.0
0.010869972637655085	0.05371265789572323	0.1126978772317803	0.15504079363294476	0.16651465363935847	0.15602783712532953	0.12489223734023014	0.08935034213342996	0.05824389553164994	0.03518372752601922	0.019486820678769404	0.0097454927096218	0.0048394284310173214	0.002019899129985715	0.000891254461478233	0.00030819079509060394	0.00012910695470011785	4.16474047419735e-05	4.16474047419735e-06	0.0	0.0	0.0	0.0	0.0	0.0
0.33350967666686104	0.4104731277753247	0.19044663461939	0.05301963659387991	0.010738892452783031	0.0015537652773033634	0.00023327307112329314	2.082795277886546e-05	4.165590555773092e-06	0.0	0.0	0.0	0.0	0.0	0.0	0.0	0.0	0.0	0.0	0.0	0.0	0.0	0.0	0.0	0.0
0.3293315461273967	0.4109963118063823	0.19296828819528278	0.05396168607894233	0.010773188580753124	0.001685912432459434	0.00023311381782155138	2.4976480480880505e-05	2.0813733734067088e-05	4.1627467468134175e-06	0.0	0.0	0.0	0.0	0.0	0.0	0.0	0.0	0.0	0.0	0.0	0.0	0.0	0.0	0.0
0.32249707400172434	0.40960643761271864	0.19674787266388713	0.057182961318511055	0.01143742528812232	0.002040909829271645	0.00032071440174268707	0.00010412805251385945	3.74860989049894e-05	2.082561050277189e-05	4.165122100554377e-06	0.0	0.0	0.0	0.0	0.0	0.0	0.0	0.0	0.0	0.0	0.0	0.0	0.0	0.0
0.32866734570852474	0.4138981852952793	0.1909243976968009	0.05345583802772985	0.010721932359116136	0.0016588022533103291	0.0003367493296193901	0.00010809237740869312	8.314798262207164e-05	9.562018001538237e-05	3.325919304882865e-05	1.2472197393310744e-05	4.157399131103582e-06	0.0	0.0	0.0	0.0	0.0	0.0	0.0	0.0	0.0	0.0	0.0	0.0
0.32252836979887023	0.41626951725516986	0.19487260668877374	0.05489410274782956	0.010193964439852694	0.001145623302394561	9.581576710936328e-05	0.0	0.0	0.0	0.0	0.0	0.0	0.0	0.0	0.0	0.0	0.0	0.0	0.0	0.0	0.0	0.0	0.0	0.0
0.3317847351272073	0.4121965650286248	0.19115674036049699	0.05271622736477196	0.01041241322988975	0.0015124873959383672	0.00019583170140248833	1.6666527778935175e-05	0.0	4.166631944733794e-06	0.0	0.0	4.166631944733794e-06	0.0	0.0	0.0	0.0	0.0	0.0	0.0	0.0	0.0	0.0	0.0	0.0
0.31889041055974826	0.4177819034021138	0.19476091960721467	0.05573339216510637	0.010760386791156918	0.0017150016858633076	0.00032884741063883815	2.9138378157871734e-05	0.0	0.0	0.0	0.0	0.0	0.0	0.0	0.0	0.0	0.0	0.0	0.0	0.0	0.0	0.0	0.0	0.0
0.32867511645542197	0.4136521586960326	0.1918910360574319	0.05364865878353041	0.010358074381473797	0.0015707940634817463	0.00018332875011458047	2.0832812513020508e-05	0.0	0.0	0.0	0.0	0.0	0.0	0.0	0.0	0.0	0.0	0.0	0.0	0.0	0.0	0.0	0.0	0.0
0.3329097257522854	0.41196323363971965	0.18981508487429272	0.05344122132315564	0.01032491395905034	0.0014499879167673602	9.166590278414346e-05	4.166631944733794e-06	0.0	0.0	0.0	0.0	0.0	0.0	0.0	0.0	0.0	0.0	0.0	0.0	0.0	0.0	0.0	0.0	0.0
0.2847645129154214	0.40235591291625505	0.2183887923236921	0.0718903575135365	0.01866556624025143	0.0032262501719416276	0.0005460449257420584	9.170220126965867e-05	2.5009691255361454e-05	2.5009691255361454e-05	2.084140937946788e-05	0.0	0.0	0.0	0.0	0.0	0.0	0.0	0.0	0.0	0.0	0.0	0.0	0.0	0.0
0.3334222281485432	0.41174828321888124	0.19104606973798252	0.052082638842589506	0.009983998933262217	0.0014792652843522902	0.00022501500100006666	1.2500833388892593e-05	0.0	0.0	0.0	0.0	0.0	0.0	0.0	0.0	0.0	0.0	0.0	0.0	0.0	0.0	0.0	0.0	0.0
0.33469518779000207	0.41109522280911664	0.18896564374721203	0.05292055246822224	0.010718350432944649	0.0014549608327878967	0.00015008191971451084	0.0	0.0	0.0	0.0	0.0	0.0	0.0	0.0	0.0	0.0	0.0	0.0	0.0	0.0	0.0	0.0	0.0	0.0
0.32790558211590676	0.4138819943029435	0.1937707184621279	0.05258949542736253	0.010373806866452333	0.0012285319251719945	0.00016241608502273825	4.997418000699638e-05	1.665806000233213e-05	1.2493545001749096e-05	4.164515000583032e-06	4.164515000583032e-06	0.0	0.0	0.0	0.0	0.0	0.0	0.0	0.0	0.0	0.0	0.0	0.0	0.0
0.3248828247057598	0.4115113009061556	0.19586709717737735	0.05500260389542756	0.010778043953754817	0.0017539839600041662	0.00018331423810019788	1.6664930736381627e-05	0.0	4.166232684095407e-06	0.0	0.0	0.0	0.0	0.0	0.0	0.0	0.0	0.0	0.0	0.0	0.0	0.0	0.0	0.0
0.3293944608564131	0.41212328281965493	0.19258253090612124	0.05315811184120066	0.01093745442727322	0.001595826684055483	0.000195832517364511	1.2499947916883679e-05	0.0	0.0	0.0	0.0	0.0	0.0	0.0	0.0	0.0	0.0	0.0	0.0	0.0	0.0	0.0	0.0	0.0
0.3322615442925151	0.4097802138302436	0.192534683898591	0.05304939253718289	0.010366643481592856	0.001657663361058239	0.0002498989991545084	4.9979799830901675e-05	2.4989899915450838e-05	8.329966638483614e-06	1.2494949957725419e-05	4.164983319241807e-06	0.0	0.0	0.0	0.0	0.0	0.0	0.0	0.0	0.0	0.0	0.0	0.0	0.0
0.32825	0.41383333333333333	0.19112916666666666	0.05425	0.010708333333333334	0.0016041666666666667	0.0002	2.5e-05	0.0	0.0	0.0	0.0	0.0	0.0	0.0	0.0	0.0	0.0	0.0	0.0	0.0	0.0	0.0	0.0	0.0
0.3337540299402694	0.4111372137388682	0.19035896666916585	0.05277034963636818	0.010363298594623415	0.0014328676513466457	0.00016244720465848598	2.0826564699805895e-05	0.0	0.0	0.0	0.0	0.0	0.0	0.0	0.0	0.0	0.0	0.0	0.0	0.0	0.0	0.0	0.0	0.0
0.027505672238296454	0.09558918423846298	0.1664827959451302	0.1895422659811411	0.1686351241647759	0.13398555400595324	0.09237109968568515	0.058729002310526426	0.034478882621094484	0.017501717283153972	0.008800815969692554	0.003909160925043192	0.0015903082783455798	0.0006369559334734914	0.00017901375908078516	5.412043879186528e-05	8.326221352594658e-06	0.0	0.0	0.0	0.0	0.0	0.0	0.0	0.0
0.10229805100948461	0.23739445918533114	0.24495049422467333	0.18134900634390372	0.11287400082474913	0.0625351455598922	0.031144693489063742	0.01553694084715899	0.006843751692193625	0.0031157189688136525	0.0011954697112961474	0.00045402856631108037	0.00019160838578265778	8.330799381854686e-05	1.6661598763709372e-05	1.2496199072782029e-05	4.165399690927343e-06	0.0	0.0	0.0	0.0	0.0	0.0	0.0	0.0
0.33948710700582396	0.40729224258699603	0.18995497948511164	0.05224125674995947	0.00925768113170683	0.001479898735019143	0.0002743632486271445	1.2471056755779296e-05	0.0	0.0	0.0	0.0	0.0	0.0	0.0	0.0	0.0	0.0	0.0	0.0	0.0	0.0	0.0	0.0	0.0
0.3326027808217466	0.41163578485089647	0.19024504064566397	0.05326227807384136	0.010283290486289641	0.0017083262153074362	0.00021666576389265044	4.1666493056278935e-05	4.166649305627893e-06	0.0	0.0	0.0	0.0	0.0	0.0	0.0	0.0	0.0	0.0	0.0	0.0	0.0	0.0	0.0	0.0
0.1844752356526663	0.34313276488025846	0.26256120307764047	0.126199080704793	0.05183525963428039	0.020763248176398096	0.007556706524997502	0.00260633514305699	0.0007244445924790994	7.494254404956201e-05	4.1634746694201114e-05	2.9144322685940777e-05	0.0	0.0	0.0	0.0	0.0	0.0	0.0	0.0	0.0	0.0	0.0	0.0	0.0
0.3271096962904012	0.41341005587523283	0.19305497106237943	0.05347105612940054	0.011012545885607856	0.0017000070833628473	0.0002083342013925058	2.9166788194950813e-05	4.166684027850116e-06	0.0	0.0	0.0	0.0	0.0	0.0	0.0	0.0	0.0	0.0	0.0	0.0	0.0	0.0	0.0	0.0
0.32982422573641346	0.41155551488632486	0.1916047616274717	0.054346108093269334	0.010847592982339387	0.0015348013077006264	0.00019964895059520343	3.7434178236600644e-05	3.327482509920057e-05	1.2478059412200215e-05	4.1593531374000715e-06	0.0	0.0	0.0	0.0	0.0	0.0	0.0	0.0	0.0	0.0	0.0	0.0	0.0	0.0
0.330905484743305	0.41120366010675313	0.19245561328872093	0.05333905572245857	0.010375302612992878	0.0015125441158700462	0.00017500510431554253	2.083394098994554e-05	1.2500364593967324e-05	0.0	0.0	0.0	0.0	0.0	0.0	0.0	0.0	0.0	0.0	0.0	0.0	0.0	0.0	0.0	0.0
0.3372485947975217	0.4058483089653793	0.19242419823250737	0.052733113612026615	0.010158291007120804	0.0014041608159966	0.00017499927083637151	8.333298611255787e-06	0.0	0.0	0.0	0.0	0.0	0.0	0.0	0.0	0.0	0.0	0.0	0.0	0.0	0.0	0.0	0.0	0.0
0.14791788905117995	0.3037505877848936	0.26482986488229737	0.15539992259965293	0.07492852951824526	0.03311569687360856	0.012900057842194841	0.0047646987836493845	0.0016770075194853292	0.0005326475496132063	0.00013316188740330158	3.745178083217857e-05	1.2483926944059523e-05	0.0	0.0	0.0	0.0	0.0	0.0	0.0	0.0	0.0	0.0	0.0	0.0
0.33788951163593844	0.4060449459707989	0.1902485301643969	0.054087453658049456	0.009840512954941686	0.0016768400510957712	0.000203883777924796	8.321786854073306e-06	0.0	0.0	0.0	0.0	0.0	0.0	0.0	0.0	0.0	0.0	0.0	0.0	0.0	0.0	0.0	0.0	0.0
0.3298736255265603	0.4152024366565139	0.19067420552414366	0.05240811496618764	0.009962458489756293	0.00164165982641739	0.00020416581597576677	2.9166545139395252e-05	4.166649305627893e-06	0.0	0.0	0.0	0.0	0.0	0.0	0.0	0.0	0.0	0.0	0.0	0.0	0.0	0.0	0.0	0.0
0.33278430100281586	0.4099233434405194	0.1921821123602983	0.05320622403014687	0.010073911397827994	0.001622140976528868	0.00017885144100190082	2.911535086077455e-05	0.0	0.0	0.0	0.0	0.0	0.0	0.0	0.0	0.0	0.0	0.0	0.0	0.0	0.0	0.0	0.0	0.0
0.15566212652130978	0.3052785960409488	0.25723833054869233	0.14893315611627994	0.07418533626102572	0.033882345098267964	0.014432912373389109	0.006095655543379984	0.002591591078593541	0.00108330173703267	0.0004083214239584679	0.00015416217027003378	4.1665451424333456e-05	4.166545142433346e-06	8.333090284866692e-06	0.0	0.0	0.0	0.0	0.0	0.0	0.0	0.0	0.0	0.0
0.3313137117729362	0.4108368312345926	0.19198064494636552	0.05342627756679326	0.010468718768738757	0.0017198014524618561	0.00022486508095142914	2.9149177160370444e-05	0.0	0.0	0.0	0.0	0.0	0.0	0.0	0.0	0.0	0.0	0.0	0.0	0.0	0.0	0.0	0.0	0.0
0.3272680302834595	0.4140767253196888	0.19196746653111055	0.05431689298705411	0.010583377430739295	0.0015458397743323932	0.00022083425347605614	2.083342013925058e-05	0.0	0.0	0.0	0.0	0.0	0.0	0.0	0.0	0.0	0.0	0.0	0.0	0.0	0.0	0.0	0.0	0.0
0.26508992977943163	0.38301636259953464	0.2224997190344776	0.08667890427608713	0.027796855683620333	0.009082470665118235	0.003442347956027855	0.0013153348900904502	0.0006493425406775639	0.0002830467485004766	8.324904367661076e-05	3.3299617470644305e-05	8.324904367661076e-06	1.6649808735322152e-05	0.0	4.162452183830538e-06	0.0	0.0	0.0	0.0	0.0	0.0	0.0	0.0	0.0
0.3268436135825919	0.41168482788496785	0.19477490086307442	0.05422539904695258	0.010684294711586525	0.0015453697224166083	0.00022076710320237261	2.0827085207771004e-05	0.0	0.0	0.0	0.0	0.0	0.0	0.0	0.0	0.0	0.0	0.0	0.0	0.0	0.0	0.0	0.0	0.0
0.33496007468284794	0.4094678847083535	0.19086218680714154	0.052515545034757534	0.010318902428859586	0.0016753629953156516	0.00018754063380399085	1.2502708920266057e-05	0.0	0.0	0.0	0.0	0.0	0.0	0.0	0.0	0.0	0.0	0.0	0.0	0.0	0.0	0.0	0.0	0.0
0.0238588217649779	0.0932397921987027	0.15771735190824748	0.19003736923890902	0.17584372409253574	0.14013672892095802	0.09593520998846011	0.059211704862167085	0.03309906389431629	0.01684740269208497	0.007890450222257402	0.0035452867682898887	0.0016789078350420976	0.00047909280652566063	0.0002832896595108254	0.00014581085415998367	3.7494219641138655e-05	8.332048809141923e-06	4.166024404570962e-06	0.0	0.0	0.0	0.0	0.0	0.0
0.3278528006133308	0.41430244040649833	0.19179503418735755	0.053737276094682936	0.010479123003654152	0.0016166599305836226	0.00019999916667013887	1.6666597222511573e-05	0.0	0.0	0.0	0.0	0.0	0.0	0.0	0.0	0.0	0.0	0.0	0.0	0.0	0.0	0.0	0.0	0.0
0.3326485540461705	0.41162180181681807	0.19072839403283606	0.05300025002083507	0.010188349029085757	0.001587632302691891	0.0002000166680556713	1.666805567130594e-05	0.0	4.167013917826485e-06	0.0	4.167013917826485e-06	0.0	0.0	0.0	0.0	0.0	0.0	0.0	0.0	0.0	0.0	0.0	0.0	0.0
0.3337805518287348	0.410971575236873	0.19035258039516337	0.052912059066174445	0.010045749618753177	0.0016083199306672444	0.00030833076391030074	1.6666527778935175e-05	4.166631944733794e-06	0.0	0.0	0.0	0.0	0.0	0.0	0.0	0.0	0.0	0.0	0.0	0.0	0.0	0.0	0.0	0.0
0.3290236290682122	0.4135149436877346	0.19202419989916708	0.05352061033079029	0.010279123836984013	0.0014249940625247395	0.00020416581597576677	4.166649305627893e-06	4.166649305627893e-06	0.0	0.0	0.0	0.0	0.0	0.0	0.0	0.0	0.0	0.0	0.0	0.0	0.0	0.0	0.0	0.0
0.33153747755180274	0.4128634941270099	0.191302391279891	0.05239648828943695	0.010112626407830097	0.001591686562748701	0.00017083546877669304	1.66668750026042e-05	4.16671875065105e-06	4.16671875065105e-06	0.0	0.0	0.0	0.0	0.0	0.0	0.0	0.0	0.0	0.0	0.0	0.0	0.0	0.0	0.0
0.114689503213472	0.26867375032801155	0.2650916558023683	0.1763889988045801	0.09724553591882808	0.04558840067809882	0.019497423807599872	0.008080538813660276	0.0029448149181741314	0.0011246110720042652	0.0004373487502238809	0.0001541133691265104	6.247839288912585e-05	1.6660904770433558e-05	4.1652261926083896e-06	0.0	0.0	0.0	0.0	0.0	0.0	0.0	0.0	0.0	0.0
0.331201347570662	0.41169701341316467	0.19176614312101034	0.05283127431318509	0.010644640779856487	0.0016636160090727529	0.00016260908359357735	2.5016782091319593e-05	4.169463681886599e-06	4.169463681886599e-06	0.0	0.0	0.0	0.0	0.0	0.0	0.0	0.0	0.0	0.0	0.0	0.0	0.0	0.0	0.0
0.3252758408360931	0.4123175622826141	0.19565977133918022	0.054385994108738706	0.010663349365108422	0.0015310622576511508	0.00014561733428747358	2.080247632678194e-05	0.0	0.0	0.0	0.0	0.0	0.0	0.0	0.0	0.0	0.0	0.0	0.0	0.0	0.0	0.0	0.0	0.0
0.33143592391485394	0.41357140477697457	0.18991305506512543	0.05315799993337553	0.009989506645791	0.0016947599853426164	0.00021652953129684533	2.0820147240081283e-05	0.0	0.0	0.0	0.0	0.0	0.0	0.0	0.0	0.0	0.0	0.0	0.0	0.0	0.0	0.0	0.0	0.0
0.32816174385830316	0.410363748561517	0.1939200120082056	0.05492086258943611	0.010844910688970796	0.001476008605880685	0.0002543404659850898	4.1695158358211445e-05	8.33903167164229e-06	0.0	4.169515835821145e-06	0.0	4.169515835821145e-06	0.0	0.0	0.0	0.0	0.0	0.0	0.0	0.0	0.0	0.0	0.0	0.0
0.012173405342285797	0.057564067810747126	0.11635006359864045	0.16357987363679963	0.1746105886523344	0.1572700544237546	0.12215109368809558	0.0840961694851638	0.05233855328731989	0.030477302583564445	0.015488875450924786	0.0078653794023813	0.0035406718518672976	0.0015096857601601434	0.0005671747607231478	0.00023771295118543695	0.00010008966365702609	2.502241591425652e-05	2.502241591425652e-05	1.6681610609504347e-05	4.170402652376087e-06	4.170402652376087e-06	4.170402652376087e-06	0.0	0.0
0.3305013062881001	0.41192034767680724	0.192038934468922	0.053355722875250526	0.010250298967053206	0.0017458842549574363	0.00017917189251353164	4.166788197989108e-06	0.0	0.0	4.166788197989108e-06	0.0	0.0	0.0	0.0	0.0	0.0	0.0	0.0	0.0	0.0	0.0	0.0	0.0	0.0
0.33319027837384013	0.41199411669118047	0.19181170078458007	0.05239144836896513	0.0092166282640489	0.0013041612326615305	9.166628472381364e-05	0.0	0.0	0.0	0.0	0.0	0.0	0.0	0.0	0.0	0.0	0.0	0.0	0.0	0.0	0.0	0.0	0.0	0.0
0.12531114459586584	0.26924934024858266	0.25692010556022676	0.16835940426736373	0.09336835357681005	0.046707070370709536	0.022373273615770763	0.01036038661016808	0.004445517436584777	0.00168580015151389	0.0007575694508037728	0.0002497481705946504	0.00015401137186670107	3.746222558919756e-05	8.32493901982168e-06	1.248740852973252e-05	0.0	0.0	0.0	0.0	0.0	0.0	0.0	0.0	0.0
0.3302309906971326	0.4121594634625306	0.192435387508529	0.053071277604886086	0.010467806087636672	0.00139376591389439	0.00023298773485995773	8.320990530712775e-06	0.0	0.0	0.0	0.0	0.0	0.0	0.0	0.0	0.0	0.0	0.0	0.0	0.0	0.0	0.0	0.0	0.0
0.3291568574345299	0.41052105252192755	0.19319569157690786	0.053851121898372885	0.011029396445759287	0.0018417050355215734	0.00025417196191587326	6.250130211046063e-05	5.4167795162399214e-05	2.0833767370153544e-05	8.333506948061418e-06	4.166753474030709e-06	0.0	0.0	0.0	0.0	0.0	0.0	0.0	0.0	0.0	0.0	0.0	0.0	0.0
0.33110214942003074	0.41063900552945576	0.1923044942418825	0.05379786305242589	0.010343824055211408	0.0015673720533821145	0.00022866170540057374	1.6629942210950818e-05	0.0	0.0	0.0	0.0	0.0	0.0	0.0	0.0	0.0	0.0	0.0	0.0	0.0	0.0	0.0	0.0	0.0
0.34140538738776277	0.40064998645861544	0.1923168267327764	0.052853065561134144	0.010512280994145955	0.002070790191871003	0.000183329513968459	8.333159725839044e-06	0.0	0.0	0.0	0.0	0.0	0.0	0.0	0.0	0.0	0.0	0.0	0.0	0.0	0.0	0.0	0.0	0.0
0.3307791666666667	0.4114625	0.19138333333333332	0.05392916666666667	0.010508333333333333	0.0016833333333333333	0.00022916666666666666	2.5e-05	0.0	0.0	0.0	0.0	0.0	0.0	0.0	0.0	0.0	0.0	0.0	0.0	0.0	0.0	0.0	0.0	0.0
0.2692443818938129	0.37406156703211596	0.21274061983419457	0.08576746432601463	0.032240871748535356	0.013515933061571195	0.006516461873493198	0.0031936908990219063	0.001569780272400598	0.0006828752378612681	0.0002623240243003652	0.00012075232864619984	5.829422762230337e-05	1.2491620204779294e-05	1.2491620204779294e-05	0.0	0.0	0.0	0.0	0.0	0.0	0.0	0.0	0.0	0.0
0.3305263858609729	0.4118515868128942	0.19232305413636439	0.05314200602439714	0.010484448068698098	0.0014312103712825976	0.00022050624906388858	2.080247632678194e-05	0.0	0.0	0.0	0.0	0.0	0.0	0.0	0.0	0.0	0.0	0.0	0.0	0.0	0.0	0.0	0.0	0.0
0.3329976949129975	0.4097770639682447	0.19065649210694938	0.05349965465303032	0.011096871905399895	0.001743378075876474	0.0001872363088650151	4.160806863667002e-05	0.0	0.0	0.0	0.0	0.0	0.0	0.0	0.0	0.0	0.0	0.0	0.0	0.0	0.0	0.0	0.0	0.0
0.3333138975540072	0.4108793163048141	0.19187279004777036	0.05230584697655628	0.009920577076053592	0.0015034963578737812	0.00017908682379105982	2.4988859133636254e-05	0.0	0.0	0.0	0.0	0.0	0.0	0.0	0.0	0.0	0.0	0.0	0.0	0.0	0.0	0.0	0.0	0.0
0.2978565780163982	0.4058059682856786	0.20938943688350606	0.06679568818412619	0.01589461855412661	0.0033587214383818203	0.0006326216339950888	0.0001789653306696633	4.578182877596038e-05	2.4971906605069296e-05	8.323968868356432e-06	0.0	4.161984434178216e-06	4.161984434178216e-06	0.0	0.0	0.0	0.0	0.0	0.0	0.0	0.0	0.0	0.0	0.0
0.31890644461199447	0.40994997104902503	0.196400081645915	0.0582893514565048	0.012917550122677153	0.0024202181945422205	0.0007039877364503189	0.00020828039539950261	7.08153344358309e-05	5.8318510711860734e-05	5.415290280387068e-05	2.0828039539950264e-05	0.0	0.0	0.0	0.0	0.0	0.0	0.0	0.0	0.0	0.0	0.0	0.0	0.0
0.33096132854488336	0.4127038354817475	0.19034505170359384	0.053828399063419186	0.01042404446259093	0.0014706985193023972	0.00023747823116214347	2.4997708543383523e-05	4.166284757230587e-06	0.0	0.0	0.0	0.0	0.0	0.0	0.0	0.0	0.0	0.0	0.0	0.0	0.0	0.0	0.0	0.0
0.32456451001387404	0.408604390522338	0.19747767866442795	0.05659182474574718	0.010982555402325669	0.0015665557023044202	0.00019581946278805253	1.6665486194727874e-05	0.0	0.0	0.0	0.0	0.0	0.0	0.0	0.0	0.0	0.0	0.0	0.0	0.0	0.0	0.0	0.0	0.0
0.32194626034857027	0.4136011566232933	0.2009341316367303	0.053248003199880004	0.008820502564487165	0.0012082880225324883	0.00019582598985871363	4.583161464778404e-05	0.0	0.0	0.0	0.0	0.0	0.0	0.0	0.0	0.0	0.0	0.0	0.0	0.0	0.0	0.0	0.0	0.0
0.19505750958493082	0.33995665944324055	0.255950991831972	0.1282630438406401	0.05149191531921987	0.019315719286547756	0.0065052508751458574	0.002237872978829805	0.0008376396066011002	0.000258376396066011	5.4175695949324885e-05	4.5840973495582596e-05	1.666944490748458e-05	4.167361226871145e-06	4.167361226871145e-06	0.0	0.0	0.0	0.0	0.0	0.0	0.0	0.0	0.0	0.0
0.3302	0.4119	0.19134583333333333	0.0540375	0.010675	0.0016083333333333334	0.00020833333333333335	2.0833333333333333e-05	4.166666666666667e-06	0.0	0.0	0.0	0.0	0.0	0.0	0.0	0.0	0.0	0.0	0.0	0.0	0.0	0.0	0.0	0.0
0.32559476928077613	0.4097521742572937	0.19612280021836337	0.055361778911266965	0.011151533335833677	0.0017835785753874491	0.00019169302445752958	2.917067763484146e-05	4.167239662120208e-06	4.167239662120208e-06	4.167239662120208e-06	0.0	0.0	0.0	0.0	0.0	0.0	0.0	0.0	0.0	0.0	0.0	0.0	0.0	0.0
0.3339000070834219	0.4102092942828452	0.19099405409234282	0.052463155789447366	0.010570965470401714	0.0017000212502656282	0.0001500018750234378	1.250015625195315e-05	0.0	0.0	0.0	0.0	0.0	0.0	0.0	0.0	0.0	0.0	0.0	0.0	0.0	0.0	0.0	0.0	0.0
0.32966882128328634	0.4113154807956275	0.19260941542505844	0.05400267871255418	0.010610862928115666	0.0015972447528014176	0.0001871771194689161	8.318983087507383e-06	0.0	0.0	0.0	0.0	0.0	0.0	0.0	0.0	0.0	0.0	0.0	0.0	0.0	0.0	0.0	0.0	0.0
0.32924024366869725	0.41371594763289693	0.19094742456187136	0.05353794614955125	0.01074592288269069	0.0016166801390011584	0.00017916815973466446	1.250010416753473e-05	4.166701389178243e-06	0.0	0.0	0.0	0.0	0.0	0.0	0.0	0.0	0.0	0.0	0.0	0.0	0.0	0.0	0.0	0.0
0.012357086075074812	0.05422301023444751	0.10974873786246135	0.1542617171729784	0.16995675644179184	0.15606804097108634	0.12544793916767596	0.08979177331884945	0.05849742161844947	0.03392475870593964	0.018862348970104092	0.009248044883400551	0.004316031748013668	0.0020726941277828415	0.0007824628434200285	0.00026637032967490336	0.00012486109203511093	3.329629120936292e-05	1.664814560468146e-05	0.0	0.0	0.0	0.0	0.0	0.0
0.3303527156815767	0.4083210066876393	0.19394154044875936	0.05460113752369841	0.010775224483843413	0.0017708702264630513	0.00020417092022750473	3.3334027792245674e-05	0.0	0.0	0.0	0.0	0.0	0.0	0.0	0.0	0.0	0.0	0.0	0.0	0.0	0.0	0.0	0.0	0.0
0.33017908781052857	0.41212280307007676	0.19248397876613582	0.05310549430402427	0.010362759068976725	0.001504204271773461	0.0002125053126328158	2.500062501562539e-05	4.166770835937565e-06	0.0	0.0	0.0	0.0	0.0	0.0	0.0	0.0	0.0	0.0	0.0	0.0	0.0	0.0	0.0	0.0
0.3288933021450918	0.4132386606783027	0.19218161195567723	0.05183452505099942	0.011251033491351911	0.0017242167278105772	0.000498568692378962	0.00017449904233263672	9.971373847579241e-05	4.9856869237896205e-05	2.908317372210612e-05	2.4928434618948103e-05	0.0	0.0	0.0	0.0	0.0	0.0	0.0	0.0	0.0	0.0	0.0	0.0	0.0
0.33293473550881636	0.41341955268157726	0.18817289423685876	0.05260241325289157	0.01094963501216626	0.001645778474050865	0.0002583247225092497	1.6666111129629014e-05	0.0	0.0	0.0	0.0	0.0	0.0	0.0	0.0	0.0	0.0	0.0	0.0	0.0	0.0	0.0	0.0	0.0
0.33879710839357513	0.4026249453136393	0.19024186996104248	0.054919689173142223	0.011349763546592779	0.0018249619799587508	0.00022082873273473468	2.0832899314597614e-05	0.0	0.0	0.0	0.0	0.0	0.0	0.0	0.0	0.0	0.0	0.0	0.0	0.0	0.0	0.0	0.0	0.0
0.33035469250280675	0.41401721485300846	0.1915838496403177	0.05205206037673084	0.010087737535864278	0.0016050563432990976	0.00024117426920038256	4.5739947606969106e-05	1.2474531165537028e-05	0.0	0.0	0.0	0.0	0.0	0.0	0.0	0.0	0.0	0.0	0.0	0.0	0.0	0.0	0.0	0.0
0.3344766439947052	0.4201500178989169	0.18805934115335626	0.04671201058949875	0.009174235549746501	0.001286224494043407	0.00012487616447023369	1.6650155262697825e-05	0.0	0.0	0.0	0.0	0.0	0.0	0.0	0.0	0.0	0.0	0.0	0.0	0.0	0.0	0.0	0.0	0.0
0.33186728973519586	0.4097383611964915	0.19268894053360655	0.05321904857102398	0.010524693671856128	0.0017201022898601429	0.0002207395190377423	1.6659586342471115e-05	4.164896585617779e-06	0.0	0.0	0.0	0.0	0.0	0.0	0.0	0.0	0.0	0.0	0.0	0.0	0.0	0.0	0.0	0.0
0.3317384370015949	0.41325721138830934	0.19090034604669756	0.05214020096526624	0.010048263311970883	0.0015532541298653709	0.0002748385323622372	6.662752299690598e-05	2.082110093653312e-05	0.0	0.0	0.0	0.0	0.0	0.0	0.0	0.0	0.0	0.0	0.0	0.0	0.0	0.0	0.0	0.0
0.32950975408538263	0.41191323405638286	0.19277756018699843	0.05367871934400547	0.010379080174331881	0.0015624869792751728	0.00017083190973408554	8.333263889467588e-06	0.0	0.0	0.0	0.0	0.0	0.0	0.0	0.0	0.0	0.0	0.0	0.0	0.0	0.0	0.0	0.0	0.0
0.32329448627297386	0.41039829000712497	0.1955825184061733	0.05704142899404586	0.0115916183682568	0.0018249923958650173	0.00021249911458702254	2.9166545139395252e-05	2.4999895833767358e-05	0.0	0.0	0.0	0.0	0.0	0.0	0.0	0.0	0.0	0.0	0.0	0.0	0.0	0.0	0.0	0.0
0.33559548404599426	0.41075147644984245	0.1890189695110499	0.05324401594357144	0.009766480936580479	0.0014148876228635822	0.00019199065089004361	1.669483920782988e-05	0.0	0.0	0.0	0.0	0.0	0.0	0.0	0.0	0.0	0.0	0.0	0.0	0.0	0.0	0.0	0.0	0.0
0.04314720812182741	0.13303409933901794	0.19175981262450717	0.19483967225959173	0.160106857376243	0.11522175822893484	0.07332066381602527	0.04360981220774674	0.023417768998024554	0.01187767247630717	0.005534578613521375	0.0024630541871921183	0.0010085602593916964	0.00039592241587690566	0.0001625365707284139	6.251406566477458e-05	2.083802188825819e-05	4.167604377651638e-06	8.335208755303277e-06	0.0	4.167604377651638e-06	0.0	0.0	0.0	0.0
0.3320986162557656	0.41166911804534145	0.19074087191303368	0.05354561022662405	0.010133291111287036	0.001599993333361111	0.0001916658680588831	1.6666597222511573e-05	4.166649305627893e-06	0.0	0.0	0.0	0.0	0.0	0.0	0.0	0.0	0.0	0.0	0.0	0.0	0.0	0.0	0.0	0.0
0.33136503994232636	0.4128998920702918	0.1916106529538986	0.05220214109204862	0.010151226606548292	0.0015626888248996753	0.00018752265898796104	2.083585099866234e-05	0.0	0.0	0.0	0.0	0.0	0.0	0.0	0.0	0.0	0.0	0.0	0.0	0.0	0.0	0.0	0.0	0.0
0.30682178036300606	0.40898598309971834	0.20647427457124284	0.06145519091984866	0.013529392156535942	0.002379206320105335	0.00032500541675694597	2.9167152785879763e-05	0.0	0.0	0.0	0.0	0.0	0.0	0.0	0.0	0.0	0.0	0.0	0.0	0.0	0.0	0.0	0.0	0.0
0.3316706173348449	0.4105204575904359	0.19188292280737917	0.05339791816963826	0.010738946717510049	0.0015335463258785943	0.00023910130887354425	8.244872719777388e-06	4.122436359888694e-06	0.0	0.0	4.122436359888694e-06	0.0	0.0	0.0	0.0	0.0	0.0	0.0	0.0	0.0	0.0	0.0	0.0	0.0
0.33104979094134696	0.4117164465026403	0.19253385750695473	0.052776898602388767	0.010178074661424931	0.001549199580216888	0.00018323866002565342	8.329030001166064e-06	4.164515000583032e-06	0.0	0.0	0.0	0.0	0.0	0.0	0.0	0.0	0.0	0.0	0.0	0.0	0.0	0.0	0.0	0.0
0.3296854821912102	0.4174297021453864	0.18831493438866903	0.05153926265361383	0.010514476150801916	0.0017163091022703604	0.00036659029368881483	0.00017079775046865238	9.164757342220371e-05	8.3315975838367e-05	2.4994792751510102e-05	3.749218912726515e-05	1.66631951676734e-05	4.16579879191835e-06	4.16579879191835e-06	0.0	0.0	0.0	0.0	0.0	0.0	0.0	0.0	0.0	0.0
0.3312336329534999	0.4111318814453377	0.19202474676614223	0.053323785455862575	0.01055401281469485	0.0015196113125694754	0.00020400261456412136	4.163318664573905e-06	4.163318664573905e-06	0.0	0.0	0.0	0.0	0.0	0.0	0.0	0.0	0.0	0.0	0.0	0.0	0.0	0.0	0.0	0.0
0.3296018503496445	0.4125930270771714	0.19143298098482864	0.053426350010607894	0.010849172376210027	0.0018553415950113776	0.00024127760652614325	0.0	0.0	0.0	0.0	0.0	0.0	0.0	0.0	0.0	0.0	0.0	0.0	0.0	0.0	0.0	0.0	0.0	0.0
0.2411098296701238	0.3769698685574629	0.2446155191293233	0.09757641112327786	0.03067686453133262	0.007202901145386188	0.0015113601825290093	0.00029561039382798804	4.1635266736336344e-05	0.0	0.0	0.0	0.0	0.0	0.0	0.0	0.0	0.0	0.0	0.0	0.0	0.0	0.0	0.0	0.0
0.3295858871536273	0.4107952990354231	0.19430045367459836	0.05329225103880701	0.010263662074628227	0.0015343656434797753	0.00019075897189208018	3.7322407544102645e-05	0.0	0.0	0.0	0.0	0.0	0.0	0.0	0.0	0.0	0.0	0.0	0.0	0.0	0.0	0.0	0.0	0.0
0.33057654970126743	0.4137675302274034	0.19060971443332472	0.05318439757680802	0.010066079478697075	0.0016249052138625248	0.00015832409776096395	1.2499270875865575e-05	0.0	0.0	0.0	0.0	0.0	0.0	0.0	0.0	0.0	0.0	0.0	0.0	0.0	0.0	0.0	0.0	0.0
0.3310426402112436	0.41450716778702384	0.18886973036459503	0.05337731464127746	0.010453890429900626	0.0015326819435073427	0.00018742034635280006	2.9154276099324453e-05	0.0	0.0	0.0	0.0	0.0	0.0	0.0	0.0	0.0	0.0	0.0	0.0	0.0	0.0	0.0	0.0	0.0
0.32685152392658484	0.4109831045186559	0.19472510989354389	0.05488218995437595	0.010724776567154851	0.001508301910376867	0.000279160850815608	2.4999479177517136e-05	1.2499739588758568e-05	4.166579862919522e-06	4.166579862919522e-06	0.0	0.0	0.0	0.0	0.0	0.0	0.0	0.0	0.0	0.0	0.0	0.0	0.0	0.0
0.11754192271638371	0.2526361837308614	0.2430746797208624	0.17080304134985938	0.10189771898760545	0.056510780127070094	0.029230288511613373	0.015069263618373087	0.007649203207999167	0.003370482241433184	0.0013540256223310073	0.0005791063430892616	0.00020414540152067492	4.999479220914488e-05	8.332465368190814e-06	1.6664930736381627e-05	4.166232684095407e-06	0.0	0.0	0.0	0.0	0.0	0.0	0.0	0.0
0.31123509827533763	0.40838955118776277	0.20231760622361858	0.0613319777156453	0.013671459941914004	0.0024209442932801085	0.0005125234906599886	8.333715295284367e-05	3.3334861181137465e-05	4.166857647642183e-06	0.0	0.0	0.0	0.0	0.0	0.0	0.0	0.0	0.0	0.0	0.0	0.0	0.0	0.0	0.0
0.3288735072958073	0.41369797740410535	0.19211944141410342	0.05289094534100741	0.01057484524361852	0.0015799571154497235	0.0001964496942490397	4.5977588015732694e-05	8.359561457405944e-06	1.2539342186108917e-05	0.0	0.0	0.0	0.0	0.0	0.0	0.0	0.0	0.0	0.0	0.0	0.0	0.0	0.0	0.0
0.3314283810126793	0.4117945983771806	0.1917392825605225	0.052724970426031754	0.010625801829420684	0.0014870291074493077	0.0001832752961562172	1.666139055965611e-05	0.0	0.0	0.0	0.0	0.0	0.0	0.0	0.0	0.0	0.0	0.0	0.0	0.0	0.0	0.0	0.0	0.0
0.011156439930064108	0.05344267754558322	0.11046956956123553	0.1545000416285072	0.1706394138706186	0.15731412871534428	0.12506868703688287	0.08940138206643909	0.05727666305886271	0.03447256681375406	0.018928482224627424	0.009836816251769211	0.00454999583714928	0.0016484888851885772	0.0008159187411539423	0.00029972525185246855	0.00011239696944467571	4.99542086420781e-05	1.2488552160519525e-05	4.1628507201731746e-06	0.0	0.0	0.0	0.0	0.0
0.13015976198214865	0.26291138502054323	0.23663441424773524	0.16128292955304982	0.09504879532631615	0.05416656249218691	0.029914743605770434	0.0157553483177905	0.007771416189547549	0.003658607728913002	0.0015334483419589802	0.000720887399888325	0.00030002250168762655	0.00010417447975264811	2.0834895950529622e-05	1.2500937570317773e-05	0.0	4.166979190105924e-06	0.0	0.0	0.0	0.0	0.0	0.0	0.0
0.3298878591750828	0.4122007220937391	0.19199540788313396	0.05342911335540655	0.010598472621998901	0.0016388533018318553	0.00019549772889872386	3.743573532103223e-05	8.319052293562717e-06	8.319052293562717e-06	0.0	0.0	0.0	0.0	0.0	0.0	0.0	0.0	0.0	0.0	0.0	0.0	0.0	0.0	0.0
0.3305298184456546	0.41270046451892684	0.19119498953372974	0.05298601439424897	0.010708120324579472	0.0016554220283715151	0.0001959819529810106	2.918880150781009e-05	0.0	0.0	0.0	0.0	0.0	0.0	0.0	0.0	0.0	0.0	0.0	0.0	0.0	0.0	0.0	0.0	0.0
0.3250354137155237	0.41202399800016665	0.19400883259728355	0.05570369135905341	0.011303224731272394	0.001699858345137905	0.00019581701524872927	2.916423631364053e-05	0.0	0.0	0.0	0.0	0.0	0.0	0.0	0.0	0.0	0.0	0.0	0.0	0.0	0.0	0.0	0.0	0.0
0.329118302873695	0.4128784879238127	0.19235209535915979	0.05379790359889137	0.010169420884822972	0.0015004063600558486	0.0001833829995623815	0.0	0.0	0.0	0.0	0.0	0.0	0.0	0.0	0.0	0.0	0.0	0.0	0.0	0.0	0.0	0.0	0.0	0.0
0.3452000133286683	0.4100981323203545	0.1836982056280302	0.05013245364122557	0.00946751970143783	0.001320371203412139	8.330417687142834e-05	0.0	0.0	0.0	0.0	0.0	0.0	0.0	0.0	0.0	0.0	0.0	0.0	0.0	0.0	0.0	0.0	0.0	0.0
0.3149470266219845	0.4088628936577649	0.20024145036737923	0.0601377932269009	0.013159045022167642	0.0022105197427304706	0.0003122203026455467	8.742168474075307e-05	2.4977624211643737e-05	1.2488812105821868e-05	4.162937368607289e-06	0.0	0.0	0.0	0.0	0.0	0.0	0.0	0.0	0.0	0.0	0.0	0.0	0.0	0.0
0.3289289755707914	0.41307495174066433	0.19218864407907874	0.053730113825467614	0.01027174998335885	0.001601710710244292	0.00017889236504027158	2.0801437795380416e-05	4.160287559076083e-06	0.0	0.0	0.0	0.0	0.0	0.0	0.0	0.0	0.0	0.0	0.0	0.0	0.0	0.0	0.0	0.0
0.31098433192791936	0.4074908147647704	0.20398103316693567	0.06146705200865769	0.013391051224628525	0.0023395763740319533	0.00032528869371567265	2.085183934074825e-05	0.0	0.0	0.0	0.0	0.0	0.0	0.0	0.0	0.0	0.0	0.0	0.0	0.0	0.0	0.0	0.0	0.0
0.16609305077542313	0.3266485554046284	0.263756364636372	0.14251785431545264	0.06252552104600871	0.024404370036416972	0.009020908507570896	0.00346252885440712	0.0010916757639646997	0.00023750197918315986	0.00017916815973466446	2.9166909724247703e-05	2.500020833506946e-05	8.333402778356486e-06	0.0	0.0	0.0	0.0	0.0	0.0	0.0	0.0	0.0	0.0	0.0
0.043744451714810846	0.14131091652461666	0.20305577667657196	0.20376845781636166	0.1606241586403211	0.11064478888384131	0.06710872346721458	0.03694272294208111	0.0177253385235414	0.00865636682656842	0.003925997857788854	0.0016004067700540554	0.0005418043752787166	0.0002667344616756759	5.4180437527871666e-05	2.083862981841218e-05	8.335451927364872e-06	0.0	0.0	0.0	0.0	0.0	0.0	0.0	0.0
0.3315149898733966	0.411661012993724	0.19154699494086563	0.052812528650369645	0.0107016944349522	0.0015627474350105434	0.0001875296922012652	1.2501979480084347e-05	0.0	0.0	0.0	0.0	0.0	0.0	0.0	0.0	0.0	0.0	0.0	0.0	0.0	0.0	0.0	0.0	0.0
0.32926732739263204	0.41464095417827934	0.19107311728510784	0.05270810160015664	0.010473298089060527	0.0016955578051899899	0.00013747765988026946	4.1659896933414985e-06	0.0	0.0	0.0	0.0	0.0	0.0	0.0	0.0	0.0	0.0	0.0	0.0	0.0	0.0	0.0	0.0	0.0
0.3319972333563887	0.4124382296814193	0.19152340397163356	0.052203731635569704	0.010166581945150457	0.001454154548712094	0.00019583170140248833	1.2499895834201382e-05	8.333263889467588e-06	0.0	0.0	0.0	0.0	0.0	0.0	0.0	0.0	0.0	0.0	0.0	0.0	0.0	0.0	0.0	0.0
0.32888398985067174	0.4126741816064224	0.19174327191048626	0.053562663782704543	0.010340668025456511	0.0019633126741816064	0.00042427519653924544	0.0001331059440123123	9.151033650846471e-05	7.487209350692567e-05	3.7436046753462835e-05	4.5755168254232356e-05	1.663824300153904e-05	0.0	8.31912150076952e-06	0.0	0.0	0.0	0.0	0.0	0.0	0.0	0.0	0.0	0.0
0.33187647387235747	0.41114268334347165	0.19175131450665378	0.05320939611855975	0.010245235694584482	0.0015582424358579082	0.00018332263951269508	3.33313890023082e-05	0.0	0.0	0.0	0.0	0.0	0.0	0.0	0.0	0.0	0.0	0.0	0.0	0.0	0.0	0.0	0.0	0.0
0.3315097010575402	0.41050878507785826	0.19214339245565826	0.05358897493546507	0.010350570405529187	0.0016695811474727288	0.00021234074444166875	1.6654176034640685e-05	0.0	0.0	0.0	0.0	0.0	0.0	0.0	0.0	0.0	0.0	0.0	0.0	0.0	0.0	0.0	0.0	0.0
0.33069862208907463	0.4110732871946367	0.19224086566305973	0.05345811059120587	0.01056245598976671	0.001724992812529948	0.00020833246528139467	3.3333194445023147e-05	0.0	0.0	0.0	0.0	0.0	0.0	0.0	0.0	0.0	0.0	0.0	0.0	0.0	0.0	0.0	0.0	0.0
0.32336031864658704	0.41396917912597647	0.19697051934550525	0.05410562265931285	0.009957705844776692	0.0013777957772646997	0.00020458179723021298	4.175138718983938e-05	1.2525416156951814e-05	0.0	0.0	0.0	0.0	0.0	0.0	0.0	0.0	0.0	0.0	0.0	0.0	0.0	0.0	0.0	0.0
0.34023778291377765	0.41078143544256357	0.18712390946759114	0.05102962916692694	0.009715368438586629	0.0010660670039769296	4.58075665771337e-05	0.0	0.0	0.0	0.0	0.0	0.0	0.0	0.0	0.0	0.0	0.0	0.0	0.0	0.0	0.0	0.0	0.0	0.0
0.33502747424419793	0.39944926533995995	0.19696887640964328	0.056181600796523956	0.010481455405906441	0.0018746641226780201	1.666368109047129e-05	0.0	0.0	0.0	0.0	0.0	0.0	0.0	0.0	0.0	0.0	0.0	0.0	0.0	0.0	0.0	0.0	0.0	0.0
0.3301839238476119	0.4148888750026037	0.18955195900768607	0.05316086567102002	0.010377220937740841	0.0016538565685600617	0.00016663542252494325	1.6663542252494324e-05	0.0	0.0	0.0	0.0	0.0	0.0	0.0	0.0	0.0	0.0	0.0	0.0	0.0	0.0	0.0	0.0	0.0
0.3302527906133724	0.4129857792259199	0.1914283690484623	0.05317061178911755	0.010491622951571035	0.0014958271007204137	0.00016249932291948784	1.2499947916883679e-05	0.0	0.0	0.0	0.0	0.0	0.0	0.0	0.0	0.0	0.0	0.0	0.0	0.0	0.0	0.0	0.0	0.0
0.32977540490002955	0.4094519013330779	0.19251960469929744	0.053760395800450604	0.011285976653437226	0.0020198150099324922	0.0005747102502488329	0.00027902599106283913	0.00016658268123154575	0.00011244330983129339	2.082283515394322e-05	3.3316536246309155e-05	0.0	0.0	0.0	0.0	0.0	0.0	0.0	0.0	0.0	0.0	0.0	0.0	0.0
0.3407065065507648	0.41605385767259107	0.18657479050483225	0.04720054391577648	0.00790846865184802	0.0014390409730419657	0.00010427833137985259	1.2513399765582312e-05	0.0	0.0	0.0	0.0	0.0	0.0	0.0	0.0	0.0	0.0	0.0	0.0	0.0	0.0	0.0	0.0	0.0
0.3327152803529985	0.4109774542606072	0.19113253694776272	0.05266228057383094	0.010654122274490523	0.0016541597743342737	0.00017916592014199942	2.0833246528139467e-05	4.166649305627893e-06	0.0	0.0	0.0	0.0	0.0	0.0	0.0	0.0	0.0	0.0	0.0	0.0	0.0	0.0	0.0	0.0
0.328368043102945	0.4116422989349369	0.19325015221144462	0.05437910241119609	0.010417101060058883	0.0017806653933727554	0.00014178600321937632	2.085088282637887e-05	0.0	0.0	0.0	0.0	0.0	0.0	0.0	0.0	0.0	0.0	0.0	0.0	0.0	0.0	0.0	0.0	0.0
0.33427248440189555	0.411448195954704	0.1906490561948544	0.05190198930534774	0.010023631597154206	0.0014462370745166359	0.00023339849041190664	2.5006981115561428e-05	0.0	0.0	0.0	0.0	0.0	0.0	0.0	0.0	0.0	0.0	0.0	0.0	0.0	0.0	0.0	0.0	0.0
0.3297855077287952	0.4126614933322238	0.19201531196038862	0.05215220421494997	0.01113029729336135	0.0020096948010069277	0.0002413298104728816	4.160858801256579e-06	0.0	0.0	0.0	0.0	0.0	0.0	0.0	0.0	0.0	0.0	0.0	0.0	0.0	0.0	0.0	0.0	0.0
0.33228940650260913	0.40991758253199456	0.19167162948371433	0.05373169136969586	0.010582252966237575	0.0016075362632694621	0.00018324247560584544	1.6658406873258676e-05	0.0	0.0	0.0	0.0	0.0	0.0	0.0	0.0	0.0	0.0	0.0	0.0	0.0	0.0	0.0	0.0	0.0
0.33124309910210203	0.4103914501781213	0.1926126539030437	0.05338222120372492	0.010612278910856024	0.0015541342888689819	0.00017082977437970042	3.333263890335618e-05	0.0	0.0	0.0	0.0	0.0	0.0	0.0	0.0	0.0	0.0	0.0	0.0	0.0	0.0	0.0	0.0	0.0
0.335770777368061	0.40828508501159627	0.191242721038493	0.05274640014683063	0.010207231408406053	0.001589274690070579	0.00013765371331319974	1.668529858341815e-05	4.171324645854537e-06	0.0	0.0	0.0	0.0	0.0	0.0	0.0	0.0	0.0	0.0	0.0	0.0	0.0	0.0	0.0	0.0
0.23570979179773924	0.3653851762656922	0.23573895761373626	0.10263867303870304	0.03785306261900694	0.013949593136866842	0.005154016341190048	0.0022374347414867066	0.000820809393059369	0.00033332361139466765	0.00012916289941543373	3.3332361139466766e-05	1.6666180569733383e-05	0.0	0.0	0.0	0.0	0.0	0.0	0.0	0.0	0.0	0.0	0.0	0.0
0.29817663865126237	0.4001149492307564	0.21370561335410193	0.06807410060556587	0.016417748827601143	0.0029611921401381056	0.00044563651054117765	7.49668896237495e-05	2.0824136006597087e-05	8.329654402638834e-06	0.0	0.0	0.0	0.0	0.0	0.0	0.0	0.0	0.0	0.0	0.0	0.0	0.0	0.0	0.0
0.33176398043447464	0.4127842542518353	0.19106385460848116	0.05278025448515503	0.009749431283175148	0.0016124059429866592	0.00022498687576558035	2.0832118126442625e-05	0.0	0.0	0.0	0.0	0.0	0.0	0.0	0.0	0.0	0.0	0.0	0.0	0.0	0.0	0.0	0.0	0.0
0.19396307292014145	0.3413836813663353	0.2513051237574221	0.12532940823270397	0.052922142904796854	0.02163670024684769	0.008210187470811928	0.0031398025218493564	0.0012967843084928947	0.0005212155580759224	0.00017929815197811728	7.088531589832544e-05	3.335779571685903e-05	8.339448929214757e-06	0.0	0.0	0.0	0.0	0.0	0.0	0.0	0.0	0.0	0.0	0.0
0.3350349051030512	0.41063211935132254	0.19134569781083846	0.052074752668846674	0.009481374237620962	0.0012730585856568733	0.0001206493430851285	2.9122255227444814e-05	4.160322175349259e-06	4.160322175349259e-06	0.0	0.0	0.0	0.0	0.0	0.0	0.0	0.0	0.0	0.0	0.0	0.0	0.0	0.0	0.0
0.32911671937434117	0.4142823214709816	0.19140594075907386	0.05315350224788857	0.010179039428673809	0.0016541459898417937	0.00018333104169531214	2.49996875039062e-05	0.0	0.0	0.0	0.0	0.0	0.0	0.0	0.0	0.0	0.0	0.0	0.0	0.0	0.0	0.0	0.0	0.0
0.3292880562256023	0.41063103823224306	0.19395249819816443	0.05360929538855074	0.010598542700378698	0.0017039323759649714	0.00019580640995196493	2.0830469143826057e-05	0.0	0.0	0.0	0.0	0.0	0.0	0.0	0.0	0.0	0.0	0.0	0.0	0.0	0.0	0.0	0.0	0.0
0.3240386889572156	0.4079892447686505	0.19757343391466356	0.05759774936825464	0.011307100859339666	0.001402495446039195	8.298789621533699e-05	8.298789621533699e-06	0.0	0.0	0.0	0.0	0.0	0.0	0.0	0.0	0.0	0.0	0.0	0.0	0.0	0.0	0.0	0.0	0.0
0.3304070796460177	0.4129016137428423	0.19103383654346695	0.05349713690786049	0.010361270171785529	0.0015783446121811556	0.00019989588755856325	1.665799062988027e-05	4.164497657470068e-06	0.0	0.0	0.0	0.0	0.0	0.0	0.0	0.0	0.0	0.0	0.0	0.0	0.0	0.0	0.0	0.0
0.3304600694082798	0.41066287823554654	0.19289752488241005	0.05413095917576626	0.01003628728195343	0.001491486445387849	0.0002999637543796791	2.0830816276366604e-05	0.0	0.0	0.0	0.0	0.0	0.0	0.0	0.0	0.0	0.0	0.0	0.0	0.0	0.0	0.0	0.0	0.0
0.32709310755743704	0.41230489745918786	0.19377755185373455	0.054082882642644645	0.010824909792418397	0.0016833193056724528	0.00019583170140248833	2.9166423613136558e-05	8.333263889467588e-06	0.0	0.0	0.0	0.0	0.0	0.0	0.0	0.0	0.0	0.0	0.0	0.0	0.0	0.0	0.0	0.0
0.3314356683226086	0.41054579401860436	0.1926407828493315	0.0533249424865802	0.010285733337778815	0.0015253559163804888	0.000225052512252859	1.2502917347381056e-05	4.167639115793685e-06	0.0	0.0	0.0	0.0	0.0	0.0	0.0	0.0	0.0	0.0	0.0	0.0	0.0	0.0	0.0	0.0
0.33117756557878825	0.4114129371051634	0.19112484435578914	0.05423706227017753	0.010273559015703928	0.0015241680582681952	0.0002207128608967605	2.498636161095402e-05	4.16439360182567e-06	0.0	0.0	0.0	0.0	0.0	0.0	0.0	0.0	0.0	0.0	0.0	0.0	0.0	0.0	0.0	0.0
0.3301194578355924	0.4116482847988133	0.19338252757280178	0.05280394665022229	0.010316623680734664	0.0015458268923879484	0.00016666597222511574	1.6666597222511573e-05	0.0	0.0	0.0	0.0	0.0	0.0	0.0	0.0	0.0	0.0	0.0	0.0	0.0	0.0	0.0	0.0	0.0
0.33018062123705755	0.4065540301243724	0.19518760025832796	0.055428011916418406	0.010603945751130184	0.001945792795983417	9.999791671006854e-05	0.0	0.0	0.0	0.0	0.0	0.0	0.0	0.0	0.0	0.0	0.0	0.0	0.0	0.0	0.0	0.0	0.0	0.0
0.3301462739342184	0.4123398825805591	0.19154880245513375	0.05356428047234639	0.01064113683367803	0.0015344586029755155	0.00017929815197811728	3.752752018146641e-05	4.169724464607378e-06	0.0	0.0	4.169724464607378e-06	0.0	0.0	0.0	0.0	0.0	0.0	0.0	0.0	0.0	0.0	0.0	0.0	0.0
0.33056528931129453	0.41071078870504707	0.1928033633193195	0.05372477614676605	0.010333290277957175	0.0016333265278061341	0.00021249911458702254	1.6666597222511573e-05	0.0	0.0	0.0	0.0	0.0	0.0	0.0	0.0	0.0	0.0	0.0	0.0	0.0	0.0	0.0	0.0	0.0
0.33088471201963343	0.4125808857536906	0.19172163217346738	0.05271271963633182	0.010379209913374638	0.0015125063021095922	0.00019166746528110533	1.6666736111400465e-05	0.0	0.0	0.0	0.0	0.0	0.0	0.0	0.0	0.0	0.0	0.0	0.0	0.0	0.0	0.0	0.0	0.0
0.32976666666666665	0.41147083333333334	0.19223333333333334	0.05422916666666667	0.010541666666666666	0.0016166666666666666	0.00013333333333333334	8.333333333333334e-06	0.0	0.0	0.0	0.0	0.0	0.0	0.0	0.0	0.0	0.0	0.0	0.0	0.0	0.0	0.0	0.0	0.0
0.3308468809546643	0.4119741653567274	0.1920961669161458	0.05297436132642297	0.010403072137695814	0.0014676879328532771	0.00017929142361559918	2.5017407946362676e-05	2.084783995530223e-05	0.0	4.169567991060446e-06	4.169567991060446e-06	0.0	4.169567991060446e-06	0.0	0.0	0.0	0.0	0.0	0.0	0.0	0.0	0.0	0.0	0.0
0.33358716684351786	0.41453925056696417	0.18694629964837817	0.05232299273869713	0.010923163348105612	0.0014897114204273558	0.00016228699831471194	2.080602542496307e-05	4.161205084992614e-06	4.161205084992614e-06	0.0	0.0	0.0	0.0	0.0	0.0	0.0	0.0	0.0	0.0	0.0	0.0	0.0	0.0	0.0
0.30450294250037513	0.40637764033142726	0.2079047396762416	0.06318456896120568	0.014995915509394329	0.002609072570561659	0.0003751062801126986	4.5846323124885384e-05	4.167847556807762e-06	0.0	0.0	0.0	0.0	0.0	0.0	0.0	0.0	0.0	0.0	0.0	0.0	0.0	0.0	0.0	0.0
0.3308361215161604	0.41097328761130164	0.19245753142695238	0.05317061178911755	0.01083745484393815	0.0015124936979429252	0.00020416581597576677	8.333298611255787e-06	0.0	0.0	0.0	0.0	0.0	0.0	0.0	0.0	0.0	0.0	0.0	0.0	0.0	0.0	0.0	0.0	0.0
0.011742310640141291	0.05442117364790563	0.11276617014895532	0.15711536539038287	0.17088206871271952	0.15616148488786696	0.12367123196374422	0.08965227098537105	0.05634559632110367	0.03357326135492685	0.017923789529807724	0.008801526208804025	0.004148755373387983	0.0017494751574527643	0.0006747975607317804	0.0002415941884101436	6.2481255623313e-05	4.58195874570962e-05	2.0827085207771004e-05	0.0	0.0	0.0	0.0	0.0	0.0
0.3333222218981387	0.409720283508269	0.19087223377348506	0.05429741700799607	0.010291966849033097	0.0013458725879504818	0.00014167079873162968	8.333576395978216e-06	0.0	0.0	0.0	0.0	0.0	0.0	0.0	0.0	0.0	0.0	0.0	0.0	0.0	0.0	0.0	0.0	0.0
0.3309778464794777	0.4116379938918448	0.19245688667413868	0.05292762294433079	0.01026220068581333	0.001554121338127638	0.00014999562512760044	3.3332361139466766e-05	0.0	0.0	0.0	0.0	0.0	0.0	0.0	0.0	0.0	0.0	0.0	0.0	0.0	0.0	0.0	0.0	0.0
0.32675779378496944	0.41289250138523775	0.19391661910336583	0.053838879144777134	0.010665289066828868	0.0017539401160683412	0.00016664514166920107	8.332257083460052e-06	0.0	0.0	0.0	0.0	0.0	0.0	0.0	0.0	0.0	0.0	0.0	0.0	0.0	0.0	0.0	0.0	0.0
0.046771028212617555	0.14025475106146276	0.19556748153117304	0.19245913524639685	0.15749648956870654	0.11097962908178784	0.07092946220609253	0.04204600852503552	0.02265426105942108	0.01146671444464352	0.005495856232734303	0.002408343368097367	0.0010041708507118779	0.00030416793403305846	0.0001041671006962529	4.583352430635128e-05	8.333368055700232e-06	0.0	4.166684027850116e-06	0.0	0.0	0.0	0.0	0.0	0.0
0.33115151616155725	0.4116259884840051	0.19194296999341706	0.05353021073770697	0.010041080936945345	0.0014790803869774263	0.0001999883340138492	2.9164965377019674e-05	0.0	0.0	0.0	0.0	0.0	0.0	0.0	0.0	0.0	0.0	0.0	0.0	0.0	0.0	0.0	0.0	0.0
0.33035077995090667	0.4118757579672516	0.19213506090826876	0.05341090472638164	0.01041879383707507	0.0016211643210488809	0.0001667007013932011	2.0837587674150138e-05	0.0	0.0	0.0	0.0	0.0	0.0	0.0	0.0	0.0	0.0	0.0	0.0	0.0	0.0	0.0	0.0	0.0
0.32535	0.4155	0.1933625	0.05310416666666667	0.010783333333333334	0.0016333333333333334	0.00022083333333333333	4.5833333333333334e-05	0.0	0.0	0.0	0.0	0.0	0.0	0.0	0.0	0.0	0.0	0.0	0.0	0.0	0.0	0.0	0.0	0.0
0.012576679456980431	0.056961287798706545	0.11729355850944291	0.16201110343507322	0.17164129412450163	0.1550235968803842	0.12205871336657151	0.08509442913860982	0.053631921959664736	0.03144586034974988	0.01717536602215693	0.008319252890305719	0.004074311445527413	0.0017271085290029382	0.0006409029240155482	0.00022473219413532208	8.739585327484748e-05	8.323414597604522e-06	4.161707298802261e-06	0.0	0.0	0.0	0.0	0.0	0.0
0.3306486222974071	0.4107691217953259	0.1922200324165316	0.05340811079953833	0.011116620347415219	0.0016291598785005063	0.0001874992187532552	1.6666597222511573e-05	4.166649305627893e-06	0.0	0.0	0.0	0.0	0.0	0.0	0.0	0.0	0.0	0.0	0.0	0.0	0.0	0.0	0.0	0.0
0.3312431343830099	0.41278585932558837	0.19041892746579675	0.0530483339436104	0.010444059784960553	0.0017808994374355048	0.00019972703971239306	4.9931759928098266e-05	1.2482939982024566e-05	1.6643919976032755e-05	0.0	0.0	0.0	0.0	0.0	0.0	0.0	0.0	0.0	0.0	0.0	0.0	0.0	0.0	0.0
0.33312217383150305	0.41133593115088873	0.19094375794452895	0.05255787784700661	0.01017316468357332	0.001446164746087645	0.0002625601700389673	7.084956969305467e-05	5.0011460959803286e-05	2.083810873325137e-05	0.0	8.335243493300549e-06	4.167621746650274e-06	0.0	0.0	4.167621746650274e-06	0.0	0.0	0.0	0.0	0.0	0.0	0.0	0.0	0.0
0.3310318037141926	0.412337201239735	0.19147807490204924	0.05305213737333233	0.01028378570294813	0.001662447891865701	0.00015454917587696214	0.0	0.0	0.0	0.0	0.0	0.0	0.0	0.0	0.0	0.0	0.0	0.0	0.0	0.0	0.0	0.0	0.0	0.0
0.33157662311691777	0.4121533795493934	0.19105369284095455	0.053401213171577123	0.010198640181309159	0.0014539728036261832	0.0001333155579256099	2.499666711105186e-05	4.16611118517531e-06	0.0	0.0	0.0	0.0	0.0	0.0	0.0	0.0	0.0	0.0	0.0	0.0	0.0	0.0	0.0	0.0
0.3303736234432357	0.411506618722422	0.19177420094082942	0.05425810725788643	0.01034579022587406	0.0015249936458598089	0.0001874992187532552	2.4999895833767358e-05	4.166649305627893e-06	0.0	0.0	0.0	0.0	0.0	0.0	0.0	0.0	0.0	0.0	0.0	0.0	0.0	0.0	0.0	0.0
0.33519511189414103	0.41286501480676235	0.18751900305298363	0.05216728517699391	0.010337660823097717	0.001557729713069519	0.00022074779356332755	8.746610688358261e-05	3.7485474378678264e-05	8.330105417484058e-06	4.165052708742029e-06	0.0	0.0	0.0	0.0	0.0	0.0	0.0	0.0	0.0	0.0	0.0	0.0	0.0	0.0
0.08336631930700289	0.21596576680930496	0.24189899208753296	0.1927158636839013	0.12234949021045746	0.07054553939358586	0.038079008004133316	0.01941658576422598	0.008949962708488714	0.003904150399373336	0.0016624930729455293	0.0007249969791792534	0.00027083220486581305	0.00010833288194632522	3.3333194445023147e-05	8.333298611255787e-06	0.0	0.0	0.0	0.0	0.0	0.0	0.0	0.0	0.0
0.3303736234432357	0.41139828584047566	0.19217836592347531	0.054020608247465636	0.010320790330040292	0.0015166603472485532	0.00017499927083637151	1.6666597222511573e-05	0.0	0.0	0.0	0.0	0.0	0.0	0.0	0.0	0.0	0.0	0.0	0.0	0.0	0.0	0.0	0.0	0.0
0.3270547160456793	0.41037659204819577	0.19418300898671367	0.05501601943163307	0.011194853783627267	0.0018081751180105074	0.00029580745018144245	6.249453172847375e-05	8.332604230463169e-06	0.0	0.0	0.0	0.0	0.0	0.0	0.0	0.0	0.0	0.0	0.0	0.0	0.0	0.0	0.0	0.0
0.3296875	0.41265833333333335	0.19247916666666667	0.052925	0.0104875	0.0015291666666666667	0.0002	2.9166666666666666e-05	4.166666666666667e-06	0.0	0.0	0.0	0.0	0.0	0.0	0.0	0.0	0.0	0.0	0.0	0.0	0.0	0.0	0.0	0.0
0.33212814435609167	0.41179557884476803	0.19110020702036465	0.05263399049455791	0.010376010630100012	0.0016994830738983559	0.0002332623826919312	3.3323197527418744e-05	0.0	0.0	0.0	0.0	0.0	0.0	0.0	0.0	0.0	0.0	0.0	0.0	0.0	0.0	0.0	0.0	0.0
0.32781945486371594	0.41332416437442693	0.19231891306159873	0.05365508043677586	0.011061098607985329	0.0015753938484621155	0.0002208885554722014	2.500625156289072e-05	0.0	0.0	0.0	0.0	0.0	0.0	0.0	0.0	0.0	0.0	0.0	0.0	0.0	0.0	0.0	0.0	0.0
0.31882403429899964	0.40637981392209394	0.19974834067339703	0.05946493227280871	0.012987121208964739	0.0022332681963442734	0.0002958247051127675	5.416508685163349e-05	1.2499635427300036e-05	0.0	0.0	0.0	0.0	0.0	0.0	0.0	0.0	0.0	0.0	0.0	0.0	0.0	0.0	0.0	0.0
0.3313001016615836	0.4115835874872923	0.19213622652200724	0.05287235638218089	0.010224488775561221	0.0016582504208122928	0.00021248937553122345	1.2499375031248437e-05	0.0	0.0	0.0	0.0	0.0	0.0	0.0	0.0	0.0	0.0	0.0	0.0	0.0	0.0	0.0	0.0	0.0
0.32998241915728604	0.4129831607188982	0.19124374047010007	0.05326328770090904	0.010536007398951814	0.0017830807302298842	0.000199971670679987	8.332152944999458e-06	0.0	0.0	0.0	0.0	0.0	0.0	0.0	0.0	0.0	0.0	0.0	0.0	0.0	0.0	0.0	0.0	0.0
0.33062476300009586	0.4118735389346568	0.1916584367798849	0.05355885306630997	0.01048008367398814	0.001575137824559649	0.00020418453281328782	2.0835156409519166e-05	4.167031281903834e-06	0.0	0.0	0.0	0.0	0.0	0.0	0.0	0.0	0.0	0.0	0.0	0.0	0.0	0.0	0.0	0.0
0.3228426861391751	0.4214472675135874	0.19539195091860892	0.04978160114701077	0.008669267446900737	0.0016755026507952386	0.00017505251575472642	1.6671668167116803e-05	0.0	0.0	0.0	0.0	0.0	0.0	0.0	0.0	0.0	0.0	0.0	0.0	0.0	0.0	0.0	0.0	0.0
0.3291031726205346	0.41268631859438754	0.19141477225414272	0.05410109084853027	0.010533766341910234	0.0017153801315679907	0.00028312099258889165	6.661670413856274e-05	4.996252810392206e-05	2.91448080606212e-05	1.2490632025980514e-05	4.163544008660171e-06	0.0	0.0	0.0	0.0	0.0	0.0	0.0	0.0	0.0	0.0	0.0	0.0	0.0
0.3313501487388446	0.41227324617320366	0.19138564607654426	0.05268771508803506	0.010678365789232475	0.0014207267788249214	0.00017915323017440358	2.0831770950512046e-05	4.166354190102409e-06	0.0	0.0	0.0	0.0	0.0	0.0	0.0	0.0	0.0	0.0	0.0	0.0	0.0	0.0	0.0	0.0
0.32998466641110685	0.4110276837947299	0.19341989033150553	0.053009216820280335	0.010850180836347272	0.001533358889314822	0.0001666694444907415	8.333472224537076e-06	0.0	0.0	0.0	0.0	0.0	0.0	0.0	0.0	0.0	0.0	0.0	0.0	0.0	0.0	0.0	0.0	0.0
0.24743986068175947	0.3776632531475757	0.2339496554539925	0.09549382150267055	0.03151741894628082	0.009569796605367753	0.0031371601409847264	0.0007999133427212052	0.00030829993417379783	0.0001041553831668236	1.6664861306691776e-05	0.0	0.0	0.0	0.0	0.0	0.0	0.0	0.0	0.0	0.0	0.0	0.0	0.0	0.0
0.3267890542662784	0.41241038586669	0.19238764126853206	0.055191058790203994	0.011139021149143745	0.0018370636973718741	0.00021661522055178563	2.9159741228124987e-05	0.0	0.0	0.0	0.0	0.0	0.0	0.0	0.0	0.0	0.0	0.0	0.0	0.0	0.0	0.0	0.0	0.0
0.3315085816021764	0.4106398555728417	0.1921438614297956	0.05421426134992804	0.01008327856304961	0.0012895281990698759	0.00011647351475469846	4.159768384096374e-06	0.0	0.0	0.0	0.0	0.0	0.0	0.0	0.0	0.0	0.0	0.0	0.0	0.0	0.0	0.0	0.0	0.0
0.3333485976911965	0.41360304066008635	0.1893793373325951	0.05178780322299978	0.010257648484041114	0.0014903563950027267	0.0001248902006985525	8.326013379903501e-06	0.0	0.0	0.0	0.0	0.0	0.0	0.0	0.0	0.0	0.0	0.0	0.0	0.0	0.0	0.0	0.0	0.0
0.014831778814123918	0.06502331778814124	0.12730679546968687	0.16633910726182544	0.17395486342438374	0.15241922051965356	0.11657228514323784	0.07999250499666889	0.04862175216522319	0.02756495669553631	0.014669387075283145	0.00734510326449034	0.0032270153231179215	0.0013824117255163224	0.0004996668887408394	0.00016655562958027982	3.747501665556296e-05	3.331112591605596e-05	4.163890739506995e-06	8.32778147901399e-06	0.0	0.0	0.0	0.0	0.0
0.33649302922475643	0.4107007441604653	0.18771093574220216	0.05276206031616403	0.01036658027849768	0.001737485520953992	0.00017916517362355313	4.166631944733794e-05	8.333263889467588e-06	0.0	0.0	0.0	0.0	0.0	0.0	0.0	0.0	0.0	0.0	0.0	0.0	0.0	0.0	0.0	0.0
0.33439957961815314	0.4159820169987739	0.18970564929811246	0.05000792386417663	0.008707909684630206	0.0010801478009191683	0.00011677273523450468	0.0	0.0	0.0	0.0	0.0	0.0	0.0	0.0	0.0	0.0	0.0	0.0	0.0	0.0	0.0	0.0	0.0	0.0
0.2956221696856686	0.40476408497602556	0.21230271044219498	0.06796916622269579	0.01567910895045285	0.0029718300479488545	0.0005619006393180608	8.740676611614278e-05	4.162226957911561e-05	0.0	0.0	0.0	0.0	0.0	0.0	0.0	0.0	0.0	0.0	0.0	0.0	0.0	0.0	0.0	0.0
0.3279151061173533	0.412026633374948	0.19311693716188097	0.05412817311693716	0.010890553474823138	0.0016895547232625885	0.00019975031210986267	2.4968789013732834e-05	4.161464835622139e-06	0.0	0.0	4.161464835622139e-06	0.0	0.0	0.0	0.0	0.0	0.0	0.0	0.0	0.0	0.0	0.0	0.0	0.0
0.33149410544814	0.410411556736363	0.19134910488596094	0.05399834261275855	0.010818824254488064	0.0016115800563844805	0.00028317168949391387	3.3314316411048695e-05	0.0	0.0	0.0	0.0	0.0	0.0	0.0	0.0	0.0	0.0	0.0	0.0	0.0	0.0	0.0	0.0	0.0
0.33642052461420524	0.4155334466553345	0.18587724560877245	0.05096573675965737	0.00978235509782355	0.0012540412625404126	0.0001666500016665	0.0	0.0	0.0	0.0	0.0	0.0	0.0	0.0	0.0	0.0	0.0	0.0	0.0	0.0	0.0	0.0	0.0	0.0
0.3227402307281942	0.4109220792211256	0.195639670578821	0.05662343291544412	0.011903174179781276	0.0018921712456655107	0.00023339557215257403	4.167778074153108e-05	4.167778074153107e-06	0.0	0.0	0.0	0.0	0.0	0.0	0.0	0.0	0.0	0.0	0.0	0.0	0.0	0.0	0.0	0.0
0.3155382468708999	0.4070849907324489	0.20116208842701544	0.06016619114063769	0.012812129037632505	0.002565757960722244	0.0004540058729200075	0.00013328612782972698	5.4147489430826584e-05	2.0825957473394838e-05	4.165191494678968e-06	4.165191494678968e-06	0.0	0.0	0.0	0.0	0.0	0.0	0.0	0.0	0.0	0.0	0.0	0.0	0.0
0.3301799982512314	0.41051509562016747	0.19309319687386797	0.05387039959361949	0.010613359759169584	0.0015614005138048625	0.00015822191873222607	4.163734703479633e-06	4.163734703479633e-06	0.0	0.0	0.0	0.0	0.0	0.0	0.0	0.0	0.0	0.0	0.0	0.0	0.0	0.0	0.0	0.0
0.01847664658668046	0.0748827740417508	0.14203113788442606	0.18212992474176914	0.1772656732357702	0.14577319071537037	0.10732224206117442	0.06965975269911726	0.04111252023295009	0.02192667745757338	0.010975853955646035	0.005010262486024663	0.0022110234118177113	0.0007467418692742837	0.0003295676406294325	0.0001334957531663524	1.2515226859345536e-05	0.0	0.0	0.0	0.0	0.0	0.0	0.0	0.0
0.3338071260649916	0.4134751654801007	0.189931140270437	0.05143221568267836	0.009807926371775848	0.0014005368724677794	0.0001375527285459426	8.3365290027844e-06	0.0	0.0	0.0	0.0	0.0	0.0	0.0	0.0	0.0	0.0	0.0	0.0	0.0	0.0	0.0	0.0	0.0
0.32669052191336295	0.41676837777379727	0.1911821677171029	0.052307974289653794	0.011409695116617165	0.0015746129076602002	6.24846391928651e-05	4.165642612857672e-06	0.0	0.0	0.0	0.0	0.0	0.0	0.0	0.0	0.0	0.0	0.0	0.0	0.0	0.0	0.0	0.0	0.0
0.3371241302057524	0.4131121873217208	0.18556027033892306	0.05245624482079428	0.010389642837809139	0.001261748208359186	9.577626664112633e-05	0.0	0.0	0.0	0.0	0.0	0.0	0.0	0.0	0.0	0.0	0.0	0.0	0.0	0.0	0.0	0.0	0.0	0.0
0.3339739190116678	0.40881429254799195	0.19032050082153035	0.054541294898192635	0.010394958507518563	0.001601464195836193	0.0002911753083338533	4.575611988103409e-05	1.247894178573657e-05	4.1596472619121894e-06	0.0	0.0	0.0	0.0	0.0	0.0	0.0	0.0	0.0	0.0	0.0	0.0	0.0	0.0	0.0
0.3322708200519173	0.41129264115801445	0.19058571565477903	0.05385067313341417	0.010133460001583354	0.0016500206252578157	0.00019583578128059935	2.083359375325525e-05	0.0	0.0	0.0	0.0	0.0	0.0	0.0	0.0	0.0	0.0	0.0	0.0	0.0	0.0	0.0	0.0	0.0
0.32782944186124024	0.4148167591620419	0.1924028798560072	0.053243171174774596	0.009891172108061263	0.0015874206289685515	0.00021248937553122345	1.2499375031248437e-05	4.166458343749479e-06	0.0	0.0	0.0	0.0	0.0	0.0	0.0	0.0	0.0	0.0	0.0	0.0	0.0	0.0	0.0	0.0
0.31344738793843385	0.4158257014524879	0.20018999841667987	0.05704535795535037	0.011562403646636278	0.0017458187848434596	0.00016666527778935175	1.6666527778935175e-05	0.0	0.0	0.0	0.0	0.0	0.0	0.0	0.0	0.0	0.0	0.0	0.0	0.0	0.0	0.0	0.0	0.0
0.332576281639899	0.4110999058199912	0.1917313286048857	0.052294908445363095	0.010372302742888575	0.001721077152596618	0.00016252302409508013	3.75053132527108e-05	4.167257028078978e-06	0.0	0.0	0.0	0.0	0.0	0.0	0.0	0.0	0.0	0.0	0.0	0.0	0.0	0.0	0.0	0.0
0.3279135839498767	0.4138547290541892	0.19400703192694793	0.05148553622608812	0.009998000399920015	0.002499500099980004	0.00024161834299806705	0.0	0.0	0.0	0.0	0.0	0.0	0.0	0.0	0.0	0.0	0.0	0.0	0.0	0.0	0.0	0.0	0.0	0.0
0.33264159749308264	0.4129287928792879	0.19092742607594093	0.051563489682301566	0.009988498849884989	0.0016918358502516918	0.00022085541887522086	2.5002500250025003e-05	4.167083375004167e-06	8.334166750008334e-06	0.0	0.0	0.0	0.0	0.0	0.0	0.0	0.0	0.0	0.0	0.0	0.0	0.0	0.0	0.0
0.34104299130840576	0.40793410054916207	0.18736510529078923	0.051887067607769934	0.009891584236798028	0.0016083199306672444	0.00022083149307089108	4.999958333680553e-05	0.0	0.0	0.0	0.0	0.0	0.0	0.0	0.0	0.0	0.0	0.0	0.0	0.0	0.0	0.0	0.0	0.0
0.33521193641907426	0.4112599553467293	0.18865590322903128	0.05273417974607618	0.010188610083641574	0.0016953247359125596	0.00023742877136858942	1.66616681662168e-05	0.0	0.0	0.0	0.0	0.0	0.0	0.0	0.0	0.0	0.0	0.0	0.0	0.0	0.0	0.0	0.0	0.0
0.050901621585587385	0.15707547955935536	0.21136443177841108	0.20071913071013117	0.15659217039148043	0.10109494525273736	0.06057613785977368	0.03251920737296469	0.015911704414779262	0.007328800226655334	0.0033831641751245773	0.0015415895871873074	0.0006916320850624136	0.00020832291718747396	9.166208356248854e-05	0.0	0.0	0.0	0.0	0.0	0.0	0.0	0.0	0.0	0.0
0.3334165740613567	0.4106140252302647	0.19099168841330685	0.0527080289844215	0.010338498420507186	0.0016939488152763384	0.00019145367445383679	2.0810182005851822e-05	2.4972218407022188e-05	0.0	0.0	0.0	0.0	0.0	0.0	0.0	0.0	0.0	0.0	0.0	0.0	0.0	0.0	0.0	0.0
0.3291425760651624	0.41172939602239333	0.19331535309492148	0.05359472764941036	0.010558874164731776	0.0014464782215404368	0.0001959206813037479	1.6674100536489185e-05	0.0	0.0	0.0	0.0	0.0	0.0	0.0	0.0	0.0	0.0	0.0	0.0	0.0	0.0	0.0	0.0	0.0
0.33010861549614406	0.4125597343565771	0.19192903954237336	0.05299952920786098	0.010619904091725307	0.001562363293211844	0.0001833172930701897	3.3330416921852674e-05	4.166302115231584e-06	0.0	0.0	0.0	0.0	0.0	0.0	0.0	0.0	0.0	0.0	0.0	0.0	0.0	0.0	0.0	0.0
0.33362082973962826	0.41176985287683904	0.18938096607125746	0.05299517089369716	0.010462369220384746	0.0015374807814902314	0.00022083057295117144	1.24998437519531e-05	0.0	0.0	0.0	0.0	0.0	0.0	0.0	0.0	0.0	0.0	0.0	0.0	0.0	0.0	0.0	0.0	0.0
0.33191154684821145	0.4123208549028746	0.18950263828087288	0.05372688383241507	0.010748705827521347	0.0015438520565274564	0.00021638896749171896	2.9129284085423705e-05	0.0	0.0	0.0	0.0	0.0	0.0	0.0	0.0	0.0	0.0	0.0	0.0	0.0	0.0	0.0	0.0	0.0
0.3324125230202578	0.4132396690082748	0.19064940043165587	0.05212369690757731	0.009778922193611827	0.0015916268759947668	0.00019166187511978868	1.2499687507812304e-05	0.0	0.0	0.0	0.0	0.0	0.0	0.0	0.0	0.0	0.0	0.0	0.0	0.0	0.0	0.0	0.0	0.0
0.3317371153982286	0.4133191200536329	0.19105895873846038	0.05245449737873255	0.010022860616861891	0.0012783623636795183	0.00012075735682966134	8.328093574459403e-06	0.0	0.0	0.0	0.0	0.0	0.0	0.0	0.0	0.0	0.0	0.0	0.0	0.0	0.0	0.0	0.0	0.0
0.3335724324301782	0.41140335878626627	0.19199796487745477	0.05129926727247705	0.010108887396836385	0.0014637869126607143	0.00015013199104212452	4.170333084503459e-06	0.0	0.0	0.0	0.0	0.0	0.0	0.0	0.0	0.0	0.0	0.0	0.0	0.0	0.0	0.0	0.0	0.0
0.33086280881556474	0.4107528225638462	0.19346748323126275	0.052930883639545054	0.010369537141190684	0.0014581510644502771	0.00015414739824188642	0.0	4.166145898429363e-06	0.0	0.0	0.0	0.0	0.0	0.0	0.0	0.0	0.0	0.0	0.0	0.0	0.0	0.0	0.0	0.0
0.3308553903593573	0.4119732982198813	0.19187945863057537	0.053232715514367625	0.010138175878391893	0.0017251150076671778	0.00015417694512967532	3.750250016667778e-05	4.1669444629641975e-06	0.0	0.0	0.0	0.0	0.0	0.0	0.0	0.0	0.0	0.0	0.0	0.0	0.0	0.0	0.0	0.0
0.32669457253162343	0.41588633085126786	0.19263385226012492	0.05256947976685817	0.01000191783334862	0.0017885880577351223	0.0003251978286791131	6.253804397675253e-05	1.2507608795350504e-05	4.169202931783502e-06	1.6676811727134007e-05	4.169202931783502e-06	0.0	0.0	0.0	0.0	0.0	0.0	0.0	0.0	0.0	0.0	0.0	0.0	0.0
0.33337083708370835	0.41064106410641066	0.18993566023268993	0.05303863719705304	0.011030269693636031	0.0017335066840017334	0.00021252125212521252	3.750375037503751e-05	0.0	0.0	0.0	0.0	0.0	0.0	0.0	0.0	0.0	0.0	0.0	0.0	0.0	0.0	0.0	0.0	0.0
0.34206977499188373	0.39510026721274627	0.19665526225973745	0.05199826852799907	0.012203547852724986	0.0017273098086223976	0.0002455693462860758	0.0	0.0	0.0	0.0	0.0	0.0	0.0	0.0	0.0	0.0	0.0	0.0	0.0	0.0	0.0	0.0	0.0	0.0
0.2853137238563453	0.39666694442129824	0.21587784351304057	0.07477293558870095	0.02050662444796267	0.004995417048579285	0.0013623864677943505	0.0003541371552370636	0.00010832430630780768	3.333055578701775e-05	4.1663194733772185e-06	4.1663194733772185e-06	0.0	0.0	0.0	0.0	0.0	0.0	0.0	0.0	0.0	0.0	0.0	0.0	0.0
0.34600962999030344	0.4066153122672093	0.19101839020188022	0.04826231527606111	0.0075158869870282285	0.0005784652775176765	0.0	0.0	0.0	0.0	0.0	0.0	0.0	0.0	0.0	0.0	0.0	0.0	0.0	0.0	0.0	0.0	0.0	0.0	0.0
0.3323569485127145	0.41227328219465753	0.1913700359581835	0.052187282552989364	0.010270790538372756	0.0013958275173853443	0.00014166607639134836	4.166649305627893e-06	0.0	0.0	0.0	0.0	0.0	0.0	0.0	0.0	0.0	0.0	0.0	0.0	0.0	0.0	0.0	0.0	0.0
0.1877255866294336	0.32951694244154545	0.24275830450548078	0.12643687742258158	0.05965906722794148	0.02818322010586421	0.013491435001875548	0.00660192556162214	0.0029050139624057017	0.0014712624515483682	0.0008044012837077481	0.0003084232901262868	9.169341057808527e-05	4.167882299003876e-05	0.0	4.167882299003876e-06	0.0	0.0	0.0	0.0	0.0	0.0	0.0	0.0	0.0
0.3331694594662156	0.4118872436693303	0.19123663664164117	0.05240769596120356	0.009657448067260502	0.0014665322345451667	0.00014998625126030115	2.4997708543383523e-05	0.0	0.0	0.0	0.0	0.0	0.0	0.0	0.0	0.0	0.0	0.0	0.0	0.0	0.0	0.0	0.0	0.0
0.3320235674522484	0.4134929497649922	0.189635487849595	0.05238924630821027	0.010733691123037434	0.0015083836127870928	0.00019583986132871094	2.08340278009267e-05	0.0	0.0	0.0	0.0	0.0	0.0	0.0	0.0	0.0	0.0	0.0	0.0	0.0	0.0	0.0	0.0	0.0
0.33523875392159724	0.41125420282729974	0.1902281921697213	0.05110887978768171	0.010495089931129879	0.0015040601290741906	0.0001708212334959607	0.0	0.0	0.0	0.0	0.0	0.0	0.0	0.0	0.0	0.0	0.0	0.0	0.0	0.0	0.0	0.0	0.0	0.0
0.33016563938130283	0.4119677360402718	0.19151534282533933	0.05383279892342709	0.01051236895881444	0.0016613779468691334	0.000224286022827333	6.645511787476533e-05	2.0767224335864165e-05	1.6613779468691332e-05	8.306889734345666e-06	0.0	4.153444867172833e-06	4.153444867172833e-06	0.0	0.0	0.0	0.0	0.0	0.0	0.0	0.0	0.0	0.0	0.0
0.33080701812863794	0.41476290274866984	0.19009445557837895	0.05216931172840792	0.010370530859516598	0.0015624544284125047	0.00020416071197923395	2.4999270854600073e-05	4.166545142433346e-06	0.0	0.0	0.0	0.0	0.0	0.0	0.0	0.0	0.0	0.0	0.0	0.0	0.0	0.0	0.0	0.0
0.33405762950790957	0.4078857919782461	0.18917059051686386	0.05476012728705901	0.011552593494680385	0.002339712978525522	0.00020853056849603582	2.50236682195243e-05	0.0	0.0	0.0	0.0	0.0	0.0	0.0	0.0	0.0	0.0	0.0	0.0	0.0	0.0	0.0	0.0	0.0
0.11600443063802854	0.25985858602683365	0.2518551214677738	0.1728698375155114	0.1007761944816903	0.05205166856828763	0.025871761345181682	0.011817810831744022	0.005184346189401447	0.0023027658174610446	0.0008703038984617691	0.00036227961323528186	0.0001249240045638903	2.082066742731505e-05	2.082066742731505e-05	8.32826697092602e-06	0.0	0.0	0.0	0.0	0.0	0.0	0.0	0.0	0.0
0.32980233928355795	0.4103156658713602	0.19203111272115556	0.05455968754033786	0.011255043533658951	0.0017155301279568951	0.00028314574927443904	3.331126462052224e-05	4.16390807756528e-06	0.0	0.0	0.0	0.0	0.0	0.0	0.0	0.0	0.0	0.0	0.0	0.0	0.0	0.0	0.0	0.0
0.32884759603366387	0.41306557786851095	0.192025664527956	0.053599700024997914	0.01044079660028331	0.0017248562619781684	0.00023331389050912425	4.166319473377219e-05	8.332638946754437e-06	8.332638946754437e-06	0.0	4.1663194733772185e-06	0.0	0.0	0.0	0.0	0.0	0.0	0.0	0.0	0.0	0.0	0.0	0.0	0.0
0.34539495657982633	0.40429191716766866	0.18637692050768204	0.05256346025384102	0.009452237808951236	0.0016992317969271877	0.00022127588510354043	0.0	0.0	0.0	0.0	0.0	0.0	0.0	0.0	0.0	0.0	0.0	0.0	0.0	0.0	0.0	0.0	0.0	0.0
0.3281430988075099	0.41331738902175813	0.19283589303422471	0.05388288430929742	0.010049916250697911	0.001574986875109374	0.00017083190973408554	2.4999791668402765e-05	0.0	0.0	0.0	0.0	0.0	0.0	0.0	0.0	0.0	0.0	0.0	0.0	0.0	0.0	0.0	0.0	0.0
0.046455755233923486	0.14766159790809613	0.21728485534884495	0.21240902050265653	0.16045285721423694	0.10235922119884745	0.05824353358538332	0.03068736363484952	0.014169484185806366	0.006387302010292966	0.002265118835462434	0.0009243683482953316	0.0003913992105394647	0.00018320814110357923	0.00010409553471794273	2.081910694358855e-05	0.0	0.0	0.0	0.0	0.0	0.0	0.0	0.0	0.0
0.3315605645073898	0.41000975300717724	0.1921842568125172	0.05326225586222418	0.01107007994131524	0.0016713486658386336	0.00021673349282695499	2.50077107108025e-05	0.0	0.0	0.0	0.0	0.0	0.0	0.0	0.0	0.0	0.0	0.0	0.0	0.0	0.0	0.0	0.0	0.0
0.3181239017646716	0.40953039249160966	0.19853179989840022	0.05831993937324595	0.012475120545640787	0.0024192406665611804	0.00038308113825065166	0.0001249177624730386	3.747532874191158e-05	2.4983552494607716e-05	8.327850831535905e-06	1.665570166307181e-05	4.163925415767953e-06	0.0	0.0	0.0	0.0	0.0	0.0	0.0	0.0	0.0	0.0	0.0	0.0
0.3414804876626028	0.4038424679794335	0.19114007383271805	0.051787068441096325	0.010174915209039924	0.0014999875001041657	7.499937500520829e-05	0.0	0.0	0.0	0.0	0.0	0.0	0.0	0.0	0.0	0.0	0.0	0.0	0.0	0.0	0.0	0.0	0.0	0.0
0.3253728981536232	0.41577623612302517	0.19415272375971285	0.053188477009819025	0.009927294229343816	0.0013991488511155713	0.00015823707244759437	2.082066742731505e-05	4.16413348546301e-06	0.0	0.0	0.0	0.0	0.0	0.0	0.0	0.0	0.0	0.0	0.0	0.0	0.0	0.0	0.0	0.0
0.2528951734602846	0.37800251790463646	0.22845398987835686	0.09420465061988811	0.03177395552813467	0.00967975921494735	0.003293285865550562	0.0010796975179463235	0.00041270291226519707	0.00013756763742173235	2.9181013998549286e-05	1.6674865142028163e-05	4.168716285507041e-06	8.337432571014082e-06	8.337432571014082e-06	0.0	0.0	0.0	0.0	0.0	0.0	0.0	0.0	0.0	0.0
0.33803520367603296	0.40543746540192044	0.19061929001619085	0.0533008128727748	0.010771708864184068	0.0014817342950732334	0.00025805484914196764	9.15678496955369e-05	4.162174986160768e-06	0.0	0.0	0.0	0.0	0.0	0.0	0.0	0.0	0.0	0.0	0.0	0.0	0.0	0.0	0.0	0.0
0.2935798540535137	0.40119456199393555	0.21292609376561927	0.06954949851721036	0.017780980307220685	0.003944387058078705	0.0007705507980407184	0.0001832661357502249	3.748625503981873e-05	2.082569724434374e-05	4.1651394488687484e-06	8.330278897737497e-06	0.0	0.0	0.0	0.0	0.0	0.0	0.0	0.0	0.0	0.0	0.0	0.0	0.0
0.3327055372448363	0.4126162013058714	0.19057222502322985	0.05207651889846787	0.010454471588754672	0.001383373681732384	0.00017500510431554253	1.6667152791956433e-05	0.0	0.0	0.0	0.0	0.0	0.0	0.0	0.0	0.0	0.0	0.0	0.0	0.0	0.0	0.0	0.0	0.0
0.3289375549472298	0.4127656737624113	0.1926684249780211	0.0534909980291913	0.010279038178689434	0.0016333129169218718	0.00021249734378320272	1.24998437519531e-05	0.0	0.0	0.0	0.0	0.0	0.0	0.0	0.0	0.0	0.0	0.0	0.0	0.0	0.0	0.0	0.0	0.0
0.33099858415924044	0.40979428666611145	0.19248355126176397	0.05283584575664196	0.011155992337802949	0.0020904472391105188	0.0003831098525859915	0.00013325560089947532	5.413508786541184e-05	2.9149662696760225e-05	2.0821187640543016e-05	2.0821187640543016e-05	0.0	0.0	0.0	0.0	0.0	0.0	0.0	0.0	0.0	0.0	0.0	0.0	0.0
0.33215808359276344	0.4102663482656731	0.19205331132865733	0.052815389937028286	0.010935657160479935	0.001550329445007064	0.00020837761357621828	1.2502656814573097e-05	0.0	0.0	0.0	0.0	0.0	0.0	0.0	0.0	0.0	0.0	0.0	0.0	0.0	0.0	0.0	0.0	0.0
0.32649756251899403	0.41174903312559585	0.1933623916039083	0.054960929531612315	0.011323566757005417	0.0018442426740269851	0.0002206430287210614	3.330460810883946e-05	8.326152027209865e-06	0.0	0.0	0.0	0.0	0.0	0.0	0.0	0.0	0.0	0.0	0.0	0.0	0.0	0.0	0.0	0.0
0.3305352133809597	0.41119025687408045	0.19211163581649113	0.05359636216619499	0.010336649675104096	0.0017797376658344553	0.00027092025358135737	9.169608582753633e-05	5.001604681501982e-05	1.2504011703754955e-05	8.336007802503302e-06	4.168003901251651e-06	4.168003901251651e-06	8.336007802503302e-06	0.0	0.0	0.0	0.0	0.0	0.0	0.0	0.0	0.0	0.0	0.0
0.27286855942867144	0.38938008849926253	0.22034399713335723	0.08016183198473346	0.025403954967041942	0.007558270347747102	0.0026958108682427644	0.0010041582986808444	0.00039166340280497665	0.00012499895834201382	4.999958333680553e-05	1.2499895834201382e-05	4.166631944733794e-06	0.0	0.0	0.0	0.0	0.0	0.0	0.0	0.0	0.0	0.0	0.0	0.0
0.3288539986916176	0.41081123875478665	0.1945447954298286	0.05378951710689151	0.01024205074356955	0.0015833927105599794	0.0001625060939785242	1.2500468767578784e-05	0.0	0.0	0.0	0.0	0.0	0.0	0.0	0.0	0.0	0.0	0.0	0.0	0.0	0.0	0.0	0.0	0.0
0.33266824399753403	0.4135953146608461	0.18853824749654263	0.05226852391822317	0.011051035539930353	0.001566222903510672	0.00029574953763100454	1.6661945782028424e-05	0.0	0.0	0.0	0.0	0.0	0.0	0.0	0.0	0.0	0.0	0.0	0.0	0.0	0.0	0.0	0.0	0.0
0.02882957904817421	0.10356830578340342	0.1714577174501395	0.19462880459674398	0.17519257192821752	0.13129449972935836	0.08576841404005496	0.05242952908356581	0.029133530415955365	0.014760378065536912	0.007386434608818753	0.003310155306657784	0.0016446683599117293	0.00045384519298829996	0.00011658408627222384	2.0818586834325687e-05	4.163717366865138e-06	0.0	0.0	0.0	0.0	0.0	0.0	0.0	0.0
0.33709578630267123	0.4126781748561476	0.188964304612859	0.0503993700078749	0.009316550209789044	0.0013208168231230444	0.00020416411461523398	2.0833072919921835e-05	0.0	0.0	0.0	0.0	0.0	0.0	0.0	0.0	0.0	0.0	0.0	0.0	0.0	0.0	0.0	0.0	0.0
0.015998765797582463	0.07011604004486492	0.13719243967627204	0.1754360362088304	0.1797390662591575	0.14896739787600435	0.11211644866593559	0.07463171983605121	0.04293439963974632	0.02329974023374793	0.011137008977154746	0.004707481518235758	0.002268263902498009	0.0008756165800084227	0.00037943385133698315	0.0001375968911441807	5.0035233143338434e-05	1.2508808285834609e-05	0.0	0.0	0.0	0.0	0.0	0.0	0.0
0.3315361185995058	0.4117149511877034	0.19099087087137137	0.05281227994883354	0.010920787830050708	0.0018249923958650173	0.00016666597222511574	3.3333194445023147e-05	0.0	0.0	0.0	0.0	0.0	0.0	0.0	0.0	0.0	0.0	0.0	0.0	0.0	0.0	0.0	0.0	0.0
0.3384073969555618	0.40702760578343655	0.19209093474543915	0.04975847014491791	0.01072359356584386	0.0017263989641606214	0.00025314984811009115	1.2449992530004483e-05	0.0	0.0	0.0	0.0	0.0	0.0	0.0	0.0	0.0	0.0	0.0	0.0	0.0	0.0	0.0	0.0	0.0
0.3291426001424211	0.4097562600725431	0.19330121224488095	0.05536098745278658	0.010606622163551032	0.0016740722849420946	0.00014575256212182415	1.2493076753299214e-05	0.0	0.0	0.0	0.0	0.0	0.0	0.0	0.0	0.0	0.0	0.0	0.0	0.0	0.0	0.0	0.0	0.0
0.33252368532884485	0.41080400963245034	0.19172409195823717	0.052974310688186914	0.010157402238128171	0.0015748556382331619	0.00021248052261875995	2.4997708543383523e-05	0.0	0.0	4.166284757230587e-06	0.0	0.0	0.0	0.0	0.0	0.0	0.0	0.0	0.0	0.0	0.0	0.0	0.0	0.0
0.3353982264092895	0.4056517093572916	0.19309521928748716	0.05231801570704572	0.011104690078950978	0.002211791509547705	0.00022034765038727138	0.0	0.0	0.0	0.0	0.0	0.0	0.0	0.0	0.0	0.0	0.0	0.0	0.0	0.0	0.0	0.0	0.0	0.0
0.03479241952405535	0.11843244683508468	0.1813518959516395	0.19600659461439823	0.16799197322186882	0.12426518343352928	0.07980149544538627	0.048489566853736114	0.02522106945994105	0.012901963396559477	0.006228246931672467	0.0026436743326283536	0.0010324901330580026	0.0004912654665356626	0.0002456327332678313	7.910206664557278e-05	2.0816333327782312e-05	4.163266665556463e-06	0.0	0.0	0.0	0.0	0.0	0.0	0.0
0.3299568318943965	0.41088452948431614	0.19237724590819694	0.05418930631021034	0.01054201806726891	0.0016917230574352478	0.00025000833361112036	4.5834861162038735e-05	2.08340278009267e-05	1.666722224074136e-05	1.2500416680556018e-05	8.33361112037068e-06	4.16680556018534e-06	0.0	0.0	0.0	0.0	0.0	0.0	0.0	0.0	0.0	0.0	0.0	0.0
0.32420473720392473	0.41043268129075267	0.19575026560839948	0.05592567131220965	0.011570110201445744	0.0018373851634272858	0.00024581796971022646	3.333125013020019e-05	0.0	0.0	0.0	0.0	0.0	0.0	0.0	0.0	0.0	0.0	0.0	0.0	0.0	0.0	0.0	0.0	0.0
0.3314694522106158	0.4139107753717693	0.19052420614914103	0.05214978270923871	0.010220790746705222	0.00148332715280353	0.00022499906250390624	1.6666597222511573e-05	0.0	0.0	0.0	0.0	0.0	0.0	0.0	0.0	0.0	0.0	0.0	0.0	0.0	0.0	0.0	0.0	0.0
0.33464189566507474	0.4104343260070512	0.1881495928454146	0.05384692321156202	0.010914410021753806	0.001662790988422974	0.0002542111536185499	6.667833537535736e-05	1.2502187882879503e-05	0.0	8.33479192191967e-06	4.167395960959835e-06	0.0	4.167395960959835e-06	0.0	0.0	0.0	0.0	0.0	0.0	0.0	0.0	0.0	0.0	0.0
0.3316748271288797	0.4106909005980632	0.19138438696439147	0.053596303185499676	0.010735108894208712	0.0016974317482295828	0.00020018851084771492	2.0852969879970305e-05	0.0	0.0	0.0	0.0	0.0	0.0	0.0	0.0	0.0	0.0	0.0	0.0	0.0	0.0	0.0	0.0	0.0
0.32919029504043734	0.41193578360090166	0.19231586535056103	0.054103941233578194	0.010549956041849825	0.0016208265798892505	0.000274998854171441	8.333298611255787e-06	0.0	0.0	0.0	0.0	0.0	0.0	0.0	0.0	0.0	0.0	0.0	0.0	0.0	0.0	0.0	0.0	0.0
0.3312125	0.41145	0.191625	0.053345833333333335	0.010579166666666667	0.0015625	0.0002	1.25e-05	4.166666666666667e-06	8.333333333333334e-06	0.0	0.0	0.0	0.0	0.0	0.0	0.0	0.0	0.0	0.0	0.0	0.0	0.0	0.0	0.0
0.042721051031161875	0.14005556735771799	0.2061157417242543	0.20531597165814827	0.16120781941858384	0.11076398868658593	0.06574776418446364	0.035239868537795385	0.018065639461988012	0.008497556952376192	0.003719763901211735	0.001441252306628511	0.0007456189678800678	0.00024992814565812327	7.081297460313493e-05	3.332375275441644e-05	8.33093818860411e-06	0.0	0.0	0.0	0.0	0.0	0.0	0.0	0.0
0.3327972199884166	0.41040171000712505	0.19129663040262668	0.05312522135508898	0.010700044583519098	0.00143750598960829	0.00022500093750390626	1.6666736111400465e-05	0.0	0.0	0.0	0.0	0.0	0.0	0.0	0.0	0.0	0.0	0.0	0.0	0.0	0.0	0.0	0.0	0.0
0.32944903787708474	0.4095704377222125	0.1938234290044047	0.05448838041948725	0.010637057760680772	0.001798516224115105	0.00020816160001332234	2.0816160001332233e-05	4.163232000266447e-06	0.0	0.0	0.0	0.0	0.0	0.0	0.0	0.0	0.0	0.0	0.0	0.0	0.0	0.0	0.0	0.0
0.33131111953700193	0.4122816154932688	0.19039504002066657	0.053653943108570384	0.010574955937683593	0.0015833267361385994	0.00017916592014199942	2.0833246528139467e-05	0.0	0.0	0.0	0.0	0.0	0.0	0.0	0.0	0.0	0.0	0.0	0.0	0.0	0.0	0.0	0.0	0.0
0.33055908645731313	0.4120777678217925	0.19150638688032673	0.05340807268332326	0.010548250640771844	0.001629540102940257	0.00021254870907916397	3.3340973973202195e-05	8.335243493300549e-06	8.335243493300549e-06	8.335243493300549e-06	0.0	0.0	0.0	0.0	0.0	0.0	0.0	0.0	0.0	0.0	0.0	0.0	0.0	0.0
0.33149438314610485	0.4124887496249875	0.19081886062868764	0.05301426714223807	0.01037951265042168	0.0015292176405880195	0.00023750791693056436	3.7501250041668054e-05	0.0	0.0	0.0	0.0	0.0	0.0	0.0	0.0	0.0	0.0	0.0	0.0	0.0	0.0	0.0	0.0	0.0
0.333920708516107	0.4090130847194971	0.1918800588208339	0.052897092701134345	0.010456111409658781	0.001533007569224873	0.00022911797909610875	2.9160470066777477e-05	2.4994688628666407e-05	1.2497344314333203e-05	0.0	0.0	4.165781438111068e-06	0.0	0.0	0.0	0.0	0.0	0.0	0.0	0.0	0.0	0.0	0.0	0.0
0.3291960895343415	0.4116606155485977	0.19330824062354274	0.053265105589234564	0.010642195723136367	0.001594663913130371	0.0002789620944640597	3.747252015188861e-05	1.2490840050629538e-05	4.163613350209846e-06	0.0	0.0	0.0	0.0	0.0	0.0	0.0	0.0	0.0	0.0	0.0	0.0	0.0	0.0	0.0
0.3292320888033943	0.40999954199299665	0.19431155301847433	0.054044826394527234	0.010625762477568065	0.001598860811671684	0.00017071170124619543	1.2491100091185031e-05	4.16370003039501e-06	0.0	0.0	0.0	0.0	0.0	0.0	0.0	0.0	0.0	0.0	0.0	0.0	0.0	0.0	0.0	0.0
0.3309667258318542	0.41226885994516804	0.19107022324441889	0.053323666908327294	0.010537236569085773	0.001599960000999975	0.00021249468763280918	1.6666250010416408e-05	4.166562502604102e-06	0.0	0.0	0.0	0.0	0.0	0.0	0.0	0.0	0.0	0.0	0.0	0.0	0.0	0.0	0.0	0.0
0.3307654830959113	0.41347246917538694	0.19153941927719875	0.05163044609804746	0.010884908952358744	0.0015573664683175862	0.00014574285131314308	4.164081466089802e-06	0.0	0.0	0.0	0.0	0.0	0.0	0.0	0.0	0.0	0.0	0.0	0.0	0.0	0.0	0.0	0.0	0.0
0.3232181398488346	0.4105882450979575	0.19616086532612229	0.05657036191365072	0.011524903959133673	0.0016208198265014457	0.000283330972241898	2.9166423613136558e-05	4.166631944733794e-06	0.0	0.0	0.0	0.0	0.0	0.0	0.0	0.0	0.0	0.0	0.0	0.0	0.0	0.0	0.0	0.0
0.18050344128118334	0.32703231757453327	0.24827727251858375	0.13463777854760822	0.06327449695522787	0.026365764991172456	0.010818436418730253	0.0050419256149020625	0.0023247951717718946	0.0010100546347734263	0.0004465944046312257	0.00016695117930139278	8.764936913323121e-05	1.252133844760446e-05	0.0	0.0	0.0	0.0	0.0	0.0	0.0	0.0	0.0	0.0	0.0
0.32914950589469916	0.41055923641678915	0.1924199707659569	0.05532813339385585	0.01066501201427554	0.0016490998663229654	0.00020405528648945783	2.498636161095402e-05	0.0	0.0	0.0	0.0	0.0	0.0	0.0	0.0	0.0	0.0	0.0	0.0	0.0	0.0	0.0	0.0	0.0
0.32411493821758247	0.40995186597487027	0.19569502615073658	0.05662728428246963	0.011510491550499052	0.001804505011356296	0.0002667166760434248	2.917213644224959e-05	0.0	0.0	0.0	0.0	0.0	0.0	0.0	0.0	0.0	0.0	0.0	0.0	0.0	0.0	0.0	0.0	0.0
0.3349792283877312	0.4079194636465534	0.19241138209349518	0.0530894908559071	0.009883703972232292	0.0015167235437995592	0.00018750703151368175	1.2500468767578784e-05	0.0	0.0	0.0	0.0	0.0	0.0	0.0	0.0	0.0	0.0	0.0	0.0	0.0	0.0	0.0	0.0	0.0
0.32945322600825794	0.41028068565708803	0.1922342244651124	0.05504441756683488	0.011123159694707428	0.001634900112607916	0.00022104516828627436	8.341327105142428e-06	0.0	0.0	0.0	0.0	0.0	0.0	0.0	0.0	0.0	0.0	0.0	0.0	0.0	0.0	0.0	0.0	0.0
0.32975446698370753	0.41370083400367613	0.19070800701880156	0.05349127026137117	0.010624064819715997	0.00152546399529857	0.0001708853109487469	2.5007606480304426e-05	0.0	0.0	0.0	0.0	0.0	0.0	0.0	0.0	0.0	0.0	0.0	0.0	0.0	0.0	0.0	0.0	0.0
0.32820559828668094	0.41442571311905735	0.19149840417996516	0.053578720177331854	0.010295747535437204	0.0016874859376171864	0.00028749760418663177	2.083315972366897e-05	0.0	0.0	0.0	0.0	0.0	0.0	0.0	0.0	0.0	0.0	0.0	0.0	0.0	0.0	0.0	0.0	0.0
0.33236207507451176	0.41179265928843867	0.19113778944955084	0.05269388690885596	0.010262823318535192	0.0015506784218095417	0.00014172867296108715	4.1684903812084455e-05	8.33698076241689e-06	4.168490381208445e-06	0.0	4.168490381208445e-06	0.0	0.0	0.0	0.0	0.0	0.0	0.0	0.0	0.0	0.0	0.0	0.0	0.0
0.09957248768872774	0.24575921940497947	0.2613444783475629	0.18942500218543296	0.11110741090718362	0.05294159274353008	0.024106366062099597	0.009803227780391046	0.0039754065945959444	0.0014028398140092497	0.00036632018882140643	0.00011239369429747697	7.492912953165132e-05	8.325458836850146e-06	0.0	0.0	0.0	0.0	0.0	0.0	0.0	0.0	0.0	0.0	0.0
0.32829303455431064	0.41161838174325727	0.19466747778115742	0.05335438897662074	0.010200042500177083	0.0016583402430843462	0.00020000083333680558	8.333368055700232e-06	0.0	0.0	0.0	0.0	0.0	0.0	0.0	0.0	0.0	0.0	0.0	0.0	0.0	0.0	0.0	0.0	0.0
0.3300069583043404	0.41231078203840815	0.19161586826721555	0.05359144336898596	0.010616622430739872	0.00164165982641739	0.00020833246528139467	8.333298611255787e-06	0.0	0.0	0.0	0.0	0.0	0.0	0.0	0.0	0.0	0.0	0.0	0.0	0.0	0.0	0.0	0.0	0.0
0.33299446279993167	0.4163316153708341	0.18896059796761008	0.05093057459387616	0.00903701049526484	0.0015999133380275234	0.00013332611150229364	1.2499322953340027e-05	0.0	0.0	0.0	0.0	0.0	0.0	0.0	0.0	0.0	0.0	0.0	0.0	0.0	0.0	0.0	0.0	0.0
0.33011816272790906	0.411411286290457	0.19172277590746975	0.05400653311556281	0.010945468484383854	0.0015457818072730908	0.0002124929169027699	2.499916669444352e-05	1.249958334722176e-05	0.0	0.0	0.0	0.0	0.0	0.0	0.0	0.0	0.0	0.0	0.0	0.0	0.0	0.0	0.0	0.0
0.3308352069281372	0.41204513281705385	0.1910109084853027	0.053947039720209845	0.010338079773503206	0.0015904738113081856	0.0001915230243983679	4.163544008660171e-05	0.0	0.0	0.0	0.0	0.0	0.0	0.0	0.0	0.0	0.0	0.0	0.0	0.0	0.0	0.0	0.0	0.0
0.328585339059223	0.41063700522653884	0.19210859216352075	0.055494523785745195	0.011414328040214389	0.0015271813309364493	0.0001872565664635973	3.745131329271946e-05	8.32251406504877e-06	0.0	0.0	0.0	0.0	0.0	0.0	0.0	0.0	0.0	0.0	0.0	0.0	0.0	0.0	0.0	0.0
0.3321167122899558	0.4101846180768221	0.19215529417646837	0.053652154710865006	0.010103787774625119	0.0015582748980246574	0.00021665854197134275	1.2499531267577465e-05	0.0	0.0	0.0	0.0	0.0	0.0	0.0	0.0	0.0	0.0	0.0	0.0	0.0	0.0	0.0	0.0	0.0
0.08740942595115772	0.21547352675241774	0.23911132222486114	0.18430230377879722	0.12235152939411742	0.07148006016741876	0.04051717313133081	0.020866927503260458	0.010512631407892598	0.004700058750734384	0.002083359375325525	0.0007833431251223974	0.0002583365625403651	9.166781251432309e-05	5.416734375846365e-05	4.16671875065105e-06	0.0	0.0	0.0	0.0	0.0	0.0	0.0	0.0	0.0
0.3315219429662073	0.41177181482145164	0.19107945808312116	0.053104020203114645	0.01083500372974167	0.0015460716860515996	0.000133353892058359	8.334618253647437e-06	0.0	0.0	0.0	0.0	0.0	0.0	0.0	0.0	0.0	0.0	0.0	0.0	0.0	0.0	0.0	0.0	0.0
0.3249516682777241	0.4197026765774474	0.18945618479384022	0.05462317922735909	0.009883003899870004	0.0012582913902869904	0.0001249958334722176	0.0	0.0	0.0	0.0	0.0	0.0	0.0	0.0	0.0	0.0	0.0	0.0	0.0	0.0	0.0	0.0	0.0	0.0
0.3299806673110896	0.41206959768007734	0.19185610479650678	0.05381487283757208	0.01049548348388387	0.0015707809739675344	0.00018332722242591913	2.9165694476850772e-05	0.0	0.0	0.0	0.0	0.0	0.0	0.0	0.0	0.0	0.0	0.0	0.0	0.0	0.0	0.0	0.0	0.0
0.3301888362725434	0.41232304401741054	0.19221102391038392	0.052847524488793825	0.010640245678570536	0.0014772339522458118	0.00023718967683946835	3.745100160623185e-05	1.2483667202077282e-05	1.2483667202077282e-05	4.1612224006924274e-06	0.0	0.0	8.322444801384855e-06	0.0	0.0	0.0	0.0	0.0	0.0	0.0	0.0	0.0	0.0	0.0
0.0961092587736277	0.23672040526646604	0.2524715177095951	0.18779788292394595	0.11380428493529307	0.06083159546614385	0.029491710269442258	0.013261903869928445	0.0057609777011867445	0.0023310314397865443	0.0008991121267748099	0.0003496547159679816	0.00010406390356189929	4.578811756723569e-05	1.2487668427427916e-05	8.325112284951943e-06	0.0	0.0	0.0	0.0	0.0	0.0	0.0	0.0	0.0
0.32686391320819125	0.4095009720782492	0.19240488412077916	0.05690924910597943	0.012326868076284204	0.0018442426740269851	0.0001415445844625677	8.326152027209865e-06	0.0	0.0	0.0	0.0	0.0	0.0	0.0	0.0	0.0	0.0	0.0	0.0	0.0	0.0	0.0	0.0	0.0
0.32810358403079526	0.41077417231510144	0.1936368143244583	0.05427079991834592	0.010973308281639914	0.0017080700058740945	0.000333281952365677	9.581856130513213e-05	4.5826268450280585e-05	2.083012202285481e-05	8.332048809141923e-06	2.083012202285481e-05	4.166024404570962e-06	4.166024404570962e-06	0.0	0.0	0.0	0.0	0.0	0.0	0.0	0.0	0.0	0.0	0.0
0.3320867520512307	0.4136106663998399	0.1904350943899673	0.052218831298779265	0.009993496097658596	0.0015259155493295977	0.00010422920418918018	2.501500900540324e-05	0.0	0.0	0.0	0.0	0.0	0.0	0.0	0.0	0.0	0.0	0.0	0.0	0.0	0.0	0.0	0.0	0.0
0.3346500329174896	0.40870605098460794	0.19119227980699519	0.053130494929039894	0.010554430527429852	0.0015958732301640875	0.00014583697925781477	2.0833854179687826e-05	4.166770835937565e-06	0.0	0.0	0.0	0.0	0.0	0.0	0.0	0.0	0.0	0.0	0.0	0.0	0.0	0.0	0.0	0.0
0.3295319602834988	0.41435244019816586	0.19079503835400685	0.05311644534814438	0.010491622951571035	0.0015541601909992043	0.0001374994270857205	2.0833246528139467e-05	0.0	0.0	0.0	0.0	0.0	0.0	0.0	0.0	0.0	0.0	0.0	0.0	0.0	0.0	0.0	0.0	0.0
0.3322966477256146	0.4142337211871579	0.18977600086714722	0.052024663667782564	0.010038896555174325	0.0014841558030075	0.00014591419411590588	0.0	0.0	0.0	0.0	0.0	0.0	0.0	0.0	0.0	0.0	0.0	0.0	0.0	0.0	0.0	0.0	0.0	0.0
0.33181562558580324	0.41079752556705756	0.19128949615713065	0.05382933077836329	0.010530919997500573	0.0015621420091229093	0.00015413134490012705	8.331424048655516e-06	8.331424048655516e-06	4.165712024327758e-06	0.0	0.0	0.0	0.0	0.0	0.0	0.0	0.0	0.0	0.0	0.0	0.0	0.0	0.0	0.0
0.3265152999337232	0.4096238896554024	0.19522890501577722	0.05471378015281176	0.011613026931718236	0.0019341150381612568	0.00028761624489898	5.002021650417043e-05	1.6673405501390144e-05	8.336702750695072e-06	0.0	8.336702750695072e-06	0.0	0.0	0.0	0.0	0.0	0.0	0.0	0.0	0.0	0.0	0.0	0.0	0.0
0.3296018291741596	0.4132122784984416	0.1900146450759583	0.05458315774540933	0.010606206007401814	0.0017357127061680387	0.00019610215670648514	3.3379090503231516e-05	1.2517158938711817e-05	4.1723863129039395e-06	0.0	0.0	0.0	0.0	0.0	0.0	0.0	0.0	0.0	0.0	0.0	0.0	0.0	0.0	0.0
0.07119419973233382	0.17964069359727497	0.21227762235721342	0.18467715373294252	0.13791061950961223	0.0916443958957853	0.057143810115446676	0.03214495666059345	0.01727739304818408	0.00895555991011086	0.0040316696615815655	0.001796948939133045	0.00076714293457188	0.00032937115125640504	0.000145923927771825	5.0031060950340006e-05	8.33851015839e-06	4.169255079195e-06	0.0	0.0	0.0	0.0	0.0	0.0	0.0
0.3226817878585724	0.41574799866577716	0.19654352901934624	0.05381087391594396	0.00985657104736491	0.0012216477651767845	0.000133422281521014	4.169446297531688e-06	0.0	0.0	0.0	0.0	0.0	0.0	0.0	0.0	0.0	0.0	0.0	0.0	0.0	0.0	0.0	0.0	0.0
0.2140567098305367	0.36475829620685346	0.24945247116625724	0.11294083357621684	0.04026731065495274	0.012532789274264064	0.0040263146937585875	0.0012699337968938669	0.0004913186492900862	0.00013740267310654954	4.580089103551651e-05	1.2491152100595412e-05	4.163717366865138e-06	0.0	4.163717366865138e-06	0.0	0.0	0.0	0.0	0.0	0.0	0.0	0.0	0.0	0.0
0.33494151438205055	0.4069225325729509	0.19119177454939018	0.05440619406402198	0.010785497231819506	0.0015068892311534778	0.00022062190400865838	1.2488032302376888e-05	1.2488032302376888e-05	0.0	0.0	0.0	0.0	0.0	0.0	0.0	0.0	0.0	0.0	0.0	0.0	0.0	0.0	0.0	0.0
0.015539252017354663	0.07122989931963725	0.13464853476345529	0.17160630563859997	0.17440020652382102	0.15011283861995453	0.11170606996827194	0.07569347867724824	0.04613892057993221	0.02533247836912802	0.01292855774755794	0.006162404337000242	0.002752263018079162	0.0011158948394027464	0.00046634411198920745	9.993088114054445e-05	5.829301399865093e-05	4.163786714189352e-06	4.163786714189352e-06	0.0	0.0	0.0	0.0	0.0	0.0
0.3307452639997334	0.41009513654009566	0.1943509555307486	0.05421199953348106	0.00903047368333361	0.0014620370216098235	0.00010413369099785068	0.0	0.0	0.0	0.0	0.0	0.0	0.0	0.0	0.0	0.0	0.0	0.0	0.0	0.0	0.0	0.0	0.0	0.0
0.2504861484137196	0.38466311060032565	0.23538327649456806	0.09153331417887763	0.02783225693620317	0.0073911214933813025	0.0019321016185515068	0.0005080094772915599	0.00018738054490262458	4.164012108947213e-05	3.3312096871577704e-05	8.328024217894426e-06	0.0	0.0	0.0	0.0	0.0	0.0	0.0	0.0	0.0	0.0	0.0	0.0	0.0
0.32989501749708383	0.41407265455757375	0.19191384769205133	0.05310364939176804	0.009727545409098483	0.0011914680886518914	8.331944675887353e-05	1.2497917013831027e-05	0.0	0.0	0.0	0.0	0.0	0.0	0.0	0.0	0.0	0.0	0.0	0.0	0.0	0.0	0.0	0.0	0.0
0.33318333333333333	0.4108291666666667	0.18980833333333333	0.05418333333333333	0.0102625	0.0015375	0.00017916666666666667	1.6666666666666667e-05	0.0	0.0	0.0	0.0	0.0	0.0	0.0	0.0	0.0	0.0	0.0	0.0	0.0	0.0	0.0	0.0	0.0
0.32946112724530313	0.41220661580576745	0.1920408664963896	0.05345394394190024	0.010887454635605686	0.0017083262153074362	0.00019999916667013887	3.3333194445023147e-05	8.333298611255787e-06	0.0	0.0	0.0	0.0	0.0	0.0	0.0	0.0	0.0	0.0	0.0	0.0	0.0	0.0	0.0	0.0
0.33255694767938465	0.4096274598855838	0.19196170015958267	0.05302477906342057	0.010149957708509547	0.0018541589410044125	0.00039583168403464986	0.00014999937500260416	0.00010416623264069733	7.499968750130208e-05	7.083303819567418e-05	1.6666597222511573e-05	4.166649305627893e-06	0.0	8.333298611255787e-06	0.0	0.0	0.0	0.0	0.0	0.0	0.0	0.0	0.0	0.0
0.32955951780721454	0.4126181834849388	0.19163538024976354	0.05341956022617892	0.01085058774016926	0.0017000920883214507	0.00021667840341351824	0.0	0.0	0.0	0.0	0.0	0.0	0.0	0.0	0.0	0.0	0.0	0.0	0.0	0.0	0.0	0.0	0.0	0.0
0.2475440079624532	0.384484043860124	0.23868619522169518	0.09277174162005938	0.027801954798918907	0.006838048199494434	0.0015117000587189279	0.0002665256301873592	7.912479646187225e-05	1.665785188670995e-05	0.0	0.0	0.0	0.0	0.0	0.0	0.0	0.0	0.0	0.0	0.0	0.0	0.0	0.0	0.0
0.3276337608012732	0.4140022831620962	0.19241473556149954	0.053708471864610155	0.010357556516594589	0.0016665416760409636	0.00017498687598430118	4.166354190102409e-05	0.0	0.0	0.0	0.0	0.0	0.0	0.0	0.0	0.0	0.0	0.0	0.0	0.0	0.0	0.0	0.0	0.0
0.328907528726776	0.41132078614950834	0.1918311419492143	0.053925958010387035	0.011161690413024193	0.0019283069631455976	0.0004497994644054526	0.00022073492234712025	0.00012494429566818128	8.746100696772689e-05	2.9153668989242296e-05	8.329619711212084e-06	4.164809855606042e-06	0.0	0.0	0.0	0.0	0.0	0.0	0.0	0.0	0.0	0.0	0.0	0.0
0.3251158905825851	0.4123115472958864	0.19464188765921905	0.05538525788264773	0.010561703904781792	0.0017623721027354353	0.00020463562330340362	1.6704948841094174e-05	0.0	0.0	0.0	0.0	0.0	0.0	0.0	0.0	0.0	0.0	0.0	0.0	0.0	0.0	0.0	0.0	0.0
0.32594988075765713	0.4122621916451281	0.1943005073522373	0.05473077867539029	0.010946155735078058	0.0015898979052470794	0.0001872916380526664	3.329629120936292e-05	0.0	0.0	0.0	0.0	0.0	0.0	0.0	0.0	0.0	0.0	0.0	0.0	0.0	0.0	0.0	0.0	0.0
0.3291403476608723	0.41324727921201315	0.19183846935884402	0.053303278278695354	0.010762320627989534	0.0014624756254062433	0.00022499625006249896	1.666638889351844e-05	0.0	4.16659722337961e-06	0.0	0.0	0.0	0.0	0.0	0.0	0.0	0.0	0.0	0.0	0.0	0.0	0.0	0.0	0.0
0.3298957044222492	0.4131029913621761	0.19134050860240592	0.0538353521590393	0.010017042305753133	0.0015833927105599794	0.00020417432320378681	1.6667291690105045e-05	4.166822922526261e-06	0.0	0.0	0.0	0.0	0.0	0.0	0.0	0.0	0.0	0.0	0.0	0.0	0.0	0.0	0.0	0.0
0.07685186343562733	0.19394576290977025	0.2238958461044458	0.18732355013990884	0.13216068457333016	0.08392862355556112	0.04905358237523926	0.027197778139191574	0.013844928460919352	0.006701445794185964	0.0030317057202073404	0.0013136001401173483	0.0005087594193470365	0.00015429588947410124	5.838222844965992e-05	1.6680636699902836e-05	1.2510477524927126e-05	0.0	0.0	0.0	0.0	0.0	0.0	0.0	0.0
0.2825087096411669	0.39696817078805086	0.2130979683747414	0.07572913328144315	0.022060261976016748	0.006139412531061265	0.002197701570440914	0.0008033265210134401	0.0003080112049481584	0.00011238246667027401	6.243470370570778e-05	1.2486940741141555e-05	0.0	0.0	0.0	0.0	0.0	0.0	0.0	0.0	0.0	0.0	0.0	0.0	0.0
0.3347141673570837	0.41144413034518074	0.18898968745966785	0.05368183086101593	0.009633919389824016	0.0013572418846510932	0.000174859383912104	4.163318664573905e-06	0.0	0.0	0.0	0.0	0.0	0.0	0.0	0.0	0.0	0.0	0.0	0.0	0.0	0.0	0.0	0.0	0.0
0.2097050404376685	0.34987645781857424	0.24306351276463653	0.11729632206800862	0.048058533577223235	0.019150079791999133	0.007741698923745516	0.003116679652831887	0.0012083383680765337	0.0004916687152863137	0.0002083342013925058	4.583352430635128e-05	2.083342013925058e-05	1.6666736111400465e-05	0.0	0.0	0.0	0.0	0.0	0.0	0.0	0.0	0.0	0.0	0.0
0.15550514090663115	0.2951796195312825	0.24275485992590434	0.1457894517753819	0.07850809640760938	0.0409940473712692	0.020971568913124922	0.01064812887649336	0.005369853890022062	0.002526745202514257	0.0009615784872830204	0.0004370811305831911	0.00019980851683803021	9.990425841901511e-05	3.746409690713067e-05	1.2488032302376888e-05	4.1626774341256295e-06	0.0	0.0	0.0	0.0	0.0	0.0	0.0	0.0
0.3311668020748703	0.413740807866175	0.1904422640251651	0.052934191613024185	0.010028539882923983	0.0014874070370601837	0.00018332187571610108	1.6665625065100096e-05	0.0	0.0	0.0	0.0	0.0	0.0	0.0	0.0	0.0	0.0	0.0	0.0	0.0	0.0	0.0	0.0	0.0
0.2555952887043937	0.3696599898305367	0.22717914093042255	0.09360907582918636	0.03343002659064576	0.012407578750823142	0.004717964106796035	0.001979711087215651	0.0009252544449723674	0.0003084181483241225	0.0001500412613468704	3.334250252152675e-05	4.167812815190844e-06	0.0	0.0	0.0	0.0	0.0	0.0	0.0	0.0	0.0	0.0	0.0	0.0
0.33313900710401173	0.41371499004772094	0.18945558118811057	0.05218075670633698	0.009985592098140298	0.0013741640502027933	0.00014158053850574234	4.16413348546301e-06	4.16413348546301e-06	0.0	0.0	0.0	0.0	0.0	0.0	0.0	0.0	0.0	0.0	0.0	0.0	0.0	0.0	0.0	0.0
0.012537761203358403	0.05577616200337507	0.11249401029188108	0.1568407675159899	0.17027854746973894	0.15661159607491823	0.1244775932831934	0.08730181878789141	0.0561470030625638	0.03326319298318715	0.017667034729890205	0.009333527781828789	0.004245921790037292	0.0019125398445800955	0.0006958478301631284	0.0002875059897081189	7.916831600658347e-05	2.5000520844184254e-05	2.5000520844184254e-05	0.0	0.0	0.0	0.0	0.0	0.0
0.012442774484605868	0.05667773339054149	0.11622976018395478	0.1586068424845559	0.1738572600902278	0.15565756751465265	0.12286146322362419	0.08545815820277515	0.05459491208411266	0.03167138078555688	0.017049975214426454	0.00857289249726109	0.003715753210669044	0.0016329319042402077	0.0006789997458958006	0.00020411648803002596	5.8318996580007414e-05	1.2496927838573017e-05	8.331285225715344e-06	8.331285225715344e-06	0.0	0.0	0.0	0.0	0.0
0.06298858612852469	0.18307566789047344	0.23229434634564633	0.20425918063221693	0.14282740994197324	0.08671545243387697	0.04644638144475803	0.02330228027673019	0.010573024634314877	0.004682934139214266	0.0019189623450469127	0.0006618546916756163	0.0001748295411973326	5.82765137324442e-05	1.665043249498406e-05	4.162608123746015e-06	0.0	0.0	0.0	0.0	0.0	0.0	0.0	0.0	0.0
0.33368252789035013	0.41163360448082004	0.19003418211261316	0.05263377560006511	0.010217071022833986	0.0015525941260188898	0.00020868200618533465	2.9215480865946855e-05	8.347280247413387e-06	0.0	0.0	0.0	0.0	0.0	0.0	0.0	0.0	0.0	0.0	0.0	0.0	0.0	0.0	0.0	0.0
0.33003168250792064	0.4114598966149742	0.1927088544272136	0.05338502584625646	0.010551108887777222	0.0016258129064532266	0.00022511255627813908	1.2506253126563282e-05	0.0	0.0	0.0	0.0	0.0	0.0	0.0	0.0	0.0	0.0	0.0	0.0	0.0	0.0	0.0	0.0	0.0
0.3329626436422553	0.41211114026648005	0.19029292815700583	0.05269208181829541	0.010225204399961682	0.0015160791859820987	0.000141611792097229	2.9155368961194203e-05	1.6660210834968116e-05	8.330105417484058e-06	0.0	4.165052708742029e-06	0.0	0.0	0.0	0.0	0.0	0.0	0.0	0.0	0.0	0.0	0.0	0.0	0.0
0.3299588934378678	0.41912946909548987	0.1842419320084202	0.0533349356052444	0.010637151713049676	0.002237655599940329	0.00045996253998773433	0.0	0.0	0.0	0.0	0.0	0.0	0.0	0.0	0.0	0.0	0.0	0.0	0.0	0.0	0.0	0.0	0.0	0.0
0.32965480452259005	0.41358444015653195	0.191001496138795	0.053331721893219865	0.0104229613546099	0.0016003267333747307	0.00022087842934599147	0.00011669049097524078	4.5842692883130305e-05	4.167517534830028e-06	4.167517534830028e-06	4.167517534830028e-06	0.0	0.0	0.0	4.167517534830028e-06	4.167517534830028e-06	0.0	0.0	0.0	0.0	0.0	0.0	0.0	0.0
0.3355390635091945	0.41062834141036164	0.1887066059396369	0.05349590175888925	0.00983827886374338	0.0015667907042640876	0.00018751484492522325	1.250098966168155e-05	8.3339931077877e-06	1.250098966168155e-05	4.16699655389385e-06	0.0	0.0	0.0	0.0	0.0	0.0	0.0	0.0	0.0	0.0	0.0	0.0	0.0	0.0
0.3289769510042301	0.41154281717350033	0.19318938813576259	0.05407937248109782	0.010437830996236219	0.0016029377477267427	0.00016237551210738433	8.326949338840222e-06	0.0	0.0	0.0	0.0	0.0	0.0	0.0	0.0	0.0	0.0	0.0	0.0	0.0	0.0	0.0	0.0	0.0
0.3426261952875982	0.40831232682652446	0.18772942230370201	0.051107268598570864	0.009195641757463386	0.0009124809899793754	0.00011666423616174663	0.0	0.0	0.0	0.0	0.0	0.0	0.0	0.0	0.0	0.0	0.0	0.0	0.0	0.0	0.0	0.0	0.0	0.0
0.3357041666666667	0.40929583333333336	0.19025833333333333	0.052441666666666664	0.010520833333333333	0.0015083333333333333	0.00023333333333333333	3.3333333333333335e-05	4.166666666666667e-06	0.0	0.0	0.0	0.0	0.0	0.0	0.0	0.0	0.0	0.0	0.0	0.0	0.0	0.0	0.0	0.0
0.1590125	0.3104875	0.2597875	0.14909166666666668	0.07101666666666667	0.0302125	0.012166666666666666	0.005145833333333333	0.0019041666666666666	0.0007833333333333334	0.0002458333333333333	0.0001	2.9166666666666666e-05	1.25e-05	0.0	4.166666666666667e-06	0.0	0.0	0.0	0.0	0.0	0.0	0.0	0.0	0.0
0.33420546908147053	0.4117659293029292	0.1902198780396496	0.051866425962746356	0.010224370440005657	0.0014558704857615867	0.00023293927772185386	2.4957779755912913e-05	4.159629959318819e-06	0.0	0.0	0.0	0.0	0.0	0.0	0.0	0.0	0.0	0.0	0.0	0.0	0.0	0.0	0.0	0.0
0.3279702042210687	0.4121832740361782	0.19249356341184998	0.05471308231333894	0.0107734737578843	0.0016497662831098927	0.00020830382362498645	8.332152944999458e-06	0.0	0.0	0.0	0.0	0.0	0.0	0.0	0.0	0.0	0.0	0.0	0.0	0.0	0.0	0.0	0.0	0.0
0.33019170593700914	0.41010320704324527	0.19327258409269885	0.05399099177926943	0.010712366095423807	0.0015124810939863252	0.00020416411461523398	1.24998437519531e-05	0.0	0.0	0.0	0.0	0.0	0.0	0.0	0.0	0.0	0.0	0.0	0.0	0.0	0.0	0.0	0.0	0.0
0.32884862979737584	0.41172745113562026	0.19377835925683642	0.05282477989675043	0.010804121649493128	0.0017291594618355757	0.00026666555556018517	2.0833246528139467e-05	0.0	0.0	0.0	0.0	0.0	0.0	0.0	0.0	0.0	0.0	0.0	0.0	0.0	0.0	0.0	0.0	0.0
0.12298272122945259	0.2565258473923667	0.23879335822541906	0.16079538122770431	0.09594691908407114	0.055753276972323164	0.03202254440406765	0.018577488063870263	0.009869420613810529	0.004791102119989844	0.0024142825626360634	0.0008699742337774781	0.0004120930581051212	0.0001623396895565629	6.660089827961555e-05	1.6650224569903887e-05	0.0	0.0	0.0	0.0	0.0	0.0	0.0	0.0	0.0
0.33313194780086997	0.41091398476692054	0.190125997900035	0.05324494591756804	0.010749820836319394	0.0016166397226712887	0.00018749687505208247	1.666638889351844e-05	8.33319444675922e-06	4.16659722337961e-06	0.0	0.0	0.0	0.0	0.0	0.0	0.0	0.0	0.0	0.0	0.0	0.0	0.0	0.0	0.0
0.33252132054100875	0.41139899393697116	0.19084382703711106	0.053084815777200346	0.010397927909920715	0.0015324138850023319	0.0002040442401225931	1.6656672663068825e-05	0.0	0.0	0.0	0.0	0.0	0.0	0.0	0.0	0.0	0.0	0.0	0.0	0.0	0.0	0.0	0.0	0.0
0.2891791976819703	0.40128807180563186	0.2143136667166242	0.07236349103262227	0.017880634793758638	0.003842567151254767	0.000861767497627017	0.00018317763234583937	7.077317613361976e-05	1.2489384023579956e-05	4.163128007859985e-06	0.0	0.0	0.0	0.0	0.0	0.0	0.0	0.0	0.0	0.0	0.0	0.0	0.0	0.0
0.3147332231846326	0.4138587092574976	0.20128006141624527	0.05563343847527495	0.01215390777549692	0.0019442914601378529	0.000333783941654567	6.258448906023131e-05	0.0	0.0	0.0	0.0	0.0	0.0	0.0	0.0	0.0	0.0	0.0	0.0	0.0	0.0	0.0	0.0	0.0
0.3366821397914878	0.4084571600010001	0.1899944163409532	0.052482228129974245	0.010621452918086888	0.0015834256998324902	0.0001750102089288542	4.16690973640129e-06	0.0	0.0	0.0	0.0	0.0	0.0	0.0	0.0	0.0	0.0	0.0	0.0	0.0	0.0	0.0	0.0	0.0
0.33110013957460993	0.41143261879465864	0.1919921671562194	0.053642480678290944	0.010111868008249484	0.001524904693456659	0.00015832343811845092	1.6665625065100096e-05	1.6665625065100096e-05	4.166406266275024e-06	0.0	0.0	0.0	0.0	0.0	0.0	0.0	0.0	0.0	0.0	0.0	0.0	0.0	0.0	0.0
0.3315330995944269	0.4113610433305296	0.19088168425260457	0.0535239887738701	0.01076392648050834	0.0016739258975490728	0.00022485571758121872	2.9147963390157983e-05	8.327989540045138e-06	0.0	0.0	0.0	0.0	0.0	0.0	0.0	0.0	0.0	0.0	0.0	0.0	0.0	0.0	0.0	0.0
0.2708827119095919	0.3940358316636606	0.2276031274602507	0.08068997404891134	0.021331544943703217	0.004519571619589532	0.0007956112251996317	0.00013746162529627146	4.165503796856711e-06	0.0	0.0	0.0	0.0	0.0	0.0	0.0	0.0	0.0	0.0	0.0	0.0	0.0	0.0	0.0	0.0
0.3128507939157469	0.41357063867965865	0.20464039059402842	0.05519227157969412	0.011096041897051765	0.002073987522690759	0.00042982035178500637	8.34602624825255e-05	3.33841049930102e-05	2.0865065620631376e-05	8.34602624825255e-06	0.0	0.0	0.0	0.0	0.0	0.0	0.0	0.0	0.0	0.0	0.0	0.0	0.0	0.0
0.2716849638427817	0.3960807823447862	0.22443287080403496	0.07950008534519007	0.021232218017410417	0.005320544044362846	0.001236464461013901	0.00034554394028334605	7.910042006486234e-05	5.828452004779331e-05	2.4979080020482847e-05	4.1631800034138076e-06	0.0	0.0	0.0	0.0	0.0	0.0	0.0	0.0	0.0	0.0	0.0	0.0	0.0
0.175065186061429	0.305149907115069	0.24338351063386676	0.13930657025516283	0.07095908897793254	0.03485475795769779	0.01648603393840438	0.008176373072533551	0.0036529185861497323	0.001603618763589107	0.0007997267600236585	0.00031239326563424166	0.0001457835239626461	6.247865312684832e-05	3.7487191876109e-05	4.1652435417898885e-06	0.0	0.0	0.0	0.0	0.0	0.0	0.0	0.0	0.0
0.3262362608757221	0.40644484150288007	0.1967396782160692	0.05630594046622435	0.011795134507015855	0.0021074640044315054	0.0003290309414033378	4.1649486253587065e-05	0.0	0.0	0.0	0.0	0.0	0.0	0.0	0.0	0.0	0.0	0.0	0.0	0.0	0.0	0.0	0.0	0.0
0.2962839568384273	0.40699064221788184	0.2096942791342698	0.06638319847077098	0.01609188700696732	0.0035398819761703476	0.000795432302880631	0.00013326614498523662	6.663307249261831e-05	2.082283515394322e-05	0.0	0.0	0.0	0.0	0.0	0.0	0.0	0.0	0.0	0.0	0.0	0.0	0.0	0.0	0.0
0.32998195840850664	0.41357744342731906	0.19228253215611602	0.052641447327302804	0.009854125607809967	0.0014374940104416231	0.0001916658680588831	3.3333194445023147e-05	0.0	0.0	0.0	0.0	0.0	0.0	0.0	0.0	0.0	0.0	0.0	0.0	0.0	0.0	0.0	0.0	0.0
0.3328930206974719	0.41391193469483	0.18919414453644245	0.05184993812010118	0.01030498247777949	0.0016542976318958584	0.00017084685870964785	2.083498276946925e-05	0.0	0.0	0.0	0.0	0.0	0.0	0.0	0.0	0.0	0.0	0.0	0.0	0.0	0.0	0.0	0.0	0.0
0.33107778717588676	0.41380244248982295	0.18996170849288127	0.05331644451481452	0.010091624618230757	0.0014999937500260415	0.00021666576389265044	3.3333194445023147e-05	0.0	0.0	0.0	0.0	0.0	0.0	0.0	0.0	0.0	0.0	0.0	0.0	0.0	0.0	0.0	0.0	0.0
0.3313320778614759	0.41048096793547095	0.1924288380774615	0.05357142857142857	0.010336810879274716	0.0016332244517032197	0.00019165388974068395	2.0831944537030866e-05	4.166388907406173e-06	0.0	0.0	0.0	0.0	0.0	0.0	0.0	0.0	0.0	0.0	0.0	0.0	0.0	0.0	0.0	0.0
0.3298586373692302	0.4127388853475321	0.1923290045454356	0.05283704342536695	0.010540744351535907	0.0015207002720595282	0.00016665208460926335	8.332604230463169e-06	0.0	0.0	0.0	0.0	0.0	0.0	0.0	0.0	0.0	0.0	0.0	0.0	0.0	0.0	0.0	0.0	0.0
0.3293361277661343	0.4126274473856359	0.19256586430889872	0.053558110174540936	0.010283290486289641	0.0014208274132191116	0.000195832517364511	1.2499947916883679e-05	0.0	0.0	0.0	0.0	0.0	0.0	0.0	0.0	0.0	0.0	0.0	0.0	0.0	0.0	0.0	0.0	0.0
0.2559818679510201	0.37269443414424813	0.22615064766245724	0.09327255986034323	0.033297641417066294	0.011395026185645184	0.004228867121912198	0.00184153622451743	0.000670785819337797	0.0003041451230537837	0.00011249203181441314	3.333097238945575e-05	1.6665486194727874e-05	0.0	0.0	0.0	0.0	0.0	0.0	0.0	0.0	0.0	0.0	0.0	0.0
0.015475	0.06972083333333333	0.13453333333333334	0.17214166666666667	0.17331666666666667	0.149175	0.11301666666666667	0.075875	0.04670833333333333	0.025929166666666666	0.013129166666666667	0.006295833333333333	0.0027916666666666667	0.0011916666666666666	0.0004583333333333333	0.00020416666666666668	3.3333333333333335e-05	4.166666666666667e-06	0.0	0.0	0.0	0.0	0.0	0.0	0.0
0.03858487422955189	0.1281775778777278	0.1940696318507413	0.20071630851241046	0.16387639513576546	0.1165375645510578	0.07391304347826087	0.04317008162585374	0.022355488922205565	0.0106071964017991	0.004839247043145094	0.00196151924037981	0.0007288022655338997	0.00029568549058803933	0.00011660836248542395	2.4987506246876562e-05	1.6658337497917707e-05	8.329168748958854e-06	0.0	0.0	0.0	0.0	0.0	0.0	0.0
0.013034512924121555	0.0574326716794068	0.11970173501905813	0.16205036345837412	0.17139822124096563	0.15478536168794652	0.12069317448084814	0.08559705067588677	0.053691862281560476	0.031080377413509403	0.016346253983462122	0.0081939555518527	0.0036325008852138053	0.0014538334964903877	0.0006081939555518527	0.0001874570410947491	7.914852846222741e-05	2.499427214596655e-05	4.165712024327758e-06	4.165712024327758e-06	0.0	0.0	0.0	0.0	0.0
0.331825056560379	0.41077209604639825	0.1915928152694274	0.053927144398751715	0.010237116108145945	0.0014624451583065635	0.00016249390647850705	2.083255211262911e-05	0.0	0.0	0.0	0.0	0.0	0.0	0.0	0.0	0.0	0.0	0.0	0.0	0.0	0.0	0.0	0.0	0.0
0.3304717813785409	0.4105688687571816	0.1927301037486053	0.053822711452313945	0.010541391197188962	0.001648653599560359	0.00019151026661559726	2.4979599993338774e-05	0.0	0.0	0.0	0.0	0.0	0.0	0.0	0.0	0.0	0.0	0.0	0.0	0.0	0.0	0.0	0.0	0.0
0.332873980507342	0.40976631292335747	0.1916125782183494	0.053531951389091274	0.010462419804074224	0.0015445912245569187	0.00017902270257667791	2.4979911987443432e-05	4.163318664573905e-06	0.0	0.0	0.0	0.0	0.0	0.0	0.0	0.0	0.0	0.0	0.0	0.0	0.0	0.0	0.0	0.0
0.3306556113414304	0.41322055790504364	0.19086269036061748	0.05294889689798129	0.010616445490718943	0.0015208016499656258	0.00015833003479094187	1.2499739588758568e-05	4.166579862919522e-06	0.0	0.0	0.0	0.0	0.0	0.0	0.0	0.0	0.0	0.0	0.0	0.0	0.0	0.0	0.0	0.0
0.33241395401159085	0.41418732839757183	0.19040317977476595	0.05132553110821317	0.009895132428119674	0.0014832282713307808	0.00021248494898278039	4.583008703550165e-05	1.6665486194727874e-05	1.6665486194727874e-05	0.0	0.0	0.0	0.0	0.0	0.0	0.0	0.0	0.0	0.0	0.0	0.0	0.0	0.0	0.0
0.3419102940196013	0.40646459763984266	0.188083372224815	0.05237015801053404	0.009683978931928796	0.0013542569504633641	9.583972264817654e-05	3.750250016667778e-05	0.0	0.0	0.0	0.0	0.0	0.0	0.0	0.0	0.0	0.0	0.0	0.0	0.0	0.0	0.0	0.0	0.0
0.19656339061015649	0.3288070198830019	0.23989600173330444	0.12523124614589756	0.05819486341894302	0.02705371577140381	0.013137281045315911	0.006166563890601823	0.0028791186813553107	0.0011624806253229113	0.0005333244445925901	0.0002541624306261562	8.749854169097182e-05	2.0832986116898052e-05	8.33319444675922e-06	4.16659722337961e-06	0.0	0.0	0.0	0.0	0.0	0.0	0.0	0.0	0.0
0.3290630536737884	0.41326941115164145	0.19301719645648777	0.052331422615945804	0.010309536216779573	0.0017842626367899949	0.0002126107347576863	8.337675872850443e-06	4.168837936425222e-06	0.0	0.0	0.0	0.0	0.0	0.0	0.0	0.0	0.0	0.0	0.0	0.0	0.0	0.0	0.0	0.0
0.3138354845566202	0.40822535539986915	0.2032624686902197	0.059789698300832285	0.01234470140576225	0.0021130194506149428	0.0003125768418069442	8.335382448185178e-05	2.0838456120462946e-05	4.1676912240925894e-06	4.1676912240925894e-06	4.1676912240925894e-06	0.0	0.0	0.0	0.0	0.0	0.0	0.0	0.0	0.0	0.0	0.0	0.0	0.0
0.330223624068233	0.41198161674326356	0.19249503127070303	0.05324561147661885	0.010241623993233362	0.0015916600347498553	0.0001916658680588831	2.4999895833767358e-05	4.166649305627893e-06	0.0	0.0	0.0	0.0	0.0	0.0	0.0	0.0	0.0	0.0	0.0	0.0	0.0	0.0	0.0	0.0
0.3311355647001983	0.41357479632807426	0.19149326091664862	0.052184162737617244	0.009992003065491561	0.0013994635389767255	0.0001999233627109608	2.082535028239175e-05	0.0	0.0	0.0	0.0	0.0	0.0	0.0	0.0	0.0	0.0	0.0	0.0	0.0	0.0	0.0	0.0	0.0
0.32876438385841533	0.4120178647313208	0.19359569379983835	0.053844166881921125	0.009982251922708373	0.0015623307475023539	0.00019581212035362836	3.332972261338355e-05	4.166215326672944e-06	0.0	0.0	0.0	0.0	0.0	0.0	0.0	0.0	0.0	0.0	0.0	0.0	0.0	0.0	0.0	0.0
0.23222926435192512	0.3554230413671911	0.23183366508149345	0.1065369656286697	0.043195276128290765	0.017951878471904124	0.007649640629294335	0.003094002715060256	0.0012201114340681764	0.0005288537615244314	0.00018738912809920796	0.00010410507116622665	3.747782561984159e-05	8.328405693298133e-06	0.0	0.0	0.0	0.0	0.0	0.0	0.0	0.0	0.0	0.0	0.0
0.2509192669184674	0.3711964420310073	0.22694545197116645	0.09540803791169207	0.03521323244647847	0.012463718627283592	0.0046306899811357684	0.0018864231667756323	0.0007995435938651686	0.00032897887455910586	0.0001540787134011002	3.3314316411048695e-05	1.6657158205524348e-05	4.164289551381087e-06	0.0	0.0	0.0	0.0	0.0	0.0	0.0	0.0	0.0	0.0	0.0
0.3275212593705645	0.41271274979500266	0.1935799406444201	0.05375301252461009	0.010693161621164885	0.0015650559632378344	0.0001623329323571158	1.2487148642855061e-05	0.0	0.0	0.0	0.0	0.0	0.0	0.0	0.0	0.0	0.0	0.0	0.0	0.0	0.0	0.0	0.0	0.0
0.011218409184604046	0.0555756826197942	0.11593189001461641	0.16009344510100315	0.17480563502275745	0.1565496937216052	0.12218654873595096	0.0859370120054468	0.0551967385827493	0.030981798193561283	0.01660274588679151	0.008099408264311384	0.003976830278877826	0.0017364798181068622	0.0006829321107182863	0.0002248678901145577	0.00012492660561919873	6.246330280959936e-05	8.328440374613247e-06	4.164220187306624e-06	0.0	0.0	0.0	0.0	0.0
0.3296268037540599	0.4132801327512956	0.19153043398499878	0.05324227528382677	0.010373279632432342	0.0016677298444424987	0.00026266745049969355	1.667729844442499e-05	0.0	0.0	0.0	0.0	0.0	0.0	0.0	0.0	0.0	0.0	0.0	0.0	0.0	0.0	0.0	0.0	0.0
0.33088474398205664	0.412876355965414	0.1913818548689685	0.05209158446799463	0.010564231696030284	0.0019177374033835558	0.00023763267824535364	4.585893790699807e-05	0.0	0.0	0.0	0.0	0.0	0.0	0.0	0.0	0.0	0.0	0.0	0.0	0.0	0.0	0.0	0.0	0.0
0.333004141977315	0.41191005992116075	0.19000591711044995	0.05252893967047528	0.010646631830720637	0.0016959605303731114	0.0001875140635547666	2.0834895950529622e-05	0.0	0.0	0.0	0.0	0.0	0.0	0.0	0.0	0.0	0.0	0.0	0.0	0.0	0.0	0.0	0.0	0.0
0.33658333333333335	0.4102125	0.18922083333333334	0.0521875	0.009941666666666666	0.0016416666666666667	0.00018333333333333334	2.9166666666666666e-05	0.0	0.0	0.0	0.0	0.0	0.0	0.0	0.0	0.0	0.0	0.0	0.0	0.0	0.0	0.0	0.0	0.0
0.3295467326509954	0.41198132110290475	0.19332908434246868	0.05272914349508658	0.0105016725194433	0.0016787679592763385	0.0001916211566419642	1.666270927321428e-05	4.16567731830357e-06	8.33135463660714e-06	1.2497031954910708e-05	0.0	0.0	0.0	0.0	0.0	0.0	0.0	0.0	0.0	0.0	0.0	0.0	0.0	0.0
0.3268747294462389	0.40753304918251143	0.19625969831174453	0.056816289833838365	0.010809663347873864	0.0014818021377909494	0.00017898171889047985	2.913655888914788e-05	1.2487096666777663e-05	4.1623655555925544e-06	0.0	0.0	0.0	0.0	0.0	0.0	0.0	0.0	0.0	0.0	0.0	0.0	0.0	0.0	0.0
0.33172818575278784	0.41186615068670046	0.19130970878235115	0.05336560290926056	0.009922478036832305	0.0015954278287601902	0.00018745235585955236	2.0828039539950264e-05	4.165607907990052e-06	0.0	0.0	0.0	0.0	0.0	0.0	0.0	0.0	0.0	0.0	0.0	0.0	0.0	0.0	0.0	0.0
0.34381090400279846	0.40932903569703327	0.1842778138690387	0.05047224026785268	0.011006446454450052	0.001053587193710126	4.997251511668582e-05	0.0	0.0	0.0	0.0	0.0	0.0	0.0	0.0	0.0	0.0	0.0	0.0	0.0	0.0	0.0	0.0	0.0	0.0
0.33593779284551084	0.411176963028059	0.18812499739692878	0.05265284192902154	0.010320656723628805	0.0014993690155392938	0.00023323518019500127	4.581405325258954e-05	0.0	8.329827864107188e-06	0.0	0.0	0.0	0.0	0.0	0.0	0.0	0.0	0.0	0.0	0.0	0.0	0.0	0.0	0.0
0.3378632831907547	0.41304792561697085	0.18645440615906178	0.05126149709623951	0.009857337892508674	0.0013819478366880013	0.00012107700079743817	1.2525206979045329e-05	0.0	0.0	0.0	0.0	0.0	0.0	0.0	0.0	0.0	0.0	0.0	0.0	0.0	0.0	0.0	0.0	0.0
0.3303224731272394	0.4125531205732856	0.1921881509874177	0.0528705941171569	0.01021581534872094	0.0016623614698775102	0.00016665277893508876	2.0831597366886094e-05	0.0	0.0	0.0	0.0	0.0	0.0	0.0	0.0	0.0	0.0	0.0	0.0	0.0	0.0	0.0	0.0	0.0
0.33144240948990905	0.4131244841987679	0.19083186755474787	0.05267216298902125	0.010074275377420618	0.001600546853508282	0.0002167407197459132	3.334472611475587e-05	4.168090764344484e-06	0.0	0.0	0.0	0.0	0.0	0.0	0.0	0.0	0.0	0.0	0.0	0.0	0.0	0.0	0.0	0.0
0.33103206909625726	0.41108189973043124	0.19191043818459833	0.05382208463708216	0.010524429926712302	0.0014582543445563366	0.00016665763937786704	4.166440984446676e-06	0.0	0.0	0.0	0.0	0.0	0.0	0.0	0.0	0.0	0.0	0.0	0.0	0.0	0.0	0.0	0.0	0.0
0.33089191622757286	0.41242579870606283	0.191968752084306	0.05252034282665244	0.010338157806976589	0.0016591075835389849	0.00018341892883345562	8.337224037884346e-06	0.0	4.168612018942173e-06	0.0	0.0	0.0	0.0	0.0	0.0	0.0	0.0	0.0	0.0	0.0	0.0	0.0	0.0	0.0
0.3236861513077029	0.41015245769809294	0.19574085107978717	0.05641226494889605	0.011712451198120007	0.0019791584201732495	0.00023749901042078992	7.083303819567418e-05	4.166649305627893e-06	4.166649305627893e-06	0.0	0.0	0.0	0.0	0.0	0.0	0.0	0.0	0.0	0.0	0.0	0.0	0.0	0.0	0.0
0.3315069520543664	0.4126441139828584	0.19159086837138178	0.051962283490485456	0.010508289548793546	0.0015916600347498553	0.0001874992187532552	8.333298611255787e-06	0.0	0.0	0.0	0.0	0.0	0.0	0.0	0.0	0.0	0.0	0.0	0.0	0.0	0.0	0.0	0.0	0.0
0.32972779280086334	0.4118232840696497	0.19217003262486407	0.05426227390719205	0.010416623264069733	0.0014041608159966	0.00017499927083637151	2.0833246528139467e-05	0.0	0.0	0.0	0.0	0.0	0.0	0.0	0.0	0.0	0.0	0.0	0.0	0.0	0.0	0.0	0.0	0.0
0.3162488958517358	0.4098640022666289	0.2014883085281912	0.05830319494675089	0.011783136947717538	0.0019958000699988334	0.0002416626389560174	5.4165763903934935e-05	1.666638889351844e-05	4.16659722337961e-06	0.0	0.0	0.0	0.0	0.0	0.0	0.0	0.0	0.0	0.0	0.0	0.0	0.0	0.0	0.0
0.12210197059743509	0.2662704618913565	0.2504890001042644	0.17323741007194243	0.10005630278385987	0.04863309352517985	0.022291731831925763	0.01038056511312689	0.003987071212595141	0.0016724012094672088	0.0005963924512563862	0.00015431133354186217	7.089980189761235e-05	5.838807215097487e-05	0.0	0.0	0.0	0.0	0.0	0.0	0.0	0.0	0.0	0.0	0.0
0.32765156248698274	0.41330300833937333	0.1931843742970683	0.053339498304632894	0.01072205143585514	0.0015870635575216815	0.00018328293052743828	2.499312689010522e-05	4.16552114835087e-06	0.0	0.0	0.0	0.0	0.0	0.0	0.0	0.0	0.0	0.0	0.0	0.0	0.0	0.0	0.0	0.0
0.337261812516143	0.4129860607726981	0.18901275610101564	0.04889144399730047	0.010064905308237724	0.0015705584855983535	0.0001874671932411828	2.499562576549104e-05	0.0	0.0	0.0	0.0	0.0	0.0	0.0	0.0	0.0	0.0	0.0	0.0	0.0	0.0	0.0	0.0	0.0
0.33243611484952146	0.40926496139599416	0.19297419594085025	0.05324561147661885	0.01046245640643164	0.0014041608159966	0.00019999916667013887	1.2499947916883679e-05	0.0	0.0	0.0	0.0	0.0	0.0	0.0	0.0	0.0	0.0	0.0	0.0	0.0	0.0	0.0	0.0	0.0
0.32708700305237337	0.4146813746923682	0.1916748910015366	0.053685126654757	0.010993541294489487	0.001594896331738437	0.0002665100919876239	1.6656880749226495e-05	0.0	0.0	0.0	0.0	0.0	0.0	0.0	0.0	0.0	0.0	0.0	0.0	0.0	0.0	0.0	0.0	0.0
0.33108077161688965	0.41171915010554977	0.19184664260048048	0.05302888358711085	0.010405086375957131	0.001673807412218794	0.00023316720170212058	8.32740006079002e-06	4.16370003039501e-06	0.0	0.0	0.0	0.0	0.0	0.0	0.0	0.0	0.0	0.0	0.0	0.0	0.0	0.0	0.0	0.0
0.3293513086173179	0.4127283318770025	0.19249781550368245	0.05303540964507136	0.010498065160404444	0.0016352515291474224	0.00019972537760579203	4.577039903466067e-05	8.321890733574668e-06	0.0	0.0	0.0	0.0	0.0	0.0	0.0	0.0	0.0	0.0	0.0	0.0	0.0	0.0	0.0	0.0
0.3316555275921265	0.41087351455857596	0.1908281804696745	0.054563409390156505	0.010412673544559076	0.0014208570142835715	0.0002333372222870381	1.2500208336805614e-05	0.0	0.0	0.0	0.0	0.0	0.0	0.0	0.0	0.0	0.0	0.0	0.0	0.0	0.0	0.0	0.0	0.0
0.334426393443306	0.41042254342726425	0.18967995699982082	0.053041887674531975	0.010616710902962095	0.0015916732986387444	0.00020416751736465567	1.6666736111400465e-05	0.0	0.0	0.0	0.0	0.0	0.0	0.0	0.0	0.0	0.0	0.0	0.0	0.0	0.0	0.0	0.0	0.0
0.013495643731744264	0.06048559209259895	0.12374563745470067	0.16325334984893247	0.1716562188763255	0.15326448113957633	0.1194102926776194	0.08237573546027468	0.05219152515420604	0.030230241959107153	0.015726086556246497	0.008030431107354184	0.0037411179833114335	0.0015859996819631245	0.0005565645321928643	0.00015483374203861637	7.532452315392148e-05	8.36939146154683e-06	8.36939146154683e-06	4.184695730773415e-06	0.0	0.0	0.0	0.0	0.0
0.022161045538220618	0.08507076041415042	0.14781804702922877	0.17705513398249106	0.17162836413917187	0.1425287164835531	0.10309613254146086	0.06832399023764504	0.04001982457747828	0.022256836563850965	0.011111758973120205	0.005314319508883576	0.0021990287622966525	0.0009245916386929106	0.00032069169450159513	0.00013743929764354078	2.4988963207916505e-05	8.329654402638834e-06	0.0	0.0	0.0	0.0	0.0	0.0	0.0
0.33383830396457437	0.40903037315109997	0.19213577605939786	0.05339232056201566	0.01004253406470838	0.0013775709802811742	0.00017895937206069637	4.1618458618766595e-06	0.0	0.0	0.0	0.0	0.0	0.0	0.0	0.0	0.0	0.0	0.0	0.0	0.0	0.0	0.0	0.0	0.0
0.32448073998458365	0.4126789025228641	0.194770942272036	0.054869690214787194	0.011237265890293953	0.0016999645840711651	0.00021666215287181518	3.333263890335618e-05	4.166579862919522e-06	4.166579862919522e-06	4.166579862919522e-06	0.0	0.0	0.0	0.0	0.0	0.0	0.0	0.0	0.0	0.0	0.0	0.0	0.0	0.0
0.3301402910821205	0.41268161382660906	0.19191586701722077	0.05348311048703964	0.010141624409898293	0.0014291607118303673	0.00014999937500260416	4.9999791667534716e-05	8.333298611255787e-06	0.0	0.0	0.0	0.0	0.0	0.0	0.0	0.0	0.0	0.0	0.0	0.0	0.0	0.0	0.0	0.0
0.32686324084988694	0.4174584199367708	0.1897167182469104	0.05436127274772054	0.010088345919468176	0.001320398702093894	0.0001707771191982639	1.6661182360806233e-05	4.165295590201558e-06	0.0	0.0	0.0	0.0	0.0	0.0	0.0	0.0	0.0	0.0	0.0	0.0	0.0	0.0	0.0	0.0
0.33262789535077486	0.4106357273787702	0.19114314280953174	0.05300783202799533	0.010819030161639726	0.0016038993501083154	0.00014997500416597234	8.331944675887353e-06	4.165972337943676e-06	0.0	0.0	0.0	0.0	0.0	0.0	0.0	0.0	0.0	0.0	0.0	0.0	0.0	0.0	0.0	0.0
0.3321002157955691	0.4122111963739679	0.1905166595845727	0.052703276926537854	0.010723123453395655	0.0015039034835570442	0.00022079469426183751	2.08296881379092e-05	0.0	0.0	0.0	0.0	0.0	0.0	0.0	0.0	0.0	0.0	0.0	0.0	0.0	0.0	0.0	0.0	0.0
0.3112710491351268	0.4114655570966251	0.20503304969324387	0.05921871941289417	0.010741670935845693	0.0020450408799923365	0.00022491284627206958	0.0	0.0	0.0	0.0	0.0	0.0	0.0	0.0	0.0	0.0	0.0	0.0	0.0	0.0	0.0	0.0	0.0	0.0
0.32894533968404777	0.41257974855504576	0.19287586520150182	0.05327265984089877	0.01049701424743617	0.0016085142911910924	0.00019585536706212783	2.500281281644185e-05	0.0	0.0	0.0	0.0	0.0	0.0	0.0	0.0	0.0	0.0	0.0	0.0	0.0	0.0	0.0	0.0	0.0
0.3299462143842151	0.4132785061680561	0.19153678544497077	0.05317735088135918	0.010382165339732614	0.0014873326750740542	0.00017498031471459462	1.666479187758044e-05	0.0	0.0	0.0	0.0	0.0	0.0	0.0	0.0	0.0	0.0	0.0	0.0	0.0	0.0	0.0	0.0	0.0
0.3297903368277195	0.41321811303144945	0.19156347394210096	0.05298661688971851	0.010508158197363377	0.0016374727087881868	0.0002624956250729154	2.9166180563657272e-05	4.16659722337961e-06	0.0	0.0	0.0	0.0	0.0	0.0	0.0	0.0	0.0	0.0	0.0	0.0	0.0	0.0	0.0	0.0
0.33026666666666665	0.41152916666666667	0.19069583333333334	0.054675	0.011079166666666666	0.0015958333333333334	0.00014166666666666668	1.25e-05	4.166666666666667e-06	0.0	0.0	0.0	0.0	0.0	0.0	0.0	0.0	0.0	0.0	0.0	0.0	0.0	0.0	0.0	0.0
0.33026915631049775	0.41204854389142154	0.19203147442702803	0.052461541664064616	0.010787068839900913	0.0018984575032785862	0.0003122462998813464	8.7428963966777e-05	8.326567996835903e-06	3.330627198734361e-05	2.9142987988925663e-05	2.081641999208976e-05	4.163283998417952e-06	0.0	4.163283998417952e-06	4.163283998417952e-06	0.0	0.0	0.0	0.0	0.0	0.0	0.0	0.0	0.0
0.29580402114640136	0.4033426299796029	0.21209257794613495	0.0692378137618116	0.015585064313366358	0.0030429172043458354	0.0006244016151188444	0.00017899512966740208	4.9952129209507553e-05	1.6650709736502518e-05	1.2488032302376888e-05	4.1626774341256295e-06	4.1626774341256295e-06	4.1626774341256295e-06	0.0	0.0	0.0	0.0	0.0	0.0	0.0	0.0	0.0	0.0	0.0
0.32997229224391156	0.4143705339472094	0.1903543676173413	0.05275306764442408	0.010724776567154851	0.0016541322055790505	0.00014999687506510282	8.333159725839044e-06	1.2499739588758568e-05	0.0	0.0	0.0	0.0	0.0	0.0	0.0	0.0	0.0	0.0	0.0	0.0	0.0	0.0	0.0	0.0
0.32824503807889077	0.41469328578332526	0.1913401769793524	0.05329794857266652	0.0103779559051444	0.0017414634959254753	0.0002833002816338094	2.0830903061309514e-05	0.0	0.0	0.0	0.0	0.0	0.0	0.0	0.0	0.0	0.0	0.0	0.0	0.0	0.0	0.0	0.0	0.0
0.03365618946447541	0.11452019413026725	0.180886917036389	0.19522589514466038	0.1698473202941115	0.12519319294298986	0.08199712553896145	0.04857005978045783	0.02643254389801912	0.012885084046741236	0.00632798017038472	0.002741152700535316	0.0010706325897227604	0.0004082567851861109	0.00014164010914620177	5.415651232060655e-05	2.4995313378741485e-05	4.165885563123581e-06	8.331771126247162e-06	0.0	4.165885563123581e-06	0.0	0.0	0.0	0.0
0.3325523520990778	0.40781785797516396	0.1925167293671139	0.05377950527682525	0.01139844192162999	0.0016729367113892865	0.0001622998302094084	3.7453806971401934e-05	2.0807670539667742e-05	2.0807670539667742e-05	0.0	4.161534107933549e-06	0.0	8.323068215867098e-06	8.323068215867098e-06	0.0	0.0	0.0	0.0	0.0	0.0	0.0	0.0	0.0	0.0
0.3310361206828305	0.41248161465993893	0.19116587014220773	0.05324144482731322	0.01034579022587406	0.0015124936979429252	0.0001916658680588831	2.0833246528139467e-05	4.166649305627893e-06	0.0	0.0	0.0	0.0	0.0	0.0	0.0	0.0	0.0	0.0	0.0	0.0	0.0	0.0	0.0	0.0
0.33120623799864213	0.41234270671492895	0.1911719989836594	0.053037150580855306	0.010479971009301182	0.0016119828221778847	0.00013745589956555606	1.2495990869596004e-05	0.0	0.0	0.0	0.0	0.0	0.0	0.0	0.0	0.0	0.0	0.0	0.0	0.0	0.0	0.0	0.0	0.0
0.3350056946187931	0.40761831921455827	0.19071153638321042	0.05497177630539783	0.009942721279584999	0.0015836859563218581	0.0001621095860801902	4.15665605333821e-06	0.0	0.0	0.0	0.0	0.0	0.0	0.0	0.0	0.0	0.0	0.0	0.0	0.0	0.0	0.0	0.0	0.0
0.33653489872811676	0.4102042090801224	0.1875434542767335	0.052644726159995006	0.010837028247881929	0.0019484169112596015	0.000258123607901913	2.9142987988925663e-05	0.0	0.0	0.0	0.0	0.0	0.0	0.0	0.0	0.0	0.0	0.0	0.0	0.0	0.0	0.0	0.0	0.0
0.32969548640594043	0.41325358373707605	0.1913657326473869	0.05347301999567121	0.01065131611807602	0.0013860446531142301	0.00012903118392354693	3.329837004478631e-05	8.324592511196577e-06	4.162296255598289e-06	0.0	0.0	0.0	0.0	0.0	0.0	0.0	0.0	0.0	0.0	0.0	0.0	0.0	0.0	0.0
0.3271694701272078	0.4106274557189345	0.19458668922212824	0.05452893946275224	0.01095412102449573	0.0018666588889212962	0.00022916571180953412	3.749984375065104e-05	0.0	0.0	0.0	0.0	0.0	0.0	0.0	0.0	0.0	0.0	0.0	0.0	0.0	0.0	0.0	0.0	0.0
0.3238449291912212	0.4132331980228555	0.19330504872010737	0.05629277075293196	0.011152695234681714	0.0019629743854764903	0.00017504230188962333	2.5006043127089045e-05	8.335347709029682e-06	0.0	0.0	0.0	0.0	0.0	0.0	0.0	0.0	0.0	0.0	0.0	0.0	0.0	0.0	0.0	0.0
0.3305434624117316	0.410127689711917	0.19228862457558274	0.054250421813485536	0.010844251879934177	0.0016955860603661966	0.00021246901493532193	3.7494532047409755e-05	0.0	0.0	0.0	0.0	0.0	0.0	0.0	0.0	0.0	0.0	0.0	0.0	0.0	0.0	0.0	0.0	0.0
0.33276107057583243	0.4101915552351625	0.19258864169545342	0.05255788951717413	0.010363234062412754	0.0013875982882120817	0.00014584366392619478	4.166961826462708e-06	0.0	0.0	0.0	0.0	0.0	0.0	0.0	0.0	0.0	0.0	0.0	0.0	0.0	0.0	0.0	0.0	0.0
0.333687482292552	0.41222105561388594	0.1885114077629452	0.05311401096611836	0.010628635234904921	0.0016415845874372947	0.00019165708381247605	4.166458343749479e-06	0.0	0.0	0.0	0.0	0.0	0.0	0.0	0.0	0.0	0.0	0.0	0.0	0.0	0.0	0.0	0.0	0.0
0.3301736242765655	0.4135732767780134	0.19094087107970384	0.05329977791759201	0.010162457656426432	0.0015833267361385994	0.00023333236111516202	1.2499947916883679e-05	8.333298611255787e-06	4.166649305627893e-06	4.166649305627893e-06	0.0	4.166649305627893e-06	0.0	0.0	0.0	0.0	0.0	0.0	0.0	0.0	0.0	0.0	0.0	0.0
0.23886263816323558	0.3702712266605608	0.23704752190836995	0.09768322890864053	0.036144126891613414	0.013063841302221019	0.004516975083782603	0.0017110384879582023	0.0005703461626527342	8.742532420224392e-05	2.9141774734081305e-05	1.2489332028891987e-05	0.0	0.0	0.0	0.0	0.0	0.0	0.0	0.0	0.0	0.0	0.0	0.0	0.0
0.03612315355047205	0.11519512916297064	0.17271981442843876	0.18664601058624122	0.16258750723587495	0.12413221557285224	0.0872677752651766	0.05429300816664793	0.03056766740378889	0.01635828304660528	0.007966750373766778	0.0037480791094564037	0.001524218837845604	0.0005788699957938224	0.00019573302016050108	7.079704984528763e-05	1.6658129375361795e-05	0.0	8.329064687680898e-06	0.0	0.0	0.0	0.0	0.0	0.0
0.32904676633490193	0.4128013992420772	0.19225003123308207	0.053825011452130096	0.010286095031857744	0.0015741473368592013	0.00019572731437138218	1.6657643776287843e-05	4.164410944071961e-06	0.0	0.0	0.0	0.0	0.0	0.0	0.0	0.0	0.0	0.0	0.0	0.0	0.0	0.0	0.0	0.0
0.33025004997667756	0.41113313786899447	0.19236856133804225	0.053816552275604716	0.010665855933897515	0.001553441727193976	0.0001832478176850803	2.498833877523822e-05	4.164723129206371e-06	0.0	0.0	0.0	0.0	0.0	0.0	0.0	0.0	0.0	0.0	0.0	0.0	0.0	0.0	0.0	0.0
0.33705828677141536	0.41052820173081167	0.18835597888359729	0.051324358445519434	0.010941529897542948	0.0016291463023378875	0.0001499981250234372	1.24998437519531e-05	0.0	0.0	0.0	0.0	0.0	0.0	0.0	0.0	0.0	0.0	0.0	0.0	0.0	0.0	0.0	0.0	0.0
0.32650399593323165	0.4077351933798345	0.1938340125169796	0.057851446286157154	0.012491978966140821	0.0014875371884297108	9.5835729226564e-05	0.0	0.0	0.0	0.0	0.0	0.0	0.0	0.0	0.0	0.0	0.0	0.0	0.0	0.0	0.0	0.0	0.0	0.0
0.32982780007601353	0.41155071816097333	0.19316212186391904	0.05302989170157582	0.010512423203344596	0.0016831571517472675	0.00019212215627884444	2.923598030330241e-05	8.353137229514976e-06	4.176568614757488e-06	0.0	0.0	0.0	0.0	0.0	0.0	0.0	0.0	0.0	0.0	0.0	0.0	0.0	0.0	0.0
0.33187778384256733	0.4123441152328532	0.19057003929150296	0.05279144670230541	0.010537456093932942	0.0016833263194736688	0.0001874992187532552	8.333298611255787e-06	0.0	0.0	0.0	0.0	0.0	0.0	0.0	0.0	0.0	0.0	0.0	0.0	0.0	0.0	0.0	0.0	0.0
0.3319873727461772	0.41379310344827586	0.19015625391469923	0.05229203029872809	0.010038332734819319	0.0015366499361121086	0.0001837298836655782	8.351358348435373e-06	4.175679174217686e-06	0.0	0.0	0.0	0.0	0.0	0.0	0.0	0.0	0.0	0.0	0.0	0.0	0.0	0.0	0.0	0.0
0.03327714303552475	0.10788120954818839	0.20168987117853948	0.20370855965536616	0.1646708705333916	0.11794135397806498	0.07773407421281556	0.043524588458096605	0.02349170672826788	0.014463798880356288	0.007421281555014464	0.00276789244760775	0.0012736467503277767	9.989386277080602e-05	4.1622442821169174e-05	1.2486732846350753e-05	0.0	0.0	0.0	0.0	0.0	0.0	0.0	0.0	0.0
0.3306929949695923	0.40936089629685246	0.19275721400505544	0.05357425899508639	0.011362214380458993	0.0017185140692911546	0.0003378632029431639	0.000108449916994102	5.4224958497051e-05	2.085575326809654e-05	8.342301307238615e-06	4.171150653619308e-06	0.0	0.0	0.0	0.0	0.0	0.0	0.0	0.0	0.0	0.0	0.0	0.0	0.0
0.3289490067819403	0.41339536968630414	0.1912390945238115	0.05296471232785742	0.011139980243552176	0.002083558152855139	0.00022412776943063245	4.150514248715416e-06	0.0	0.0	0.0	0.0	0.0	0.0	0.0	0.0	0.0	0.0	0.0	0.0	0.0	0.0	0.0	0.0	0.0
0.3323278050079471	0.4086411636944636	0.18879245063202657	0.056137606204595195	0.012170360076225982	0.001789146951376811	0.00014146743336467807	0.0	0.0	0.0	0.0	0.0	0.0	0.0	0.0	0.0	0.0	0.0	0.0	0.0	0.0	0.0	0.0	0.0	0.0
0.3261967304562125	0.414999771040351	0.1922053809680414	0.05338090143495256	0.011169067967712526	0.0017775594566579384	0.00019565642731363725	4.579192979680872e-05	2.0814513544003964e-05	4.162902708800792e-06	4.162902708800792e-06	0.0	0.0	0.0	0.0	0.0	0.0	0.0	0.0	0.0	0.0	0.0	0.0	0.0	0.0
0.33680559887224143	0.40556893174815056	0.1902177755045181	0.054167342406966155	0.011456397077475184	0.0016799943445734934	0.00010396004607509242	0.0	0.0	0.0	0.0	0.0	0.0	0.0	0.0	0.0	0.0	0.0	0.0	0.0	0.0	0.0	0.0	0.0	0.0
0.3300782063347964	0.4113286748232237	0.1916221776174969	0.05457369635286965	0.010602413652377423	0.0015782854572863486	0.00018739537091790417	2.4986049455720556e-05	4.164341575953426e-06	0.0	0.0	0.0	0.0	0.0	0.0	0.0	0.0	0.0	0.0	0.0	0.0	0.0	0.0	0.0	0.0
0.3446584967864398	0.4125512005061774	0.18111658729894436	0.050451230477205365	0.009965366812081655	0.0011155882646774785	0.00013320456891671384	8.325285557294615e-06	0.0	0.0	0.0	0.0	0.0	0.0	0.0	0.0	0.0	0.0	0.0	0.0	0.0	0.0	0.0	0.0	0.0
0.3316889025924784	0.4094507545770452	0.19272756060366164	0.05367455271206073	0.010541578820176499	0.0016458196181698486	0.00023749802084982626	3.333305555787035e-05	0.0	0.0	0.0	0.0	0.0	0.0	0.0	0.0	0.0	0.0	0.0	0.0	0.0	0.0	0.0	0.0	0.0
0.09975051957734102	0.24371613376149004	0.25303728878504284	0.18326190446440843	0.11282429331234199	0.057821981765854916	0.027601114540252145	0.012719753101845489	0.005710144565366786	0.0023573609219530276	0.0008163299305703064	0.00023323712302008754	0.00010412371563396766	3.331958900286965e-05	8.329897250717412e-06	4.164948625358706e-06	0.0	0.0	0.0	0.0	0.0	0.0	0.0	0.0	0.0
0.039216502570720846	0.1234653733269499	0.18023355050894027	0.18795612081347182	0.16118731916488	0.12139214421015383	0.08098499198601194	0.050119689431943545	0.02841739347640557	0.014541745592306572	0.007285443683520326	0.002959971690847401	0.0013946420765596054	0.0005037363918319769	0.00024562352990154245	6.660977082075727e-05	2.4978664057783974e-05	4.163110676297329e-06	0.0	0.0	0.0	0.0	0.0	0.0	0.0
0.32686139342932385	0.41224606961738314	0.19347175824038673	0.054103864442882045	0.011407366113216653	0.001639132840484085	0.00021217201742306684	3.328188508597127e-05	2.4961413814478452e-05	0.0	0.0	0.0	0.0	0.0	0.0	0.0	0.0	0.0	0.0	0.0	0.0	0.0	0.0	0.0	0.0
0.33163903529254785	0.41361998799119354	0.18972246313963573	0.05287627593568617	0.010415971712589232	0.0015594769497631596	0.00015011008072586565	1.2509173393822136e-05	4.169724464607378e-06	0.0	0.0	0.0	0.0	0.0	0.0	0.0	0.0	0.0	0.0	0.0	0.0	0.0	0.0	0.0	0.0
0.27296552931029455	0.3876983845900642	0.22159491002120824	0.08191215869933875	0.024995729184461732	0.007116637014012442	0.0023624901562910154	0.0008916629514043691	0.00026666555556018517	0.00014583272569697626	1.2499947916883679e-05	2.4999895833767358e-05	1.2499947916883679e-05	0.0	0.0	0.0	0.0	0.0	0.0	0.0	0.0	0.0	0.0	0.0	0.0
0.29912086996375153	0.3991292029498771	0.21772426148910462	0.0644223157368443	0.01540352485313112	0.003916503479021708	0.00028332152826965546	0.0	0.0	0.0	0.0	0.0	0.0	0.0	0.0	0.0	0.0	0.0	0.0	0.0	0.0	0.0	0.0	0.0	0.0
0.32119656481392744	0.41195981448995156	0.19663981799014113	0.05707392483759537	0.011079766820702788	0.0017084258730681245	0.0002750148966402347	5.416960085337956e-05	1.2500677120010668e-05	0.0	0.0	0.0	0.0	0.0	0.0	0.0	0.0	0.0	0.0	0.0	0.0	0.0	0.0	0.0	0.0
0.33107508468432434	0.4110637517759751	0.19183030636351137	0.053877146273681405	0.010349611889554142	0.001616606043940019	0.00017499343774608452	4.166510422525822e-06	8.333020845051643e-06	0.0	0.0	0.0	0.0	0.0	0.0	0.0	0.0	0.0	0.0	0.0	0.0	0.0	0.0	0.0	0.0
0.3299892511644572	0.4116012431986535	0.18939614875055202	0.05366501962287419	0.012669460808412423	0.0023330805829368485	0.0003374634414605084	8.332430653345888e-06	0.0	0.0	0.0	0.0	0.0	0.0	0.0	0.0	0.0	0.0	0.0	0.0	0.0	0.0	0.0	0.0	0.0
0.33049293720571693	0.4114921455060628	0.19216634026417767	0.05344389349556231	0.010667111129630402	0.0015250635443143465	0.00017500729197049878	3.3334722280095e-05	4.166840285011875e-06	0.0	0.0	0.0	0.0	0.0	0.0	0.0	0.0	0.0	0.0	0.0	0.0	0.0	0.0	0.0	0.0
0.3322791271339342	0.41187794542295336	0.1903696388614573	0.053135325908054885	0.010508727410611231	0.0016500618773203995	0.00016667291690105045	1.2500468767578784e-05	0.0	0.0	0.0	0.0	0.0	0.0	0.0	0.0	0.0	0.0	0.0	0.0	0.0	0.0	0.0	0.0	0.0
0.3349916666666667	0.4104583333333333	0.18870833333333334	0.05347916666666667	0.0108875	0.0013875	8.333333333333333e-05	4.166666666666667e-06	0.0	0.0	0.0	0.0	0.0	0.0	0.0	0.0	0.0	0.0	0.0	0.0	0.0	0.0	0.0	0.0	0.0
0.280432536905595	0.39078276517044885	0.21525209103935486	0.07831400579826052	0.02346379419507481	0.007335299410176947	0.0026741977406777966	0.0011371588523442968	0.00034156419740744443	0.0001624512646206138	6.2481255623313e-05	2.9157919290879404e-05	4.1654170415542e-06	8.3308340831084e-06	0.0	0.0	0.0	0.0	0.0	0.0	0.0	0.0	0.0	0.0	0.0
0.11060787246719805	0.23620318248673963	0.231719867833884	0.1693326277807176	0.11023287402969155	0.06607889133795276	0.037741509410377454	0.019266586389223378	0.010195790850871455	0.00484581314244524	0.002229157378510923	0.0009583293402944154	0.00033749859375585935	0.00016249932291948784	5.8333090278790505e-05	2.9166545139395252e-05	0.0	0.0	0.0	0.0	0.0	0.0	0.0	0.0	0.0
0.33074445523143653	0.41219828250715623	0.19139086920471166	0.053374777605093314	0.010445789809209129	0.001529160295165437	0.00021249911458702254	7.499968750130208e-05	1.2499947916883679e-05	1.6666597222511573e-05	0.0	0.0	0.0	0.0	0.0	0.0	0.0	0.0	0.0	0.0	0.0	0.0	0.0	0.0	0.0
0.07502496671105192	0.20625832223701732	0.24543941411451398	0.19848535286284955	0.13147470039946738	0.07569490679094541	0.037674766977363515	0.017372669773635153	0.00756491344873502	0.0031749334221038614	0.0012108854860186419	0.0004244340878828229	0.0001081890812250333	8.322237017310254e-05	4.161118508655126e-06	4.161118508655126e-06	0.0	0.0	0.0	0.0	0.0	0.0	0.0	0.0	0.0
0.2808470917682749	0.401647678498504	0.21904039604290465	0.07429971580254528	0.019160409044313133	0.004062940151849784	0.0007209114320718078	0.00016251760607399136	2.50027086267679e-05	8.334236208922634e-06	1.6668472417845268e-05	4.167118104461317e-06	4.167118104461317e-06	0.0	0.0	0.0	0.0	0.0	0.0	0.0	0.0	0.0	0.0	0.0	0.0
0.3311556553657957	0.4111436559157705	0.19144122561049284	0.05361004287303499	0.010641178945964976	0.0016290919999500022	0.00029165329922378557	4.5831232735166306e-05	1.666590281278775e-05	2.0832378515984682e-05	0.0	0.0	4.166475703196937e-06	0.0	0.0	0.0	0.0	0.0	0.0	0.0	0.0	0.0	0.0	0.0	0.0
0.3379872673033015	0.40651717414129296	0.18936136526507008	0.05425562055230572	0.010224488775561221	0.0014749262536873156	0.00015415895871873073	2.4998750062496874e-05	0.0	0.0	0.0	0.0	0.0	0.0	0.0	0.0	0.0	0.0	0.0	0.0	0.0	0.0	0.0	0.0	0.0
0.33017158424874093	0.4107732746805967	0.1938331312979834	0.05361226708656694	0.010076773432976334	0.0013621764830852672	0.00015829573809553565	1.2497031954910708e-05	0.0	0.0	0.0	0.0	0.0	0.0	0.0	0.0	0.0	0.0	0.0	0.0	0.0	0.0	0.0	0.0	0.0
0.013454613575338758	0.05958412255687613	0.12144537185438045	0.16376579314364215	0.17510147159835981	0.1546989155548155	0.12064192494223924	0.08255104801948254	0.05087942051911829	0.029506900068688467	0.0154195200133214	0.00735591033032908	0.0033428387069916535	0.0014861686405928023	0.0004620860479154091	0.0001998209936931499	7.493287263493121e-05	2.4977624211643737e-05	4.162937368607289e-06	0.0	0.0	0.0	0.0	0.0	0.0
0.3334041710940267	0.41195908077588184	0.19030356063920661	0.05296164343604809	0.009900618788674292	0.001329249744775715	0.00014167552138675334	0.0	0.0	0.0	0.0	0.0	0.0	0.0	0.0	0.0	0.0	0.0	0.0	0.0	0.0	0.0	0.0	0.0	0.0
0.3153380318672296	0.4094601409560169	0.2011353169426465	0.05906232156477016	0.012149224991976926	0.0023798310361642623	0.000391776037477129	5.418179241704976e-05	1.667132074370762e-05	1.2503490557780714e-05	0.0	0.0	0.0	0.0	0.0	0.0	0.0	0.0	0.0	0.0	0.0	0.0	0.0	0.0	0.0
0.2690392971259316	0.3894302270843141	0.22570539445016102	0.08257687164383049	0.024803889303166515	0.006190557525110084	0.0015163949792328874	0.0005290718746224635	0.00016247089063209507	2.916144190832476e-05	1.666368109047129e-05	0.0	0.0	0.0	0.0	0.0	0.0	0.0	0.0	0.0	0.0	0.0	0.0	0.0	0.0
0.3301248677601273	0.41179704615692186	0.19269952601897591	0.05310003581930411	0.010445908685764742	0.0015952085433205327	0.00022491190950211167	1.2495106083450648e-05	0.0	0.0	0.0	0.0	0.0	0.0	0.0	0.0	0.0	0.0	0.0	0.0	0.0	0.0	0.0	0.0	0.0
0.33154177863883505	0.4114242859821261	0.19228798200112493	0.052684207237047684	0.010170197695977335	0.0016165656313147094	0.00024581796971022646	2.0832031331375123e-05	8.332812532550048e-06	0.0	0.0	0.0	0.0	0.0	0.0	0.0	0.0	0.0	0.0	0.0	0.0	0.0	0.0	0.0	0.0
0.33023428010449424	0.41264829697665517	0.19196242865937868	0.05282949799497496	0.010449425115226544	0.001643122181733473	0.00019551074061132466	3.3278423933842494e-05	4.159802991730312e-06	0.0	0.0	0.0	0.0	0.0	0.0	0.0	0.0	0.0	0.0	0.0	0.0	0.0	0.0	0.0	0.0
0.3332193637159655	0.4091773339448776	0.19352457991077013	0.05227035817037068	0.010111328857941042	0.0014135012300379435	0.00026268606929908685	2.0848100738022766e-05	0.0	0.0	0.0	0.0	0.0	0.0	0.0	0.0	0.0	0.0	0.0	0.0	0.0	0.0	0.0	0.0	0.0
0.3193734720990184	0.40476101233981765	0.2012935360678336	0.05974587388648034	0.012656330039105936	0.001874086382888342	0.0002665367300107864	2.9152454844929764e-05	0.0	0.0	0.0	0.0	0.0	0.0	0.0	0.0	0.0	0.0	0.0	0.0	0.0	0.0	0.0	0.0	0.0
0.018936188836693606	0.08032978896340727	0.1449620901084152	0.18032937214216938	0.17655297172701542	0.14518300536448933	0.10425949622985191	0.06768343260625816	0.03956467189916261	0.022124871306442806	0.011295855546431801	0.005060209827811146	0.002217488985498789	0.0009336795728415954	0.0004043166007394409	0.00010420530946892806	2.5009274272542734e-05	3.3345699030056977e-05	0.0	0.0	0.0	0.0	0.0	0.0	0.0
0.3337444684273249	0.41399081613094096	0.1873692632070204	0.05224888118473578	0.010771461668597335	0.0015542573316776813	0.00026668222312968256	5.416982657321677e-05	0.0	0.0	0.0	0.0	0.0	0.0	0.0	0.0	0.0	0.0	0.0	0.0	0.0	0.0	0.0	0.0	0.0
0.3311533491726064	0.41234629652786464	0.19082989454378727	0.053636780459338916	0.010116293610103789	0.00172981534742195	0.000170897419865783	1.6672919011295902e-05	0.0	0.0	0.0	0.0	0.0	0.0	0.0	0.0	0.0	0.0	0.0	0.0	0.0	0.0	0.0	0.0	0.0
0.3296569597626677	0.4170149291044621	0.18888254632272367	0.05222478239674001	0.010270790538372756	0.0016166599305836226	0.0002833321527826967	4.9999791667534716e-05	0.0	0.0	0.0	0.0	0.0	0.0	0.0	0.0	0.0	0.0	0.0	0.0	0.0	0.0	0.0	0.0	0.0
0.3134032988505268	0.4113272478054186	0.2002224786791266	0.06044837369752065	0.012523799802518925	0.001858155260120905	0.00019998083516996288	1.6665069597496908e-05	0.0	0.0	0.0	0.0	0.0	0.0	0.0	0.0	0.0	0.0	0.0	0.0	0.0	0.0	0.0	0.0	0.0
0.015936221790888112	0.06969285494122841	0.1341666597245941	0.1760231920760407	0.17669796152981065	0.14986546263360018	0.1112619854882915	0.07393307286677052	0.04447647053923243	0.024874834431569213	0.012833115352254646	0.006106247032263977	0.0024325022284052947	0.001087128564407161	0.00041652435417898886	0.00012912254979548655	4.998292250147866e-05	1.2495730625369665e-05	4.1652435417898885e-06	0.0	0.0	0.0	0.0	0.0	0.0
0.19422696718070384	0.3424236748454767	0.25185323926661257	0.12545836715156813	0.052789744230088864	0.020661380616428377	0.007720963143326882	0.0030675740359201683	0.0012153753303781399	0.0003870887182368733	0.00011238059561715677	4.994693138540301e-05	2.4973465692701506e-05	0.0	4.162244282116918e-06	4.162244282116918e-06	0.0	0.0	0.0	0.0	0.0	0.0	0.0	0.0	0.0
0.3320541262752182	0.4127274165150903	0.1906406995958427	0.052074271705244056	0.010339100864505334	0.0016898852459698735	0.0002580612937195373	0.00012903064685976866	2.0811394654801397e-05	3.746051037864252e-05	1.2486836792880837e-05	4.162278930960279e-06	4.162278930960279e-06	8.324557861920558e-06	0.0	0.0	0.0	0.0	0.0	0.0	0.0	0.0	0.0	0.0	0.0
0.33197221146922073	0.4128653072097834	0.19066944718472548	0.052875630091199326	0.009798412440737087	0.0016025440907747573	0.0002081226091915269	8.324904367661076e-06	0.0	0.0	0.0	0.0	0.0	0.0	0.0	0.0	0.0	0.0	0.0	0.0	0.0	0.0	0.0	0.0	0.0
0.01807269034180777	0.07061335597622496	0.13726004362086475	0.17772172552153573	0.1796988162429449	0.14796963188651915	0.10963904566871452	0.07202853670312838	0.04300484491284152	0.02284268185072341	0.011604481960608029	0.005331901503421408	0.002384995754457819	0.001040574063899572	0.0005119624394385895	0.00020395251652431613	4.994755506717946e-05	1.6649185022393154e-05	4.162296255598289e-06	0.0	0.0	0.0	0.0	0.0	0.0
0.33199011547228624	0.41717540869521735	0.18622250188564451	0.051914606348267084	0.010201232648945081	0.0022044330356584753	0.0002917019139812727	0.0	0.0	0.0	0.0	0.0	0.0	0.0	0.0	0.0	0.0	0.0	0.0	0.0	0.0	0.0	0.0	0.0	0.0
0.3327092281389433	0.4114132021183437	0.19156415495600684	0.052545765397606435	0.010087152328927066	0.001421959050915308	0.00020849839456236186	3.752971102122514e-05	8.339935782494475e-06	0.0	4.1699678912472375e-06	0.0	0.0	0.0	0.0	0.0	0.0	0.0	0.0	0.0	0.0	0.0	0.0	0.0	0.0
0.3237197248413588	0.4088839075526964	0.19611927985433758	0.05748165678501044	0.011653826763386069	0.0019374434912315058	0.0001833279862670672	2.0832725712166728e-05	0.0	0.0	0.0	0.0	0.0	0.0	0.0	0.0	0.0	0.0	0.0	0.0	0.0	0.0	0.0	0.0	0.0
0.010662579344584576	0.051809306432534195	0.10541375805941056	0.1505756126818053	0.16733168951901772	0.16030105126368224	0.1288964230378355	0.09186478516568648	0.060468487079952685	0.03501157889475701	0.020358862436066175	0.009867050963797211	0.004598237342352099	0.0017659897039468205	0.0007247221898272329	0.00022907885310630925	7.49712610166103e-05	2.082535028239175e-05	2.082535028239175e-05	4.16507005647835e-06	0.0	0.0	0.0	0.0	0.0
0.3323017892146641	0.41292071568586564	0.19018225799724736	0.05270467531384243	0.010209784376694332	0.0014639029069524962	0.00019602118697084706	2.085331776285607e-05	0.0	0.0	0.0	0.0	0.0	0.0	0.0	0.0	0.0	0.0	0.0	0.0	0.0	0.0	0.0	0.0	0.0
0.33060141165490287	0.41150073749385424	0.19172756893692552	0.053787051774568544	0.01066241114657378	0.0015291539237173024	0.00017499854167881933	1.6666527778935175e-05	0.0	0.0	0.0	0.0	0.0	0.0	0.0	0.0	0.0	0.0	0.0	0.0	0.0	0.0	0.0	0.0	0.0
0.3292188267826058	0.41140068130897944	0.19099972514429925	0.05485037022229996	0.011414840542048757	0.0016907790076876306	0.00027069122044260096	8.745408660453262e-05	2.498688188700932e-05	2.498688188700932e-05	4.164480314501554e-06	0.0	4.164480314501554e-06	8.328960629003107e-06	0.0	0.0	0.0	0.0	0.0	0.0	0.0	0.0	0.0	0.0	0.0
0.3314419740125563	0.41269960298118225	0.19076483404780056	0.05275809347647674	0.010560783872620699	0.001587242073163111	0.00015414161865363545	3.332791754673199e-05	0.0	0.0	0.0	0.0	0.0	0.0	0.0	0.0	0.0	0.0	0.0	0.0	0.0	0.0	0.0	0.0	0.0
0.3284185771113576	0.4137735487152972	0.19215918472867377	0.053427125117795696	0.010595358224016145	0.0014343971779069477	0.00018346940647647004	8.339518476203185e-06	0.0	0.0	0.0	0.0	0.0	0.0	0.0	0.0	0.0	0.0	0.0	0.0	0.0	0.0	0.0	0.0	0.0
0.3241137968484082	0.4051214407276873	0.198865693254495	0.05814674417346654	0.011650986380829134	0.0018932852868847343	0.00020805332822909167	0.0	0.0	0.0	0.0	0.0	0.0	0.0	0.0	0.0	0.0	0.0	0.0	0.0	0.0	0.0	0.0	0.0	0.0
0.342135906179822	0.410692006986609	0.18274972968477085	0.051077102220743575	0.011511270065707395	0.0016593196373617233	0.000166347833319471	8.31739166597355e-06	0.0	0.0	0.0	0.0	0.0	0.0	0.0	0.0	0.0	0.0	0.0	0.0	0.0	0.0	0.0	0.0	0.0
0.3339483932773809	0.4121373680154945	0.18842076764479246	0.053176999812566385	0.01053376929004311	0.0015952683424620448	0.0001791032342711956	8.330382989357937e-06	0.0	0.0	0.0	0.0	0.0	0.0	0.0	0.0	0.0	0.0	0.0	0.0	0.0	0.0	0.0	0.0	0.0
0.32935828364521225	0.4140885094397013	0.19205656737375884	0.05255065688321104	0.010225127814097677	0.0014833518752317737	0.00020416921878190145	2.916703125455735e-05	4.16671875065105e-06	0.0	0.0	0.0	0.0	0.0	0.0	0.0	0.0	0.0	0.0	0.0	0.0	0.0	0.0	0.0	0.0
0.3314888812036717	0.4125058854411893	0.19078829495122895	0.05310438793494973	0.010291709548789786	0.001583339930583044	0.00021666756944820604	1.6666736111400465e-05	4.166684027850116e-06	0.0	0.0	0.0	0.0	0.0	0.0	0.0	0.0	0.0	0.0	0.0	0.0	0.0	0.0	0.0	0.0
0.33074724377296855	0.4124840626328114	0.1913900717494021	0.05330788910092416	0.010279081007658269	0.001554153715385705	0.0002041649652919559	2.9166423613136558e-05	4.166631944733794e-06	0.0	0.0	0.0	0.0	0.0	0.0	0.0	0.0	0.0	0.0	0.0	0.0	0.0	0.0	0.0	0.0
0.33121111995366687	0.41303994566689306	0.19119920333665277	0.05275394685855476	0.010079124670313874	0.0015041603993316696	0.00020416581597576677	4.166649305627893e-06	4.166649305627893e-06	0.0	0.0	0.0	0.0	0.0	0.0	0.0	0.0	0.0	0.0	0.0	0.0	0.0	0.0	0.0	0.0
0.3224293420531939	0.4146377022889634	0.19353924978651615	0.055622435590360945	0.011763480723970592	0.0018703267864953242	0.00013746277049965635	0.0	0.0	0.0	0.0	0.0	0.0	0.0	0.0	0.0	0.0	0.0	0.0	0.0	0.0	0.0	0.0	0.0	0.0
0.25939567673872105	0.38592273462108967	0.22385460242329294	0.0880151997466709	0.028387026882885285	0.009274845419243012	0.0031082815286411895	0.00117498041699305	0.0005041582640289328	0.00023332944450925818	7.499875002083299e-05	3.749937501041649e-05	1.2499791670138831e-05	4.16659722337961e-06	0.0	0.0	0.0	0.0	0.0	0.0	0.0	0.0	0.0	0.0	0.0
0.331439449162956	0.41112420908814473	0.19176410311949382	0.053792419742492846	0.010209479695590055	0.0014579020373139612	0.00020410628522395458	8.330868784651208e-06	0.0	0.0	0.0	0.0	0.0	0.0	0.0	0.0	0.0	0.0	0.0	0.0	0.0	0.0	0.0	0.0	0.0
0.33177117270646417	0.4144027868277279	0.19029956727315256	0.05181026849113662	0.010120628874074817	0.001336608022989658	0.0002213757038076621	3.7592100646584134e-05	0.0	0.0	0.0	0.0	0.0	0.0	0.0	0.0	0.0	0.0	0.0	0.0	0.0	0.0	0.0	0.0	0.0
0.13464291659730315	0.25131929415681703	0.22150407857499585	0.15398701514899285	0.10023306142833362	0.06183619111037123	0.03671133677376394	0.019943399367404694	0.010558515065756618	0.005306309305809888	0.0022848343599134345	0.001002996504078575	0.00038704844348260364	0.00019144331613118028	7.49126019643749e-05	1.6647244880972198e-05	0.0	0.0	0.0	0.0	0.0	0.0	0.0	0.0	0.0
0.333244401460706	0.41161561421353654	0.19088809591302464	0.052287772423337944	0.01045088459422054	0.001417351719997999	9.587967517633523e-05	0.0	0.0	0.0	0.0	0.0	0.0	0.0	0.0	0.0	0.0	0.0	0.0	0.0	0.0	0.0	0.0	0.0	0.0
0.017361805694472227	0.07306878042275122	0.13570214042808562	0.17398896445955858	0.1748474694938988	0.14778789091151565	0.11120557444822297	0.07376058545042342	0.045054844302193774	0.02452573848102954	0.01228995799159832	0.00603037274121491	0.0026797026071881044	0.0010543775421751017	0.00040424751616990065	0.00015419750616790025	6.25125025005001e-05	2.0837500833500032e-05	0.0	0.0	0.0	0.0	0.0	0.0	0.0
0.33197868087941373	0.41037641572285144	0.19281312458361094	0.05320619586942039	0.009905896069287141	0.0015073284477015324	0.00019986675549633578	4.163890739506995e-06	8.32778147901399e-06	0.0	0.0	0.0	0.0	0.0	0.0	0.0	0.0	0.0	0.0	0.0	0.0	0.0	0.0	0.0	0.0
0.3303110481468364	0.4126835975749495	0.19161232525677618	0.053209441863372155	0.010441884205920956	0.001475030729806871	0.0002458384549678118	1.6667013896122837e-05	4.166753474030709e-06	0.0	0.0	0.0	0.0	0.0	0.0	0.0	0.0	0.0	0.0	0.0	0.0	0.0	0.0	0.0	0.0
0.32838613172445114	0.41279411335786104	0.1925450310623706	0.05408727463635568	0.010370790121707826	0.0016124932812779946	0.0001708326215307436	2.9166545139395252e-05	0.0	4.166649305627893e-06	0.0	0.0	0.0	0.0	0.0	0.0	0.0	0.0	0.0	0.0	0.0	0.0	0.0	0.0	0.0
0.016409829237817575	0.06557267805081216	0.12255726780508122	0.16109954185755934	0.16847147022074135	0.15096209912536443	0.1187588504789671	0.08210329029571012	0.052736359850062475	0.030503956684714704	0.01616826322365681	0.008171595168679716	0.003731778425655977	0.0016618075801749272	0.0006663890045814244	0.0002790503956684715	0.00010828821324448147	2.0824656393169513e-05	1.2494793835901708e-05	4.164931278633902e-06	0.0	0.0	0.0	0.0	0.0
0.014824752920784653	0.06386143564273929	0.12516874718754686	0.1664388926851219	0.1753512441459309	0.1521974633756104	0.11638556024066266	0.08003616606389893	0.04942000966650556	0.02833286111898135	0.014953917434709422	0.00727071215479742	0.003345777570373827	0.001529141180980317	0.000566657222379627	0.00019166347227546208	7.083215279745338e-05	2.4999583340277662e-05	2.0832986116898052e-05	8.33319444675922e-06	0.0	0.0	0.0	0.0	0.0
0.3301642322081774	0.4101763975569313	0.19228333597193636	0.05373167906810095	0.01140709756443052	0.0020539441560497615	0.00017914725904693657	4.166215326672944e-06	0.0	0.0	0.0	0.0	0.0	0.0	0.0	0.0	0.0	0.0	0.0	0.0	0.0	0.0	0.0	0.0	0.0
0.04462019909909534	0.14211958446710365	0.2015617903083994	0.1979198353202962	0.15822085915134948	0.11017955588150728	0.06871377317370958	0.038557219113179796	0.02038911413820261	0.01027164650534834	0.00451285726786704	0.0018126435009438247	0.0007625603693625745	0.00025418678978752487	7.917293452398315e-05	2.083498276946925e-05	4.16699655389385e-06	0.0	0.0	0.0	0.0	0.0	0.0	0.0	0.0
0.3210663020049446	0.4115076899986242	0.19872674135005441	0.056308550511346346	0.010739732423902575	0.0014842176797008218	0.00015425857907002923	1.2507452357029397e-05	0.0	0.0	0.0	0.0	0.0	0.0	0.0	0.0	0.0	0.0	0.0	0.0	0.0	0.0	0.0	0.0	0.0
0.328459551778722	0.41355494459718406	0.19202699325168707	0.05282012830125802	0.010934766308422895	0.0019411813713238358	0.00024160626510039157	2.0828126301757892e-05	0.0	0.0	0.0	0.0	0.0	0.0	0.0	0.0	0.0	0.0	0.0	0.0	0.0	0.0	0.0	0.0	0.0
0.32743886432860136	0.4113225471772799	0.19495914566310693	0.05422939262246926	0.010350043125179688	0.0014875061979424914	0.0001833340972254051	2.9166788194950813e-05	0.0	0.0	0.0	0.0	0.0	0.0	0.0	0.0	0.0	0.0	0.0	0.0	0.0	0.0	0.0	0.0	0.0
0.3325499902082109	0.4115259774080509	0.19147739346741835	0.053013162664533306	0.009741788439022155	0.0014708517189798206	0.00018750234377929725	2.50003125039063e-05	8.3334375013021e-06	0.0	0.0	0.0	0.0	0.0	0.0	0.0	0.0	0.0	0.0	0.0	0.0	0.0	0.0	0.0	0.0
0.031785776676011346	0.10961975193617889	0.17855271148231028	0.1922952142482801	0.1695269151741521	0.12908968397234863	0.08305812280074203	0.051580138256898285	0.027514121003901472	0.014878006172480055	0.007070900333580122	0.0031195148530500537	0.0012727620600444219	0.000407616607465207	0.00013725865353420236	2.91154719618005e-05	4.575288451140079e-05	1.2478059412200215e-05	4.1593531374000715e-06	0.0	0.0	0.0	0.0	0.0	0.0
0.32857904114835723	0.41438943564636727	0.1915496827696458	0.052855073187790376	0.010615976420042963	0.0016277830510732544	0.00024978768047159917	7.909943214933973e-05	2.91418960550199e-05	1.2489384023579956e-05	8.32625601571997e-06	4.163128007859985e-06	0.0	0.0	0.0	0.0	0.0	0.0	0.0	0.0	0.0	0.0	0.0	0.0	0.0
0.3301642465485777	0.4113064480592635	0.19279742925675422	0.05312342810108375	0.010467547692192573	0.0016545210411011294	0.000295153251050704	8.72988489023209e-05	5.4042144558579607e-05	2.078544021483831e-05	2.9099616300773633e-05	0.0	0.0	0.0	0.0	0.0	0.0	0.0	0.0	0.0	0.0	0.0	0.0	0.0	0.0
0.3362793876207382	0.41198506554658265	0.18930586460651216	0.05131218174696436	0.00966322474185564	0.0012875965697427307	0.0001541782300339192	1.2500937570317773e-05	0.0	0.0	0.0	0.0	0.0	0.0	0.0	0.0	0.0	0.0	0.0	0.0	0.0	0.0	0.0	0.0	0.0
0.3317488001531808	0.4116275875274206	0.19082663514250392	0.05359246417109628	0.010510366759768398	0.0015068327790242217	0.00017898842402773904	8.325042978034374e-06	0.0	0.0	0.0	0.0	0.0	0.0	0.0	0.0	0.0	0.0	0.0	0.0	0.0	0.0	0.0	0.0	0.0
0.3287158632573976	0.4125878783085741	0.19298471989244403	0.05362397865530059	0.010289410481712571	0.0015234321344283176	0.00023309344133329448	4.162382880951687e-05	0.0	0.0	0.0	0.0	0.0	0.0	0.0	0.0	0.0	0.0	0.0	0.0	0.0	0.0	0.0	0.0	0.0
0.09871658866354655	0.2470972438897556	0.26382527301092046	0.18873426937077484	0.10860946437857515	0.052709308372334895	0.024619864794591783	0.009751430057202288	0.003735829433177327	0.0014477379095163806	0.000515860634425377	0.00017888715548621944	4.576183047321893e-05	8.320332813312533e-06	4.160166406656267e-06	0.0	0.0	0.0	0.0	0.0	0.0	0.0	0.0	0.0	0.0
0.3288609049796367	0.410222455421466	0.19313061656214345	0.05437706652008428	0.011422598672430019	0.0017823085059424165	0.00018322797724641666	2.0821361050729163e-05	0.0	0.0	0.0	0.0	0.0	0.0	0.0	0.0	0.0	0.0	0.0	0.0	0.0	0.0	0.0	0.0	0.0
0.32898435450354596	0.41242977849774914	0.19327622609137438	0.05302061774100186	0.010523334985195703	0.0015366484406558033	0.0001915605102172546	3.747923025989764e-05	0.0	0.0	0.0	0.0	0.0	0.0	0.0	0.0	0.0	0.0	0.0	0.0	0.0	0.0	0.0	0.0	0.0
0.3322489698546953	0.41063593747393357	0.19156114975893765	0.053221393657307776	0.010493301970205027	0.0016307158467210516	0.00015848389303171347	4.17062876399246e-05	0.0	4.17062876399246e-06	4.17062876399246e-06	0.0	0.0	0.0	0.0	0.0	0.0	0.0	0.0	0.0	0.0	0.0	0.0	0.0	0.0
0.32282747997278216	0.4104671695561242	0.19861489716091488	0.055500127322593705	0.011024884261675064	0.0014569044329135166	8.766473665095659e-05	2.0872556345465854e-05	0.0	0.0	0.0	0.0	0.0	0.0	0.0	0.0	0.0	0.0	0.0	0.0	0.0	0.0	0.0	0.0	0.0
0.28369781229298857	0.39562875224457655	0.21697087362461098	0.07530111697628977	0.020839669531669883	0.005328656003799636	0.001433195985384734	0.00047912075092803604	0.0001874820329718402	6.666027838998763e-05	3.749640659436804e-05	2.0831336996871134e-05	8.332534798748454e-06	0.0	0.0	0.0	0.0	0.0	0.0	0.0	0.0	0.0	0.0	0.0	0.0
0.013271665327566181	0.06025119582367169	0.12055651073431276	0.16323149231300815	0.1728563637801766	0.15414781171553343	0.1200611129382085	0.08338086099304362	0.05185857433672896	0.031043540886970207	0.015657068160908536	0.007693236363030835	0.0035177406530092293	0.001602757575631424	0.0005078868161741136	0.0002539434080870568	6.660810703922801e-05	3.3304053519614005e-05	8.326013379903501e-06	0.0	0.0	0.0	0.0	0.0	0.0
0.33111666666666667	0.4111125	0.191075	0.05405	0.010770833333333334	0.0016625	0.0001875	2.0833333333333333e-05	4.166666666666667e-06	0.0	0.0	0.0	0.0	0.0	0.0	0.0	0.0	0.0	0.0	0.0	0.0	0.0	0.0	0.0	0.0
0.3131151159739605	0.4087639579003486	0.2008854754536708	0.06065881706143767	0.014119293452229724	0.0021824512592827066	0.00024156903251602478	3.3319866553934455e-05	0.0	0.0	0.0	0.0	0.0	0.0	0.0	0.0	0.0	0.0	0.0	0.0	0.0	0.0	0.0	0.0	0.0
0.33064781527412695	0.41346702603175134	0.19133691309835746	0.05254672926395421	0.010064444101927491	0.001712121906412334	0.00019995584308465215	2.4994480385581518e-05	0.0	0.0	0.0	0.0	0.0	0.0	0.0	0.0	0.0	0.0	0.0	0.0	0.0	0.0	0.0	0.0	0.0
0.33134028608214133	0.4044774813438277	0.19622418239924	0.05494977104262066	0.01115412019116587	0.0017583260069749709	9.583293402944155e-05	0.0	0.0	0.0	0.0	0.0	0.0	0.0	0.0	0.0	0.0	0.0	0.0	0.0	0.0	0.0	0.0	0.0	0.0
0.3282502606882169	0.41332221063607927	0.19185818561001042	0.053893639207507824	0.01083628779979145	0.001597497393117831	0.00020437956204379562	1.6684045881126174e-05	1.251303441084463e-05	4.1710114702815434e-06	4.1710114702815434e-06	0.0	0.0	0.0	0.0	0.0	0.0	0.0	0.0	0.0	0.0	0.0	0.0	0.0	0.0
0.3269521431613404	0.4130877723313821	0.19283441750937347	0.05393601830434311	0.011352533965746162	0.001703506383973679	0.00013360834384107287	0.0	0.0	0.0	0.0	0.0	0.0	0.0	0.0	0.0	0.0	0.0	0.0	0.0	0.0	0.0	0.0	0.0	0.0
0.328428001650392	0.4141150189836753	0.1903327040172041	0.054421258382199106	0.00976481914454683	0.0025881146772358437	0.000329244862321468	2.083828242540937e-05	0.0	0.0	0.0	0.0	0.0	0.0	0.0	0.0	0.0	0.0	0.0	0.0	0.0	0.0	0.0	0.0	0.0
0.051348180933285636	0.1492441700846097	0.20412815414437724	0.19666136989492425	0.1543814840389687	0.10595762027970283	0.06444729157480511	0.03722160750089435	0.019197331092604762	0.00973801778716961	0.004658940590187939	0.00193845206698891	0.0007321192356009617	0.00026206540819807155	6.23965257614456e-05	2.0798841920481868e-05	0.0	0.0	0.0	0.0	0.0	0.0	0.0	0.0	0.0
0.334855403348554	0.4112416930741656	0.18992605900308573	0.05192504428974225	0.010367542480724605	0.0014846420640267485	0.00018298109472598582	1.663464497508962e-05	0.0	0.0	0.0	0.0	0.0	0.0	0.0	0.0	0.0	0.0	0.0	0.0	0.0	0.0	0.0	0.0	0.0
0.33151945200228333	0.4115149520210332	0.1908283715484519	0.053924775313436195	0.010508289548793546	0.0014999937500260415	0.0001874992187532552	1.6666597222511573e-05	0.0	0.0	0.0	0.0	0.0	0.0	0.0	0.0	0.0	0.0	0.0	0.0	0.0	0.0	0.0	0.0	0.0
0.33000558328680596	0.4132507229106424	0.19402754977041858	0.05195790035083041	0.009633253056224532	0.001029158090349247	9.583253472887727e-05	0.0	0.0	0.0	0.0	0.0	0.0	0.0	0.0	0.0	0.0	0.0	0.0	0.0	0.0	0.0	0.0	0.0	0.0
0.3304588363703019	0.4145774489464344	0.19104989960090318	0.05214920722206947	0.010094066871630798	0.0014497462943984802	0.00019163313086876464	2.916156339307288e-05	0.0	0.0	0.0	0.0	0.0	0.0	0.0	0.0	0.0	0.0	0.0	0.0	0.0	0.0	0.0	0.0	0.0
0.3305736226099058	0.4135691101287078	0.1907283719651168	0.053058112257865594	0.010466623055737269	0.0014291607118303673	0.00015416602430823204	2.0833246528139467e-05	0.0	0.0	0.0	0.0	0.0	0.0	0.0	0.0	0.0	0.0	0.0	0.0	0.0	0.0	0.0	0.0	0.0
0.05286626060093842	0.15157520473290007	0.1991581699564097	0.1866139863691812	0.14908135608744708	0.1076310103209529	0.06813744062017311	0.04165435007972822	0.022278103675824657	0.011553305494377391	0.005478972984000233	0.002427234992152079	0.001015858212838949	0.00040800862646810245	7.077700663222186e-05	4.579688664437885e-05	4.163353331307168e-06	0.0	0.0	0.0	0.0	0.0	0.0	0.0	0.0
0.32802971689087446	0.41577025149541186	0.19023552216703687	0.053493731333349975	0.010561476194041648	0.001692997562416286	0.00019134616184557533	2.495819502333591e-05	0.0	0.0	0.0	0.0	0.0	0.0	0.0	0.0	0.0	0.0	0.0	0.0	0.0	0.0	0.0	0.0	0.0
0.02221112221112221	0.08853646353646354	0.15354645354645355	0.18594322344322345	0.17463369963369962	0.14194139194139194	0.09856809856809857	0.06275391275391276	0.036134698634698634	0.019276556776556777	0.00916999666999667	0.004154179154179154	0.0019855144855144857	0.000715950715950716	0.0002997002997002997	9.573759573759574e-05	2.4975024975024975e-05	8.325008325008325e-06	0.0	0.0	0.0	0.0	0.0	0.0	0.0
0.19275416666666667	0.335525	0.246675	0.12779166666666666	0.05616666666666666	0.024141666666666665	0.0101625	0.0038916666666666665	0.0016541666666666666	0.00075	0.00034166666666666666	0.00010833333333333333	3.3333333333333335e-05	4.166666666666667e-06	0.0	0.0	0.0	0.0	0.0	0.0	0.0	0.0	0.0	0.0	0.0
0.3293964347268594	0.4130413062121679	0.1927387325878621	0.052184375078058	0.010645029682855548	0.0016027909377784068	0.00025394869403761773	9.99142402770955e-05	8.326186689757958e-06	8.326186689757958e-06	1.6652373379515917e-05	4.163093344878979e-06	0.0	0.0	0.0	0.0	0.0	0.0	0.0	0.0	0.0	0.0	0.0	0.0	0.0
0.3280864609026065	0.4127266515565629	0.19346210252649823	0.05378808079461369	0.010174321711885875	0.0015373975068328778	0.00020415305646290246	1.666555562962469e-05	4.166388907406173e-06	0.0	0.0	0.0	0.0	0.0	0.0	0.0	0.0	0.0	0.0	0.0	0.0	0.0	0.0	0.0	0.0
0.32435728795497687	0.4130049285690499	0.19346298578041227	0.05623730393952513	0.01114755736121749	0.0015609910419927403	0.00015818042558859768	6.243964167970961e-05	8.325285557294615e-06	0.0	0.0	0.0	0.0	0.0	0.0	0.0	0.0	0.0	0.0	0.0	0.0	0.0	0.0	0.0	0.0
0.2963958221366763	0.3981010469655497	0.20773912934794836	0.07119615709899303	0.01915201206530932	0.005003603761243527	0.0016039862182171173	0.0004707803705416474	0.00019164510659217505	0.00010415494923487775	2.499718781637066e-05	1.249859390818533e-05	4.16619796939511e-06	0.0	0.0	0.0	0.0	0.0	0.0	0.0	0.0	0.0	0.0	0.0	0.0
0.3267726375246807	0.41712695675355943	0.19007689552039855	0.052964601401281314	0.01105945864887156	0.0016828705439337515	0.0002790899169395083	3.332416918680696e-05	4.16552114835087e-06	0.0	0.0	0.0	0.0	0.0	0.0	0.0	0.0	0.0	0.0	0.0	0.0	0.0	0.0	0.0	0.0
0.2732435624063727	0.3914340676077731	0.21873839438841297	0.08129874356866558	0.02423981940103569	0.007256506444896034	0.0023451159413637557	0.0008011783998965145	0.00037555237495149116	0.00015856655831285183	5.841925832578751e-05	3.3382433329021435e-05	1.6691216664510718e-05	0.0	0.0	0.0	0.0	0.0	0.0	0.0	0.0	0.0	0.0	0.0	0.0
0.32771566758513904	0.41322100776678017	0.1924962747758622	0.054084427314425566	0.01057630674203135	0.0017148517818641937	0.0001623282026521931	2.9135831245265428e-05	0.0	0.0	0.0	0.0	0.0	0.0	0.0	0.0	0.0	0.0	0.0	0.0	0.0	0.0	0.0	0.0	0.0
0.3427230046948357	0.4170162820897013	0.18027669563480173	0.04887540372257184	0.009922418672793261	0.0011362501248626511	4.9945060433523126e-05	0.0	0.0	0.0	0.0	0.0	0.0	0.0	0.0	0.0	0.0	0.0	0.0	0.0	0.0	0.0	0.0	0.0	0.0
0.3366110155120476	0.41023803472398723	0.18805284845858664	0.052848458586624555	0.010441362126937965	0.001566620973554938	0.0002374930731187007	4.166545142433346e-06	0.0	0.0	0.0	0.0	0.0	0.0	0.0	0.0	0.0	0.0	0.0	0.0	0.0	0.0	0.0	0.0	0.0
0.330818076516029	0.41057157857017856	0.19269422754810375	0.053457887850934575	0.010583245139623837	0.0015249872917725686	0.0002749977083524304	3.7499687502604144e-05	8.333263889467588e-06	8.333263889467588e-06	8.333263889467588e-06	4.166631944733794e-06	8.333263889467588e-06	0.0	0.0	0.0	0.0	0.0	0.0	0.0	0.0	0.0	0.0	0.0	0.0
0.3305026480380351	0.41088549891870046	0.19260882790461228	0.05370662822046011	0.010508814987353588	0.001566738475513461	0.00019584230943918264	2.083428823821092e-05	4.166857647642183e-06	0.0	0.0	0.0	0.0	0.0	0.0	0.0	0.0	0.0	0.0	0.0	0.0	0.0	0.0	0.0	0.0
0.33570095482494877	0.4097248837713086	0.18807385312692673	0.05386929063005116	0.010818849877522454	0.0016247021379413775	0.00017913382546533136	8.331805835596807e-06	0.0	0.0	0.0	0.0	0.0	0.0	0.0	0.0	0.0	0.0	0.0	0.0	0.0	0.0	0.0	0.0	0.0
0.3291194620022417	0.41408577464260565	0.19091170453456444	0.05380810913287861	0.010291623784900896	0.0015791600868329716	0.0001833325694476273	2.0833246528139467e-05	0.0	0.0	0.0	0.0	0.0	0.0	0.0	0.0	0.0	0.0	0.0	0.0	0.0	0.0	0.0	0.0	0.0
0.3295924443759656	0.4113242746909082	0.19436243175827334	0.05326081977521352	0.009681892570552889	0.0016573734378838923	0.00011659913633354016	4.164254869055005e-06	0.0	0.0	0.0	0.0	0.0	0.0	0.0	0.0	0.0	0.0	0.0	0.0	0.0	0.0	0.0	0.0	0.0
0.3290860226254714	0.41097106189712285	0.1936373674451551	0.053576116169086856	0.01081272526510969	0.0016375341152940687	0.00025833871538990394	1.6667013896122837e-05	4.166753474030709e-06	0.0	0.0	0.0	0.0	0.0	0.0	0.0	0.0	0.0	0.0	0.0	0.0	0.0	0.0	0.0	0.0
0.3331486118807838	0.4111191203369986	0.19073253861442244	0.0530747788550881	0.010216624097399594	0.0014958271007204137	0.0001708326215307436	4.1666493056278935e-05	0.0	0.0	0.0	0.0	0.0	0.0	0.0	0.0	0.0	0.0	0.0	0.0	0.0	0.0	0.0	0.0	0.0
0.32975695934600274	0.4111941200244999	0.19226169890958789	0.054558106007891634	0.010499956250182291	0.0015416602430823206	0.0001708326215307436	1.6666597222511573e-05	0.0	0.0	0.0	0.0	0.0	0.0	0.0	0.0	0.0	0.0	0.0	0.0	0.0	0.0	0.0	0.0	0.0
0.3344665108547575	0.41179754450429734	0.1888990263838722	0.05256777193135944	0.010540217386775986	0.0015914478425883107	0.00013331500252048676	4.166093828765211e-06	0.0	0.0	0.0	0.0	0.0	0.0	0.0	0.0	0.0	0.0	0.0	0.0	0.0	0.0	0.0	0.0	0.0
0.33085627216865665	0.41087575560773343	0.192881883732161	0.05360027310119732	0.010116401059099766	0.0014279529066959752	0.00019566701636941934	4.579440808645984e-05	0.0	0.0	0.0	0.0	0.0	0.0	0.0	0.0	0.0	0.0	0.0	0.0	0.0	0.0	0.0	0.0	0.0
0.31865186710404014	0.4128969601987354	0.19540507758933298	0.0579116944610011	0.01272106603533722	0.001984019473401218	0.00034178486726659635	5.00172976487702e-05	2.9176756961782616e-05	8.336216274795034e-06	0.0	0.0	0.0	0.0	0.0	0.0	0.0	0.0	0.0	0.0	0.0	0.0	0.0	0.0	0.0
0.322871243830824	0.4071968513775223	0.1986214364548843	0.05610878573957227	0.012223818745965306	0.0021365652527019427	0.0005705837029632869	0.00012078049186814102	6.663751275483643e-05	3.331875637741821e-05	2.082422273588638e-05	8.329689094354553e-06	1.249453364153183e-05	8.329689094354553e-06	0.0	0.0	0.0	0.0	0.0	0.0	0.0	0.0	0.0	0.0	0.0
0.3316984438787164	0.41183848233530324	0.19282697443010743	0.05232338417964127	0.009410650730301381	0.001636273780996798	0.00019934299870011754	4.56827705354436e-05	2.076489569792891e-05	0.0	0.0	0.0	0.0	0.0	0.0	0.0	0.0	0.0	0.0	0.0	0.0	0.0	0.0	0.0	0.0
0.3331695290766437	0.41035465009744965	0.19083889990171746	0.052814379237394016	0.010840232546517633	0.0015741866702203861	0.00024987090003498195	6.246772500874549e-05	3.748063500524729e-05	1.665806000233213e-05	8.329030001166064e-06	1.665806000233213e-05	8.329030001166064e-06	8.329030001166064e-06	0.0	0.0	0.0	0.0	0.0	0.0	0.0	0.0	0.0	0.0	0.0
0.33005695809600794	0.41165245144811896	0.1924450314790355	0.053508110382873404	0.010729121961991824	0.0014249940625247395	0.00015416602430823204	2.9166545139395252e-05	0.0	0.0	0.0	0.0	0.0	0.0	0.0	0.0	0.0	0.0	0.0	0.0	0.0	0.0	0.0	0.0	0.0
0.3302902904571231	0.4115149520210332	0.19276169682626323	0.05330394456689764	0.01030412373281778	0.001599993333361111	0.0001833325694476273	2.4999895833767358e-05	1.6666597222511573e-05	0.0	0.0	0.0	0.0	0.0	0.0	0.0	0.0	0.0	0.0	0.0	0.0	0.0	0.0	0.0	0.0
0.12657178676596154	0.27211122356753425	0.2611029892583291	0.17065470463528715	0.09147288758939244	0.04431616082101519	0.019738184786728476	0.008634154265222226	0.003307051850741171	0.001303661497836255	0.00042067032358294494	0.00023740800439829565	7.913600146609856e-05	2.4990316252452174e-05	2.4990316252452174e-05	0.0	0.0	0.0	0.0	0.0	0.0	0.0	0.0	0.0	0.0
0.33203056641194656	0.4105590786743444	0.1913900717494021	0.05401204989958417	0.010183248472929392	0.001579153507054108	0.0002166648611261573	2.4999791668402765e-05	4.166631944733794e-06	0.0	0.0	0.0	0.0	0.0	0.0	0.0	0.0	0.0	0.0	0.0	0.0	0.0	0.0	0.0	0.0
0.3317819509085379	0.4122857821425744	0.1921866992220866	0.052145616059933085	0.00996662513906192	0.0014374940104416231	0.0001833325694476273	1.2499947916883679e-05	0.0	0.0	0.0	0.0	0.0	0.0	0.0	0.0	0.0	0.0	0.0	0.0	0.0	0.0	0.0	0.0	0.0
0.33092240043971416	0.41468462166258596	0.19102583320841454	0.05201618947684005	0.009781142257532604	0.0013990905911157748	0.00015823048351904596	1.2491880277819417e-05	0.0	0.0	0.0	0.0	0.0	0.0	0.0	0.0	0.0	0.0	0.0	0.0	0.0	0.0	0.0	0.0	0.0
0.33135059482155355	0.4107975940551168	0.1913925822253324	0.054246226132160354	0.010367723016428404	0.0015911893098737046	0.00022076710320237261	2.9157919290879404e-05	4.1654170415542e-06	0.0	0.0	0.0	0.0	0.0	0.0	0.0	0.0	0.0	0.0	0.0	0.0	0.0	0.0	0.0	0.0
0.3386276181958109	0.4069222289244337	0.187890259375585	0.05293591530253552	0.01158974145641367	0.0017846371445805686	0.00017055972710443664	7.487988019219169e-05	4.159993344010649e-06	0.0	0.0	0.0	0.0	0.0	0.0	0.0	0.0	0.0	0.0	0.0	0.0	0.0	0.0	0.0	0.0
0.32901627742392076	0.411206860663586	0.19461720994130136	0.05277881853378294	0.010619874276674577	0.0014695474792889554	0.00019566212897048415	6.244536030972898e-05	2.0815120103242997e-05	0.0	8.326048041297199e-06	4.1630240206485995e-06	0.0	0.0	0.0	0.0	0.0	0.0	0.0	0.0	0.0	0.0	0.0	0.0	0.0
0.3317583333333333	0.4124875	0.19149166666666667	0.05237083333333333	0.010154166666666667	0.001525	0.0002	1.25e-05	0.0	0.0	0.0	0.0	0.0	0.0	0.0	0.0	0.0	0.0	0.0	0.0	0.0	0.0	0.0	0.0	0.0
0.3278736338598589	0.4132441114828688	0.19168670130541124	0.05372060949746043	0.011195786684222149	0.0016874929687792967	0.00039583168403464986	9.583293402944155e-05	6.249973958441839e-05	3.3333194445023147e-05	0.0	4.166649305627893e-06	0.0	0.0	0.0	0.0	0.0	0.0	0.0	0.0	0.0	0.0	0.0	0.0	0.0
0.329371873216614	0.41364975027388645	0.1916705198218801	0.05232793058488813	0.011017941123788339	0.0016912227207024823	0.0002582655386294431	1.2496719611102086e-05	0.0	0.0	0.0	0.0	0.0	0.0	0.0	0.0	0.0	0.0	0.0	0.0	0.0	0.0	0.0	0.0	0.0
0.35403325866648905	0.3985086061171298	0.18559568320162545	0.04829334909941793	0.010671252154651966	0.0026188909891830224	0.0002123425126364613	6.66172588663408e-05	0.0	0.0	0.0	0.0	0.0	0.0	0.0	0.0	0.0	0.0	0.0	0.0	0.0	0.0	0.0	0.0	0.0
0.33347383356981886	0.41082547366663885	0.18964610633503046	0.05376012019030131	0.01052917118771388	0.0016067106251564979	0.00014189132793589852	1.6693097404223353e-05	0.0	0.0	0.0	0.0	0.0	0.0	0.0	0.0	0.0	0.0	0.0	0.0	0.0	0.0	0.0	0.0	0.0
0.32915833333333333	0.413775	0.19117916666666668	0.0535	0.010745833333333333	0.0014333333333333333	0.00018333333333333334	2.5e-05	0.0	0.0	0.0	0.0	0.0	0.0	0.0	0.0	0.0	0.0	0.0	0.0	0.0	0.0	0.0	0.0	0.0
0.3319295702485535	0.4103653532942612	0.19091177953005178	0.054625961702677146	0.01035952163752921	0.001599540132211989	0.00018328064014929042	2.0827345471510275e-05	4.165469094302055e-06	0.0	0.0	0.0	0.0	0.0	0.0	0.0	0.0	0.0	0.0	0.0	0.0	0.0	0.0	0.0	0.0
0.21903418782084882	0.34702427010791337	0.24024661158675087	0.11556382031633511	0.047071695413057765	0.017950894008603117	0.007737812944612236	0.0028579986521229065	0.0012646748038506019	0.0008486633552155355	0.0003078484719899492	9.152251869971462e-05	0.0	0.0	0.0	0.0	0.0	0.0	0.0	0.0	0.0	0.0	0.0	0.0	0.0
0.3340957285039974	0.40995196493815433	0.19082376173276175	0.052780242716626465	0.01064020363866635	0.0014664650277253545	0.00019164031612319972	3.74948444588869e-05	4.166093828765211e-06	0.0	0.0	4.166093828765211e-06	4.166093828765211e-06	0.0	0.0	0.0	0.0	0.0	0.0	0.0	0.0	0.0	0.0	0.0	0.0
0.3309091817863748	0.4140384198863731	0.18988354076073374	0.052027623665050565	0.011008646973559254	0.0018826743972942804	0.00019159960680428516	2.49912530614285e-05	1.6660835374285666e-05	1.249562653071425e-05	4.165208843571416e-06	0.0	0.0	0.0	0.0	0.0	0.0	0.0	0.0	0.0	0.0	0.0	0.0	0.0	0.0
0.3321194495022937	0.4121649493127112	0.19076170515956184	0.05288727963633485	0.010358290173790943	0.0015166603472485532	0.0001833325694476273	4.166649305627893e-06	0.0	4.166649305627893e-06	0.0	0.0	0.0	0.0	0.0	0.0	0.0	0.0	0.0	0.0	0.0	0.0	0.0	0.0	0.0
0.33040978312951813	0.40863732005583214	0.19287931501427052	0.05619882919105852	0.01020812066415283	0.0013916376742151206	0.0002499947917751713	2.4999479177517136e-05	0.0	0.0	0.0	0.0	0.0	0.0	0.0	0.0	0.0	0.0	0.0	0.0	0.0	0.0	0.0	0.0	0.0
0.3312171692556351	0.4150805850277226	0.19078385550098517	0.05092540521626114	0.010301720008164728	0.0014829811253160709	0.00020411818859687492	4.16567731830357e-06	0.0	0.0	0.0	0.0	0.0	0.0	0.0	0.0	0.0	0.0	0.0	0.0	0.0	0.0	0.0	0.0	0.0
0.3299307965685764	0.4132373956844724	0.19166975672556527	0.05286292220967682	0.010536753646616699	0.0015415574730123283	0.00019581946278805253	2.0831857743409842e-05	4.166371548681968e-06	0.0	0.0	0.0	0.0	0.0	0.0	0.0	0.0	0.0	0.0	0.0	0.0	0.0	0.0	0.0	0.0
0.33201541506093113	0.4118279345901469	0.19164253723570462	0.0521570669721904	0.010578064784918238	0.0015623372565357774	0.0001958129361524841	1.249869805228622e-05	8.332465368190814e-06	0.0	0.0	0.0	0.0	0.0	0.0	0.0	0.0	0.0	0.0	0.0	0.0	0.0	0.0	0.0	0.0
0.33658534543734747	0.41028087841994904	0.1881730555939212	0.05231679704012489	0.010823298971661037	0.0016029866613094267	0.0001967111568708696	8.370687526419983e-06	1.2556031289629973e-05	0.0	0.0	0.0	0.0	0.0	0.0	0.0	0.0	0.0	0.0	0.0	0.0	0.0	0.0	0.0	0.0
0.3171435111009384	0.4127177011589921	0.19840196425227324	0.0592230383486964	0.010603633034395222	0.0017520131505025073	0.00015813895420212654	0.0	0.0	0.0	0.0	0.0	0.0	0.0	0.0	0.0	0.0	0.0	0.0	0.0	0.0	0.0	0.0	0.0	0.0
0.03782128112931149	0.13177936476228524	0.2031354041816487	0.20984818218138235	0.17042465707817286	0.11564039818884006	0.06771041416966307	0.03469170328938607	0.017112797975762418	0.00722882540950859	0.0029131708616327075	0.001082034891463577	0.00040784392062857903	0.00017479025169796244	2.080836329737648e-05	8.323345318950592e-06	0.0	0.0	0.0	0.0	0.0	0.0	0.0	0.0	0.0
0.3224802908582066	0.4089964475651453	0.1964625578363881	0.05787595213999842	0.011994152850485388	0.001836604655230575	0.00031651236688780884	3.748172765776684e-05	0.0	0.0	0.0	0.0	0.0	0.0	0.0	0.0	0.0	0.0	0.0	0.0	0.0	0.0	0.0	0.0	0.0
0.33017641519654	0.41153823718135685	0.19296089199256672	0.053562053649552924	0.010212414896542529	0.0013874884375963533	0.0001333322222314814	2.9166423613136558e-05	0.0	0.0	0.0	0.0	0.0	0.0	0.0	0.0	0.0	0.0	0.0	0.0	0.0	0.0	0.0	0.0	0.0
0.33281111328702795	0.4100607914133691	0.19116587014220773	0.05389144211899117	0.010466623055737269	0.0014291607118303673	0.00014999937500260416	2.4999895833767358e-05	0.0	0.0	0.0	0.0	0.0	0.0	0.0	0.0	0.0	0.0	0.0	0.0	0.0	0.0	0.0	0.0	0.0
0.3313592228969065	0.4118371712648318	0.19136663101337206	0.05305959371891608	0.010550323168676153	0.0015773461463227858	0.00022474061187712516	8.32372636581945e-06	8.32372636581945e-06	4.161863182909725e-06	4.161863182909725e-06	0.0	0.0	0.0	0.0	0.0	0.0	0.0	0.0	0.0	0.0	0.0	0.0	0.0	0.0
0.33099152030335227	0.4147217534429235	0.19014521740942142	0.05206992103673146	0.010175635977248578	0.0016084338604496113	0.00025001562597662353	2.9168489697272745e-05	8.333854199220785e-06	0.0	0.0	0.0	0.0	0.0	0.0	0.0	0.0	0.0	0.0	0.0	0.0	0.0	0.0	0.0	0.0
0.3298758558611119	0.41265111704721147	0.1916837179065106	0.053591595370953024	0.01040993819880565	0.0016169159412076028	0.00017085967419977247	0.0	0.0	0.0	0.0	0.0	0.0	0.0	0.0	0.0	0.0	0.0	0.0	0.0	0.0	0.0	0.0	0.0	0.0
0.11451695796963987	0.266271670141689	0.26911714933960645	0.1819017494891926	0.09622817316892787	0.04401509232138455	0.01733193496763842	0.0071074304194679245	0.0023691434731559747	0.0007730009568498331	0.0002799516978861558	4.596221905593602e-05	4.1783835505396384e-05	0.0	0.0	0.0	0.0	0.0	0.0	0.0	0.0	0.0	0.0	0.0	0.0
0.29068241196398137	0.40274264856013037	0.2147324646751699	0.07052048652635351	0.0171467621162813	0.0034668544546162918	0.0005583635780271432	0.000112506094080096	2.0834461866684446e-05	1.2500677120010668e-05	4.166892373336889e-06	0.0	0.0	0.0	0.0	0.0	0.0	0.0	0.0	0.0	0.0	0.0	0.0	0.0	0.0
0.3079698972405804	0.41225862370717314	0.203197793131037	0.05950545466667778	0.013767928726799957	0.002562734917367425	0.0005500504212886181	0.00012084441073765095	5.000458375351074e-05	1.666819458450358e-05	0.0	0.0	0.0	0.0	0.0	0.0	0.0	0.0	0.0	0.0	0.0	0.0	0.0	0.0	0.0
0.32574811929964714	0.41297183942480525	0.19387440916050863	0.05564709406830438	0.010019306304507024	0.0014521336795153452	0.00028293722122362024	4.160841488582651e-06	0.0	0.0	0.0	0.0	0.0	0.0	0.0	0.0	0.0	0.0	0.0	0.0	0.0	0.0	0.0	0.0	0.0
0.036757414397973386	0.12352191195220119	0.18479121355299452	0.19558261043473912	0.16652917010408072	0.12019282851262052	0.07922718598701699	0.04598635034124147	0.025220202828262626	0.012699682507937302	0.005695690941059807	0.002383273751489546	0.0007999800004999875	0.00037915718773697324	0.00017499562510937225	4.1665625026041016e-05	1.6666250010416408e-05	0.0	0.0	0.0	0.0	0.0	0.0	0.0	0.0
0.33108403078343085	0.41254121296030666	0.190700111009941	0.053056099518125385	0.010664438152495228	0.0016422818987273354	0.00018709540618412683	8.731118955259251e-05	1.2473027078941788e-05	8.315351385961192e-06	1.2473027078941788e-05	4.157675692980596e-06	0.0	0.0	0.0	0.0	0.0	0.0	0.0	0.0	0.0	0.0	0.0	0.0	0.0
0.3315623581727867	0.41297586282992393	0.19119453384908128	0.05216326836519284	0.010450974105733878	0.0014115060644795956	0.0001998592657670224	2.0818673517398167e-05	2.0818673517398167e-05	0.0	0.0	0.0	0.0	0.0	0.0	0.0	0.0	0.0	0.0	0.0	0.0	0.0	0.0	0.0	0.0
0.3259473640376447	0.40869909219621886	0.19852169567752145	0.054822187057549765	0.010606312984092613	0.0012742566836012326	8.328475056217206e-05	4.164237528108603e-05	4.164237528108604e-06	0.0	0.0	0.0	0.0	0.0	0.0	0.0	0.0	0.0	0.0	0.0	0.0	0.0	0.0	0.0	0.0
0.32864994145760157	0.41328849943957635	0.1924940728425772	0.05315066438330479	0.010616799376658876	0.001579186406496748	0.0002083359375325525	1.250015625195315e-05	0.0	0.0	0.0	0.0	0.0	0.0	0.0	0.0	0.0	0.0	0.0	0.0	0.0	0.0	0.0	0.0	0.0
0.33485357757202416	0.4093871957949628	0.19177152186860924	0.05235471254888731	0.010212709241835455	0.001278671181583803	0.00013328168667974493	8.330105417484058e-06	0.0	0.0	0.0	0.0	0.0	0.0	0.0	0.0	0.0	0.0	0.0	0.0	0.0	0.0	0.0	0.0	0.0
0.28124479253457757	0.39863356107315445	0.21398516913847693	0.07528745209131811	0.021804699216797202	0.006115647392101317	0.0019205132477920347	0.0006207298783536077	0.00018746875520746543	6.248958506915514e-05	4.999166805532411e-05	4.999166805532411e-05	2.0829861689718382e-05	1.2497917013831027e-05	4.165972337943676e-06	0.0	0.0	0.0	0.0	0.0	0.0	0.0	0.0	0.0	0.0
0.32969862625572394	0.4122607822467406	0.1922658655588935	0.05371227619884917	0.010137457760592664	0.001674993020862413	0.00023333236111516202	1.2499947916883679e-05	4.166649305627893e-06	0.0	0.0	0.0	0.0	0.0	0.0	0.0	0.0	0.0	0.0	0.0	0.0	0.0	0.0	0.0	0.0
0.3307238176977656	0.4161087247259592	0.18991413179789934	0.051558418291885226	0.010140863848278678	0.0013498931334602678	0.00018748515742503718	1.6665347326669972e-05	0.0	0.0	0.0	0.0	0.0	0.0	0.0	0.0	0.0	0.0	0.0	0.0	0.0	0.0	0.0	0.0	0.0
0.3295411957725717	0.4135359323078461	0.1910171312451592	0.05366318822716181	0.010535257718221416	0.0015365652561358507	0.0001665653394185204	4.16413348546301e-06	0.0	0.0	0.0	0.0	0.0	0.0	0.0	0.0	0.0	0.0	0.0	0.0	0.0	0.0	0.0	0.0	0.0
0.3294291178639733	0.41283432709575535	0.1923482376863044	0.05360900344587641	0.010012625157814472	0.0015708529689954457	0.00018333562502864618	1.250015625195315e-05	0.0	0.0	0.0	0.0	0.0	0.0	0.0	0.0	0.0	0.0	0.0	0.0	0.0	0.0	0.0	0.0	0.0
0.22499801762022612	0.36106021843738395	0.23786470571050577	0.10890151119940236	0.04190959513544871	0.015637846342613653	0.005905405010621382	0.0023788557286602034	0.0007595644607301	0.0003672619370563121	0.00011685607088155385	5.8428035440776924e-05	3.756087992621374e-05	4.1734311029126374e-06	0.0	0.0	0.0	0.0	0.0	0.0	0.0	0.0	0.0	0.0	0.0
0.33517737823471583	0.41053605052238684	0.19031709796210822	0.05201373035842234	0.010281105760418576	0.0015454984753303451	0.00011247563028010598	1.666305633779348e-05	0.0	0.0	0.0	0.0	0.0	0.0	0.0	0.0	0.0	0.0	0.0	0.0	0.0	0.0	0.0	0.0	0.0
0.027951112629237447	0.09902025310128217	0.16139580608342846	0.17555881397305695	0.1682440369571194	0.13433612983312646	0.09744149428064416	0.06461247511059642	0.036940457048595776	0.019007589705992617	0.009201789537702761	0.0035574143346302207	0.001862018978430572	0.0006623288983679216	0.00016245803167515058	3.749031500195783e-05	8.331181111546184e-06	0.0	0.0	0.0	0.0	0.0	0.0	0.0	0.0
0.32984587692653844	0.4125865093353	0.19250176039466174	0.05275350724782607	0.01042903630371287	0.001658312604425778	0.00019583088544726523	2.0833072919921835e-05	8.333229167968734e-06	0.0	0.0	0.0	0.0	0.0	0.0	0.0	0.0	0.0	0.0	0.0	0.0	0.0	0.0	0.0	0.0
0.33035190066332715	0.41066320220859204	0.1925938880630265	0.05433619400965218	0.010355898114951719	0.0015115363955478381	0.00017488850857578294	1.2492036326841639e-05	0.0	0.0	0.0	0.0	0.0	0.0	0.0	0.0	0.0	0.0	0.0	0.0	0.0	0.0	0.0	0.0	0.0
0.3317458134893353	0.4100051250640633	0.19317324799893332	0.05310483047704763	0.010158460314087259	0.0016083534377513051	0.00017916890627799514	2.50003125039063e-05	0.0	0.0	0.0	0.0	0.0	0.0	0.0	0.0	0.0	0.0	0.0	0.0	0.0	0.0	0.0	0.0	0.0
0.33182408903847116	0.41269014811976207	0.19123944084373282	0.05192938902680818	0.01050917209550309	0.0015911627984471583	0.00017910994851630318	2.4992085839484162e-05	8.330695279828055e-06	0.0	4.165347639914028e-06	0.0	0.0	0.0	0.0	0.0	0.0	0.0	0.0	0.0	0.0	0.0	0.0	0.0	0.0
0.31774883116233715	0.4117392137743664	0.19851072163745614	0.05807935595169638	0.011746714336908602	0.0018626396979773484	0.0002916885433074147	1.6667916760423697e-05	4.166979190105924e-06	0.0	0.0	0.0	0.0	0.0	0.0	0.0	0.0	0.0	0.0	0.0	0.0	0.0	0.0	0.0	0.0
0.3278191917129535	0.41193971390355394	0.1939838909283342	0.053802465946355876	0.010583818425011146	0.0016917442049427264	0.00016250744825804515	1.250057294292655e-05	4.166857647642183e-06	0.0	0.0	0.0	0.0	0.0	0.0	0.0	0.0	0.0	0.0	0.0	0.0	0.0	0.0	0.0	0.0
0.32759352856441043	0.4137988459328709	0.19248607375704638	0.05406879439120044	0.010300007493942397	0.0015196049859696745	0.0002164916692340358	1.2489903994271297e-05	4.163301331423766e-06	0.0	0.0	0.0	0.0	0.0	0.0	0.0	0.0	0.0	0.0	0.0	0.0	0.0	0.0	0.0	0.0
0.3304263767765699	0.4115558814828395	0.19172163217346738	0.053650223542598095	0.010816711736298902	0.0016041733507222947	0.0001833340972254051	3.333347222280093e-05	4.166684027850116e-06	0.0	4.166684027850116e-06	0.0	0.0	0.0	0.0	0.0	0.0	0.0	0.0	0.0	0.0	0.0	0.0	0.0	0.0
0.33562188847459745	0.411502489220322	0.1894348740808632	0.05176745058012373	0.010019372174891161	0.0014706188680817381	0.0001624763055387756	2.0830295581894307e-05	0.0	0.0	0.0	0.0	0.0	0.0	0.0	0.0	0.0	0.0	0.0	0.0	0.0	0.0	0.0	0.0	0.0
0.32885660012663714	0.4140492218482354	0.19100126637118006	0.05366664444962842	0.010593361548971907	0.0016121238377711867	0.0002124504282334122	8.331389342486753e-06	0.0	0.0	0.0	0.0	0.0	0.0	0.0	0.0	0.0	0.0	0.0	0.0	0.0	0.0	0.0	0.0	0.0
0.3264899615762072	0.41001596832947984	0.19505480796420432	0.05510321196294017	0.01127763269515461	0.00183802125783862	0.00021207937590445616	8.316838270762986e-06	0.0	0.0	0.0	0.0	0.0	0.0	0.0	0.0	0.0	0.0	0.0	0.0	0.0	0.0	0.0	0.0	0.0
0.3272498426683449	0.4170393308299193	0.19198212879106774	0.0515631056226791	0.010298450856259298	0.001671258111436657	0.00016670903854729743	2.917408174577705e-05	0.0	0.0	0.0	0.0	0.0	0.0	0.0	0.0	0.0	0.0	0.0	0.0	0.0	0.0	0.0	0.0	0.0
0.33143857309551594	0.41192282047007833	0.19102350391731956	0.053446407734622434	0.0105142523753959	0.0015002500416736123	0.00013752292048674778	1.2502083680613435e-05	4.167361226871145e-06	0.0	0.0	0.0	0.0	0.0	0.0	0.0	0.0	0.0	0.0	0.0	0.0	0.0	0.0	0.0	0.0
0.328368770708803	0.41196573369519973	0.19286035398524784	0.05604905176576366	0.009628032434772473	0.0011114071163356033	1.665029387768694e-05	0.0	0.0	0.0	0.0	0.0	0.0	0.0	0.0	0.0	0.0	0.0	0.0	0.0	0.0	0.0	0.0	0.0	0.0
0.33084608205846083	0.41046312035463123	0.19192247441922475	0.054348731793487315	0.010657267606572676	0.0016331700163317	0.00012915375129153751	0.0	0.0	0.0	0.0	0.0	0.0	0.0	0.0	0.0	0.0	0.0	0.0	0.0	0.0	0.0	0.0	0.0	0.0
0.3229139767928096	0.41513465334988214	0.19439978675374223	0.05495672600354855	0.010891386017376239	0.0014827278861131706	0.00021657823055585635	4.164965972228007e-06	0.0	0.0	0.0	0.0	0.0	0.0	0.0	0.0	0.0	0.0	0.0	0.0	0.0	0.0	0.0	0.0	0.0
0.33073634916799294	0.4114706151936072	0.1908866687220338	0.05395755389089334	0.011069818599961671	0.001695677896192849	0.00015415253601753172	2.9163993300614112e-05	0.0	0.0	0.0	0.0	0.0	0.0	0.0	0.0	0.0	0.0	0.0	0.0	0.0	0.0	0.0	0.0	0.0
0.3354138715510704	0.4123382305147457	0.1895150873742719	0.05092457562853643	0.00962075316039033	0.0018291514237381355	0.00031249739585503453	4.166631944733794e-05	4.166631944733794e-06	0.0	0.0	0.0	0.0	0.0	0.0	0.0	0.0	0.0	0.0	0.0	0.0	0.0	0.0	0.0	0.0
0.11289422155563889	0.2655084781069033	0.2665958421863934	0.181185685122693	0.09672957546973295	0.04564012831729367	0.019122609673790775	0.007836520434945631	0.0027996500437445318	0.0010873640794900638	0.0003624546931633546	0.0001333166687497396	7.082448027329917e-05	3.33291671874349e-05	0.0	0.0	0.0	0.0	0.0	0.0	0.0	0.0	0.0	0.0	0.0
0.12466509718952479	0.26704723015062815	0.25346778057876207	0.1686410133544449	0.09486447634325715	0.04910102293797788	0.023487989333111105	0.010683555907414738	0.004633429863122148	0.0020833767370153546	0.0008708514760724182	0.0002791724827600575	9.58353299027063e-05	5.000104168836851e-05	1.2500260422092127e-05	8.333506948061418e-06	4.166753474030709e-06	4.166753474030709e-06	0.0	0.0	0.0	0.0	0.0	0.0	0.0
0.32972894139217035	0.41256745213242496	0.192374523407713	0.05319082442652666	0.010271475300539618	0.0016584369856449362	0.00019167864658207806	1.666770839844157e-05	0.0	0.0	0.0	0.0	0.0	0.0	0.0	0.0	0.0	0.0	0.0	0.0	0.0	0.0	0.0	0.0	0.0
0.33151942932857775	0.41149509579246496	0.19173076442303685	0.05297127476062301	0.010525087709064242	0.0015750131251093759	0.00017083475695630796	1.250010416753473e-05	0.0	0.0	0.0	0.0	0.0	0.0	0.0	0.0	0.0	0.0	0.0	0.0	0.0	0.0	0.0	0.0	0.0
0.33387634363803015	0.4109365886176152	0.19419215065411216	0.04988334305474544	0.009728355970335806	0.0012665611199066745	0.0001124906257811849	4.1663194733772185e-06	0.0	0.0	0.0	0.0	0.0	0.0	0.0	0.0	0.0	0.0	0.0	0.0	0.0	0.0	0.0	0.0	0.0
0.33229948126993114	0.41214894130773266	0.1901233128783274	0.05311362936195369	0.01042455932923123	0.0016569387432244528	0.0002164844589137476	1.6652650685672894e-05	0.0	0.0	0.0	0.0	0.0	0.0	0.0	0.0	0.0	0.0	0.0	0.0	0.0	0.0	0.0	0.0	0.0
0.33095695434602357	0.4118066174724272	0.19130336956929347	0.053708109549543546	0.01048328965295978	0.0015333269444710647	0.0001833325694476273	2.4999895833767358e-05	0.0	0.0	0.0	0.0	0.0	0.0	0.0	0.0	0.0	0.0	0.0	0.0	0.0	0.0	0.0	0.0	0.0
0.3287007931386223	0.41136207506713574	0.1931011511959531	0.05452880071611466	0.01037117222141266	0.0016778733059932968	0.0002164997814184899	2.4980744009825758e-05	8.32691466994192e-06	0.0	8.32691466994192e-06	0.0	0.0	0.0	0.0	0.0	0.0	0.0	0.0	0.0	0.0	0.0	0.0	0.0	0.0
0.33271849874881854	0.41098708014639446	0.19027534319011713	0.053232461600596234	0.011079513517339584	0.001557210843850058	0.0001415646221681871	8.327330715775712e-06	0.0	0.0	0.0	0.0	0.0	0.0	0.0	0.0	0.0	0.0	0.0	0.0	0.0	0.0	0.0	0.0	0.0
0.30410555840345416	0.4039334341906203	0.20731590419391271	0.06555306885385279	0.015466173216138832	0.002925694852527475	0.0005292923736053979	0.00012086203806737434	4.584422133590061e-05	0.0	4.167656485081874e-06	0.0	0.0	0.0	0.0	0.0	0.0	0.0	0.0	0.0	0.0	0.0	0.0	0.0	0.0
0.32996398909265	0.41397139942965383	0.1906704689744177	0.05321704377510876	0.010353656251951459	0.0015861451676692825	0.00020815553381486646	2.4978664057783974e-05	0.0	4.163110676297329e-06	0.0	0.0	0.0	0.0	0.0	0.0	0.0	0.0	0.0	0.0	0.0	0.0	0.0	0.0	0.0
0.33853429081080627	0.41305210565672007	0.18558436621424604	0.050735444629645875	0.010351785244319678	0.0015456660776425669	0.00015456660776425667	4.177475885520451e-05	0.0	0.0	0.0	0.0	0.0	0.0	0.0	0.0	0.0	0.0	0.0	0.0	0.0	0.0	0.0	0.0	0.0
0.330609815486175	0.4126483332154021	0.19221820331067666	0.05262785480306177	0.010239206170162288	0.001519231809800502	0.00013319292579072893	4.162278930960279e-06	0.0	0.0	0.0	0.0	0.0	0.0	0.0	0.0	0.0	0.0	0.0	0.0	0.0	0.0	0.0	0.0	0.0
0.3300694580439248	0.412435781517577	0.19278253007279136	0.05257894758771838	0.010220790746705222	0.0016708263715567852	0.00022083241319827834	1.6666597222511573e-05	4.166649305627893e-06	0.0	0.0	0.0	0.0	0.0	0.0	0.0	0.0	0.0	0.0	0.0	0.0	0.0	0.0	0.0	0.0
0.3264319732001117	0.41152745196895013	0.19572418448256465	0.05381227578218424	0.010437456510597872	0.0017874925521143663	0.0002458323090320457	2.9166545139395252e-05	4.166649305627893e-06	0.0	0.0	0.0	0.0	0.0	0.0	0.0	0.0	0.0	0.0	0.0	0.0	0.0	0.0	0.0	0.0
0.336774408391783	0.4015401585947094	0.1933773180427498	0.05539575831997835	0.011226507378192186	0.001590109684267488	9.573958831977022e-05	0.0	0.0	0.0	0.0	0.0	0.0	0.0	0.0	0.0	0.0	0.0	0.0	0.0	0.0	0.0	0.0	0.0	0.0
0.328477798009175	0.4129982791738368	0.19229086545472726	0.05413310777871759	0.010295790434206524	0.001558326840304832	0.00023333236111516202	1.2499947916883679e-05	0.0	0.0	0.0	0.0	0.0	0.0	0.0	0.0	0.0	0.0	0.0	0.0	0.0	0.0	0.0	0.0	0.0
0.32780585693231307	0.41599290573453124	0.19171586301073298	0.05327776713822993	0.01000441309941131	0.0010949482501644505	9.159262929132284e-05	1.6653205325695063e-05	0.0	0.0	0.0	0.0	0.0	0.0	0.0	0.0	0.0	0.0	0.0	0.0	0.0	0.0	0.0	0.0	0.0
0.3309883207544026	0.41161426833941456	0.19270338714783158	0.053027273787507705	0.009979840389197114	0.0015036403925292813	0.00016660835374285668	1.6660835374285666e-05	0.0	0.0	0.0	0.0	0.0	0.0	0.0	0.0	0.0	0.0	0.0	0.0	0.0	0.0	0.0	0.0	0.0
0.023163049045039494	0.08997489247065583	0.15601227479212382	0.185100367660836	0.17435367889843317	0.13897413050085983	0.09664108724345975	0.06187361294432624	0.036574550208813034	0.01964050015197758	0.009918098656351623	0.00445523323354166	0.0020069368397823183	0.0007994437204112139	0.00029562762577706344	0.00015822323633138608	4.163769377141739e-05	1.2491308131425217e-05	4.163769377141739e-06	0.0	0.0	0.0	0.0	0.0	0.0
0.10618041458422779	0.24026377327503198	0.24196029228479843	0.17516246149485418	0.10884399111307487	0.06271701479347903	0.03339683121928446	0.01700687361141795	0.008111611776426306	0.0037014960213086123	0.0015964785767581065	0.0007252931393104713	0.00022509097426876695	8.336702750695073e-05	2.0841756876737682e-05	4.168351375347536e-06	0.0	0.0	0.0	0.0	0.0	0.0	0.0	0.0	0.0
0.33180017248059596	0.4124994271477792	0.1897369879221921	0.05313152270369583	0.011048757014835832	0.0016039862182171173	0.0001666479187758044	1.249859390818533e-05	0.0	0.0	0.0	0.0	0.0	0.0	0.0	0.0	0.0	0.0	0.0	0.0	0.0	0.0	0.0	0.0	0.0
0.3311333608329896	0.41121152652258514	0.19164343779036094	0.053915992716757705	0.01049570213705662	0.001441648646058591	0.0001374982812714841	2.0833072919921835e-05	0.0	0.0	0.0	0.0	0.0	0.0	0.0	0.0	0.0	0.0	0.0	0.0	0.0	0.0	0.0	0.0	0.0
0.3288269152276949	0.4149069978592432	0.19109378514131495	0.0530816069836986	0.01040807656745883	0.0014827031844799293	0.00017909055318156451	1.6659586342471115e-05	0.0	4.164896585617779e-06	0.0	0.0	0.0	0.0	0.0	0.0	0.0	0.0	0.0	0.0	0.0	0.0	0.0	0.0	0.0
0.33341658861484025	0.4089083151212405	0.1925569778332813	0.05307524196066188	0.010227911333125195	0.0016318035175356437	0.00017483609116453324	8.325528150692059e-06	0.0	0.0	0.0	0.0	0.0	0.0	0.0	0.0	0.0	0.0	0.0	0.0	0.0	0.0	0.0	0.0	0.0
0.33135816050571093	0.4122069014372091	0.19061251192812703	0.053692198067330894	0.01030506836014818	0.0015876389184053604	0.0002125185953770955	2.0835156409519166e-05	4.167031281903834e-06	0.0	0.0	0.0	0.0	0.0	0.0	0.0	0.0	0.0	0.0	0.0	0.0	0.0	0.0	0.0	0.0
0.3281244141528181	0.4161983360898528	0.1927494511262847	0.05073801122326974	0.010115107254298296	0.0018080545915837975	0.00026662556189254154	0.0	0.0	0.0	0.0	0.0	0.0	0.0	0.0	0.0	0.0	0.0	0.0	0.0	0.0	0.0	0.0	0.0	0.0
0.32903919305715845	0.4123749567738952	0.1925196965214964	0.05399200889936963	0.010282604982147099	0.0016248849039859677	0.00016665486194727874	0.0	0.0	0.0	0.0	0.0	0.0	0.0	0.0	0.0	0.0	0.0	0.0	0.0	0.0	0.0	0.0	0.0	0.0
0.32951226026139646	0.4136941027224624	0.1929342836635564	0.05188702866013454	0.010215493498472684	0.0015732193827304745	0.00017109282411657681	1.251898713048123e-05	0.0	0.0	0.0	0.0	0.0	0.0	0.0	0.0	0.0	0.0	0.0	0.0	0.0	0.0	0.0	0.0	0.0
0.33019174520636985	0.4119397015074623	0.1919077023074423	0.053811154721131974	0.010208078131380048	0.0016582918760364325	0.0002583268751614543	2.499937501562461e-05	0.0	0.0	0.0	0.0	0.0	0.0	0.0	0.0	0.0	0.0	0.0	0.0	0.0	0.0	0.0	0.0	0.0
0.020627317032532178	0.08259257716499355	0.14905652518015577	0.1828799933352772	0.17515308035156413	0.14245428416711792	0.1031074270004582	0.0659682592577165	0.038063898029741326	0.02113966759695089	0.010863498146373975	0.004756945890781856	0.002011913191985671	0.0008497521556212771	0.00030824342899987505	0.00012079810055400508	3.748906568917399e-05	8.330903486483109e-06	0.0	0.0	0.0	0.0	0.0	0.0	0.0
0.1783267887852958	0.3212588851088283	0.2503612340671833	0.1383932475254946	0.0634564374617425	0.02757454746844667	0.011925929318881194	0.005113492040358277	0.0021569941994345177	0.0008661289449466789	0.0003497828431515434	0.0001540710142453227	4.996897759307763e-05	4.164081466089802e-06	4.164081466089802e-06	0.0	4.164081466089802e-06	0.0	0.0	0.0	0.0	0.0	0.0	0.0	0.0
0.33373154278314987	0.41195046051669765	0.19361751007706607	0.049735803345794784	0.009185271819719721	0.0014744888369081681	0.0003007455984628558	4.177022200872998e-06	0.0	0.0	0.0	0.0	0.0	0.0	0.0	0.0	0.0	0.0	0.0	0.0	0.0	0.0	0.0	0.0	0.0
0.3305180790160082	0.41262572811893233	0.19118590678411013	0.053520387330105584	0.01031241406321614	0.0016416529862251148	0.00018333180556828692	8.333263889467588e-06	4.166631944733794e-06	0.0	0.0	0.0	0.0	0.0	0.0	0.0	0.0	0.0	0.0	0.0	0.0	0.0	0.0	0.0	0.0
0.3269872481180455	0.4137217081939486	0.1923238753056744	0.05474019238219819	0.010460625804543353	0.0014997312981424162	0.0002374574555392159	2.0829601363089113e-05	8.331840545235645e-06	0.0	0.0	0.0	0.0	0.0	0.0	0.0	0.0	0.0	0.0	0.0	0.0	0.0	0.0	0.0	0.0
0.33660712424703504	0.4082706296767201	0.19129166058736477	0.05185401338141193	0.010396648394022136	0.0014423577964441294	0.00013339725285032412	4.168664151572629e-06	0.0	0.0	0.0	0.0	0.0	0.0	0.0	0.0	0.0	0.0	0.0	0.0	0.0	0.0	0.0	0.0	0.0
0.32836312127650713	0.4133983252093488	0.19363829521309836	0.05275590551181102	0.00993625796775403	0.0016497937757780278	0.00018747656542932134	4.582760488272299e-05	4.166145898429363e-06	4.166145898429363e-06	8.332291796858726e-06	8.332291796858726e-06	0.0	0.0	0.0	0.0	0.0	0.0	0.0	0.0	0.0	0.0	0.0	0.0	0.0
0.3282611322452823	0.4119857833925692	0.1940116916179516	0.053920608664130565	0.010212457448093966	0.0014583272569697627	0.00014166607639134836	8.333298611255787e-06	0.0	0.0	0.0	0.0	0.0	0.0	0.0	0.0	0.0	0.0	0.0	0.0	0.0	0.0	0.0	0.0	0.0
0.3333375	0.4106416666666667	0.190875	0.05270416666666667	0.010608333333333334	0.001575	0.00022916666666666666	4.166666666666667e-06	2.0833333333333333e-05	4.166666666666667e-06	0.0	0.0	0.0	0.0	0.0	0.0	0.0	0.0	0.0	0.0	0.0	0.0	0.0	0.0	0.0
0.012513434029542369	0.058980596679191206	0.11986070265181495	0.16678608026259883	0.17946613791437213	0.1559097233214753	0.12135198407078171	0.08171638993260075	0.0490581599753397	0.027717839558114153	0.014829502378552207	0.006902383550916013	0.003078371420716315	0.0011538685839491464	0.0003499096066849397	0.00017078921278669676	0.00010830535445010039	4.582149611350401e-05	0.0	0.0	0.0	0.0	0.0	0.0	0.0
0.3295986266723889	0.41330244457314763	0.1912200365831809	0.053095612101616244	0.010766621805742477	0.0015916600347498553	0.0002458323090320457	7.499968750130208e-05	5.416644097316261e-05	2.9166545139395252e-05	1.6666597222511573e-05	0.0	4.166649305627893e-06	0.0	0.0	0.0	0.0	0.0	0.0	0.0	0.0	0.0	0.0	0.0	0.0
0.3316389030091416	0.4111507404104966	0.19211089907584103	0.05274122715644036	0.010608244931292239	0.0015499870834409714	0.00018333180556828692	1.6666527778935175e-05	0.0	0.0	0.0	0.0	0.0	0.0	0.0	0.0	0.0	0.0	0.0	0.0	0.0	0.0	0.0	0.0	0.0
0.33499414688201695	0.41378836291831045	0.1903159017342726	0.050286823610769735	0.00897339226721879	0.0014164128926900596	0.00019579825281303766	2.916144190832476e-05	0.0	0.0	0.0	0.0	0.0	0.0	0.0	0.0	0.0	0.0	0.0	0.0	0.0	0.0	0.0	0.0	0.0
0.33011776079473953	0.4118835893290218	0.19179258098659044	0.053917442432222955	0.010517630782821759	0.0015751443882355883	0.0001625148971989099	2.9169340522881263e-05	4.167048646125895e-06	0.0	0.0	0.0	0.0	0.0	0.0	0.0	0.0	0.0	0.0	0.0	0.0	0.0	0.0	0.0	0.0
0.29452711034092044	0.4011605625354084	0.2135543373212917	0.0687422934648582	0.017116839404139033	0.003944912853667478	0.0007789849035225114	0.00014996500816476154	2.0828473356216882e-05	4.165694671243377e-06	0.0	0.0	0.0	0.0	0.0	0.0	0.0	0.0	0.0	0.0	0.0	0.0	0.0	0.0	0.0
0.3274971763891957	0.4148519844461763	0.19113448722811024	0.054246668972789146	0.010565097253074715	0.001492033458225147	0.00018754610508416652	2.5006147344555537e-05	0.0	0.0	0.0	0.0	0.0	0.0	0.0	0.0	0.0	0.0	0.0	0.0	0.0	0.0	0.0	0.0	0.0
0.24723008997001	0.38455931356214595	0.2408530489836721	0.08898700433188937	0.02809063645451516	0.008063978673775408	0.0020451516161279575	0.0001707764078640453	0.0	0.0	0.0	0.0	0.0	0.0	0.0	0.0	0.0	0.0	0.0	0.0	0.0	0.0	0.0	0.0	0.0
0.3305444560647664	0.41277328011133285	0.19138253590610038	0.05344977729259461	0.010241623993233362	0.0013999941666909721	0.0001833325694476273	2.0833246528139467e-05	4.166649305627893e-06	0.0	0.0	0.0	0.0	0.0	0.0	0.0	0.0	0.0	0.0	0.0	0.0	0.0	0.0	0.0	0.0
0.3147873536885075	0.4079518473778481	0.20311992335568793	0.0592118965301787	0.012504686133211146	0.002124380389053193	0.0002749198150539426	2.499271045944933e-05	0.0	0.0	0.0	0.0	0.0	0.0	0.0	0.0	0.0	0.0	0.0	0.0	0.0	0.0	0.0	0.0	0.0
0.15010686208749777	0.29213969978627585	0.24978648413316723	0.15151919143103543	0.08009032241937433	0.03994100712830533	0.019622628932337342	0.009253048589962046	0.0042411541938682405	0.0018372779955755346	0.000816567998033571	0.00040411783576151214	0.00016664653021093283	6.249244882909982e-05	1.2498489765819964e-05	0.0	0.0	0.0	0.0	0.0	0.0	0.0	0.0	0.0	0.0
0.08547414367586299	0.23991653338664534	0.26773457283753166	0.20075719712115153	0.11136378781820605	0.05542782886845262	0.023815473810475808	0.01010845661735306	0.0035652405704384915	0.0011870251899240305	0.00045815007330401173	0.00011245501799280288	5.831000932960149e-05	2.0825003332000533e-05	0.0	0.0	0.0	0.0	0.0	0.0	0.0	0.0	0.0	0.0	0.0
0.3303426080512267	0.4125493886013814	0.19236678088322848	0.052742238339293965	0.010262836872936503	0.0015029955826085508	0.0002206614013248011	1.2490267999517043e-05	0.0	0.0	0.0	0.0	0.0	0.0	0.0	0.0	0.0	0.0	0.0	0.0	0.0	0.0	0.0	0.0	0.0
0.33309324962322123	0.40822834875142594	0.1923986444290865	0.053914752241937765	0.010387436821902296	0.0014529921646668942	0.00024147147722257842	9.159262929132284e-05	5.828621863993272e-05	8.326602662847532e-05	4.995961597708519e-05	0.0	0.0	0.0	0.0	0.0	0.0	0.0	0.0	0.0	0.0	0.0	0.0	0.0	0.0
0.33091475554592936	0.41133593795556594	0.19212282265521521	0.0534308539440034	0.01031713635947119	0.001607757220329382	0.0002499104487558625	1.2495522437793124e-05	4.165174145931042e-06	4.165174145931042e-06	0.0	0.0	0.0	0.0	0.0	0.0	0.0	0.0	0.0	0.0	0.0	0.0	0.0	0.0	0.0
0.3297611259953084	0.4113857858925588	0.19267836384015066	0.05367477635509852	0.010608289132128617	0.0017083262153074362	0.0001708326215307436	1.2499947916883679e-05	0.0	0.0	0.0	0.0	0.0	0.0	0.0	0.0	0.0	0.0	0.0	0.0	0.0	0.0	0.0	0.0	0.0
0.06848853322680117	0.1928357115807959	0.23558590612684818	0.19978943250812517	0.1383794625951403	0.08357365492732093	0.0438321618956068	0.0207779345243297	0.00992913113860418	0.0041947041859652185	0.001622951024331781	0.0006075662809036924	0.00024968477297412017	7.490543189223605e-05	4.9936954594824036e-05	0.0	4.161412882902003e-06	4.161412882902003e-06	0.0	0.0	0.0	0.0	0.0	0.0	0.0
0.04421335066536677	0.15240106991975602	0.2203084768642352	0.21559216392103925	0.1587672591222325	0.09783016273779467	0.055250022914948044	0.030043580064828473	0.014540576123457407	0.006578673266171704	0.0026123040771942104	0.0009499287553433492	0.00038330458548942165	0.0002374821888358373	8.332708380204818e-05	0.00011249156313276505	4.999625028122891e-05	2.4998125140614454e-05	4.166354190102409e-06	1.6665416760409637e-05	0.0	0.0	0.0	0.0	0.0
0.32353063655065006	0.4164355495590036	0.19402177081511465	0.053506733628163806	0.010394023436523998	0.0017489943282612498	0.00027484196586962496	7.079262757247915e-05	4.164272210145833e-06	4.164272210145833e-06	4.164272210145833e-06	0.0	4.164272210145833e-06	0.0	0.0	0.0	0.0	0.0	0.0	0.0	0.0	0.0	0.0	0.0	0.0
0.01155438558492515	0.05554768787330995	0.11592289301155438	0.15873326613407085	0.17261602285885655	0.1557134645662732	0.12269974425404653	0.08542914504211062	0.05563515798768754	0.03247223865179397	0.017273264967802668	0.009030247998600478	0.004315192309294324	0.0018243766713039711	0.0008247182212743979	0.00030822802209245175	9.580060146116744e-05	4.1652435417898885e-06	0.0	0.0	0.0	0.0	0.0	0.0	0.0
0.3284486021737955	0.41129075866544096	0.1931874430657754	0.054124429617859564	0.010681796438569272	0.0017886185625330165	0.0002786917295109584	8.319156104804729e-05	4.1595780524023646e-05	2.4957468314414187e-05	8.319156104804728e-06	2.0797890262011823e-05	1.2478734157207093e-05	0.0	8.319156104804728e-06	0.0	0.0	0.0	0.0	0.0	0.0	0.0	0.0	0.0	0.0
0.3269489092636222	0.4129942628061615	0.19199722137366249	0.05513732021576201	0.01079646980545431	0.0018035963124615534	0.00030129683178012025	2.0923391095841685e-05	0.0	0.0	0.0	0.0	0.0	0.0	0.0	0.0	0.0	0.0	0.0	0.0	0.0	0.0	0.0	0.0	0.0
0.33434414023177844	0.41123617939950585	0.1897821149574463	0.05232901556559429	0.010636350779111655	0.0015682065872996065	0.00010399247926389963	0.0	0.0	0.0	0.0	0.0	0.0	0.0	0.0	0.0	0.0	0.0	0.0	0.0	0.0	0.0	0.0	0.0	0.0
0.027223170071990346	0.10313761391535933	0.16812450584661479	0.18771170571345347	0.16886937705463775	0.13140110690358286	0.09051225500395323	0.05527443718530232	0.03227913944488369	0.017007199034580332	0.009429486912737714	0.005247388789480255	0.0024385169156506178	0.0008072905829969622	0.0003162581665348924	0.00019141941658690857	2.496774998959677e-05	4.161291664932795e-06	0.0	0.0	0.0	0.0	0.0	0.0	0.0
0.3283625572790724	0.40648267997386284	0.19547510935568588	0.05666934419884214	0.011266444972551828	0.001627329140845129	0.00011653507913980464	0.0	0.0	0.0	0.0	0.0	0.0	0.0	0.0	0.0	0.0	0.0	0.0	0.0	0.0	0.0	0.0	0.0	0.0
0.3325685681510064	0.4104202732297424	0.18965898425278965	0.05473772030451559	0.010762331838565023	0.0016602356867243717	0.00018771509020752946	4.171446449056211e-06	0.0	0.0	0.0	0.0	0.0	0.0	0.0	0.0	0.0	0.0	0.0	0.0	0.0	0.0	0.0	0.0	0.0
0.3324013384058303	0.41083058665677724	0.191010346393763	0.05314037843716535	0.010583906628275698	0.0017792630434148517	0.0002208452957868551	3.333513898669511e-05	0.0	0.0	0.0	0.0	0.0	0.0	0.0	0.0	0.0	0.0	0.0	0.0	0.0	0.0	0.0	0.0	0.0
0.33064314522849236	0.4094655178160728	0.19366021132628913	0.053260724642511914	0.011062131262291258	0.0016707776407453084	0.00020832638912036266	1.6666111129629014e-05	1.249958334722176e-05	0.0	0.0	0.0	0.0	0.0	0.0	0.0	0.0	0.0	0.0	0.0	0.0	0.0	0.0	0.0	0.0
0.14206545345615218	0.2691779625053047	0.23346813450161014	0.15280794161944466	0.09000890353395409	0.05204406833254283	0.02946071211629513	0.015427244813899498	0.008063106917296987	0.00425206154255806	0.001897201627599291	0.0008321059770172329	0.000278755502300773	0.00013729748620784342	5.8247418391206304e-05	1.2481589655258494e-05	4.1605298850861645e-06	4.1605298850861645e-06	0.0	0.0	0.0	0.0	0.0	0.0	0.0
0.32749670882700926	0.414000399940009	0.19185872119182124	0.05399606725657818	0.010752553783599126	0.0016122581612758086	0.00020830208802013033	3.749437584362346e-05	2.0830208802013032e-05	4.166041760402606e-06	8.332083520805212e-06	4.166041760402606e-06	0.0	0.0	0.0	0.0	0.0	0.0	0.0	0.0	0.0	0.0	0.0	0.0	0.0
0.3299413698698636	0.4141737402022677	0.19140008084040686	0.05265044024685493	0.01002171023297872	0.0015834718871234566	0.0002125185953770955	1.6668125127615335e-05	0.0	0.0	0.0	0.0	0.0	0.0	0.0	0.0	0.0	0.0	0.0	0.0	0.0	0.0	0.0	0.0	0.0
0.33007527244129875	0.4095253550370953	0.19241283750889412	0.05467134362764067	0.01070624607305879	0.0019223807562196507	0.00042442172539914366	0.00011234692731153803	7.905894884886009e-05	4.160997307834742e-05	2.080498653917371e-05	8.321994615669484e-06	0.0	0.0	0.0	0.0	0.0	0.0	0.0	0.0	0.0	0.0	0.0	0.0	0.0
0.01742602180234377	0.0758075753340648	0.14191965757053637	0.17762276855556344	0.17575792973687834	0.15150250939720233	0.10871551404052583	0.06970408720937508	0.04053416993813074	0.02201511061789995	0.011093079236876248	0.0045682293209400125	0.0019315892014568272	0.0009637086512667971	0.00028786102570306927	9.178177631112353e-05	4.589088815556177e-05	1.2515696769698663e-05	0.0	0.0	0.0	0.0	0.0	0.0	0.0
0.3306319557001846	0.41055662268073884	0.19202419989916708	0.05416644097316261	0.010762455156436848	0.001599993333361111	0.0002416656597264178	1.6666597222511573e-05	0.0	0.0	0.0	0.0	0.0	0.0	0.0	0.0	0.0	0.0	0.0	0.0	0.0	0.0	0.0	0.0	0.0
0.34105942323162014	0.4120905457167508	0.18498851714925205	0.05089132763428267	0.00954056092996503	0.0013170892327955218	0.00011253610533379459	0.0	0.0	0.0	0.0	0.0	0.0	0.0	0.0	0.0	0.0	0.0	0.0	0.0	0.0	0.0	0.0	0.0	0.0
0.33144445231478203	0.4130649455627268	0.18968670963870984	0.05340811079953833	0.010654122274490523	0.0015124936979429252	0.0001916658680588831	3.749984375065104e-05	0.0	0.0	0.0	0.0	0.0	0.0	0.0	0.0	0.0	0.0	0.0	0.0	0.0	0.0	0.0	0.0	0.0
0.331147240439663	0.413413221556487	0.19016924858959508	0.05282455979533504	0.010591578403513303	0.0016499862501145825	0.00017083190973408554	3.333305555787035e-05	0.0	0.0	0.0	0.0	0.0	0.0	0.0	0.0	0.0	0.0	0.0	0.0	0.0	0.0	0.0	0.0	0.0
0.33112486257787255	0.4131575440583669	0.18970500049971684	0.05436086217809908	0.009840257187593697	0.0014783289469300729	0.00029150148249325385	4.164306892760769e-05	0.0	0.0	0.0	0.0	0.0	0.0	0.0	0.0	0.0	0.0	0.0	0.0	0.0	0.0	0.0	0.0	0.0
0.32920411505143815	0.41130514131426643	0.1930982470614216	0.05390484047717263	0.010537631720396505	0.001675020937761722	0.0002583365625403651	1.66668750026042e-05	0.0	0.0	0.0	0.0	0.0	0.0	0.0	0.0	0.0	0.0	0.0	0.0	0.0	0.0	0.0	0.0	0.0
0.3296989916469766	0.41546307697427537	0.1908174980864588	0.052901094878365335	0.009858897134680022	0.001139804985190855	0.00010815667742686944	1.2479616626177243e-05	0.0	0.0	0.0	0.0	0.0	0.0	0.0	0.0	0.0	0.0	0.0	0.0	0.0	0.0	0.0	0.0	0.0
0.32755654958996083	0.4130962644575779	0.19286211104586026	0.05347377540098043	0.010570639611160396	0.001999175340172179	0.0002748866092736746	5.4144332129663184e-05	6.66391780057393e-05	2.4989691752152238e-05	8.329897250717412e-06	1.2494845876076119e-05	0.0	0.0	0.0	0.0	0.0	0.0	0.0	0.0	0.0	0.0	0.0	0.0	0.0
0.3328014265656183	0.4109375585895999	0.19097813904848407	0.05332122308003183	0.010378431527766784	0.0013665698679676856	0.00020415220588541644	1.2499114646045905e-05	0.0	0.0	0.0	0.0	0.0	0.0	0.0	0.0	0.0	0.0	0.0	0.0	0.0	0.0	0.0	0.0	0.0
0.33205709333911043	0.4098563500924892	0.1916901361507824	0.05389787858083224	0.010661256186778208	0.0015664839102104754	0.00023747229489892846	3.3329444898095224e-05	0.0	0.0	0.0	0.0	0.0	0.0	0.0	0.0	0.0	0.0	0.0	0.0	0.0	0.0	0.0	0.0	0.0
0.3310458047392259	0.4129926624082801	0.1909857206548415	0.05315483110205544	0.010008458439063821	0.0015833531252473988	0.00020416921878190145	2.50003125039063e-05	0.0	0.0	0.0	0.0	0.0	0.0	0.0	0.0	0.0	0.0	0.0	0.0	0.0	0.0	0.0	0.0	0.0
0.33143478097950313	0.41173605126091356	0.19131662107642922	0.05320110082728586	0.010579433182198573	0.0014738761694208166	0.00023731904422877556	2.0817460020068032e-05	0.0	0.0	0.0	0.0	0.0	0.0	0.0	0.0	0.0	0.0	0.0	0.0	0.0	0.0	0.0	0.0	0.0
0.32704863729734457	0.4119024504064566	0.19430335706934554	0.05399977500093749	0.010933287777967591	0.0015458268923879484	0.00023749901042078992	2.4999895833767358e-05	4.166649305627893e-06	0.0	0.0	0.0	0.0	0.0	0.0	0.0	0.0	0.0	0.0	0.0	0.0	0.0	0.0	0.0	0.0
0.33080350258609553	0.4107869982537083	0.1928047779208709	0.05342652446267145	0.01039022743470161	0.0016129233923905025	0.00014170386393094853	3.334208563081142e-05	0.0	0.0	0.0	0.0	0.0	0.0	0.0	0.0	0.0	0.0	0.0	0.0	0.0	0.0	0.0	0.0	0.0
0.32793906869771006	0.4118154394853505	0.19331022299256692	0.05448985033832206	0.010637145428485716	0.0014707843071897603	0.0002499916669444352	5.8331388953701543e-05	1.249958334722176e-05	1.249958334722176e-05	4.1665277824072535e-06	0.0	0.0	0.0	0.0	0.0	0.0	0.0	0.0	0.0	0.0	0.0	0.0	0.0	0.0
0.32990912682734097	0.4152425710661482	0.18910769614672795	0.053018361787518974	0.010584541163259789	0.0017925097215579445	0.00029528582420096074	4.574850797479673e-05	4.158955270436066e-06	0.0	0.0	0.0	0.0	0.0	0.0	0.0	0.0	0.0	0.0	0.0	0.0	0.0	0.0	0.0	0.0
0.3284916294201202	0.4092107619956096	0.19292947385521542	0.05638009389045558	0.011038585061670284	0.0017495115946798184	0.000187447670858552	1.2496511390570133e-05	0.0	0.0	0.0	0.0	0.0	0.0	0.0	0.0	0.0	0.0	0.0	0.0	0.0	0.0	0.0	0.0	0.0
0.3335236483811413	0.409221805936996	0.19232099619508822	0.05281867699091072	0.010256175167636996	0.0016628256366871847	0.00018753672594216367	4.167482798714748e-06	4.167482798714748e-06	0.0	0.0	0.0	0.0	0.0	0.0	0.0	0.0	0.0	0.0	0.0	0.0	0.0	0.0	0.0	0.0
0.3308194863418943	0.41318478025366245	0.19149680838652688	0.052019966333894434	0.010558157364043932	0.0016208063198946685	0.00022916284728587857	3.749937501041649e-05	1.2499791670138831e-05	1.666638889351844e-05	0.0	4.16659722337961e-06	0.0	0.0	0.0	0.0	0.0	0.0	0.0	0.0	0.0	0.0	0.0	0.0	0.0
0.3318482274587602	0.4122606673390626	0.19055339295984797	0.05300535971792713	0.010548558377580876	0.0015128908301311173	0.00020838716668472688	4.1677433336945375e-05	1.667097333477815e-05	4.167743333694538e-06	0.0	0.0	0.0	0.0	0.0	0.0	0.0	0.0	0.0	0.0	0.0	0.0	0.0	0.0	0.0
0.33204308243578257	0.4110539363763255	0.19140851232265996	0.053536384658652944	0.010153955125934876	0.0015208016499656258	0.00023332847232349326	2.4999479177517136e-05	1.2499739588758568e-05	4.166579862919522e-06	4.166579862919522e-06	0.0	0.0	4.166579862919522e-06	0.0	0.0	0.0	0.0	0.0	0.0	0.0	0.0	0.0	0.0	0.0
0.01155330016915398	0.05429176145122449	0.1122374155271688	0.15493421326733828	0.16955811647459773	0.15608412702380656	0.12448649684606988	0.08979743185927722	0.0581123082435484	0.03421826696331109	0.0185069453124349	0.009303468906498679	0.004103858877250873	0.0017956986559341383	0.0005916222949945421	0.000274979376546759	9.999250056245782e-05	3.749718771092168e-05	1.2499062570307227e-05	0.0	0.0	0.0	0.0	0.0	0.0
0.3316267066267066	0.4160048285048285	0.18824092574092574	0.05205627705627706	0.010164835164835165	0.0017107892107892108	0.00017482517482517483	2.0812520812520813e-05	0.0	0.0	0.0	0.0	0.0	0.0	0.0	0.0	0.0	0.0	0.0	0.0	0.0	0.0	0.0	0.0	0.0
0.3295751879072713	0.41274186290685466	0.19217372464710097	0.05345982700864957	0.010436978151092445	0.0014582604203123178	0.0001416595836874823	8.332916687498959e-06	4.166458343749479e-06	0.0	0.0	0.0	0.0	0.0	0.0	0.0	0.0	0.0	0.0	0.0	0.0	0.0	0.0	0.0	0.0
0.3295536409555973	0.415506593987749	0.190827965004185	0.0522272146179568	0.010281374014649604	0.0014033305155678076	0.000170731605751573	2.914929854295149e-05	0.0	0.0	0.0	0.0	0.0	0.0	0.0	0.0	0.0	0.0	0.0	0.0	0.0	0.0	0.0	0.0	0.0
0.3310736205265811	0.4123149486877138	0.19202836654847272	0.05225394894187941	0.01048328965295978	0.00164165982641739	0.0001833325694476273	1.6666597222511573e-05	4.166649305627893e-06	0.0	0.0	0.0	0.0	0.0	0.0	0.0	0.0	0.0	0.0	0.0	0.0	0.0	0.0	0.0	0.0
0.3321982895153627	0.41053715219312137	0.1923378290515646	0.05283997132520881	0.010273744227531134	0.001612957004484604	0.00018338529249954154	1.2503542670423286e-05	4.167847556807762e-06	0.0	0.0	0.0	0.0	0.0	0.0	0.0	0.0	0.0	0.0	0.0	0.0	0.0	0.0	0.0	0.0
0.3270610475647181	0.41210125043200907	0.19316946830614973	0.054705879903563084	0.010951169443322493	0.0016947247009248118	0.0001998692521975208	4.99673130493802e-05	2.49836565246901e-05	2.0819713770575083e-05	4.163942754115017e-06	8.327885508230034e-06	8.327885508230034e-06	0.0	0.0	0.0	0.0	0.0	0.0	0.0	0.0	0.0	0.0	0.0	0.0
0.33152361865158897	0.4128857796425848	0.19153670193040861	0.05193728359465169	0.01026662388906713	0.0016124932812779946	0.00021666576389265044	1.6666597222511573e-05	0.0	0.0	4.166649305627893e-06	0.0	0.0	0.0	0.0	0.0	0.0	0.0	0.0	0.0	0.0	0.0	0.0	0.0	0.0
0.3304275823041843	0.4116748776671882	0.19241203688292666	0.05299008022369429	0.010606338004726873	0.001672713957591292	0.0001872440997303685	2.4965879964049133e-05	0.0	4.160979994008189e-06	0.0	0.0	0.0	0.0	0.0	0.0	0.0	0.0	0.0	0.0	0.0	0.0	0.0	0.0	0.0
0.01163774245296777	0.05213858622054626	0.11118981645450947	0.1564990937311194	0.16977437029938125	0.158344965520115	0.1251567740994604	0.08862684639263319	0.057238692472759846	0.03387153899039563	0.01875455738661222	0.009150190628971436	0.004604262588803933	0.001875039063313819	0.0007458488718514969	0.0002666722223379654	5.833454863642993e-05	3.3334027792245674e-05	2.9167274318214964e-05	4.166753474030709e-06	0.0	0.0	0.0	0.0	0.0
0.019557518436731803	0.07737594266905545	0.14231907003874839	0.18290904545643932	0.17400108328819633	0.1495062705720595	0.10637890087913003	0.06675971834506896	0.03925253114453565	0.021819924169826258	0.011028707137202616	0.005474771884504812	0.002245739760843298	0.0008707970501229115	0.00031665347277196786	0.00015416024332319487	2.0832465313945252e-05	8.332986125578101e-06	0.0	0.0	0.0	0.0	0.0	0.0	0.0
0.3364585632827826	0.4087151014832	0.19038356609424006	0.05293453677594559	0.009937981331922745	0.0013828205373840534	0.00015410951772051198	1.666048840221751e-05	1.666048840221751e-05	0.0	0.0	0.0	0.0	0.0	0.0	0.0	0.0	0.0	0.0	0.0	0.0	0.0	0.0	0.0	0.0
0.33029166666666665	0.41151666666666664	0.19197916666666667	0.05355	0.011025	0.0014541666666666668	0.00016666666666666666	1.6666666666666667e-05	0.0	0.0	0.0	0.0	0.0	0.0	0.0	0.0	0.0	0.0	0.0	0.0	0.0	0.0	0.0	0.0	0.0
0.045333777537167365	0.14541706575604882	0.20341065256319493	0.200982800982801	0.15806438179319535	0.10814558780660476	0.06613501020280681	0.03742972556531879	0.018827301878149336	0.009482363719651856	0.004143588889351601	0.0016241202681880648	0.0006121684087785782	0.0002373714238121018	0.00010827468454587098	4.164410944071961e-05	4.164410944071961e-06	0.0	0.0	0.0	0.0	0.0	0.0	0.0	0.0
0.32402195122965993	0.4097008125616286	0.19749449763054866	0.0553190958223598	0.011533132793289814	0.0017183202899093409	0.00019138676352501135	2.080290907880558e-05	0.0	0.0	0.0	0.0	0.0	0.0	0.0	0.0	0.0	0.0	0.0	0.0	0.0	0.0	0.0	0.0	0.0
0.33070009421298807	0.4118983500220942	0.19114397912306885	0.0541141061021669	0.010305066657773405	0.0015674373233506473	0.00022927939570288724	3.3349730284056326e-05	4.168716285507041e-06	4.168716285507041e-06	0.0	0.0	0.0	0.0	0.0	0.0	0.0	0.0	0.0	0.0	0.0	0.0	0.0	0.0	0.0
0.3271792221648024	0.4146815143281044	0.19292513377898546	0.05396585926950839	0.009847967059529564	0.0012127627652658076	0.00015836764632337006	2.91729874806208e-05	0.0	0.0	0.0	0.0	0.0	0.0	0.0	0.0	0.0	0.0	0.0	0.0	0.0	0.0	0.0	0.0	0.0
0.3300986245890642	0.4121816159099337	0.19055337269428044	0.05432477364677647	0.0107999550001875	0.001754159357669343	0.00027083220486581305	1.6666597222511573e-05	0.0	0.0	0.0	0.0	0.0	0.0	0.0	0.0	0.0	0.0	0.0	0.0	0.0	0.0	0.0	0.0	0.0
0.32621577229349025	0.41521092791650205	0.19144645196166082	0.053753872382892906	0.010882175603467992	0.0022121961868723622	0.0001871218579121359	9.148179720148866e-05	0.0	0.0	0.0	0.0	0.0	0.0	0.0	0.0	0.0	0.0	0.0	0.0	0.0	0.0	0.0	0.0	0.0
0.33227083333333335	0.41089583333333335	0.19140833333333335	0.053095833333333335	0.010558333333333333	0.0015333333333333334	0.00021666666666666666	1.25e-05	8.333333333333334e-06	0.0	0.0	0.0	0.0	0.0	0.0	0.0	0.0	0.0	0.0	0.0	0.0	0.0	0.0	0.0	0.0
0.3306118028334465	0.41296587117440986	0.1914513394512228	0.05251581889603059	0.010555650438846794	0.0016495807315640607	0.00024160525866342305	8.331215815980105e-06	0.0	0.0	0.0	0.0	0.0	0.0	0.0	0.0	0.0	0.0	0.0	0.0	0.0	0.0	0.0	0.0	0.0
0.3404955647496552	0.4049764800486648	0.18761796432633776	0.05395214346128687	0.011366240432650443	0.0013999475019686762	0.000187492969013662	4.166510422525822e-06	0.0	0.0	0.0	0.0	0.0	0.0	0.0	0.0	0.0	0.0	0.0	0.0	0.0	0.0	0.0	0.0	0.0
0.36504849517130517	0.4017124271739538	0.16821515281496874	0.05043581104998605	0.012147738488383231	0.0020364223931502914	0.00040395290825271627	0.0	0.0	0.0	0.0	0.0	0.0	0.0	0.0	0.0	0.0	0.0	0.0	0.0	0.0	0.0	0.0	0.0	0.0
0.33369783047972257	0.40869138594842713	0.19008041111951904	0.05413822064412051	0.011346532842163035	0.0018252575733637127	0.0001829415335489826	3.7419859135019164e-05	0.0	0.0	0.0	0.0	0.0	0.0	0.0	0.0	0.0	0.0	0.0	0.0	0.0	0.0	0.0	0.0	0.0
0.33121385356422606	0.4111985199753329	0.1910406840114002	0.05346755779262988	0.010725178752979216	0.0018416973616226938	0.00028333805563426055	0.00011666861114351905	4.5834097234953916e-05	3.750062501041684e-05	4.166736112268538e-06	8.333472224537076e-06	8.333472224537076e-06	8.333472224537076e-06	0.0	0.0	0.0	0.0	0.0	0.0	0.0	0.0	0.0	0.0	0.0
0.29146886896465646	0.4067150672962909	0.2119614736535541	0.06904370618460194	0.016413222108963826	0.003494830563125377	0.0007613738012523143	0.00012481537725447776	1.6642050300597032e-05	0.0	0.0	0.0	0.0	0.0	0.0	0.0	0.0	0.0	0.0	0.0	0.0	0.0	0.0	0.0	0.0
0.3270400836702	0.41428784872959085	0.19197662546794717	0.05355971877516124	0.011371842653540628	0.001485810098528301	0.0002573190673428901	2.075153768894275e-05	0.0	0.0	0.0	0.0	0.0	0.0	0.0	0.0	0.0	0.0	0.0	0.0	0.0	0.0	0.0	0.0	0.0
0.33126528639464004	0.4117691176286766	0.19076587180886748	0.053741442743988566	0.010649955625184894	0.0015874933854442273	0.00020833246528139467	1.2499947916883679e-05	0.0	0.0	0.0	0.0	0.0	0.0	0.0	0.0	0.0	0.0	0.0	0.0	0.0	0.0	0.0	0.0	0.0
0.3286687090006993	0.41164546635143684	0.19323365855282873	0.05418151243714828	0.010272718191202424	0.0016274849322366887	0.00021228064333522027	7.076021444507343e-05	4.57860211115181e-05	1.6649462222370218e-05	4.1623655555925544e-06	1.6649462222370218e-05	4.1623655555925544e-06	0.0	0.0	0.0	0.0	0.0	0.0	0.0	0.0	0.0	0.0	0.0	0.0
0.34306819416242595	0.40189098627092157	0.18834239970586514	0.05417679844242227	0.010637320030416217	0.001763137884067417	0.00012116350388141018	0.0	0.0	0.0	0.0	0.0	0.0	0.0	0.0	0.0	0.0	0.0	0.0	0.0	0.0	0.0	0.0	0.0	0.0
0.331286196408483	0.411178700887463	0.19131702845714763	0.05405608099662514	0.010466230573726094	0.0014707720511645348	0.00017915920169992916	4.1664930627890504e-05	0.0	4.1664930627890504e-06	0.0	0.0	0.0	0.0	0.0	0.0	0.0	0.0	0.0	0.0	0.0	0.0	0.0	0.0	0.0
0.328370030096626	0.4126447514318824	0.19368137594104062	0.05331521421961366	0.010383752824164006	0.0014297981608543773	0.00016257180254612453	1.2505523272778811e-05	0.0	0.0	0.0	0.0	0.0	0.0	0.0	0.0	0.0	0.0	0.0	0.0	0.0	0.0	0.0	0.0	0.0
0.33054142237445777	0.41258610128386236	0.1917667795932144	0.05259210180890828	0.010613428675009064	0.0017376520445538985	0.000150013126148538	1.25010938457115e-05	0.0	0.0	0.0	0.0	0.0	0.0	0.0	0.0	0.0	0.0	0.0	0.0	0.0	0.0	0.0	0.0	0.0
0.3351178309611726	0.4101708038981421	0.19183488262695814	0.05153673553495381	0.009853590711731476	0.001327965964107453	0.00014153869209922694	1.665161083520317e-05	0.0	0.0	0.0	0.0	0.0	0.0	0.0	0.0	0.0	0.0	0.0	0.0	0.0	0.0	0.0	0.0	0.0
0.32772195560887823	0.41480453909218157	0.19180747183896554	0.053289342131573686	0.01056871958941545	0.0015913483969872693	0.0001874625074985003	2.916083449976671e-05	0.0	0.0	0.0	0.0	0.0	0.0	0.0	0.0	0.0	0.0	0.0	0.0	0.0	0.0	0.0	0.0	0.0
0.3329444509258179	0.4095306744887585	0.19128431192813453	0.053986600223329614	0.010374827086215229	0.0016499725004583256	0.00021249645839236013	8.33319444675922e-06	4.16659722337961e-06	4.16659722337961e-06	0.0	0.0	0.0	0.0	0.0	0.0	0.0	0.0	0.0	0.0	0.0	0.0	0.0	0.0	0.0
0.3308444548147716	0.4118732838613172	0.19177420094082942	0.05367060970579289	0.010054124774480106	0.0015541601909992043	0.00021249911458702254	1.6666597222511573e-05	0.0	0.0	0.0	0.0	0.0	0.0	0.0	0.0	0.0	0.0	0.0	0.0	0.0	0.0	0.0	0.0	0.0
0.31189296622069257	0.4036308484618686	0.2043425180938254	0.0626377609906708	0.014662561094004559	0.002412510052125217	0.00035000145833940973	4.166684027850116e-05	2.083342013925058e-05	8.333368055700232e-06	0.0	0.0	0.0	0.0	0.0	0.0	0.0	0.0	0.0	0.0	0.0	0.0	0.0	0.0	0.0
0.016525794229087728	0.06766457092892535	0.13278094682932923	0.17465128867052504	0.1734854478078028	0.14899446225590207	0.11132114752050631	0.07438064704167881	0.04642544864054628	0.02660199025690136	0.014385643502519049	0.007074155806303868	0.0033351376108589747	0.0014989382520714494	0.0005579381271599284	0.00010409293417162843	8.327434733730275e-05	2.914602156805596e-05	6.66194778698422e-05	3.33097389349211e-05	0.0	0.0	0.0	0.0	0.0
0.044245464621128154	0.1492737560520329	0.21413154890375913	0.2054857876184365	0.15573620219831502	0.10477829351422072	0.061791151740402166	0.03440387996766694	0.01663736135532204	0.00775410204914959	0.003620803159973667	0.001479154340380497	0.0005416621528153932	0.00010416579861834485	1.2499895834201382e-05	4.166631944733794e-06	0.0	0.0	0.0	0.0	0.0	0.0	0.0	0.0	0.0
0.3316041882809798	0.4125073436582043	0.1909642796131715	0.05271600771657021	0.010391536772457011	0.0015833135419140595	0.00021249734378320272	1.6666458335937467e-05	4.166614583984367e-06	0.0	0.0	0.0	0.0	0.0	0.0	0.0	0.0	0.0	0.0	0.0	0.0	0.0	0.0	0.0	0.0
0.01783639490769468	0.07481041282321438	0.14018831701557927	0.17706880109275508	0.1760068630349773	0.14866716362591462	0.10691009340890445	0.07195359122464362	0.04237341073681843	0.0235666959567229	0.011231556634614183	0.005572051456104478	0.0022862901714509405	0.0009578264834858221	0.00037480166745097385	0.0001249338891503246	7.079587051851729e-05	0.0	0.0	0.0	0.0	0.0	0.0	0.0	0.0
0.33082111595778807	0.41162452557420626	0.19247834618605406	0.05277322967832786	0.010507151278814467	0.0015998200202477222	0.00018747890862277994	8.33239593879022e-06	0.0	0.0	0.0	0.0	0.0	0.0	0.0	0.0	0.0	0.0	0.0	0.0	0.0	0.0	0.0	0.0	0.0
0.3270397337216559	0.4100104014978157	0.19404202205117538	0.05574370709382151	0.011121281464530893	0.0017266486374037861	0.00026211774495527355	5.4087788641564385e-05	0.0	0.0	0.0	0.0	0.0	0.0	0.0	0.0	0.0	0.0	0.0	0.0	0.0	0.0	0.0	0.0	0.0
0.3358679293916138	0.4142671843949812	0.18782895010351794	0.051043909901969754	0.00949122383989224	0.001330351129551256	0.00015797919663421164	1.2472041839543025e-05	0.0	0.0	0.0	0.0	0.0	0.0	0.0	0.0	0.0	0.0	0.0	0.0	0.0	0.0	0.0	0.0	0.0
0.057583093403777486	0.14677438844004817	0.18913671193036696	0.185261728076133	0.1498868754713522	0.10969954291857117	0.07144970229290712	0.04327065303894567	0.02426239890667122	0.01210411623284903	0.0059374752605197475	0.0026041558160174332	0.001212494947937717	0.00047499802084157984	0.00023749901042078992	9.166628472381364e-05	4.166649305627893e-06	8.333298611255787e-06	0.0	0.0	0.0	0.0	0.0	0.0	0.0
0.2284763800181532	0.37329813721489896	0.24314050412610647	0.1041977200243153	0.03508647752916587	0.010850286037855258	0.003430788831616551	0.0011200026646903546	0.0003122684009359725	6.66172588663408e-05	2.08178933957315e-05	0.0	0.0	0.0	0.0	0.0	0.0	0.0	0.0	0.0	0.0	0.0	0.0	0.0	0.0
0.3186907873923975	0.40923092292578966	0.19815098486488286	0.05884630113721507	0.01271249937561398	0.0020646364408331806	0.000283054995920678	1.2487720408265205e-05	8.32514693884347e-06	0.0	0.0	0.0	0.0	0.0	0.0	0.0	0.0	0.0	0.0	0.0	0.0	0.0	0.0	0.0	0.0
0.3150581470555099	0.4101339030506862	0.20137199510955514	0.05841828325356456	0.012501512616262816	0.0020237762412842007	0.0003546824340394991	7.093648680789982e-05	3.338187614489403e-05	2.5036407108670524e-05	8.345469036223508e-06	0.0	0.0	0.0	0.0	0.0	0.0	0.0	0.0	0.0	0.0	0.0	0.0	0.0	0.0
0.3285581658694177	0.4131706362587999	0.19232226343770426	0.0534885366838606	0.010378807748510622	0.0017943305814713511	0.00024146444019800084	2.9142260023896654e-05	4.1631800034138076e-06	8.326360006827615e-06	4.1631800034138076e-06	0.0	0.0	0.0	0.0	0.0	0.0	0.0	0.0	0.0	0.0	0.0	0.0	0.0	0.0
0.33088336395795054	0.41146985662679214	0.1923225959675504	0.053282667299992086	0.010337370782865214	0.0015083144794023407	0.00017083119794335903	2.0833072919921835e-05	0.0	4.166614583984367e-06	0.0	0.0	0.0	0.0	0.0	0.0	0.0	0.0	0.0	0.0	0.0	0.0	0.0	0.0	0.0
0.3285453393151987	0.41330325722577094	0.19165596490935471	0.05448723294251072	0.01023199186110509	0.0015510598909254658	0.00021264530762687837	1.2508547507463433e-05	0.0	0.0	0.0	0.0	0.0	0.0	0.0	0.0	0.0	0.0	0.0	0.0	0.0	0.0	0.0	0.0	0.0
0.3316652847279803	0.41183161736826096	0.19114087024637397	0.052970612622447406	0.010674955521018662	0.0015541601909992043	0.00014166607639134836	1.6666597222511573e-05	4.166649305627893e-06	0.0	0.0	0.0	0.0	0.0	0.0	0.0	0.0	0.0	0.0	0.0	0.0	0.0	0.0	0.0	0.0
0.32507626398173	0.4100335061427928	0.19604010735301472	0.05494340629115338	0.011139542249412392	0.002137891946856924	0.000391738485388988	0.00015002750504259114	2.500458417376519e-05	3.333944556502025e-05	4.167430695627531e-06	2.083715347813766e-05	4.167430695627531e-06	0.0	0.0	0.0	0.0	0.0	0.0	0.0	0.0	0.0	0.0	0.0	0.0
0.3246224036999229	0.41029561884127413	0.1959500843732422	0.05715297597966709	0.009987291931418096	0.0018291285598216703	0.00015416345492802233	8.333159725839044e-06	0.0	0.0	0.0	0.0	0.0	0.0	0.0	0.0	0.0	0.0	0.0	0.0	0.0	0.0	0.0	0.0	0.0
0.33030877233987493	0.41117891099109327	0.19285958746880139	0.05368665325508986	0.010275716420277636	0.001439935891549872	0.00022538126998171909	2.504236333130212e-05	0.0	0.0	0.0	0.0	0.0	0.0	0.0	0.0	0.0	0.0	0.0	0.0	0.0	0.0	0.0	0.0	0.0
0.3291678299241209	0.4130973761078725	0.1916312133573902	0.05346956293465896	0.010800585031689217	0.001608420456108039	0.0001958439415468338	2.0834461866684446e-05	8.333784746673778e-06	0.0	0.0	0.0	0.0	0.0	0.0	0.0	0.0	0.0	0.0	0.0	0.0	0.0	0.0	0.0	0.0
0.011785675614895762	0.05523442250189487	0.1141752942254354	0.15866101398455784	0.1711046884500379	0.15527523508882984	0.12291668401895703	0.08760130267114218	0.05592990229966434	0.033428840339494094	0.01824905672949584	0.00854982050790848	0.004193701535053015	0.0018157436636376508	0.0006704924996460133	0.0003373285246666278	4.58100465596655e-05	1.6658198748969273e-05	8.329099374484637e-06	0.0	0.0	0.0	0.0	0.0	0.0
0.3311805734952209	0.41206739943833803	0.19036091365905283	0.054062049482920975	0.01052074566045283	0.0015249872917725686	0.00024999791668402763	3.333305555787035e-05	0.0	0.0	0.0	0.0	0.0	0.0	0.0	0.0	0.0	0.0	0.0	0.0	0.0	0.0	0.0	0.0	0.0
0.3303386115305108	0.4112252155575798	0.19251901856311585	0.053372597463637005	0.010714449116765034	0.001630459648203375	0.0001705327693273938	2.0796679186267535e-05	4.159335837253507e-06	4.159335837253507e-06	0.0	0.0	0.0	0.0	0.0	0.0	0.0	0.0	0.0	0.0	0.0	0.0	0.0	0.0	0.0
0.32900405869497346	0.4093495681132272	0.19303985846602142	0.05503174107607452	0.011476740555729004	0.001794151316474139	0.000278905193048184	2.497658445207618e-05	0.0	0.0	0.0	0.0	0.0	0.0	0.0	0.0	0.0	0.0	0.0	0.0	0.0	0.0	0.0	0.0	0.0
0.33450517958821546	0.41617481058160505	0.18668593826147445	0.0510794453446186	0.00925119857379091	0.00199102787855563	0.0003123997717399001	0.0	0.0	0.0	0.0	0.0	0.0	0.0	0.0	0.0	0.0	0.0	0.0	0.0	0.0	0.0	0.0	0.0	0.0
0.2037458143835274	0.35514851650090795	0.2533943058956803	0.11923384476985356	0.04614173621870159	0.015493028137338197	0.004597930931081014	0.0015076548886334483	0.0005497526113249038	0.00014576773785130026	1.66591700401486e-05	1.66591700401486e-05	8.3295850200743e-06	0.0	0.0	0.0	0.0	0.0	0.0	0.0	0.0	0.0	0.0	0.0	0.0
0.33096506315618507	0.4115834232193204	0.19241292858957434	0.0532027869514699	0.01006167775144824	0.0015742194495229449	0.00016241946701427208	3.748141546483202e-05	0.0	0.0	0.0	0.0	0.0	0.0	0.0	0.0	0.0	0.0	0.0	0.0	0.0	0.0	0.0	0.0	0.0
0.11508356604009502	0.24327928979285626	0.23491018213645648	0.16662776643187596	0.10680615179427333	0.062372358604593	0.03551452506981203	0.018592922935856293	0.009206851998499563	0.004397115825449089	0.00202142291501688	0.0006710290501396241	0.00032509481932230233	0.00011253282207310466	4.167882299003876e-05	2.9175176093027134e-05	4.167882299003876e-06	4.167882299003876e-06	0.0	0.0	0.0	0.0	0.0	0.0	0.0
0.2937866051270089	0.4007339770559272	0.2118536044855079	0.06919045913139106	0.01862018978430572	0.0041530937841057726	0.001045563229499046	0.0003665719689080321	0.00014163007889628513	9.580858278278111e-05	8.331181111546184e-06	4.165590555773092e-06	0.0	0.0	0.0	0.0	0.0	0.0	0.0	0.0	0.0	0.0	0.0	0.0	0.0
0.3284749392700742	0.41291766147076836	0.1933274165927074	0.05318816485206065	0.01036262953286916	0.0015541860939928417	0.0001583353125247399	1.66668750026042e-05	0.0	0.0	0.0	0.0	0.0	0.0	0.0	0.0	0.0	0.0	0.0	0.0	0.0	0.0	0.0	0.0	0.0
0.328325438190825	0.41050158111165275	0.19240399798350977	0.05566179625949396	0.010974039771519992	0.0017373479820515705	0.00039579870094700047	0.0	0.0	0.0	0.0	0.0	0.0	0.0	0.0	0.0	0.0	0.0	0.0	0.0	0.0	0.0	0.0	0.0	0.0
0.33018337270784115	0.4156531376691125	0.18993095919634337	0.05198268354978896	0.010170706199505839	0.0017666445836093715	0.00027082994795898387	4.166614583984367e-05	0.0	0.0	0.0	0.0	0.0	0.0	0.0	0.0	0.0	0.0	0.0	0.0	0.0	0.0	0.0	0.0	0.0
0.3318431940594224	0.40807755384064665	0.18924768778668533	0.05460236590827735	0.011750455782822607	0.002405867319331019	0.000911565645213656	0.00045370162250360046	0.000328829616309949	0.0001748208086711121	0.00010822240536783131	5.8273602890370706e-05	2.4974401238730302e-05	4.16240020645505e-06	4.16240020645505e-06	0.0	4.16240020645505e-06	0.0	0.0	0.0	0.0	0.0	0.0	0.0	0.0
0.3371190650840224	0.411013770338757	0.18675813550280074	0.05297662710056015	0.010311082955454787	0.0016879501200320085	0.00013336889837289943	0.0	0.0	0.0	0.0	0.0	0.0	0.0	0.0	0.0	0.0	0.0	0.0	0.0	0.0	0.0	0.0	0.0	0.0
0.3287431511843503	0.4122455782171205	0.19283764921564134	0.053682214953855126	0.010628945230307702	0.00165829878544197	0.00017916293410553946	2.4999479177517136e-05	0.0	0.0	0.0	0.0	0.0	0.0	0.0	0.0	0.0	0.0	0.0	0.0	0.0	0.0	0.0	0.0	0.0
0.28944375236960407	0.4052929143109504	0.21534961815522938	0.07008611818231057	0.016244547306671554	0.002903936771672243	0.0005874534932651165	4.9996041980009916e-05	3.3330694653339944e-05	8.332673663334986e-06	0.0	0.0	0.0	0.0	0.0	0.0	0.0	0.0	0.0	0.0	0.0	0.0	0.0	0.0	0.0
0.3295010385491115	0.41395443703978124	0.1917673649990218	0.052435283197149504	0.010377166072119847	0.0017940467617664076	0.00016233833807167028	8.325042978034374e-06	0.0	0.0	0.0	0.0	0.0	0.0	0.0	0.0	0.0	0.0	0.0	0.0	0.0	0.0	0.0	0.0	0.0
0.3299941244369252	0.4114936014701409	0.19251844968476145	0.05403017789204799	0.010209311725707047	0.001550148555903274	0.00017918383845118491	8.334132020985344e-06	8.334132020985344e-06	4.167066010492672e-06	4.167066010492672e-06	0.0	0.0	0.0	0.0	0.0	0.0	0.0	0.0	0.0	0.0	0.0	0.0	0.0	0.0
0.33068967810587924	0.4195888201649375	0.18552972865123704	0.0515097100292631	0.010815708965150305	0.001704243149773876	0.00016211093375897845	0.0	0.0	0.0	0.0	0.0	0.0	0.0	0.0	0.0	0.0	0.0	0.0	0.0	0.0	0.0	0.0	0.0	0.0
0.330627789050879	0.4121816159099337	0.19173253444777313	0.05290811288286299	0.010729121961991824	0.001599993333361111	0.00019999916667013887	2.0833246528139467e-05	0.0	0.0	0.0	0.0	0.0	0.0	0.0	0.0	0.0	0.0	0.0	0.0	0.0	0.0	0.0	0.0	0.0
0.14780570657830103	0.29655224091851434	0.2577659919904752	0.15390443521193603	0.07902953200063277	0.036600697711207504	0.01667263356840151	0.0072726818586760136	0.002814157376339431	0.0011198348139575545	0.0003205475118019766	9.574795807072027e-05	2.914068289108878e-05	4.162954698726968e-06	4.162954698726968e-06	4.162954698726968e-06	4.162954698726968e-06	0.0	0.0	0.0	0.0	0.0	0.0	0.0	0.0
0.2541587685129252	0.38520632407773864	0.23058303997333723	0.08939113046014123	0.02842085529193659	0.008240464932197388	0.0025412960609911056	0.0009206990647197284	0.0003332847293103089	0.00011248359614222926	7.082300497844064e-05	1.2498177349136585e-05	4.166059116378861e-06	0.0	4.166059116378861e-06	0.0	0.0	0.0	0.0	0.0	0.0	0.0	0.0	0.0	0.0
0.33040275335627795	0.41295344127867734	0.19117659313827615	0.053021275177293145	0.010570921424345204	0.0015958466320552672	0.00023333527779398163	3.750031250260419e-05	4.166701389178243e-06	4.166701389178243e-06	0.0	0.0	0.0	0.0	0.0	0.0	0.0	0.0	0.0	0.0	0.0	0.0	0.0	0.0	0.0
0.1572157753286527	0.30068959769995207	0.25711368986853894	0.1511948165586783	0.07333069438946645	0.034159044980103755	0.01522531719410821	0.006466801391695661	0.0028083918414966978	0.0011083564240921685	0.0004916769099356236	0.00012083585074689056	6.666805558449135e-05	8.333506948061418e-06	0.0	0.0	0.0	0.0	0.0	0.0	0.0	0.0	0.0	0.0	0.0
0.3308447036767003	0.4115154671388397	0.19283824601604	0.05273617331527966	0.010173940214560983	0.0016248307467972086	0.0002416414956775336	2.499739610457244e-05	0.0	0.0	0.0	0.0	0.0	0.0	0.0	0.0	0.0	0.0	0.0	0.0	0.0	0.0	0.0	0.0	0.0
0.3185653393110862	0.4088482964654314	0.19934083607984968	0.05870392206699139	0.012329115295352936	0.0019624918229507377	0.00022499906250390624	2.4999895833767358e-05	0.0	0.0	0.0	0.0	0.0	0.0	0.0	0.0	0.0	0.0	0.0	0.0	0.0	0.0	0.0	0.0	0.0
0.3316200084138971	0.41328895905097907	0.18764240104299001	0.05448206631983639	0.010908909150737882	0.0017785812170160655	0.000245752439821892	3.3322364721612467e-05	0.0	0.0	0.0	0.0	0.0	0.0	0.0	0.0	0.0	0.0	0.0	0.0	0.0	0.0	0.0	0.0	0.0
0.33209444960645995	0.41342744405231646	0.18985337561093496	0.0523581151745201	0.010412456614764105	0.0016333265278061341	0.0001833325694476273	3.3333194445023147e-05	4.166649305627893e-06	0.0	0.0	0.0	0.0	0.0	0.0	0.0	0.0	0.0	0.0	0.0	0.0	0.0	0.0	0.0	0.0
0.33022767862718405	0.41245675604790866	0.1932666408555954	0.05127660725957195	0.010853139167468058	0.0017776334578093061	0.00013738150844896276	4.1630760136049324e-06	0.0	0.0	0.0	0.0	0.0	0.0	0.0	0.0	0.0	0.0	0.0	0.0	0.0	0.0	0.0	0.0	0.0
0.3293291751156487	0.4101854126503641	0.19447301252878205	0.05340866980059709	0.010730033684894261	0.0016863265977424043	0.00016655077508566957	2.0818846885708696e-05	0.0	0.0	0.0	0.0	0.0	0.0	0.0	0.0	0.0	0.0	0.0	0.0	0.0	0.0	0.0	0.0	0.0
0.32744524452445245	0.4121745507884122	0.19238173817381737	0.055163849718305166	0.01090942427576091	0.0016793346001266792	0.00021668833550021668	2.916958362502917e-05	0.0	0.0	0.0	0.0	0.0	0.0	0.0	0.0	0.0	0.0	0.0	0.0	0.0	0.0	0.0	0.0	0.0
0.3100494069502437	0.4117661737061867	0.2050180493404089	0.05936319930796999	0.011594829737328033	0.002021193419060769	0.00018298870460632476	4.15883419559829e-06	0.0	0.0	0.0	0.0	0.0	0.0	0.0	0.0	0.0	0.0	0.0	0.0	0.0	0.0	0.0	0.0	0.0
0.3443322156736156	0.4047524834954287	0.18044859112397693	0.05670908220005415	0.010962784013995043	0.002440802215881875	0.0003040589791115647	4.998229793614761e-05	0.0	0.0	0.0	0.0	0.0	0.0	0.0	0.0	0.0	0.0	0.0	0.0	0.0	0.0	0.0	0.0	0.0
0.33328888925925615	0.4110840742993808	0.19009424921458987	0.05348288764260298	0.010358247014608211	0.0014874876042699644	0.00018333180556828692	1.2499895834201382e-05	8.333263889467588e-06	0.0	0.0	0.0	0.0	0.0	0.0	0.0	0.0	0.0	0.0	0.0	0.0	0.0	0.0	0.0	0.0
0.33048062867780265	0.413787933683987	0.1907938848007063	0.05310195191630956	0.010190610645377577	0.0014325991262811144	0.00019156848781666063	2.082266171920224e-05	0.0	0.0	0.0	0.0	0.0	0.0	0.0	0.0	0.0	0.0	0.0	0.0	0.0	0.0	0.0	0.0	0.0
0.3062353984733206	0.4048240737270384	0.20484822741109987	0.06543982609347476	0.014637965426916366	0.0031233212148470196	0.0006912950955528071	0.00013326170516680618	5.413756772401501e-05	4.164428286462693e-06	4.164428286462693e-06	4.164428286462693e-06	0.0	0.0	0.0	0.0	0.0	0.0	0.0	0.0	0.0	0.0	0.0	0.0	0.0
0.32938612755780183	0.4136482764655147	0.1911450368956796	0.05312061199745001	0.010724955312686198	0.0017874925521143663	0.00016666597222511574	1.6666597222511573e-05	4.166649305627893e-06	0.0	0.0	0.0	0.0	0.0	0.0	0.0	0.0	0.0	0.0	0.0	0.0	0.0	0.0	0.0	0.0
0.3311816224455374	0.4124371665715749	0.19115105426892498	0.05291126483118787	0.010536442347336113	0.0015867132546778888	0.00018324247560584544	1.2493805154944008e-05	0.0	0.0	0.0	0.0	0.0	0.0	0.0	0.0	0.0	0.0	0.0	0.0	0.0	0.0	0.0	0.0	0.0
0.327240455486715	0.41249213564604365	0.1940860058248301	0.053381776364856026	0.011128842075439467	0.0014374580741395042	0.0001916610765519339	3.3332361139466766e-05	4.166545142433346e-06	4.166545142433346e-06	0.0	0.0	0.0	0.0	0.0	0.0	0.0	0.0	0.0	0.0	0.0	0.0	0.0	0.0	0.0
0.2460307543649207	0.381797281087565	0.23735505797680928	0.09331267493002798	0.02930494468879115	0.008425796348127415	0.00273224043715847	0.0007996801279488205	0.0001915900306544049	3.332000533120085e-05	1.249500199920032e-05	4.165000666400107e-06	0.0	0.0	0.0	0.0	0.0	0.0	0.0	0.0	0.0	0.0	0.0	0.0	0.0
0.28025098470275717	0.40188363436508534	0.2274059640094265	0.07058632491443703	0.016313172949611533	0.0029103899672737266	0.0005162923547095022	5.8291072305911544e-05	1.2490944065552474e-05	6.245472032776237e-05	0.0	0.0	0.0	0.0	0.0	0.0	0.0	0.0	0.0	0.0	0.0	0.0	0.0	0.0	0.0
0.3096264816782284	0.41067016644793036	0.20358727579526278	0.060779534612420055	0.012928358644251401	0.002062371101806137	0.0003041476574380768	3.749765639647522e-05	4.166406266275024e-06	0.0	0.0	0.0	0.0	0.0	0.0	0.0	0.0	0.0	0.0	0.0	0.0	0.0	0.0	0.0	0.0
0.3295837082958371	0.4115630103656301	0.19247658567476586	0.05402376429023764	0.01071559510715595	0.001491517514915175	0.00013748625137486253	8.332500083325001e-06	0.0	0.0	0.0	0.0	0.0	0.0	0.0	0.0	0.0	0.0	0.0	0.0	0.0	0.0	0.0	0.0	0.0
0.3323127551445472	0.4109680913105057	0.19096059318503708	0.05391568774473048	0.009855869365991836	0.0017537282346080146	0.00015412813463300842	6.665000416562526e-05	1.2496875781054736e-05	0.0	0.0	0.0	0.0	0.0	0.0	0.0	0.0	0.0	0.0	0.0	0.0	0.0	0.0	0.0	0.0
0.013642365898667422	0.06041381148957973	0.11876981267261237	0.16324600830622216	0.17225205260329665	0.1544399131887312	0.12099841290338706	0.0830830497248616	0.052815742665405875	0.030508912318119145	0.01596677511132587	0.007752196316769488	0.003503276250619634	0.0015995934366681802	0.0006664972652784085	0.0002457708665714131	6.248411861985079e-05	3.332486326392042e-05	0.0	0.0	0.0	0.0	0.0	0.0	0.0
0.024095733160060646	0.098886223155229	0.17176071708235452	0.19447776611519302	0.17495959747421735	0.13708535345962247	0.08805668016194332	0.05263574415621199	0.028794088735609204	0.014340814048416388	0.00820546142183569	0.0038569833891471316	0.0017660485496742806	0.0005623031938821412	0.00037070358707785606	9.9965012245714e-05	3.748687959214275e-05	8.330417687142833e-06	0.0	0.0	0.0	0.0	0.0	0.0	0.0
0.3320523187475512	0.41120568203606295	0.1908642263477746	0.05353168218611669	0.0104620822461382	0.0017297865068316147	0.00011670848720791616	3.7513442316830194e-05	0.0	0.0	0.0	0.0	0.0	0.0	0.0	0.0	0.0	0.0	0.0	0.0	0.0	0.0	0.0	0.0	0.0
0.3317956411218069	0.4122140267533442	0.19155311080551735	0.052227361753552526	0.010572154852689919	0.0014751843980497562	0.0001458515647789307	1.6668750260449223e-05	0.0	0.0	0.0	0.0	0.0	0.0	0.0	0.0	0.0	0.0	0.0	0.0	0.0	0.0	0.0	0.0	0.0
0.33037916666666667	0.4122375	0.1921125	0.05312083333333333	0.0104375	0.0015333333333333334	0.0001625	1.6666666666666667e-05	0.0	0.0	0.0	0.0	0.0	0.0	0.0	0.0	0.0	0.0	0.0	0.0	0.0	0.0	0.0	0.0	0.0
0.014941772868404186	0.07030124944852788	0.12913604088801578	0.1712144040355273	0.1789183654782616	0.15499904272764353	0.11329526441527307	0.07518333846653293	0.04442159939400498	0.025555009864067325	0.012669291535215137	0.0056437448494585166	0.002518042502892627	0.0009614344101953668	0.00015399598778021028	8.324107447578933e-05	4.162053723789466e-06	0.0	0.0	0.0	0.0	0.0	0.0	0.0	0.0
0.028539421298995518	0.11405773683596808	0.1795822158551415	0.1981392946977395	0.1716321567190285	0.13006613249820925	0.08260315503656444	0.048504106211790576	0.026115673568656194	0.012231180556712365	0.005772017790808082	0.0018323866002565342	0.0006246772500874548	0.00018740317502623645	0.00011244190501574186	0.0	0.0	0.0	0.0	0.0	0.0	0.0	0.0	0.0	0.0
0.3341527948498927	0.40986270547303066	0.19046646805141773	0.053342777974541136	0.01034188212254422	0.0015958665805537616	0.00020000416675347403	3.750078126627638e-05	0.0	0.0	0.0	0.0	0.0	0.0	0.0	0.0	0.0	0.0	0.0	0.0	0.0	0.0	0.0	0.0	0.0
