# Supplementary material for: Basal leakage in oscillation: Coupled transcriptional and translational control using feed-forward loops
Source: PLoS Comput Biol. 2020 Sep 3;16(9):e1007740. doi: 10.1371/journal.pcbi.1007740 (PMC7494099; doi:10.1371/journal.pcbi.1007740)
Supplement: S1 Appendix — (ZIP) [file pcbi.1007740.s010.zip › Codes/1.M1/M1_mRNA_noBasal.csv]

0.182126074785043	0.11531027127907752	0.11935946144104513	0.13094047857095248	0.12662050923148704	0.1074493434646404	0.08215856828634273	0.058209191495034326	0.036409384789708725	0.0207750116643338	0.01086865960141305	0.0054405785509564755	0.0025536559354795707	0.0010664533759914684	0.0004415783509964674	0.00017913084049856696	4.165833499966673e-05	2.916083449976671e-05	1.6663333999866694e-05	0.0	0.0	4.1658334999666735e-06	0.0	0.0	0.0
0.8889171295119603	0.049816459098087094	0.025862392240032332	0.016212432448198134	0.008937462760571831	0.005124978645922308	0.002304157066012225	0.0014666605555810183	0.000741663576401765	0.0004416648263965567	9.999958333506943e-05	4.9999791667534716e-05	2.4999895833767358e-05	0.0	0.0	0.0	0.0	0.0	0.0	0.0	0.0	0.0	0.0	0.0	0.0
0.8785983051129648	0.06874864725371693	0.02884471305129614	0.013369295572981702	0.00581056557281521	0.0026347335297937165	0.0012528511729350848	0.0005785591795281621	0.00012486888766794865	1.6649185022393154e-05	2.0811481277991443e-05	0.0	0.0	0.0	0.0	0.0	0.0	0.0	0.0	0.0	0.0	0.0	0.0	0.0	0.0
0.1638986013986014	0.10477022977022978	0.12034632034632034	0.1348942723942724	0.1321053946053946	0.11535131535131535	0.08792457542457542	0.05994422244422244	0.037204462204462205	0.021736596736596735	0.011796536796536796	0.0056568431568431565	0.0026015651015651015	0.0011988011988011988	0.00039543789543789544	0.00013736263736263736	3.746253746253746e-05	0.0	0.0	0.0	0.0	0.0	0.0	0.0	0.0
0.9720434768112559	0.021630047010969225	0.004321841763078051	0.0012086153435801688	0.0004792784983162738	0.0001708732037475411	9.168806054746107e-05	2.9173473810555796e-05	2.0838195578968425e-05	0.0	4.167639115793685e-06	0.0	0.0	0.0	0.0	0.0	0.0	0.0	0.0	0.0	0.0	0.0	0.0	0.0	0.0
0.8225465727226137	0.04261232244865647	0.03187486718805339	0.027741551076870513	0.023054070608039132	0.018899921250328123	0.013041612326615305	0.009283294652938947	0.00577497593760026	0.002758321840325665	0.0013499943750234374	0.0006208307465385561	0.00022916571180953412	0.00011249953125195312	5.416644097316261e-05	2.4999895833767358e-05	2.0833246528139467e-05	0.0	0.0	0.0	0.0	0.0	0.0	0.0	0.0
0.6433548666558375	0.09977383763791531	0.07395884094913222	0.059785166581283085	0.045944696430133325	0.03208340101543985	0.02042125343096217	0.012086982960769368	0.006522472541890018	0.0033903529049160116	0.0015452345549432929	0.0006955638023599189	0.000283223584194458	7.08058960486145e-05	6.664084333987246e-05	1.2495158126226087e-05	4.165052708742029e-06	0.0	0.0	0.0	0.0	0.0	0.0	0.0	0.0
0.8655016591352487	0.06660719347684714	0.03033132680795718	0.016908172283270247	0.009771389504927381	0.0054568041219922965	0.0027888479431725332	0.0014340264461156224	0.0006336395924696937	0.00029597638858781745	0.00018759066882326458	3.3349452235247035e-05	2.0843407647029397e-05	1.6674726117623517e-05	8.337363058811759e-06	0.0	0.0	4.168681529405879e-06	0.0	0.0	0.0	0.0	0.0	0.0	0.0
0.9485345516277212	0.03520487983489781	0.011188502762798749	0.0039028693162905265	0.0008446508221822782	0.0002870980627122029	3.744757339724386e-05	0.0	0.0	0.0	0.0	0.0	0.0	0.0	0.0	0.0	0.0	0.0	0.0	0.0	0.0	0.0	0.0	0.0	0.0
0.9969316643133098	0.002488623141296651	0.0003354051155491327	0.00010352009739170763	4.968964674801966e-05	3.726723506101475e-05	2.484482337400983e-05	1.2422411687004915e-05	1.656321558267322e-05	0.0	0.0	0.0	0.0	0.0	0.0	0.0	0.0	0.0	0.0	0.0	0.0	0.0	0.0	0.0	0.0
0.1741432827114972	0.08171572610045205	0.10990563089806887	0.1310876403558111	0.1340749536487303	0.11818011374289107	0.09374830739745432	0.06573755806928734	0.041980709538987145	0.02426931650105202	0.013228339895423203	0.006470428931525113	0.0031789679811678436	0.0014374101618648836	0.0005582984396808533	0.00019582109451492615	4.999687519530029e-05	2.0832031331375123e-05	4.166406266275024e-06	1.2499218798825073e-05	0.0	0.0	0.0	0.0	0.0
0.822441579203737	0.06042540081682952	0.03630353418235865	0.026157695558229287	0.019979433548295775	0.014184190476983476	0.008876047577613375	0.00548716262068219	0.00324733447961465	0.0015612184998147355	0.000749384879911073	0.0003622026919570186	0.00012489747998517883	4.579574266123224e-05	5.412224132691083e-05	0.0	0.0	0.0	0.0	0.0	0.0	0.0	0.0	0.0	0.0
0.20272832196532514	0.057533093612109946	0.0947371052620614	0.12507031220703246	0.13456610597455845	0.12188282548822713	0.09679959666834721	0.06869554710188708	0.04466648055633102	0.025716559514335356	0.01469577210094958	0.007324969479293836	0.0032999862500572913	0.0014208274132191116	0.0005708309548710214	0.00020416581597576677	4.583314236190682e-05	2.0833246528139467e-05	1.6666597222511573e-05	0.0	4.166649305627893e-06	0.0	0.0	0.0	0.0
0.8726104297163148	0.02423848401118571	0.019658344064780432	0.01940829092848897	0.01789963700619715	0.015265743970593751	0.011806675585228528	0.008005867913598306	0.005176099921233262	0.002871443515080288	0.001583669863179259	0.0008460131111194462	0.0003500743908080467	0.00017086964313249898	6.251328407286548e-05	2.917286590067056e-05	8.335104543048732e-06	8.335104543048732e-06	0.0	0.0	0.0	0.0	0.0	0.0	0.0
0.22315479615407066	0.059098224634961935	0.0956145398143747	0.12442565398310526	0.13108014576505808	0.11669126660495835	0.09255831019271342	0.06585695344357441	0.04209508084623788	0.02480841234499954	0.013071323143121608	0.006725372960081388	0.0029645010382007854	0.0012174884713848514	0.0003877617391739424	0.0002043045722529374	2.9186367464705343e-05	1.2508443199159433e-05	4.169481066386478e-06	0.0	0.0	0.0	0.0	0.0	0.0
0.7462431068090565	0.09421804974759676	0.056886526831381304	0.040530296719590825	0.027851823467670726	0.015635672992019727	0.009683787881312163	0.005039734768338804	0.0023990803525315296	0.0009371407627076288	0.0004414974259867051	0.00012911717175082885	4.16507005647835e-06	0.0	0.0	0.0	0.0	0.0	0.0	0.0	0.0	0.0	0.0	0.0	0.0
0.08824312296725144	0.08863407614436986	0.11938628669345112	0.14277693209891948	0.14901138755105267	0.13251649073773697	0.10420149893111738	0.0726549047987423	0.04698924462855289	0.027612107903076884	0.01469817582911187	0.007532087274058177	0.003335579234563588	0.0013766542726191368	0.000628020529200875	0.0002578627338440679	9.981783245576823e-05	3.743168717091308e-05	8.318152704647352e-06	0.0	0.0	0.0	0.0	0.0	0.0
0.623495883470551	0.04633178894036866	0.052777407419752675	0.05963967867737742	0.05990633645545149	0.05176910769641012	0.04088197060097997	0.02725742475250825	0.017678577380753974	0.010303823205893138	0.005362321255958135	0.0026124129195693475	0.0012166261124629178	0.0004958168061064631	0.0001874937502083264	5.416486117129429e-05	2.0832638912036266e-05	0.0	8.333055564814507e-06	0.0	0.0	0.0	0.0	0.0	0.0
0.7657745377074283	0.11415838617865881	0.058828914299029644	0.031174580982340508	0.01610742164744262	0.007614720127827433	0.003774071669912285	0.0014189177943110135	0.0008072435545347115	0.00027046820126163014	5.825468950250495e-05	8.32209850035785e-06	4.161049250178925e-06	0.0	0.0	0.0	0.0	0.0	0.0	0.0	0.0	0.0	0.0	0.0	0.0
0.972561356203031	0.015288076631796203	0.005750713637763297	0.0028462287469103436	0.001468887057981508	0.0008363917808903203	0.0005076606829284531	0.00037866493562696096	0.00020389650379913282	9.986767533018751e-05	3.7450378248820315e-05	1.664461255503125e-05	4.1611531387578125e-06	0.0	0.0	0.0	0.0	0.0	0.0	0.0	0.0	0.0	0.0	0.0	0.0
0.7705776489114405	0.0740953666441706	0.047412536139508916	0.03725181426583681	0.02787845460377767	0.01845510369018755	0.011514651602636206	0.006373884570200215	0.0033994051041067812	0.0017413619283292092	0.0007165412719440764	0.000312445322068638	0.00018330125561360095	6.24890644137276e-05	8.33187525516368e-06	1.249781288274552e-05	4.16593762758184e-06	0.0	0.0	0.0	0.0	0.0	0.0	0.0	0.0
0.8570589387115723	0.08069858225464423	0.03450833024342892	0.015977236083973185	0.006820009248882427	0.0029996375437967913	0.001258181303092543	0.0004374471418036987	0.0001583142037003862	4.999395906327986e-05	2.499697953163993e-05	0.0	0.0	4.166163255273321e-06	0.0	4.166163255273321e-06	0.0	0.0	0.0	0.0	0.0	0.0	0.0	0.0	0.0
0.9517543676901347	0.027799884167149305	0.01147078553839359	0.005279144670230541	0.002345823559068504	0.0010208290798788338	0.00028749880208832465	4.1666493056278935e-05	0.0	0.0	0.0	0.0	0.0	0.0	0.0	0.0	0.0	0.0	0.0	0.0	0.0	0.0	0.0	0.0	0.0
0.9396949080427646	0.035043444527407805	0.014537127029879323	0.005944162415373898	0.0028782260116547295	0.0011012343001113748	0.0005255890977804289	0.00015851099774330396	4.588476250464062e-05	2.08567102293821e-05	2.08567102293821e-05	1.668536818350568e-05	1.251402613762926e-05	0.0	0.0	0.0	0.0	0.0	0.0	0.0	0.0	0.0	0.0	0.0	0.0
0.662775454148199	0.12297480075743387	0.07288428324697754	0.05292465197577876	0.03574089102524086	0.022797927461139896	0.014066629211145099	0.007853174355452899	0.00401190253240943	0.0022140374971388144	0.0009946521838649937	0.0004785983311484279	0.0002746738248330108	8.323449237363963e-06	0.0	0.0	0.0	0.0	0.0	0.0	0.0	0.0	0.0	0.0	0.0
0.99434471049412	0.005076860336404418	0.0005326541992293159	4.577497024626934e-05	0.0	0.0	0.0	0.0	0.0	0.0	0.0	0.0	0.0	0.0	0.0	0.0	0.0	0.0	0.0	0.0	0.0	0.0	0.0	0.0	0.0
0.7694188303304429	0.09201922516263922	0.05380629898959609	0.034493673522086446	0.02152418555447268	0.01366919059399755	0.007767532132177158	0.004010795411949921	0.0017575863591307028	0.0008079899376098492	0.0003998300722193068	0.00014577138049662227	0.00013327669073976892	4.581386244179557e-05	0.0	0.0	0.0	0.0	0.0	0.0	0.0	0.0	0.0	0.0	0.0
0.15523685317977842	0.05383727567801801	0.09852875613018279	0.133541110245374	0.14297857092262115	0.12960362665155561	0.10536206099141253	0.07425802392490032	0.048449798125841145	0.028612380781746743	0.015533268611380786	0.00789163378485923	0.0036083182986737555	0.0016124932812779946	0.0006041641493160445	0.0002458323090320457	7.916633680692997e-05	1.6666597222511573e-05	0.0	0.0	0.0	0.0	0.0	0.0	0.0
0.4653943914329764	0.05396891537147381	0.07245301887578649	0.08800783365973583	0.08694112254677278	0.07504062669277886	0.059764990207925334	0.0416850702112588	0.02636776532355515	0.015096462352598025	0.008067002791782992	0.0040668361181715905	0.001775073961415059	0.0008083670152923038	0.00042918454935622315	0.00012083836826534439	1.2500520855035626e-05	0.0	0.0	0.0	0.0	0.0	0.0	0.0	0.0
0.6010612839454791	0.0848111538861721	0.06834668608885652	0.06442201643949641	0.05681406721464988	0.04464467797315576	0.03219644157735928	0.020713765477057538	0.013168244719592133	0.007029445427114764	0.0035500988450733535	0.001864530225782957	0.0007824367911767766	0.000366247008635938	0.00012485693476225158	7.491416085735095e-05	1.6647591301633544e-05	1.248569347622516e-05	0.0	0.0	0.0	0.0	0.0	0.0	0.0
0.495451670356376	0.10369609001781048	0.09310135326331208	0.08375501439818898	0.07147494049303393	0.056015613296269785	0.03968656890324084	0.026732360137823128	0.014959968041014031	0.007710937630041447	0.0040364865089801425	0.0020265659070859065	0.0009030078066481348	0.00031209947234382544	0.00010819448374585948	2.9129284085423705e-05	0.0	0.0	0.0	0.0	0.0	0.0	0.0	0.0	0.0
0.19789084212149116	0.06611639118170341	0.09924541981075079	0.12671197203344986	0.13279944666897223	0.12018283257153095	0.09430794038358173	0.0679663834734022	0.04306232057366428	0.02523322819488252	0.01382494239607335	0.006999970833454861	0.00336248598964171	0.0013416610764121816	0.0006374973437610677	0.00022499906250390624	4.583314236190682e-05	2.0833246528139467e-05	1.2499947916883679e-05	8.333298611255787e-06	0.0	4.166649305627893e-06	0.0	0.0	0.0
0.880550013121337	0.05282275364793995	0.027921371950330533	0.015733107840727796	0.009734782373254133	0.005848367330786822	0.003332403037485369	0.0020910829060220688	0.0010996930023701717	0.00048319844043537844	0.00023326821262397582	0.00014162712909312816	8.331007593713422e-06	0.0	0.0	0.0	0.0	0.0	0.0	0.0	0.0	0.0	0.0	0.0	0.0
0.46246748652641656	0.0651351520069917	0.07358345298291612	0.0858272468110785	0.08574817404332355	0.07383315646003703	0.057157125912978335	0.040539359510581185	0.025091037726033667	0.015073766568866139	0.008136171629523275	0.003995255633934702	0.001835320556838754	0.0009239028653474	0.0003620700418253324	0.0001789541586033252	5.8264144661547745e-05	2.9132072330773873e-05	2.0808623093409908e-05	4.1617246186819814e-06	0.0	0.0	0.0	0.0	0.0
0.5524541666666667	0.08996666666666667	0.07742083333333333	0.07375	0.0651125	0.050833333333333335	0.037241666666666666	0.0237	0.014325	0.0078625	0.003991666666666667	0.0019375	0.0009083333333333334	0.0003333333333333333	7.5e-05	6.25e-05	1.25e-05	1.25e-05	0.0	0.0	0.0	0.0	0.0	0.0	0.0
0.16264196851902774	0.06525343932538392	0.09956753243506737	0.13121099250889517	0.1397561849527952	0.12776125123949036	0.10104242181836362	0.07080302310660033	0.04625486421851695	0.027922905782066344	0.0145280770608871	0.007499437542184336	0.00330391887275121	0.0014290594872051264	0.0006332858368955661	0.00026248031397645177	8.332708380204818e-05	2.9164479330716863e-05	1.6665416760409637e-05	0.0	0.0	0.0	0.0	0.0	0.0
0.6058308090382957	0.042320656997262514	0.053228944879396334	0.06264140566080975	0.06383306736221932	0.055270603039154	0.04399565001812492	0.03047070637205678	0.0190457539760251	0.011491618784921729	0.0064249732292782115	0.002937487760467665	0.00156249348961046	0.0005958308507047887	0.0002458323090320457	4.9999791667534716e-05	4.1666493056278935e-05	8.333298611255787e-06	4.166649305627893e-06	0.0	0.0	0.0	0.0	0.0	0.0
0.6000781958389831	0.08596551064378467	0.07075475622031262	0.0640706757285107	0.05584763457587076	0.04483782682117277	0.03145718777815674	0.021287569357213567	0.012274251108467612	0.006837976557885718	0.0035188127542404605	0.001680378667509629	0.000815233214930414	0.0003244295447172056	0.00017053347863340293	4.575288451140079e-05	2.0796765687000358e-05	8.318706274800143e-06	4.1593531374000715e-06	0.0	0.0	0.0	0.0	0.0	0.0
0.9012363678777628	0.057165351706670885	0.022715343791916955	0.010351665014288214	0.004578060302093661	0.002357763540477718	0.0009414391522048839	0.0003540810970682085	0.00018328903848236676	8.331319931016671e-05	2.0828299827541678e-05	8.33131993101667e-06	4.165659965508335e-06	0.0	0.0	0.0	0.0	0.0	0.0	0.0	0.0	0.0	0.0	0.0	0.0
0.31625644080292914	0.08146756584510416	0.09485943741643098	0.10895526740006081	0.10986333209758779	0.09513019065193214	0.07242024234497295	0.05019764986191585	0.03273614888928692	0.018727793027895914	0.010321946424182845	0.005090160827421888	0.0023451395628793148	0.0009830425165888424	0.0004332051768018628	0.00014162476933907053	3.7488909530930433e-05	2.0827171961628018e-05	1.2496303176976812e-05	0.0	0.0	0.0	0.0	0.0	0.0
0.45869602356774686	0.11543029055498377	0.09583772589577022	0.08909575022188516	0.07779106542383192	0.05981107467425591	0.042326939984749304	0.027376254745009147	0.016404918558767276	0.0089295759388972	0.004529374262987053	0.0023292734250319807	0.0008875406789477851	0.0003500160424019434	0.00011250515648633896	6.666972236227493e-05	1.6667430590568733e-05	8.333715295284366e-06	0.0	0.0	0.0	0.0	0.0	0.0	0.0
0.9195529052420446	0.04532119330689493	0.01730702809323074	0.009258989542543497	0.004660704848381446	0.002421901983712501	0.0009612703749786731	0.00027464867856533516	0.0001747764318143042	6.242015421939436e-05	4.1613436146262905e-06	0.0	0.0	0.0	0.0	0.0	0.0	0.0	0.0	0.0	0.0	0.0	0.0	0.0	0.0
0.8664663822127404	0.05345178172605754	0.030842694756491883	0.02027567585586186	0.012846261542051401	0.007512750425014167	0.0042918097269908995	0.0023250775025834194	0.0011083702790093003	0.0005541851395046501	0.00018333944464815494	9.166972232407747e-05	2.5000833361112036e-05	4.16680556018534e-06	1.2500416680556018e-05	8.33361112037068e-06	0.0	0.0	0.0	0.0	0.0	0.0	0.0	0.0	0.0
0.6195015854100608	0.10034541522743655	0.07648718130341124	0.06390390040041499	0.0501164578480923	0.03521235328186133	0.024437398177507594	0.01477493843775651	0.007695801267494719	0.004295815434102358	0.0019666584722563656	0.0008249965625143228	0.0003083320486164641	9.166628472381364e-05	3.749984375065104e-05	0.0	0.0	0.0	0.0	0.0	0.0	0.0	0.0	0.0	0.0
0.9354696243088858	0.03338596980971705	0.01571177987675565	0.007887138506151801	0.004074813237726604	0.001987408910424939	0.0009291240818129169	0.00033748453195895186	0.00014582664961189278	6.6663611251151e-05	4.166475703196937e-06	0.0	0.0	0.0	0.0	0.0	0.0	0.0	0.0	0.0	0.0	0.0	0.0	0.0	0.0
0.882721810651578	0.02787060107832435	0.021687319272339398	0.018904009133257224	0.015483204306630778	0.011779068507762435	0.008708260764493629	0.005745785451787902	0.0034499712502395813	0.0018083182640144665	0.0010249914584045134	0.00046249614586545113	0.00022916475696035867	7.08327430604745e-05	3.7499687502604144e-05	8.333263889467588e-06	4.166631944733794e-06	4.166631944733794e-06	0.0	0.0	0.0	0.0	0.0	0.0	0.0
0.9311377869258878	0.025391560868496383	0.015712434531522785	0.010854121441160661	0.007062470573039279	0.004579147586885055	0.0026458223090737123	0.00124582814238274	0.000666663888900463	0.0003791650868121383	0.00016249932291948784	7.916633680692997e-05	4.583314236190682e-05	2.4999895833767358e-05	1.2499947916883679e-05	0.0	0.0	0.0	0.0	0.0	0.0	0.0	0.0	0.0	0.0
0.7996801146255925	0.030509900618944878	0.030493239922361155	0.03290904092700116	0.030464083703339636	0.025220129453612454	0.01915563589713686	0.013453512491357263	0.00839699107819698	0.00480244579025849	0.002790666677773798	0.0011870746315903468	0.0005622985097006905	0.00022491940388027625	0.00010412935364827603	2.4991044875586247e-05	2.0825870729655205e-05	0.0	0.0	0.0	0.0	0.0	0.0	0.0	0.0
0.18721628532638118	0.0696324307215619	0.10114610316594341	0.12650446863625384	0.13366344880433786	0.12228570952614964	0.09529481338341982	0.06804987547789004	0.043624384677533545	0.025999716805903763	0.01375573676275831	0.007171474025270908	0.0032858844401502593	0.0014409581955538526	0.000570552811534329	0.00021239557217701298	9.995085749506492e-05	2.9152333436060604e-05	1.2493857186883115e-05	4.164619062294372e-06	0.0	0.0	0.0	0.0	0.0
0.10479734318942276	0.08545046190001958	0.11371865976073704	0.14158683595361415	0.14702879739319213	0.13099042864821844	0.10398896606899541	0.0720997387358482	0.04543579443886544	0.027197306520769876	0.014517453028705721	0.007546242088113106	0.0032835111901894686	0.0014542454382945743	0.0005791980398938276	0.00020417772629350756	8.750473984007467e-05	1.6667569493347555e-05	1.2500677120010668e-05	4.166892373336889e-06	0.0	0.0	0.0	0.0	0.0
0.5962342921902604	0.05430235658811373	0.0582480583980534	0.06358121395953469	0.06288957034765508	0.054064864504516516	0.04154861504616513	0.02948651711609613	0.01885770474317523	0.010245491816939435	0.005637312089597013	0.002795740141995267	0.0012291256958101397	0.0005041498616712776	0.00022499250024999166	0.00012082930568981034	2.499916669444352e-05	0.0	4.1665277824072535e-06	0.0	0.0	0.0	0.0	0.0	0.0
0.6062844422953471	0.05043894386687454	0.06251511084062128	0.06667111307494143	0.060359992329945725	0.05126430840287794	0.03845031555603725	0.026878538020959256	0.016728221631220456	0.00999191309495027	0.005589968902932128	0.0028012372131024535	0.0011338341100652787	0.0005669170550326394	0.00022926792666761153	6.669612412148699e-05	1.6674031030371747e-05	8.337015515185873e-06	4.168507757592937e-06	0.0	0.0	0.0	0.0	0.0	0.0
0.7297245560812807	0.06415234100281728	0.04797276771409429	0.042754355958935175	0.036791051297736604	0.028705426066258016	0.020519926925589776	0.012779698963392051	0.008027365451117964	0.004523455803714477	0.0021972260021722576	0.0009862548532477747	0.0005326608490114564	0.00023303912144251215	7.490543189223605e-05	2.0807064414510014e-05	0.0	4.161412882902003e-06	0.0	0.0	0.0	0.0	0.0	0.0	0.0
0.48436679913023917	0.04292569543375572	0.06396574275407596	0.08068614464355635	0.08515574883573684	0.0775453416976998	0.06074996042754909	0.043388068281222665	0.027921488257395884	0.016366332591870567	0.008922546299767563	0.00445294210758708	0.0020577674472853297	0.0009455733006756476	0.00036656586105487655	0.00013746219789557873	3.332416918680696e-05	1.249656344505261e-05	0.0	0.0	0.0	0.0	0.0	0.0	0.0
0.9077335870440614	0.050675379627195455	0.022408332394436726	0.01071176708687506	0.00493650972488243	0.002336809337222452	0.0008262290156607954	0.00032965703150102446	4.172873816468664e-05	0.0	0.0	0.0	0.0	0.0	0.0	0.0	0.0	0.0	0.0	0.0	0.0	0.0	0.0	0.0	0.0
0.7663632007666507	0.08076915064269495	0.05360304993645966	0.037140892898064624	0.025957792545988626	0.016453823878669196	0.009758130038957522	0.005079060852898898	0.002424949480219162	0.001291639757505052	0.0006833190975188017	0.0002583279515010104	0.00011666423616174663	2.9166059040436658e-05	2.0832899314597614e-05	1.2499739588758568e-05	3.333263890335618e-05	4.166579862919522e-06	0.0	0.0	0.0	0.0	0.0	0.0	0.0
0.5419110296567811	0.05802232589136954	0.06480339886704432	0.07269660113295569	0.0715511496167944	0.062120959680106634	0.04902532489170276	0.03375958013995335	0.02144701766077974	0.012595801399533488	0.006302065978007331	0.003207264245251583	0.0015078307230923025	0.0005873042319226924	0.00028740419860046653	0.0001291236254581806	2.0826391202932357e-05	1.6661112962345883e-05	4.165278240586471e-06	4.165278240586471e-06	0.0	0.0	0.0	0.0	0.0
0.14058632844726293	0.054628711427404775	0.0977366855276206	0.1333822218148182	0.14539045507954101	0.13382805143290472	0.10711577403521637	0.07692852559562004	0.0497245856284531	0.029803918300680826	0.016270697744185464	0.008216598195015041	0.0038083015974866878	0.0014916542362146982	0.0006999941667152773	0.00024583128473929384	9.583253472887727e-05	2.9166423613136558e-05	1.2499895834201382e-05	4.166631944733794e-06	0.0	0.0	0.0	0.0	0.0
0.6753346335283625	0.051870280542081315	0.04992832258172059	0.052837092230501245	0.04924905402477038	0.04075611341701255	0.030879631944791718	0.020836458802153655	0.012810254871564068	0.007705322465036422	0.00410061509226384	0.001954459835642013	0.0009751462719407912	0.00046673667716824193	0.00019169542097981364	7.084395992732243e-05	1.2501875281292194e-05	1.2501875281292194e-05	0.0	0.0	8.334583520861462e-06	0.0	0.0	0.0	0.0
0.06485435761677613	0.07704186542127653	0.11791247304845866	0.1495050906154525	0.15595681093545782	0.14041440856455467	0.10769378054161151	0.0773040966342832	0.05020270889005436	0.029386545457572653	0.015654787176477444	0.007792013186483854	0.003571339377138433	0.001652472881962655	0.000657659232619898	0.00023309441156148283	0.00012070960598719646	3.746160185809545e-05	8.3248004129101e-06	0.0	0.0	0.0	0.0	0.0	0.0
0.8490900688225228	0.05619465157817164	0.03078069638567259	0.021200501284437283	0.015363285494810208	0.011008272858611974	0.00706544593081109	0.004325868192170137	0.0023731904422877557	0.0011782682371358506	0.0008868237968548982	0.00030393491629299326	0.00014572222014047623	3.330793603210885e-05	2.0817460020068032e-05	1.6653968016054425e-05	1.2490476012040818e-05	0.0	0.0	0.0	0.0	0.0	0.0	0.0	0.0
0.24234900055825426	0.06079972003966105	0.09197030420690402	0.11818742344834482	0.12526975345159436	0.11428797587008507	0.0907371455710441	0.06488247498271078	0.04193572577218228	0.02431738836998092	0.013043985435396652	0.006682386661889566	0.003137055583792296	0.0014289642300674072	0.0006540740061824575	0.00020830382362498645	8.748760592249432e-05	2.0830382362498646e-05	0.0	0.0	0.0	0.0	0.0	0.0	0.0
0.4882191643816207	0.10634423209954744	0.09088370852537443	0.08504954868606386	0.07237692006367569	0.05772067709592192	0.040918296758707486	0.0257703174616404	0.015935590875374012	0.00868456364651659	0.004338114566230216	0.0021753081686572266	0.0009668036305143228	0.00040839118875173985	0.00013335222489852728	5.0007084336947735e-05	1.666902811231591e-05	8.334514056157955e-06	0.0	0.0	0.0	0.0	0.0	0.0	0.0
0.9479671002741644	0.02937892184231798	0.011533237223023142	0.005362455312872392	0.002808309930750577	0.0014666544445462954	0.0007958267014441546	0.00040416329863917803	0.00016249864584461795	8.333263889467587e-05	2.083315972366897e-05	1.2499895834201382e-05	4.166631944733794e-06	0.0	0.0	0.0	0.0	0.0	0.0	0.0	0.0	0.0	0.0	0.0	0.0
0.17018794502056103	0.05622101767791448	0.09701812788260832	0.13047409141852453	0.13938596016115526	0.12674518888245415	0.1019886091401859	0.07336980297228947	0.04753413299891258	0.028102176095859875	0.015307249069857552	0.007778615681389235	0.0034622547569547156	0.0014415645558439611	0.000524962815133928	0.0003041451230537837	0.00010832566026573117	3.333097238945575e-05	8.332743097363937e-06	4.166371548681968e-06	0.0	0.0	0.0	0.0	0.0
0.8829155536442354	0.05954497713307475	0.030090888791485068	0.013728425283458901	0.007761522366582035	0.003928314463640348	0.001426598410479916	0.00046312759992391477	0.00010751176426805164	3.3080542851708194e-05	0.0	0.0	0.0	0.0	0.0	0.0	0.0	0.0	0.0	0.0	0.0	0.0	0.0	0.0	0.0
0.36303138781453526	0.06654734040111983	0.08423766788079055	0.10055532608196796	0.10252045444114836	0.09095081337956183	0.07105753945902644	0.050062792318058734	0.03215133574489212	0.019029618781787307	0.010013392913021165	0.00531127049094831	0.00273282181584536	0.0010430617617730382	0.00046311942222722894	0.00017940662302496255	7.510044684765874e-05	1.668898818836861e-05	1.2516741141276458e-05	4.172247047092153e-06	4.172247047092153e-06	0.0	0.0	0.0	0.0
0.9339877750509373	0.025337394427523217	0.013916608680797164	0.009633293194611689	0.006958304340398582	0.00454998104174566	0.0027458218924087817	0.0012916612847446469	0.0008374965104312065	0.00032916529514460355	0.0002624989062545573	9.583293402944155e-05	3.3333194445023147e-05	1.2499947916883679e-05	4.166649305627893e-06	4.166649305627893e-06	0.0	0.0	0.0	0.0	0.0	0.0	0.0	0.0	0.0
0.11117729881945197	0.07024552399836706	0.10961101067242084	0.13950378658490864	0.14693532396337552	0.13340526039540446	0.10546201334677453	0.075210990677253	0.04980879620758317	0.02903048429962759	0.015154670954519325	0.00796057619408643	0.003761590948854027	0.0016662639862033341	0.000708162194136417	0.00023744261803397513	0.00010414149913770838	1.2496979896525006e-05	4.165659965508335e-06	0.0	0.0	0.0	0.0	0.0	0.0
0.7055216001065849	0.06666971988142424	0.051477200812710254	0.047047263764447254	0.03974452919428438	0.031425906804783	0.02324051560470306	0.015067614828631382	0.0096675881823935	0.0052584685074776	0.0026771142124371317	0.0012990040968590747	0.0005787229790493954	0.00019984678413216534	7.494254404956201e-05	4.1634746694201114e-05	4.163474669420111e-06	0.0	0.0	4.163474669420111e-06	0.0	0.0	0.0	0.0	0.0
0.9042205289929637	0.05086214438366779	0.023108552288983966	0.011989618440183135	0.005703192371303236	0.002482909169683512	0.0010414887456726143	0.00039576572335559343	0.00014997437937685647	3.332763986152366e-05	1.2497864948071372e-05	0.0	0.0	0.0	0.0	0.0	0.0	0.0	0.0	0.0	0.0	0.0	0.0	0.0	0.0
0.9023629068212216	0.02567072637197345	0.018324923646151476	0.014983270903037905	0.012729113628693214	0.009699959583501736	0.006712472031366536	0.004095816267432219	0.0027166553472693865	0.0013749942708572048	0.0007249969791792534	0.0002958321006995804	0.0001708326215307436	9.583293402944155e-05	2.9166545139395252e-05	8.333298611255787e-06	4.166649305627893e-06	0.0	0.0	0.0	0.0	0.0	0.0	0.0	0.0
0.3510229592899704	0.06825284386849452	0.08558689945414392	0.10324596858202426	0.10511687986999459	0.09292053835576482	0.07209050377099045	0.050360431684653525	0.032405516896537354	0.01902162590107921	0.010500437518229926	0.0053752239676653196	0.002345931080461686	0.00106671111296304	0.0004500187507812826	0.00015833993083045128	4.583524313513063e-05	1.2500520855035626e-05	8.33368057002375e-06	4.166840285011875e-06	8.33368057002375e-06	0.0	0.0	0.0	0.0
0.3349069378877588	0.05375810934121108	0.08242882321323661	0.10449539793584194	0.11116203682484656	0.10014958271007204	0.07833300694580439	0.05595810017458261	0.036104016233265694	0.021412410781621743	0.011091620451581451	0.005654143107737051	0.002687488802129991	0.0012041616493264611	0.000391665034729022	0.00017916592014199942	5.416644097316261e-05	2.9166545139395252e-05	0.0	0.0	0.0	0.0	0.0	0.0	0.0
0.908398405844682	0.06901495663448712	0.016656346491902473	0.004101749996883169	0.0010306322180618295	0.0003573966562633764	0.00019116565335017808	9.558282667508904e-05	6.233662609244938e-05	3.7401975655469626e-05	2.4934650436979747e-05	2.077887536414979e-05	0.0	4.155775072829958e-06	4.155775072829958e-06	0.0	0.0	0.0	0.0	0.0	0.0	0.0	0.0	0.0	0.0
0.6065141395244187	0.0343123570318457	0.05057062262240574	0.06346223557401844	0.06562889321294495	0.057862258907254556	0.045558143507735384	0.031945700226249055	0.0208082466323057	0.011637451510618705	0.00607080803829984	0.0031749867708884545	0.0014583272569697627	0.0005791642534822771	0.000274998854171441	9.166628472381364e-05	2.9166545139395252e-05	1.6666597222511573e-05	4.166649305627893e-06	0.0	0.0	0.0	0.0	0.0	0.0
0.16984320564742705	0.07408085710361247	0.10461558952928396	0.13154159608076554	0.1363324190117835	0.12300469092740508	0.09697774410928571	0.06765840724908533	0.0438208373742461	0.025427573662544587	0.014156028486874144	0.006838681212565192	0.003263253847018327	0.0015109198296781284	0.0006076977827355558	0.00022892724692092853	4.994776296456622e-05	2.497388148228311e-05	8.324627160761038e-06	4.162313580380519e-06	4.162313580380519e-06	0.0	0.0	0.0	0.0
0.9016299864167798	0.025683119307339106	0.018420679827668103	0.015687369271922734	0.013483220973158558	0.0102582478479346	0.006549945417121524	0.0038499679169340254	0.0020958158682010983	0.001229156423696469	0.0005999950000416663	0.00030833076391030074	0.00010833243056307865	4.583295139207173e-05	3.7499687502604144e-05	8.333263889467588e-06	4.166631944733794e-06	0.0	0.0	0.0	0.0	0.0	0.0	0.0	0.0
0.7968633464027233	0.023999900000416664	0.02875404685813809	0.03263319736167766	0.031954033524860315	0.028191549201878326	0.021808242465656394	0.0152666030558206	0.009208294965437644	0.00559581001745826	0.003008320798663339	0.0014666605555810183	0.0007541635243186487	0.0003249986458389757	0.00010416623264069733	4.9999791667534716e-05	8.333298611255787e-06	8.333298611255787e-06	0.0	0.0	0.0	0.0	0.0	0.0	0.0
0.9827540948087283	0.009225038437660158	0.004095850399376664	0.0018875078646161025	0.0009250038541827257	0.0004708352951470631	0.0002541677256988571	0.00016666736111400465	0.00012083383680765336	6.250026041775174e-05	2.083342013925058e-05	4.166684027850116e-06	0.0	8.333368055700232e-06	4.166684027850116e-06	0.0	0.0	0.0	0.0	0.0	0.0	0.0	0.0	0.0	0.0
0.948025519058142	0.03761272790075367	0.008897545059948147	0.0028507101805727224	0.0013317186245011257	0.0006533744501458648	0.00033709127682684744	0.0001414951038532446	7.907079332975433e-05	2.080810350783009e-05	2.4969724209396107e-05	4.161620701566018e-06	8.323241403132035e-06	4.161620701566018e-06	0.0	4.161620701566018e-06	4.161620701566018e-06	0.0	0.0	0.0	0.0	0.0	0.0	0.0	0.0
0.11629534876938012	0.060545581060078915	0.10363706817888259	0.14006608305798726	0.14819104920396164	0.13619943250236458	0.10834121524493648	0.07693717942841904	0.04996229182378407	0.029324877813009114	0.016091599618334923	0.00814996604180816	0.0036499847917300346	0.001529160295165437	0.0006874971354286024	0.00022083241319827834	0.0001208328298632089	3.3333194445023147e-05	8.333298611255787e-06	8.333298611255787e-06	0.0	0.0	0.0	0.0	0.0
0.5505278846313967	0.06344190771177832	0.06613545153286374	0.07003630247622854	0.06932024445887662	0.059878270137050174	0.04629398344740304	0.031235949442973473	0.02009541889394015	0.01142778638157566	0.006140613811593479	0.0030224309337063496	0.0013571797305623554	0.0006536110972340177	0.00031639772859735893	7.909943214933973e-05	3.330502406287988e-05	0.0	4.163128007859985e-06	0.0	0.0	0.0	0.0	0.0	0.0
0.8182621232197471	0.05009291898964141	0.036013400335008376	0.029392401476703585	0.022442227722359726	0.016421243864429943	0.011666958340625182	0.0071168445877813616	0.004283440419343817	0.002233389168062535	0.0010958607298515797	0.0006625165629140728	0.00022917239597656608	6.250156253906347e-05	1.2500312507812695e-05	1.2500312507812695e-05	0.0	0.0	0.0	0.0	0.0	0.0	0.0	0.0	0.0
0.6945198747209542	0.10480458467997202	0.06797471095858461	0.04892046779728784	0.034097724319461564	0.021782227701329423	0.013190117615699864	0.007330156931996135	0.004027421450704695	0.0017908906140672374	0.0009245993402858761	0.0003831672941725252	0.00016242961383400526	4.9978342718155465e-05	2.082430946589811e-05	1.665944757271849e-05	0.0	4.164861893179622e-06	0.0	0.0	0.0	0.0	0.0	0.0	0.0
0.795402605079447	0.05969869662771675	0.04101189311597973	0.03116687411280352	0.022870416238245296	0.01737552191089113	0.013000420442672017	0.008454644226406297	0.005249289202116367	0.002913959112990846	0.0015402355311523043	0.0007284897782477115	0.00029555871003192867	0.00018732594297798296	6.244198099266099e-05	3.330238986275253e-05	8.325597465688132e-06	0.0	0.0	0.0	0.0	0.0	0.0	0.0	0.0
0.17702789368914654	0.09483354572182938	0.1078017374211872	0.1281660461590998	0.13142683424535453	0.11614319149113382	0.09171851444658222	0.06343752863080217	0.04040378801129407	0.02407486069813348	0.01289739553401131	0.0065423985740819405	0.003219143283109701	0.0013409626612695	0.0005580403621432081	0.00026236225981359786	0.0001249344094350466	1.6657921258006215e-05	4.164480314501554e-06	0.0	0.0	0.0	0.0	0.0	0.0
0.8127906201563307	0.031141147647539207	0.028299528341194313	0.02940784320261329	0.0286286895218413	0.02386626889551841	0.01754137431042816	0.012120631322811286	0.007566540557657373	0.004304094931751138	0.0023916268062198964	0.0010874818753020784	0.0005374910418159697	0.00014166430559490675	9.166513891435143e-05	6.666555557407377e-05	4.16659722337961e-06	0.0	8.33319444675922e-06	0.0	4.16659722337961e-06	0.0	0.0	0.0	0.0
0.9381869848915407	0.03203776698139151	0.01451262093850782	0.007962566354719623	0.0040792006600055	0.0018708489237410312	0.0007958399653330444	0.000291669097242477	0.0001250010416753473	0.00010000083334027784	2.500020833506946e-05	1.250010416753473e-05	0.0	0.0	0.0	0.0	0.0	0.0	0.0	0.0	0.0	0.0	0.0	0.0	0.0
0.5843672921025377	0.0966021820238833	0.07829248104351154	0.06912099293317084	0.057050399510853965	0.042517438305624766	0.02999762913912794	0.019108306747802794	0.011288625275040659	0.006280701608441928	0.0029406993623632078	0.0013601254476559672	0.0006571859961151156	0.0002662019224770089	7.486929069665875e-05	5.8231670541845694e-05	1.6637620154813055e-05	0.0	0.0	0.0	0.0	0.0	0.0	0.0	0.0
0.2776438755333541	0.07221146841502758	0.09564783015922572	0.1151254032677698	0.11832240607763556	0.10478926006868561	0.08166094286606307	0.05605161827453429	0.03560828390050994	0.020901238422312417	0.011422624622749506	0.005844520761785826	0.00274742428972838	0.0011947132896243105	0.0005161827453429077	0.00020397543969195546	7.492975335622854e-05	1.6651056301384118e-05	1.248829222603809e-05	0.0	4.1627640753460295e-06	0.0	0.0	0.0	0.0
0.8947453947724782	0.03406680861170255	0.022495927066362775	0.0161209005037521	0.012104217100904587	0.008170867378614078	0.005295855399397497	0.0033958474826978444	0.0018250076041983509	0.0009791707465447773	0.0004458351909799624	0.000179167413197555	8.750036458485243e-05	5.0000208334201394e-05	2.9166788194950813e-05	0.0	8.333368055700232e-06	0.0	0.0	0.0	0.0	0.0	0.0	0.0	0.0
0.9684653584767545	0.024039861250904616	0.004724789339278139	0.0016594990725105434	0.0005739620852292105	0.0002703444604340484	0.00014557009407987223	5.822803763194889e-05	3.327316436111365e-05	8.318291090278413e-06	1.6636582180556826e-05	4.1591455451392065e-06	0.0	0.0	0.0	0.0	0.0	0.0	0.0	0.0	0.0	0.0	0.0	0.0	0.0
0.2745418330013585	0.05691355040878747	0.0895540424538916	0.1138687713040362	0.12125278150497129	0.10952670661477303	0.08671211527723374	0.06198068156247656	0.03952862345715024	0.02291043345640017	0.01231362874930202	0.006113060363866688	0.0028044237388427273	0.0012376134478993908	0.0004792105943044779	0.00018335014042953937	5.000458375351074e-05	2.9169340522881263e-05	0.0	0.0	0.0	0.0	0.0	0.0	0.0
0.9228051316025216	0.037103702870380784	0.017695612138181605	0.011045695262142557	0.005695762136306629	0.003020795573388666	0.001408315729386716	0.000829156302212889	0.00029582963546289005	8.333229167968734e-05	1.6666458335937467e-05	0.0	0.0	0.0	0.0	0.0	0.0	0.0	0.0	0.0	0.0	0.0	0.0	0.0	0.0
0.5110516688957497	0.06785578874125553	0.07224729072659775	0.07918036406968072	0.07669295734743281	0.06393926894408127	0.04881066959989001	0.034686199267527466	0.021345032894599787	0.012062047673212254	0.006620585061393531	0.003233212087880038	0.0014291130749263569	0.000562478907040986	0.0002249915628163944	4.583161464778404e-05	1.2499531267577465e-05	0.0	0.0	0.0	0.0	0.0	0.0	0.0	0.0
0.9139288465141453	0.027270645544059786	0.01696192518267169	0.013131544434498408	0.010217124300018735	0.007435934800258134	0.0048171201365614005	0.00290609321980973	0.0016237483606386743	0.0008618356683389887	0.0004954514228615442	0.0002164997814184899	7.494223202947727e-05	4.5798030684680556e-05	8.32691466994192e-06	4.16345733497096e-06	0.0	0.0	0.0	0.0	0.0	0.0	0.0	0.0	0.0
0.4261220919334347	0.15922354362360194	0.11646429092120884	0.09304979901276737	0.07270114344031825	0.05315227125986712	0.034998854476912505	0.0211192801949472	0.011780142877970549	0.006377439443484056	0.0028658904879928352	0.0013246412429966884	0.0005498510819986254	0.0001749526169995626	8.74763084997813e-05	8.331076999979172e-06	0.0	0.0	0.0	0.0	0.0	0.0	0.0	0.0	0.0
0.9268275413987273	0.034751607636690766	0.015484956518841835	0.009504214840235899	0.005784993169626496	0.003402692166727751	0.002082430946589811	0.001037050611401726	0.0006413887315496618	0.00027488088494985507	0.0001332755805817479	6.663779029087395e-05	8.329723786359244e-06	0.0	0.0	0.0	0.0	0.0	0.0	0.0	0.0	0.0	0.0	0.0	0.0
0.8436691483732809	0.049391100019581455	0.03340929827558192	0.02509759481383034	0.0180399378392904	0.012298821362952716	0.008386696274940318	0.004716214696091624	0.002628914729005137	0.001304041696004133	0.0006332726447048824	0.0002999712527549443	5.4161476191864944e-05	4.166267399374227e-05	1.6665069597496908e-05	4.166267399374227e-06	8.332534798748454e-06	0.0	0.0	0.0	0.0	0.0	0.0	0.0	0.0
0.8391090037124845	0.03771650951454369	0.028345715226186556	0.025962391823367403	0.021629076545514395	0.016637430677372177	0.01212494947937717	0.008141632743196903	0.004962479323002821	0.002758321840325665	0.0014291607118303673	0.0006208307465385561	0.0003333319444502315	0.00015833267361385994	5.416644097316261e-05	8.333298611255787e-06	4.166649305627893e-06	4.166649305627893e-06	0.0	0.0	0.0	0.0	0.0	0.0	0.0
0.9329989669077215	0.0365414736561469	0.015921285033492185	0.007356616789415803	0.003374212683707135	0.002045356083580498	0.000995601026427167	0.00046655780317925817	0.0001582963975072483	5.831972539740727e-05	5.415403072616389e-05	1.6662778684973507e-05	1.249708401373013e-05	0.0	0.0	0.0	0.0	0.0	0.0	0.0	0.0	0.0	0.0	0.0	0.0
0.36084779928697563	0.10279712124745943	0.09708709559191017	0.10265135108119815	0.09619165028487656	0.0810773664745277	0.06166911005231066	0.04202762136407557	0.026259454236497518	0.014602005797487756	0.007892413287575385	0.004002432279345617	0.0017700663046013394	0.0007205211075200747	0.00029154033252257357	6.247292839769433e-05	4.164861893179622e-05	8.329723786359244e-06	0.0	0.0	0.0	0.0	0.0	0.0	0.0
0.918320192866126	0.0507192786740036	0.018839544240965667	0.007378717039153996	0.002983241203825568	0.000885780301415995	0.0005682364197762986	0.00020891044844716864	9.19205973167542e-05	4.178208968943372e-06	0.0	0.0	0.0	0.0	0.0	0.0	0.0	0.0	0.0	0.0	0.0	0.0	0.0	0.0	0.0
0.2751919265932822	0.17217605622075305	0.12985645056537162	0.11423587403620376	0.09763692984063015	0.07603373911305766	0.05456793618544855	0.0356292361238322	0.021565721327582475	0.011748738530200337	0.006045063198387983	0.0029142866658895235	0.0014238371996203101	0.0005745307998467917	0.0002289796666056054	0.00010824493330446801	5.828573331779047e-05	4.163266665556463e-06	0.0	0.0	0.0	0.0	0.0	0.0	0.0
0.9624651259629399	0.030343535290443473	0.005375806787424526	0.0013241723922548408	0.00030814074536747866	0.00011242973141786383	2.4984384759525296e-05	2.9148448886112847e-05	1.2492192379762648e-05	0.0	4.16406412658755e-06	0.0	0.0	0.0	0.0	0.0	0.0	0.0	0.0	0.0	0.0	0.0	0.0	0.0	0.0
0.469123460338486	0.06707654882554599	0.07607396206923843	0.08488809467278158	0.08349266252619039	0.07183768000033323	0.0551424798703706	0.039138747610062107	0.02422220278336645	0.014287558993456049	0.00772277970083601	0.004028008614190087	0.0017328351432296548	0.0006789714623712349	0.00033740299663846646	0.00014579141830057193	4.5820160037322605e-05	1.666187637720822e-05	4.165469094302055e-06	4.165469094302055e-06	0.0	0.0	0.0	0.0	0.0
0.9626071712616541	0.025217257331784322	0.008923477949473877	0.0023568308536641223	0.0007578502038283928	0.0001290843753773636	8.328024217894426e-06	0.0	0.0	0.0	0.0	0.0	0.0	0.0	0.0	0.0	0.0	0.0	0.0	0.0	0.0	0.0	0.0	0.0	0.0
0.4145863803225954	0.06826922676267026	0.07980299261222296	0.0934701717981091	0.09298682033909605	0.08245725881387218	0.06308986586997012	0.04395998183265206	0.028959419311557516	0.015929764032817897	0.008854498710368305	0.004241825735131734	0.0019334058360521852	0.0008583655220404099	0.00040834864640757363	0.00013333833352084036	3.7501406302736355e-05	1.6667291690105045e-05	4.166822922526261e-06	0.0	0.0	0.0	0.0	0.0	0.0
0.8665666666666667	0.037845833333333335	0.027954166666666665	0.0216875	0.016766666666666666	0.0116	0.008016666666666667	0.0047666666666666664	0.002458333333333333	0.0014	0.0005833333333333334	0.00020833333333333335	0.0001125	2.0833333333333333e-05	1.25e-05	0.0	0.0	0.0	0.0	0.0	0.0	0.0	0.0	0.0	0.0
0.6893060272089002	0.03779662076293256	0.04327173482780891	0.05029271443155066	0.0502302131294402	0.04237171607741828	0.032621512948186424	0.022787974749473947	0.014325298443717577	0.008325173441113356	0.004612596095751995	0.002158378299547907	0.0011375236984103837	0.0004625096356174087	0.00021250442717556616	3.750078126627638e-05	3.3334027792245674e-05	8.333506948061418e-06	8.333506948061418e-06	0.0	0.0	0.0	0.0	0.0	0.0
0.2518319481763836	0.058626507529838154	0.08990814222333313	0.11856110312649712	0.12434335228811265	0.11333708263034015	0.09052885917223853	0.06319648399258472	0.0413380824428753	0.023862192505571873	0.01319335957841238	0.00634047782707409	0.002832802182924035	0.0013414151513257931	0.0005040721531379533	0.00014164010914620177	8.331771126247162e-05	2.0829427815617906e-05	0.0	8.331771126247162e-06	0.0	0.0	0.0	0.0	0.0
0.27226832699334924	0.1970999775256582	0.1471070527814079	0.11682495817275278	0.09184514346121511	0.06746048261568043	0.04685484072350733	0.028500794925793053	0.01606083055178671	0.008598516693441654	0.00406202918334901	0.0018603760706526716	0.000874002180843537	0.0003787342783655327	0.00012069553925934557	4.1619151468739856e-05	3.745723632186587e-05	4.161915146873985e-06	0.0	0.0	0.0	0.0	0.0	0.0	0.0
0.5100120386068541	0.05014975360429224	0.06451693527894993	0.07750530073606292	0.07992551893060514	0.06996555042260093	0.05487355297195296	0.039035911705774785	0.02468539246274905	0.014462990656541462	0.008085444949408691	0.003815696843718888	0.0016995680264599415	0.0007539750313461996	0.00031242059309925395	0.00012080262933171153	6.664972652784084e-05	8.331215815980105e-06	0.0	4.165607907990052e-06	0.0	0.0	0.0	0.0	0.0
0.7402824131365024	0.05012854005991592	0.04233697078786515	0.04200780823573039	0.03847868568309563	0.02999962500468744	0.022020558076357378	0.014778981929392549	0.00911238609517381	0.005304100365412099	0.0028249646879414006	0.0014249821877226534	0.0007208243230292955	0.00030832947921484314	0.00019583088544726523	6.24992187597655e-05	1.24998437519531e-05	0.0	0.0	0.0	0.0	0.0	0.0	0.0	0.0
0.9118097427576677	0.04819507093979143	0.022076612484905323	0.01025815527494097	0.0038883056199917835	0.002452495860635159	0.0008133488810228277	0.000381776005378062	9.959374053340747e-05	2.4898435133351867e-05	0.0	0.0	0.0	0.0	0.0	0.0	0.0	0.0	0.0	0.0	0.0	0.0	0.0	0.0	0.0
0.38901921241994825	0.04791230036541515	0.07472468864713064	0.09662459739751085	0.10144541064412231	0.09270794705022062	0.07311636201515827	0.050953954358523505	0.03312902862904738	0.019899917083678817	0.010912454531439452	0.0055749767709301215	0.0023541568576797597	0.0009458293923775318	0.00039999833334027773	0.0001874992187532552	5.416644097316261e-05	2.9166545139395252e-05	4.166649305627893e-06	0.0	4.166649305627893e-06	0.0	0.0	0.0	0.0
0.6543220677932207	0.11478435489784355	0.07250524947505249	0.05444872179448722	0.03875445788754458	0.02745975402459754	0.017056627670566277	0.00964903509649035	0.005295303802953038	0.003120521281205213	0.0014081925140819252	0.0008624137586241376	0.0002791387527913875	4.999500049995001e-05	4.166250041662501e-06	0.0	0.0	0.0	0.0	0.0	0.0	0.0	0.0	0.0	0.0
0.8898185030249496	0.03988683521941301	0.02481208646522558	0.017133047782536957	0.011628972850452493	0.007533207779870335	0.004724921251312478	0.0023582940284328593	0.0012708121531307811	0.0005416576390393493	0.00018749687505208247	7.499875002083299e-05	2.4999583340277662e-05	0.0	4.16659722337961e-06	0.0	0.0	0.0	0.0	0.0	0.0	0.0	0.0	0.0	0.0
0.8231183960534649	0.03596963434552181	0.02979067364421186	0.028144895170160996	0.02478250724975834	0.02083680543981867	0.014449518349388353	0.009837172094263524	0.006274790840305323	0.0034623845871804273	0.001908269724342522	0.0008458051398286723	0.0003208226392453585	0.00016249458351388286	6.24979167361088e-05	2.9165694476850772e-05	4.1665277824072535e-06	0.0	0.0	0.0	0.0	0.0	0.0	0.0	0.0
0.7808523404361704	0.033354444620371834	0.032358602988358236	0.034679455662130515	0.03386694889124076	0.028471070592254937	0.021029341911182595	0.015020958507987566	0.009400078333986116	0.00540837840315336	0.002933357777981483	0.0014083450695422462	0.0006083384028200235	0.0003000025000208335	0.00020833506945891215	8.75007291727431e-05	4.166701389178243e-06	0.0	8.333402778356486e-06	0.0	0.0	0.0	0.0	0.0	0.0
0.7954919484198905	0.08796950190613087	0.05005103847676187	0.02903985167593692	0.017278086786242527	0.010695164885527988	0.005070516426056704	0.0029206507926587922	0.0008082828156573547	0.0005791304710122284	9.582734412432557e-05	0.0	0.0	0.0	0.0	0.0	0.0	0.0	0.0	0.0	0.0	0.0	0.0	0.0	0.0
0.16731011906993015	0.1952305392089492	0.16560257547550924	0.13783625073403552	0.11012823235920054	0.08179550291323597	0.0570569444965037	0.03728275672501468	0.022468774858294707	0.012877377546218207	0.006534477804015643	0.0032984744555643016	0.0014243412421754938	0.0007288295829845364	0.0002790376117712225	0.00010828325232913111	2.4988442845184102e-05	1.2494221422592051e-05	0.0	0.0	0.0	0.0	0.0	0.0	0.0
0.5776341111879432	0.03920237272038057	0.05434845998117153	0.06747840141296832	0.0682698636185652	0.061721555264889906	0.04866659446309703	0.03417867051011822	0.022194266481159033	0.013050795211237098	0.007052344810923845	0.003628229374078363	0.0015287717339687247	0.0006290041739217369	0.0002624322050137048	9.580858278278111e-05	2.9159133890411643e-05	2.499354333463855e-05	4.165590555773092e-06	0.0	0.0	0.0	0.0	0.0	0.0
0.8375446454588595	0.0746463746638582	0.0395252803609934	0.022104185225579245	0.012966956116323794	0.006993414534646541	0.0032386169690208385	0.0017233771531807549	0.0007534571611732285	0.00036632171371958074	9.990592192352202e-05	2.0813733734067088e-05	1.2488240240440253e-05	4.1627467468134175e-06	0.0	0.0	0.0	0.0	0.0	0.0	0.0	0.0	0.0	0.0	0.0
0.81532681630562	0.06251431760722066	0.03951867849005994	0.02871435176122188	0.020442419269520885	0.014203066362890428	0.008526004939834811	0.004885688223950285	0.0028489435167791946	0.0015952417645123268	0.0007997034433064405	0.000408181965854329	0.00012495366301663134	6.664195360887004e-05	2.082561050277189e-05	0.0	4.165122100554377e-06	0.0	0.0	0.0	0.0	0.0	0.0	0.0	0.0
0.8193152763631072	0.12672584031429937	0.03794042447045128	0.011303968237470638	0.00323861392312969	0.00089384081318727	0.0003159623339638722	0.00014550896958862535	5.404618870434656e-05	1.6629596524414327e-05	3.325919304882865e-05	4.157399131103582e-06	1.2472197393310744e-05	0.0	0.0	0.0	0.0	0.0	0.0	0.0	0.0	0.0	0.0	0.0	0.0
0.787176517638433	0.06917481795004249	0.04728299811701188	0.03518938194664312	0.024312209428271482	0.015505490660045659	0.009827364983086433	0.0057406142207262	0.003003616003732649	0.0017246838079685392	0.0007998533602172935	0.00022495875756111379	2.9161320424588827e-05	8.331805835596807e-06	0.0	0.0	0.0	0.0	0.0	0.0	0.0	0.0	0.0	0.0	0.0
0.5235581370155249	0.04690794243381305	0.062141148823759804	0.07654936208864926	0.07663269472754394	0.06924525628953092	0.05422038149682086	0.03812468229431421	0.02408313264056133	0.014087382605144957	0.007666602778310181	0.0038499679169340254	0.0017333188890092583	0.0007499937500520828	0.0002708310764076966	0.00011666569445254623	4.999958333680553e-05	4.166631944733794e-06	4.166631944733794e-06	0.0	4.166631944733794e-06	0.0	0.0	0.0	0.0
0.5311385196871371	0.10476079472845112	0.08103799228249241	0.07297082415821307	0.06501604692111408	0.050480158845787215	0.037705061336286025	0.025404503128213025	0.015185257645702298	0.008087981251534967	0.00423339008379365	0.001973084463833029	0.0010822826172923786	0.0005744423122551856	0.0002247817743607248	8.74151344736152e-05	3.74636290601208e-05	0.0	0.0	0.0	0.0	0.0	0.0	0.0	0.0
0.2755847770472405	0.05687357816054599	0.0871603209919752	0.11525961850953727	0.12319692007699808	0.1086972825679358	0.08581452130363408	0.060944309725590194	0.03882819596176762	0.02366190845228869	0.012512187195320117	0.006374840628984276	0.0029040940643150588	0.001399965000874978	0.00048332125030207577	0.00019166187511978868	5.8331875036457424e-05	3.3332500020832816e-05	1.2499687507812304e-05	8.333125005208204e-06	0.0	0.0	0.0	0.0	0.0
0.9576670194415047	0.020337330522245647	0.009987416771526904	0.005629119757335355	0.002895809201589987	0.0017541520487329271	0.000829159757002025	0.00039999666669444424	0.00029166423613136556	0.00010416579861834485	7.499937500520829e-05	2.9166423613136558e-05	0.0	0.0	0.0	0.0	0.0	0.0	0.0	0.0	0.0	0.0	0.0	0.0	0.0
0.8405465451195672	0.07991846840650753	0.0384107174863593	0.020587144185038368	0.01116682714551889	0.005297886264260735	0.002230030803603063	0.0010170607777180323	0.0005043621069831226	0.0002042458119187852	8.753391939376509e-05	2.5009691255361454e-05	4.168281875893576e-06	0.0	0.0	0.0	0.0	0.0	0.0	0.0	0.0	0.0	0.0	0.0	0.0
0.92109473964931	0.036673278218547906	0.017976198413227548	0.010625708380558704	0.006029568637909194	0.0031877125141676114	0.0019251283418894594	0.0012709180612040802	0.0005375358357223815	0.0003541902793519568	0.00020418027868524568	7.500500033335555e-05	8.333888925928395e-06	2.5001666777785187e-05	1.2500833388892593e-05	0.0	0.0	0.0	0.0	0.0	0.0	0.0	0.0	0.0	0.0
0.9179093588583769	0.04264827885220683	0.018476751893742	0.01018889477172957	0.005315401323222259	0.0028682322434328738	0.0014716366016450646	0.0007003822920010506	0.00024179864842893413	0.00010839249757159116	5.002730657150361e-05	1.2506826642875903e-05	8.337884428583936e-06	0.0	0.0	0.0	0.0	0.0	0.0	0.0	0.0	0.0	0.0	0.0	0.0
0.9807266245773018	0.015129682997118156	0.003127550765437857	0.0006663224000932851	0.0001957322050274025	8.745481501224367e-05	5.413869500757942e-05	1.2493545001749096e-05	0.0	0.0	0.0	0.0	0.0	0.0	0.0	0.0	0.0	0.0	0.0	0.0	0.0	0.0	0.0	0.0	0.0
0.3950005207790855	0.06609728153317362	0.08196229559420894	0.0972273721487345	0.09742735131757109	0.08576189980210394	0.06627226330590563	0.046053536089990625	0.029755233829809394	0.01706905530673888	0.00927820018748047	0.004428705343193417	0.0022081033225705656	0.0008665763982918446	0.0003707947088844912	0.00014581814394333924	5.8327257577335694e-05	1.249869805228622e-05	4.166232684095407e-06	0.0	0.0	0.0	0.0	0.0	0.0
0.1325286144641064	0.06779555085187144	0.10670372206782472	0.1367410969120962	0.1453452277282178	0.1307827884050483	0.10374956771013454	0.07293302944571065	0.04762480156332682	0.027479052170615956	0.01500827079887167	0.007412469114712022	0.003241653159778501	0.0016208265798892505	0.0006541639409835793	0.000274998854171441	7.916633680692997e-05	1.6666597222511573e-05	4.166649305627893e-06	4.166649305627893e-06	0.0	0.0	0.0	0.0	0.0
0.9938191647542451	0.005127094465986664	0.0004706431150743241	0.00020824916596209032	0.00015826936613118865	7.913468306559433e-05	7.913468306559433e-05	3.748484987317626e-05	1.2494949957725419e-05	4.164983319241807e-06	4.164983319241807e-06	0.0	0.0	0.0	0.0	0.0	0.0	0.0	0.0	0.0	0.0	0.0	0.0	0.0	0.0
0.8265291666666666	0.029291666666666667	0.0276875	0.027675	0.025708333333333333	0.022258333333333335	0.01585	0.010795833333333333	0.006825	0.0037625	0.0019208333333333334	0.0010541666666666666	0.0004	0.00013333333333333334	8.75e-05	1.6666666666666667e-05	0.0	4.166666666666667e-06	0.0	0.0	0.0	0.0	0.0	0.0	0.0
0.6461566657502978	0.07860778580294737	0.06422496022126142	0.05601512841659794	0.048042719449512244	0.03810011746182491	0.02769516573780188	0.018273227867609692	0.010842309582718949	0.005956397504144486	0.003253109406109681	0.0016119761077649764	0.0007289297644932064	0.0002874065928573214	0.00013329001407875774	2.9157190579728253e-05	2.0826564699805895e-05	8.330625879922359e-06	0.0	4.165312939961179e-06	8.330625879922359e-06	0.0	0.0	0.0	0.0
0.5791761203971607	0.12589662996190754	0.08549364084844195	0.06742574051331154	0.05162257238608688	0.037264003663537396	0.02423763035740305	0.014083803417913866	0.007693428529797465	0.0040798484627713825	0.0018276055868945275	0.000757686143086114	0.00027476530463562375	0.00013738265231781187	2.9141774734081305e-05	0.0	0.0	0.0	0.0	0.0	0.0	0.0	0.0	0.0	0.0
0.3814006573000712	0.21170227389169127	0.1416777396875117	0.10322693514056142	0.06904566527681164	0.04278282022551474	0.0253339609202201	0.013300121213131006	0.006281422733918433	0.0030657341725225246	0.001299604703569331	0.0005456673595114819	0.00022909698300100387	6.248099536391015e-05	3.7488597218346084e-05	8.330799381854686e-06	0.0	0.0	0.0	0.0	0.0	0.0	0.0	0.0	0.0
0.27835398678899387	0.07442310969957225	0.10079108070020827	0.11848335321774049	0.11933554209605209	0.10315226744596914	0.07741616332095927	0.053380279933653976	0.03420395166218401	0.019887178506549384	0.010454902580261643	0.00548726497254289	0.0026480210511438036	0.0010683538620784264	0.0005944537053588131	0.0002660492107899583	3.741317026733788e-05	8.314037837186198e-06	8.314037837186198e-06	0.0	0.0	0.0	0.0	0.0	0.0
0.5299686251307286	0.04259982250073958	0.06010808288298799	0.07429552376865096	0.07680384665063895	0.06872471364702647	0.053958108507881214	0.0384206732471948	0.02519572835113187	0.01467493885442144	0.007866633889025462	0.004020816579930917	0.0019208253298944587	0.000820829913208695	0.0004208315798684172	0.00014583272569697626	3.749984375065104e-05	1.2499947916883679e-05	4.166649305627893e-06	0.0	0.0	0.0	0.0	0.0	0.0
0.5398944142823835	0.09789577990207507	0.08075059121340306	0.0755004496552643	0.06526662891782967	0.050706957998867534	0.03607650801052526	0.024002431469206942	0.01388518802251607	0.008426872730906304	0.0041676381440895315	0.0018943809745861507	0.0008743296805782234	0.0003996935682643307	0.00014988508809912402	7.910601871898212e-05	2.9144322685940777e-05	0.0	0.0	0.0	0.0	0.0	0.0	0.0	0.0
0.9785374105725441	0.005920858003575015	0.004425018437576823	0.0040166834028475115	0.003045846024358435	0.0018916745486439526	0.0011208380034916812	0.0005416689236205151	0.0002625010937545573	0.00013333388889120372	7.500031250130209e-05	1.2500052083550349e-05	4.166684027850116e-06	8.333368055700232e-06	4.166684027850116e-06	0.0	0.0	0.0	0.0	0.0	0.0	0.0	0.0	0.0	0.0
0.8872898486827329	0.09076956351748176	0.017693888246499905	0.0033940321601184584	0.0005906281455108102	0.0001330993003968023	5.8230943923601e-05	2.91154719618005e-05	2.0796765687000358e-05	1.2478059412200215e-05	4.1593531374000715e-06	4.1593531374000715e-06	0.0	0.0	0.0	0.0	0.0	0.0	0.0	0.0	0.0	0.0	0.0	0.0	0.0
0.6761613880404845	0.04564299792077269	0.0464805223485685	0.05223069006179347	0.0504598050776481	0.04303458850883151	0.03284262457655015	0.02242148729337939	0.014404586800448347	0.008246073843820445	0.004229290020958945	0.002229231685924173	0.0008833590979736909	0.0004791806427687474	0.00017500510431554253	4.5834670177880186e-05	2.9167517385923757e-05	4.166788197989108e-06	0.0	0.0	0.0	0.0	0.0	0.0	0.0
0.9300586247557302	0.0296665430560706	0.015499935416935763	0.009604126649472295	0.006554139357752676	0.004062483072987196	0.002308323715317853	0.0012416614930771121	0.0006541639409835793	0.00026666555556018517	5.8333090278790505e-05	2.4999895833767358e-05	0.0	0.0	0.0	0.0	0.0	0.0	0.0	0.0	0.0	0.0	0.0	0.0	0.0
0.9112101502648673	0.06532838969826349	0.0155341664273914	0.005180829681784702	0.001689491446429389	0.0005784219484080913	0.00025383984786254364	0.00014148450536600793	4.1613089813531744e-05	1.2483926944059523e-05	1.2483926944059523e-05	1.2483926944059523e-05	4.161308981353174e-06	0.0	0.0	0.0	0.0	0.0	0.0	0.0	0.0	0.0	0.0	0.0	0.0
0.8535656776222991	0.04993072112443984	0.03273374859049735	0.023255233363707856	0.016219162578588874	0.009748973299546878	0.005991686534932781	0.0037614476580411344	0.0020596422463831435	0.0014063819783383888	0.0006615820548988279	0.0004785027441092151	0.00012066590938406295	6.657429483258645e-05	0.0	0.0	0.0	0.0	0.0	0.0	0.0	0.0	0.0	0.0	0.0
0.798121674493023	0.03035820684080483	0.029949875208853297	0.03159986833388194	0.03130820288248799	0.026270723871983866	0.019858250590622538	0.013954108524547815	0.008887462968904296	0.004987479218836588	0.0025249894792105034	0.0012249948958546007	0.0005666643055653934	0.00022916571180953412	0.00010416623264069733	2.0833246528139467e-05	1.6666597222511573e-05	4.166649305627893e-06	4.166649305627893e-06	4.166649305627893e-06	4.166649305627893e-06	0.0	0.0	0.0	0.0
0.0725804103600737	0.059886117384776	0.10908274166781048	0.1468786264209331	0.158000690449749	0.1436759378262479	0.1134292476177404	0.08063704387683375	0.05287763649900384	0.03105776069677194	0.016599909326478746	0.008510001123020677	0.003884819671994776	0.0017593990591582337	0.0007569991223801383	0.0002329228068861964	7.902738090781664e-05	5.4071365884295597e-05	1.2478007511760523e-05	4.159335837253507e-06	0.0	0.0	0.0	0.0	0.0
0.5661459874087006	0.08460586566225152	0.07334786068739661	0.07123958884532534	0.06204402371597495	0.05079435183140492	0.036653097617986144	0.02392430220785227	0.014807901436208111	0.008403921552288059	0.004287374951563913	0.0021749365643502065	0.0009583053827596696	0.00035415633710683437	0.0001833279862670672	3.749890628190011e-05	1.6666180569733383e-05	1.6666180569733383e-05	0.0	4.166545142433346e-06	0.0	0.0	0.0	0.0	0.0
0.14936038376973815	0.07384735825171564	0.1082642081417816	0.1353729429009261	0.1426269238456926	0.12572872942900926	0.10003997601439137	0.06853804384036245	0.04428176427476847	0.025838663468585515	0.013637650742887602	0.00712489173162769	0.0030981411153308013	0.0013658471583716436	0.0005121926843893664	0.00022902924911719636	7.079085881804251e-05	4.1641681657672064e-05	1.2492504497301619e-05	8.328336331534413e-06	0.0	0.0	0.0	0.0	0.0
0.9438955995649981	0.033566806528360534	0.012020883420347584	0.005433355972316551	0.0026375109896291235	0.0012166717361322338	0.0007375030729294705	0.0002791678298659578	0.00013333388889120372	4.583352430635128e-05	2.083342013925058e-05	1.2500052083550349e-05	0.0	0.0	0.0	0.0	0.0	0.0	0.0	0.0	0.0	0.0	0.0	0.0	0.0
0.7057187930553648	0.2101122613353979	0.05976032600325504	0.01694534284037412	0.0049283433856553574	0.0015068076905466548	0.0005702559491847837	0.00029553410505196823	9.573640022810237e-05	3.3299617470644305e-05	2.081226091915269e-05	0.0	8.324904367661076e-06	4.162452183830538e-06	0.0	0.0	0.0	0.0	0.0	0.0	0.0	0.0	0.0	0.0	0.0
0.338344330034323	0.08357909293878503	0.0943133726548702	0.1068554433669899	0.10443117064880536	0.08992718851011364	0.0690292912126362	0.04773151387916958	0.030420040654470324	0.017744676597020895	0.009434669599120264	0.004627778333166716	0.002095204771901763	0.0008455796594355027	0.00038321836782298643	0.00017078209870372222	3.7488753373987805e-05	2.0827085207771004e-05	8.3308340831084e-06	0.0	0.0	0.0	0.0	0.0	0.0
0.4700101688699218	0.04999416540250388	0.06982346175004585	0.08486005301148582	0.08585193458582693	0.07634987580642473	0.05940037008018404	0.04278010235551036	0.027680997549469052	0.01610765665894277	0.009051961258272626	0.004617667161218264	0.0020796172504042544	0.0009043626118992448	0.0003209028622868288	0.0001208595195625719	2.5005417840532114e-05	2.083784820044343e-05	0.0	0.0	0.0	0.0	0.0	0.0	0.0
0.5811062461203897	0.07752554814466103	0.0694684569462208	0.06621479188625087	0.06015322637760012	0.04971733524414986	0.03680682561438445	0.024962818232189203	0.01567258380999596	0.009390219007902949	0.004790928065256606	0.0024246262034603	0.000991513808287889	0.0004624287089073768	0.00020413519582397713	7.498843928227731e-05	2.9162170831996735e-05	4.166024404570962e-06	0.0	0.0	0.0	0.0	0.0	0.0	0.0
0.4209649126461973	0.04271648868129716	0.07408302465406394	0.09586626722388657	0.09889958791838367	0.08724963645984808	0.06768721796992512	0.04756646847304803	0.029799875833850693	0.017441593993358363	0.009162461823075738	0.0046958137674426356	0.00233332361115162	0.0009874958854338106	0.00035833184028399883	0.00010833288194632522	5.8333090278790505e-05	8.333298611255787e-06	8.333298611255787e-06	4.166649305627893e-06	0.0	0.0	0.0	0.0	0.0
0.5209559129927493	0.05688390699224936	0.06670139178264856	0.07765647137261439	0.07672306025502125	0.06538878239853321	0.050987582298524875	0.03545295441286774	0.022651887657304776	0.013151095924660388	0.007142261855154596	0.003571130927577298	0.001537628135677973	0.0007167263938661555	0.00032919409950829233	9.167430619218268e-05	3.333611134261188e-05	8.33402783565297e-06	1.2501041753479456e-05	0.0	4.167013917826485e-06	0.0	0.0	0.0	0.0
0.9631586403446638	0.02000816659861168	0.008820759827001442	0.004433296389196757	0.0019083174306880775	0.0009249922917309023	0.00045832951392071734	0.00014999875001041658	8.333263889467587e-05	4.166631944733794e-05	1.2499895834201382e-05	0.0	0.0	0.0	0.0	0.0	0.0	0.0	0.0	0.0	0.0	0.0	0.0	0.0	0.0
0.8742296907096221	0.027958216840763165	0.022212407448302298	0.020774913437860677	0.01781659243086487	0.01364577647593135	0.009720792830029875	0.0060333081945491895	0.0035708184549231043	0.002020824913229528	0.0010583289236294848	0.00047499802084157984	0.0002958321006995804	0.00012499947916883678	3.3333194445023147e-05	2.4999895833767358e-05	0.0	0.0	0.0	4.166649305627893e-06	0.0	0.0	0.0	0.0	0.0
0.9253532335820864	0.010291795314108093	0.012633491251973984	0.014496014533515003	0.012991829064529973	0.009416784376471372	0.006579248907278007	0.004058384063134123	0.0020500256253203164	0.0011125139064238304	0.000587507343841798	0.0002333362500364588	0.0001416684375221357	4.16671875065105e-05	8.3334375013021e-06	4.16671875065105e-06	0.0	0.0	0.0	0.0	0.0	0.0	0.0	0.0	0.0
0.7455629927983239	0.06535656418821824	0.048133353881782553	0.04010279778243357	0.03397158482691402	0.025616141084541594	0.017110749199235265	0.01094204920798224	0.006127047729326941	0.0035237813589466976	0.0018868474652516006	0.0008455409170995031	0.00047483578595735644	0.00021659176201563625	7.080884527434262e-05	3.748703573347551e-05	2.082613096304195e-05	0.0	0.0	0.0	0.0	0.0	0.0	0.0	0.0
0.7207918645424639	0.06312151068008122	0.051376131488206675	0.04568898302611335	0.03883855419677367	0.029711598197123903	0.021339315123895614	0.013354792173082776	0.007442492672167579	0.00413193850874962	0.0021973073603542377	0.0010757216299267425	0.0005336913512814847	0.00023765942986753613	0.00010840605572905157	4.169463681886599e-05	8.338927363773198e-06	0.0	0.0	0.0	0.0	0.0	0.0	0.0	0.0
0.5676829369768177	0.06958844380835094	0.07170197540315199	0.07104877764649103	0.06485796069164074	0.0539283396295495	0.039757692755745644	0.027292848940737906	0.016513005708199503	0.009269583451214033	0.004772088069363777	0.0022133834811695983	0.000890345986786267	0.0003453211070245802	0.00011233337216462248	2.496297159213833e-05	0.0	0.0	0.0	0.0	0.0	0.0	0.0	0.0	0.0
0.42985275991871813	0.08934757986608481	0.08908108198141178	0.09138379026616476	0.08656600819480996	0.07183367200772844	0.0546612145641094	0.03712232252906492	0.022594023784936208	0.013882874179686198	0.00734118391685266	0.003352043705653086	0.0016198074552783237	0.0007578533595389587	0.0002664978846730404	0.00015406908957660149	0.00011242879509643893	2.498417668809754e-05	2.498417668809754e-05	8.328058896032513e-06	8.328058896032513e-06	4.164029448016257e-06	0.0	0.0	0.0
0.7435497590019847	0.11529962140796211	0.0638311179305859	0.037237945929718644	0.02043479711135943	0.010415450557881218	0.005232742373955536	0.0023224203205523776	0.001067396053970213	0.0004377991627612202	0.0001125769275671709	3.335612668656916e-05	1.2508547507463433e-05	1.2508547507463433e-05	0.0	0.0	0.0	0.0	0.0	0.0	0.0	0.0	0.0	0.0	0.0
0.3002648205684259	0.10862230748378755	0.09608190670809266	0.10434764476510207	0.10724607460850345	0.09198240090080698	0.07143899743520236	0.05020747753195571	0.0317409345872344	0.018804345559563777	0.010375961799111703	0.004941927143065663	0.002314573472068728	0.001005067039222637	0.00042538107054236086	0.00015013449548553914	5.004483182851304e-05	0.0	0.0	0.0	0.0	0.0	0.0	0.0	0.0
0.7515552536948994	0.02821748967678224	0.03615938798214948	0.0421595629872538	0.04093036046884701	0.034692678536457314	0.025629914205831	0.017454675761376374	0.01069614530423804	0.00639601988391328	0.003195926547857646	0.0016292141854137411	0.0007875229694199414	0.000308342326651194	9.583612855374948e-05	7.500218756380395e-05	1.2500364593967324e-05	4.166788197989108e-06	0.0	0.0	0.0	0.0	0.0	0.0	0.0
0.9148003549985209	0.036662347240219835	0.019791584201732493	0.012324948646047308	0.007462468906379556	0.0044249815625768225	0.0024416564930979452	0.0012208282465489726	0.0005708309548710214	0.0001874992187532552	7.916633680692997e-05	2.9166545139395252e-05	4.166649305627893e-06	0.0	0.0	0.0	0.0	0.0	0.0	0.0	0.0	0.0	0.0	0.0	0.0
0.4684984307489948	0.05820797362659318	0.06996694999209131	0.08414432114284763	0.08469376711815586	0.07541146011105469	0.059610725851433136	0.04196601759892109	0.026847928338924916	0.01505981468685742	0.008162602708935157	0.00411251987579191	0.0019854979562274706	0.0008116815544326138	0.00030386027422349133	0.00014152396333696855	4.994963411893008e-05	2.08123475495542e-05	0.0	4.16246950991084e-06	0.0	0.0	0.0	0.0	0.0
0.9498202666045366	0.023020020303216895	0.01070079382249663	0.0067732862920002	0.00427282863752101	0.002587828055051673	0.0014020869044251028	0.0006490372613955966	0.00036612358335136216	0.00018306179167568108	0.0001414568390221172	4.160495265356388e-05	1.664198106142555e-05	1.664198106142555e-05	0.0	0.0	8.320990530712775e-06	0.0	0.0	0.0	0.0	0.0	0.0	0.0	0.0
0.7112856517844122	0.08490593554032376	0.05697202025042188	0.04507593908206421	0.03603408404341757	0.025233859038729975	0.01716702431300652	0.010808558511635659	0.006150128127669327	0.003220900435425738	0.0016333673618200378	0.0009041855038646638	0.0004041750869809788	0.00012916935769495197	6.250130211046063e-05	4.166753474030709e-06	8.333506948061418e-06	0.0	0.0	0.0	0.0	0.0	0.0	0.0	0.0
0.8077786554691723	0.07194113000457324	0.03991186130628196	0.02780110589115703	0.019935143225377292	0.013536772959713965	0.008414750758741114	0.00494325032220513	0.003010019540182098	0.0014883798278800982	0.0006776701450962458	0.0003242838731135409	0.00014966947989855734	4.157485552737704e-05	2.078742776368852e-05	2.078742776368852e-05	4.157485552737704e-06	0.0	0.0	0.0	0.0	0.0	0.0	0.0	0.0
0.85782796191746	0.06747776087998167	0.03407429011895585	0.018457948792733485	0.011037270056873815	0.005695714672610987	0.0027707756088414825	0.0015958000874981772	0.0005458219620424575	0.0003541592883481594	0.0001333305556134247	1.666631945167809e-05	1.2499739588758568e-05	0.0	0.0	0.0	0.0	0.0	0.0	0.0	0.0	0.0	0.0	0.0	0.0
0.07095833333333333	0.05945416666666667	0.10745	0.14505833333333334	0.15734583333333332	0.145175	0.11500416666666667	0.08151666666666667	0.05352083333333333	0.031191666666666666	0.0172	0.008891666666666668	0.004033333333333333	0.0018583333333333334	0.000875	0.0002916666666666667	0.000125	3.3333333333333335e-05	1.6666666666666667e-05	0.0	0.0	0.0	0.0	0.0	0.0
0.5115360112591136	0.08279862259067876	0.0775812892184826	0.08018371009447829	0.07319256665320348	0.06042613080391904	0.044874063648968815	0.030304670616794566	0.01823776549897777	0.010513780339022573	0.00537556056145669	0.0028605810268944585	0.001190867792855626	0.0005912700230262199	0.0002248491636860273	6.245810102389647e-05	2.081936700796549e-05	1.6655493606372392e-05	4.163873401593098e-06	0.0	4.163873401593098e-06	0.0	0.0	0.0	0.0
0.1811604453394132	0.06128409525869959	0.09741383614305447	0.1276523157316647	0.13673467689593768	0.12424070961407246	0.09812112033816506	0.07105709863702175	0.046114929521210206	0.027284527950207194	0.01473231373462697	0.008025595366872473	0.0036487543477175524	0.0014936178002629434	0.000653197756660953	0.00027459268751352163	9.153089583784054e-05	1.2481485796069165e-05	4.160495265356388e-06	0.0	0.0	0.0	0.0	0.0	0.0
0.9140751774584127	0.037646980502459036	0.019822083898509597	0.012332631543908994	0.007422879444781932	0.0042481838078040094	0.002263478933834849	0.0011816691492814286	0.0005949953815043813	0.00028293486672935613	9.153775100067404e-05	3.744726177300302e-05	0.0	0.0	0.0	0.0	0.0	0.0	0.0	0.0	0.0	0.0	0.0	0.0	0.0
0.7343725922193022	0.04523816465159283	0.0421145572598883	0.04307662833653329	0.039861395128005433	0.032793712803041976	0.024293335887750046	0.01674253561953629	0.01011215832941147	0.005630822924779369	0.0030986185325708954	0.0014576834494621149	0.000691358436030603	0.00031236073917045317	0.00010412024639015105	5.830733797848459e-05	2.4988859133636254e-05	1.2494429566818127e-05	4.164809855606042e-06	0.0	0.0	0.0	0.0	0.0	0.0
0.1525034336371582	0.06800266367003788	0.10419944229408581	0.13429058975319433	0.14153660465309859	0.12786864777125734	0.10073250926041537	0.07144046281266908	0.04505348149997919	0.02709035668206601	0.014537811628584509	0.007054563615932076	0.0035002289091438797	0.0012610812835559995	0.0005951637740874849	0.00022890914387980189	7.49157198152079e-05	1.6647937736712864e-05	8.323968868356432e-06	0.0	4.161984434178216e-06	0.0	0.0	0.0	0.0
0.652859064987649	0.055081833367352465	0.05287406117611774	0.05482773128496507	0.0521367485764035	0.04435122739637009	0.03342067224580419	0.023185773615872634	0.014754583210100767	0.008372871895060006	0.004328066616401664	0.0021952753675107575	0.0009747522504696723	0.0004373888303389555	0.00011663702142372147	6.248411861985079e-05	1.2496823723970158e-05	8.331215815980105e-06	0.0	0.0	0.0	0.0	0.0	0.0	0.0
0.38583546508236743	0.053328444892551514	0.07626800876586314	0.09560790260892751	0.10171150977827033	0.09312063060886086	0.07254751647765621	0.05096199515044454	0.03225537659047921	0.019035755055786554	0.010249060502787245	0.004907883444017632	0.0024081125896792794	0.0010540700435793385	0.0005166193098965928	0.0001291548274741482	4.582913232953646e-05	1.2498854271691761e-05	4.166284757230587e-06	0.0	0.0	0.0	0.0	0.0	0.0
0.8279330214109833	0.041913697779740605	0.033010161780207235	0.028098009724311195	0.021902615231421108	0.017073790606498707	0.011911656257681747	0.007907773199398376	0.0047829945378868996	0.002770637079873509	0.0015498902161096922	0.0007249486494706625	0.000262481407566964	9.16601740710033e-05	4.1663715486819684e-05	1.6665486194727874e-05	8.332743097363937e-06	0.0	0.0	0.0	0.0	0.0	0.0	0.0	0.0
0.8460932715023186	0.0661058543637947	0.035165347966117935	0.02193667737459845	0.01439946002024924	0.007520551312659109	0.00481648604843985	0.002083255211262911	0.0009957959909836715	0.0005124807819706761	0.00018332645859113616	0.00010832927098567137	7.083067718293897e-05	8.333020845051643e-06	0.0	0.0	0.0	0.0	0.0	0.0	0.0	0.0	0.0	0.0	0.0
0.6478829804967494	0.03953992332055343	0.0480788464744124	0.05608851475245874	0.05580096682780463	0.04944574095682614	0.038785630938489746	0.02678779796632772	0.017190365060843475	0.010022503750625104	0.005405067511251875	0.002787964660776796	0.0012960493415569263	0.0005209201533588931	0.00026254375729288217	5.000833472245374e-05	1.666944490748458e-05	3.333888981496916e-05	4.167361226871145e-06	0.0	0.0	0.0	0.0	0.0	0.0
0.9027708333333333	0.0253625	0.020991666666666665	0.01835	0.0135625	0.008933333333333333	0.004783333333333333	0.0025583333333333335	0.0014166666666666668	0.00065	0.00034166666666666666	0.0001625	7.083333333333334e-05	2.5e-05	8.333333333333334e-06	4.166666666666667e-06	8.333333333333334e-06	0.0	0.0	0.0	0.0	0.0	0.0	0.0	0.0
0.13269324532123167	0.05942067034217205	0.10220988719282234	0.1364562627361262	0.1466159930323753	0.1317972887938758	0.105872890855826	0.07681889593152391	0.04922760212862602	0.028391403818024977	0.01579800555909771	0.008030270828905641	0.003967212158338438	0.00160022003025416	0.0006625911062771131	0.00027920505736205394	0.000100013751890885	2.917067763484146e-05	1.2501718986360624e-05	8.334479324240416e-06	8.334479324240416e-06	0.0	0.0	0.0	0.0
0.7949932707492177	0.04007966766251245	0.03425042813035163	0.033037912973912176	0.029858706567165424	0.02377529719121489	0.01758771984649808	0.01162931203306708	0.0069167531260807425	0.003987549844373055	0.002012525156564457	0.0010166793751588562	0.0004666725000729176	0.0002000025000312504	0.0001000012500156252	5.416734375846365e-05	1.250015625195315e-05	8.3334375013021e-06	1.250015625195315e-05	0.0	0.0	0.0	0.0	0.0	0.0
0.6164532847504721	0.12428144783581654	0.08543595630870082	0.06351959536466262	0.04384520036270766	0.0291829926709759	0.0176320846539719	0.009841356992521234	0.005199364429692114	0.002545608824777259	0.0012312094969510927	0.0005532123753192409	0.00017885813638140874	7.487084778756645e-05	1.2478474631261075e-05	4.159491543753692e-06	4.159491543753692e-06	4.159491543753692e-06	0.0	0.0	0.0	0.0	0.0	0.0	0.0
0.969445578713156	0.020554337952816273	0.005770881424011867	0.002429186909890916	0.0010250085417378477	0.00043750364586371554	0.0002041683680697339	6.250052083767365e-05	5.416711805931716e-05	1.250010416753473e-05	4.166701389178243e-06	0.0	0.0	0.0	0.0	0.0	0.0	0.0	0.0	0.0	0.0	0.0	0.0	0.0	0.0
0.041924192668989085	0.111621654242988	0.1570960639621754	0.17167151543907402	0.15749978149308894	0.12697540652690548	0.0929424348745354	0.06145246746328043	0.037412545210120406	0.021168117136352475	0.010946155735078058	0.005215031610666467	0.002430629258283493	0.0010696433551007837	0.0003787453125065032	0.00010821294643042948	4.1620364011703644e-05	3.745832761053328e-05	4.162036401170365e-06	0.0	4.162036401170365e-06	0.0	0.0	0.0	0.0
0.46964311756494925	0.059701243775911995	0.07183482989228943	0.08431842330048543	0.08555178232879852	0.07539323735911165	0.05787203900081252	0.039775828663097146	0.025517198274964063	0.01475030729806871	0.008275172399424989	0.00411258567886831	0.0019208733515281569	0.0008125169274359882	0.000329173524448426	0.00010416883685076773	4.58342882143378e-05	2.9167274318214964e-05	1.2500260422092127e-05	0.0	0.0	0.0	0.0	0.0	0.0
0.9383484587114678	0.019658824803953433	0.01261281532038301	0.009404401776711084	0.0071251781294532366	0.005120961357367267	0.003266748335375051	0.001970882605398468	0.0011541955215547055	0.0007041842712734485	0.00034167520854688034	0.00017083760427344017	6.250156253906347e-05	2.500062501562539e-05	2.500062501562539e-05	8.33354167187513e-06	0.0	0.0	0.0	0.0	0.0	0.0	0.0	0.0	0.0
0.9954173227692167	0.0039760853217222225	0.00016203482502316266	0.0001246421730947405	0.00013295165130105654	0.00010802321668210845	5.401160834105422e-05	1.6618956412632067e-05	4.154739103158017e-06	4.154739103158017e-06	0.0	0.0	0.0	0.0	0.0	0.0	0.0	0.0	0.0	0.0	0.0	0.0	0.0	0.0	0.0
0.4353229892336922	0.06023965867804407	0.07493500216659445	0.08868871037632078	0.09126779107363088	0.0803056564781174	0.06282290590313656	0.04410269657678077	0.028403219892670244	0.01668694376854105	0.009062197926735776	0.004541515282823906	0.0022290923635878805	0.0008249725009166361	0.00035415486150461653	0.00012082930568981034	6.666444451851606e-05	1.6666111129629014e-05	8.333055564814507e-06	0.0	0.0	0.0	0.0	0.0	0.0
0.9419095435511761	0.03021187058602946	0.014599695839670006	0.007145684464906981	0.0035749255223849505	0.0017207974833857629	0.0005791546009458136	0.0002041624132830566	4.999895835503427e-05	4.166579862919522e-06	0.0	0.0	0.0	0.0	0.0	0.0	0.0	0.0	0.0	0.0	0.0	0.0	0.0	0.0	0.0
0.9513534866314608	0.0348455237224001	0.008790386294648426	0.0028192440434113685	0.0010977587425672584	0.0005239303089525552	0.0002702815085866356	0.00015801072809680237	6.653083288286415e-05	4.158177055179009e-05	4.158177055179009e-06	2.0790885275895046e-05	8.316354110358018e-06	0.0	0.0	0.0	0.0	0.0	0.0	0.0	0.0	0.0	0.0	0.0	0.0
0.7546599622041475	0.08166901156353283	0.04986305247296431	0.03916949025549663	0.028484253115660302	0.020313189420491345	0.011917348629275968	0.006085631748516055	0.004175026432121479	0.0020313189420491347	0.0008658080736602869	0.0004828545026182369	0.00023310217367776955	4.9950465788093474e-05	0.0	0.0	0.0	0.0	0.0	0.0	0.0	0.0	0.0	0.0	0.0
0.5086754795878419	0.0755470591665209	0.07563452199481886	0.07852912512182322	0.07584276682409975	0.06326477913553406	0.0477422095609366	0.032473698678061824	0.01984573223046872	0.011186912228969354	0.005939142531090953	0.0028196349884632363	0.0014660435981374582	0.0006247344878426668	0.0002582235883083023	8.329793171235558e-05	3.7484069270560014e-05	1.2494689756853338e-05	8.329793171235557e-06	8.329793171235557e-06	0.0	0.0	0.0	0.0	0.0
0.9055013512894508	0.06515755327078675	0.019867494513639904	0.005929849546724633	0.002277828442456723	0.0008120229365247917	0.0002748385323622372	0.00011659816524458547	3.747798168575961e-05	1.2492660561919872e-05	1.2492660561919872e-05	0.0	0.0	0.0	0.0	0.0	0.0	0.0	0.0	0.0	0.0	0.0	0.0	0.0	0.0
0.24802709977416854	0.06604111632403063	0.09437838018016516	0.1185365121957317	0.12375730202248314	0.11100740827159773	0.08889092590895076	0.062395313372388565	0.03979133507220773	0.023083140973825217	0.012387396771693569	0.006508279097674186	0.00295414204881626	0.001374988541762152	0.000524995625036458	0.00023333138890509246	6.66661111157407e-05	2.9166423613136558e-05	8.333263889467588e-06	4.166631944733794e-06	0.0	0.0	0.0	0.0	0.0
0.6315265353061029	0.041220661580576745	0.0497872925529477	0.05823725734476106	0.05882058824754897	0.051962283490485456	0.04105399560835163	0.02788738380256749	0.017787425885725475	0.010949954375190103	0.0055749767709301215	0.0029166545139395253	0.00132499447918967	0.0005916642013991608	0.0002624989062545573	7.083303819567418e-05	2.0833246528139467e-05	4.166649305627893e-06	0.0	0.0	0.0	0.0	0.0	0.0	0.0
0.9266220079717857	0.033556626807738056	0.015830881278824684	0.009002692042822263	0.005768066946305223	0.0037438176923558506	0.0025000521713725247	0.0014315824620714122	0.0007721363133621319	0.0004591080782153217	0.00017529581168221375	9.182161564306433e-05	3.756338821761723e-05	8.34741960391494e-06	0.0	0.0	0.0	0.0	0.0	0.0	0.0	0.0	0.0	0.0	0.0
0.29761279621248116	0.0735498820567961	0.09307510856609404	0.1101581189100881	0.11379226992740034	0.10078934426912722	0.0788760804514349	0.05525826644328307	0.03519541896926809	0.02057546281246614	0.011152509314595785	0.00541788569094713	0.002708942845473565	0.0011460912038542006	0.0004459336684087253	0.0001542013619731106	5.41788569094713e-05	1.6670417510606553e-05	8.335208755303277e-06	1.2502813132954915e-05	0.0	0.0	0.0	0.0	0.0
0.3002529156128516	0.04752063533068612	0.08192049199795001	0.11009954125191145	0.11897450427289886	0.10655788934212775	0.08537881092162115	0.061420577414260775	0.03983316736180266	0.02353323527818634	0.012729113628693214	0.006449973125111978	0.003162486822971571	0.0012916612847446469	0.0005041645659809751	0.00022916571180953412	8.333298611255787e-05	3.749984375065104e-05	1.6666597222511573e-05	0.0	4.166649305627893e-06	0.0	0.0	0.0	0.0
0.5820995036900292	0.04408032637277004	0.057640298202699496	0.06637885411153847	0.06634968392014035	0.05858207866783903	0.046072233728242165	0.03277896079109559	0.021223397827237457	0.012034787536827367	0.00677165157456526	0.003325401819386509	0.0016168620374961975	0.0006584128915577299	0.00028753474378154025	7.917623379491689e-05	1.6668680798929872e-05	4.167170199732468e-06	0.0	0.0	0.0	0.0	0.0	0.0	0.0
0.885302255037584	0.04292571542859048	0.0259045984099735	0.017962799379989666	0.01085434757245954	0.007162619376989617	0.004570909515158586	0.002695878264637744	0.001370856180936349	0.0007083451390856514	0.0003291721528692145	0.00010416840280671345	7.500125002083368e-05	2.5000416673611228e-05	4.166736112268538e-06	4.166736112268538e-06	0.0	0.0	0.0	0.0	0.0	0.0	0.0	0.0	0.0
0.24370194785118005	0.0722704318252087	0.0969597031845821	0.12015253014531588	0.12432855817788313	0.11046892713593734	0.08723075337524477	0.06024116252705349	0.038664330619396066	0.022904256415541585	0.012288982788828198	0.0060434917035968256	0.0027537874884056477	0.0012367309079666083	0.00048232505410697723	0.00017314232711532516	6.183654539833042e-05	2.4734618159332164e-05	1.2367309079666082e-05	0.0	0.0	0.0	0.0	0.0	0.0
0.9772325964918126	0.017295230797421332	0.003673102230514234	0.0010869384151521713	0.00047475471006646567	0.00014159351001982308	7.912578501107761e-05	1.2493545001749096e-05	4.164515000583032e-06	0.0	0.0	0.0	0.0	0.0	0.0	0.0	0.0	0.0	0.0	0.0	0.0	0.0	0.0	0.0	0.0
0.8097563007706727	0.09751301812122475	0.04851072693188919	0.02340345761299729	0.011580920641533014	0.005573838783586753	0.002411997500520725	0.0007790043740887315	0.0003124349093938763	0.00012913976254946887	2.4994792751510102e-05	4.16579879191835e-06	0.0	0.0	0.0	0.0	0.0	0.0	0.0	0.0	0.0	0.0	0.0	0.0	0.0
0.5051854133967268	0.06015579138442836	0.06738331258612866	0.07747936034772038	0.07879496904572574	0.0682534461870246	0.05424804219939799	0.03727835532259475	0.022960702435125088	0.01399707735029747	0.007464830365581012	0.003876049676718306	0.001798553663095927	0.0006786209423255466	0.0003164122185076168	8.32663732914781e-05	3.746986798116515e-05	8.32663732914781e-06	0.0	0.0	0.0	0.0	0.0	0.0	0.0
0.6870130248307936	0.062174743226547195	0.04524787114111828	0.04508147279178991	0.04488179477259586	0.039548727676621445	0.030030742095038417	0.020595955688119574	0.012163719335904188	0.006838972157396199	0.0034652456247634025	0.0016889432456830028	0.0008236718291754545	0.00027871723512502757	0.00012063880326307162	3.327966986567493e-05	1.24798761996281e-05	0.0	0.0	0.0	0.0	0.0	0.0	0.0	0.0
0.7486603852927584	0.07554302796640866	0.049287828762474964	0.03905804372535713	0.030385417664178266	0.022549660464399764	0.015105274771942826	0.009034852881784987	0.0051377919152639055	0.0028520157714390397	0.0013864543823200004	0.0006078748943505106	0.0002664657071125526	9.57611134935736e-05	1.2490580020900905e-05	1.2490580020900905e-05	4.1635266736336346e-06	0.0	0.0	0.0	0.0	0.0	0.0	0.0	0.0
0.8909107496827595	0.062137661626759336	0.026022011926582676	0.011333571090892502	0.005581773394929129	0.0022849607285333954	0.0010823498187789767	0.0003441955362400577	0.0001575834985195445	5.8057078401937445e-05	4.146934171566961e-05	2.0734670857834804e-05	1.2440802514700882e-05	1.2440802514700882e-05	0.0	0.0	0.0	0.0	0.0	0.0	0.0	0.0	0.0	0.0	0.0
0.20559634021348755	0.061696401043272474	0.09569441782562683	0.12579682851833643	0.1322422858666578	0.1196721857891623	0.09539860174823135	0.06799186714108343	0.04406826268467673	0.025752664427908373	0.013986684110093578	0.0068371011690984695	0.0030623213645870656	0.001341588407342905	0.0005124701059104886	0.0002333197230161574	6.66627780046164e-05	2.9164965377019674e-05	1.2499270875865575e-05	4.166423625288525e-06	4.166423625288525e-06	0.0	0.0	0.0	0.0
0.4435823108512216	0.0659178182605726	0.07830005580961424	0.08796678078483311	0.0884332492024223	0.07687149628074735	0.058612589649399006	0.042036301238640245	0.027355040774337574	0.015360138607758369	0.008129878135125905	0.004060774170977334	0.002086613189394507	0.0008912878693222048	0.000320697037092569	4.581386244179557e-05	2.9154276099324453e-05	0.0	0.0	0.0	0.0	0.0	0.0	0.0	0.0
0.4350826024457824	0.0682527447344847	0.07918585029478553	0.09061477885877378	0.09004812399741673	0.07886919022520364	0.05986958605029062	0.041586633611799755	0.0261869544384492	0.015412178912939313	0.007962334118039208	0.0038415866336118	0.0018624611987250266	0.0007749838545030312	0.0002666611112268494	0.00010416449657298807	4.583237849211475e-05	2.9166059040436658e-05	4.166579862919522e-06	0.0	0.0	0.0	0.0	0.0	0.0
0.6630767628372044	0.09035725445266118	0.06736381626913863	0.05503176752421623	0.04457452348713676	0.03190917612748672	0.02071867513800646	0.012636183730861368	0.007061764399541715	0.003962087282574731	0.0018873034058952192	0.00087074263097594	0.00032913238204353715	0.0001249869805228622	5.4161024893240286e-05	4.166232684095407e-05	0.0	0.0	0.0	0.0	0.0	0.0	0.0	0.0	0.0
0.46491714203567663	0.07678685273075016	0.08096204409368762	0.08693731796040652	0.08293713461867003	0.0694906849897287	0.05313993558038077	0.03682252103221398	0.021780164924225694	0.013342278187750273	0.0071294934351157765	0.0032793169686943986	0.0014625670343224064	0.0005416914941934838	0.00032084803886844816	0.00010833829883869677	2.50011458858531e-05	1.250057294292655e-05	4.166857647642183e-06	0.0	0.0	0.0	0.0	0.0	0.0
0.386291155166	0.09540767491337404	0.09582147320551564	0.09968359059883719	0.0936605265687762	0.07789439366010859	0.05871337989609065	0.039862568809640245	0.02486133577432528	0.013626085175571689	0.007531964873122756	0.0038203195860345165	0.0016301144841941592	0.0007063829431508023	0.00031348355465272293	0.0001337529833184951	2.0898903643514863e-05	1.2539342186108917e-05	4.179780728702972e-06	0.0	4.179780728702972e-06	0.0	0.0	0.0	0.0
0.6468493310451691	0.04914277145570569	0.05167530282077342	0.05593645345640547	0.055682367250370714	0.04638114597044269	0.035342974724670524	0.024992085839484163	0.015786667555274164	0.009217914327129742	0.004802645828820873	0.002261783768473317	0.0011496359486162715	0.00046651893567037107	0.0001999366867158733	7.914160515836651e-05	1.2496042919742081e-05	1.2496042919742081e-05	8.330695279828055e-06	0.0	0.0	0.0	0.0	0.0	0.0
0.03709932561818333	0.09681541919906753	0.14395554075430855	0.16469902589293148	0.16000333028057614	0.13431854133710766	0.10137374073765715	0.06965698110065772	0.04268170843393556	0.024673216218466406	0.013679127466489052	0.006181833319457164	0.0028307384897177587	0.0012238781117309132	0.0005578219965032054	0.00013321122304554159	7.909416368329032e-05	2.497710432103905e-05	1.2488552160519525e-05	0.0	0.0	0.0	0.0	0.0	0.0
0.4107849755398322	0.2037444475002292	0.13638522889216692	0.09780316857097615	0.06591744380828563	0.03988632480769391	0.022918385545582586	0.012334258402713537	0.005804602011817553	0.002691868556808427	0.0010709136518572227	0.0003916960438699569	0.00016251218841413105	5.417072947137702e-05	2.9168854330741472e-05	1.6667916760423697e-05	4.166979190105924e-06	0.0	0.0	0.0	0.0	0.0	0.0	0.0	0.0
0.3548450160557709	0.08941733357735887	0.09578556810808113	0.10496564231402758	0.10023626108513718	0.08561136715305392	0.06483869357602783	0.0440909771558824	0.027993610967838544	0.016238790077034423	0.008406402342645126	0.004234397617423423	0.0020381678119228658	0.0007528742325674259	0.0003618787747699782	0.00011230720596309668	4.1595261467813584e-05	2.0797630733906792e-05	4.159526146781359e-06	4.159526146781359e-06	0.0	0.0	0.0	0.0	0.0
0.3568247587754047	0.08157436055675554	0.09054783210601372	0.10399552994354051	0.10265284507418125	0.08676996722514574	0.06790149196473992	0.04617251415656873	0.02912208424722081	0.017000391963905962	0.009206981961320668	0.004678547898823274	0.0020640652494808565	0.0008965131891684528	0.00037945441960153114	0.00011675520603124036	5.420777422879017e-05	2.918880150781009e-05	1.2509486360490039e-05	0.0	0.0	0.0	0.0	0.0	0.0
0.24928339305057912	0.08210982418131822	0.101170735772019	0.11946921089909174	0.12063578035163737	0.10590367469377551	0.08157653528872594	0.058349304224647944	0.037088575952004	0.022102324806266144	0.011711524039663362	0.006020331639030081	0.002708107657695192	0.001166569452545621	0.00045829514207149406	0.00018331805682859762	5.416215315390384e-05	4.1663194733772185e-06	4.1663194733772185e-06	0.0	0.0	0.0	0.0	0.0	0.0
0.8408443953570759	0.05566507595807198	0.0346468835309563	0.025273511576051847	0.01752557984454123	0.011165523996082272	0.0069018692562569026	0.004021922604038594	0.0021130722904119867	0.001029445474816096	0.0005043032487965491	0.00016254402233938358	7.9188113447392e-05	5.001354533519495e-05	1.2503386333798737e-05	4.167795444599579e-06	0.0	0.0	0.0	0.0	0.0	0.0	0.0	0.0	0.0
0.6354109395045068	0.0792597590843205	0.06365688675630196	0.05752153412972127	0.05046150513986771	0.041706236150680594	0.029356391929491344	0.019572316355942088	0.011650089135469253	0.005760483830659269	0.002961463487779277	0.0016535879108978524	0.0006747638326585695	0.00026240815714499927	9.163459455857117e-05	0.0	0.0	0.0	0.0	0.0	0.0	0.0	0.0	0.0	0.0
0.8894240576150532	0.07309701725537539	0.024303228357929356	0.008575650979331016	0.0031013883396124307	0.001007430843202964	0.0003413608642257977	9.991049684657495e-05	1.6651749474429157e-05	1.2488812105821868e-05	1.2488812105821868e-05	4.162937368607289e-06	0.0	4.162937368607289e-06	0.0	0.0	0.0	0.0	0.0	0.0	0.0	0.0	0.0	0.0	0.0
0.39654612926845506	0.05402133395460294	0.07572555415030287	0.09565749184583638	0.09882347067829328	0.0886266058709978	0.0699968381814551	0.04997753444718099	0.03203837449244492	0.018837782067496506	0.010513046661785262	0.005038108234041137	0.0024296079345004326	0.001098315915596086	0.000399387605671304	0.00020385409039472808	3.744258803168475e-05	1.6641150236304332e-05	8.320575118152166e-06	4.160287559076083e-06	0.0	0.0	0.0	0.0	0.0
0.771459670457531	0.07187211983969106	0.049531459170013385	0.037971199439502556	0.027178287396731265	0.018274551998231765	0.011126541472223264	0.0064557294598956575	0.0032695684086293253	0.0016723175151280095	0.0005755107658046517	0.0003753331081334684	0.00015013324325338737	7.506662162669369e-05	1.2511103604448948e-05	0.0	0.0	0.0	0.0	0.0	0.0	0.0	0.0	0.0	0.0
0.699026658555488	0.09034658622155185	0.06068383903199193	0.04757539646163718	0.036604471703930865	0.025508545904549203	0.017437645313710948	0.011012591771598097	0.006229218576821473	0.0030750256252135436	0.001458345486212385	0.0007291727431061925	0.00020833506945891215	8.75007291727431e-05	1.6666805556712972e-05	0.0	0.0	0.0	0.0	0.0	0.0	0.0	0.0	0.0	0.0
0.812877439682586	0.03358353581535307	0.029228262183304925	0.029845085625929923	0.027657029494996644	0.022339011165337857	0.01721270823000846	0.011848844914749166	0.007080966412296458	0.00405519736266301	0.0023297588136984818	0.0011544600919400347	0.0005876493608792235	0.00015420586065625013	4.58449856005068e-05	0.0	0.0	0.0	0.0	0.0	0.0	0.0	0.0	0.0	0.0
0.7796526116635134	0.060672106416849336	0.043702752935881516	0.03698502262858286	0.028075278585776083	0.02038656120552421	0.013139580433568648	0.008155457947508356	0.004696576958018353	0.0023170335303089656	0.0012251939890482659	0.0006125969945241329	0.0002292029571348797	9.168118285395187e-05	3.750593844025304e-05	2.0836632466807244e-05	0.0	0.0	0.0	0.0	0.0	0.0	0.0	0.0	0.0
0.6174454984398369	0.07057603139489833	0.06269397889509622	0.06185661496673457	0.05587425376709618	0.04702569165843884	0.033869496206866384	0.02241302455017726	0.013414486812559625	0.007440457592307916	0.003878536404500935	0.001845533434150284	0.0009706755985485692	0.0004540928765742234	0.00014580963926695244	4.9991876320097985e-05	2.4995938160048993e-05	1.6663958773365994e-05	4.1659896933414985e-06	0.0	0.0	0.0	0.0	0.0	0.0
0.9901209156590361	0.00927075607703269	0.000524995625036458	2.9166423613136558e-05	2.4999791668402765e-05	2.083315972366897e-05	4.166631944733794e-06	0.0	4.166631944733794e-06	0.0	0.0	0.0	0.0	0.0	0.0	0.0	0.0	0.0	0.0	0.0	0.0	0.0	0.0	0.0	0.0
0.582983236970176	0.1782995715652427	0.10620190507882368	0.06281768645231063	0.03591364751882201	0.018439332806455638	0.008814109230065306	0.003822636329603594	0.001605590449648517	0.0006405723555592529	0.00031196705627885697	9.566989725884946e-05	4.159560750384759e-05	8.31912150076952e-06	4.15956075038476e-06	0.0	0.0	0.0	0.0	0.0	0.0	0.0	0.0	0.0	0.0
0.29445782329364123	0.04996791853808528	0.08876565533677203	0.11589323956102561	0.12026798436757856	0.10468139358537419	0.0840534302165707	0.05899239211046022	0.03756864182922663	0.022094544484905047	0.012361778896231053	0.006032981409417784	0.0027581724399410035	0.0013082570183405968	0.00045830659878173775	0.00023748614664144592	8.749489613105902e-05	8.33284725057705e-06	0.0	4.166423625288525e-06	0.0	0.0	0.0	0.0	0.0
0.5515030393871263	0.03957032225830627	0.057964859688566905	0.07095511699558664	0.07410275626613373	0.06540094928803397	0.05121159130652011	0.03656007994004497	0.02374469148138896	0.01408943292530602	0.0076983928720126575	0.004221833624781414	0.00169456241152469	0.0007744191856107919	0.0003081022566408527	0.00012906986426846533	4.996252810392206e-05	4.163544008660171e-06	1.6654176034640685e-05	0.0	0.0	0.0	0.0	0.0	0.0
0.09614126607805801	0.053653943108570384	0.10383706734555273	0.1413994108357882	0.15454102274573855	0.14084107982883404	0.11234536522764489	0.08201215828267382	0.05270394706688722	0.030629039045670645	0.016562430989870876	0.008612464114732855	0.004012483281319661	0.0016999929166961803	0.0006458306423723234	0.0002458323090320457	7.916633680692997e-05	2.0833246528139467e-05	1.2499947916883679e-05	4.166649305627893e-06	0.0	0.0	0.0	0.0	0.0
0.523800378267568	0.08686376104846083	0.077465523792028	0.0779581901608681	0.07144497375925316	0.05766701598660615	0.04107501471736399	0.027919152613845595	0.016429170859201796	0.009686321828042736	0.005043567572532597	0.0024758572603574753	0.001348569806231812	0.0005135420624350244	0.00015030499388342177	7.932763566069482e-05	2.505083231390363e-05	2.9225971032887567e-05	1.6700554875935753e-05	8.350277437967876e-06	0.0	0.0	0.0	0.0	0.0
0.31178711974514334	0.1015845253711454	0.10559476960876174	0.11220771649280613	0.10577799987507028	0.08989526724550774	0.06710808503550086	0.04581589522560227	0.027817685885023008	0.015487121827305474	0.009065733858038187	0.004626564224290503	0.001686551314885377	0.0008536864680284007	0.0005038832323484707	0.00014575134819997084	2.915026963999417e-05	1.2492972702854643e-05	0.0	0.0	0.0	0.0	0.0	0.0	0.0
0.7982903063201177	0.09085455522552209	0.049499464679244966	0.02766587653045496	0.01685531342301171	0.008406827110142767	0.004761646871602171	0.0019121574051315807	0.0008206862937057111	0.00041242610698916446	0.00019579825281303766	0.00023329153526659808	9.16502459975921e-05	0.0	0.0	0.0	0.0	0.0	0.0	0.0	0.0	0.0	0.0	0.0	0.0
0.12818429877731258	0.06140098731487846	0.10319731716969735	0.13662021704263783	0.1450061446812056	0.13267928929992293	0.10579682976108647	0.07662729904809515	0.04977816659376367	0.029786081776333604	0.016176133641608866	0.008110979191401612	0.003836780603636818	0.0017413401653856569	0.000666541690099773	0.00025411901935053845	8.331771126247162e-05	4.582474119435939e-05	8.331771126247162e-06	0.0	0.0	0.0	0.0	0.0	0.0
0.900779580085083	0.022499906250390625	0.01683326319473669	0.015774934271107204	0.013987441718992837	0.01093745442727322	0.007845800642497323	0.0052499781250911455	0.0031124870313040363	0.0014666605555810183	0.0007958300173749276	0.0004124982812571614	0.0001874992187532552	6.666638889004629e-05	4.1666493056278935e-05	4.166649305627893e-06	4.166649305627893e-06	0.0	0.0	0.0	0.0	0.0	0.0	0.0	0.0
0.9951815959453776	0.0038897056067565936	0.00021239291857022086	0.00022488661966258677	0.00016658268123154575	0.0001415952790468139	9.578504170813882e-05	4.5810237338675084e-05	2.915196921552051e-05	1.2493701092365932e-05	0.0	0.0	0.0	0.0	0.0	0.0	0.0	0.0	0.0	0.0	0.0	0.0	0.0	0.0	0.0
0.6252612172201065	0.07676136529533709	0.06494871591662739	0.06322603788223223	0.054295641582861646	0.0427958271982915	0.029836116174403425	0.018891062512774094	0.011174465990665005	0.006310924615108679	0.0035579766666805706	0.0015892017702289535	0.000800857584997268	0.0003420329269259165	0.00015850306369737593	4.588246580713514e-05	4.171133255194103e-06	0.0	0.0	0.0	0.0	0.0	0.0	0.0	0.0
0.9272753030195707	0.014245773975941766	0.015329102795405019	0.015258269757209345	0.011720784496731263	0.0072624697397094175	0.004199982500072917	0.002308323715317853	0.0013083278819671586	0.0006083307986216724	0.00023749901042078992	0.00012499947916883678	7.916633680692997e-05	3.749984375065104e-05	0.0	0.0	0.0	4.166649305627893e-06	0.0	0.0	0.0	0.0	0.0	0.0	0.0
0.31967322496434497	0.08157282379335941	0.09452539220510596	0.10967147349018758	0.10846629246282287	0.09349952877004812	0.07241094587944853	0.05045913643983686	0.0315181944803543	0.018711582248392398	0.010250293997447852	0.005216890883159993	0.0024270427609905	0.0009841616694050827	0.0003836562440053712	0.0001751474157415825	2.5021059391654643e-05	2.085088282637887e-05	4.1701765652757735e-06	4.1701765652757735e-06	0.0	0.0	0.0	0.0	0.0
0.32460728620073104	0.060683607507095734	0.08679506362192779	0.10851779455097882	0.10981815756898801	0.0991901905948744	0.07805929155222499	0.05509454722776775	0.03521399724089642	0.020726619514614495	0.011223966690701154	0.00554738197746871	0.002609061696390242	0.0011419854709439718	0.0005168109430549362	0.0001917201885526376	3.334264148741524e-05	2.083915092963452e-05	8.33566037185381e-06	0.0	0.0	0.0	0.0	0.0	0.0
0.8753947614787693	0.03356564794973683	0.02710383423138536	0.020500551313791165	0.0153993384234506	0.01089728920049098	0.007348076643019119	0.004194145671666632	0.0026088584683878753	0.0014354962864335198	0.00079056317223875	0.0004202467389269145	0.00019139950485780265	0.0001206649052364408	1.6643435205026317e-05	1.2482576403769738e-05	0.0	0.0	0.0	0.0	0.0	0.0	0.0	0.0	0.0
0.3616123672012627	0.061815183304944635	0.08345445383330766	0.10123730317051129	0.1039109774736693	0.0939159333497141	0.0722849920247877	0.0507623303445375	0.03242558897879801	0.01949033604171265	0.010090829963476444	0.0050599910877523226	0.002311353953664641	0.0010369858278603526	0.0003873079598032642	0.0001374318567043841	3.331681374651735e-05	2.915221202820268e-05	4.164601718314669e-06	0.0	0.0	0.0	0.0	0.0	0.0
0.9744005333222224	0.014383033686798191	0.005458219620424575	0.0024749484385741963	0.0011999750005208226	0.000758317535051353	0.0005458219620424575	0.00031249348971896417	0.0001999958334201371	0.0001291639757505052	8.333159725839046e-05	4.166579862919523e-05	1.2499739588758568e-05	0.0	0.0	0.0	0.0	0.0	0.0	0.0	0.0	0.0	0.0	0.0	0.0
0.8069636093637895	0.05938714898303105	0.040720471192831995	0.03085945973003187	0.02259606560659403	0.01610548445764437	0.0102489446548646	0.006282014916656933	0.0034663707807051206	0.0018687534413428328	0.0008634642016918893	0.00037124789348105385	0.00016268166118832696	7.091251897952713e-05	3.33705971668363e-05	0.0	0.0	0.0	0.0	0.0	0.0	0.0	0.0	0.0	0.0
0.8379297270496278	0.05882328432087398	0.03646143654143421	0.02545759082026774	0.01713700017082835	0.011345502422846	0.006403979883920052	0.003279071027095043	0.0016541184215460383	0.0008624748444837026	0.0004624865108101014	0.0001374959897003004	2.4999270854600073e-05	4.166545142433346e-06	1.6666180569733383e-05	0.0	0.0	0.0	0.0	0.0	0.0	0.0	0.0	0.0	0.0
0.5270838712901802	0.048491083104961974	0.06229748527733584	0.07634544742738623	0.07696600668038284	0.06808659508716983	0.05288914062955528	0.0364214138755383	0.0235729219594679	0.013777248381964632	0.007525842752784187	0.0036817072459663647	0.001736732942950197	0.0006871964882177038	0.0002957027312936786	7.913171682506893e-05	4.997792641583301e-05	8.329654402638834e-06	4.164827201319417e-06	0.0	0.0	0.0	0.0	0.0	0.0
0.6795978567916872	0.051309506945428185	0.04916796520202988	0.051080353646037316	0.048847150582882665	0.039560192322114544	0.030185739165215362	0.020861283091819643	0.01350337896956011	0.007728715824910214	0.004183089319789679	0.0022123709450282067	0.0009582774338163608	0.0004541401751564492	0.00020832118126442624	8.749489613105902e-05	1.66656945011541e-05	2.9164965377019674e-05	8.33284725057705e-06	0.0	0.0	0.0	0.0	0.0	0.0
0.12365317899793182	0.10296717592901461	0.12671792647941824	0.14270465007672292	0.14141620521715925	0.12113883514577357	0.09133781439722463	0.06391353659350191	0.039683267729668424	0.022883447861765296	0.012642604576689573	0.0060169124024284475	0.0029771832677296683	0.0011842017479484956	0.0005253852825405298	0.00017095870304890254	4.586696911068117e-05	2.0848622323036895e-05	0.0	0.0	0.0	0.0	0.0	0.0	0.0
0.8671858748741502	0.08510355041894445	0.030574207666641706	0.011166304718637412	0.003889901233951557	0.0014477921170215422	0.00044931479493771995	9.568741003303295e-05	5.408418827954037e-05	1.6641288701397036e-05	4.160322175349259e-06	4.160322175349259e-06	8.320644350698518e-06	0.0	0.0	0.0	0.0	0.0	0.0	0.0	0.0	0.0	0.0	0.0	0.0
0.9900334579151094	0.005837427032162098	0.0014916480210664033	0.0008833222918046857	0.0006624917188535143	0.0004791606771582022	0.0002749965625429682	0.00017083119794335903	8.333229167968734e-05	4.166614583984367e-05	2.0833072919921835e-05	1.24998437519531e-05	4.166614583984367e-06	4.166614583984367e-06	0.0	0.0	0.0	0.0	0.0	0.0	0.0	0.0	0.0	0.0	0.0
0.7430978240491932	0.08485083301046106	0.056783858886069835	0.04197756141863827	0.029325134460678325	0.019118204580203555	0.011581740843967289	0.006361625276524478	0.00383697241629276	0.0017372611265950933	0.000808222202780451	0.00032078922481492127	0.00011248453337666071	4.999312594518254e-05	2.499656297259127e-05	1.2498281486295635e-05	0.0	0.0	0.0	0.0	0.0	0.0	0.0	0.0	0.0
0.8968875389524438	0.0399918671861709	0.021186809903775534	0.01570130996394176	0.010626600110373903	0.006680525645334628	0.004356864551305192	0.002095444379437259	0.001352702708309993	0.0006182598268042606	0.0003070552159967469	0.00010373487026917124	3.734455329690165e-05	3.3195158486134796e-05	2.0746974053834248e-05	0.0	0.0	0.0	0.0	0.0	0.0	0.0	0.0	0.0	0.0
0.9541572097865695	0.023658511192087454	0.009828214471629359	0.005647058823529412	0.0030858927641853203	0.0017407600208224883	0.0008828735033836544	0.0005163977095262883	0.00025819885476314417	0.00012493492972410203	4.997397188964081e-05	3.331598125976054e-05	8.328995314940135e-06	8.328995314940135e-06	0.0	0.0	0.0	0.0	0.0	0.0	0.0	0.0	0.0	0.0	0.0
0.9547471347212212	0.02676759891513109	0.010252927771227643	0.00457861341754538	0.002037253831828654	0.0009498852222023172	0.00038328701948514554	0.00018331118323202612	7.499093859491978e-05	1.6664653021093283e-05	4.166163255273321e-06	4.166163255273321e-06	0.0	0.0	0.0	0.0	0.0	0.0	0.0	0.0	0.0	0.0	0.0	0.0	0.0
0.803505804118299	0.03190390080082666	0.028691427571436903	0.030108082432646396	0.02929142257147857	0.025278956008699928	0.019516504029133092	0.013329055591203407	0.008583261806151616	0.004779126840609662	0.002612478229348089	0.00129582253481221	0.0006291614236548029	0.00028749760418663177	0.00010833243056307865	6.249947917100691e-05	4.166631944733794e-06	8.333263889467588e-06	0.0	4.166631944733794e-06	0.0	0.0	0.0	0.0	0.0
0.5222468576001067	0.06366902277198012	0.06903694195312239	0.07540092688293935	0.07515503617510752	0.0652693961924449	0.04880305404594405	0.03374120628146567	0.021830093688527324	0.012436235121528357	0.00663904911145934	0.0032632614276664556	0.0015253559163804888	0.0005459607241689728	0.000304237655452939	0.0001125262561264295	1.667055646317474e-05	4.167639115793685e-06	0.0	0.0	0.0	0.0	0.0	0.0	0.0
0.890043351337395	0.03470605627761514	0.023224823117381763	0.01672420470493189	0.012389070965431369	0.008865993978286852	0.00586763058497237	0.003468939870320783	0.0023029096618095955	0.0012743044421586552	0.0006954537315048869	0.00024153482890588887	0.00011660302085111876	6.246590402738505e-05	1.249318080547701e-05	4.16439360182567e-06	0.0	0.0	0.0	0.0	0.0	0.0	0.0	0.0	0.0
0.8667755551018538	0.03457485593810026	0.02470823038237341	0.02100824579897584	0.017783259236419848	0.013124945312727863	0.00937496093766276	0.005858308923712818	0.0032333198611672453	0.0018458256423931566	0.0009333294444606481	0.0004958312673697193	0.0001874992187532552	5.8333090278790505e-05	2.0833246528139467e-05	4.166649305627893e-06	1.2499947916883679e-05	0.0	0.0	0.0	0.0	0.0	0.0	0.0	0.0
0.7422053707214433	0.09624382825357805	0.058469615216349656	0.04154496781317056	0.02496197995875086	0.0177996291743922	0.009970625611966417	0.005137392970979772	0.002070790191871003	0.0007958167538176288	0.00042082456615487177	0.00028332743067852756	8.749817712130998e-05	8.333159725839044e-06	0.0	0.0	0.0	0.0	0.0	0.0	0.0	0.0	0.0	0.0	0.0
0.4560802922142905	0.07593068250050036	0.08090933351124158	0.08790196143838815	0.08462455800920675	0.07229468276736273	0.054535826272599904	0.03764427246647541	0.023417172593235037	0.013247214624057643	0.007096871038761759	0.003477550203482554	0.0017262659283474547	0.0006671559143371806	0.000308559610380946	0.00010424311161518447	2.5018346787644272e-05	0.0	0.0	4.169724464607378e-06	4.169724464607378e-06	0.0	0.0	0.0	0.0
0.4399856667263886	0.04351648534797772	0.06717888675463853	0.08815379935916934	0.09317044512314532	0.08492047949800209	0.06704972062616406	0.04785813392444198	0.03059987250053125	0.018741588576714263	0.009816625764059317	0.004941646076474682	0.0023291569618459924	0.001091662118074508	0.0004124982812571614	0.00014999937500260416	5.416644097316261e-05	1.6666597222511573e-05	8.333298611255787e-06	4.166649305627893e-06	0.0	0.0	0.0	0.0	0.0
0.5155563148179784	0.0628960954003975	0.06939195579981583	0.07785865774440727	0.07635448481035338	0.06571277380322418	0.04957520656336068	0.034708477951991466	0.022066758611494215	0.012783386597444156	0.007029195954983146	0.0034250142708927953	0.0015416730903045428	0.0006333359722332176	0.0003125013020887587	9.583373264055267e-05	4.583352430635128e-05	8.333368055700232e-06	0.0	0.0	4.166684027850116e-06	0.0	0.0	0.0	0.0
0.34959583333333333	0.06247083333333334	0.08362083333333334	0.1032375	0.1072125	0.09494583333333333	0.07486666666666666	0.051275	0.033370833333333336	0.019204166666666668	0.010675	0.0052541666666666665	0.0025416666666666665	0.0010875	0.0004333333333333333	0.0001125	6.25e-05	3.3333333333333335e-05	0.0	0.0	0.0	0.0	0.0	0.0	0.0
0.6081731871760767	0.033414917880358413	0.05119812536223122	0.06708834897616257	0.06923984605954978	0.05923705244899576	0.043763785634170445	0.02999587212768885	0.018179316441023545	0.010107032810330522	0.00532453832458419	0.0023891624588776358	0.0011382920615595018	0.0004920090229451326	0.0002001392635709014	4.169567991060446e-05	1.2508703973181338e-05	4.169567991060446e-06	0.0	0.0	0.0	0.0	0.0	0.0	0.0
0.9672263487505982	0.021887938747061148	0.005867299169839585	0.0026257204086303394	0.0012691675509227472	0.000603374737323929	0.0002829619457794977	0.00012899735763477103	5.8256871189896596e-05	3.328964067994091e-05	0.0	1.2483615254977842e-05	0.0	0.0	4.161205084992614e-06	0.0	0.0	0.0	0.0	0.0	0.0	0.0	0.0	0.0	0.0
0.3237625660603838	0.10756797759365154	0.10699281463081206	0.1106646883283597	0.10386692896320625	0.08488238334194688	0.06306370138205825	0.04287464781688145	0.02647833552839971	0.014595802143940783	0.008060617174866213	0.003938615941183336	0.0018046779920977611	0.0007835553406798593	0.00044595968857843055	0.00014587466448827166	5.0014170681693143e-05	1.667139022723105e-05	4.167847556807762e-06	0.0	0.0	0.0	0.0	0.0	0.0
0.1716492847946467	0.06492056283098821	0.10094541272744698	0.1310202874154691	0.13902858738088592	0.12513697859592252	0.09903292069616376	0.07049970625122395	0.04395815017437427	0.02655822267407219	0.01453743942733572	0.007037470677205512	0.003166653472277199	0.001520826996554181	0.0006208307465385561	0.00026666555556018517	4.9999791667534716e-05	2.0833246528139467e-05	2.4999895833767358e-05	4.166649305627893e-06	0.0	0.0	0.0	0.0	0.0
0.41635009497150854	0.22872304975174115	0.1293736878936319	0.08524109433836516	0.05702039388183545	0.03655153453963811	0.022101702822486587	0.012233829851044686	0.006722983105068479	0.00328234862874471	0.0014204072111699824	0.0005998200539838049	0.0002415941884101436	9.997000899730081e-05	2.9157919290879404e-05	4.1654170415542e-06	4.1654170415542e-06	0.0	0.0	0.0	0.0	0.0	0.0	0.0	0.0
0.9950665227735809	0.004108453163217261	0.0006458521706883117	0.00012083685774168414	3.3334305583912866e-05	2.5000729187934648e-05	0.0	0.0	0.0	0.0	0.0	0.0	0.0	0.0	0.0	0.0	0.0	0.0	0.0	0.0	0.0	0.0	0.0	0.0	0.0
0.703208656414188	0.04404871524580533	0.045598670038790534	0.050231868237176416	0.04750694771402501	0.03864053965092685	0.028007516447436948	0.018249467723858055	0.0114579991416917	0.006599807505614419	0.0035623960967805105	0.001674951147258205	0.0006499810422196019	0.00039998833367360117	0.00010833017370326698	3.749890628190011e-05	8.333090284866692e-06	0.0	8.333090284866692e-06	0.0	0.0	0.0	0.0	0.0	0.0
0.8155988184859456	0.05144335523328237	0.035245447463036025	0.03017526902775058	0.02334698434785507	0.0174269156900567	0.01109023417808533	0.0071865717344842955	0.004070307585270236	0.0022788723123263245	0.0011831805058513274	0.0005415967104249035	0.00023330319833688148	8.748869937633056e-05	5.415967104249035e-05	2.0830642708650134e-05	8.332257083460052e-06	8.332257083460052e-06	0.0	0.0	0.0	0.0	0.0	0.0	0.0
0.17373405722523844	0.07262946928945538	0.10330459710248793	0.13207971699882082	0.1360172334051392	0.12148383951599798	0.09569206538360576	0.06865445272688636	0.04379601581673257	0.025995941649756875	0.013841724340518086	0.007308363784849103	0.003270846961862341	0.001291672048633536	0.0005416689236205151	0.00021250088542035592	8.750036458485243e-05	2.083342013925058e-05	1.6666736111400465e-05	1.6666736111400465e-05	4.166684027850116e-06	0.0	0.0	0.0	0.0
0.9489988084028431	0.03196063562958827	0.01087436566200305	0.004212254285166699	0.00217487313240061	0.0009457781629404952	0.00042914163340471807	0.0002208204521402918	0.00010416059063221312	2.9164965377019674e-05	2.9164965377019674e-05	1.66656945011541e-05	4.166423625288525e-06	0.0	0.0	0.0	0.0	0.0	0.0	0.0	0.0	0.0	0.0	0.0	0.0
0.979454138553288	0.011660714062454417	0.003304841405120212	0.0021796116707161048	0.0015586515580264305	0.0009126863401277761	0.0005084371392492634	0.0002583860871594617	9.168538576626061e-05	5.0010210417960336e-05	1.2502552604490084e-05	4.167517534830028e-06	4.167517534830028e-06	0.0	0.0	0.0	0.0	0.0	0.0	0.0	0.0	0.0	0.0	0.0	0.0
0.8475708333333334	0.03455833333333334	0.02775	0.024845833333333334	0.020729166666666667	0.016233333333333332	0.011754166666666666	0.0074125	0.004354166666666667	0.0024541666666666666	0.0012916666666666667	0.0005416666666666666	0.00024166666666666667	0.00013333333333333334	7.5e-05	3.75e-05	8.333333333333334e-06	0.0	4.166666666666667e-06	4.166666666666667e-06	0.0	0.0	0.0	0.0	0.0
0.05851360462115979	0.11174184097284069	0.14436130278085282	0.158669252474135	0.1522061210390951	0.12637440383542944	0.09548621226371906	0.06512239581165777	0.04078889323556096	0.023430412092256728	0.012368594092040318	0.006046960705159685	0.0028799014507711646	0.0013067760918239097	0.0004328175590754351	0.0002205704868365198	2.4970243792813563e-05	1.2485121896406782e-05	8.323414597604522e-06	0.0	4.161707298802261e-06	0.0	0.0	0.0	0.0
0.8892379615084938	0.04044149816042433	0.024516564514314523	0.017041595660018085	0.011762450989787543	0.007354136024433231	0.004408314965354311	0.002533322777821759	0.001370827621551577	0.0006958304340398581	0.000391665034729022	0.00014999937500260416	5.8333090278790505e-05	3.3333194445023147e-05	0.0	4.166649305627893e-06	0.0	0.0	0.0	0.0	0.0	0.0	0.0	0.0	0.0
0.9947779701075197	0.004618687793349089	0.00017060017975433574	0.00012899037981425386	8.321959988016378e-05	6.241469991012284e-05	5.825371991611464e-05	2.912685995805732e-05	2.4965879964049133e-05	2.0804899970040944e-05	2.0804899970040944e-05	0.0	4.160979994008189e-06	0.0	0.0	0.0	0.0	0.0	0.0	0.0	0.0	0.0	0.0	0.0	0.0
0.9516430848736168	0.04088436933463919	0.005855508554043635	0.0009835587322094648	0.0003292421179853716	0.00013753151763945906	8.752005667965575e-05	1.6670486986601098e-05	3.3340973973202195e-05	1.2502865239950822e-05	4.167621746650274e-06	8.335243493300549e-06	4.167621746650274e-06	0.0	0.0	0.0	0.0	0.0	0.0	0.0	0.0	0.0	0.0	0.0	0.0
0.7140213695563186	0.07253786454808986	0.054284353775594596	0.04498634119445628	0.03678688086347042	0.02646967912249484	0.01959015229359331	0.01339565424425453	0.008349832502109387	0.004824440490213278	0.0026273359899083564	0.0012489244212759915	0.0004552935181240236	0.0003090983517539243	9.1894104575491e-05	1.670801901372564e-05	4.17700475343141e-06	0.0	0.0	0.0	0.0	0.0	0.0	0.0	0.0
0.44413661511798425	0.04614801359818691	0.06935741901079856	0.08623433542194374	0.09197107052393014	0.08223486868417544	0.06644947340354619	0.04624800026663112	0.030170977203039594	0.01848503532862285	0.009732035728569524	0.004986835088654846	0.0022538661511798427	0.0009498733502199707	0.0003916144514064791	0.00014164778029596053	7.082389014798026e-05	3.749500066657779e-05	0.0	0.0	0.0	0.0	0.0	0.0	0.0
0.9044962312657031	0.042228990712538696	0.019274919687834634	0.012841613159945166	0.008233299027920717	0.005333311111203704	0.003162486822971571	0.00209582460073083	0.0011083287152970195	0.000666663888900463	0.00026666555556018517	0.00015833267361385994	8.333298611255787e-05	2.4999895833767358e-05	1.6666597222511573e-05	8.333298611255787e-06	0.0	0.0	0.0	0.0	0.0	0.0	0.0	0.0	0.0
0.9607610384309413	0.030329913825059455	0.00652663759459876	0.00170350655787549	0.00043316548170917104	0.00013328168667974493	4.998063250490435e-05	3.332042166993623e-05	2.0825263543710145e-05	4.165052708742029e-06	4.165052708742029e-06	0.0	0.0	0.0	0.0	0.0	0.0	0.0	0.0	0.0	0.0	0.0	0.0	0.0	0.0
0.8100882912987862	0.03692067949716876	0.030741538576922595	0.030508206215807434	0.02761238494839605	0.022299907083720486	0.016529097795425853	0.010987454218940755	0.006787471718867838	0.0038374840104832895	0.001974991770867621	0.0009583293402944154	0.00039583168403464986	0.00016666597222511574	0.00010833288194632522	4.9999791667534716e-05	1.2499947916883679e-05	1.6666597222511573e-05	4.166649305627893e-06	0.0	0.0	0.0	0.0	0.0	0.0
0.6204432481531327	0.051503952066866386	0.0557331011120787	0.06108307882050491	0.059853917275344684	0.050583122570322624	0.03837067345552727	0.026545722726155307	0.01682909654543106	0.009437460677247178	0.005170811788284216	0.002616655763934317	0.0010666622222407407	0.0004791646701472077	0.00016666597222511574	9.166628472381364e-05	4.166649305627893e-06	1.2499947916883679e-05	8.333298611255787e-06	0.0	0.0	0.0	0.0	0.0	0.0
0.7590585823740422	0.1036950933459989	0.057769945129801145	0.03576353735714791	0.020773182346544676	0.011590652484574266	0.006236954266501681	0.002962240803929656	0.001391544906487349	0.00047495844113640056	0.00019164989730065287	8.332604230463168e-05	8.332604230463169e-06	0.0	0.0	0.0	0.0	0.0	0.0	0.0	0.0	0.0	0.0	0.0	0.0
0.6740375	0.04642916666666667	0.0478625	0.052520833333333336	0.05057916666666667	0.042958333333333334	0.0323	0.0228125	0.0143625	0.0079875	0.004475	0.0020791666666666667	0.0010041666666666667	0.0003625	0.00013333333333333334	8.75e-05	4.166666666666667e-06	4.166666666666667e-06	0.0	0.0	0.0	0.0	0.0	0.0	0.0
0.9373607194478346	0.029703465196002882	0.0139540889646066	0.007976740408125862	0.004736059448584389	0.0027991485923031744	0.0016828214751346466	0.0009413803301495795	0.00043320156785644365	0.00022909698300100387	0.00013329279010967498	2.91577978364914e-05	1.2496199072782029e-05	8.330799381854686e-06	0.0	0.0	0.0	0.0	0.0	0.0	0.0	0.0	0.0	0.0	0.0
0.11968408768858882	0.06575810619321497	0.10652246394932066	0.1395557222638993	0.1483745936484121	0.13289155622238893	0.10585979828290407	0.07631074435275485	0.04729098941402017	0.02837376010669334	0.015341335333833458	0.007876969242310577	0.003742602317245978	0.0013545052929899142	0.0006459948320413437	0.00025839793281653745	8.752188047011753e-05	4.16770859381512e-05	8.33541718763024e-06	8.33541718763024e-06	8.33541718763024e-06	4.16770859381512e-06	0.0	0.0	0.0
0.2905665251430167	0.0458194969313395	0.08311007595611794	0.1119925668834659	0.1205131516997421	0.11002595757623736	0.08810993012703797	0.06156487102459512	0.03965717666568058	0.023645143683309236	0.012991287754107171	0.0066623056827509195	0.0030874099505431092	0.0013582937164332708	0.0005833163199406684	0.00018749453140950057	9.16639931335336e-05	1.2499635427300036e-05	1.6666180569733383e-05	4.166545142433346e-06	0.0	0.0	0.0	0.0	0.0
0.9108961218605737	0.05465560055330567	0.020582304218122426	0.00815375897871773	0.00352065730046831	0.0013582654200623302	0.0005583054180624302	0.0001958235421562255	4.583104178124427e-05	2.0832291718747398e-05	8.332916687498959e-06	4.166458343749479e-06	0.0	0.0	0.0	0.0	0.0	0.0	0.0	0.0	0.0	0.0	0.0	0.0	0.0
0.37354291475374324	0.05518384895473141	0.08111350891956973	0.09959839022805103	0.10291042102368832	0.09192864344217902	0.07310630993942525	0.05107193147637418	0.03305365073281285	0.01923477507353125	0.010215219510569336	0.00507844721997717	0.0022538473716223533	0.0010373530416524326	0.00039577726488747425	0.00017497521184498864	6.665722355999567e-05	2.9162535307498103e-05	4.166076472499729e-06	0.0	0.0	0.0	0.0	0.0	0.0
0.8611295154992729	0.07209380820821822	0.03366961275778297	0.0167431316906896	0.008317394438680051	0.0043628817521533135	0.002096016734797628	0.0009125798507369395	0.0004125360969084795	0.00012917796973901884	9.167468820188433e-05	3.333625025523067e-05	4.167031281903834e-06	0.0	4.167031281903834e-06	0.0	0.0	0.0	0.0	0.0	0.0	0.0	0.0	0.0	0.0
0.8034618718949018	0.08057000433463372	0.04612633790137041	0.029821446433930178	0.017792837851355405	0.01094911806875396	0.005976793037911373	0.002863359007702311	0.0015838084758760963	0.0005376612983895168	0.00020839585208896002	0.00010836584308625921	0.0	0.0	0.0	0.0	0.0	0.0	0.0	0.0	0.0	0.0	0.0	0.0	0.0
0.9602215005412608	0.03502373220084936	0.0038804230160712798	0.0005995503372470647	0.000145724040303106	4.996252810392206e-05	4.163544008660171e-05	1.2490632025980514e-05	8.327088017320342e-06	1.2490632025980514e-05	4.163544008660171e-06	0.0	0.0	0.0	0.0	0.0	0.0	0.0	0.0	0.0	0.0	0.0	0.0	0.0	0.0
0.16643751718621103	0.06222033347498938	0.10089659942171003	0.13097351032005933	0.1390604038030481	0.1266155038372122	0.10040913598146806	0.07131131831779283	0.0465298435950637	0.027356281612212416	0.014965544250847854	0.0073202843120099325	0.003445574915214692	0.0014373921955853311	0.0006374521910856686	0.0002499812514061445	7.082802123174095e-05	4.166354190102409e-05	2.0831770950512046e-05	0.0	0.0	0.0	0.0	0.0	0.0
0.17672794546575776	0.0701261687694795	0.1031142185703095	0.1289646494108235	0.13721895364922748	0.12354372572876214	0.09608493474891248	0.06797196619943666	0.043759062651044185	0.025354589243154053	0.014325238753979234	0.007070951182519708	0.003254220903681728	0.0014708578476307938	0.0006708445140752346	0.0002333372222870381	7.916798613310222e-05	1.6666944449074153e-05	8.333472224537076e-06	0.0	0.0	4.166736112268538e-06	0.0	0.0	0.0
0.8104621999283411	0.0919900344129386	0.04770733170573188	0.02539308241607159	0.012677793239065769	0.0065659553548365595	0.0030121736811845384	0.0013581861964953796	0.0005707714997541933	0.00017914725904693657	4.5828368593402384e-05	2.4997291960037663e-05	4.166215326672944e-06	8.332430653345888e-06	0.0	0.0	0.0	0.0	0.0	0.0	0.0	0.0	0.0	0.0	0.0
0.41262700108724176	0.06340160878458033	0.08038507521130399	0.09450672132035308	0.09486913524704549	0.08318857604652229	0.06458466114297855	0.0445810786604848	0.02833493711910088	0.016491916503163832	0.00891454946116964	0.00445727473058482	0.0022036433013825885	0.0008956206234352675	0.0003540825720558034	0.00013330167418571423	5.8319482456249974e-05	8.33135463660714e-06	4.16567731830357e-06	0.0	0.0	0.0	0.0	0.0	0.0
0.6933210758824948	0.06797061539613475	0.0579289345169261	0.049455486318521785	0.0415186482416659	0.03322822985216183	0.022982720322132465	0.01574888310218887	0.009101573224402866	0.004654780821803842	0.002229635853875656	0.001069060474712768	0.0005241308163961431	0.00017471027213204768	7.071606252963835e-05	1.6639073536385495e-05	4.159768384096374e-06	0.0	0.0	0.0	0.0	0.0	0.0	0.0	0.0
0.2751247861255313	0.0798006752396851	0.09923359046837989	0.1168764128203954	0.11707207413482314	0.10211022809113654	0.07802723438976567	0.05495585131405306	0.03454879251990958	0.020819196456448707	0.010952870601263057	0.005869839432831968	0.002643509248119362	0.0011614788664965384	0.00047874576934445136	0.0002123133411875393	6.244510034927625e-05	2.9141046829662257e-05	1.6652026759807002e-05	0.0	4.163006689951751e-06	0.0	0.0	0.0	0.0
0.0702406728847435	0.09750582944703531	0.12711942038640905	0.1513116255829447	0.15001249167221853	0.13215772818121252	0.10151565622918055	0.07218104596935376	0.04486592271818787	0.026311625582944705	0.014169720186542304	0.007032811459027315	0.003289473684210526	0.0013865756162558295	0.0005746169220519654	0.00018737508327781478	0.00011242504996668888	2.0819453697534977e-05	4.163890739506995e-06	0.0	0.0	0.0	0.0	0.0	0.0
0.8577136857192856	0.03881634319714002	0.026778943508804092	0.02234981375155207	0.018224848126265614	0.013241556320363997	0.00929158923675636	0.0060082832643061305	0.0035749702085815954	0.0018708177431854735	0.0010416579861834486	0.0006374946875442705	0.0002583311805734952	0.00012499895834201382	5.416621528153932e-05	4.166631944733794e-06	8.333263889467588e-06	0.0	0.0	0.0	0.0	0.0	0.0	0.0	0.0
0.6808517736944392	0.06393724299572111	0.059495708601980134	0.05712689025865161	0.048631673770341395	0.03514859330558591	0.023533876604582497	0.014463137349759365	0.008236648288862383	0.004587500312784112	0.0022562160629238225	0.0009967387043230934	0.00033363638638429907	0.00017932955768156075	9.175000625568225e-05	0.00010009091591528972	2.0852274149018692e-05	4.170454829803738e-06	4.170454829803738e-06	0.0	0.0	0.0	0.0	0.0	0.0
0.7193160628662759	0.2040282032498668	0.05417554608417688	0.01541272642514651	0.005111214704315397	0.0014068327117741075	0.00042454714970697923	0.00010405567394778902	1.6648907831646243e-05	0.0	4.162226957911561e-06	0.0	0.0	0.0	0.0	0.0	0.0	0.0	0.0	0.0	0.0	0.0	0.0	0.0	0.0
0.2153558052434457	0.07745734498543487	0.10252184769038701	0.1237037037037037	0.12850603412401165	0.11404494382022472	0.08863503953391594	0.062305451518934664	0.040303786933000414	0.02287973366625052	0.01293799417394923	0.006192259675405743	0.0030586766541822723	0.0012942155638784852	0.00047024552642530173	0.00021639617145235122	9.987515605493134e-05	4.161464835622139e-06	8.322929671244279e-06	4.161464835622139e-06	0.0	0.0	0.0	0.0	0.0
0.16773341884007878	0.06120256353664783	0.09857706226029309	0.13037141298508767	0.13977437879210616	0.12740227453495295	0.10043433540020905	0.07132178714650388	0.04690655750675656	0.027609239725656605	0.015212149731195109	0.007308328162673807	0.003610439041047402	0.0015782657399734318	0.0006038219849502576	0.0002456930835314841	7.079292237347847e-05	1.6657158205524348e-05	2.0821447756905432e-05	0.0	0.0	0.0	0.0	0.0	0.0
0.9376270706262707	0.028417991534179916	0.014731860147318601	0.00854914508549145	0.004962003799620038	0.0029247075292470753	0.0014206912642069126	0.000741592507415925	0.00031663500316635006	0.0001624837516248375	9.1657500916575e-05	4.1662500416625e-05	1.2498750124987502e-05	0.0	0.0	0.0	0.0	0.0	0.0	0.0	0.0	0.0	0.0	0.0	0.0
0.5247190917578021	0.10883735662843425	0.08691901173646306	0.07821252333955722	0.06685949586556415	0.05005084689250467	0.03603877700720192	0.022435149373166176	0.012936783142171246	0.007064383835689517	0.003300880234729261	0.0015712523339557216	0.0006293344891971193	0.000270905574819952	8.335556148306216e-05	5.001333688983729e-05	1.2503334222459323e-05	8.335556148306214e-06	0.0	0.0	0.0	0.0	0.0	0.0	0.0
0.9914655226274028	0.008001332861278297	0.0002207551492179853	5.831268092550555e-05	4.1651914946789676e-05	7.91386383989004e-05	4.998229793614761e-05	2.9156340462752775e-05	3.748672345211071e-05	1.2495574484036903e-05	4.165191494678968e-06	0.0	0.0	0.0	0.0	0.0	0.0	0.0	0.0	0.0	0.0	0.0	0.0	0.0	0.0
0.9629302699349208	0.021447397457623592	0.007403120302786788	0.0037598524372421086	0.002006920127077183	0.0011991555946021344	0.000657870083149782	0.00028313395983661506	0.00017904059224962423	7.078348995915376e-05	3.3309877627837065e-05	1.6654938813918532e-05	4.163734703479633e-06	8.327469406959266e-06	0.0	0.0	0.0	0.0	0.0	0.0	0.0	0.0	0.0	0.0	0.0
0.3975086355065329	0.08658451115523888	0.08696413970330569	0.09472358035609992	0.09081882957598411	0.07782802409598345	0.06150399652911042	0.043081582592153785	0.0277671166586013	0.0161237839371235	0.00846863684149048	0.004605603484239157	0.0021651342466667777	0.0010929964790495103	0.00035876983663457205	0.00021275885660887412	0.0001334957531663524	4.171742286448512e-05	1.668696914579405e-05	0.0	0.0	0.0	0.0	0.0	0.0
0.4993080680927689	0.057217766810610735	0.07010604064891542	0.08154792670523701	0.08211481067742635	0.06982676692732213	0.05398736182203178	0.03689330910182236	0.023046334428197476	0.012771562432265703	0.006998516097837504	0.0035305200326791937	0.0015047434850025843	0.0007836337262617336	0.00023342281207796323	9.17018190306284e-05	2.9177851509745403e-05	4.1682645013922e-06	4.1682645013922e-06	0.0	0.0	0.0	0.0	0.0	0.0
0.5948662620439142	0.10820256686897804	0.08342949025031346	0.06797079051399864	0.0507916803785736	0.03817394890422771	0.02478557354650315	0.014592246072840426	0.008356279081392491	0.0043405996025976945	0.0022577782961688583	0.0012163676429544404	0.0005540304675100704	0.0002874293402871794	0.00012913492099858785	2.9159498290003707e-05	1.6662570451430688e-05	0.0	0.0	0.0	0.0	0.0	0.0	0.0	0.0
0.7352244287778532	0.06214630449357258	0.04915404571442849	0.04315761858559275	0.036948817995944086	0.02663829468275153	0.018913730568869382	0.012330153283668481	0.00722902603865197	0.004247469216258646	0.0022528243588195366	0.0009994045214726226	0.0003955976230829131	0.0001665674202454371	0.00010826882315953411	7.495533911044669e-05	1.2492556518407782e-05	0.0	0.0	0.0	0.0	0.0	0.0	0.0	0.0
0.911890351698176	0.06287722801106466	0.018339884777770845	0.0048376697656038765	0.0014641958361930908	0.0004492419042865165	8.31929452382438e-05	2.9117530833385328e-05	2.495788357147314e-05	4.1596472619121894e-06	0.0	0.0	0.0	0.0	0.0	0.0	0.0	0.0	0.0	0.0	0.0	0.0	0.0	0.0	0.0
0.7132255819864415	0.054267345008479274	0.04833810422630283	0.046896419538577566	0.0418796901627937	0.033571252973995505	0.024583640628841195	0.016487706096326205	0.00960428672025067	0.005691737813389334	0.0029542035942115943	0.0014708517189798206	0.0006833418751067722	0.0002166693750338546	8.3334375013021e-05	2.916703125455735e-05	1.66668750026042e-05	0.0	0.0	0.0	0.0	0.0	0.0	0.0	0.0
0.46712247720947286	0.06308434578271087	0.07467543289502192	0.08484575771211439	0.08458743729480192	0.07430045164408446	0.05690965451727414	0.04007716280852624	0.025236238188090596	0.014470109827841941	0.007807942936186524	0.0038039764678432747	0.0018457410462810193	0.0007207972934686599	0.00032915020915620885	0.00012499375031248437	3.749812509374531e-05	1.2499375031248437e-05	8.332916687498959e-06	0.0	0.0	0.0	0.0	0.0	0.0
0.8201223323138974	0.03169140257164524	0.028353930383913466	0.028624761460321165	0.026703944133798885	0.021278989341755487	0.01664152798726677	0.011424904792460062	0.006974941875484371	0.003945800451662903	0.00214164881959317	0.0012458229514754043	0.0005374955208706595	0.00022083149307089108	8.333263889467587e-05	4.166631944733794e-06	0.0	4.166631944733794e-06	0.0	0.0	0.0	0.0	0.0	0.0	0.0
0.7837777018410942	0.04276022436511839	0.038422109798888174	0.035788403357142264	0.031175249827058833	0.024761841260845286	0.017110757357292283	0.011639148879424585	0.006871806839302235	0.0037922038955518697	0.0021336355983764366	0.0010626505421601393	0.00040839118875173985	0.0001666902811231591	7.917788353350058e-05	2.5003542168473868e-05	2.083628514039489e-05	4.167257028078978e-06	0.0	0.0	0.0	0.0	0.0	0.0	0.0
0.7444927681130441	0.10042991401719656	0.0613377324535093	0.041095947477171234	0.02614477104579084	0.013101546357395188	0.006790308604945678	0.0031410384589748716	0.001799640071985603	0.0010789508764913684	0.0003874225154969006	0.00012080917149903352	7.915083649936679e-05	0.0	0.0	0.0	0.0	0.0	0.0	0.0	0.0	0.0	0.0	0.0	0.0
0.8393172650598393	0.11557822448911557	0.032257392405907255	0.009442610927759443	0.0025585891922525585	0.0006417308397506417	0.0001416808347501417	3.750375037503751e-05	4.167083375004167e-06	1.2501250125012502e-05	8.334166750008334e-06	0.0	0.0	0.0	0.0	0.0	0.0	0.0	0.0	0.0	0.0	0.0	0.0	0.0	0.0
0.9347297105857452	0.021849817918184015	0.014345713785718452	0.009845751285405956	0.007858267847767936	0.004979125173956884	0.002812476562695311	0.00165831951400405	0.0010166581945150457	0.0005208289930917243	0.00022083149307089108	6.66661111157407e-05	3.333305555787035e-05	3.7499687502604144e-05	1.2499895834201382e-05	4.166631944733794e-06	8.333263889467588e-06	0.0	0.0	0.0	0.0	0.0	0.0	0.0	0.0
0.9572878136559032	0.024559298877003567	0.009509647105868239	0.004407011229964344	0.0021576860275250758	0.0010080309240561166	0.0005581658835682628	0.000291579192908794	0.000145789596454397	4.58195874570962e-05	1.2496251124662601e-05	1.2496251124662601e-05	4.1654170415542e-06	0.0	0.0	0.0	0.0	0.0	0.0	0.0	0.0	0.0	0.0	0.0	0.0
0.6719705681382597	0.09976167858273753	0.06675082912521041	0.05545972701364932	0.038023098845057744	0.025973701314934254	0.017249137543122843	0.011945236071529758	0.006737163141842908	0.0033831641751245773	0.00152075729546856	0.0007374631268436578	0.00022498875056247187	0.00010832791693748646	7.91627085312401e-05	4.1664583437494795e-05	2.4998750062496874e-05	8.332916687498959e-06	0.0	0.0	0.0	0.0	0.0	0.0	0.0
0.5733746207344329	0.11625400075749062	0.0859918340845809	0.07175766959257826	0.05509287584229212	0.03960177635713602	0.025517445175575505	0.01529132173789992	0.008831841243283513	0.004515809495269846	0.0021725830014109305	0.0009572683722691838	0.00039539345811118463	0.00017064349244798495	6.659258241872584e-05	4.162036401170365e-06	4.162036401170365e-06	0.0	0.0	0.0	0.0	0.0	0.0	0.0	0.0
0.7902606578766367	0.029888325211656862	0.035444969215441886	0.03894653032810461	0.03543663216517364	0.027470580633865933	0.01822479188638268	0.01110911948243592	0.0065112362594990265	0.003330651582163715	0.0018508251595502996	0.0007711771498126248	0.00039600988774161813	0.00019175215616962563	0.00010004460321893511	5.0022301609467554e-05	1.2505575402366889e-05	4.168525134122296e-06	0.0	0.0	0.0	0.0	0.0	0.0	0.0
0.7481595360405965	0.05881152065860904	0.04725836489307186	0.04119222901329467	0.03456364234796122	0.026531011869794726	0.018260902171060033	0.011640648109957045	0.006607755154757292	0.00342053403660513	0.0019373304835826866	0.0009290853716966433	0.0003583019819099162	0.0002041488036463476	5.832822961324217e-05	4.166302115231584e-05	2.083151057615792e-05	4.166302115231584e-06	0.0	0.0	0.0	0.0	0.0	0.0	0.0
0.7347116494377154	0.035632887922234305	0.03985366849581047	0.043149460631742104	0.04164114615233976	0.03531205859926751	0.02675383224376362	0.01826227172160348	0.011670687449740211	0.006549918126023424	0.0033999575005312435	0.0017291450523535122	0.0007083244792773424	0.0004166614583984367	9.99987500156248e-05	7.083244792773424e-05	2.916630208789057e-05	4.166614583984367e-06	4.166614583984367e-06	0.0	0.0	0.0	0.0	0.0	0.0
0.9053839239642458	0.0262080330242855	0.01855951528871282	0.015184679661101586	0.012284235231452969	0.009354661517718927	0.0059715032375118595	0.0032208665545882783	0.001993275296702565	0.0009612663748189823	0.0004951978294522031	0.00021638896749171896	0.00012067846263961249	3.745193668125905e-05	8.322652595835345e-06	0.0	0.0	0.0	0.0	0.0	0.0	0.0	0.0	0.0	0.0
0.6621667791638542	0.0352491187720307	0.044640550652900346	0.05427780972142363	0.05375698940859812	0.04894044315558778	0.037549061273468166	0.027086822829429265	0.01692457688557786	0.009674758131046724	0.005166537503229086	0.0025332700015832936	0.0011666375007291483	0.0005374865628359291	0.00021666125013541327	7.916468754947793e-05	2.0832812513020508e-05	8.333125005208204e-06	4.166562502604102e-06	0.0	0.0	0.0	0.0	0.0	0.0
0.7759659547534676	0.03456158833400652	0.036185566581026105	0.03583162260411158	0.032666947045817005	0.027699239228651973	0.02132824764419053	0.014799022281814359	0.009539831189543246	0.0054340810573347605	0.0031022148564861275	0.0015406973112749895	0.0007870048427864136	0.0003539439769145246	0.00013324949719135045	3.747642108506731e-05	2.4984280723378208e-05	8.328093574459403e-06	0.0	0.0	0.0	0.0	0.0	0.0	0.0
0.6412846294033504	0.07162547072634691	0.06150824266334152	0.05837632251687942	0.0516037015876458	0.04145728119304889	0.02942587024425641	0.01958805449791275	0.011931322954764397	0.006764280263064611	0.0035447831218279402	0.0016264299029563492	0.0008382369499851953	0.0002460496519857041	0.00010842866019708993	4.170333084503459e-05	8.340666169006919e-06	1.2510999253510378e-05	4.170333084503459e-06	0.0	4.170333084503459e-06	0.0	0.0	0.0	0.0
0.09816272965879265	0.0563137941090697	0.10493688288963879	0.14091155272257636	0.15360163312919217	0.14005749281339833	0.11256509602966296	0.0792567595717202	0.05184351956005499	0.030321209848768904	0.01708953047535725	0.008273965754280715	0.0038870141232345955	0.0016706245052701746	0.0006957463650377036	0.000274965629296338	8.748906386701662e-05	2.0830729492146816e-05	1.2498437695288089e-05	4.166145898429363e-06	8.332291796858726e-06	0.0	4.166145898429363e-06	0.0	0.0
0.23263634242282819	0.06478348556570437	0.09539385959063938	0.12136225748383225	0.126395926395093	0.11491599439962664	0.08985182345489699	0.06396259750650043	0.04121524768317888	0.024464130942062803	0.012846689779318621	0.006496266417761184	0.0033252216814454298	0.0014625975065004333	0.0005375358357223815	0.0002625175011667444	6.667111140742716e-05	8.333888925928395e-06	1.2500833388892593e-05	0.0	0.0	0.0	0.0	0.0	0.0
0.8791056225870738	0.05556296747187873	0.028842545882078265	0.016801887815087513	0.009380706596512878	0.005044735547458037	0.0028475656024081314	0.001354990952829638	0.0006545648602900098	0.0002251369583163091	0.00012507608795350505	4.169202931783502e-05	8.338405863567003e-06	4.169202931783502e-06	0.0	0.0	0.0	0.0	0.0	0.0	0.0	0.0	0.0	0.0	0.0
0.9651256792345901	0.02571923859052572	0.006192285895256193	0.0018751875187518752	0.0007042370903757042	0.00024585791912524584	7.917458412507917e-05	3.333666700003334e-05	1.666833350001667e-05	4.167083375004167e-06	4.167083375004167e-06	0.0	0.0	0.0	0.0	0.0	0.0	0.0	0.0	0.0	0.0	0.0	0.0	0.0	0.0
0.6312089503783432	0.17109107709212595	0.09399478893522796	0.051923349066420266	0.02907707547719535	0.012320089237403124	0.006522155349665776	0.002593045809088563	0.0009656286159045693	0.00030384003862514463	0.0	0.0	0.0	0.0	0.0	0.0	0.0	0.0	0.0	0.0	0.0	0.0	0.0	0.0	0.0
0.5496125322889759	0.1307974335472044	0.09563369719190068	0.07551037413548871	0.05626197816848596	0.03881343221398217	0.02467294392133989	0.013923839680026664	0.007707691025747854	0.0038788434297141903	0.0018456795267061078	0.0006541121573202234	0.00042496458628447627	0.00016665277893508876	6.66611115740355e-05	2.0831597366886094e-05	4.1663194733772185e-06	0.0	4.1663194733772185e-06	0.0	0.0	0.0	0.0	0.0	0.0
0.8581303502836144	0.08289948437519508	0.03259381333466505	0.014632258386706119	0.00848554461049311	0.0020017395574532548	0.0008572938645225996	0.00028715182840805524	5.410106912035823e-05	5.826268982192425e-05	0.0	0.0	0.0	0.0	0.0	0.0	0.0	0.0	0.0	0.0	0.0	0.0	0.0	0.0	0.0
0.6922929487793801	0.03194153357694343	0.040853996441681494	0.048024799896667095	0.04987479218836588	0.0443498152091033	0.034237357344344396	0.024499897917092013	0.015204103316236183	0.00929579460085583	0.004808313298694589	0.0026624889062962236	0.0011874950521039496	0.000508331215286603	0.000195832517364511	4.1666493056278935e-05	1.2499947916883679e-05	0.0	4.166649305627893e-06	0.0	4.166649305627893e-06	0.0	0.0	0.0	0.0
0.24604259575709583	0.18856333097153335	0.1631225774184137	0.13367648897595133	0.10050431375817948	0.07024965614971034	0.045317384237069144	0.026424373775684573	0.014066602759138081	0.006835326970366357	0.003163422664943942	0.001379569040970283	0.00047930646438544577	0.00013754011586712792	2.9175176093027134e-05	8.335764598007752e-06	0.0	0.0	0.0	0.0	0.0	0.0	0.0	0.0	0.0
0.39832182049978754	0.07766371415953538	0.08825857629717276	0.09674113206289424	0.09474964794893802	0.08091758255493246	0.06169434468507053	0.04277941188724367	0.02758080509286649	0.01581521693844731	0.007895109614951963	0.004224612743831816	0.0019123247035688394	0.0009040837923190374	0.0003374690653356776	0.00011248968844522585	4.1662847572305873e-05	3.3330278057844695e-05	8.332569514461174e-06	8.332569514461174e-06	0.0	0.0	0.0	0.0	0.0
0.4929497649921664	0.04475982532751092	0.0631562718757292	0.07934431147704923	0.08342778092603087	0.07524417480582686	0.05946031534384479	0.042013900463348776	0.027338411280376014	0.016304710157005235	0.008566952231741058	0.0041584719490649685	0.0019917330577685923	0.0008041934731157705	0.00032917763925464184	0.00010833694456481883	3.333444448148272e-05	4.16680556018534e-06	4.16680556018534e-06	0.0	0.0	0.0	0.0	0.0	0.0
0.9156434752538362	0.037734827116412586	0.019052817092122643	0.011628342992371374	0.007316148439485536	0.004366357383018703	0.0021790123199606696	0.0011124212034980855	0.0004957982142931543	0.0002499822929209181	0.00012499114646045905	6.249557323022952e-05	2.499822929209181e-05	8.332743097363937e-06	0.0	0.0	0.0	0.0	0.0	0.0	0.0	0.0	0.0	0.0	0.0
0.9546734561645429	0.03463973019222143	0.007243607848349421	0.002197172334734429	0.0007351597414895915	0.0003364290342409995	9.968267681214799e-05	4.5687893538901166e-05	2.4920669203036998e-05	0.0	0.0	0.0	4.153444867172833e-06	0.0	0.0	0.0	0.0	0.0	0.0	0.0	0.0	0.0	0.0	0.0	0.0
0.18063223155991284	0.06895632210727187	0.10206785635418968	0.1294753903011162	0.13596686763302737	0.12359639510514277	0.09547638193886011	0.06911465082268434	0.04318624040132163	0.02544509118484044	0.013832929872878708	0.006695638043890386	0.00334990229451641	0.0013541271712908373	0.0005249846879466015	0.00019999416683680058	9.583053827596695e-05	1.6666180569733383e-05	1.2499635427300036e-05	0.0	0.0	0.0	0.0	0.0	0.0
0.336822744846167	0.10892385714821935	0.1053704962610469	0.10796878714450751	0.10062851113344705	0.08151876983647033	0.06202950290483082	0.04136412356687367	0.02606215045063456	0.014922447481576324	0.007544635968186576	0.003974592635534443	0.0016223678228991587	0.0007590512693255705	0.00023355423671556012	0.0001543126206870665	7.50710046585729e-05	2.0853056849603582e-05	4.170611369920717e-06	0.0	0.0	0.0	0.0	0.0	0.0
0.17577640268836459	0.08426540521182947	0.1097374097424067	0.13059971850457638	0.13314400406419427	0.11791160377437059	0.09174002481823558	0.06520616624886527	0.04211604607197288	0.02434768848950222	0.013216959682859594	0.0068416713166157255	0.0031355925145536466	0.0011867780433569579	0.0004996960182555612	0.00019155014033129847	7.079026925287117e-05	4.16413348546301e-06	4.16413348546301e-06	0.0	4.16413348546301e-06	0.0	0.0	0.0	0.0
0.9974142130838319	0.002327624615358991	0.00014990069079235006	1.665563231026112e-05	8.32781615513056e-06	1.665563231026112e-05	2.0819540387826397e-05	0.0	1.249172423269584e-05	1.665563231026112e-05	8.32781615513056e-06	4.16390807756528e-06	4.16390807756528e-06	0.0	0.0	0.0	0.0	0.0	0.0	0.0	0.0	0.0	0.0	0.0	0.0
0.30565369552537286	0.08985917840179986	0.10043329722523123	0.11193650529122573	0.10879093408882592	0.09409632530622448	0.07175652028997584	0.04924589617531872	0.031751520706607785	0.01827764352970586	0.009665861178235147	0.004782934755437047	0.0022414798766769435	0.0009999166736105324	0.00032497291892342306	0.00012915590367469377	3.333055578701775e-05	1.2498958420131656e-05	4.1663194733772185e-06	4.1663194733772185e-06	0.0	0.0	0.0	0.0	0.0
0.7283650634602539	0.06016199064796259	0.048275718102872414	0.04567050768203073	0.037725450901803605	0.02863643954575818	0.021054609218436875	0.013823480293921176	0.0077655310621242485	0.00405811623246493	0.002212758851035404	0.0010437541750167002	0.0005427521710086841	0.0003256513026052104	0.00012942551770207082	4.5925183700734805e-05	6.68002672010688e-05	4.5925183700734805e-05	2.50501002004008e-05	2.50501002004008e-05	0.0	0.0	0.0	0.0	0.0
0.6585736785526787	0.03914134048882926	0.047066274447712934	0.05451621236489696	0.053357888684260966	0.04768710260747827	0.03757052024566462	0.026241447987933434	0.016258197848351263	0.009879084340963825	0.005116624028133099	0.0027166440279664337	0.0010958242014649877	0.000504162465312789	0.00016249864584461795	9.166590278414346e-05	1.6666527778935175e-05	4.166631944733794e-06	0.0	0.0	0.0	0.0	0.0	0.0	0.0
0.7481637547675755	0.07796339168235039	0.04905814360187205	0.03990606418947053	0.029517329824619843	0.02147282690161723	0.01381555936776536	0.009356106660448693	0.005716926766709415	0.0027897603304408653	0.0012116720241168535	0.0005454606019220199	0.0003455971752635699	9.993171332922502e-05	3.3310571109741677e-05	0.0	4.1638213887177096e-06	0.0	0.0	0.0	0.0	0.0	0.0	0.0	0.0
0.9222927069179664	0.0424214132690913	0.017434542317214474	0.008806882121987613	0.004509723831514717	0.0022548619157573583	0.0012545534873252585	0.0004709785517201137	0.0002709168660336937	0.00015421421604994872	7.085518034727375e-05	2.9175662495936248e-05	2.9175662495936248e-05	0.0	0.0	0.0	0.0	0.0	0.0	0.0	0.0	0.0	0.0	0.0	0.0
0.5829412303566819	0.1634798757484656	0.10088774889864173	0.06603152924324819	0.04070237093913174	0.02365526028697774	0.012133678661547815	0.005725397446680935	0.002544158429034219	0.0011242598622573472	0.0004497039449029389	0.00018321271829378993	9.993420997843087e-05	3.747532874191158e-05	4.163925415767953e-06	0.0	0.0	0.0	0.0	0.0	0.0	0.0	0.0	0.0	0.0
0.8280930992241732	0.0673577720185665	0.041870484412629895	0.02547062107815768	0.015399871667736102	0.010749910417413189	0.005933283889300922	0.002845809618253181	0.001212489895917534	0.0006291614236548029	0.00028749760418663177	0.0001374988541762152	1.2499895834201382e-05	0.0	0.0	0.0	0.0	0.0	0.0	0.0	0.0	0.0	0.0	0.0	0.0
0.20315558035528386	0.08529394618273883	0.10781774420560826	0.12901734778010043	0.12887160310810925	0.112968777327126	0.0870428822466333	0.061033704496431335	0.03884303715239896	0.022652886160918775	0.012467415655476252	0.006287841563049145	0.0027275074329782714	0.0011243160410750127	0.0004955318847700982	9.993920365111224e-05	5.829786879648214e-05	2.498480091277806e-05	1.249240045638903e-05	4.16413348546301e-06	0.0	0.0	0.0	0.0	0.0
0.5318406549887028	0.12471548511351414	0.0941921444710316	0.07780908946898892	0.06143020318323176	0.04419256134266014	0.028935059737704372	0.01731267873371074	0.010192511318064715	0.005031640556606999	0.002584604097014365	0.0010630226528042955	0.00047523365654780265	0.0001625799351347746	5.419331171159153e-05	8.337432571014082e-06	0.0	0.0	0.0	0.0	0.0	0.0	0.0	0.0	0.0
0.7357060505537774	0.05627260581289359	0.04498062507543942	0.043157592431501	0.03820460419796969	0.02974290245110485	0.02098568628022259	0.013826745304026071	0.00855743177154654	0.00449514898505363	0.0022184392676236893	0.0009781111217477805	0.0005119475232977745	0.0001831356993910738	0.00011237872462634074	2.4973049916964608e-05	3.3297399889286144e-05	4.162174986160768e-06	4.162174986160768e-06	0.0	0.0	0.0	0.0	0.0	0.0
0.2157209023358102	0.09908033720968978	0.11012212188864083	0.12527489920362533	0.12496667888440904	0.10696911132584719	0.0825114124820899	0.05690830028989371	0.03600346539602146	0.021113091866315683	0.01111259204958182	0.005739562160541135	0.0025865515977474924	0.0011787344640298556	0.000495651594415381	0.00015827529905701243	4.581653393755623e-05	8.330278897737497e-06	0.0	4.1651394488687484e-06	0.0	0.0	0.0	0.0	0.0
0.6975411782843667	0.032721787718808466	0.04064285208318576	0.048176405145150064	0.047747225960757186	0.04335543120007667	0.03311763259761743	0.02382569491610172	0.014779597738267366	0.008796089885955007	0.004829307521469376	0.002395903213843737	0.0012583700357927106	0.0005166817365506494	0.00019167225710749896	7.500218756380395e-05	8.333576395978216e-06	1.2500364593967324e-05	8.333576395978216e-06	0.0	0.0	0.0	0.0	0.0	0.0
0.08905305350349788	0.05387849318550185	0.1037320366828748	0.1420023916367712	0.15498972929505048	0.14191489273050753	0.1144194030907947	0.08191564272113265	0.053578496935454974	0.031320441827810484	0.01752478094023825	0.008662391720103498	0.003958283854785149	0.001962475469056637	0.000670824948021483	0.00026249671879101513	0.00010416536459960917	4.166614583984367e-05	4.166614583984367e-06	4.166614583984367e-06	0.0	0.0	0.0	0.0	0.0
0.7132214541517448	0.13430915299408677	0.07224119263762806	0.0401765636711918	0.021183476305488464	0.010639626884317481	0.004555675855750812	0.0022403597901224288	0.0008911468310152411	0.00034979595236112266	0.0001290913633713667	5.829932539352045e-05	4.164237528108604e-06	0.0	0.0	0.0	0.0	0.0	0.0	0.0	0.0	0.0	0.0	0.0	0.0
0.7475963642273983	0.05955015440781166	0.04762261980670893	0.04134628608579323	0.03449066259913565	0.025463744379013872	0.01793714497664087	0.011919199496559686	0.006847288382114533	0.0037216241784712584	0.002017095299417793	0.0008751859770201167	0.0004125876748809122	0.00012502656814573096	3.750797044371929e-05	1.6670209086097463e-05	1.2502656814573097e-05	4.167552271524366e-06	4.167552271524366e-06	0.0	0.0	0.0	0.0	0.0	0.0
0.8069082083369761	0.06292905702165216	0.042184449245858784	0.030627750232091487	0.021897779831561943	0.014833039836474373	0.009699967111699492	0.0055119126420129306	0.002897500905469033	0.0013987935405712572	0.0006452767821087645	0.0002830891689251354	0.00012072920439454304	5.411998817686412e-05	4.1630760136049324e-06	0.0	4.1630760136049324e-06	0.0	0.0	0.0	0.0	0.0	0.0	0.0	0.0
0.9373007173134714	0.05237513702312825	0.0079483834396869	0.0017172176073156804	0.0003542803316063904	0.0001542161443463111	5.835205461752312e-05	3.7512035111264864e-05	2.500802340750991e-05	1.6672015605006605e-05	1.2504011703754955e-05	0.0	0.0	0.0	0.0	0.0	0.0	0.0	0.0	0.0	0.0	0.0	0.0	0.0	0.0
0.24051049574586877	0.06438696344197131	0.0934950542078816	0.11996983358472013	0.1267864434463046	0.1139990500079166	0.0895742535478871	0.06361613653219557	0.0397996683360972	0.02357063691135907	0.01272906059116174	0.0062082815976533525	0.0031291405904950794	0.0013166556945358788	0.0006083282639311339	0.00022916475696035867	4.583295139207173e-05	2.083315972366897e-05	4.166631944733794e-06	0.0	0.0	0.0	0.0	0.0	0.0
0.9345017104808097	0.043397460738111016	0.013683846477576242	0.005008521152876567	0.0019875745340450267	0.0008708659908079887	0.00032917901087957467	0.00013750515644336662	5.000187507031514e-05	2.916776045768383e-05	4.166822922526261e-06	0.0	0.0	0.0	0.0	0.0	0.0	0.0	0.0	0.0	0.0	0.0	0.0	0.0	0.0
0.9646058616725262	0.02226869053768099	0.00767282603262409	0.003099121915457287	0.0011580052318509756	0.0006748088041721512	0.00036239732075911825	0.00011246813402869187	4.582035090057817e-05	0.0	0.0	0.0	0.0	0.0	0.0	0.0	0.0	0.0	0.0	0.0	0.0	0.0	0.0	0.0	0.0
0.22514468917849856	0.09452471166257234	0.10997626681100887	0.12470333513761087	0.12327518008077612	0.10663280176541616	0.08217512595245034	0.05632260482158471	0.035533164008827084	0.02063538327018362	0.01125869176000333	0.005433651163759004	0.0024649206811841614	0.001120039971686722	0.0005079735187575468	0.00019569471624266145	5.4128325769246784e-05	2.4982304201190824e-05	1.2491152100595412e-05	0.0	4.163717366865138e-06	0.0	0.0	0.0	0.0
0.8685599763336291	0.03302042057807611	0.024203864118365188	0.021462231722103473	0.017591446773581997	0.012774840314496069	0.009116552709757794	0.005908259480089832	0.0033666245838593683	0.0019541422398886682	0.0010833197918359355	0.0005624929688378895	0.00022083057295117144	0.00012916505210351536	3.3332916671874934e-05	8.333229167968734e-06	4.166614583984367e-06	0.0	0.0	0.0	0.0	0.0	0.0	0.0	0.0
0.4399347874128032	0.07281377303184326	0.07909319479133223	0.08958808494314746	0.0876116932339856	0.07556571085472687	0.05872468529923154	0.04084542865601194	0.02581818030196263	0.015023078751287364	0.007955602069790811	0.003894408979656508	0.0017345547489690657	0.0006963236612447932	0.0004503170982900459	0.00012508808285834609	8.339205523889739e-05	3.7526424857503826e-05	4.1696027619448695e-06	0.0	0.0	0.0	0.0	0.0	0.0
0.8554464356398515	0.03374985937558594	0.02724988645880642	0.023154070191374203	0.01928325298644589	0.01502910404539981	0.010479123003654152	0.007062470573039279	0.0040999829167378465	0.002187490885454644	0.001174995104187066	0.0006374973437610677	0.00026666555556018517	7.916633680692997e-05	7.083303819567418e-05	2.4999895833767358e-05	4.166649305627893e-06	0.0	0.0	0.0	0.0	0.0	0.0	0.0	0.0
0.9073388555966866	0.03664447801331319	0.0208371374977175	0.013238492056904767	0.00891419465148321	0.005768496538902076	0.0030709981574011057	0.0019961488023107184	0.0012076492754104348	0.0005685496588702047	0.00024069985558008666	0.0001535499078700553	2.074998755000747e-05	0.0	0.0	0.0	0.0	0.0	0.0	0.0	0.0	0.0	0.0	0.0	0.0
0.5853714399936701	0.0890631441742701	0.07402147976329784	0.06864529240046141	0.05885488458479259	0.044875131697850776	0.03264857391528861	0.0201055248549762	0.012434775728450484	0.00698362990509426	0.003531376362265911	0.002069686382129903	0.0008703510138131786	0.000412271532858874	9.994461402639371e-05	1.2493076753299214e-05	0.0	0.0	0.0	0.0	0.0	0.0	0.0	0.0	0.0
0.6527235003458016	0.0818216663472515	0.06663555840714601	0.05737390739182242	0.04725400171650932	0.03536342501937322	0.02510603194707152	0.015331927906608561	0.009049170492704836	0.004953712576347168	0.002533101132396197	0.001049903758822108	0.0004582913232953646	0.0002249793768904517	8.749197990184233e-05	2.9163993300614112e-05	4.166284757230587e-06	0.0	0.0	0.0	0.0	0.0	0.0	0.0	0.0
0.8875478632514167	0.06271177280078494	0.0286285645389953	0.012368570941549667	0.005999276594506275	0.0017960412257981367	0.0007358780022367365	4.5732531212452554e-05	0.00016630011349982746	0.0	0.0	0.0	0.0	0.0	0.0	0.0	0.0	0.0	0.0	0.0	0.0	0.0	0.0	0.0	0.0
0.5732068810471448	0.16494029875601593	0.09978101217339173	0.06467634764941964	0.0427442588552682	0.02540425319322553	0.014633882329430964	0.007810288264583923	0.004009225798930873	0.0016195107329014637	0.0007410614664690502	0.0002664490665956136	0.00011240819997002448	2.9142866658895236e-05	2.4979599993338774e-05	0.0	0.0	0.0	0.0	0.0	0.0	0.0	0.0	0.0	0.0
0.9073677455915197	0.07178155938531285	0.015917197239907997	0.003733457781926064	0.0008541951398379946	0.00022917430581019367	6.666888896296543e-05	1.666722224074136e-05	1.666722224074136e-05	1.666722224074136e-05	0.0	0.0	0.0	0.0	0.0	0.0	0.0	0.0	0.0	0.0	0.0	0.0	0.0	0.0	0.0
0.361506572505885	0.058479678353436246	0.08312813782471928	0.10225610899318792	0.10556006916234402	0.09417744724288066	0.0736328979438785	0.05128846113784555	0.03210216028164906	0.018907151636356062	0.009799387538278857	0.0048996937691394285	0.0023331875091140136	0.0011540945357581818	0.0004583046892902527	0.00021248671958002625	7.499531279295045e-05	2.9164843863925173e-05	0.0	0.0	0.0	0.0	0.0	0.0	0.0
0.8986670888871297	0.024749896875429684	0.021366577639259837	0.019391585868392215	0.01469577210094958	0.008916629514043692	0.00559581001745826	0.0031583201736659432	0.0015749934375273436	0.0009708292882112991	0.0004791646701472077	0.00023333236111516202	0.00012499947916883678	5.416644097316261e-05	1.6666597222511573e-05	4.166649305627893e-06	0.0	0.0	0.0	0.0	0.0	0.0	0.0	0.0	0.0
0.9948240942164879	0.0045591311812900595	0.00041673959609598346	0.0001208544828678352	1.666958384383934e-05	1.666958384383934e-05	4.167395960959835e-06	4.167395960959835e-06	1.2502187882879503e-05	1.2502187882879503e-05	8.33479192191967e-06	4.167395960959835e-06	0.0	0.0	0.0	0.0	0.0	0.0	0.0	0.0	0.0	0.0	0.0	0.0	0.0
0.29160793080150477	0.06024422998323421	0.08784939151033891	0.11145912400844128	0.11775672091219232	0.10529498611192206	0.0834243913018092	0.058822057437420236	0.0381317407225137	0.02252954865831992	0.011852828079775122	0.006264232151943079	0.002798468557892015	0.0012219840349662599	0.0004295711795273883	0.00021687088675169118	5.838831566391686e-05	2.5023563855964365e-05	4.170593975994061e-06	8.341187951988122e-06	0.0	0.0	0.0	0.0	0.0
0.8773755109353711	0.04489147961883492	0.025774892604614148	0.018720755330186124	0.013129111962033492	0.008895796267515552	0.005333311111203704	0.002924987812550781	0.0016458264757230178	0.0007124970312623697	0.0003708317882008825	0.00014999937500260416	5.416644097316261e-05	1.2499947916883679e-05	8.333298611255787e-06	0.0	0.0	0.0	0.0	0.0	0.0	0.0	0.0	0.0	0.0
0.9536291666666666	0.028683333333333335	0.009379166666666666	0.003995833333333333	0.002175	0.0009375	0.0006791666666666667	0.00028333333333333335	0.00010833333333333333	7.5e-05	2.9166666666666666e-05	2.5e-05	0.0	0.0	0.0	0.0	0.0	0.0	0.0	0.0	0.0	0.0	0.0	0.0	0.0
0.564400234932457	0.1035785544989149	0.07659464570602618	0.06816373625915882	0.05958703539399089	0.04634500914320466	0.03274891801940275	0.021556302563013132	0.013179544214371702	0.006885520412881297	0.003744756715777547	0.0018661301542473206	0.0008205974115775048	0.0003082447129783521	0.00014579141830057193	3.748922184871849e-05	1.666187637720822e-05	8.33093818860411e-06	8.33093818860411e-06	4.165469094302055e-06	0.0	0.0	0.0	0.0	0.0
0.9403789182454927	0.02910428793453306	0.01256671902799595	0.007250030208459202	0.004525018854245226	0.0027916782986595777	0.001579173246555194	0.0008458368576535736	0.0005416689236205151	0.00021666756944820604	0.00011666715277980325	5.0000208334201394e-05	2.5000104167100697e-05	8.333368055700232e-06	0.0	0.0	0.0	0.0	0.0	0.0	0.0	0.0	0.0	0.0	0.0
0.578780839141042	0.09374349494999959	0.07826459837300893	0.07034613110850216	0.05940515741180193	0.04411360627482327	0.031432401602011675	0.020045962081282943	0.011665376064746585	0.0063156229444042	0.003363891456215289	0.0015279061440977859	0.0006869332800439637	0.00019983513601278945	7.910140800506249e-05	2.0816160001332233e-05	8.326464000532894e-06	0.0	0.0	0.0	0.0	0.0	0.0	0.0	0.0
0.24645313977858427	0.06161640993162529	0.09378710922037825	0.11806617472427199	0.1253911442035658	0.11335786100891246	0.08944129399460836	0.06266640555664352	0.040537331094453774	0.023662401406660805	0.013195778350923539	0.006458306423723235	0.0031083203819984085	0.0013874942187740884	0.0005999975000104167	0.00015833267361385994	7.083303819567418e-05	3.749984375065104e-05	0.0	0.0	4.166649305627893e-06	0.0	0.0	0.0	0.0
0.843901727479214	0.08318989768488612	0.03648752839192315	0.018500072933380567	0.009518848069349226	0.004480193377649044	0.0021754985517514432	0.0009668882452228636	0.0004292650399049782	0.00020421346558586342	7.501719143970493e-05	4.167621746650274e-05	1.6670486986601098e-05	1.2502865239950822e-05	0.0	0.0	0.0	0.0	0.0	0.0	0.0	0.0	0.0	0.0	0.0
0.7961932064402146	0.04673072435747858	0.0372054068468949	0.032942764758825294	0.028063435447848263	0.021604886829560986	0.015400513350445014	0.009750325010833694	0.005937697923264109	0.0032792759758658624	0.0016167205573519117	0.0007250241674722491	0.0003708456948564952	0.00012500416680556018	3.333444448148272e-05	8.33361112037068e-06	1.2500416680556018e-05	0.0	0.0	0.0	0.0	0.0	0.0	0.0	0.0
0.9897396803179325	0.009298024169863904	0.0006290329971547713	0.000183294383276887	2.9160470066777477e-05	2.9160470066777477e-05	2.9160470066777477e-05	2.9160470066777477e-05	2.4994688628666407e-05	4.165781438111068e-06	4.165781438111068e-06	0.0	0.0	0.0	0.0	0.0	0.0	0.0	0.0	0.0	0.0	0.0	0.0	0.0	0.0
0.4463476783691959	0.12092382253014457	0.1032701019252548	0.09225734461394977	0.07785956964892413	0.0600059956032243	0.04141129838118713	0.026447272000532943	0.015734294850443007	0.008298081406968224	0.003938778229298515	0.002110951968556392	0.0008577043501432283	0.0003497435214176271	0.00012074478715608553	4.996336020251815e-05	1.6654453400839385e-05	0.0	0.0	0.0	0.0	0.0	0.0	0.0	0.0
0.9991922421941034	0.0006620283048328066	6.245550045592515e-05	1.665480012158004e-05	2.9145900212765073e-05	1.2491100091185031e-05	2.4982200182370062e-05	0.0	0.0	0.0	0.0	0.0	0.0	0.0	0.0	0.0	0.0	0.0	0.0	0.0	0.0	0.0	0.0	0.0	0.0
0.07489812754681133	0.058515203786572004	0.10646400506654001	0.14482137946551335	0.15919602009949751	0.14449638759031025	0.1144929710090581	0.08124796880077997	0.05167787471979867	0.031586710332241696	0.016991241885619526	0.008537286567835804	0.004129063440080664	0.0017666225011041391	0.0007374815629609259	0.0003041590626900994	8.333125005208203e-05	4.1665625026041016e-05	1.2499687507812304e-05	0.0	0.0	0.0	0.0	0.0	0.0
0.5538186709084777	0.05513243861102898	0.065009639848594	0.07132655143265222	0.0699065996527156	0.06057072900574227	0.04602975652615668	0.03213005259234892	0.020728797538195037	0.012600510516387742	0.006854078093183815	0.0032646398694144052	0.0014907411648601493	0.0006704171160404583	0.000295649784092376	0.00011243019958442466	5.829714052525724e-05	0.0	0.0	0.0	0.0	0.0	0.0	0.0	0.0
0.45188790093415887	0.06973275222706478	0.07754935375538537	0.0877242689644253	0.08622011483237639	0.07493270889409255	0.05753285389288423	0.03997883350972075	0.025078957675352707	0.014574878542678811	0.007891600903325805	0.0038499679169340254	0.0017083190973408555	0.0008041599653336222	0.00034999708335763867	0.00011666569445254623	4.166631944733794e-05	8.333263889467588e-06	4.166631944733794e-06	8.333263889467588e-06	4.166631944733794e-06	0.0	0.0	0.0	0.0
0.8481662499843483	0.06965620578402361	0.03677099724113176	0.021002458356115212	0.01192448798160198	0.0064610106389639006	0.0033431973655103906	0.0016277739981885796	0.0007137162915134542	0.00019616763567913652	0.00010017070758083568	2.504267689520892e-05	8.34755896506964e-06	4.17377948253482e-06	0.0	0.0	0.0	0.0	0.0	0.0	0.0	0.0	0.0	0.0	0.0
0.6185373816791668	0.06987019585143109	0.06663029762921072	0.06354864636385972	0.05629843710308124	0.044796381974838734	0.032628023870304126	0.021384161145374815	0.012693071698364642	0.006754646422161237	0.0036521731888011126	0.001807346823192341	0.0008495362947724367	0.000378959817766136	0.00011660302085111876	3.331514881460536e-05	1.249318080547701e-05	8.32878720365134e-06	0.0	0.0	0.0	0.0	0.0	0.0	0.0
0.5074076389322998	0.07662686753766332	0.07565585213894271	0.07968160696797316	0.07550582400866829	0.0636744389573045	0.047171344627117584	0.03177679148173616	0.01994957387843554	0.011585505615636265	0.005859431976828988	0.002925548540351316	0.0012710716592694465	0.0005501031443395637	0.00027088412410660335	7.084661707403471e-05	8.334896126357025e-06	4.167448063178513e-06	0.0	4.167448063178513e-06	0.0	0.0	0.0	0.0	0.0
0.7963215287239939	0.054385372784812765	0.040559854327870626	0.03364709509939956	0.026063477380401764	0.018904875599501648	0.012812980486768254	0.008096136938468525	0.004708509902454676	0.0024959269305932304	0.0010750403140117755	0.0004875182819355726	0.00027917713580925954	8.750328137305149e-05	5.833552091536766e-05	1.6667291690105045e-05	0.0	0.0	0.0	0.0	0.0	0.0	0.0	0.0	0.0
0.982170413312758	0.01363806981690787	0.0027401259540392876	0.0008466447011719565	0.0003962130374942653	0.00016265587855027736	4.170663552571214e-05	4.170663552571214e-06	0.0	0.0	0.0	0.0	0.0	0.0	0.0	0.0	0.0	0.0	0.0	0.0	0.0	0.0	0.0	0.0	0.0
0.3104485947809125	0.05294943878763124	0.08413809200298424	0.10748686058676181	0.11535592075923093	0.10370654407382246	0.0828418644004218	0.0589762719493846	0.037832340670287214	0.022373471931045694	0.01260383366607343	0.006276909226556411	0.0029175540893688497	0.0012587161928419893	0.000525159736086393	0.00022506845832273982	5.835108178737699e-05	2.5007606480304426e-05	0.0	0.0	0.0	0.0	0.0	0.0	0.0
0.9563211973233556	0.02165815284872626	0.009062424479796001	0.005366621944817127	0.0031458071182740143	0.0018624844792960059	0.0011874901042491313	0.0006458279514337381	0.0003458304514129049	0.00024166465279456005	9.999916667361106e-05	2.083315972366897e-05	2.9166423613136558e-05	8.333263889467588e-06	0.0	4.166631944733794e-06	0.0	0.0	0.0	0.0	0.0	0.0	0.0	0.0	0.0
0.9667896371329123	0.027411992746826735	0.004526980553992372	0.0009462473165343171	0.00025010942287250675	5.8358865336918236e-05	1.2505471143625336e-05	4.168490381208445e-06	0.0	0.0	0.0	0.0	0.0	0.0	0.0	0.0	0.0	0.0	0.0	0.0	0.0	0.0	0.0	0.0	0.0
0.515287623789166	0.08597701340815146	0.07671494045215567	0.07694389057016905	0.07159478326749283	0.060342925649489856	0.04405416543519255	0.028764460281317253	0.018640702335707478	0.011235206700329271	0.006094235868574307	0.0026391704512814963	0.0010656587311168187	0.0005036902596294338	8.741731778692653e-05	4.162729418425073e-05	1.248818825527522e-05	0.0	0.0	0.0	0.0	0.0	0.0	0.0	0.0
0.6736444735186397	0.04557102321259672	0.049433539306413775	0.05185021604256684	0.05121271338630578	0.04265017770907379	0.032479301997091654	0.022391759965666523	0.014391726632194301	0.00823753432305968	0.004241684340351418	0.0022458426910112127	0.0010041708507118779	0.0004416685069521123	0.00012083383680765336	5.416689236205151e-05	1.2500052083550349e-05	4.166684027850116e-06	8.333368055700232e-06	4.166684027850116e-06	0.0	0.0	0.0	0.0	0.0
0.19173253444777313	0.05446227307386219	0.0947371052620614	0.12645363977650093	0.13650776455098104	0.12438281507160387	0.09924541981075079	0.07133720276165516	0.04537064428898213	0.028020716580347584	0.014566605972475114	0.007141636909846209	0.003479152170199291	0.001529160295165437	0.0006541639409835793	0.0002416656597264178	9.999958333506943e-05	2.9166545139395252e-05	8.333298611255787e-06	0.0	0.0	0.0	0.0	0.0	0.0
0.7280855620320565	0.05893847416598268	0.04772241503585223	0.04384762492031682	0.03698549661893314	0.02929008012066013	0.021303012753475854	0.014786699053801252	0.008907850824746993	0.0052580485223717045	0.002749851049734806	0.001220767208442876	0.0004916400361647077	0.000308316632849054	5.833017378225346e-05	2.4998645906680053e-05	2.083220492223338e-05	0.0	0.0	0.0	0.0	0.0	0.0	0.0	0.0
0.3483508883037232	0.061006299790007	0.08398886703776541	0.10416736108796373	0.10661311289623679	0.09548431718942701	0.07498083397220093	0.052660744641845274	0.03299056698110063	0.01987017099430019	0.010566314456184793	0.0052039932002266595	0.002449918336055465	0.000954134862171261	0.0004708176394120196	0.00016249458351388286	4.583180560647978e-05	2.499916669444352e-05	0.0	8.333055564814507e-06	0.0	0.0	0.0	0.0	0.0
0.48753434923807143	0.06836122907819135	0.07468981597135482	0.08245066200349738	0.0802731284869681	0.06861520526271962	0.05250645349321342	0.036705803980348076	0.022495628278790907	0.01311516362727954	0.007090515446748272	0.003443250895161962	0.0015446748272129236	0.0006869847614289283	0.0002747939045715713	0.00013323340827712548	5.412607211258223e-05	1.6654176034640685e-05	8.327088017320342e-06	0.0	0.0	0.0	0.0	0.0	0.0
0.527734778121775	0.06328855820766337	0.06752471786677319	0.07502330303938214	0.0740454076367389	0.06283498119111822	0.04855354705549452	0.03368953693531742	0.021434634974533108	0.012695995206231898	0.006920170445088052	0.0034122307666699958	0.0016187289856519856	0.000724058723659243	0.00028712673524418256	0.00011235393987815839	4.1612570325243847e-05	4.1612570325243847e-05	1.664502813009754e-05	0.0	0.0	0.0	0.0	0.0	0.0
0.12365369631972134	0.06905157723252045	0.10695432254623785	0.1382323162881392	0.1460403568199526	0.13261169372815187	0.1046877408763838	0.07403472369786133	0.04730239282693566	0.028165610456274557	0.0154577536675708	0.0076663791774475125	0.003624864067597465	0.001474944689574141	0.0006708081780266574	0.00021665854197134275	0.00010832927098567137	4.166510422525822e-05	0.0	0.0	4.166510422525822e-06	0.0	0.0	0.0	0.0
0.5933240832177069	0.04927144922644867	0.05771322141526769	0.0648716442288862	0.06452997329133281	0.056471539227573676	0.04322137360050334	0.02969620453589003	0.018396063284124384	0.010812635157939475	0.005970907969682955	0.0031375392192402405	0.0014750184377304717	0.0006625082813535169	0.0002750034375429693	0.0001083346875169273	5.416734375846365e-05	4.16671875065105e-06	4.16671875065105e-06	0.0	0.0	0.0	0.0	0.0	0.0
0.5034776194663344	0.045265311735559234	0.06339310643724241	0.07867462900530499	0.08189595896033972	0.07274038080870801	0.05750469864104049	0.041177181482145164	0.025520601092668453	0.015144001366877394	0.008063743160403895	0.003850593633185116	0.0019044602709584395	0.000800123352350154	0.00039172705792142956	0.00012918658293153528	5.000770952188462e-05	8.334618253647437e-06	8.334618253647437e-06	0.0	0.0	0.0	0.0	0.0	0.0
0.6592696910102996	0.07518916036132128	0.0588813706209793	0.05544398520049332	0.04691510282990567	0.03688627045765141	0.02675744141861938	0.018482717242758576	0.010403819872670911	0.005878970700976634	0.0031415619479350687	0.0015457818072730908	0.0006333122229259025	0.00033332222259258026	0.00013749541681943935	6.666444451851606e-05	2.0832638912036266e-05	4.1665277824072535e-06	8.333055564814507e-06	0.0	0.0	0.0	0.0	0.0	0.0
0.6229750674977501	0.04747758408053065	0.044569347688410386	0.057385587147095095	0.06126045798473384	0.0551481617279424	0.042427752408253055	0.029207359754674846	0.01859521349288357	0.010712142928569047	0.005483150561647945	0.002616579447351755	0.0012707909736342123	0.0005124829172360922	0.00024582513916202796	7.916402786573781e-05	2.0832638912036266e-05	1.249958334722176e-05	0.0	0.0	0.0	0.0	0.0	0.0	0.0
0.28269680501344074	0.07300032457534725	0.09595778855996738	0.11463335469427499	0.11732566558752298	0.1022662017194171	0.079957888429305	0.05607663307173115	0.03617350632921927	0.0209351098978836	0.01105636791863978	0.00548449112411262	0.0025674742212272277	0.0011651422721938797	0.00046189568647685944	0.00016228767362700468	5.409589120900156e-05	1.2483667202077282e-05	8.322444801384855e-06	4.1612224006924274e-06	0.0	0.0	0.0	0.0	0.0
0.3895236787006165	0.22481549469898476	0.14595586857977746	0.10072553353563356	0.06382863588872655	0.03674704562577788	0.02013844661729875	0.010127499094644039	0.00469120077257042	0.002106253408092842	0.000882461902204906	0.0003246793791131258	9.990134741942333e-05	2.497533685485583e-05	8.325112284951943e-06	0.0	0.0	0.0	0.0	0.0	0.0	0.0	0.0	0.0	0.0
0.7033808340306485	0.0990978614278518	0.0617800480418972	0.04790451568855196	0.03391241720682578	0.02182700753933066	0.014841365988501585	0.00855095813194453	0.004658482059223919	0.002289691807482713	0.0011198674476597269	0.00036635068919723405	0.00013321843243535784	2.4978456081629593e-05	8.326152027209865e-06	1.665230405441973e-05	3.330460810883946e-05	8.326152027209865e-06	1.2489228040814796e-05	2.4978456081629593e-05	8.326152027209865e-06	0.0	0.0	0.0	0.0
0.960576911059545	0.03396976299487162	0.004457646112890929	0.0007582164416319151	0.00013747880535084175	4.9992292854851546e-05	1.6664097618283847e-05	1.6664097618283847e-05	8.332048809141923e-06	0.0	8.332048809141923e-06	0.0	0.0	0.0	0.0	0.0	0.0	0.0	0.0	0.0	0.0	0.0	0.0	0.0	0.0
0.6634814221866453	0.03455406577279701	0.04443916349809886	0.053231939163498096	0.055253985724768195	0.04827896738042826	0.037739310252818355	0.026557601227403107	0.016989360282836367	0.009689146821426188	0.00522396771396171	0.002501500900540324	0.0011173370689080114	0.000562837702621573	0.0002459809218864652	8.755253151891134e-05	3.335334534053766e-05	8.338336335134414e-06	4.169168167567207e-06	0.0	0.0	0.0	0.0	0.0	0.0
0.9712076135236715	0.015442052717984616	0.006700167504187605	0.003258414793703176	0.0015250381259531488	0.0009708576047734527	0.00045834479195313216	0.00022500562514062852	0.00010000250006250156	6.666833337500105e-05	2.500062501562539e-05	1.2500312507812695e-05	8.33354167187513e-06	0.0	0.0	0.0	0.0	0.0	0.0	0.0	0.0	0.0	0.0	0.0	0.0
0.7615884933812775	0.04514981187578385	0.03947066887221303	0.038579005920808665	0.03454568939296086	0.02846238140674414	0.02072074699688751	0.014033274861354745	0.008262465573060112	0.004595814184107566	0.0025708226215724102	0.001174995104187066	0.000508331215286603	0.00022083241319827834	7.083303819567418e-05	3.3333194445023147e-05	1.2499947916883679e-05	0.0	0.0	0.0	0.0	0.0	0.0	0.0	0.0
0.9846498267790067	0.011168689315328911	0.0027807076421516924	0.0008963300495691362	0.0003085042961307725	0.00012923828621694522	3.335181579792135e-05	2.5013861848441012e-05	8.337953949480337e-06	0.0	0.0	0.0	0.0	0.0	0.0	0.0	0.0	0.0	0.0	0.0	0.0	0.0	0.0	0.0	0.0
0.11265335027389557	0.05921976213784341	0.10478848597196476	0.13861823332153048	0.15150278061277625	0.1366270229739018	0.10883339234758702	0.07774884922205327	0.049609464497719274	0.029684863885359604	0.016046322717710525	0.008152298431609422	0.004040740663597926	0.0015246506009039594	0.0006290225156734915	0.00019162275311907688	0.00011247422465684947	1.666284809731103e-05	0.0	0.0	0.0	0.0	0.0	0.0	0.0
0.8484262389382375	0.07448843907746047	0.03754850918913061	0.020053938466796997	0.010420878438368841	0.005060378569671909	0.0023968020408248335	0.000987899275957366	0.00037515162378127826	0.00017923910913994405	3.7515162378127826e-05	1.6673405501390144e-05	4.168351375347536e-06	4.168351375347536e-06	0.0	0.0	0.0	0.0	0.0	0.0	0.0	0.0	0.0	0.0	0.0
0.41017895364896045	0.08624322508772442	0.0900317518598412	0.09823883573732324	0.09091629775817683	0.07639222100295823	0.058017031680929275	0.03880319271000664	0.024133082433836384	0.013998356079792716	0.0074143304780303	0.0032669784830037843	0.0014019218011357235	0.0006091684016839751	0.0002336536335226206	8.762011257098272e-05	1.6689545251615758e-05	1.6689545251615758e-05	0.0	0.0	0.0	0.0	0.0	0.0	0.0
0.16730803707301617	0.10130455991428011	0.11559259707068138	0.13323688456583463	0.1330034062813997	0.1144960829848531	0.08858833192273537	0.06180503729398668	0.039128458918245075	0.022559839233524146	0.012461903431713856	0.00571187945849715	0.002805908668298235	0.00115905291201621	0.000587864966166495	0.00020846275395975002	3.335404063356e-05	0.0	4.169255079195e-06	0.0	4.169255079195e-06	0.0	0.0	0.0	0.0
0.9515677118078719	0.0315918945963976	0.010065043362241495	0.004140260173448966	0.0016719479653102068	0.0007129753168779186	0.00012091394262841895	7.08805870580387e-05	4.586390927284857e-05	1.2508338892595064e-05	0.0	0.0	0.0	0.0	0.0	0.0	0.0	0.0	0.0	0.0	0.0	0.0	0.0	0.0	0.0
0.27685805887496356	0.09439563642419953	0.10398051380272307	0.11600532955822959	0.1136028646375484	0.09764333597035434	0.07445559395428239	0.05254194945247117	0.03257692467835283	0.01902402464920681	0.010146979223050339	0.004971478536036974	0.0021942790523379273	0.0009826372985801725	0.0003997168672190532	0.00013740267310654954	7.078319523670734e-05	1.2491152100595412e-05	0.0	0.0	0.0	0.0	0.0	0.0	0.0
0.5153103276027141	0.06836365150064522	0.07269283603213587	0.076838862756525	0.07454522749032177	0.06346418016067935	0.0497315073054989	0.0337343379261541	0.021654248012321527	0.011892769429296924	0.006077509053823419	0.0033551180119052574	0.001461099779378096	0.0005203346792657037	0.0001706697747991508	0.000112392290721392	5.827748407775881e-05	1.2488032302376888e-05	0.0	4.1626774341256295e-06	0.0	0.0	0.0	0.0	0.0
0.6880490993729337	0.11800587926684043	0.06634161371717895	0.0468092902409167	0.032056993912543824	0.021485139445217058	0.012849445799988342	0.007369902484115154	0.0037598994029129852	0.0017446266332453385	0.0008577400631230066	0.00040388731127636717	0.00015406010842500603	5.412922728446158e-05	2.9146506999325466e-05	1.2491360142568057e-05	8.327573428378704e-06	4.163786714189352e-06	0.0	4.163786714189352e-06	0.0	0.0	0.0	0.0	0.0
0.7138739399190256	0.0745055732351422	0.054357786700878055	0.04631033506056415	0.03942918075942618	0.0280911044835802	0.01840250587314017	0.011092320765091054	0.0065937453139839055	0.003923757476799013	0.0020368549959179595	0.0008330695279828055	0.000308235725353638	9.580299571802263e-05	5.831486695879638e-05	3.332278111931222e-05	1.2496042919742081e-05	1.666139055965611e-05	2.4992085839484162e-05	0.0	0.0	0.0	0.0	0.0	0.0
0.4910702760323627	0.21704080315465557	0.1318451154055956	0.07759636565023131	0.043376514138903116	0.022148380407490224	0.010239305775901196	0.004043255757787744	0.0015406844803104688	0.0006579139132136596	0.00032062893238893537	8.744425428789147e-05	2.914808476263049e-05	4.164012108947213e-06	0.0	0.0	0.0	0.0	0.0	0.0	0.0	0.0	0.0	0.0	0.0
0.9571904682552907	0.02668721879686719	0.00891934677553741	0.00396600566572238	0.0018746875520746543	0.0006915514080986502	0.00039160139976670557	0.0001374770871521413	4.999166805532411e-05	5.415764039326779e-05	2.4995834027662055e-05	4.165972337943676e-06	8.331944675887353e-06	0.0	0.0	0.0	0.0	0.0	0.0	0.0	0.0	0.0	0.0	0.0	0.0
0.793875	0.03468333333333333	0.03187916666666667	0.03253333333333333	0.0310125	0.025225	0.019179166666666667	0.0136875	0.008379166666666667	0.004820833333333333	0.002458333333333333	0.0012208333333333333	0.0005833333333333334	0.00025	0.00015416666666666666	3.75e-05	1.6666666666666667e-05	4.166666666666667e-06	0.0	0.0	0.0	0.0	0.0	0.0	0.0
0.48865213061612245	0.0423789900875413	0.06254140607747467	0.08104132899446252	0.08447048137299427	0.07560801829992375	0.060908079549668544	0.04306648722296991	0.027324886146307723	0.01683326319473669	0.009145795225853225	0.004462481406327473	0.0020458248090632954	0.000895829600709997	0.000391665034729022	0.00014583272569697626	4.9999791667534716e-05	2.0833246528139467e-05	1.2499947916883679e-05	4.166649305627893e-06	0.0	0.0	0.0	0.0	0.0
0.9916458681422161	0.007537468593880859	0.00033749859375585935	0.00010416623264069733	8.333298611255787e-05	0.00010833288194632522	6.249973958441839e-05	5.416644097316261e-05	1.6666597222511573e-05	2.9166545139395252e-05	1.6666597222511573e-05	4.166649305627893e-06	0.0	0.0	0.0	0.0	0.0	0.0	0.0	0.0	0.0	0.0	0.0	0.0	0.0
0.9518182234871055	0.018855187989349424	0.007408734639792989	0.006896206877872552	0.005575301995524758	0.004083554525870151	0.0026459766570689244	0.0014542454382945743	0.000754207519573977	0.0002708480042668978	0.00014584123306679112	5.8336493226716446e-05	2.0834461866684446e-05	8.333784746673778e-06	4.166892373336889e-06	0.0	0.0	0.0	0.0	0.0	0.0	0.0	0.0	0.0	0.0
0.5873183773586477	0.07122897466757175	0.06522381906241281	0.06606087611971999	0.0621546098522865	0.05014429864196863	0.038088178338962296	0.026098689443502812	0.01625806344142891	0.009157654074718795	0.004468468768609944	0.002136369504470551	0.0010119645021176293	0.0003997884452810388	0.00017907190778213196	4.580909268845236e-05	2.0822314858387438e-05	4.164462971677488e-06	0.0	0.0	0.0	0.0	0.0	0.0	0.0
0.9950545375763484	0.004391337316367939	0.00031664291844778306	8.749343799215059e-05	5.4162604471331314e-05	2.9164479330716863e-05	2.0831770950512046e-05	1.2499062570307227e-05	1.2499062570307227e-05	8.332708380204819e-06	4.166354190102409e-06	4.166354190102409e-06	4.166354190102409e-06	0.0	0.0	0.0	0.0	0.0	0.0	0.0	0.0	0.0	0.0	0.0	0.0
0.8387885401092013	0.11439483230393116	0.03299778848596667	0.009695677343850866	0.002761268934266806	0.0008371267809768145	0.00032069035888166527	0.0001082850562457571	4.997771826727251e-05	2.9153668989242296e-05	1.2494429566818127e-05	4.164809855606042e-06	0.0	0.0	0.0	0.0	0.0	0.0	0.0	0.0	0.0	0.0	0.0	0.0	0.0
0.7747922321987889	0.0585007308415118	0.04325746502401336	0.03617874295259971	0.029045729797452496	0.021870954270202546	0.014867404468573814	0.009525997076633952	0.0057966172478596785	0.0031071204844435162	0.0016245562747964084	0.0007976613071622468	0.0003549801628732512	0.00014616830235957402	0.00010022969304656505	3.340989768218835e-05	0.0	0.0	0.0	0.0	0.0	0.0	0.0	0.0	0.0
0.95629445575131	0.03961010042993836	0.0034420041037678917	0.0003620971669018217	7.491665522106656e-05	8.740276442457766e-05	7.491665522106656e-05	3.745832761053328e-05	1.664814560468146e-05	0.0	0.0	0.0	0.0	0.0	0.0	0.0	0.0	0.0	0.0	0.0	0.0	0.0	0.0	0.0	0.0
0.9710796486725222	0.022153797436709387	0.004629089515174747	0.0013624772920451326	0.0004208263195613406	0.00020832986116898052	7.91653472442126e-05	2.4999583340277662e-05	1.666638889351844e-05	2.0832986116898052e-05	0.0	4.16659722337961e-06	0.0	0.0	0.0	0.0	0.0	0.0	0.0	0.0	0.0	0.0	0.0	0.0	0.0
0.42091578434191285	0.054627048514319286	0.07420278260434766	0.09101591309674113	0.09439937330983245	0.08515319324474668	0.06553162410257052	0.04745594626465159	0.031234504627256854	0.017358984295244406	0.009425353450754403	0.004858515527665621	0.002170914742636182	0.0009792033867936714	0.00040418182348504734	0.00017917338566862925	4.583505214778888e-05	3.333458338021009e-05	4.166822922526261e-06	4.166822922526261e-06	0.0	0.0	0.0	0.0	0.0
0.07873677538271635	0.07417045108611796	0.11334075621666478	0.14643513942927203	0.15364117448363004	0.13812401219354542	0.10875775128336648	0.07767755495227253	0.04969161672901055	0.02932038915925421	0.01588830645665745	0.008123470072852681	0.003461232115229838	0.0016138516007155994	0.0006463746721212349	0.00025854986884849397	8.757334267448988e-05	8.340318349951418e-06	4.170159174975709e-06	8.340318349951418e-06	0.0	4.170159174975709e-06	0.0	0.0	0.0
0.970193672450895	0.026842760279873965	0.002231000079083958	0.0003621212814931051	0.00010405783950951297	8.740858518799089e-05	4.994776296456622e-05	7.492164444684934e-05	2.913619506266363e-05	2.0811567901902595e-05	0.0	4.162313580380519e-06	0.0	0.0	0.0	0.0	0.0	0.0	0.0	0.0	0.0	0.0	0.0	0.0	0.0
0.32392284537850813	0.1082046520922758	0.10509465304983909	0.10992826601940939	0.10056912566144725	0.08356196891666286	0.06353224282139779	0.04278226259716145	0.028214810589817355	0.016178656330534197	0.009055218095448243	0.00471287672829766	0.0023189684961676654	0.0012448322807075975	0.0004912716024197208	0.00010824628527892153	4.163318664573905e-05	1.2489955993721716e-05	1.665327465829562e-05	0.0	8.32663732914781e-06	0.0	0.0	0.0	0.0
0.31001795840816004	0.06351693132054717	0.08778369909874624	0.10921295505397939	0.11277546989779125	0.10157958991495798	0.07970033208471702	0.05602523343847266	0.036070983629098455	0.021100087917032988	0.011620881753673973	0.005937524739686415	0.002633344305601273	0.0011541714757144822	0.0005000020833420139	0.0002541677256988571	8.333368055700232e-05	2.5000104167100697e-05	8.333368055700232e-06	0.0	0.0	0.0	0.0	0.0	0.0
0.4592723639845148	0.18603005453107438	0.10417932814386213	0.07678058527244724	0.05944719643674812	0.04405361528535154	0.029979602880572786	0.01844066103317654	0.010718894392873496	0.006035882279482163	0.002739041751654664	0.0012488032302376889	0.0006577030345918495	0.00024143529117928651	0.0001290430004578945	1.6650709736502518e-05	2.0813387170628147e-05	8.325354868251259e-06	0.0	0.0	0.0	0.0	0.0	0.0	0.0
0.21709476491052643	0.07439118388434056	0.10185613399162552	0.12479636689373581	0.12959190050621835	0.11399287544528466	0.08960273316251068	0.06247109555652772	0.03983501031185551	0.023123554777826384	0.012624210986813324	0.0058163031477199345	0.002895652355061142	0.0011499281294919067	0.0004916359394204529	0.00018332187571610108	4.583046892902527e-05	2.0832031331375123e-05	1.2499218798825073e-05	4.166406266275024e-06	0.0	0.0	0.0	0.0	0.0
0.9170938674802237	0.06759775604958031	0.01199496528211925	0.0023339751765068728	0.0006376753607241992	0.00018755157668358798	8.335625630381688e-05	2.917468970633591e-05	2.083906407595422e-05	8.335625630381688e-06	4.167812815190844e-06	8.335625630381688e-06	0.0	0.0	0.0	0.0	0.0	0.0	0.0	0.0	0.0	0.0	0.0	0.0	0.0
0.7831985542128539	0.0438816386698092	0.0400881130645524	0.03638619839597578	0.03185978529727749	0.023648114063944434	0.01653160993728815	0.010905865598427622	0.006358631832302016	0.0035520058630999474	0.0018738600684583544	0.0009452583012001033	0.00039142854763352293	0.0002123708077586135	0.00010826747062203826	4.580546834009311e-05	1.249240045638903e-05	0.0	0.0	0.0	0.0	0.0	0.0	0.0	0.0
0.10675639075814079	0.08326840142502968	0.11291901914623222	0.1402279214150295	0.14604054251130233	0.13042355049063523	0.1023604658430384	0.07352653180274589	0.04734265297193692	0.028175586991395656	0.015212816933686119	0.007600158336632013	0.003608408508510594	0.0016083668409758536	0.0006083460072084835	0.0002333381945457197	5.833454863642993e-05	1.6667013896122837e-05	8.333506948061418e-06	4.166753474030709e-06	0.0	0.0	0.0	0.0	0.0
0.3418326328111006	0.04767994534676892	0.0761146218221354	0.10317880187787169	0.11024789739189116	0.10075856351980138	0.08071765690934311	0.05813987394765453	0.03748245223049334	0.02213622484472567	0.011334713549585727	0.005615286242132142	0.002761821052324637	0.001258024069083017	0.00046238633002720165	0.00018328827496573758	5.8318996580007414e-05	1.2496927838573017e-05	8.331285225715344e-06	4.165642612857672e-06	8.331285225715344e-06	4.165642612857672e-06	0.0	0.0	0.0
0.6556690560037297	0.15917397204392383	0.07878152135001706	0.046284039727931936	0.027918612685964517	0.015909488248957267	0.00833354146373952	0.004133469866879793	0.0021770440487191654	0.0009407494359665992	0.0004079355961271094	0.00017066693307358658	5.411390560869819e-05	3.746347311371413e-05	8.32521624749203e-06	0.0	0.0	0.0	0.0	0.0	0.0	0.0	0.0	0.0	0.0
0.9495907745858706	0.027596108497948656	0.010116903659865024	0.005392343039829048	0.003213702895254154	0.001890658976039132	0.0012187029161223545	0.000584309617318937	0.00025459204754610826	0.00010016736296896064	2.9215480865946855e-05	1.252092037112008e-05	0.0	0.0	0.0	0.0	0.0	0.0	0.0	0.0	0.0	0.0	0.0	0.0	0.0
0.8737201934300484	0.0452642988160747	0.025925462731365683	0.018571785892946474	0.01327330331832583	0.0094005336001334	0.006053026513256629	0.0035601133900283475	0.002059363014840754	0.001183925295981324	0.0005669501417375354	0.0002334500583625146	0.00011255627813906954	5.4193763548440885e-05	1.2506253126563282e-05	4.168751042187761e-06	4.168751042187761e-06	0.0	0.0	0.0	0.0	0.0	0.0	0.0	0.0
0.9707571649319222	0.02516524846621934	0.003411178168459722	0.0005206315885927537	9.163115959232464e-05	2.9155368961194203e-05	1.2495158126226087e-05	8.330105417484058e-06	0.0	4.165052708742029e-06	0.0	0.0	0.0	0.0	0.0	0.0	0.0	0.0	0.0	0.0	0.0	0.0	0.0	0.0	0.0
0.8195745139314781	0.07418657075135503	0.042772372412192734	0.025227494985993932	0.01635974871956374	0.009700651406407983	0.00561900183985016	0.003066416933251562	0.001180984899968507	0.0008701993999767947	0.0005096882199864083	0.00033979214665760555	0.00028177885332581924	0.0002942102733254877	1.6575226666224662e-05	0.0	0.0	0.0	0.0	0.0	0.0	0.0	0.0	0.0	0.0
0.9715441902721805	0.02552187738329909	0.0023088047142958354	0.00039591416580885263	9.168538576626061e-05	6.251276302245041e-05	2.0837587674150138e-05	2.5005105208980168e-05	1.667007013932011e-05	8.335035069660055e-06	4.167517534830028e-06	0.0	0.0	0.0	0.0	0.0	0.0	0.0	0.0	0.0	0.0	0.0	0.0	0.0	0.0
0.6613523570616007	0.07215154533067202	0.06105483350765269	0.055725244915222454	0.047912126376671485	0.037115438305532523	0.026439593134456478	0.01708885286751868	0.009904950808605682	0.0058004592030202395	0.0029877365291418904	0.0014084448352161213	0.0006375504727457591	0.0002833557656647818	7.50059379700893e-05	4.583696209283235e-05	4.16699655389385e-06	4.16699655389385e-06	4.16699655389385e-06	4.16699655389385e-06	0.0	0.0	0.0	0.0	0.0
0.13232355194350998	0.07534640109249575	0.10931619092029445	0.13731555807214468	0.14161642740565566	0.12798937481264364	0.103137594510875	0.07140359058055491	0.04648103120940612	0.02728741298337941	0.014426439729540686	0.007290244146154615	0.003443193551610432	0.0015238317290077606	0.0006453385737601173	0.0003122606002065083	7.910601871898212e-05	4.5798221363621224e-05	8.326949338840222e-06	0.0	4.163474669420111e-06	4.163474669420111e-06	0.0	0.0	0.0
0.9363888252328076	0.03893252223912002	0.015224682819107936	0.006233203474927606	0.002158288368992313	0.0007041519968333993	0.0001999958334201371	0.0001333305556134247	2.4999479177517136e-05	0.0	0.0	0.0	0.0	0.0	0.0	0.0	0.0	0.0	0.0	0.0	0.0	0.0	0.0	0.0	0.0
0.7017583333333334	0.04271666666666667	0.042708333333333334	0.046829166666666665	0.04645833333333333	0.039466666666666664	0.030720833333333333	0.020675	0.013320833333333334	0.007583333333333333	0.0041916666666666665	0.002	0.0010041666666666667	0.00040833333333333336	0.0001	3.75e-05	1.6666666666666667e-05	0.0	4.166666666666667e-06	0.0	0.0	0.0	0.0	0.0	0.0
0.71365	0.051775	0.045095833333333335	0.045783333333333336	0.041966666666666666	0.03496666666666667	0.026475	0.017245833333333332	0.010733333333333333	0.006004166666666666	0.0031791666666666665	0.0016208333333333333	0.0007625	0.000425	0.000175	8.333333333333333e-05	4.5833333333333334e-05	8.333333333333334e-06	4.166666666666667e-06	0.0	0.0	0.0	0.0	0.0	0.0
0.5482184304884238	0.06010249328219761	0.06318061945209354	0.07000657221533572	0.07013136111411529	0.06105504854288162	0.04746969709574636	0.03305241965674734	0.02109348352370573	0.012682711745963079	0.006684525344625342	0.0034774506459905328	0.001680490503564803	0.0007445737627180686	0.00024541816759981035	0.00012478889877956458	2.9117409715231732e-05	1.2478889877956457e-05	8.319259918637638e-06	0.0	0.0	0.0	0.0	0.0	0.0
0.8129931593024321	0.04662672788021697	0.03494504945132773	0.029012556554488114	0.02414657923460843	0.018539040302623794	0.013652232600381613	0.008636276527491939	0.005445061949557146	0.003203712807352292	0.0015664447536598981	0.0007373955356324521	0.00026246281776748294	0.0001416466000649908	5.415899414249648e-05	1.2498229417499188e-05	1.6664305889998916e-05	8.332152944999458e-06	0.0	0.0	0.0	0.0	0.0	0.0	0.0
0.1147902317887693	0.06021174735315808	0.10479452340179081	0.13868993304250363	0.148456477627363	0.13626079674004074	0.1085569763711287	0.07803235792885922	0.04991187610154873	0.029474631567105412	0.016162297971275358	0.008137398282521469	0.0036832872922421805	0.0017541447398574184	0.0007291575521972642	0.00023749703128710892	6.666583334374987e-05	3.3332916671874934e-05	1.24998437519531e-05	0.0	4.166614583984367e-06	0.0	0.0	0.0	0.0
0.8378298423756567	0.038858171424285735	0.029691542951904366	0.025983225069895543	0.021270744705230396	0.016974929271128036	0.01180828413214945	0.007841633993191694	0.004487481302161241	0.0026708222049074797	0.001445827309052879	0.0006874971354286024	0.00027916550347706885	0.00012499947916883678	3.749984375065104e-05	8.333298611255787e-06	0.0	0.0	0.0	0.0	0.0	0.0	0.0	0.0	0.0
0.3281259755990959	0.20732443378830073	0.13300199386439224	0.09754117808663944	0.07661600835841273	0.05784704271198858	0.04019364211174798	0.02609090190103939	0.01572613710627422	0.008708067450059732	0.004599624537435948	0.0022602679853644526	0.001036476479476517	0.00047453140024226076	0.0002206154755512265	0.00012903924041675512	5.82757859946636e-05	2.081278071237986e-05	8.325112284951943e-06	1.6650224569903887e-05	0.0	0.0	0.0	0.0	0.0
0.9297636706054899	0.023816269728837852	0.015308078198696689	0.011824802919951334	0.007829036182730289	0.004683255279078682	0.003058282361960634	0.001774970417159714	0.0009708171530474492	0.000491658472358794	0.00027082881951967465	0.0001249979167013883	3.333277778703688e-05	2.9166180563657272e-05	2.0832986116898052e-05	0.0	0.0	0.0	0.0	0.0	0.0	0.0	0.0	0.0	0.0
0.9394363381970817	0.04159171163968286	0.011751282563795056	0.004189153174761809	0.0018030848157772003	0.0007037444200146579	0.00029982010793523883	0.00012492504497301618	5.413418615497368e-05	2.9149177160370444e-05	8.328336331534413e-06	4.164168165767206e-06	4.164168165767206e-06	0.0	0.0	0.0	0.0	0.0	0.0	0.0	0.0	0.0	0.0	0.0	0.0
0.2188806181412466	0.07451166508467802	0.10069357712610948	0.12476062013954806	0.1283867046343941	0.11428202694376446	0.08915754941632946	0.0624344307338762	0.04004929143561306	0.02323025428385872	0.012352000799320577	0.006302975803900018	0.0028309270453447904	0.0013571797305623554	0.00048708597691961834	0.00019150388836155935	5.82837921100398e-05	2.4978768047159912e-05	8.32625601571997e-06	0.0	0.0	0.0	0.0	0.0	0.0
0.8772175770623676	0.06290992840334451	0.029936247267143976	0.015721223651930107	0.007977436205544152	0.0034963867888315892	0.0014561324454680485	0.0006884293796625444	0.00025033795624092525	0.00011682437957909845	7.510138687227758e-05	7.510138687227758e-05	2.5033795624092524e-05	2.5033795624092524e-05	2.086149635341044e-05	8.344598541364175e-06	0.0	0.0	0.0	0.0	0.0	0.0	0.0	0.0	0.0
0.6031018476077771	0.041869109031360166	0.054119823656379955	0.06304951122148791	0.06286200028334986	0.05642412474060987	0.0442525814005817	0.030735126215695914	0.019788654338169728	0.011904861116898485	0.006225363146183527	0.0032251881359745987	0.0013750802130124257	0.0006792062870334103	0.00026251531339328127	8.75051044644271e-05	3.333527789121032e-05	0.0	4.16690973640129e-06	0.0	0.0	0.0	0.0	0.0	0.0
0.4975730683498948	0.06552507134970731	0.07184134324938024	0.08113659562943983	0.07906589171510114	0.06783742682748994	0.052280065829219007	0.03590192279649189	0.02301106180863696	0.012990854738245527	0.006820407057892215	0.00340812032581297	0.0016582296939774597	0.0005291335958169281	0.0002374851571776764	0.00013749140678707581	3.333125013020019e-05	1.2499218798825073e-05	0.0	0.0	0.0	0.0	0.0	0.0	0.0
0.39139052441350136	0.06576613339773646	0.0825095563679972	0.09818283268236215	0.09914471547423737	0.08674017505434013	0.06609092498979821	0.0470115009535548	0.02896891161504701	0.017080706546632577	0.009023376666638907	0.004405506466683878	0.0021194733379414875	0.0009035868650948975	0.00040807148746221174	0.00016655979080090275	5.829592678031597e-05	1.2491984310067706e-05	4.163994770022569e-06	8.327989540045138e-06	4.163994770022569e-06	0.0	0.0	0.0	0.0
0.854848854694731	0.029250167661527823	0.025501214244356783	0.024009963885082083	0.021189917814610087	0.016049686129288906	0.011425976914777957	0.0075937134216697835	0.00469868828285437	0.002690915452769435	0.0015037468706652725	0.0006831426226845006	0.000345736815139107	0.0001499581366868416	2.9158526577996977e-05	2.9158526577996977e-05	0.0	0.0	0.0	0.0	0.0	0.0	0.0	0.0	0.0
0.307997579652388	0.07636614017151085	0.09306653869426419	0.10927034865524653	0.11121497277108937	0.09838295741440106	0.07511006322114883	0.052984747637031315	0.034423185260917644	0.020097231205792144	0.010758027833997538	0.005675297848811735	0.0028752060425230037	0.0011726166878794834	0.00036305214179898596	0.000166920524965051	4.173013124126275e-05	2.0865065620631376e-05	1.2519039372378826e-05	0.0	0.0	0.0	0.0	0.0	0.0
0.758885266922286	0.08883809809284723	0.05447521034466967	0.037585189070819855	0.025174749480643296	0.016219749293300195	0.009117364207476239	0.005041610984134121	0.002622803402150699	0.001278096261048039	0.0005120711404198984	0.00019150628015703514	4.1631800034138074e-05	1.665272001365523e-05	0.0	0.0	0.0	0.0	0.0	0.0	0.0	0.0	0.0	0.0	0.0
0.8991219666613907	0.05411484409493423	0.023292041885689056	0.011908431285977291	0.0060271074049699684	0.0030073058371722994	0.0014328437783757216	0.0006914304279371214	0.00027907131729992254	8.330487083579777e-05	3.7487191876109e-05	4.1652435417898885e-06	0.0	0.0	0.0	0.0	0.0	0.0	0.0	0.0	0.0	0.0	0.0	0.0	0.0
0.9469093998725526	0.035856042715713105	0.011091258189330235	0.003615175406811357	0.0015868454262616672	0.0006289072424291647	0.00018325773951578307	0.00011245361288468506	1.2494845876076119e-05	4.164948625358706e-06	0.0	0.0	0.0	0.0	0.0	0.0	0.0	0.0	0.0	0.0	0.0	0.0	0.0	0.0	0.0
0.5520383473332195	0.14767138234473454	0.09045023134169856	0.06810732922151748	0.051220009911669535	0.036006846548198614	0.02336738560975508	0.014721744453837856	0.008212526184715206	0.004210377268127319	0.0022197142274103473	0.0010453063247279496	0.0004164567030788644	0.00020406378450864355	7.912677358498424e-05	2.082283515394322e-05	8.329134061577289e-06	0.0	0.0	0.0	0.0	0.0	0.0	0.0	0.0
0.12552447698134592	0.05972891779617585	0.1022204074149691	0.13682442989820875	0.14950354373523445	0.13466610555789352	0.10702038741505243	0.07609551626868222	0.04887896300432081	0.029083212153282696	0.016008266632222365	0.008012466614722439	0.0036374848438131507	0.001679159670168041	0.0006999970833454861	0.00028749880208832465	7.916633680692997e-05	3.3333194445023147e-05	1.2499947916883679e-05	4.166649305627893e-06	0.0	0.0	0.0	0.0	0.0
0.7969755939011839	0.04281172259470541	0.03561531954613074	0.03401935986598939	0.028827282159837653	0.02253511736345794	0.016192948608431502	0.010092465653530905	0.006167154899762898	0.003746129901950571	0.0017251365733120538	0.0008459003004404515	0.0002750217725569941	0.00012917689317070935	3.750296898504465e-05	4.16699655389385e-06	0.0	0.0	0.0	0.0	0.0	0.0	0.0	0.0	0.0
0.8586964220982413	0.03159986833388194	0.024270732205282478	0.021445743976066765	0.0190457539760251	0.016054099774584274	0.011466618889087963	0.0075874683855483935	0.004566647638968171	0.0025583226736555264	0.0015041603993316696	0.0006833304861229745	0.0003166653472277199	0.00010416623264069733	5.416644097316261e-05	3.3333194445023147e-05	4.166649305627893e-06	8.333298611255787e-06	0.0	0.0	0.0	0.0	0.0	0.0	0.0
0.5246733551096594	0.04554696353576428	0.062112525831611226	0.07592410505966268	0.07743650423305112	0.06976618225451636	0.05331727884807679	0.03825994933671088	0.024181721218585427	0.014386540897273516	0.007732817812145857	0.003903906406239584	0.0016040597293513765	0.0007624491700553296	0.00027914805679621357	7.082861142590494e-05	3.333111125924938e-05	4.166388907406173e-06	0.0	4.166388907406173e-06	0.0	0.0	0.0	0.0	0.0
0.11371504993313085	0.05800325804825411	0.10287433182929827	0.13736298073918532	0.14979522625103636	0.13762129147032967	0.11008620079076414	0.07851812966365443	0.05079138908678824	0.02990988288524754	0.016344403198053505	0.008378433553730715	0.0038871598735110676	0.0016373567312860124	0.0006332779215152008	0.00028747484595097926	9.582494865032643e-05	4.166302115231584e-05	1.2498906345694752e-05	0.0	0.0	0.0	4.166302115231584e-06	0.0	0.0
0.9677334677772176	0.0150874371356786	0.006004141649409794	0.004083316319515335	0.002770821788242549	0.0018833254861438076	0.001091662118074508	0.0005999975000104167	0.0002999987500052083	0.0002624989062545573	8.333298611255787e-05	6.249973958441839e-05	2.0833246528139467e-05	8.333298611255787e-06	0.0	8.333298611255787e-06	0.0	0.0	0.0	0.0	0.0	0.0	0.0	0.0	0.0
0.6971256202685643	0.07990267356062279	0.06065820337726078	0.04798410112617023	0.039843011120045665	0.029181266326968505	0.020073578121549723	0.01225329872467367	0.0065620351891741	0.003316431752750847	0.0017457096788977447	0.0008541061674798036	0.00034997521008928536	9.999291716836724e-05	2.499822929209181e-05	2.499822929209181e-05	0.0	0.0	0.0	0.0	0.0	0.0	0.0	0.0	0.0
0.2387875	0.06702083333333334	0.09507916666666667	0.12015	0.12612083333333332	0.11239166666666667	0.08916666666666667	0.06216666666666667	0.0409	0.0237375	0.012991666666666667	0.006425	0.002958333333333333	0.0012291666666666666	0.00055	0.0002125	6.666666666666667e-05	2.9166666666666666e-05	8.333333333333334e-06	4.166666666666667e-06	4.166666666666667e-06	0.0	0.0	0.0	0.0
0.7770906213559887	0.05446443444944195	0.039642678660669665	0.03428702315508912	0.029714309511910713	0.02332167249708479	0.016516741629185407	0.01112776944860903	0.0066383474929202066	0.0036065300682991837	0.0018490754622688655	0.0009078793936365151	0.0004997501249375312	0.00020822921872397135	7.079793436615025e-05	2.9152090621355988e-05	2.0822921872397136e-05	4.164584374479427e-06	0.0	0.0	0.0	0.0	0.0	0.0	0.0
0.576855303992835	0.2208743829539064	0.10495511445293787	0.05185478327883193	0.025485826164837223	0.011868113557309783	0.004786403115952595	0.00189539897106913	0.0009497823415467289	0.0002624398575326488	0.00013746849680281603	4.165712024327758e-05	2.499427214596655e-05	0.0	0.0	8.331424048655516e-06	0.0	0.0	0.0	0.0	0.0	0.0	0.0	0.0	0.0
0.15231512151627646	0.058301980342403824	0.10311696644709156	0.1352157627422305	0.14476540463065968	0.12917015611914553	0.10212533696653042	0.07233062093504827	0.04693157339933086	0.02724481165289635	0.014882775229262237	0.00767887870871509	0.003491535734076639	0.0014832777104191925	0.0005999775008437184	0.0002291580732389202	5.833114591536151e-05	3.3332083380206574e-05	1.2499531267577465e-05	1.2499531267577465e-05	0.0	0.0	0.0	0.0	0.0
0.3651809355692851	0.07950590351213176	0.09097570317573982	0.10261619677263568	0.09952705290679278	0.08702892637679228	0.06585455211577212	0.046016586454395575	0.02880980532565072	0.017244250528734868	0.009150860130893104	0.004450532065479858	0.002198204799413812	0.0008617961997701877	0.0003788572665656381	0.00012073473330113741	5.828573331779047e-05	1.2489799996669387e-05	8.326533331112925e-06	0.0	0.0	0.0	0.0	0.0	0.0
0.21302036279158842	0.08207566415340997	0.10563172115756912	0.12488706998122344	0.12844670743943412	0.11222641792225418	0.08716323956151928	0.061904385223549394	0.038639760525910415	0.022773353095219263	0.012007011028631142	0.006174201579563101	0.002897669790543438	0.0012947921046824846	0.0005537213823883294	0.00022065588922241697	5.4123142639460766e-05	1.2489955993721716e-05	1.2489955993721716e-05	4.163318664573905e-06	0.0	0.0	0.0	0.0	0.0
0.14607195683423263	0.060686235703422846	0.10119372513072644	0.13401804129080644	0.14397200058332119	0.13015145517801713	0.10461032061832046	0.07313597633382637	0.04787816920480823	0.02868273577633799	0.015383012853898877	0.007833170142288702	0.003820753734297202	0.0015874669277723382	0.0006249869794379283	0.0002583279515010104	4.999895835503427e-05	2.4999479177517136e-05	8.333159725839044e-06	4.166579862919522e-06	4.166579862919522e-06	0.0	0.0	0.0	0.0
0.9251011386693443	0.04734247990767321	0.016323843727735952	0.006395380327226821	0.002758137965227463	0.0011249203181441314	0.000524962815133928	0.0002499822929209181	8.749380252232134e-05	3.333097238945575e-05	1.6665486194727874e-05	2.0831857743409842e-05	1.6665486194727874e-05	4.166371548681968e-06	0.0	0.0	0.0	0.0	0.0	0.0	0.0	0.0	0.0	0.0	0.0
0.2214605973731582	0.06850456697113141	0.1009650643376225	0.12424994999666644	0.12849606640442696	0.11512017467831188	0.08945179678645243	0.06265001000066671	0.040031835455697044	0.02404326955130342	0.0131633775585039	0.006567104473631576	0.003058537235815721	0.0013167544502966865	0.0005708713914260951	0.00024584972331488766	8.333888925928395e-05	2.0834722314820987e-05	0.0	0.0	0.0	0.0	0.0	0.0	0.0
0.11689388510191497	0.059686505224912915	0.10363577273712105	0.13833102781620307	0.15034749420842985	0.13570190496825052	0.10871068815519741	0.07746954217429709	0.04956167397210046	0.028937017716371395	0.01603723271278812	0.008174863752270795	0.003995766737221046	0.001508308194863419	0.0005958234029432843	0.0002624956250729154	9.999833336111065e-05	3.749937501041649e-05	1.2499791670138831e-05	0.0	0.0	0.0	0.0	0.0	0.0
0.890951537258989	0.03870766023970818	0.022615945805106827	0.01570401250651381	0.012006253256904638	0.008166753517457008	0.004906722251172486	0.003159979155810318	0.0017550807712350181	0.0010255341323606045	0.0005294424179260031	0.00025846795205836375	0.00011255862428348098	5.419489317352788e-05	2.501302761855133e-05	1.2506513809275664e-05	8.337675872850443e-06	0.0	0.0	0.0	0.0	0.0	0.0	0.0	0.0
0.54465472762054	0.13566251703543789	0.09715721781604644	0.0751351373879412	0.05642637148298957	0.03875952838406108	0.02365998307917363	0.01449939776861812	0.007572694954176235	0.0036759036596496638	0.0016295672686202024	0.0007043398168716476	0.0003167445330310368	9.168920693003697e-05	4.5844603465018486e-05	8.335382448185179e-06	0.0	0.0	0.0	0.0	0.0	0.0	0.0	0.0	0.0
0.8805629976541764	0.027374885937975258	0.02147491052120616	0.018958254340606915	0.016362431823200737	0.01334994437523177	0.009083295486268806	0.005583310069541377	0.003424985729226128	0.0019166586805888309	0.0009958291840450665	0.000545831059037254	0.00023749901042078992	9.999958333506943e-05	1.6666597222511573e-05	8.333298611255787e-06	4.166649305627893e-06	0.0	0.0	0.0	0.0	0.0	0.0	0.0	0.0
0.5863627276210785	0.04776085833763724	0.054462456058510904	0.0640629425386935	0.06618296319744098	0.05871915765623178	0.04636972493877347	0.031038102060876663	0.020583776219116005	0.01206620795361778	0.006522499708445096	0.003294570414674375	0.0014452793095979875	0.0006747413491494927	0.0002998850440664412	9.16315412425237e-05	2.915549039534845e-05	2.082535028239175e-05	8.3301401129567e-06	4.16507005647835e-06	0.0	0.0	0.0	0.0	0.0
0.5805121111879546	0.07413363552281836	0.06945080949563798	0.06790514360944232	0.06268487580512111	0.0505986851424429	0.03736261904960296	0.02479314740903069	0.015323339971503086	0.008690725171439762	0.004462016614866723	0.0022705873530367545	0.0010623849083016006	0.00046244990126069675	0.00019164590502695542	7.499187588011299e-05	1.6664861306691776e-05	4.166215326672944e-06	0.0	0.0	0.0	0.0	0.0	0.0	0.0
0.6879804449034321	0.05852787100965262	0.052244088914059184	0.05158614486428863	0.04626012942342447	0.037486154025534894	0.026642569812860725	0.01769786209825853	0.010639538273188363	0.0053593290636373475	0.0028774641670345044	0.0013991721564740863	0.0006787650640037977	0.0003539572419651706	0.00016240391101931357	8.744825977963039e-05	1.6656811386596265e-05	0.0	0.0	0.0	0.0	0.0	0.0	0.0	0.0
0.3825524596376235	0.19002486080862174	0.1425644527915315	0.10743034184652928	0.07524871219345623	0.04675247879335546	0.0277424969913008	0.014741585011889047	0.006987677867217463	0.0033980602739269667	0.0016115800563844805	0.0006204791431557819	0.00017906445070938671	9.161437013038391e-05	2.9150026859667607e-05	1.249286865414326e-05	8.328579102762174e-06	4.164289551381087e-06	0.0	0.0	0.0	0.0	0.0	0.0	0.0
0.2069869759039655	0.0876015101125092	0.10939574687717224	0.12720658322476452	0.12838453758007384	0.11228860297943366	0.08669411064446174	0.05984674106232336	0.03819402531561268	0.02129058843606788	0.011737919724283757	0.0058647974792609275	0.002693061723975742	0.0011030314634521972	0.00041207590521421703	0.00019146961252377762	5.827336033332362e-05	2.4974297285710123e-05	2.4974297285710123e-05	0.0	0.0	0.0	0.0	0.0	0.0
0.8094286273480996	0.07278224043374518	0.03230185599293748	0.02506444130739857	0.019267846806667748	0.014412366068268226	0.01036057982601888	0.006800171565871717	0.004247504591052756	0.002511024772945894	0.001440820184808092	0.0006704394501563665	0.00037894403704490277	0.0001915541286161047	7.079174318421261e-05	4.997064224767949e-05	1.6656880749226495e-05	4.164220187306624e-06	0.0	0.0	0.0	0.0	0.0	0.0	0.0
0.6982576392450187	0.036919369431345814	0.04187252706934004	0.04750528461894458	0.04794723302772184	0.041359700142173966	0.032674996977239655	0.02236425721397391	0.01426325949459447	0.008284448002268113	0.004611273019883509	0.0021180169024419735	0.0010590084512209867	0.00045028705799947464	0.0002126355551664186	5.837054455548746e-05	3.335459688884998e-05	8.338649222212494e-06	0.0	0.0	0.0	0.0	0.0	0.0	0.0
0.796924115964747	0.05676502714015325	0.04093118657917337	0.03263071881800672	0.025126528978679764	0.018689601694279304	0.01268624982281774	0.007808526427255218	0.004410796027782178	0.0021011731550115483	0.0009505307129814146	0.0004919413339114338	0.0002709846330868068	0.00013340781936581258	5.002793226217972e-05	2.91829604862715e-05	0.0	0.0	0.0	0.0	0.0	0.0	0.0	0.0	0.0
0.6544574176396563	0.08035185972281254	0.06072538773741364	0.054720770724471	0.04729938078689235	0.03724029302197665	0.02619363118900584	0.01753464843196573	0.009954913285163054	0.005862939720479036	0.003083564600678384	0.0015667841754798276	0.0005417072947137702	0.0002541857305964614	0.0001375103132734955	5.0003750281271094e-05	1.6667916760423697e-05	8.333958380211848e-06	0.0	0.0	0.0	0.0	0.0	0.0	0.0
0.7974333333333333	0.04035	0.03534166666666667	0.033525	0.028341666666666668	0.0228125	0.016366666666666668	0.0111875	0.0069125	0.004008333333333333	0.0020041666666666667	0.000925	0.000475	0.00022083333333333333	6.666666666666667e-05	2.5e-05	4.166666666666667e-06	0.0	0.0	0.0	0.0	0.0	0.0	0.0	0.0
0.7382579970590318	0.07971856684037541	0.056357448439328994	0.04440612021311605	0.0319757390952982	0.021282445419212936	0.01293026239601428	0.007439899690490175	0.00394489642043348	0.0020745073045151776	0.0009706028151647317	0.00040407069987544625	0.0001624614154138392	7.081651441116069e-05	0.0	4.16567731830357e-06	0.0	0.0	0.0	0.0	0.0	0.0	0.0	0.0	0.0
0.9224967533548666	0.06025024141720223	0.012861709566780993	0.0032841064233625253	0.0007575505311178449	0.0002622290300023309	8.324731111185108e-05	0.0	4.1623655555925544e-06	0.0	0.0	0.0	0.0	0.0	0.0	0.0	0.0	0.0	0.0	0.0	0.0	0.0	0.0	0.0	0.0
0.3674191143084466	0.06485434951949713	0.08113354522392226	0.10028284477695253	0.10443595586121861	0.0916642020153211	0.07145683805366136	0.049499918770645794	0.0317002761798043	0.018641095388255487	0.009689203993984862	0.005032054352851983	0.002457708665714131	0.0011372109588812843	0.000395732751259055	9.58089818837712e-05	6.664972652784084e-05	2.4993647447940316e-05	8.331215815980105e-06	4.165607907990052e-06	0.0	0.0	0.0	0.0	0.0
0.6736669831592624	0.08536138457181883	0.06070827711425383	0.051742375027068445	0.04181866640014659	0.030799726816917363	0.022441823663651658	0.014088084886645678	0.00886595705695201	0.005330401612446488	0.002919227758066397	0.0013159428980727267	0.0006787933303349825	0.00020821881298619093	5.413689137640964e-05	0.0	0.0	0.0	0.0	0.0	0.0	0.0	0.0	0.0	0.0
0.942490868426204	0.0324446795306975	0.013211106992474	0.006043290115409765	0.0030862012236517133	0.001549347982723937	0.0006330669176721463	0.0003540176842245555	0.00010412284830133985	6.247370898080391e-05	1.2494741796160782e-05	0.0	8.329827864107188e-06	0.0	0.0	0.0	0.0	0.0	0.0	0.0	0.0	0.0	0.0	0.0	0.0
0.5953189126450315	0.058162886141693494	0.0636364015915363	0.06570306074307877	0.06227532909981338	0.052326139689458366	0.0395420784328461	0.02708784762668203	0.016704451041053454	0.009118350680745	0.005268937069185069	0.002709619776466806	0.001219120145960412	0.0005260586931199038	0.00027137948454598215	7.932631086728708e-05	4.5925758923166205e-05	4.17506899301511e-06	0.0	0.0	0.0	0.0	0.0	0.0	0.0
0.7569660861594867	0.03084326306141155	0.03417215232063995	0.0396675277060245	0.038667611032413965	0.033305557870177485	0.02529789184234647	0.017231897341888177	0.01087409382551454	0.006711940671610699	0.003433047246062828	0.0016373635530372468	0.0006832763936338638	0.0003333055578701775	0.00014165486209482544	2.0831597366886094e-05	4.1663194733772185e-06	8.332638946754437e-06	0.0	0.0	0.0	0.0	0.0	0.0	0.0
0.7872481431155645	0.053030618794754875	0.0406555573154161	0.035537141856801076	0.028501404646587583	0.02138647371185155	0.014321559866287649	0.008882201418818096	0.005064230278678548	0.0028426379012829383	0.001333789044590235	0.0006877349761168399	0.00030843871656149185	0.000137546995223368	3.751281687910036e-05	1.6672363057377936e-05	4.168090764344484e-06	4.168090764344484e-06	0.0	0.0	0.0	0.0	0.0	0.0	0.0
0.3422439617854033	0.05719690183448396	0.08297467220525555	0.10396936832588234	0.10868994596126043	0.09765721023444564	0.07722081720573469	0.0546470399520026	0.03493977409556982	0.01984059196793507	0.010536929249665643	0.005633028210971906	0.002483198826730219	0.0011416048297383892	0.0005291380050247278	0.00022915425414456718	4.5830850828913434e-05	2.083220492223338e-05	0.0	0.0	0.0	0.0	0.0	0.0	0.0
0.7228623357566865	0.07228790102047622	0.055430034015874076	0.04625075035016341	0.036241912892683255	0.026787500833722402	0.017274728206496365	0.010821716801173881	0.005815213766424332	0.003397418795437871	0.0017007937037284066	0.000675315147068632	0.00028346561728806777	0.0001083839124924965	4.5854732208363906e-05	4.168612018942173e-06	1.2505836056826519e-05	0.0	0.0	0.0	0.0	0.0	0.0	0.0	0.0
0.2201824159066004	0.05522060324748647	0.09282877988008384	0.12328281965491811	0.13080362165157644	0.11984116732846946	0.09452460614747439	0.06705388727546968	0.04375398435839851	0.025562393490027126	0.01419994083357986	0.007133303611234953	0.003316652847279803	0.0013374944271065537	0.000624997395844184	0.0002416656597264178	5.8333090278790505e-05	1.6666597222511573e-05	1.2499947916883679e-05	4.166649305627893e-06	0.0	0.0	0.0	0.0	0.0
0.9123545318561173	0.024341565243478153	0.01643743151070204	0.013870775538435257	0.010841621493243778	0.008470798038341507	0.0056416431598201675	0.0036083182986737555	0.0020833246528139467	0.0012416614930771121	0.000662497239594835	0.0002833321527826967	9.166628472381364e-05	5.416644097316261e-05	0.0	1.2499947916883679e-05	4.166649305627893e-06	0.0	0.0	0.0	0.0	0.0	0.0	0.0	0.0
0.5531351952700198	0.04764146816054933	0.05892892112949529	0.07002470823038237	0.07242053158111841	0.06341640243165654	0.050087291302952905	0.03522068658047258	0.022616572430948206	0.012991612534947771	0.007291636284848813	0.003508318715338686	0.001604159982666739	0.0006749971875117187	0.000274998854171441	0.00011249953125195312	4.1666493056278935e-05	4.166649305627893e-06	4.166649305627893e-06	0.0	0.0	0.0	0.0	0.0	0.0
0.6949175847069216	0.051157480708654855	0.046103398276695386	0.04811169813836436	0.046228396193396776	0.039741004316594726	0.028941184313594773	0.019495508408193196	0.01230812819786337	0.00684155264078932	0.0033291111814803087	0.0016166397226712887	0.0007416543057615706	0.00027916201396643387	9.999833336111065e-05	4.9999166680555324e-05	2.0832986116898052e-05	1.2499791670138831e-05	4.16659722337961e-06	0.0	0.0	0.0	0.0	0.0	0.0
0.8655280992597226	0.07523720154311334	0.02918569492232301	0.015109998957355854	0.007552914190386821	0.0041622354290480655	0.0018517360025023459	0.0010468147221353351	0.00020018767594619957	0.00010426441455531227	2.0852882911062454e-05	0.0	0.0	0.0	0.0	0.0	0.0	0.0	0.0	0.0	0.0	0.0	0.0	0.0	0.0
0.9455399765064607	0.03553606091658127	0.011513500454041805	0.004611231911224413	0.001666208459340348	0.0006373247356976831	0.0002790899169395083	0.00011663459215382437	4.582073263185957e-05	2.0827605741754352e-05	1.666208459340348e-05	1.666208459340348e-05	0.0	0.0	0.0	0.0	0.0	0.0	0.0	0.0	0.0	0.0	0.0	0.0	0.0
0.8228809958257305	0.07016272152373335	0.04183017971854926	0.026057939860524407	0.01650961081810683	0.010169053748927272	0.005982286433207522	0.0033452479149482174	0.0017621916164671182	0.0006707159580406762	0.00033744094783412905	0.00017496938035843726	0.00011248031594470968	4.16593762758184e-06	0.0	0.0	0.0	0.0	0.0	0.0	0.0	0.0	0.0	0.0	0.0
0.802029991541702	0.0443206486639639	0.03552068533047779	0.03243319819500752	0.027304052899779583	0.02130407789967542	0.015270769705126228	0.00954996020849913	0.005987475052187282	0.0032458198090841287	0.0016291598785005063	0.0007624968229299044	0.00035833184028399883	0.0001916658680588831	5.8333090278790505e-05	2.9166545139395252e-05	0.0	0.0	4.166649305627893e-06	0.0	0.0	0.0	0.0	0.0	0.0
0.585077100536768	0.08683648356590504	0.07165790098317239	0.06776435510804069	0.05879878904476953	0.04615205233591931	0.03352613672800563	0.021837170662235936	0.013696120196051487	0.00788286881457144	0.003943516517379373	0.0017239871575449423	0.0007245743125913526	0.0002748385323622372	9.161284412074573e-05	8.328440374613247e-06	4.164220187306624e-06	0.0	0.0	0.0	0.0	0.0	0.0	0.0	0.0
0.1745464689741892	0.06646097988516515	0.10204396034492091	0.12912050164257965	0.13773519700546694	0.12382427520391721	0.09952492182653193	0.06925065890552981	0.04451411702495305	0.026148036190880665	0.0144355480053795	0.006982524950972432	0.0030728106224315174	0.0014739498107598336	0.0005496084040121414	0.0002123487015501455	7.494660054711018e-05	1.665480012158004e-05	1.2491100091185031e-05	0.0	0.0	0.0	0.0	0.0	0.0
0.5993259268505805	0.10851745516581367	0.08188324387300795	0.06585944326550992	0.05094661507094412	0.03719052968834519	0.024341530395705906	0.015037656555569425	0.008633961636083718	0.004235842383389506	0.0022385886073315858	0.001023592560229684	0.0004410602088794574	0.00022469104980651604	5.825323513502268e-05	2.912661756751134e-05	1.2482836100362002e-05	0.0	0.0	0.0	0.0	0.0	0.0	0.0	0.0
0.7453249220820347	0.06664694411573527	0.05041334022233704	0.04219236987283121	0.033579726328772146	0.024067067784463075	0.016462774379572994	0.010316838613976899	0.005625093751562526	0.002950049167486125	0.0013458557642627377	0.0006375106251770863	0.00028333805563426055	9.583493058217637e-05	3.3333888898148306e-05	2.083368056134269e-05	4.166736112268538e-06	0.0	0.0	0.0	0.0	0.0	0.0	0.0	0.0
0.8148617285905357	0.035383480764503185	0.03145013104221268	0.03013762557343989	0.027141779757415656	0.022150092292051216	0.015354230642627678	0.010579210746711445	0.006554193975808233	0.003370847378530744	0.0016083400347501448	0.0008041700173750724	0.0003666681944508102	0.0001583339930583044	7.083362847345197e-05	4.166684027850116e-06	4.166684027850116e-06	0.0	0.0	0.0	0.0	0.0	0.0	0.0	0.0
0.5142447042675528	0.169597348576785	0.10571378355079802	0.07661340943899969	0.054551693546362245	0.03511378187691973	0.020919293958136305	0.011599976565703907	0.0061724262028907875	0.0030171656218876326	0.0014688282015014689	0.0006151502724236921	0.00025526643957717835	7.532452315392148e-05	3.347756584618732e-05	8.36939146154683e-06	0.0	0.0	0.0	0.0	0.0	0.0	0.0	0.0	0.0
0.13618984948314494	0.1997992553288964	0.19550115365713477	0.1623241401714243	0.12079664814706838	0.08113083388170225	0.049932113316618496	0.02765861744396225	0.014668521403046987	0.006921942808592872	0.0029278735225275504	0.0012952612596103387	0.0006205592529965932	0.00016242826085145727	3.748344481187475e-05	2.4988963207916505e-05	4.164827201319417e-06	0.0	4.164827201319417e-06	0.0	0.0	0.0	0.0	0.0	0.0
0.5215458760269355	0.08861402209107784	0.07913749906358468	0.07745195148952463	0.07047669782501935	0.05669266433048386	0.0413146438708496	0.02766795128975603	0.017175937871964975	0.009909354997128327	0.005318839011478371	0.0026510958140154323	0.001111212845121068	0.0005618491913533491	0.0002538725975744762	7.907507137565654e-05	2.4971075171259956e-05	8.323691723753319e-06	4.1618458618766595e-06	0.0	0.0	0.0	0.0	0.0	0.0
0.6925314055957168	0.0948271911001854	0.06661111226849441	0.052028082748276076	0.03718672527655674	0.024374492198079207	0.015291348096914648	0.008645653215558009	0.004383242015791338	0.0023874502614528864	0.001012478906689444	0.00044999062519530844	0.0001666631945167809	6.666527780671235e-05	2.0832899314597614e-05	1.2499739588758568e-05	4.166579862919522e-06	0.0	0.0	0.0	0.0	0.0	0.0	0.0	0.0
0.8359048503964567	0.031949866875554685	0.028999879167170138	0.027020720746996886	0.023808234132357782	0.018624922396156682	0.013629109878708839	0.008754130191124204	0.005199978333423611	0.0029833209028295713	0.0014541606076641346	0.000862496406264974	0.0004416648263965567	0.00021249911458702254	8.749963541818576e-05	3.3333194445023147e-05	4.166649305627893e-06	2.0833246528139467e-05	8.333298611255787e-06	0.0	0.0	0.0	0.0	0.0	0.0
0.6871613094023218	0.07662061238175767	0.057943426955293885	0.04958367870575935	0.042031997800723926	0.031647915894351446	0.022113554288380074	0.014336947421473765	0.009009534361605972	0.004831742884633808	0.0024783508761699272	0.0012579192682408706	0.0005748107914478151	0.0002415871442316904	9.16365029844343e-05	4.9983547082418707e-05	2.4991773541209353e-05	0.0	0.0	0.0	0.0	0.0	0.0	0.0	0.0
0.45961089818363604	0.05944425929011831	0.07232127978670222	0.08441509748375271	0.08703549408431928	0.07610814864189301	0.059852524579236795	0.04185969005165806	0.02691634727545409	0.015959840026662224	0.00891934677553741	0.004215964005999	0.001953841026495584	0.0008581903016163972	0.0003041159806698884	0.0001708048658556907	2.0829861689718382e-05	2.4995834027662055e-05	4.165972337943676e-06	4.165972337943676e-06	0.0	0.0	0.0	0.0	0.0
0.337999183476225	0.07690737454278834	0.09129235717082844	0.10659384607693653	0.10660634388981928	0.09218386782313095	0.07140000499912515	0.04940802026312062	0.031382008148573996	0.018130160555236165	0.009469176227493522	0.00500329109072579	0.002182951316852884	0.0008790128394197682	0.0003874321993651111	0.00011248031594470968	3.749343864823656e-05	2.08296881379092e-05	4.16593762758184e-06	0.0	0.0	0.0	0.0	0.0	0.0
0.8648190492850687	0.0681111069460584	0.03048402077528291	0.0181054841249016	0.009862844814301126	0.0049397525125680465	0.0019867301420699477	0.0012037002328264463	0.00036235958566055654	0.00012078652855351884	4.165052708742029e-06	0.0	0.0	0.0	0.0	0.0	0.0	0.0	0.0	0.0	0.0	0.0	0.0	0.0	0.0
0.7617440295366562	0.03598321477832923	0.03668746067265901	0.0385335016856063	0.03651660811841332	0.031045159247081962	0.023090097635984047	0.01596846311876753	0.00954690736041138	0.005467281735861951	0.0028003150354414873	0.0014043246531901506	0.0007209144362074067	0.00029169948285848825	0.00014168260595983715	1.66685418776279e-05	3.33370837552558e-05	8.33427093881395e-06	0.0	0.0	0.0	0.0	0.0	0.0	0.0
0.7063330375332775	0.041432838805634364	0.042882675698983866	0.04611564532323447	0.04451582530298675	0.03999966670416245	0.02999662537964479	0.02100180396372075	0.01276106438025722	0.007274181654563862	0.0038828965074762423	0.002024772213126023	0.0009582255329608752	0.00043745078678648653	0.00023330708628612615	9.165635532669242e-05	2.916338578576577e-05	8.33239593879022e-06	8.33239593879022e-06	8.33239593879022e-06	4.16619796939511e-06	0.0	0.0	0.0	0.0
0.9477717038049366	0.04003683271945468	0.008787353544107599	0.0023541274312094797	0.0006874885418576357	0.00027916201396643387	4.5832569457175714e-05	2.4999583340277662e-05	8.33319444675922e-06	0.0	4.16659722337961e-06	0.0	0.0	0.0	0.0	0.0	0.0	0.0	0.0	0.0	0.0	0.0	0.0	0.0	0.0
0.8974125	0.037470833333333335	0.0223125	0.015545833333333333	0.0110125	0.007025	0.0043125	0.0024875	0.0012625	0.00065	0.0002708333333333333	9.583333333333334e-05	5e-05	4.5833333333333334e-05	2.0833333333333333e-05	2.0833333333333333e-05	0.0	4.166666666666667e-06	0.0	0.0	0.0	0.0	0.0	0.0	0.0
0.9799496242636191	0.017385873977393367	0.0014030267074668498	0.00043714481983388496	0.0002539603239034951	0.00023730718790982328	0.00014155165594621037	9.991881596203085e-05	3.330627198734361e-05	2.9142987988925663e-05	1.2489851995253857e-05	1.2489851995253857e-05	4.163283998417952e-06	0.0	0.0	0.0	0.0	0.0	0.0	0.0	0.0	0.0	0.0	0.0	0.0
0.3815343629022187	0.17365025184198477	0.12961328726636973	0.10402947175623362	0.07887857469924656	0.05476834700079091	0.034978978478957666	0.020580277234317112	0.011397410814635973	0.0056196145360696	0.0027931565582982975	0.0013362194563543272	0.0005453107438704574	0.00016234441993089955	8.325354868251259e-05	2.4976064604753777e-05	0.0	0.0	4.1626774341256295e-06	0.0	0.0	0.0	0.0	0.0	0.0
0.15715922584946146	0.06010291452261411	0.10041040811649757	0.13297222974521364	0.14204287410678945	0.12878898356284244	0.10213537217974626	0.07182350367700673	0.04720734984687819	0.027816087164850734	0.015570508947730256	0.007787337763796588	0.0036499239599175016	0.0015874669277723382	0.000558321701631216	0.00022916189246057373	9.583133684714902e-05	4.583237849211475e-05	8.333159725839044e-06	4.166579862919522e-06	4.166579862919522e-06	0.0	0.0	0.0	0.0
0.7773634742613362	0.06744213175129568	0.046165447364474144	0.03581248854300332	0.026680220640925227	0.018243704901094872	0.01210692085923309	0.007611611978602497	0.004495308880630593	0.002345559684703451	0.0010790407785758328	0.00037079007449130935	0.0001416501408169047	9.165597346976186e-05	3.7495625510357126e-05	1.2498541836785708e-05	0.0	0.0	0.0	0.0	0.0	0.0	0.0	0.0	0.0
0.1512799683392697	0.1186819138078277	0.12603886771230394	0.13775750380137058	0.13141286008873337	0.11177070965860568	0.0855589576954321	0.058347393197108875	0.037038888541731756	0.021016892665958468	0.011485346497531712	0.0053614947197400484	0.002532858422379137	0.0011331208731696141	0.00039992501405986376	0.00012497656689370744	4.165885563123581e-05	1.6663542252494324e-05	0.0	0.0	0.0	0.0	0.0	0.0	0.0
0.9078969271232147	0.07275610080900223	0.014661084662249892	0.003325065752238905	0.0008655990944501781	0.0002788227852315478	0.00013316909145387357	5.8261477511069683e-05	4.161534107933549e-06	1.2484602323800646e-05	8.323068215867098e-06	0.0	0.0	0.0	0.0	0.0	0.0	0.0	0.0	0.0	0.0	0.0	0.0	0.0	0.0
0.21824909062878906	0.0627705717892842	0.09484960479331336	0.12390365040145666	0.12942446073141362	0.11646618139091088	0.09414960770996787	0.06617889092128783	0.04229149045212312	0.025266561389327546	0.013945775225936558	0.006820804913312861	0.003391652534781105	0.0013999941666909721	0.000545831059037254	0.0002458323090320457	6.666638889004629e-05	2.0833246528139467e-05	8.333298611255787e-06	4.166649305627893e-06	0.0	0.0	0.0	0.0	0.0
0.189730794703366	0.08798843704311533	0.10889839509823931	0.12778816796277861	0.13038733406365458	0.11442162306260074	0.08982118237065607	0.06351295625986662	0.0400371547461856	0.023484132174260756	0.012387692282059506	0.006264656755957464	0.0031781470111672504	0.0012454337566697351	0.0005206662862331669	0.0002499198173919201	3.748797260878801e-05	4.1653302898653346e-05	0.0	0.0	0.0	4.165330289865335e-06	0.0	0.0	0.0
0.20451579113634663	0.08472927699124608	0.10802317751415341	0.12908911039247145	0.12687776937209555	0.11148567200658414	0.08806291514602332	0.0609947709266849	0.03992468139231351	0.02306112778392039	0.012324485198147795	0.006305647232914065	0.0025979100333363815	0.0011597070388813606	0.0005611485672006584	0.00017873621029354305	8.728977712010242e-05	1.2469968160014632e-05	8.31331210667642e-06	0.0	0.0	0.0	0.0	0.0	0.0
0.5295239284747809	0.06649597202273153	0.06956431232956556	0.07705822352671787	0.07402318949187119	0.06260746476820916	0.04627490164241554	0.03218218530777077	0.01963821062053748	0.01136160203168259	0.005870230437769313	0.0029351152188846564	0.0014155165594621037	0.0007452278357168135	0.00024979703990507713	4.163283998417952e-05	1.2489851995253857e-05	0.0	0.0	0.0	0.0	0.0	0.0	0.0	0.0
0.49945473919051664	0.09587433195145098	0.08524382731465295	0.08077768343239598	0.07064665434626975	0.05722741121822087	0.04435759119591096	0.02884055075504054	0.017764680418893494	0.010139353678637431	0.005098812913107903	0.002534838419659358	0.001182092136589914	0.00047866406939380316	0.00023725088656910244	0.0001040574063899572	2.0811481277991443e-05	8.324592511196577e-06	8.324592511196577e-06	0.0	0.0	0.0	0.0	0.0	0.0
0.4792521697826259	0.045703976233432364	0.06636639014004109	0.08207465802225825	0.08518714505356227	0.07697051262286407	0.05938308590380873	0.04349148545214395	0.028237382344240232	0.016229099045420643	0.008754130191124204	0.00460831413202445	0.0021583243403152487	0.0010041624826563223	0.00034999854167274303	0.00012916612847446469	6.249973958441839e-05	3.3333194445023147e-05	0.0	4.166649305627893e-06	0.0	0.0	0.0	0.0	0.0
0.8310174958948413	0.04328962832684565	0.03419576397629427	0.026589759191804688	0.021630227304932026	0.01614973618624501	0.011061006409882388	0.007139225312783923	0.004021805269606822	0.0022380408598744695	0.0012127930916638187	0.0006960015337039785	0.00032924623450667243	0.00020838369272574206	7.085045552675229e-05	9.16888247993265e-05	2.5006043127089045e-05	8.335347709029682e-06	2.5006043127089045e-05	0.0	0.0	0.0	0.0	0.0	0.0
0.3270564709313225	0.07544733059762118	0.09213239735871852	0.10553044347699293	0.10708021746828587	0.09484450184348116	0.07311850355156539	0.05137167496406774	0.033495115295686044	0.01957631178786427	0.010694273751744537	0.005282562959568396	0.0025579602974566207	0.0010581790155602309	0.0005165913304309789	0.00014997812818963902	5.41587685129252e-05	2.0830295581894307e-05	1.2498177349136585e-05	0.0	0.0	0.0	0.0	0.0	0.0
0.9960330523412075	0.003279398957426151	0.000341690869769942	0.00018751328219082186	5.833746557047791e-05	4.166961826462708e-05	2.9168732785238955e-05	1.6667847305850833e-05	4.166961826462708e-06	8.333923652925416e-06	0.0	0.0	0.0	0.0	0.0	0.0	0.0	0.0	0.0	0.0	0.0	0.0	0.0	0.0	0.0
0.1696331850074163	0.05953452327383631	0.10013665983367498	0.13176007866273354	0.14021382264220122	0.12666866656667167	0.10016582504208123	0.07138809726180358	0.04594353615652551	0.02697365131743413	0.0143992800359982	0.00727880272653034	0.003274836258187091	0.0014790927120310652	0.0006999650017499125	0.0002916520840624635	0.00010832791693748646	3.3331666749995835e-05	8.332916687498959e-06	4.166458343749479e-06	4.166458343749479e-06	0.0	0.0	0.0	0.0
0.891787950883538	0.06273723859483919	0.024833229861542242	0.011149953541860243	0.005029145711892867	0.0023291569618459924	0.0012166615972433448	0.000549997708342882	0.00023333236111516202	7.499968750130208e-05	4.1666493056278935e-05	8.333298611255787e-06	8.333298611255787e-06	0.0	0.0	0.0	0.0	0.0	0.0	0.0	0.0	0.0	0.0	0.0	0.0
0.7365042359651132	0.09356174933910617	0.058858058741491644	0.041414625007805836	0.02891696675756125	0.0182385878728586	0.01109885306300868	0.006098957140775588	0.002959971690847401	0.0014487625153514706	0.0005245519452134635	0.00017485064840448784	9.99146562311359e-05	4.995732811556795e-05	2.0815553381486647e-05	2.0815553381486647e-05	8.326221352594658e-06	0.0	0.0	0.0	0.0	0.0	0.0	0.0	0.0
0.5370955718527588	0.24480786930031692	0.1188557530932064	0.05604627628340476	0.02601166901962744	0.010582076685698579	0.004114557955714363	0.0016574838728484985	0.0005871990604815032	0.00016241676140977748	4.164532343840448e-05	2.082266171920224e-05	1.6658129375361795e-05	0.0	0.0	0.0	0.0	0.0	0.0	0.0	0.0	0.0	0.0	0.0	0.0
0.5931995169283305	0.09868821055261734	0.07539249573147878	0.06529379919210428	0.053929121725731895	0.04138175155124307	0.029492358305917628	0.018656561029442385	0.011085661933119561	0.006579769291633698	0.0033398575771457126	0.001611627035355849	0.0008495398325906801	0.00030400199891725315	0.00012076791737808687	5.413734227293549e-05	1.2493232832215883e-05	0.0	8.328821888143921e-06	0.0	0.0	0.0	0.0	0.0	0.0
0.6722945958552675	0.06879289664823082	0.058801725861264746	0.05342090357833011	0.04601186113147198	0.03582911308056241	0.02633354434597188	0.01700456453654961	0.010386819484240688	0.005868094889051776	0.0029069767441860465	0.001316052508829213	0.0006580262544146065	0.00025821283401079496	7.496501632571466e-05	2.9153061904444594e-05	8.329446258412741e-06	4.164723129206371e-06	0.0	0.0	0.0	0.0	0.0	0.0	0.0
0.8827681320650158	0.03437040370328704	0.02413303167043745	0.01878726515918551	0.014866480835656221	0.009858210105707012	0.006695749636462877	0.003999950000624992	0.0022166389586796833	0.001204151614771482	0.0005499931250859364	0.00030832947921484314	0.00012916505210351536	7.083244792773424e-05	2.916630208789057e-05	1.24998437519531e-05	0.0	0.0	0.0	0.0	0.0	0.0	0.0	0.0	0.0
0.6991258114786203	0.11821545538638466	0.06706834337525104	0.04835120878021951	0.02785902980907856	0.018237955948898724	0.010454428027367351	0.005954315524554781	0.0025417302099219148	0.0014875371884297108	0.00045834479195313216	0.00011250281257031426	2.500062501562539e-05	2.9167395851562955e-05	7.916864588281374e-05	0.0	0.0	0.0	0.0	0.0	0.0	0.0	0.0	0.0	0.0
0.771842409713028	0.08927415414044129	0.055398006106143316	0.035200120285176106	0.021918632090247296	0.012521352707042948	0.007075107233399184	0.0035250239108553195	0.0018627496021818395	0.0008102543112629525	0.00029653637164778164	0.00014617990151651207	8.770794090990724e-05	3.34125489180599e-05	4.176568614757488e-06	0.0	4.176568614757488e-06	0.0	0.0	0.0	0.0	0.0	0.0	0.0	0.0
0.5624809896625431	0.03737067762217657	0.054733105278728	0.07027887383802567	0.07262469739709418	0.06547889383794234	0.05023729067795551	0.036716513681193	0.023108237049012294	0.01364577647593135	0.007133303611234953	0.003449985625059896	0.0017083262153074362	0.000624997395844184	0.000274998854171441	7.916633680692997e-05	3.749984375065104e-05	8.333298611255787e-06	4.166649305627893e-06	4.166649305627893e-06	0.0	0.0	0.0	0.0	0.0
0.8420966920269581	0.04477998346431047	0.031192323431406117	0.02622744089326129	0.020531814499628365	0.013875781895925372	0.009386926783641359	0.0055578289808837405	0.003160989134882789	0.0018331231574815643	0.0008894196641083673	0.0003215272964147619	0.0001210946960523129	2.5054075045306118e-05	0.0	0.0	0.0	0.0	0.0	0.0	0.0	0.0	0.0	0.0	0.0
0.6393914798859545	0.1973444881480094	0.08384424881896319	0.044606771971447	0.023129591475723712	0.007546148883477971	0.003021789348816882	0.0010696967805040479	4.578468710328609e-05	0.0	0.0	0.0	0.0	0.0	0.0	0.0	0.0	0.0	0.0	0.0	0.0	0.0	0.0	0.0	0.0
0.8221796764855553	0.13171242418933687	0.034099156593337836	0.008600912647763012	0.0020688907241951764	0.0007216090630761401	0.0002794670937924936	0.0001585037248375337	8.342301307238615e-05	5.0053807843431686e-05	3.336920522895446e-05	4.171150653619308e-06	0.0	0.0	8.342301307238615e-06	0.0	0.0	0.0	0.0	0.0	0.0	0.0	0.0	0.0	0.0
0.9222276640075705	0.05590327641594794	0.014709422497447434	0.004669328529804843	0.0015854964430092888	0.0005935235375663045	0.0001867731411921937	9.131131347173915e-05	3.320411398972333e-05	0.0	0.0	0.0	0.0	0.0	0.0	0.0	0.0	0.0	0.0	0.0	0.0	0.0	0.0	0.0	0.0
0.8624894939626693	0.059844885120122496	0.03183017250705257	0.019730546147508923	0.012578119148865348	0.00727309039768992	0.00359493713020829	0.0015186945052384558	0.0007156587805507244	0.0002538092186836871	0.00010818097845534206	8.321613727334004e-06	1.2482420591001007e-05	8.321613727334004e-06	4.160806863667002e-06	2.080403431833501e-05	8.321613727334004e-06	0.0	0.0	0.0	0.0	0.0	0.0	0.0	0.0
0.9590953179833234	0.03129253966205556	0.007464084556879821	0.0014362014345362735	0.0004953854223472943	0.0001790048164784341	3.746612437920713e-05	0.0	0.0	0.0	0.0	0.0	0.0	0.0	0.0	0.0	0.0	0.0	0.0	0.0	0.0	0.0	0.0	0.0	0.0
0.6845685866007976	0.09827966915754938	0.0717781742120868	0.048757261609218346	0.03525493082498534	0.025711398595291857	0.016404895270649585	0.009589274649966525	0.00499424061344744	0.0026696939832083736	0.00118098612341305	0.00047821621194542514	0.00017049447556315156	0.00011227684976109982	4.990082211604436e-05	0.0	0.0	0.0	0.0	0.0	0.0	0.0	0.0	0.0	0.0
0.9015674581691888	0.0684201320929148	0.0198139372183864	0.0067170829620128766	0.0022404157678629433	0.0008120466073109181	0.00026235351928506585	0.0001124372225507425	4.580775733548769e-05	4.164341575953426e-06	4.164341575953426e-06	0.0	0.0	0.0	0.0	0.0	0.0	0.0	0.0	0.0	0.0	0.0	0.0	0.0	0.0
0.4057119784208598	0.12459206100769256	0.1099353957840754	0.10094825002497586	0.08589197109460854	0.06634836324885944	0.04603466648906057	0.027460954410736288	0.016463252189550102	0.009095374471344368	0.0043957507742515564	0.0020105564620866495	0.000595257917346565	0.00026640913783342767	0.00017066835392453962	7.076492723700423e-05	8.325285557294615e-06	0.0	0.0	0.0	0.0	0.0	0.0	0.0	0.0
0.9023299805834951	0.03445387955100374	0.02085399288339264	0.01459571170240248	0.010112415729868918	0.007279106007449938	0.004604128298930843	0.0029333088890925907	0.0013374888542595478	0.0007958267014441546	0.00035416371530237246	0.0002083315972366897	9.583253472887727e-05	2.4999791668402765e-05	1.6666527778935175e-05	4.166631944733794e-06	0.0	0.0	0.0	0.0	0.0	0.0	0.0	0.0	0.0
0.792069104827592	0.06667666254336753	0.042086805859249725	0.03241996009979217	0.02411088759220155	0.017663547120146273	0.011128742726958463	0.006551464187689245	0.0037317939683214007	0.0019075464704142874	0.0010454021049650353	0.00037484537628228355	0.00012494845876076117	3.7484537628228356e-05	3.7484537628228356e-05	2.9154640377510943e-05	4.164948625358706e-06	0.0	0.0	0.0	0.0	0.0	0.0	0.0	0.0
0.1610207947378281	0.06668470681293062	0.10255823151058471	0.1334401865073583	0.1399679440477925	0.12700401740180262	0.09947336649944839	0.0707562290543494	0.04499490018942154	0.026897858079557045	0.014225349180907974	0.007364542786369976	0.0032139214421015383	0.0014196207406173894	0.000657771486854978	0.00021648175516746112	5.412043879186528e-05	3.330488541037863e-05	1.6652442705189316e-05	0.0	0.0	0.0	0.0	0.0	0.0
0.5860523940075966	0.1634473376572049	0.10079418898286399	0.06340615132441102	0.039900819982443804	0.022872975525333756	0.012409982901431537	0.00608226449946125	0.002949607065744204	0.0012855128114456402	0.0005325101613755404	0.00016640942542985634	6.240353453619613e-05	2.9121649450224862e-05	8.320471271492818e-06	0.0	0.0	0.0	0.0	0.0	0.0	0.0	0.0	0.0	0.0
0.6652711988791781	0.053088931883381145	0.05139602375075055	0.052071519114016945	0.05127093201681233	0.04325255187137234	0.032398759089999334	0.02216208552938822	0.013693375141770632	0.007909967309360198	0.004090499699779838	0.001926412702648609	0.0008172659950630462	0.00038361465074387887	0.000154279805190473	9.173393822136233e-05	1.6678897858429514e-05	0.0	4.169724464607378e-06	0.0	0.0	0.0	0.0	0.0	0.0
0.5070020541581077	0.03865400560830996	0.06001224994895855	0.07669551376869263	0.08193715859517252	0.07434969020962412	0.05952058533089445	0.04159566001808326	0.02738738588589214	0.016241598993337526	0.00858329756959346	0.004499981250078125	0.002024991562535156	0.0009291627951550201	0.0003416652430614872	0.0001708326215307436	3.749984375065104e-05	1.2499947916883679e-05	4.166649305627893e-06	0.0	0.0	0.0	0.0	0.0	0.0
0.8936669305445606	0.06028915461855756	0.023240698304237323	0.010782884046498062	0.0053872755301862425	0.002799883338194242	0.001895754343569018	0.0008499645848089663	0.0004708137160951627	0.00022915711845339777	0.00017499270863714013	0.00017499270863714013	3.7498437565101454e-05	0.0	0.0	0.0	0.0	0.0	0.0	0.0	0.0	0.0	0.0	0.0	0.0
0.22391629546600442	0.11941896852746191	0.12290665744394488	0.1260818294324276	0.1173063540941801	0.0992553763328847	0.074608207944597	0.049602686812202326	0.03138503335597345	0.017396775658681512	0.009400509194248022	0.004833595153070792	0.002412630684162059	0.0009250501068807893	0.00033751828224028803	0.00013334055594678044	6.250338560005333e-05	1.6667569493347555e-05	0.0	0.0	0.0	0.0	0.0	0.0	0.0
0.7191521984592244	0.02953639238528555	0.03729026828160611	0.045260802719898005	0.04582328162693899	0.039948501931177584	0.030807178064155928	0.021665854197134272	0.014057806165602123	0.008162193917728084	0.004362336412384536	0.00220408401351616	0.0009457978659133616	0.0004958147402805729	0.00020415901070376527	5.833114591536151e-05	2.083255211262911e-05	0.0	4.166510422525822e-06	0.0	0.0	0.0	0.0	0.0	0.0
0.8557239632373159	0.0717713914325948	0.034554589919425394	0.018177197470274055	0.009986418138035046	0.005532733953821669	0.0025080616266571123	0.0009748943864414688	0.0006249322990009415	0.00014581753643355303	0.0	0.0	0.0	0.0	0.0	0.0	0.0	0.0	0.0	0.0	0.0	0.0	0.0	0.0	0.0
0.6737530730447102	0.03623484311846327	0.04478519938330764	0.052493853910579605	0.05271052960540022	0.046806116921538396	0.03503895995666486	0.024280178340764198	0.01572565523563482	0.008979540814200592	0.004896037334888954	0.0022917621567565315	0.001100045835243135	0.00053335555648152	0.00022084253510562941	0.00010833784741030876	1.66673611400475e-05	2.5001041710071252e-05	0.0	0.0	0.0	0.0	0.0	0.0	0.0
0.8128346479659654	0.04007650286885758	0.0330345721297882	0.030934493376834963	0.0266718335270906	0.020588272060202258	0.014458875541166127	0.009329516523536299	0.005846052560304345	0.0033459588067885878	0.0015708922417924005	0.0007208603655970432	0.00030834489626694337	0.0001625060939785242	6.666916676042018e-05	4.583505214778888e-05	4.166822922526261e-06	0.0	0.0	0.0	0.0	0.0	0.0	0.0	0.0
0.9308958333333334	0.03117083333333333	0.015658333333333333	0.00905	0.0060875	0.0035833333333333333	0.001875	0.0008916666666666667	0.00042083333333333333	0.00022916666666666666	6.25e-05	5e-05	2.5e-05	0.0	0.0	0.0	0.0	0.0	0.0	0.0	0.0	0.0	0.0	0.0	0.0
0.5660260255256756	0.17472674864207405	0.10706787963610917	0.06713402645872905	0.04103352327635043	0.022838981638841682	0.011863107734346363	0.005440034656269786	0.0022993102069379188	0.0010330234263054418	0.0003207371121996734	0.000145789596454397	5.4150421540204606e-05	8.3308340831084e-06	4.1654170415542e-06	4.1654170415542e-06	0.0	0.0	0.0	0.0	0.0	0.0	0.0	0.0	0.0
0.47150636872346363	0.059683084653813945	0.071820534081108	0.08437048178965921	0.08481631326536139	0.07437052345615226	0.05763309319544502	0.039854000608330796	0.025954058524756147	0.014866604722480322	0.008033299861250578	0.004083316319515335	0.0018249923958650173	0.0007374969270961371	0.00028749880208832465	0.0001208328298632089	3.749984375065104e-05	0.0	0.0	0.0	0.0	0.0	0.0	0.0	0.0
0.8520881162995154	0.07460802246657305	0.03645401477493844	0.01884575480935496	0.009483293819609086	0.00460831413202445	0.0022499906250390625	0.0008666630555706018	0.00039999833334027773	0.00023333236111516202	8.333298611255787e-05	4.9999791667534716e-05	2.9166545139395252e-05	0.0	0.0	0.0	0.0	0.0	0.0	0.0	0.0	0.0	0.0	0.0	0.0
0.28995922103861516	0.21264147802929428	0.15646221704394142	0.11898718375499334	0.08535702396804261	0.05859270972037284	0.03621421438082557	0.021096870838881492	0.011085219707057257	0.0051930758988015975	0.0026131824234354195	0.0010735685752330227	0.0004577230359520639	0.0002038948069241012	3.328894806924101e-05	2.496671105193076e-05	4.161118508655126e-06	0.0	0.0	0.0	0.0	0.0	0.0	0.0	0.0
0.30564977872602866	0.0979314425729454	0.10384041604507155	0.11240384374973955	0.10790335619692133	0.09113070582646453	0.06954086692725045	0.047846850075424836	0.03035328827289623	0.01697267203947094	0.008896797153024912	0.00411294556910332	0.0020418878711860452	0.0007792510855342662	0.0003708735112970572	0.00016251760607399136	4.583829914907448e-05	1.250135431338395e-05	4.167118104461317e-06	0.0	0.0	0.0	0.0	0.0	0.0
0.9930336526242547	0.006370541350188117	0.00029998625063017945	7.083008695434792e-05	4.5831232735166306e-05	6.249713554795405e-05	2.9165329922378557e-05	3.749828132877243e-05	2.9165329922378557e-05	1.249942710959081e-05	4.166475703196937e-06	0.0	4.166475703196937e-06	0.0	0.0	0.0	0.0	0.0	0.0	0.0	0.0	0.0	0.0	0.0	0.0
0.9238038098095095	0.034927420295651886	0.018274086295685214	0.010849457527123643	0.00567888272253054	0.0031081779244371117	0.0016665833374997917	0.0009749512524373781	0.0004624768761561922	0.0002458210422812193	8.332916687498959e-06	0.0	0.0	0.0	0.0	0.0	0.0	0.0	0.0	0.0	0.0	0.0	0.0	0.0	0.0
0.7214036666291755	0.03704120271435534	0.040294596699950426	0.044506096468755335	0.04298145857025623	0.0368745756216232	0.029018108199302665	0.019870280808308025	0.012555351437366958	0.007823142003774104	0.0038449201647941947	0.002186980592109374	0.0008956206234352675	0.0004415617957401784	0.00017495844736874992	5.8319482456249974e-05	2.082838659151785e-05	4.16567731830357e-06	0.0	4.16567731830357e-06	0.0	0.0	0.0	0.0	0.0
0.15138105447203548	0.09741273442541057	0.11401036571404784	0.13328476573069958	0.1337510147159836	0.1183939387631913	0.09479424682055658	0.06646962096455258	0.041288012821847096	0.024698707407947048	0.012492975043190475	0.006560789292925088	0.003247091147513686	0.0013987469558520492	0.0005370189205503403	0.00016651749474429157	7.493287263493121e-05	2.4977624211643737e-05	8.325874737214578e-06	0.0	4.162937368607289e-06	0.0	0.0	0.0	0.0
0.9095235118861595	0.038735754317978204	0.023513969623101445	0.014263391461966373	0.007475467216701044	0.003708565118653249	0.0016917724024418193	0.0006292059920411692	0.00025001562597662353	0.00011667395878909098	5.833697939454549e-05	3.333541679688314e-05	0.0	0.0	0.0	0.0	0.0	0.0	0.0	0.0	0.0	0.0	0.0	0.0	0.0
0.7499010140330843	0.05004730487261027	0.0411448195954704	0.039398498747567026	0.035447395731308326	0.029745804036960317	0.021218423476553873	0.014224804424568525	0.008977506220486552	0.004934710940137455	0.002671579149179146	0.0013420413198684633	0.0005626570751001321	0.00020422367911041833	0.00012503490557780713	5.0013962231122855e-05	4.167830185926905e-06	0.0	0.0	0.0	0.0	0.0	0.0	0.0	0.0
0.911161750186425	0.037072524506026	0.020521323262915395	0.012951846127568811	0.008585961681865333	0.004470032452518924	0.002491220323025458	0.0013372604075103211	0.0009331661410663923	0.0003332736218094258	9.16502459975921e-05	4.165920272617823e-05	8.331840545235645e-06	0.0	0.0	0.0	0.0	0.0	0.0	0.0	0.0	0.0	0.0	0.0	0.0
0.3115779652969254	0.05394137296225645	0.08335901771806042	0.10878239356252134	0.11586295367647671	0.10283888810215999	0.08208451689754846	0.0587311636275792	0.037535298674685746	0.02198305663615084	0.012241038926420485	0.006226727864919573	0.0028280590102209967	0.0012245203961781636	0.0005331245262272276	0.0001790965205294593	4.165035361150216e-05	2.082517680575108e-05	4.165035361150216e-06	4.165035361150216e-06	0.0	0.0	0.0	0.0	0.0
0.839039226714997	0.06019207132887528	0.035151969668562384	0.02338603837260171	0.01619482115701102	0.01116180238735079	0.00689123596441889	0.003870591421369498	0.002112367977001437	0.001004103910172281	0.0005291335958169281	0.0002874820323729767	0.00013332500052080077	3.333125013020019e-05	4.166406266275024e-06	4.166406266275024e-06	4.166406266275024e-06	0.0	0.0	0.0	0.0	0.0	0.0	0.0	0.0
0.86176558678181	0.05227624419707483	0.0298757050866071	0.01961347110600842	0.013411204845338524	0.009426113579260886	0.006060832958951064	0.0034900747100617313	0.0020923809048403468	0.0011023477928085326	0.0004742175410572555	0.0002204695585617065	9.151566581806685e-05	5.8237241884224366e-05	2.9118620942112183e-05	8.319605983460623e-06	4.159802991730312e-06	0.0	0.0	0.0	0.0	0.0	0.0	0.0	0.0
0.7360338573155986	0.029791935954634533	0.036167285160321895	0.042630196389108956	0.042171538172872454	0.036342409206521285	0.02814076637618313	0.020406121002376685	0.013092607263478297	0.0077721719551348874	0.004077888504357253	0.0017845974231747487	0.000858941750406538	0.00046699745653171	0.0001250886044281366	0.0001167493641329275	2.0848100738022766e-05	0.0	0.0	0.0	0.0	0.0	0.0	0.0	0.0
0.3241128283295227	0.06560135267390481	0.0894355668278381	0.10865536384345964	0.11050446240790948	0.09778566282270726	0.07634611460246463	0.0540528159189062	0.03385432934777629	0.0194780044728195	0.010715609473714898	0.0052432772356809385	0.0023738427516585663	0.0010578176472303086	0.00041646364064185375	0.00022905500235301956	9.162200094120783e-05	3.748172765776684e-05	8.329272812837075e-06	0.0	0.0	0.0	0.0	0.0	0.0
0.607596150239047	0.05607912934379833	0.05781727390574005	0.06265656847747707	0.06066833117280992	0.05159830103663442	0.03908115926322678	0.02708504403716378	0.017302249584220816	0.010137092505137321	0.005368657543839174	0.002655151285268287	0.0011796041031882656	0.0005335311844809116	0.0001500556456352564	7.919603519638532e-05	8.336424757514244e-06	0.0	4.168212378757122e-06	0.0	0.0	0.0	0.0	0.0	0.0
0.9093947146916903	0.0322977173668464	0.019946996908152975	0.012975756919153618	0.009554724025568158	0.006417040994057987	0.004358587584275749	0.002516813480786379	0.0013042427474936039	0.0006458710091421999	0.00030418441075729416	0.00016250947971965031	0.00010000583367363096	1.250072920920387e-05	8.33381947280258e-06	0.0	0.0	0.0	0.0	0.0	0.0	0.0	0.0	0.0	0.0
0.5598807886290692	0.05861364678421074	0.05461214622149973	0.06668750781543079	0.07074736359468134	0.06283189529406862	0.0487307740402651	0.03340419323913134	0.0207577841690634	0.011887791255053978	0.006444083197865867	0.003026134800550206	0.0014505439539827436	0.0005502063273727648	0.0002459255554166146	7.502813555083156e-05	2.917760826976783e-05	1.6672919011295902e-05	4.1682297528239755e-06	4.1682297528239755e-06	0.0	0.0	0.0	0.0	0.0
0.9100503747901051	0.03216653263944733	0.01900825413227445	0.013412444114816189	0.009833292361281828	0.006541639409835792	0.004183315902850405	0.002424989895875434	0.0012249948958546007	0.0006374973437610677	0.00026666555556018517	0.00014583272569697626	5.416644097316261e-05	3.3333194445023147e-05	1.2499947916883679e-05	4.166649305627893e-06	0.0	0.0	0.0	0.0	0.0	0.0	0.0	0.0	0.0
0.5390066785266412	0.09655741324789707	0.07995067139399141	0.07334297129858389	0.06486045087345796	0.051565891602054804	0.03740891497898118	0.025580881832157752	0.015415189377684638	0.008470021622927803	0.004537065197918533	0.0018664877949196535	0.0008707498864692133	0.00037079779854430617	0.00014581935897809792	4.582894139311649e-05	0.0	4.166267399374227e-06	0.0	0.0	0.0	0.0	0.0	0.0	0.0
0.0561474829433277	0.08073075032697162	0.12134187485942304	0.15054023208737013	0.15693388092401764	0.13998133970893278	0.10947093076532184	0.07683624761539808	0.04993710482251897	0.028960938346065095	0.015573845602752392	0.007422463991469582	0.0034863088444781368	0.0015869577894219475	0.0006789346973117518	0.00023741888188202363	9.163535791937754e-05	2.499146125073933e-05	1.2495730625369665e-05	0.0	4.1652435417898885e-06	0.0	0.0	0.0	0.0
0.5943601589977315	0.14845060456598197	0.0946494349753387	0.06416932009739651	0.04280452019729038	0.02602235125179497	0.014780129445797173	0.007920750868868493	0.003837589228111798	0.0017606293313354561	0.0007866641693200974	0.0002622213897733658	0.00012486732846350753	4.994693138540301e-05	1.664897712846767e-05	4.162244282116918e-06	0.0	0.0	0.0	0.0	0.0	0.0	0.0	0.0	0.0
0.9839377656054242	0.014855173504597237	0.0007616970443657311	0.00010821925220496727	7.90832996882453e-05	8.740785755016587e-05	7.075874182632475e-05	4.994734717152335e-05	2.0811394654801397e-05	2.0811394654801397e-05	0.0	4.162278930960279e-06	4.162278930960279e-06	0.0	0.0	0.0	0.0	0.0	0.0	0.0	0.0	0.0	0.0	0.0	0.0
0.4913982925621142	0.08201279537801309	0.07745074778453483	0.08088893328837884	0.07623947419904013	0.06490511690246958	0.0488505388294352	0.03322053087915153	0.020787286206049707	0.01230420865540307	0.006597486711371403	0.0029886406679903266	0.0014984827861789938	0.00054111878389797	0.0002039601570076964	7.492413930894969e-05	2.081226091915269e-05	1.2487356551491615e-05	4.162452183830538e-06	0.0	0.0	0.0	0.0	0.0	0.0
0.46006276742753444	0.20361953282386827	0.11889183024490951	0.0812355360205118	0.053202470739057324	0.03604132327722558	0.021968599637047767	0.012590946173184823	0.006892762599270766	0.0032965386344338443	0.0013652331718362386	0.0005078001431829912	0.00020395251652431613	8.740822136756406e-05	1.6649185022393154e-05	1.2486888766794866e-05	4.162296255598289e-06	0.0	0.0	0.0	0.0	0.0	0.0	0.0	0.0
0.6473157173158424	0.0955157081480679	0.07194202632818132	0.06011976447154031	0.046559792641610864	0.03319151064086911	0.019956578086518788	0.01276820949198028	0.006746648553366865	0.0033754078617832988	0.0016501993990940573	0.0006000725087614753	0.00018335548878822857	5.834038279625455e-05	1.6668680798929872e-05	0.0	0.0	0.0	0.0	0.0	0.0	0.0	0.0	0.0	0.0
0.8078562195071098	0.06040615487260748	0.029077186105666987	0.02593303031566657	0.02368124765439306	0.020270213919352822	0.013877653142070807	0.008811142154205413	0.00492056211167174	0.00282306826237438	0.001263500271047913	0.0005879654726658605	0.00035027730286476795	9.173929360743922e-05	3.33597431299779e-05	4.1699678912472375e-06	1.2509903673741712e-05	0.0	0.0	0.0	0.0	0.0	0.0	0.0	0.0
0.8161303628644164	0.04730278700204577	0.0352114729987042	0.030453278446045322	0.024224293458107473	0.017816147029044986	0.01230380780560567	0.007574779068943822	0.004462369847546113	0.002520759811172174	0.0012207977267329703	0.00044998687538280133	0.00017082835083976716	9.583053827596695e-05	4.58319965667668e-05	1.2499635427300036e-05	4.166545142433346e-06	0.0	0.0	0.0	0.0	0.0	0.0	0.0	0.0
0.5216250437332356	0.12071622544691202	0.07782433400529797	0.06872782100194925	0.06324242373756726	0.05046398880429169	0.038930909817903134	0.026089998833780385	0.01527331189710611	0.008875764290355364	0.004414974259867051	0.0021700014994252203	0.000916315412425237	0.00043733235593022677	0.00014577745197674226	8.746647118604535e-05	4.99808406777402e-05	8.3301401129567e-06	0.0	0.0	0.0	0.0	0.0	0.0	0.0
0.16655544897193145	0.06810276514993535	0.10153063352379364	0.13292321808399715	0.14073487091796305	0.12567877549318096	0.09877799557909664	0.06887016724360846	0.04367518872252575	0.0258622846894941	0.014167744088084414	0.007127664011344205	0.0033782374775826835	0.0014597322433999248	0.0007340367852525337	0.00028777578512741375	7.924260749885307e-05	3.753597197314093e-05	1.2511990657713642e-05	4.170663552571214e-06	0.0	0.0	0.0	0.0	0.0
0.4757960350330414	0.042891309239089674	0.06463279472671062	0.0827451437904684	0.08563678636011367	0.07852017899850834	0.06238698010849909	0.04394130048916259	0.028778926842276314	0.017104024133132223	0.009008258264514462	0.004929125590620078	0.002183315139040508	0.0008374930208914926	0.00040416329863917803	0.00015416538195515037	3.333305555787035e-05	1.2499895834201382e-05	0.0	0.0	4.166631944733794e-06	0.0	0.0	0.0	0.0
0.768059268883836	0.15884160815571824	0.051593746616359744	0.015487702289631276	0.00423527647984808	0.0012035348108909488	0.00037063874799063824	0.00011244096849154194	6.24672047175233e-05	2.082240157250777e-05	1.249344094350466e-05	0.0	0.0	0.0	0.0	0.0	0.0	0.0	0.0	0.0	0.0	0.0	0.0	0.0	0.0
0.6219239373601789	0.043934527305979444	0.04759643224642662	0.05991109777994409	0.06217739617312187	0.05504522181812122	0.04254308674840338	0.028420381687975702	0.017922087660755127	0.01045246814059382	0.005494940405517437	0.0025787476201783875	0.0012039710213756932	0.0005249147013610288	0.00019996750528039194	4.5825886626756486e-05	2.4995938160048993e-05	0.0	0.0	0.0	0.0	0.0	0.0	0.0	0.0
0.8293442636622161	0.04345306102025669	0.03138994754442879	0.027691371100232672	0.022879468939463434	0.016925052747454362	0.011846285995446623	0.007584792054106796	0.004586735161911751	0.002193293359241437	0.0011383442720017346	0.0005462384601913086	0.00022933675809558757	8.756494400013344e-05	5.837662933342229e-05	2.9188314666711144e-05	1.2509277714304776e-05	4.169759238101592e-06	0.0	0.0	0.0	0.0	0.0	0.0	0.0
0.8595265538462818	0.03223162160925088	0.025569754039355366	0.02316465756502707	0.019523724321017965	0.014559571909471835	0.010989376797060623	0.0071320680916932624	0.003803214840027796	0.001976506618176371	0.0008613407788684395	0.00036201279111861955	0.00019140906197076435	8.322133129163667e-05	2.4966399387491003e-05	0.0	0.0	0.0	0.0	0.0	0.0	0.0	0.0	0.0	0.0
0.7163727854944689	0.04571238459619063	0.046049238958662565	0.047554686850203774	0.04308408882974299	0.035902021126174834	0.025679946768693337	0.016356150711136986	0.010475754803293687	0.0061922980953173085	0.0033061631872244863	0.0018007152956832737	0.0008858022124261832	0.00037428262496880976	0.0001497130499875239	3.742826249688098e-05	3.742826249688098e-05	1.2476087498960326e-05	1.66347833319471e-05	0.0	0.0	0.0	0.0	0.0	0.0
0.8002290855322074	0.05465564279317742	0.03917362600745569	0.031784576295895206	0.0256659099902118	0.019159880875523252	0.012578878313930482	0.007522335839390216	0.004573380261157506	0.0024324718328925174	0.0012662182143824063	0.0005747964262656976	0.0002082595747339484	0.0001166253618510111	4.1651914946789676e-05	1.2495574484036903e-05	4.165191494678968e-06	0.0	0.0	0.0	0.0	0.0	0.0	0.0	0.0
0.5760238669650037	0.04912144735142523	0.059625745321816526	0.067680012666825	0.0670758384479806	0.058479897665387484	0.0450380629757872	0.03207123422376113	0.020233586253161497	0.011750146876835961	0.007037587969849623	0.003158372812993496	0.0016500206252578157	0.0006583415626028659	0.0002833368750442714	7.50009375117189e-05	2.083359375325525e-05	8.3334375013021e-06	8.3334375013021e-06	0.0	0.0	0.0	0.0	0.0	0.0
0.9418580910753794	0.026483443681015337	0.011583381597423323	0.0062916928820536755	0.004204184184100767	0.003416680902837095	0.002612510885462023	0.0016458401910007959	0.0009125038020991754	0.00047916866320276335	0.0003083346180609086	0.0001041671006962529	4.583352430635128e-05	3.333347222280093e-05	1.6666736111400465e-05	4.166684027850116e-06	0.0	0.0	0.0	0.0	0.0	0.0	0.0	0.0	0.0
0.9932000566661945	0.004504129132257231	0.0008541595486704277	0.00039166340280497665	0.0003416638194681711	0.00024583128473929384	0.00019999833334722212	0.00012083232639728002	7.08327430604745e-05	4.583295139207173e-05	1.2499895834201382e-05	4.166631944733794e-06	8.333263889467588e-06	0.0	0.0	0.0	0.0	0.0	0.0	0.0	0.0	0.0	0.0	0.0	0.0
0.535506102057908	0.038258173924275315	0.056253932275282185	0.07372885946308556	0.07734967770967621	0.07057887258803089	0.05434977354261024	0.038749838542339404	0.025070728871963033	0.014929104462064741	0.0079916333681943	0.003891650451456452	0.0020124916146182724	0.0008374965104312065	0.0003041653993108362	0.00012499947916883678	3.3333194445023147e-05	2.9166545139395252e-05	0.0	0.0	0.0	0.0	0.0	0.0	0.0
0.37261158436256847	0.09402870056026492	0.09668214858475829	0.10081436277674796	0.09476600087476308	0.08113219336429717	0.06131256118134672	0.04264261762439339	0.026397017474434008	0.015275029679461812	0.00785620561098036	0.003844792035490388	0.0016078978609959803	0.000724803698998188	0.00021660800199945848	7.497969299981255e-05	1.2496615499968759e-05	0.0	0.0	0.0	0.0	0.0	0.0	0.0	0.0
0.35431076148730856	0.06196980050332494	0.0816778053699105	0.10123164613923101	0.10546074232096132	0.09501508308194863	0.07420292995116748	0.05271162147297545	0.03322444625922901	0.019870502158297363	0.01079982000299995	0.005324911251479142	0.002266628889518508	0.0011291478475358744	0.0005291578473692105	0.00014166430559490675	5.4165763903934935e-05	3.749937501041649e-05	2.0832986116898052e-05	1.666638889351844e-05	0.0	4.16659722337961e-06	0.0	0.0	0.0
0.6345122901141745	0.05042674875349376	0.043637090694003025	0.05308013046140517	0.057982846741172406	0.05114320346897376	0.04117948440253092	0.02890811468273969	0.01809881243465475	0.01056354161893773	0.005498373397869797	0.0028116682148197824	0.0011413290234972154	0.0006414768964181429	0.0002249334571855826	8.747412223883767e-05	3.7488909530930433e-05	1.2496303176976812e-05	1.2496303176976812e-05	0.0	0.0	0.0	0.0	0.0	0.0
0.28110537483501247	0.0770679832255693	0.09317410990259468	0.11294755484269794	0.11434681636676525	0.1024426511620136	0.08122399879705278	0.056793310276844935	0.03642256862646818	0.022037324779041988	0.011661905000584767	0.005989674703022405	0.002852822749068551	0.0011737089201877935	0.0005471739094113912	0.0001587222027300219	3.7592100646584134e-05	1.2530700215528043e-05	4.1769000718426814e-06	0.0	0.0	0.0	0.0	0.0	0.0
0.43921674712835024	0.09792325620109872	0.08793907108373564	0.08931663059763609	0.08453470950557683	0.06918178791410022	0.05071166971866156	0.034788579990011656	0.02167055102380556	0.012015148992841685	0.006758781421674713	0.0033918761444980856	0.0014607957383053105	0.0006991842850008323	0.00026219410687531214	8.3236224404861e-05	2.49708673214583e-05	2.080905610121525e-05	0.0	0.0	0.0	0.0	0.0	0.0	0.0
0.9878232812526054	0.0094295576195161	0.0019842924079971984	0.0004293741975288056	0.00022927748411732339	6.669890447049407e-05	3.7518133764652914e-05	0.0	0.0	0.0	0.0	0.0	0.0	0.0	0.0	0.0	0.0	0.0	0.0	0.0	0.0	0.0	0.0	0.0	0.0
0.22581182903247315	0.09025555111022204	0.10329149163165967	0.1231204574248183	0.1236205574448223	0.10912182436487297	0.08415849836633993	0.059095152363806094	0.03789507901580316	0.021796025871841034	0.011652330466093219	0.005446922717876909	0.0027630526105221044	0.0011293925451757018	0.0005459425218377009	0.0001917050076682003	8.335000333400013e-05	1.6670000666800028e-05	4.167500166700007e-06	0.0	0.0	0.0	0.0	0.0	0.0
0.607145236508994	0.04207195203197868	0.05493004663557628	0.06372001998667555	0.06330363091272485	0.05473850766155896	0.042825616255829445	0.029509493670886077	0.018687541638907394	0.01132161892071952	0.006037641572285144	0.0031354097268487674	0.0015198201199200533	0.0006870419720186543	0.0002581612258494337	5.8294470353097936e-05	3.747501665556296e-05	8.32778147901399e-06	4.163890739506995e-06	0.0	0.0	0.0	0.0	0.0	0.0
0.7785412196087419	0.048884351757328276	0.04063417987874748	0.036163253401112525	0.03074230713139857	0.023750494801975042	0.01675451571907748	0.011237734119460822	0.006379299568741016	0.0037000770849392696	0.0017417029521448364	0.0008375174482801725	0.0004250088543511323	0.0001333361111689827	4.166753474030709e-05	2.0833767370153544e-05	4.166753474030709e-06	4.166753474030709e-06	4.166753474030709e-06	0.0	0.0	0.0	0.0	0.0	0.0
0.3938275257186428	0.04682063824734064	0.07372885946308556	0.0979162586822555	0.10288290465456394	0.0919287836300682	0.07155803517485344	0.05069145545226895	0.03256236432348199	0.018641588993379195	0.010233290694622105	0.005229144878563006	0.002366656805596643	0.0010083291319619501	0.0003833317361177662	0.00013333277778009259	6.249973958441839e-05	1.6666597222511573e-05	4.166649305627893e-06	4.166649305627893e-06	0.0	0.0	0.0	0.0	0.0
0.5354643898375677	0.10000416493127863	0.07225322782174094	0.070932944606414	0.0642024156601416	0.053798417326114116	0.039970845481049566	0.027038733860891295	0.01689296126613911	0.009579341940857976	0.00529362765514369	0.002632236568096626	0.0011620158267388588	0.0004498125780924615	0.0001790920449812578	0.00011661807580174928	2.915451895043732e-05	0.0	0.0	0.0	0.0	0.0	0.0	0.0	0.0
0.16416809719838002	0.09538174363760604	0.11378977017049716	0.13157697371710472	0.13348110864818918	0.11759804003266612	0.09081515308078199	0.06412809786503558	0.04112014799753337	0.02395793403443276	0.01273312111464809	0.00620406326561224	0.0028416193063448944	0.0014416426392893451	0.0005374910418159697	0.00013749770837152714	5.4165763903934935e-05	2.0832986116898052e-05	4.16659722337961e-06	8.33319444675922e-06	0.0	0.0	0.0	0.0	0.0
0.8096581203702932	0.07764158882787699	0.0450409538966612	0.030180063826418805	0.017439777357452942	0.009373984485014123	0.005786873088748719	0.0029413480206310983	0.0011498754301617325	0.0005082782698540992	0.00018747968970028248	8.749052186013181e-05	4.166215326672944e-06	0.0	0.0	0.0	0.0	0.0	0.0	0.0	0.0	0.0	0.0	0.0	0.0
0.6081981490201308	0.04135327380084257	0.05078318700230435	0.061888232818431456	0.06252995028773112	0.05647113729836945	0.0440409865781041	0.030764935557398294	0.019876573562073663	0.011550914447393751	0.0063921727136731655	0.0035377800742558787	0.0016292956525724954	0.0006125484934223959	0.00025418678978752487	7.917293452398315e-05	1.250098966168155e-05	1.250098966168155e-05	1.250098966168155e-05	0.0	0.0	0.0	0.0	0.0	0.0
0.655357150302055	0.05880170268118087	0.057555126596263606	0.05754261914390658	0.05102623646589426	0.04233772622854451	0.03017214423594058	0.02072484855559771	0.012353193777959367	0.007120909541935404	0.003706375048466378	0.00193448596455388	0.000850506760277999	0.0002876714042116761	0.0001334128251416469	5.4198960213794055e-05	2.5014904714058794e-05	1.667660314270586e-05	0.0	0.0	0.0	0.0	0.0	0.0	0.0
0.4801882862617679	0.06787886361742898	0.07438973589935849	0.08274181454636341	0.07988836124302258	0.06998250437390652	0.05414063150878947	0.037503124218945263	0.023964842122802633	0.014725485295342832	0.007556444222277764	0.0038532033658252103	0.0018370407398150463	0.0008331250520703157	0.0002957593934849621	0.00016245938515371157	2.9159376822461052e-05	1.2496875781054736e-05	1.6662501041406316e-05	0.0	0.0	0.0	0.0	0.0	0.0
0.5514272976137401	0.0431585131604715	0.058454410226709275	0.07119612998387494	0.07395030812628386	0.06536693902891262	0.050871045296022065	0.03553764807353364	0.022775094896228733	0.013400055833565972	0.007250030208459202	0.0036375151563131512	0.0017541739757248988	0.0007833365972358218	0.0002958345659773582	9.166704861270256e-05	2.5000104167100697e-05	1.6666736111400465e-05	8.333368055700232e-06	0.0	0.0	0.0	0.0	0.0	0.0
0.6583498960403672	0.03654629016196036	0.04658391563227874	0.05360900344587641	0.055350691883648544	0.04784226469497535	0.03769630453714005	0.026583665629153697	0.01706271328391605	0.00988345687654429	0.005220898594565765	0.0027917015629362035	0.0013208498439563829	0.0007416759376158869	0.0002750034375429693	6.66675000104168e-05	5.00006250078126e-05	1.66668750026042e-05	8.3334375013021e-06	0.0	0.0	0.0	0.0	0.0	0.0
0.9186388932793172	0.05082313598589147	0.0174276896457063	0.007070900333580122	0.0037018242922860637	0.0014224987729908245	0.0005864687923734101	0.0002038083037326035	7.902770961060136e-05	3.7434178236600644e-05	8.318706274800143e-06	0.0	0.0	0.0	0.0	0.0	0.0	0.0	0.0	0.0	0.0	0.0	0.0	0.0	0.0
0.8428793858553563	0.11342858570215317	0.03220179514079699	0.00838870293583787	0.002085727131937853	0.000582837921100398	0.0002706033205108991	7.077317613361976e-05	5.4120664102179814e-05	2.91418960550199e-05	0.0	8.32625601571997e-06	0.0	0.0	0.0	0.0	0.0	0.0	0.0	0.0	0.0	0.0	0.0	0.0	0.0
0.9548290813251133	0.03875237473654455	0.004921992242873712	0.0008813026651091443	0.00030346742713663934	9.145593694528856e-05	9.561302498825622e-05	4.572796847264428e-05	3.741379238670896e-05	2.9099616300773633e-05	4.157088042967662e-06	4.157088042967662e-06	4.157088042967662e-06	0.0	0.0	0.0	0.0	0.0	0.0	0.0	0.0	0.0	0.0	0.0	0.0
0.8981340267186706	0.03341500612545941	0.019688976673250494	0.015580335191806053	0.011113333500012501	0.008825661924644347	0.005954613262661366	0.0034460917902175998	0.0018043019893158652	0.0010459117767165872	0.000608378961755465	0.0002916885433074147	9.167354218233034e-05	0.0	0.0	0.0	0.0	0.0	0.0	0.0	0.0	0.0	0.0	0.0	0.0
0.6644674678133026	0.09764442908936517	0.06515178634609702	0.052010706005269754	0.041042461881709465	0.030298993918556106	0.02061280641361311	0.013003717131689692	0.007600764238945384	0.004162521489017187	0.002172836217266972	0.0010489554152323312	0.0005286402291051828	0.00018315094551675623	5.827530084624062e-05	8.325042978034374e-06	4.162521489017187e-06	0.0	0.0	0.0	0.0	0.0	0.0	0.0	0.0
0.6474628195149159	0.09148085095755618	0.06831302784217909	0.05769895149575229	0.04596519415434948	0.033536318871827744	0.023575736637710357	0.01445595574554521	0.00853288490595096	0.004944910862570605	0.0022851482016424765	0.0010738947832855353	0.0004037511394523137	0.00017065769811901917	7.076050897617869e-05	2.4974297285710123e-05	4.162382880951687e-06	0.0	0.0	0.0	0.0	0.0	0.0	0.0	0.0
0.31995007800312014	0.10149557982319293	0.10134165366614664	0.10805616224648985	0.10450338013520541	0.09004264170566822	0.06934165366614664	0.04596567862714509	0.028509620384815394	0.016262090483619346	0.008008320332813313	0.003561102444097764	0.001734789391575663	0.00065730629225169	0.0002995319812792512	0.00014560582423296932	8.320332813312532e-05	3.328133125325013e-05	8.320332813312533e-06	0.0	0.0	0.0	0.0	0.0	0.0
0.6910984517235923	0.06490434666733295	0.05276549317475785	0.04759763136196687	0.04294197503102383	0.03621251113942816	0.025443703203991037	0.017710649709750226	0.010431501886415312	0.0055426463117041035	0.002540206048188958	0.0013575527405075415	0.0008411829864494582	0.00032897750460152077	0.00016240661619568747	6.662835536233332e-05	4.5806994311604164e-05	8.328544420291665e-06	0.0	0.0	0.0	0.0	0.0	0.0	0.0
0.6674551186217638	0.12037912323587345	0.06981547725635377	0.04948091266090042	0.035159682342701754	0.02389092711122586	0.015245717997942807	0.008770139880816048	0.005063860444003948	0.002511108427413142	0.0012243215218233228	0.0005830102484872966	0.00024153281723045145	0.00010410897294416011	4.580794809543045e-05	1.6657435671065617e-05	8.328717835532808e-06	0.0	4.164358917766404e-06	0.0	0.0	0.0	0.0	0.0	0.0
0.178644712476853	0.07332382429975143	0.10477453580901856	0.13081594181138748	0.13648799693041724	0.11989306507849123	0.09530303788599169	0.06683849657174315	0.042602972824182975	0.025511736149341876	0.013763074921175115	0.006760589226431777	0.0031571659743422917	0.0013346012044775871	0.0005046460804430876	0.0001876782943796607	6.25594314598869e-05	2.9194401347947215e-05	4.17062876399246e-06	0.0	0.0	0.0	0.0	0.0	0.0
0.9469377872585567	0.030782846098293043	0.011680282530922691	0.005364246980784725	0.002934681422172499	0.0012648769145352308	0.0006720963143240005	0.00025464518741468345	9.183924792004976e-05	1.6698045076372683e-05	0.0	0.0	0.0	0.0	0.0	0.0	0.0	0.0	0.0	0.0	0.0	0.0	0.0	0.0	0.0
0.6326976998037688	0.13338721705836523	0.08590426750769718	0.06034838327993567	0.039725359653033254	0.023585239747857496	0.0129320940076576	0.0064743795386275485	0.0029330522491594554	0.0012207163480166484	0.0005082846227236556	0.00017081696337434328	6.24940109906134e-05	3.749640659436804e-05	4.166267399374227e-06	4.166267399374227e-06	0.0	0.0	4.166267399374227e-06	0.0	0.0	0.0	0.0	0.0	0.0
0.3498590822235451	0.2759365724300719	0.16734870592937043	0.09671913442764903	0.056100678153789794	0.028474965759269975	0.014320743013434023	0.0065567355366740075	0.0029390827231059362	0.001103196772837214	0.0003705075954057058	0.00015819425421816652	8.326013379903502e-05	2.0815033449758754e-05	4.163006689951751e-06	4.163006689951751e-06	0.0	0.0	0.0	0.0	0.0	0.0	0.0	0.0	0.0
0.7795833333333333	0.0368625	0.03552916666666667	0.03562083333333333	0.03295	0.027291666666666665	0.01995	0.014033333333333333	0.008645833333333333	0.004883333333333333	0.002458333333333333	0.0012458333333333334	0.0005916666666666667	0.0002375	8.75e-05	1.6666666666666667e-05	4.166666666666667e-06	4.166666666666667e-06	4.166666666666667e-06	0.0	0.0	0.0	0.0	0.0	0.0
0.5164870864692187	0.06338688113554106	0.06877220456732071	0.07632748430842534	0.07704802642265418	0.0660316455432596	0.05091692107773108	0.03394461405182072	0.02137052941102971	0.012424145241298309	0.006897212376664431	0.0033653065219473796	0.0016243434945043046	0.000882976463679263	0.0003207037155816191	0.00014993939949270503	3.748484987317626e-05	1.2494949957725419e-05	0.0	0.0	0.0	0.0	0.0	0.0	0.0
0.8348406393588083	0.045010893427701384	0.03165134366160806	0.026252535898322455	0.020562125863871728	0.015279959009052168	0.010472687281558656	0.007052609215464918	0.004215735691701416	0.0022453374879714064	0.0013038787267811692	0.0006165305161776774	0.0002749392842413967	0.00012913814865883784	4.9988960771163036e-05	2.916022711651177e-05	8.331493461860506e-06	4.165746730930253e-06	0.0	0.0	0.0	0.0	0.0	0.0	0.0
0.9337627759884334	0.032866529722792824	0.01651243119820334	0.008479131336952763	0.004841646493139612	0.001754159357669343	0.0010499956250182292	0.0005041645659809751	0.00016666597222511574	6.249973958441839e-05	0.0	0.0	0.0	0.0	0.0	0.0	0.0	0.0	0.0	0.0	0.0	0.0	0.0	0.0	0.0
0.7049551616266945	0.0931762252346194	0.06498852971845673	0.0490177267987487	0.03445255474452555	0.02307820646506778	0.013881126173096977	0.00783733055265902	0.004542231491136601	0.002227320125130344	0.0010552659019812305	0.0004921793534932221	0.0001835245046923879	7.924921793534932e-05	2.502606882168926e-05	8.342022940563087e-06	0.0	0.0	0.0	0.0	0.0	0.0	0.0	0.0	0.0
0.5436899284360308	0.09931275208136749	0.07933830467712709	0.0759897455596102	0.0637854584018772	0.05040374771404474	0.034992860304125996	0.02251300593722078	0.014271041226524596	0.00801232536971934	0.004434126911225606	0.0017995373811094503	0.0008350521490067055	0.00035489716332784985	0.00016283516905630756	7.515469341060349e-05	2.5051564470201163e-05	4.175260745033527e-06	0.0	0.0	0.0	0.0	0.0	0.0	0.0
0.8388367237218839	0.08522023980695415	0.039938652096539594	0.020646570227095602	0.009885681182614204	0.003730052554148277	0.0015920447773012758	0.00011669438158229246	3.334125188065499e-05	0.0	0.0	0.0	0.0	0.0	0.0	0.0	0.0	0.0	0.0	0.0	0.0	0.0	0.0	0.0	0.0
0.8837760713483473	0.09196831920398672	0.01870647842328139	0.003918501817818784	0.0010316225592559005	0.000278704481734457	9.56746728342166e-05	0.00010399420960240934	6.23965257614456e-05	2.495861030457824e-05	2.495861030457824e-05	8.319536768192748e-06	0.0	0.0	0.0	0.0	0.0	0.0	0.0	0.0	0.0	0.0	0.0	0.0	0.0
0.5840756543653467	0.05612945080719615	0.061872561984845836	0.0669710806697108	0.06398516189668221	0.05531435320341676	0.04249320058886643	0.02972611057048515	0.018252364198917084	0.010496460979281549	0.005381307649441492	0.0027987790170588282	0.001501276709001838	0.0006154818640783159	0.00022456770716370987	0.00011644251482562734	3.326928995017924e-05	8.31732248754481e-06	4.158661243772405e-06	0.0	0.0	0.0	0.0	0.0	0.0
0.2915071187203387	0.06579972583447569	0.09051628951546035	0.11122870321373661	0.11688284632147367	0.10280790496706264	0.08256632264032233	0.057478927171136784	0.03684567980966746	0.021683242986487557	0.011891617118262008	0.006104141232744864	0.0027541551910200373	0.001170828454881438	0.000429164878479673	0.00022083241319827834	8.749963541818576e-05	1.6666597222511573e-05	4.166649305627893e-06	4.166649305627893e-06	0.0	0.0	0.0	0.0	0.0
0.8987883434304714	0.04205381621819818	0.02425813118224015	0.01483737635519704	0.00925825618119849	0.005416621528153932	0.0029749752085399287	0.001433321388988425	0.0006208281597653353	0.0002041649652919559	0.00012083232639728002	2.083315972366897e-05	1.2499895834201382e-05	0.0	0.0	0.0	0.0	0.0	0.0	0.0	0.0	0.0	0.0	0.0	0.0
0.6365677673073878	0.05530282200614892	0.054203014472467316	0.05688587830463002	0.05481124136609427	0.04710009081744028	0.03781421584556036	0.024824822322760183	0.015326484531873588	0.0087401371426667	0.004453387323884987	0.0020871347514185017	0.0010456503445230418	0.0004832487647994934	0.00018330125561360095	0.00011248031594470968	4.999125153098208e-05	4.16593762758184e-06	4.16593762758184e-06	0.0	0.0	0.0	0.0	0.0	0.0
0.3472735530268624	0.0472789696709597	0.07645384810896622	0.10387040053999776	0.10959537668593047	0.1002912487864634	0.07899550418539923	0.056212265782225906	0.03674151357702676	0.02127907800384165	0.011699951250203124	0.005820809079962167	0.00264998895837934	0.0011208286632139032	0.00039583168403464986	0.00022083241319827834	8.333298611255787e-05	4.166649305627893e-06	8.333298611255787e-06	4.166649305627893e-06	0.0	0.0	0.0	0.0	0.0
0.20156042482857392	0.14328180489693618	0.1418246312309787	0.13600009992047996	0.11809768059585912	0.09413758217418637	0.06732142336723691	0.04301576661906566	0.025679563347502612	0.01537942720584868	0.007789634082875712	0.003422276438334492	0.0015820742658967238	0.00048711233976293864	0.00024147449321581575	8.743041995745052e-05	4.579688664437885e-05	2.9143473319150176e-05	1.6653413325228672e-05	0.0	0.0	0.0	0.0	0.0	0.0
0.9230247668488615	0.059084367018577215	0.013207044866515253	0.0032861623447392285	0.0009525711100573206	0.00029533864110947494	0.00013311037345779152	1.2479097511667955e-05	0.0	4.159699170555985e-06	0.0	0.0	0.0	0.0	0.0	0.0	0.0	0.0	0.0	0.0	0.0	0.0	0.0	0.0	0.0
0.19716533466533467	0.09023060273060272	0.10664335664335664	0.1261863136863137	0.1281135531135531	0.1134032634032634	0.08864468864468865	0.061496836496836495	0.04013070263070263	0.023622211122211124	0.012633200133200134	0.006601731601731602	0.0031385281385281384	0.0011821511821511822	0.0005244755244755245	0.000178987678987679	6.66000666000666e-05	1.665001665001665e-05	1.2487512487512488e-05	8.325008325008325e-06	0.0	0.0	0.0	0.0	0.0
0.6507125	0.04337083333333333	0.04835	0.054779166666666664	0.05510416666666667	0.047983333333333336	0.037941666666666665	0.026504166666666665	0.016716666666666668	0.009370833333333333	0.005	0.0023041666666666666	0.0011333333333333334	0.0004333333333333333	0.00020833333333333335	5e-05	2.0833333333333333e-05	1.25e-05	4.166666666666667e-06	0.0	0.0	0.0	0.0	0.0	0.0
0.8429098357243366	0.10862343155458232	0.03393337385410856	0.00994563000091588	0.003022405768382139	0.001007468589460713	0.00024978560069273875	0.00013738208038100631	6.660949351806367e-05	4.163093344878979e-05	3.3304746759031834e-05	2.0815466724394894e-05	4.163093344878979e-06	0.0	4.163093344878979e-06	0.0	0.0	0.0	0.0	0.0	0.0	0.0	0.0	0.0	0.0
0.765428138124125	0.04232634491033931	0.03875574961669222	0.038018298780081325	0.03441020598626758	0.02826478234784348	0.020711119258716087	0.014140723951736552	0.008699420038664089	0.004799680021331911	0.0024623358442770484	0.0012582494500366643	0.0004374708352776482	0.00020415305646290246	5.416305579628025e-05	2.4998333444437037e-05	4.166388907406173e-06	0.0	0.0	0.0	0.0	0.0	0.0	0.0	0.0
0.8912551200506177	0.04702953811315728	0.02614555929268374	0.015718139132172234	0.009007958972992773	0.005336508042225848	0.0028264344467015218	0.0014860634719770888	0.0006951613440341004	0.00029138499450531154	8.741549835159346e-05	4.995171334376769e-05	4.578907056512038e-05	2.4975856671883846e-05	0.0	0.0	0.0	0.0	0.0	0.0	0.0	0.0	0.0	0.0	0.0
0.40694171905660614	0.06691747178442425	0.08045761518495836	0.09534760672757649	0.09463518687480992	0.08342394813916768	0.06478437842409396	0.045003270465405976	0.02865927583146896	0.01668145666945802	0.009219796106271378	0.004366175471926075	0.0020706003907893697	0.0009290621471751095	0.0003291296395822137	0.00014998312689822396	6.665916751032176e-05	1.666479187758044e-05	0.0	0.0	0.0	0.0	0.0	0.0	0.0
0.9077253755217315	0.03866853282014113	0.021868986028842068	0.013108895053860188	0.008106104154690793	0.004736197545674939	0.002828388859730241	0.0015912290786700325	0.000708138595219648	0.0004332141994284905	0.0001249656344505261	8.747594411536828e-05	8.33104229670174e-06	4.16552114835087e-06	0.0	0.0	0.0	0.0	0.0	0.0	0.0	0.0	0.0	0.0	0.0
0.3213643400501571	0.09602039666676403	0.10018485522455946	0.10840110662766486	0.10543007006138196	0.08988637454255634	0.06821282970368918	0.046948219673102524	0.029643600796171034	0.017095978668625104	0.008996565782171277	0.004389789982766319	0.00197790917474452	0.0009054985040497064	0.00033799713745634203	0.00013770253748221343	4.1728041661276795e-05	2.0864020830638398e-05	4.172804166127679e-06	0.0	0.0	0.0	0.0	0.0	0.0
0.46619827349388565	0.05589084885163202	0.07063774172334279	0.08530138936292424	0.08677482997161337	0.07637750047866008	0.05952450323407727	0.04140617846112864	0.02610986705736429	0.015600156501036404	0.008599232478959768	0.004145612560040624	0.002072806280020312	0.0008491013677191639	0.00034546771333671865	0.0001207055865875282	2.9135831245265428e-05	1.2486784819399468e-05	4.16226160646649e-06	0.0	0.0	0.0	0.0	0.0	0.0
0.9199588785669097	0.03653481170712217	0.018808477341590916	0.010975427030266707	0.006343022675057436	0.004037225718376452	0.0018438051476708953	0.0007616621716112277	0.00046615389737954916	0.0002414011254286951	2.9134618586221823e-05	0.0	0.0	0.0	0.0	0.0	0.0	0.0	0.0	0.0	0.0	0.0	0.0	0.0	0.0
0.930868682996746	0.0345739915919119	0.015620377738982612	0.008845575337385994	0.004658197469240481	0.0027999183357152084	0.0014416246192819377	0.000674980313074202	0.00032915706625223434	0.00011666326398813368	5.416508685163349e-05	8.333090284866692e-06	4.166545142433346e-06	4.166545142433346e-06	0.0	0.0	0.0	0.0	0.0	0.0	0.0	0.0	0.0	0.0	0.0
0.9485629286422613	0.03343305472454396	0.009887417604853293	0.004179131840567995	0.0020749827084774295	0.0009958250347913767	0.00044582961808651596	0.0002041649652919559	8.333263889467587e-05	6.66661111157407e-05	3.7499687502604144e-05	1.2499895834201382e-05	1.2499895834201382e-05	4.166631944733794e-06	0.0	0.0	0.0	0.0	0.0	0.0	0.0	0.0	0.0	0.0	0.0
0.918483763839176	0.054294155148777654	0.01735912896007734	0.006083612165557588	0.002429278008575393	0.0007958698106996571	0.0003083474659255216	0.00014167316001983425	5.00022917717062e-05	4.583543412406402e-05	8.333715295284366e-06	0.0	0.0	0.0	0.0	0.0	0.0	0.0	0.0	0.0	0.0	0.0	0.0	0.0	0.0
0.24226391828164837	0.09320791188282149	0.10901751345586642	0.12321907650264119	0.12164853110263119	0.1038642915465498	0.07870640382596523	0.05499408441785673	0.03420622885804269	0.019346453150255787	0.010798020362933463	0.00514072420056323	0.0022329239639399443	0.0008540100981486728	0.0002541200779857026	0.00016247021379413773	6.248854376697606e-05	1.249770875339521e-05	8.331805835596807e-06	0.0	0.0	0.0	0.0	0.0	0.0
0.8815379935916934	0.03479152170199291	0.023874900521247827	0.019254086441306495	0.014316607014137442	0.010491622951571035	0.006829138211924117	0.0040874829688209635	0.002366656805596643	0.001366660972245949	0.0005999975000104167	0.000274998854171441	0.00015416602430823204	2.4999895833767358e-05	1.6666597222511573e-05	4.166649305627893e-06	4.166649305627893e-06	4.166649305627893e-06	0.0	0.0	0.0	0.0	0.0	0.0	0.0
0.6131199013904447	0.07346994865473747	0.06421281008082819	0.06370477098680348	0.05772490099484049	0.04489899599815107	0.03295174877883226	0.020983680285168175	0.013258987503071138	0.007699707252882705	0.004251704221305161	0.0020571419053131727	0.0009869284039660364	0.0003872757028221155	0.0001457489204169252	7.91208425120451e-05	4.164254869055006e-05	2.082127434527503e-05	4.164254869055005e-06	0.0	0.0	0.0	0.0	0.0	0.0
0.8068293089439363	0.0865268026417217	0.046330131877747455	0.027850580220421257	0.015416987853913624	0.00852517760786683	0.004491760245005104	0.002191712327340153	0.0010416883685076773	0.0004750098960395008	0.00020833767370153546	7.500156253255276e-05	3.750078126627638e-05	0.0	0.0	0.0	0.0	0.0	0.0	0.0	0.0	0.0	0.0	0.0	0.0
0.2938571089287128	0.05471227203219987	0.08616630764038483	0.11049120628664047	0.11921200328331966	0.10593289194628355	0.08487047970633456	0.059362252657280595	0.03873733859442252	0.022620739080253832	0.01232078199674168	0.006458306423723235	0.0030999870833871524	0.0013166611805784142	0.000549997708342882	0.00020416581597576677	5.416644097316261e-05	2.9166545139395252e-05	4.166649305627893e-06	0.0	0.0	0.0	0.0	0.0	0.0
0.2188240882329657	0.05727892800446665	0.0933912775363436	0.12294948771046788	0.1318119507835384	0.11879533835275687	0.09507043720651163	0.06807888300465414	0.04285398810838288	0.025341561076828847	0.013441610659955583	0.00678330506956221	0.003154153524360315	0.001287494635439019	0.0005749976041766493	0.00022916571180953412	7.083303819567418e-05	3.749984375065104e-05	1.2499947916883679e-05	1.2499947916883679e-05	0.0	0.0	0.0	0.0	0.0
0.7754933696616715	0.07001537288622814	0.049309886557265044	0.036715784912907806	0.026408868780542674	0.01777255627351239	0.010731857702899184	0.006636587469222982	0.0036703286631421515	0.001616444405560902	0.0008540492348968683	0.0004791007903079993	0.00019164031612319972	6.249140743147817e-05	3.332875063012169e-05	8.332187657530422e-06	0.0	0.0	0.0	0.0	0.0	0.0	0.0	0.0	0.0
0.8233085210904065	0.031144360626800552	0.028009525236881983	0.027368403523671547	0.026369252801785148	0.021806464505170604	0.016436029375031223	0.010840785332467403	0.006864998084961116	0.003780120231136867	0.0021856422041264924	0.0011032289220828963	0.00042880218480957855	0.00018317763234583937	0.0001165675842200796	2.4978768047159912e-05	2.4978768047159912e-05	4.163128007859985e-06	0.0	0.0	0.0	0.0	0.0	0.0	0.0
0.46241408487101787	0.14445829182592312	0.10989217104248553	0.08987691576670265	0.07007006589778965	0.049458771158358936	0.032144449955609646	0.019444224460959416	0.011070495212927804	0.005643618418036237	0.003017710291475802	0.001508855145737901	0.0005376859497242797	0.00032094432657960877	0.00010420270343493792	4.168108137397517e-06	2.50086488243851e-05	4.168108137397517e-06	4.168108137397517e-06	0.0	0.0	0.0	0.0	0.0	0.0
0.7784011161783386	0.10766539638907978	0.05544241061202391	0.03008267216426147	0.014831011432498282	0.007580017075862643	0.003581766310572458	0.0016659378188709107	0.0005997376147935279	0.00010412111367943192	2.498906728306366e-05	2.082422273588638e-05	0.0	0.0	0.0	0.0	0.0	0.0	0.0	0.0	0.0	0.0	0.0	0.0	0.0
0.9004240191701517	0.03967756269960256	0.021794834524546183	0.015710720085053014	0.010386600828104041	0.006129797210028614	0.002853096668895432	0.001636273780996798	0.0006603236831941393	0.00033639131030644835	0.00020764895697928908	9.967149935005877e-05	2.907085397710047e-05	2.907085397710047e-05	1.2458937418757346e-05	8.305958279171565e-06	4.152979139585782e-06	0.0	0.0	0.0	0.0	0.0	0.0	0.0	0.0
0.9865236294581133	0.01133164531658643	0.001669970515233796	0.00040812247005713717	4.997418000699638e-05	4.164515000583032e-06	8.329030001166064e-06	4.164515000583032e-06	0.0	0.0	0.0	0.0	0.0	0.0	0.0	0.0	0.0	0.0	0.0	0.0	0.0	0.0	0.0	0.0	0.0
0.2637905675393019	0.051266453056445595	0.0876413014945771	0.11755784350898538	0.12414531606118308	0.11304119566168475	0.0891787950883538	0.06373306777888425	0.040991495868767214	0.02394990020874913	0.013229111545368561	0.006574972604280816	0.0028333215278269672	0.0011833284027983216	0.0005791642534822771	0.00019999916667013887	7.083303819567418e-05	1.6666597222511573e-05	1.2499947916883679e-05	4.166649305627893e-06	0.0	0.0	0.0	0.0	0.0
0.8455881433827359	0.046803971650118126	0.030454039774834272	0.023599901667076387	0.0186874221357411	0.013649943125236978	0.008970795955016854	0.00553747692717947	0.003224986562555989	0.0018416589930875288	0.0008916629514043691	0.00040833163195153353	0.00027083220486581305	4.583314236190682e-05	1.6666597222511573e-05	4.166649305627893e-06	4.166649305627893e-06	0.0	0.0	0.0	0.0	0.0	0.0	0.0	0.0
0.6755673843052484	0.09604195041088245	0.06684493092260083	0.052625440974955535	0.040021991478302155	0.027697600513134493	0.01813047444115405	0.010795816621059339	0.005968520531627328	0.003307051850741171	0.0016951764524580058	0.0007455444348648232	0.0003290391639906203	0.0001541069502234551	4.581557979616232e-05	8.330105417484058e-06	8.330105417484058e-06	4.165052708742029e-06	4.165052708742029e-06	0.0	4.165052708742029e-06	0.0	0.0	0.0	0.0
0.49360838659677836	0.04259131173906884	0.06480362663644469	0.08117849017924851	0.08494095882534312	0.07510354080382664	0.05933700552495396	0.041453821218156515	0.026695610869909417	0.015254039549670419	0.008024933125557287	0.004012466562778643	0.0018166515279039342	0.0007333272222731477	0.0003291639236339697	8.749927083940967e-05	1.2499895834201382e-05	1.6666527778935175e-05	0.0	0.0	0.0	0.0	0.0	0.0	0.0
0.4220232415698268	0.04849979791750868	0.07199553335194436	0.09169961791825867	0.0955871017204095	0.08626214057441427	0.06809554960187666	0.04824146566055975	0.030349873542193574	0.018287423802400823	0.009949958541839408	0.0049249794792521695	0.002420823246569806	0.0010333290277957175	0.0004374981770909288	0.00014166607639134836	3.749984375065104e-05	8.333298611255787e-06	0.0	4.166649305627893e-06	0.0	0.0	0.0	0.0	0.0
0.7804718599576942	0.04037375705791236	0.03542280850780326	0.03451922916770766	0.03137543929778977	0.025604190609437198	0.019553956594879993	0.013607821582637953	0.00901913756058562	0.005167474474924633	0.002723229900564633	0.0012491880277819417	0.0005829544129649062	0.00018737820416729126	8.327920185212945e-05	2.9147720648245306e-05	2.4983760555638835e-05	4.163960092606472e-06	0.0	0.0	0.0	0.0	0.0	0.0	0.0
0.8606209803725549	0.060161118331167315	0.03243610250258256	0.020102302642540572	0.01223799526808624	0.007081208970642141	0.0037447099203572263	0.0020660468526108836	0.0008289179912692859	0.00039988003598920324	0.00019577460095304743	8.74737578726382e-05	2.0827085207771004e-05	1.66616681662168e-05	0.0	0.0	0.0	0.0	0.0	0.0	0.0	0.0	0.0	0.0	0.0
0.5827318676290117	0.06908084947064085	0.07204692472492044	0.0711317261892381	0.06226262037980739	0.049732720427647314	0.036333381866589014	0.024772760363583418	0.015088295858726626	0.008611186222102045	0.004447032884747385	0.0021590365455415273	0.0010358383426586517	0.00040767934771304367	9.567984691224494e-05	4.99199201281278e-05	1.247998003203195e-05	0.0	0.0	0.0	0.0	0.0	0.0	0.0	0.0
0.9181133175138421	0.06210815536405645	0.014304150534948587	0.0038466341950793054	0.0010532450772240956	0.00029973772948669914	0.00013737979268140378	4.579326422713459e-05	3.746721618583739e-05	2.0815120103242997e-05	8.326048041297199e-06	2.0815120103242997e-05	4.1630240206485995e-06	0.0	0.0	0.0	0.0	0.0	0.0	0.0	0.0	0.0	0.0	0.0	0.0
0.9585166666666667	0.0216375	0.00915	0.004720833333333333	0.0026958333333333335	0.0014208333333333334	0.0009208333333333333	0.0004875	0.00025416666666666665	9.583333333333334e-05	7.5e-05	1.6666666666666667e-05	4.166666666666667e-06	4.166666666666667e-06	0.0	0.0	0.0	0.0	0.0	0.0	0.0	0.0	0.0	0.0	0.0
0.9956250182290907	0.0038833171528451964	0.000195832517364511	4.1666493056278935e-05	8.333298611255787e-05	6.249973958441839e-05	2.9166545139395252e-05	3.749984375065104e-05	1.2499947916883679e-05	2.0833246528139467e-05	0.0	8.333298611255787e-06	0.0	0.0	0.0	0.0	0.0	0.0	0.0	0.0	0.0	0.0	0.0	0.0	0.0
0.44015529256903396	0.06033832785560457	0.07288503434515106	0.08900163707026905	0.08940569767102802	0.07963742850834989	0.062308643980955	0.043767677651283206	0.02803430766090568	0.016262397787247515	0.009326718403085856	0.0047529190254224935	0.0024410258973686073	0.0011038768989806843	0.0004248884667774709	9.580818368511599e-05	4.582130524070765e-05	0.0	8.33114640740139e-06	4.165573203700695e-06	0.0	0.0	0.0	0.0	0.0
0.8873627059930551	0.05389752600154885	0.026763483749552414	0.015717509513777282	0.008322993779613453	0.004883877790638609	0.0018444653548618107	0.0008118978424335284	0.00029145050754024096	6.66172588663408e-05	2.49814720748778e-05	1.24907360374389e-05	0.0	0.0	0.0	0.0	0.0	0.0	0.0	0.0	0.0	0.0	0.0	0.0	0.0
0.5811701861280361	0.04156163926216509	0.055404390284617314	0.06709373174192472	0.06766964360237042	0.06056673065687338	0.046544528837325766	0.03278524330189467	0.02172189299724564	0.012448877389199565	0.006940155245805859	0.0032676738168767217	0.0015858442534012185	0.0007637092062432185	0.00031716885068024375	0.00011267840747850764	2.921292045739087e-05	1.2519823053167516e-05	4.173274351055838e-06	0.0	0.0	0.0	0.0	0.0	0.0
0.20500416666666665	0.05830833333333333	0.0959125	0.12555833333333333	0.13413333333333333	0.119825	0.09607916666666666	0.06902916666666667	0.043991666666666665	0.025558333333333332	0.0140375	0.006958333333333334	0.0032083333333333334	0.0013916666666666667	0.0006208333333333334	0.00025833333333333334	7.083333333333334e-05	4.5833333333333334e-05	8.333333333333334e-06	0.0	0.0	0.0	0.0	0.0	0.0
0.7095210127088462	0.049923147095210126	0.04586598019735993	0.050048111168039186	0.04576600893909668	0.03593966734563813	0.025759260879163907	0.01613702727132616	0.00960973720055484	0.005752512819231137	0.003044957907934802	0.0015620509103632706	0.0006248203641453082	0.00023326626928091507	0.00014162594920626986	3.748922184871849e-05	2.4992814565812327e-05	4.165469094302055e-06	4.165469094302055e-06	0.0	0.0	0.0	0.0	0.0	0.0
0.658745808684655	0.13542004675968683	0.08154240404695937	0.052142874971919224	0.03501152351712719	0.01809233790113904	0.010412766559335714	0.005191822878965629	0.002092537586634384	0.001152351712719134	0.0001289635490768706	6.656183178161063e-05	0.0	0.0	0.0	0.0	0.0	0.0	0.0	0.0	0.0	0.0	0.0	0.0	0.0
0.9989918052934388	0.0006749072002599643	0.00011665062720542592	4.582703211641733e-05	3.74948444588869e-05	4.1660938287652115e-05	1.6664375315060844e-05	4.1660938287652115e-05	1.2498281486295635e-05	1.2498281486295635e-05	4.166093828765211e-06	0.0	0.0	4.166093828765211e-06	0.0	0.0	0.0	0.0	0.0	0.0	0.0	0.0	0.0	0.0	0.0
0.8900093300678096	0.054901617767114844	0.026711484313823496	0.014773995768147814	0.00705586378100998	0.003427966878259276	0.0017868745938921377	0.000699755085719998	0.00030822545442428485	0.00016244314489928524	7.49737591842855e-05	3.332167074857133e-05	2.9156461904999916e-05	1.6660835374285666e-05	8.330417687142833e-06	0.0	0.0	0.0	0.0	0.0	0.0	0.0	0.0	0.0	0.0
0.16989929208628296	0.055483102153741026	0.09637043178986754	0.1298994587522552	0.14109524543647733	0.1269411377452594	0.10310373706776221	0.07296636264015567	0.047333136111932864	0.027545718559506	0.015599935000270833	0.007720801163328486	0.003433319027837384	0.0015458268923879484	0.0006999970833454861	0.0002458323090320457	6.666638889004629e-05	2.9166545139395252e-05	1.2499947916883679e-05	4.166649305627893e-06	4.166649305627893e-06	0.0	0.0	0.0	0.0
0.8614903856169663	0.048136497156309244	0.030582696193829296	0.021966209037311724	0.015403845753213475	0.009324805733213891	0.005974875523426596	0.00340409574800525	0.002058290452282244	0.0009291473094310535	0.0003958250869773546	0.0001666631945167809	0.00011249765629882711	4.999895835503427e-05	4.166579862919522e-06	0.0	0.0	0.0	0.0	0.0	0.0	0.0	0.0	0.0	0.0
0.6845249253302341	0.06529699196440845	0.0539163615308031	0.04987982020936694	0.04522259296750355	0.03563320378076874	0.026077140012580345	0.017654140474970527	0.010739116126586602	0.005669486830211158	0.002861820317674552	0.0013705078377218745	0.0007206621760665175	0.0002749347030080356	0.00011663896491249995	3.332541854642856e-05	8.33135463660714e-06	0.0	0.0	0.0	0.0	0.0	0.0	0.0	0.0
0.2035189174100168	0.06660361557722995	0.09986792602190678	0.12689101188665802	0.13122403829728727	0.11957902981872118	0.09356837224029965	0.06519121562222675	0.0423303349346088	0.0254856947632876	0.013457380102242757	0.006841182082935792	0.0032331043217772074	0.001320739780932184	0.0005707929021694296	0.00021248494898278039	8.332743097363937e-05	2.0831857743409842e-05	0.0	0.0	0.0	0.0	0.0	0.0	0.0
0.8390126028538694	0.039850015623372564	0.02918029371940423	0.024814081866472243	0.021076971148838664	0.016260806166024374	0.011852931986251432	0.008119987501301948	0.004712009165711905	0.002762212269555255	0.0013581918550151027	0.0005999375065097386	0.0002541401937298198	9.165711905009894e-05	4.166232684095407e-05	8.332465368190814e-06	4.166232684095407e-06	0.0	0.0	0.0	0.0	0.0	0.0	0.0	0.0
0.35667918084451866	0.07643693314750408	0.0896416927204316	0.10303060741894035	0.10406857267221643	0.08970865822064296	0.06852663343503719	0.04665402692850177	0.029866613094266498	0.017791896337405674	0.00921194162282519	0.00484244273403396	0.002293568382239075	0.0008119566900627383	0.0002929740634246994	0.00010463359408024978	3.348275010567993e-05	4.185343763209991e-06	0.0	0.0	0.0	0.0	0.0	0.0	0.0
0.8218606296427308	0.1009717222580578	0.04317609604860692	0.021136519694542125	0.007802908924447034	0.003566449572400591	0.0012817578393224994	0.00019143136561310058	1.2484654279115254e-05	0.0	0.0	0.0	0.0	0.0	0.0	0.0	0.0	0.0	0.0	0.0	0.0	0.0	0.0	0.0	0.0
0.4477543614329471	0.17388300705819684	0.1103758822746038	0.08482321214542549	0.06460996803835398	0.04641513517112798	0.031262485017978424	0.019422526301771208	0.01095352243973898	0.00583050339592489	0.0026884405380210416	0.001277633506458916	0.000449460647223332	0.00016646690637901184	6.242508989212944e-05	2.080836329737648e-05	4.161672659475296e-06	0.0	0.0	0.0	0.0	0.0	0.0	0.0	0.0
0.7879741959128258	0.10038439594031243	0.04838058113336415	0.028290375108801127	0.016279563712690064	0.009208011094591387	0.005197466235210335	0.0023197024783751254	0.0011327811025458423	0.000503921005176643	0.00022489036594660104	5.414027328344099e-05	3.33170912513483e-05	8.329272812837075e-06	8.329272812837075e-06	0.0	0.0	0.0	0.0	0.0	0.0	0.0	0.0	0.0	0.0
0.4361380321830651	0.05647452937892184	0.07427438104682461	0.08879092674227715	0.09060757827018108	0.08236598028349763	0.06412446562945309	0.04447046274614378	0.0286414279881001	0.016404029966416947	0.008999925000624995	0.00467912767393605	0.002324980625161457	0.0010124915625703119	0.00039583003474971044	0.00019166506945775453	7.916600694994208e-05	2.4999791668402765e-05	0.0	0.0	0.0	0.0	0.0	0.0	0.0
0.904250398956671	0.02897487927133637	0.018999920833663194	0.014895771267619718	0.011437452343948567	0.008283298819588251	0.005362477656343099	0.003558318507006221	0.002112491197953342	0.001054162274323857	0.0006124974479273003	0.00028749880208832465	9.166628472381364e-05	4.1666493056278935e-05	3.3333194445023147e-05	4.166649305627893e-06	0.0	0.0	0.0	0.0	0.0	0.0	0.0	0.0	0.0
0.7232527457892349	0.06628183305102028	0.05071646474693791	0.04419898700250128	0.03744428305663879	0.02858367634022399	0.020339025374879825	0.012814376740179044	0.007745227383394998	0.004374118205238121	0.0023223196560636264	0.0010945700171052578	0.0004578049501200698	0.00022057874869421543	0.0001165321691214723	1.66474527316389e-05	2.0809315914548624e-05	0.0	0.0	0.0	0.0	0.0	0.0	0.0	0.0
0.7700439610809009	0.06043294372564952	0.043315207200450026	0.03642310977769444	0.029939371210700668	0.022659749567681315	0.015221784694876762	0.009967289622268059	0.006025376586036627	0.0032043669396003916	0.0016126007875492219	0.0007292122424318187	0.00023751484467779237	0.00010000625039064942	3.750234389649353e-05	4.1669270996103925e-05	8.333854199220785e-06	0.0	0.0	0.0	0.0	0.0	0.0	0.0	0.0
0.89536720244371	0.08386292886820051	0.0165858903247584	0.003292174210190738	0.0006000925142626154	0.00012501927380471157	3.7505782141413465e-05	6.66769460291795e-05	2.917116388776603e-05	1.6669236507294874e-05	4.1673091268237185e-06	1.2501927380471156e-05	0.0	0.0	0.0	0.0	0.0	0.0	0.0	0.0	0.0	0.0	0.0	0.0	0.0
0.6601052116978026	0.18095743480677065	0.0832334003267496	0.04168773268373397	0.019554835016525506	0.008611648497662194	0.0035516260179586927	0.0013997584894307788	0.0005766169299744701	0.00018384887622374408	7.103252035917385e-05	5.0140602606475656e-05	1.6713534202158553e-05	0.0	0.0	0.0	0.0	0.0	0.0	0.0	0.0	0.0	0.0	0.0	0.0
0.48825561384575	0.0651993649656023	0.07277060840795543	0.08126690195718934	0.08122939992582931	0.06943292761691258	0.053507064966018994	0.03730202052611183	0.02338459999916662	0.014038260405771979	0.007342064361819598	0.003529357840216345	0.0016667569493347557	0.0006458683178672179	0.00028751557376024533	8.750473984007467e-05	3.333513898669511e-05	1.6667569493347555e-05	0.0	4.166892373336889e-06	0.0	0.0	0.0	0.0	0.0
0.8625207310670144	0.060922251206360585	0.032844677428764305	0.0195517922476227	0.011909425030627807	0.006296410504296227	0.0032252956521014427	0.0015876455341739659	0.0006958971239030245	0.00027502521064430905	0.00010417621615314737	4.583753510738484e-05	1.666819458450358e-05	4.167048646125895e-06	0.0	0.0	0.0	0.0	0.0	0.0	0.0	0.0	0.0	0.0	0.0
0.9542265827841022	0.03121879368883563	0.009474236069502696	0.003399407496172026	0.001194161507223221	0.0004244058318354304	6.241262232873977e-05	0.0	0.0	0.0	0.0	0.0	0.0	0.0	0.0	0.0	0.0	0.0	0.0	0.0	0.0	0.0	0.0	0.0	0.0
0.22654850295409282	0.07250652067031657	0.09675174787296985	0.12300942476438088	0.12703432414189644	0.1137721556961076	0.08911860536819913	0.06254843628909278	0.04034899127521812	0.024541053140338158	0.012316358757697723	0.006524836879078023	0.0029582593768489123	0.0012833012508020633	0.00044998875028124297	0.00017916218761197637	8.333125005208203e-05	1.6666250010416408e-05	8.333125005208204e-06	0.0	0.0	0.0	0.0	0.0	0.0
0.8263297286285075	0.1001500920925166	0.04025045838374515	0.018011051101991943	0.008627177062934737	0.0038209039618491676	0.00160486281749051	0.0007151202191926626	0.0002785642714296999	0.0001080995680174955	6.236513539470894e-05	2.078837846490298e-05	8.315351385961192e-06	8.315351385961192e-06	4.157675692980596e-06	0.0	0.0	0.0	0.0	0.0	0.0	0.0	0.0	0.0	0.0
0.1629727400288963	0.0621687228576544	0.10085398198768367	0.13286893812273856	0.14027205842552537	0.1267898854556583	0.10083732704886976	0.07204093783960461	0.045992613534636025	0.02723498869546028	0.014668837360358747	0.007278208261682398	0.003460063538591575	0.0015239269014735457	0.0006203964708184653	0.0002581515516157373	0.00012074830640090935	2.49824082208778e-05	1.24912041104389e-05	0.0	0.0	0.0	0.0	0.0	0.0
0.9619347047555593	0.022020488048638296	0.00891563254768052	0.0038685766636128924	0.002036312151245107	0.0007370700424752228	0.0002706754393270592	0.0001249271258432581	6.246356292162904e-05	2.498542516865162e-05	4.164237528108604e-06	0.0	0.0	0.0	0.0	0.0	0.0	0.0	0.0	0.0	0.0	0.0	0.0	0.0	0.0
0.35879198489981123	0.061854939853414836	0.08300937095047022	0.1015929365783739	0.10482631032887911	0.09332616657708222	0.07315091438642983	0.051113138914236425	0.033046246411413474	0.019633578753067746	0.010250128126601582	0.0052542323445709735	0.002429197031629562	0.0009791789064029967	0.0004875060938261728	0.00014583515627278673	6.66675000104168e-05	3.33337500052084e-05	8.3334375013021e-06	0.0	0.0	0.0	0.0	0.0	0.0
0.3429087895107313	0.06180521714502297	0.08453390977662822	0.10362234634079294	0.1079873215795546	0.09486324049430846	0.07477519128004564	0.053296014461063	0.03429504400378187	0.020046398687175386	0.011495545476128001	0.0057352775799377744	0.0025781676267113162	0.0012286905490788986	0.0005497869575539478	0.00017493221376716522	7.497094875735653e-05	2.0825263543710145e-05	4.165052708742029e-06	0.0	4.165052708742029e-06	0.0	0.0	0.0	0.0
0.5727462089651725	0.14863356107315448	0.09486335610731544	0.06954257623729379	0.04681303116147309	0.02952007998666889	0.018146975504082653	0.009815030828195301	0.005286618896850525	0.0025787368771871353	0.0012039660056657223	0.0005665722379603399	0.0001749708381936344	5.832361273121146e-05	2.0829861689718382e-05	8.331944675887353e-06	1.2497917013831027e-05	8.331944675887353e-06	0.0	0.0	0.0	0.0	0.0	0.0	0.0
0.3874483856317265	0.04457898092091283	0.07340802746655223	0.09583293402944154	0.10354956854346441	0.09354544356065184	0.0744663563901817	0.05264978062591406	0.034045691476285514	0.020041583160070167	0.011066620555747685	0.0052083116320348665	0.002304157066012225	0.0010958287673801359	0.0005291644618147424	0.0001374994270857205	5.416644097316261e-05	3.3333194445023147e-05	4.166649305627893e-06	0.0	0.0	0.0	0.0	0.0	0.0
0.26675804832117456	0.0600077493865069	0.09123027760302309	0.11606581145659302	0.12186535232627417	0.1098788012615668	0.08624733875234877	0.0620075910657073	0.0395010395010395	0.023210662489219602	0.01258233723163583	0.005957861669284515	0.0028622734033555675	0.0011040792603918856	0.0004666297251467592	0.0001791524837617022	5.416237881167741e-05	1.2499010495002479e-05	8.332673663334986e-06	0.0	0.0	0.0	0.0	0.0	0.0
0.2571685557952246	0.07114005646565007	0.09688272967278239	0.11734111748686216	0.11976464317540163	0.10955418786904633	0.08489835350161985	0.05923479883071132	0.03879723168405887	0.022586260025151367	0.011992704438133469	0.005846443413590066	0.002906565172853181	0.0011076595071331608	0.0005205166856828762	0.0001665653394185204	6.662613576740816e-05	2.082066742731505e-05	0.0	4.16413348546301e-06	0.0	0.0	0.0	0.0	0.0
0.7735971699646246	0.04572140485089397	0.03910048875610945	0.03742963453709838	0.031762897036212955	0.025887823597794974	0.0186585665654154	0.012491822814451848	0.007354258594899103	0.003920882344362638	0.002175027187839848	0.0011375142189277367	0.00044583890631966233	0.0002166693750338546	5.00006250078126e-05	3.33337500052084e-05	1.250015625195315e-05	4.16671875065105e-06	0.0	0.0	0.0	0.0	0.0	0.0	0.0
0.4463860173364328	0.10811273272095187	0.09506658709324697	0.09068031100408579	0.08040949705981779	0.06354883540405074	0.04587435468321571	0.030908430748170995	0.018546727821343763	0.010575474414780624	0.005450501020403905	0.0026417818881436994	0.001118479535580587	0.000425689972497089	0.00015859038191068023	6.260146654368956e-05	2.5040586617475825e-05	4.1734311029126374e-06	0.0	4.1734311029126374e-06	0.0	0.0	0.0	0.0	0.0
0.7793144818622632	0.05113891990068818	0.039841367703664206	0.036475430323429925	0.03111825771082932	0.023611550830653357	0.016134004299068534	0.010356089513938647	0.005861230066818856	0.0032409644577008315	0.0016746371619482446	0.0007623348274540516	0.00029576924999583424	0.00012080715844900272	3.7491876760035325e-05	1.2497292253345108e-05	4.16576408444837e-06	0.0	0.0	0.0	0.0	0.0	0.0	0.0	0.0
0.5844198582032974	0.15110263182011313	0.08806891553015471	0.06132998975264723	0.044517666269547035	0.029554864993210087	0.0191033982887754	0.011059642925577559	0.005490248352508935	0.002945072522931576	0.001537102915080271	0.0006956536228141063	0.00014996126000783132	2.499354333463855e-05	0.0	0.0	0.0	0.0	0.0	0.0	0.0	0.0	0.0	0.0	0.0
0.95790885947259	0.020903905367849567	0.008333229167968734	0.0051041028653808496	0.0031624604692441346	0.0019124760940488245	0.0012333179168593725	0.0007124910938613267	0.00035832885422265554	0.00019583088544726523	0.00011666520835156228	2.49996875039062e-05	4.166614583984367e-06	1.6666458335937467e-05	8.333229167968734e-06	4.166614583984367e-06	0.0	0.0	0.0	0.0	0.0	0.0	0.0	0.0	0.0
0.40875192065058524	0.07048006895604052	0.08221425507905376	0.09393178515363122	0.0939026370688686	0.08176037775917852	0.06373853335165498	0.04431758087552519	0.027815600887767383	0.0162104991401315	0.008848525731512827	0.004309752532760365	0.0022152544419599173	0.0008577864944431258	0.00044971330776629896	0.00014574042381315246	2.4984072653683278e-05	1.6656048435788852e-05	4.164012108947213e-06	4.164012108947213e-06	0.0	0.0	0.0	0.0	0.0
0.550598549148531	0.04890061125764072	0.06021325266565832	0.07066338329229116	0.07229673704254637	0.06294245344733476	0.04991729063279958	0.03555877781805606	0.022166943753463585	0.013154331095805364	0.007041754688600274	0.00369171281307683	0.001679187656512373	0.0007291757813639337	0.00030417046879752666	0.00010416796876627625	2.50003125039063e-05	8.3334375013021e-06	0.0	0.0	4.16671875065105e-06	0.0	0.0	0.0	0.0
0.817586930805245	0.07867925157033606	0.04263233309452007	0.02585847814858628	0.015890801246272013	0.008918009297055933	0.0052316766357320185	0.0027866175711024842	0.001387060764091371	0.0006581249271064163	0.00020410203435578734	9.996834335793665e-05	3.748812875922625e-05	1.2496042919742081e-05	1.666139055965611e-05	0.0	0.0	0.0	0.0	0.0	0.0	0.0	0.0	0.0	0.0
0.46297638989590884	0.05570834479252611	0.07134285071380353	0.08598561558783575	0.08796493070313607	0.07597653157320132	0.06092540273853873	0.041361435440991405	0.02685201390104258	0.015080297688993341	0.00848813661024577	0.004179480127676242	0.0018584727187872423	0.000770891150169596	0.0003416922935886858	0.00010417447975264811	5.417072947137702e-05	1.2500937570317773e-05	1.6667916760423697e-05	0.0	0.0	0.0	0.0	0.0	0.0
0.7733771131176845	0.035755805474417576	0.03439740988128623	0.036172491239181793	0.03478909450016459	0.02896382750876082	0.021571822041843585	0.015004854389159503	0.009271258266003859	0.005337744646629637	0.002904299780406602	0.001408397884903058	0.0005750263553746213	0.0002791794623920263	0.0001000045835434124	7.083658000991713e-05	1.250057294292655e-05	4.166857647642183e-06	0.0	4.166857647642183e-06	0.0	0.0	0.0	0.0	0.0
0.16608241671315688	0.07574294112259257	0.10528572737037561	0.13064855908140918	0.13711000274777888	0.12305053415156082	0.0973837814433333	0.06820736571271556	0.044081034497114834	0.025479404148313445	0.014063631897549481	0.007198348002031691	0.00327235484649908	0.0014904618766497081	0.0005453924744165134	0.00023730817589115465	5.828621863993272e-05	4.163301331423766e-05	1.6653205325695063e-05	4.163301331423766e-06	0.0	0.0	0.0	0.0	0.0
0.9822207592531635	0.014500060416918405	0.0023958433160138166	0.000575002395843316	0.00016666736111400465	7.500031250130209e-05	3.333347222280093e-05	2.083342013925058e-05	4.166684027850116e-06	4.166684027850116e-06	0.0	0.0	0.0	0.0	0.0	4.166684027850116e-06	0.0	0.0	0.0	0.0	0.0	0.0	0.0	0.0	0.0
0.9565771658299831	0.026516966275751452	0.00962359655883517	0.0040952361114004205	0.0017955714791592892	0.000691565813318891	0.0003874434978232341	0.00011248359614222926	8.74872414439561e-05	6.249088674568292e-05	1.6664236465515444e-05	2.0830295581894307e-05	8.332118232757722e-06	0.0	4.166059116378861e-06	0.0	0.0	0.0	0.0	0.0	0.0	0.0	0.0	0.0	0.0
0.3513471856566801	0.07107924817542573	0.08719632085846636	0.10288849268504016	0.10573366214549938	0.09166194554603926	0.07112923651148065	0.04943429866364515	0.03190922118172426	0.01917469257173326	0.009776885393408204	0.0049696737427933485	0.0021536641450328256	0.0010455893624820875	0.00034575265771320026	0.00010830806145232778	2.499416802746026e-05	1.249708401373013e-05	8.331389342486753e-06	0.0	0.0	0.0	0.0	0.0	0.0
0.5830353132952977	0.08113075733129294	0.07155807648164474	0.0699945108867413	0.06240539596467007	0.04859944443520351	0.03403666062309752	0.022817245795838253	0.013398426454199171	0.0070568372727423945	0.0034681215589081656	0.0014346546017066151	0.0007027728338794724	0.0002453467289875081	8.732680184301137e-05	2.495051481228896e-05	4.158419135381493e-06	0.0	0.0	0.0	0.0	0.0	0.0	0.0	0.0
0.841788954692651	0.04638262224982183	0.03171639458362334	0.02487298855125678	0.01935075164937755	0.014361983670849674	0.009431563855813353	0.005738958651990715	0.003229987621853888	0.0018129607942018596	0.0007501906734628384	0.00042510804829560845	9.585769716469602e-05	2.917408174577705e-05	8.335451927364872e-06	4.167725963682436e-06	0.0	0.0	0.0	0.0	0.0	0.0	0.0	0.0	0.0
0.5753292215369228	0.08283047174529089	0.07152025337556259	0.06856976162693783	0.062147857976329386	0.04915819303217203	0.03613102183697283	0.02369561593598933	0.014606601100183364	0.007934655775962661	0.004354892482080347	0.0021295215869311553	0.0009376562760460077	0.00039173195532588766	0.0001750291715285881	2.9171528588098018e-05	3.333888981496916e-05	1.2502083680613435e-05	8.33472245374229e-06	4.167361226871145e-06	0.0	0.0	0.0	0.0	0.0
0.7445345410346492	0.09925656437836128	0.059628864949466356	0.040356149786043724	0.02538337301653374	0.014660583759303352	0.007571721140878136	0.004924324414325913	0.0021354001898133503	0.0009365790306198904	0.0005078339632694517	0.00010406433673554338	0.0	0.0	0.0	0.0	0.0	0.0	0.0	0.0	0.0	0.0	0.0	0.0	0.0
0.09295320467953205	0.05782338432823384	0.10615188481151885	0.14260240642602406	0.15463453654634537	0.14037762890377628	0.1126012398760124	0.07927540579275406	0.050874079258740795	0.030513615305136153	0.016852481418524815	0.008461653834616539	0.0040079325400793255	0.0017623237676232376	0.0007790887577908876	0.00020831250208312502	8.332500083325e-05	2.9163750291637503e-05	4.166250041662501e-06	0.0	0.0	0.0	4.166250041662501e-06	0.0	0.0
0.529300535614624	0.0652400269889795	0.0682596273188448	0.07885530075219285	0.07613557797232796	0.06273271747369824	0.04672675324242601	0.030999841731293054	0.019125523744471008	0.011049654724320903	0.006168314604869678	0.0031403843430599172	0.0014452431923631184	0.000628909861806429	0.00010828911527792817	5.83095236111921e-05	2.498979583336804e-05	0.0	0.0	0.0	0.0	0.0	0.0	0.0	0.0
0.9836889951754423	0.011978068677037938	0.002349784603078051	0.0009915757722208797	0.0004582913232953646	0.00024164451591937407	0.00014998625126030115	7.499312563015057e-05	5.8327986601228224e-05	4.166284757230587e-06	4.166284757230587e-06	0.0	0.0	0.0	0.0	0.0	0.0	0.0	0.0	0.0	0.0	0.0	0.0	0.0	0.0
0.8715594036716361	0.04837459687835935	0.02978308514095716	0.019574836876359365	0.013483220973158558	0.007812434896375863	0.004662461146157116	0.0024749793751718736	0.0013458221181490155	0.00044999625003124975	0.000262497812518229	0.00014583211806568278	2.9166423613136558e-05	2.083315972366897e-05	2.083315972366897e-05	0.0	0.0	0.0	0.0	0.0	0.0	0.0	0.0	0.0	0.0
0.49607549056367956	0.08098571011956839	0.07747781527309086	0.08090655334749823	0.07611548556430446	0.06299212598425197	0.04825230179560888	0.03302087239095113	0.02059325917593634	0.01177769445485981	0.006299212598425197	0.0032079323417906094	0.0013748281464816899	0.0005415989667958171	0.00025413489980419116	9.582135566387535e-05	2.4996875390576178e-05	4.166145898429363e-06	0.0	0.0	0.0	0.0	0.0	0.0	0.0
0.6849476030750641	0.2221421279609992	0.06697639534156961	0.019154565720119168	0.004862601304193837	0.0013333611116898268	0.00035834079876664095	9.16685764286756e-05	6.250130211046063e-05	2.0833767370153544e-05	2.5000520844184254e-05	1.2500260422092127e-05	4.166753474030709e-06	0.0	0.0	8.333506948061418e-06	0.0	0.0	0.0	0.0	0.0	0.0	0.0	0.0	0.0
0.3784236514782174	0.050890680667541724	0.08055920161676772	0.1008813050815676	0.1043690230639415	0.09058899514552993	0.07179198699918744	0.05046565410338146	0.03251453215825989	0.019080359189115985	0.010959018271975332	0.005112819551221951	0.002541825530762339	0.0010583994833010396	0.0005166989603516887	0.0001541763026855845	4.583619809571432e-05	4.1669270996103925e-05	4.166927099610392e-06	0.0	0.0	0.0	0.0	0.0	0.0
0.8331777764814707	0.031137759481329012	0.0269460578838157	0.02641688680739006	0.024033533612780107	0.020191834931957767	0.014420953507945899	0.010275085625713548	0.006045883715697631	0.003633363611363428	0.001987516562638022	0.0010041750347919566	0.00046667055558796325	0.0001833348611238427	4.166701389178243e-05	2.500020833506946e-05	8.333402778356486e-06	4.166701389178243e-06	0.0	0.0	0.0	0.0	0.0	0.0	0.0
0.831422381468211	0.04351720689942505	0.0316390300808266	0.026689442546454462	0.02271894008832597	0.01584867927672694	0.01175735355387051	0.007432713940504958	0.004287142738105158	0.00236646946087826	0.0012665611199066745	0.00062911424047996	0.0002916423631364053	9.999166736105325e-05	3.333055578701775e-05	0.0	0.0	0.0	0.0	0.0	0.0	0.0	0.0	0.0	0.0
0.8578238316083963	0.05063654757245985	0.02788486357315926	0.02043280239132064	0.01515807528663375	0.01121972339947211	0.007181455608196435	0.004537847311845863	0.0024895712775080975	0.00138217000691085	0.0006369638887269881	0.00033721617638487604	0.00017485283219956536	6.244744007127335e-05	2.0815813357091114e-05	1.6652650685672894e-05	0.0	0.0	4.163162671418223e-06	0.0	0.0	0.0	0.0	0.0	0.0
0.5041895658768089	0.05967058470589706	0.06883304652897279	0.07914550356040183	0.07919550335206936	0.06828721546993555	0.052370615122436986	0.03678318007008304	0.023604068316382017	0.013749942708572048	0.00757496843763151	0.0035749851042287326	0.001754159357669343	0.0008124966145974391	0.0002833321527826967	0.00011249953125195312	4.9999791667534716e-05	4.166649305627893e-06	4.166649305627893e-06	0.0	0.0	0.0	0.0	0.0	0.0
0.8097008555904823	0.09020546661948081	0.04700543331182214	0.026167329350292482	0.013539563253325561	0.007306867622874034	0.0034889772467056645	0.0014821908112496616	0.0006994608322751213	0.00027478818410808336	8.743260403439016e-05	2.914420134479672e-05	1.2490372004912879e-05	0.0	0.0	0.0	0.0	0.0	0.0	0.0	0.0	0.0	0.0	0.0	0.0
0.9606700170293914	0.031914494968210416	0.005862440823906101	0.0011075349851981697	0.00026647458290482277	7.494597644198141e-05	4.996398429465427e-05	2.081832678943928e-05	1.6654661431551423e-05	1.2490996073663567e-05	4.163665357887856e-06	0.0	0.0	0.0	0.0	0.0	0.0	0.0	0.0	0.0	0.0	0.0	0.0	0.0	0.0
0.9204436053562721	0.04664857903752141	0.01781673147372501	0.008310307031253256	0.0036633700503869667	0.0018004276015553694	0.0008126930145909653	0.0003459154882617955	9.168844267180121e-05	3.7508908365736864e-05	2.500593891049124e-05	4.167656485081874e-06	0.0	0.0	0.0	0.0	0.0	0.0	0.0	0.0	0.0	0.0	0.0	0.0	0.0
0.8572677504631461	0.09222955392269104	0.030861139443392104	0.011719156553776982	0.004949938594117524	0.0017818113694552569	0.0007160550363231406	0.00029558085801711036	0.00011656709893632522	4.5794217439270625e-05	1.6652442705189316e-05	0.0	0.0	0.0	0.0	0.0	0.0	0.0	0.0	0.0	0.0	0.0	0.0	0.0	0.0
0.8908550875390072	0.030562413578467618	0.02151817828631584	0.01841431370337415	0.013555909248513864	0.009616549488468077	0.00685523792813906	0.004164943457863889	0.0025148404830833116	0.0010777887784642762	0.0005723141963163017	0.00021722874604706346	2.9242331198643156e-05	8.354951771040902e-06	2.0887379427602254e-05	1.2532427656561352e-05	4.177475885520451e-06	0.0	0.0	0.0	0.0	0.0	0.0	0.0	0.0
0.9157929349477426	0.04544792364715529	0.01834316324874195	0.008120606194303505	0.004516072640091903	0.0032091170557703753	0.0020811394654801398	0.0012028986110475207	0.0005993681660582803	0.0003246577566149018	0.0002039516676170537	7.90832996882453e-05	4.994734717152335e-05	2.0811394654801397e-05	8.324557861920558e-06	0.0	0.0	0.0	0.0	0.0	0.0	0.0	0.0	0.0	0.0
0.5238019841583993	0.038216507431219036	0.058670588872546364	0.07664134732771946	0.08005799975833434	0.07140803579985083	0.0571080953829359	0.038808171632618196	0.02482072991362536	0.01499160420164916	0.007945800225832392	0.004320815329936125	0.001974991770867621	0.0008166632639030671	0.00021249911458702254	9.583293402944155e-05	9.166628472381364e-05	1.6666597222511573e-05	0.0	0.0	0.0	0.0	0.0	0.0	0.0
0.8937421094078775	0.044878979670918036	0.02460406414973271	0.015616601597493344	0.009820792413364945	0.005879142170240957	0.002937487760467665	0.0012708280382165075	0.000624997395844184	0.0003208319965333478	0.00020833246528139467	3.749984375065104e-05	4.1666493056278935e-05	1.6666597222511573e-05	0.0	0.0	0.0	0.0	0.0	0.0	0.0	0.0	0.0	0.0	0.0
0.2811788457135721	0.19058421961829042	0.15745832205964994	0.13411451287281204	0.09389556059691552	0.0658272108560368	0.04081836535059421	0.02044664599246571	0.009166024933918871	0.0042999562927966365	0.001444419006389577	0.0004745353508023394	5.8276271151164485e-05	6.243886194767624e-05	9.990217911628198e-05	4.995108955814099e-05	2.0812953982558744e-05	0.0	0.0	0.0	0.0	0.0	0.0	0.0	0.0
0.1382910904537898	0.05119978666755555	0.09776625930725288	0.13616609930791956	0.14566605972475113	0.13625359894333774	0.10708288715463686	0.07682051324786146	0.049941458577255925	0.030095707934550273	0.016220765746809387	0.008058299757084346	0.0037124845313144528	0.0016708263715567852	0.000666663888900463	0.00027083220486581305	6.666638889004629e-05	2.9166545139395252e-05	1.6666597222511573e-05	0.0	4.166649305627893e-06	0.0	0.0	0.0	0.0
0.3577025237932671	0.09782092808313281	0.09521886475099295	0.10724247899614478	0.09770435564585293	0.0841736263187257	0.061138080051958	0.0429361266309733	0.026624312014454983	0.014388369401400534	0.007610514833842644	0.003967626168846849	0.001865158996477847	0.0008909464849246859	0.00042465673580522413	0.00019151186124549322	7.077612263420402e-05	2.914310931996636e-05	0.0	0.0	0.0	0.0	0.0	0.0	0.0
0.21954399293580582	0.07002549107812266	0.0993693873810833	0.12444394461938321	0.12933806501057962	0.11374768830909182	0.08989770247080188	0.06351110444677696	0.041123106912580594	0.023854151047133502	0.013120407857249963	0.006830942503457124	0.0031697239299578483	0.0012453974442278536	0.0005206511054464271	0.0001957648156478566	4.165208843571417e-05	2.0826044217857085e-05	0.0	0.0	0.0	0.0	0.0	0.0	0.0
0.3293416664237801	0.3168212119067149	0.1923411626076855	0.09343914859243777	0.041242135680588925	0.01664258620043553	0.006308110606369734	0.00248993408753076	0.0008327538754283477	0.0003081189339084887	0.00013740438944567738	4.163769377141739e-05	2.0818846885708696e-05	1.6655077508566957e-05	1.2491308131425217e-05	4.163769377141739e-06	0.0	0.0	0.0	0.0	0.0	0.0	0.0	0.0	0.0
0.9022229817884728	0.07629333522298595	0.015806388415317858	0.004093321050591281	0.001017077735584799	0.0003292997586524554	0.0001042087843836884	6.252527063021304e-05	3.334681100278029e-05	1.2505054126042608e-05	1.6673405501390144e-05	4.168351375347536e-06	4.168351375347536e-06	0.0	0.0	0.0	0.0	0.0	0.0	0.0	0.0	0.0	0.0	0.0	0.0
0.5421348431634775	0.06690497319051607	0.06835897628183496	0.07313343915476175	0.06992963291629692	0.05991409299787107	0.0457490199019277	0.030704879034441957	0.019964420669341367	0.011473709207714133	0.006215967370337504	0.003037158319689035	0.00151649606085982	0.0005832677157153154	0.00023747328425552126	9.165635532669242e-05	4.582817766334621e-05	4.16619796939511e-06	0.0	0.0	0.0	0.0	0.0	0.0	0.0
0.14145239851168528	0.059390924280113166	0.10151123110961113	0.1369149552297263	0.1454940146581501	0.13068586642666966	0.10466119173510331	0.07456156798040024	0.047566072090765535	0.028378811931517523	0.015341474898230439	0.007591571772019516	0.0037541197401699147	0.0015958133856660125	0.0007166577084453111	0.0002541634896230464	8.74989062636717e-05	4.166614583984367e-05	0.0	0.0	0.0	0.0	0.0	0.0	0.0
0.1877160540103789	0.059549691381163006	0.0981291284537405	0.12857868739119208	0.13496763875352974	0.12411808314799544	0.09898709715037776	0.06882075118074818	0.04461853712172327	0.02687607766699153	0.014585467842833462	0.007371866956543469	0.0032361246470250142	0.001411899942524427	0.0006455589707707557	0.0002582235883083023	7.496813854112003e-05	2.9154276099324453e-05	1.2494689756853338e-05	8.329793171235557e-06	0.0	4.164896585617779e-06	0.0	0.0	0.0
0.5260776355500052	0.0625455302320741	0.06855656155687376	0.07613695493807889	0.07477156832136539	0.06267873868248516	0.04800083255281507	0.033597668852117804	0.022029347486731188	0.012987823915079614	0.0064980747216151526	0.0033052346758247475	0.0016276407534602977	0.0007118326568841711	0.00022478926006868561	0.00016234779893849516	6.244146113019045e-05	1.6651056301384118e-05	8.325528150692059e-06	0.0	0.0	0.0	0.0	0.0	0.0
0.9841236108159463	0.01169685680830406	0.002491884706578492	0.0008917446943274203	0.00034169656511611433	0.00022085265794090315	0.000125010938457115	6.25054692285575e-05	3.75032815371345e-05	8.334062563807667e-06	0.0	0.0	0.0	0.0	0.0	0.0	0.0	0.0	0.0	0.0	0.0	0.0	0.0	0.0	0.0
0.8189320813041323	0.05670792419501994	0.037140107566750125	0.0275457533630232	0.02095926877939651	0.015210155101088581	0.010227589913221712	0.006203210338406162	0.003503626524244179	0.0019205372505072134	0.0008082087344867666	0.00034578002557938986	0.0002749576107016835	0.0001416448297554127	7.498843928227731e-05	4.166024404570962e-06	0.0	0.0	0.0	0.0	0.0	0.0	0.0	0.0	0.0
0.5552148389489078	0.03803480586791769	0.05414616464667086	0.07170325435281667	0.07596128607556965	0.06664527929271677	0.05201714878529438	0.036434919193223815	0.02309419749434415	0.01341988275830462	0.00694117500010416	0.003549748559477037	0.0016498831332780594	0.0007499468787627543	0.00027914689376169185	0.00011665840336309512	2.499822929209181e-05	1.2499114646045905e-05	4.166371548681968e-06	0.0	0.0	0.0	0.0	0.0	0.0
0.7353903420187284	0.05382747166535913	0.04525613847668965	0.04278572501627469	0.03752357742576241	0.02953229064080522	0.021933265452603115	0.014517852075648065	0.00896359478542456	0.00539151045752725	0.0025872573402994543	0.0013311856315411708	0.0006509873307850239	0.00020030379408769969	7.928691849304779e-05	2.503797426096246e-05	4.17299571016041e-06	0.0	0.0	0.0	0.0	0.0	0.0	0.0	0.0
0.6761372632350858	0.05459863503412415	0.049586260343491416	0.052840345658025215	0.050544569719090354	0.04152812846345508	0.02997841720623651	0.01955367782472105	0.011858036882411273	0.006641500629150938	0.0035915768772447356	0.001804121563627576	0.0007208153129505096	0.00037082406273176505	0.00017916218761197637	4.5832187528645117e-05	2.0832812513020508e-05	0.0	0.0	0.0	0.0	0.0	0.0	0.0	0.0
0.2081809472237264	0.17174990627733577	0.1494189194818178	0.1351064272920398	0.10983046611405006	0.08420044153788478	0.058886991294205854	0.03729328945724164	0.022122714208355897	0.012213104511184238	0.006044070479443496	0.0028908235098096388	0.0013204482026075728	0.0004498687882700879	0.00019577623193235306	4.58199691756571e-05	4.58199691756571e-05	4.1654517432415545e-06	0.0	0.0	0.0	0.0	0.0	0.0	0.0
0.19015278014899084	0.11085617679024272	0.12063760415408767	0.13077714252401634	0.12819957609650676	0.10713348795955845	0.0805624841244394	0.056073521022365284	0.034707619019858506	0.020383178776509584	0.010789135078638679	0.0052550708102053305	0.002719145197356641	0.0011284660773103366	0.00040391590221071084	0.0001290865254487839	6.246122199134704e-05	1.665632586435921e-05	1.2492244398269407e-05	0.0	0.0	0.0	0.0	0.0	0.0
0.8826925085106827	0.06702032121300724	0.02785656105762202	0.012251206115160502	0.005643156993379419	0.0027234184749691946	0.0010233704392138845	0.0005054196863056327	0.0002172051544453959	6.683235521396797e-05	0.0	0.0	0.0	0.0	0.0	0.0	0.0	0.0	0.0	0.0	0.0	0.0	0.0	0.0	0.0
0.8286264281130991	0.02786226781443488	0.02631644736293864	0.027187273439388007	0.025903950800409997	0.021924817293189222	0.0162748643761302	0.011162406979941834	0.006924942292147566	0.0038541345488787592	0.0020749827084774295	0.0010458246181281822	0.0004958292014233214	0.00022083149307089108	7.916600694994208e-05	2.4999791668402765e-05	1.6666527778935175e-05	4.166631944733794e-06	0.0	0.0	0.0	0.0	0.0	0.0	0.0
0.8208196031544348	0.052240640218627496	0.036176851647413175	0.029573868015313923	0.022316834900413675	0.015580541819590657	0.01000654049482801	0.006140566481838671	0.003503538949271589	0.0018121753185887529	0.0010373141478818378	0.000445753469170107	0.0001999641730856555	9.16502459975921e-05	3.749328245356041e-05	8.331840545235645e-06	8.331840545235645e-06	0.0	0.0	0.0	0.0	0.0	0.0	0.0	0.0
0.6901348562853034	0.04680576109385747	0.043083144006503114	0.05100777455864268	0.04991975321508223	0.042507868353586095	0.031027367280155073	0.020643224878587656	0.012264209933926674	0.006307188861329387	0.0033265939929549575	0.0016216103549617526	0.0008587448152239615	0.0003001438189132293	0.00012922858869875148	4.168664151572628e-05	1.6674656606290515e-05	0.0	4.168664151572629e-06	0.0	0.0	0.0	0.0	0.0	0.0
0.5569470482856309	0.11981002374703162	0.0911177769445486	0.07346581677290338	0.05686372536766238	0.04192392617589468	0.02682164729408824	0.01602716327125776	0.008944715243927842	0.0043911177769445486	0.0021413989917926928	0.0009498812648418948	0.00037911927675707204	0.00012915052285131026	5.832604257801108e-05	2.0830729492146816e-05	8.332291796858726e-06	0.0	0.0	0.0	0.0	0.0	0.0	0.0	0.0
0.9034837354844355	0.026595722517822842	0.019391585868392215	0.01568743463568902	0.01204578314257024	0.008866629722376156	0.005904142066074725	0.003662484739646918	0.002183324236149016	0.0011999950000208333	0.0005624976562597656	0.00024999895833767357	9.999958333506943e-05	4.583314236190682e-05	1.6666597222511573e-05	4.166649305627893e-06	0.0	0.0	0.0	0.0	0.0	0.0	0.0	0.0	0.0
0.9545458333333333	0.024254166666666667	0.01035	0.004995833333333333	0.0026875	0.0014625	0.0008333333333333334	0.00040833333333333336	0.00029583333333333333	0.0001	4.5833333333333334e-05	8.333333333333334e-06	4.166666666666667e-06	4.166666666666667e-06	4.166666666666667e-06	0.0	0.0	0.0	0.0	0.0	0.0	0.0	0.0	0.0	0.0
0.6891344735943215	0.11641159367163482	0.07489315260224443	0.04776266131249427	0.03075872066382851	0.01848689088652098	0.010922178437237046	0.006135914888653764	0.003115861735718273	0.001591255592305321	0.0006498321267006023	0.00013746448834051203	0.0	0.0	0.0	0.0	0.0	0.0	0.0	0.0	0.0	0.0	0.0	0.0	0.0
0.9800375831767367	0.01769992625030729	0.0018666588889212962	0.00025833225694892937	7.916633680692997e-05	2.4999895833767358e-05	1.2499947916883679e-05	8.333298611255787e-06	4.166649305627893e-06	8.333298611255787e-06	0.0	0.0	0.0	0.0	0.0	0.0	0.0	0.0	0.0	0.0	0.0	0.0	0.0	0.0	0.0
0.5638244681294322	0.037695519204006635	0.05347455437871351	0.06790360080332664	0.0722743977133524	0.06692860892825893	0.051224573128557264	0.03607886600944992	0.023133140557162025	0.013912384063466138	0.007024941458821176	0.003695802534978875	0.0017249856251197906	0.0007249939583836801	0.0002708310764076966	7.499937500520829e-05	2.083315972366897e-05	4.166631944733794e-06	4.166631944733794e-06	4.166631944733794e-06	0.0	0.0	0.0	0.0	0.0
0.9184229492215978	0.04407960240456918	0.01890494619713968	0.009689930554109055	0.004765812791874789	0.0023704086351195412	0.001199785038513933	0.00042908978807963574	9.16502459975921e-05	3.749328245356041e-05	8.331840545235645e-06	0.0	0.0	0.0	0.0	0.0	0.0	0.0	0.0	0.0	0.0	0.0	0.0	0.0	0.0
0.17044062372384136	0.06386835459917159	0.1014926368250423	0.13101617648284425	0.13897107234829859	0.1259573794264474	0.09880905749693722	0.07013976281159107	0.04524164715098884	0.026764953454066622	0.014480494045287484	0.007363174957704457	0.003296135479085583	0.001266782788422272	0.0005833868104576252	0.00022502062689079832	7.9173924276392e-05	4.167048646125895e-06	0.0	0.0	0.0	0.0	0.0	0.0	0.0
0.5731246042590062	0.19906188556003598	0.10549205185456727	0.05770320258606325	0.03199253507514913	0.017641716932715698	0.008277235311760589	0.003774119372146499	0.001857899823374546	0.0006206885060152631	0.0002957643216582797	7.914819875362415e-05	6.665111473989403e-05	1.249708401373013e-05	0.0	0.0	0.0	0.0	0.0	0.0	0.0	0.0	0.0	0.0	0.0
0.8940572890835664	0.05460509041806111	0.024493521323992146	0.012894836647342471	0.006739156709357717	0.0036717359684255713	0.0018129456824802763	0.0010377551147990548	0.00040426604873698116	0.00013336611917096286	7.50184420336666e-05	5.001229468911107e-05	1.2503073672277768e-05	8.335382448185179e-06	0.0	4.1676912240925894e-06	0.0	0.0	0.0	0.0	0.0	0.0	0.0	0.0	0.0
0.9161612795734755	0.04223592135954682	0.019597634121959348	0.010338220593135621	0.00631456181272909	0.002969843385538154	0.0015661446184605133	0.0005748083972009331	0.00020826391202932357	3.3322225924691766e-05	0.0	0.0	0.0	0.0	0.0	0.0	0.0	0.0	0.0	0.0	0.0	0.0	0.0	0.0	0.0
0.14226607389135879	0.06190390873371361	0.10276207182470073	0.13627026554056024	0.14467856383931735	0.13129528626964054	0.10423289902958738	0.07270803038320674	0.04671230536539431	0.028337381927575303	0.015295769600959996	0.007433302361240161	0.003345819392419198	0.001604159982666739	0.0006749971875117187	0.0002916654513939525	0.00010416623264069733	7.083303819567418e-05	8.333298611255787e-06	4.166649305627893e-06	0.0	0.0	0.0	0.0	0.0
0.7373932602990795	0.04643229058191361	0.04344982713375266	0.04354979797559045	0.039317699004457037	0.032298912817095016	0.023030782688382555	0.01492481359603449	0.009363935518807015	0.005086016578497938	0.0028200108301745324	0.001374599075269713	0.0005998250510267838	0.0002374307493647686	9.16399383513142e-05	2.082725871620777e-05	8.330903486483109e-06	0.0	0.0	0.0	0.0	0.0	0.0	0.0	0.0
0.45391598515179415	0.17230001374833875	0.10308754358848306	0.08081523482579188	0.06451303800790738	0.04793170825191956	0.03215444800419949	0.020493357052689468	0.012102704256568998	0.0067283536572664135	0.0034037553795583033	0.0013331722416874627	0.0007249124064175579	0.0003582900399535056	9.998791812655971e-05	3.332930604218657e-05	4.166163255273321e-06	0.0	0.0	0.0	0.0	0.0	0.0	0.0	0.0
0.6773249033719846	0.07085499133679861	0.05661068905771025	0.05117536318805811	0.043078601892576306	0.03402389044382247	0.025614754098360656	0.017697087831534054	0.011058076769292283	0.006730641076902573	0.0033653205384512864	0.0015868652538984407	0.0005914300946288152	0.00020825003332000533	6.24750099960016e-05	1.6660002665600426e-05	0.0	0.0	0.0	0.0	0.0	0.0	0.0	0.0	0.0
0.6066314996232103	0.08058720913288396	0.06656896501475933	0.06290931649090084	0.05609379358583104	0.04454029568627778	0.03272866558140116	0.021595673371164966	0.013497816284811419	0.007310970202383976	0.004180076357171704	0.0019276646945921303	0.0008451748013006533	0.00036638119465249994	0.00012490267999517042	7.494160799710226e-05	1.6653690666022723e-05	0.0	0.0	0.0	0.0	0.0	0.0	0.0	0.0
0.987110419077912	0.011303363114815524	0.0012156839887757396	0.0001457155465998318	8.742932795989909e-05	2.914310931996636e-05	5.828621863993272e-05	4.995961597708519e-05	0.0	0.0	0.0	0.0	0.0	0.0	0.0	0.0	0.0	0.0	0.0	0.0	0.0	0.0	0.0	0.0	0.0
0.987371191989537	0.009221695559091326	0.001924310455420141	0.0007330706496838633	0.0003290487575285523	0.0002207542297343452	0.00010412935364827603	4.5816915605241456e-05	4.5816915605241456e-05	4.165174145931042e-06	0.0	0.0	0.0	0.0	0.0	0.0	0.0	0.0	0.0	0.0	0.0	0.0	0.0	0.0	0.0
0.4155274353023529	0.04559981000079166	0.06997887508802046	0.09215794934187774	0.09758292673780526	0.08878713005362478	0.07032887362969321	0.05002062491406286	0.03156236849013129	0.018741588576714263	0.010374956771013454	0.005074978854254774	0.002487489635459852	0.0010958287673801359	0.0004499981250078125	0.00014999937500260416	3.3333194445023147e-05	3.3333194445023147e-05	8.333298611255787e-06	0.0	0.0	4.166649305627893e-06	0.0	0.0	0.0
0.6893754967686629	0.18998098234312513	0.07440606234628781	0.02969168091950579	0.010773897953833286	0.0039242123485765884	0.0012775537550509149	0.00037452715946118025	0.00012484238648706008	4.9936954594824036e-05	1.2484238648706009e-05	8.322825765804007e-06	0.0	0.0	0.0	0.0	0.0	0.0	0.0	0.0	0.0	0.0	0.0	0.0	0.0
0.9394753726803823	0.02614803889708272	0.01468223216592089	0.008849336299777516	0.0049704605487921735	0.00262896949395462	0.0015748818838587106	0.0007707755251689457	0.000499962502812289	0.0003124765642576807	6.249531285153613e-05	2.0831770950512046e-05	4.166354190102409e-06	0.0	0.0	0.0	0.0	0.0	0.0	0.0	0.0	0.0	0.0	0.0	0.0
0.9959564916839484	0.003664559544928333	0.0002290349715580208	6.662835536233332e-05	3.747844989131249e-05	3.331417768116666e-05	1.2492816630437499e-05	0.0	0.0	0.0	0.0	0.0	0.0	0.0	0.0	0.0	0.0	0.0	0.0	0.0	0.0	0.0	0.0	0.0	0.0
0.4272082038636799	0.09772077873393258	0.08697445039611466	0.08946943127764681	0.08472521888354811	0.07216284436150981	0.05426895810598046	0.03709565898318075	0.022996309594221973	0.013799451853949901	0.007201706083754717	0.0034529868961438175	0.0015744620587965778	0.0007164218891878608	0.0002915670479252922	0.00020826217708949443	8.747011437758766e-05	4.165243541789889e-05	4.1652435417898885e-06	0.0	0.0	0.0	0.0	0.0	0.0
0.5973570041055035	0.1745483738129604	0.10047460785577911	0.06009758370110936	0.03397543353202251	0.018152398620683918	0.008893177876036254	0.003964077883939453	0.00153072472328407	0.0005532238809695145	0.00025373426119654425	0.00010814902936246147	3.743620247162128e-05	2.911704636681655e-05	1.2478734157207093e-05	8.319156104804728e-06	0.0	0.0	4.159578052402364e-06	0.0	0.0	0.0	0.0	0.0	0.0
0.9827549410588072	0.0144455092125691	0.0022136947779400505	0.00045612992588934875	0.00012135566835588178	8.369356438336675e-06	0.0	0.0	0.0	0.0	0.0	0.0	0.0	0.0	0.0	0.0	0.0	0.0	0.0	0.0	0.0	0.0	0.0	0.0	0.0
0.20583439405662182	0.08522807630552158	0.10750326536384888	0.12848478798013327	0.1287094117353433	0.11076030981439422	0.088156504521593	0.061534429830034695	0.0390886931057146	0.022549729203583998	0.011859302335255114	0.005977487708088951	0.0026663671683263865	0.0010191262967862165	0.0004284490145672665	0.00012895067428723555	3.743729253500387e-05	2.495819502333591e-05	8.31939834111197e-06	0.0	0.0	0.0	0.0	0.0	0.0
0.45989763222504265	0.1635678914735134	0.11674087636802463	0.09233073946152885	0.0655486663060214	0.04566185343930756	0.027002621613748907	0.014052681952478049	0.007852357371728184	0.0037160334567849862	0.0019849361241729433	0.001073613249552661	0.00036619366651408596	0.00014148391660771502	5.825808330905913e-05	4.161291664932795e-06	0.0	0.0	0.0	0.0	0.0	0.0	0.0	0.0	0.0
0.7201618172813199	0.06457291974478818	0.05302762297572325	0.04421673859933159	0.03827344956320155	0.03039484581992833	0.020734920152660954	0.012877126244948413	0.007499864736068855	0.004390875303303354	0.002218328470768424	0.0009322806331184371	0.000416196711213588	0.00022474622405533752	4.16196711213588e-05	1.248590133640764e-05	4.16196711213588e-06	0.0	0.0	0.0	0.0	0.0	0.0	0.0	0.0
0.8143122327667118	0.08467202002294295	0.04489310668474294	0.026171655021378665	0.01559703827302117	0.007721347377203045	0.0036041297319845656	0.001927208259463969	0.000675774324747106	0.0002502867869433726	0.00010845760767546147	6.257169673584315e-05	4.171446449056211e-06	0.0	0.0	0.0	0.0	0.0	0.0	0.0	0.0	0.0	0.0	0.0	0.0
0.9115202073445645	0.04186893456728906	0.020684453741244318	0.011654797968223279	0.006896206877872552	0.003929379508056686	0.0018667677832549263	0.0008875480755207573	0.0003791872059736569	0.0002000108339201707	7.500406272006401e-05	2.0834461866684446e-05	8.333784746673778e-06	8.333784746673778e-06	0.0	0.0	0.0	0.0	0.0	0.0	0.0	0.0	0.0	0.0	0.0
0.9141653611546282	0.04099030032332256	0.020007666411119628	0.011216292790240326	0.006616446118462718	0.0034498850038332056	0.001891603613212893	0.0009416352788240392	0.00042081930602313257	0.00017499416686110462	7.499750008333055e-05	3.333222225925803e-05	1.6666111129629014e-05	0.0	0.0	0.0	0.0	0.0	0.0	0.0	0.0	0.0	0.0	0.0	0.0
0.8896294632084343	0.09832996330412641	0.009311265882822837	0.0011732694275942985	0.0005283872954059429	0.0003619661000024963	0.0002704344425306007	0.0001872238448288774	8.737112758680946e-05	5.408688850612014e-05	2.9123709195603152e-05	1.6642119540344658e-05	1.6642119540344658e-05	0.0	4.1605298850861645e-06	0.0	0.0	0.0	0.0	0.0	0.0	0.0	0.0	0.0	0.0
0.6558891166325052	0.07123098201936376	0.05999100134979753	0.056445699811694915	0.050454931760235966	0.03882750920695229	0.027437551034011565	0.0177390058157943	0.010798380242963555	0.0055949940842207006	0.003049542568614708	0.001299805029245613	0.000708227099268443	0.0003166191737905981	0.00012081521105167558	5.832458464563649e-05	2.4996250562415636e-05	1.2498125281207818e-05	0.0	0.0	0.0	0.0	0.0	0.0	0.0
0.5713958304684993	0.0418536621954421	0.05555486105034191	0.06840598552373332	0.07059367694673284	0.06158872234653866	0.048612586934690116	0.03367377978906488	0.022293617358185507	0.013026139787231383	0.006792260989503248	0.003375295338342105	0.0015626367307139376	0.0008167381312531513	0.000275024064605653	0.00011667687589330733	4.167031281903833e-05	1.25010938457115e-05	0.0	8.334062563807667e-06	0.0	0.0	0.0	0.0	0.0
0.5654296021670474	0.17036787377198567	0.10784888922176868	0.06910584328851939	0.041942852862974195	0.02400063247159079	0.011808910359634998	0.005500838440957528	0.002546530352394862	0.0008779704319531305	0.00040361673885997	0.000128990916542877	2.912698115484319e-05	8.321994615669484e-06	0.0	0.0	0.0	0.0	0.0	0.0	0.0	0.0	0.0	0.0	0.0
0.5247915093513115	0.20071422909565748	0.11167756227602117	0.06884050413226589	0.04148953479155107	0.02481862669431245	0.014497348758234286	0.0070004463931847855	0.0034042695213580367	0.001564462096212333	0.0007467699072586869	0.00032123621708893236	0.00011264127092728798	1.2515696769698663e-05	8.343797846465775e-06	0.0	0.0	0.0	0.0	0.0	0.0	0.0	0.0	0.0	0.0
0.909167045137312	0.04156232682363824	0.021541576910096207	0.011958283507152053	0.007291636284848813	0.004083316319515335	0.002308323715317853	0.0009583293402944154	0.0006333306944554398	0.0002624989062545573	0.00014999937500260416	5.8333090278790505e-05	1.6666597222511573e-05	4.166649305627893e-06	0.0	4.166649305627893e-06	0.0	0.0	0.0	0.0	0.0	0.0	0.0	0.0	0.0
0.9709948608511898	0.017651496521800744	0.006364541957211272	0.0027717225943323484	0.001325425240598025	0.0006252005851877478	0.00022090420676633754	4.5848042913768166e-05	0.0	0.0	0.0	0.0	0.0	0.0	0.0	0.0	0.0	0.0	0.0	0.0	0.0	0.0	0.0	0.0	0.0
0.4958146007724968	0.05009562460156416	0.06643722317823676	0.07938300257082262	0.08249132295282104	0.07339552751863535	0.05635809850792289	0.03993316694513773	0.02578739255253103	0.015341602743321903	0.007779134253607277	0.0039791500868746384	0.0018624922396156683	0.0008416631597368344	0.0003208319965333478	0.0001208328298632089	4.1666493056278935e-05	1.2499947916883679e-05	4.166649305627893e-06	0.0	0.0	0.0	0.0	0.0	0.0
0.797339188840093	0.031433071391071744	0.030887242606311614	0.032474729377255186	0.031166406946608778	0.025649786251781236	0.019337338855509537	0.01336655527870601	0.008587428438096349	0.00488745927117274	0.002704144132132232	0.0013249889584253465	0.0005291622569811919	0.00016666527778935175	9.583253472887727e-05	3.7499687502604144e-05	8.333263889467588e-06	4.166631944733794e-06	0.0	0.0	0.0	0.0	0.0	0.0	0.0
0.4750641303261485	0.10015990938468201	0.08790851850617983	0.08677999133824166	0.0781140686944065	0.0607697304860579	0.0437751940567012	0.02950411433521005	0.017773261818302962	0.010364959856081555	0.005551021088050105	0.002523569977013026	0.001120198554152647	0.00044974514441816307	0.00010410767231901922	3.747876203484692e-05	0.0	0.0	0.0	0.0	0.0	0.0	0.0	0.0	0.0
0.6761042846368913	0.06478414313512253	0.05729238282145194	0.0528006600082501	0.045692237819639415	0.03656712375571361	0.026579498910403048	0.018166893752838576	0.010250128126601582	0.005962574532181652	0.003245873906757168	0.00150835218773568	0.0006000075000937512	0.0002458364062884119	0.0001250015625195315	6.250078125976574e-05	8.3334375013021e-06	4.16671875065105e-06	0.0	0.0	0.0	0.0	0.0	0.0	0.0
0.2577872807747346	0.07689107790608672	0.09833105926985923	0.11955888715098673	0.1213809111784086	0.10716662784119271	0.08266082065958934	0.05780558421245299	0.03634896335984559	0.020766082065958934	0.011144297647176279	0.005649106459449565	0.002620719491497221	0.0011855635794868382	0.0004700655595860095	0.00017055476055775567	5.407833871343472e-05	8.319744417451495e-06	0.0	0.0	0.0	0.0	0.0	0.0	0.0
0.9951478348514571	0.00408997955010225	0.00036235053040620745	7.913402388181542e-05	7.496907525645671e-05	4.9979383504304475e-05	5.8309280755021885e-05	4.581443487894577e-05	4.9979383504304475e-05	1.2494845876076119e-05	1.6659794501434824e-05	8.329897250717412e-06	4.164948625358706e-06	0.0	0.0	0.0	0.0	0.0	0.0	0.0	0.0	0.0	0.0	0.0	0.0
0.3384635255002771	0.05886666361132753	0.08221500977014128	0.10277188699133812	0.1089214513971927	0.09714311902906878	0.0775445072640688	0.05545023894140832	0.035701637800655786	0.02112350375181758	0.011461688130424095	0.0056287679622693395	0.0027206406212893254	0.0012540778361532724	0.00046663361345238046	0.00017498760504464268	7.082831632759347e-05	2.0831857743409842e-05	0.0	0.0	0.0	0.0	0.0	0.0	0.0
0.30683086973186463	0.06451747296148783	0.08887713100138317	0.10905810988717983	0.11320345959638042	0.10147566117286316	0.07996983685236722	0.05624760444614795	0.03658739813688403	0.021484993417434633	0.011377839252087256	0.005915976469411902	0.0025913643408269037	0.0011665305714333328	0.0004499475061242855	0.0001499825020414285	6.249270918392854e-05	2.0830903061309514e-05	8.332361224523806e-06	4.166180612261903e-06	0.0	0.0	0.0	0.0	0.0
0.8153435251273974	0.03199206656749876	0.031067055004854228	0.029804539223406958	0.02680033500418755	0.02206277578469731	0.016621041096347038	0.011266807501760439	0.007083421876106785	0.004033383750630217	0.0021291932815826866	0.0010541798439147156	0.00043750546881836025	0.00021250265628320353	5.416734375846365e-05	2.50003125039063e-05	8.3334375013021e-06	4.16671875065105e-06	0.0	0.0	0.0	0.0	0.0	0.0	0.0
0.884017603244193	0.06288538322862151	0.024922663136025446	0.013090018860618778	0.007344399895080001	0.003955317403812926	0.0020359475899626536	0.0008660063368348301	0.000549580944529796	0.00021650158420870753	7.077936406823131e-05	1.6653968016054425e-05	2.0817460020068032e-05	0.0	8.326984008027212e-06	0.0	0.0	0.0	0.0	0.0	0.0	0.0	0.0	0.0	0.0
0.4980604247482302	0.0487122970320957	0.06427056553931025	0.07951216869929709	0.08176215932433614	0.0731663618068258	0.05689976291765451	0.039937333594443354	0.026333223611568285	0.015466602222490739	0.008291632118199508	0.004304148732713614	0.0019666584722563656	0.0008083299652918113	0.00033749859375585935	0.00012916612847446469	2.9166545139395252e-05	4.166649305627893e-06	8.333298611255787e-06	0.0	0.0	0.0	0.0	0.0	0.0
0.7530393394932836	0.05984487594660265	0.047362432638567625	0.04065233790536683	0.03340043428066534	0.024910705726919984	0.01725036155324106	0.011082075711540946	0.006259976577184845	0.003225846784781005	0.0016337621959097597	0.0008252166193625826	0.00030424653138115423	0.0001208650604116914	5.418088915006856e-05	2.083880351925714e-05	8.335521407702856e-06	4.167760703851428e-06	0.0	0.0	0.0	0.0	0.0	0.0	0.0
0.6553948201726609	0.13880370654311522	0.08307223092563581	0.05364404519849338	0.0333197226759108	0.01812856238125396	0.009533015566147796	0.0044873504216526115	0.0020124329189027033	0.0009666344455184827	0.0003708209726342455	0.00019582680577314088	4.166527782407253e-05	1.249958334722176e-05	8.333055564814507e-06	8.333055564814507e-06	0.0	0.0	0.0	0.0	0.0	0.0	0.0	0.0	0.0
0.9949135977042567	0.004658029902888394	0.00025369627149660003	9.98149264904656e-05	4.1589552704360663e-05	4.158955270436066e-06	2.49537316226164e-05	4.158955270436066e-06	0.0	0.0	0.0	0.0	0.0	0.0	0.0	0.0	0.0	0.0	0.0	0.0	0.0	0.0	0.0	0.0	0.0
0.7271261772755105	0.0653942441068535	0.04916544131429976	0.04325875693035694	0.03684804658699446	0.027921371950330533	0.02021102442234876	0.013450411760050318	0.008380993639275702	0.0043946065056838296	0.0021577309667717764	0.0010580379644016045	0.00047070192904480833	0.00012913061770255803	1.6662015187426844e-05	1.2496511390570133e-05	4.165503796856711e-06	0.0	0.0	0.0	0.0	0.0	0.0	0.0	0.0
0.8261201151892246	0.04639241851529258	0.03329818756173084	0.0280596616837464	0.02279613090896967	0.016540739228098837	0.011364725592095119	0.006767992065112752	0.004154980350318604	0.0023921351264622657	0.0011627277008414148	0.000562610177826491	0.0002500489679228849	8.334965597429496e-05	2.500489679228849e-05	2.083741399357374e-05	8.334965597429497e-06	0.0	0.0	0.0	0.0	0.0	0.0	0.0	0.0
0.9481841969300512	0.029912001466642222	0.009566507224879586	0.00577907034882752	0.003299945000916651	0.0015374743754270762	0.0007874868752187463	0.0004333261112314795	0.00018333027782870286	0.00017916368060532324	8.333194446759221e-05	2.4999583340277662e-05	8.33319444675922e-06	1.2499791670138831e-05	8.33319444675922e-06	0.0	0.0	0.0	0.0	0.0	0.0	0.0	0.0	0.0	0.0
0.7156973884920271	0.12143136977052406	0.07177270794955364	0.043798814693795894	0.024856421242154224	0.012386533187740165	0.00590569230384516	0.0025173169735515006	0.0010044261434203835	0.000387600130033592	0.0001667097333477815	5.0012920004334456e-05	2.0838716668472688e-05	4.167743333694538e-06	0.0	0.0	0.0	0.0	0.0	0.0	0.0	0.0	0.0	0.0	0.0
0.9780546238620029	0.017412137247140684	0.003412428907731089	0.0008208162329951459	0.00022916189246057373	5.8332118080873316e-05	1.2499739588758568e-05	0.0	0.0	0.0	0.0	0.0	0.0	0.0	0.0	0.0	0.0	0.0	0.0	0.0	0.0	0.0	0.0	0.0	0.0
0.39104983792882203	0.12630302727295453	0.0923430742694298	0.08968494029614446	0.08393953786799323	0.07134881550550376	0.05501670708030231	0.037559683023773216	0.024102358989742435	0.013869793098850919	0.00766192535559833	0.003749718771092168	0.002049846261530385	0.0008166054212600722	0.00035830646034880716	7.499437542184336e-05	3.3330833520819275e-05	1.2499062570307227e-05	1.2499062570307227e-05	1.2499062570307227e-05	0.0	0.0	0.0	0.0	0.0
0.9281510156510157	0.03387029637029637	0.015347152847152847	0.00959040959040959	0.0056568431568431565	0.003538128538128538	0.0019605394605394606	0.0009865134865134865	0.0004995004995004995	0.00020812520812520813	0.00012487512487512488	1.665001665001665e-05	1.665001665001665e-05	1.2487512487512488e-05	2.0812520812520813e-05	0.0	0.0	0.0	0.0	0.0	0.0	0.0	0.0	0.0	0.0
0.4059380364315118	0.05211406096361849	0.07486292352049065	0.09385364065130077	0.09715347565955036	0.08861223605486393	0.06942152892355383	0.04937669783177508	0.031656750495808544	0.01831575087912271	0.009578687732280053	0.0049414195956868825	0.0023790477142809525	0.0010791127110311152	0.000495808542906188	0.00013332666699998334	6.249687515624219e-05	2.4998750062496874e-05	0.0	0.0	0.0	0.0	0.0	0.0	0.0
0.6416426878984605	0.05890656816979883	0.0567120424080652	0.05749490928321875	0.05403863531312593	0.04509812903145209	0.033480051469332854	0.022907184469253737	0.013983334929604444	0.00769957900084533	0.004322424555369093	0.0021445555356600027	0.0009202849968560399	0.0003706125100460975	0.00020820927530679637	4.9970226073631127e-05	1.665674202454371e-05	4.164185506135927e-06	0.0	0.0	0.0	0.0	0.0	0.0	0.0
0.3212319948666881	0.05467060553914359	0.08421214911604535	0.10704955396019183	0.11286619639084837	0.10179957583510069	0.08045799809167462	0.05686642972320949	0.036483181320077836	0.022320740330248626	0.011437452343948567	0.005833309027879051	0.00264998895837934	0.0012791613368277632	0.0005124978645922308	0.00022083241319827834	5.8333090278790505e-05	4.9999791667534716e-05	0.0	0.0	0.0	0.0	0.0	0.0	0.0
0.6601828851507927	0.040294750179217444	0.047984428921527766	0.053352616574696164	0.05349432339162763	0.04713418801993898	0.03636446993314772	0.025232149108914192	0.016417151526265775	0.009544370905089776	0.00532650917760032	0.002667422436356968	0.0012170114865878666	0.000491806011703316	0.00019172098761315707	8.7524798692963e-05	8.335695113615524e-06	4.167847556807762e-06	4.167847556807762e-06	0.0	0.0	0.0	0.0	0.0	0.0
0.9817369470804516	0.01578134303809591	0.0019986925219752077	0.00035809907685389143	5.4131255803495215e-05	3.747548478703515e-05	2.0819713770575083e-05	0.0	1.249182826234505e-05	0.0	0.0	0.0	0.0	0.0	0.0	0.0	0.0	0.0	0.0	0.0	0.0	0.0	0.0	0.0	0.0
0.9868625547393552	0.007570801788325882	0.0023541568576797597	0.0014291607118303673	0.0009124961979325087	0.0004416648263965567	0.00019999916667013887	9.999958333506943e-05	6.249973958441839e-05	4.1666493056278935e-05	1.6666597222511573e-05	4.166649305627893e-06	4.166649305627893e-06	0.0	0.0	0.0	0.0	0.0	0.0	0.0	0.0	0.0	0.0	0.0	0.0
0.22038214440264972	0.1082853433640691	0.11830914416963484	0.12716370959688425	0.12181268932458973	0.10254735195233182	0.07707383242901368	0.05337289038314304	0.03273859059285643	0.019402649712060186	0.009911454345727506	0.004955727172863753	0.0023426317366266104	0.0010485669584900635	0.00041609799940081887	0.00016227821976631937	5.409273992210645e-05	8.321959988016378e-06	8.321959988016378e-06	4.160979994008189e-06	0.0	0.0	0.0	0.0	0.0
0.15359069980624596	0.21311277318277463	0.18281630867309737	0.1420779599574991	0.10686055959499156	0.07683076730765225	0.051946915560740846	0.03270901477114106	0.019683743411321068	0.01028354757390779	0.005650117710785642	0.0025417196191587325	0.0011500239588324757	0.00048751015646159295	0.00015833663201316695	7.500156253255276e-05	2.0833767370153544e-05	4.166753474030709e-06	0.0	0.0	0.0	0.0	0.0	0.0	0.0
0.9119328361318279	0.037577600933294444	0.018136744302320738	0.0122911545352277	0.008016332652806133	0.004674805216449315	0.0033165284779800843	0.001979084204824799	0.0011041206616390984	0.0006166409732927795	0.00024165659764176494	9.166284738135911e-05	2.0832465313945252e-05	0.0	0.0	0.0	0.0	0.0	0.0	0.0	0.0	0.0	0.0	0.0	0.0
0.9697653786720758	0.01866807725468472	0.006635039506183124	0.0026281920454498124	0.0013036832174735202	0.0005539612393737323	0.0002457422039327083	0.00012078854091607695	5.414658730720691e-05	2.4990732603326266e-05	0.0	0.0	0.0	0.0	0.0	0.0	0.0	0.0	0.0	0.0	0.0	0.0	0.0	0.0	0.0
0.735125	0.030716666666666666	0.036616666666666665	0.04184583333333333	0.0423125	0.036345833333333334	0.029083333333333333	0.020066666666666667	0.012829166666666666	0.007816666666666666	0.003833333333333333	0.0019958333333333334	0.0009	0.0002916666666666667	0.00015	3.75e-05	2.5e-05	4.166666666666667e-06	0.0	4.166666666666667e-06	0.0	0.0	0.0	0.0	0.0
0.6762420355640695	0.1785824345146379	0.0774247282721859	0.0371007371007371	0.017523841252654812	0.007712489068421272	0.0032732270020405614	0.0014242285428726106	0.0004497563819597718	0.00017490525965102236	5.830175321700745e-05	1.2493232832215883e-05	4.164410944071961e-06	4.164410944071961e-06	0.0	4.164410944071961e-06	4.164410944071961e-06	0.0	0.0	0.0	4.164410944071961e-06	0.0	0.0	0.0	0.0
0.2923266389571918	0.13796073242882284	0.12427657883678453	0.11798993971316948	0.10400206364858061	0.08128944751634068	0.05789865654813169	0.03777808288711093	0.022462981223294265	0.012373570320073558	0.006357369014482985	0.0029956189073480034	0.0014562036355163907	0.0004826274906282895	0.0001830655998934891	0.0001040145453940279	4.5766399973372275e-05	1.6642327263044464e-05	0.0	0.0	0.0	0.0	0.0	0.0	0.0
0.34314788104151206	0.08855604005302607	0.09588881199923295	0.10672747434155126	0.10278803745174711	0.08794323875905653	0.06747901051350247	0.0462977630668412	0.02863908088143337	0.016462260611467303	0.008533362236432912	0.004252090611217182	0.002030164831041929	0.0008504181222434363	0.00024595426084491543	0.00010421790713767602	3.751844656956337e-05	1.6674865142028163e-05	0.0	0.0	0.0	0.0	0.0	0.0	0.0
0.937173887675663	0.04441378965442513	0.012606898161268275	0.0038424992081617683	0.0011252438028239453	0.0004792705086101989	0.000145864937403104	0.00012502708920266058	5.001083568106423e-05	3.7508126760798175e-05	0.0	0.0	0.0	0.0	0.0	0.0	0.0	0.0	0.0	0.0	0.0	0.0	0.0	0.0	0.0
0.7023095737101095	0.03525401977491761	0.04141649409794126	0.047258136424431565	0.04765813475777184	0.04148732713613693	0.031770700955412685	0.022599905833725693	0.01372494281273828	0.008024966562639322	0.00444998145841059	0.00233332361115162	0.0009916625347394386	0.00045416477431344036	0.00017916592014199942	6.249973958441839e-05	1.6666597222511573e-05	8.333298611255787e-06	0.0	0.0	0.0	0.0	0.0	0.0	0.0
0.4576127409193921	0.0888579329272096	0.08333575898704701	0.08936524107532694	0.08415077863484209	0.06911033952221553	0.05036904588643782	0.03335758987047009	0.020849533234921096	0.011510073393350936	0.006145913466536374	0.0028899931388652097	0.0014637087552238186	0.000715221323575275	0.00019959664843961162	6.237395263737863e-05	4.158263509158576e-06	0.0	0.0	0.0	0.0	0.0	0.0	0.0	0.0
0.8285583333333333	0.0473875	0.0339875	0.028375	0.022054166666666666	0.0154625	0.010466666666666668	0.006295833333333333	0.003704166666666667	0.0020083333333333333	0.0009958333333333334	0.000375	0.0002	7.083333333333334e-05	3.3333333333333335e-05	2.0833333333333333e-05	0.0	0.0	4.166666666666667e-06	0.0	0.0	0.0	0.0	0.0	0.0
0.261312749676124	0.06030550568397199	0.0908269148258151	0.11661619338418153	0.12340196866629731	0.10952216311687446	0.0871403518272439	0.06311312541395729	0.03966908410778927	0.023610665622487616	0.012950874985941073	0.006419201786212671	0.0029784096542128874	0.0012371855486730456	0.0005706882833946372	0.00021244600330749269	7.9146550251811e-05	2.9159255355930367e-05	0.0	4.165607907990052e-06	0.0	0.0	0.0	0.0	0.0
0.8940164743822107	0.041535942402159916	0.024407418055156265	0.015720243824189926	0.010328779337441512	0.006503922769562808	0.003858188651258911	0.0018874292214041974	0.0009957959909836715	0.000491648229858047	0.00016249390647850705	6.249765633788733e-05	2.9165572957680754e-05	0.0	0.0	0.0	0.0	0.0	0.0	0.0	0.0	0.0	0.0	0.0	0.0
0.9178268166428598	0.052214036738892335	0.017957164333873326	0.007879163942413807	0.002332099264139393	0.0010577735948060817	0.0005497091122614283	0.00018323637075380944	0.0	0.0	0.0	0.0	0.0	0.0	0.0	0.0	0.0	0.0	0.0	0.0	0.0	0.0	0.0	0.0	0.0
0.9097973506739733	0.03305005114047415	0.021187955794673075	0.013787139210191507	0.009130445628944677	0.005222149230398231	0.003471731375304556	0.002170351829831112	0.0010727026285372162	0.0005654556491514008	0.0003243054458368328	0.0001538371986661899	4.573538338724565e-05	2.0788810630566204e-05	0.0	0.0	0.0	0.0	0.0	0.0	0.0	0.0	0.0	0.0	0.0
0.9964249404156736	0.0028542142369039486	0.00011250187503125051	0.00012083534725578759	0.0001541692361539359	0.00010416840280671345	7.083451390856514e-05	7.083451390856514e-05	4.166736112268538e-05	2.5000416673611228e-05	8.333472224537076e-06	8.333472224537076e-06	4.166736112268538e-06	0.0	0.0	0.0	0.0	0.0	0.0	0.0	0.0	0.0	0.0	0.0	0.0
0.1947203095421356	0.11683967464791663	0.12163674564706371	0.13179255684300306	0.12580973975993842	0.10542322814170706	0.07870441638409852	0.05364564914397454	0.0333797923904225	0.018817998377400096	0.010010193255809116	0.005300493020740155	0.002267479353456346	0.001044288656362464	0.000370285619188284	0.00012065486467932849	7.072871377753739e-05	3.744461317634333e-05	4.160512575149258e-06	4.160512575149258e-06	0.0	0.0	0.0	0.0	0.0
0.8483187104164419	0.0462510272011156	0.032185634955550206	0.02452831754833033	0.017788218106961726	0.012845201829455562	0.007516206950935064	0.005001120583035203	0.0025316875980510157	0.0015646659417462834	0.0007678068944908818	0.00044408290654337487	0.00021996629950279316	2.075153768894275e-05	1.66012301511542e-05	0.0	0.0	0.0	0.0	0.0	0.0	0.0	0.0	0.0	0.0
0.8742463573068445	0.031254036441514824	0.02258740588580881	0.019308252882279657	0.016641597326677804	0.01315411185786726	0.00919579501752076	0.006083307986216724	0.003587485052145616	0.0019624918229507377	0.0011208286632139032	0.0005124978645922308	0.00023749901042078992	9.166628472381364e-05	1.2499947916883679e-05	4.166649305627893e-06	0.0	0.0	0.0	0.0	0.0	0.0	0.0	0.0	0.0
0.33084562618627417	0.09215477340081915	0.09874379807532217	0.10736405714095434	0.10457943458426293	0.08900386267523559	0.06745113382837735	0.04633129099930072	0.029615230928041025	0.016953314907928473	0.008894975192301289	0.004482867703373181	0.0022102161100196463	0.0008199860144517332	0.000382937631114515	0.00011654623555659152	2.4974193333555327e-05	1.6649462222370218e-05	8.324731111185109e-06	0.0	0.0	0.0	0.0	0.0	0.0
0.9131550140800347	0.04576638005230921	0.019883348792125208	0.010821154312167323	0.00480893768853459	0.0032588804492241358	0.0012450594536779391	0.0007102688158565424	0.0002381489559048407	5.849272601171526e-05	4.5958570437776275e-05	8.356103715959323e-06	0.0	0.0	0.0	0.0	0.0	0.0	0.0	0.0	0.0	0.0	0.0	0.0	0.0
0.3380025832256989	0.06400983292362818	0.08612974459397525	0.10436648472980292	0.10771634515228533	0.0954293571101204	0.07666347235531853	0.053735261030790384	0.03386108912128661	0.01987417190950377	0.010549560434981876	0.005545602266572226	0.002333236115161868	0.0011124536477646765	0.00042498229240448313	0.00014999375026040582	5.8330902879046706e-05	1.2499479188367151e-05	1.6665972251156202e-05	4.1664930627890504e-06	4.1664930627890504e-06	0.0	0.0	0.0	0.0
0.6427713906975581	0.052494018191367856	0.05304842972312771	0.05832576054424037	0.05497011179937806	0.046278773124796786	0.03561156177311646	0.02377299974155252	0.015548533935821654	0.00882889943058184	0.004331079560139062	0.0022676682201305575	0.0010462954471558272	0.00039183972921373605	0.0002167624033948327	6.669612412148699e-05	4.168507757592937e-06	1.6674031030371747e-05	8.337015515185873e-06	0.0	0.0	0.0	0.0	0.0	0.0
0.564386883852337	0.05303380712479008	0.061034507186045445	0.06965609490830448	0.06936856974985312	0.059646885769171466	0.046149871447084954	0.03242783743577563	0.020451789531584014	0.01177186337137833	0.006458898486950942	0.0030877701798907404	0.0014584609486663416	0.0006583909425408056	0.00027085703332374914	8.334062563807666e-05	2.0835156409519166e-05	3.333625025523067e-05	0.0	0.0	0.0	0.0	0.0	0.0	0.0
0.8517298942206422	0.04552966692615427	0.03024765108214656	0.02252546655732109	0.018716410578768362	0.012243096866583132	0.008096845768617541	0.004812315531373716	0.002826610939275738	0.0015569256130914964	0.0008991869851009712	0.0004121273681712785	0.0002830773841984539	5.4117735214410305e-05	4.579192979680872e-05	2.0814513544003964e-05	0.0	0.0	0.0	0.0	0.0	0.0	0.0	0.0	0.0
0.6513655602212891	0.039950343264680395	0.04701559688062387	0.05544307805105646	0.05527227887755782	0.05006082116909951	0.037909084849696725	0.026407218556288744	0.01694244484436446	0.009698060387922416	0.005315603545957475	0.0026328067719789375	0.0011039458774911683	0.0004832366859961341	0.00024161834299806705	0.00011247750449910018	2.499500099980004e-05	1.249750049990002e-05	0.0	0.0	4.1658334999666735e-06	4.1658334999666735e-06	0.0	0.0	0.0
0.9632131131147814	0.016620556324061266	0.007974867085548574	0.004604089931834469	0.0028916184730254494	0.0019416343060948984	0.0012333127781203647	0.0007874868752187463	0.0004124931251145814	0.0001624972917118048	9.999833336111065e-05	3.333277778703688e-05	1.666638889351844e-05	8.33319444675922e-06	0.0	0.0	0.0	0.0	0.0	0.0	0.0	0.0	0.0	0.0	0.0
0.1645076478848005	0.055449768959296	0.09749126045308144	0.13152028533214444	0.1417452427281553	0.12873696359598502	0.10344956896012933	0.0730913621193245	0.04718313673693026	0.027941550243540652	0.015154103524568648	0.007637468177215928	0.0035208186632555696	0.001595826684055483	0.0006541639409835793	0.00023749901042078992	5.8333090278790505e-05	2.4999895833767358e-05	0.0	0.0	0.0	0.0	0.0	0.0	0.0
0.73446139358914	0.05521689673706974	0.045425189271621966	0.04364184850770211	0.0377126571360714	0.030283459514414645	0.02119592164967354	0.014416726736361402	0.008491702048758536	0.004716686319526331	0.0023875099479581164	0.0011625048437701824	0.0005416689236205151	0.00022500093750390626	8.750036458485243e-05	2.9166788194950813e-05	4.166684027850116e-06	0.0	0.0	0.0	0.0	0.0	0.0	0.0	0.0
0.35259191406087353	0.18514802015239207	0.145692634383978	0.10619977515926218	0.07571303659907566	0.05668901194986884	0.0368447349793896	0.02099346296373402	0.011579297997251947	0.0047466377982262565	0.002011075488195861	0.001244951492692676	0.0002748053462130991	0.00017071241204147063	6.66194778698422e-05	3.33097389349211e-05	0.0	0.0	0.0	0.0	0.0	0.0	0.0	0.0	0.0
0.8420513162390313	0.055674536045532956	0.0346955442037983	0.02531645569620253	0.01737485520953992	0.011137407188273432	0.006695777535187207	0.0037083024308130767	0.0018624844792960059	0.0009999916667361105	0.0003374971875234373	0.00011249906250781244	2.9166423613136558e-05	4.166631944733794e-06	0.0	0.0	0.0	0.0	0.0	0.0	0.0	0.0	0.0	0.0	0.0
0.7630362953796411	0.06182006058257605	0.04675358224688858	0.03940784073532414	0.030957946359003844	0.022353887243076128	0.015387307658654268	0.0094082157306367	0.005379099427923818	0.002874964062949213	0.0014041491148027317	0.0007249909376132799	0.0002874964062949213	0.00012083182293554663	2.916630208789057e-05	3.3332916671874934e-05	1.6666458335937467e-05	4.166614583984367e-06	0.0	0.0	0.0	0.0	0.0	0.0	0.0
0.4751069225867978	0.18614316590804034	0.1138022796270307	0.0788041328130531	0.05513332528203826	0.03748016674509739	0.024474548884548593	0.01476718569756837	0.007625131701141479	0.003768838989368126	0.0017990480037646745	0.0006788074643834304	0.00031233472287581156	7.079587051851729e-05	2.4986777830064926e-05	8.328925943354975e-06	0.0	0.0	0.0	0.0	0.0	0.0	0.0	0.0	0.0
0.8613031034008674	0.05159002945501964	0.029038399846683913	0.019285330400329963	0.014144242106096397	0.009707241268690606	0.0065034350302257665	0.004053710624221441	0.0022039187258100132	0.0012248622030021623	0.0005207747461743888	0.00024997187816370656	0.00012081974111245818	3.332958375516088e-05	1.249859390818533e-05	8.33239593879022e-06	0.0	0.0	0.0	0.0	0.0	0.0	0.0	0.0	0.0
0.9003661327231122	0.053472019970875806	0.023802787601414604	0.012964426877470356	0.005437903058040358	0.002700228832951945	0.0009777407946744332	0.00018306636155606407	9.569377990430622e-05	0.0	0.0	0.0	0.0	0.0	0.0	0.0	0.0	0.0	0.0	0.0	0.0	0.0	0.0	0.0	0.0
0.22081750076910925	0.09687450631501052	0.10979138431349725	0.12261680067182731	0.12436288652936335	0.10757136086605859	0.08331323948814741	0.05673116098080137	0.03619386541835386	0.020782579051958527	0.011141690709991768	0.005446124936600454	0.002644072869983121	0.0010809102927603954	0.0003492171715072047	0.0001995526694326884	3.7416125518629076e-05	2.0786736399238375e-05	2.0786736399238375e-05	4.157347279847675e-06	0.0	0.0	0.0	0.0	0.0
0.538876921346161	0.06901221244911479	0.06950387706717889	0.07391635868183882	0.07096220432414865	0.05992475031354036	0.04549564376815097	0.03047070637205678	0.019108253715609518	0.011162453489777126	0.006366640138999421	0.0031041537326927803	0.0012583280902996236	0.0005708309548710214	0.00017916592014199942	6.249973958441839e-05	1.6666597222511573e-05	4.166649305627893e-06	0.0	0.0	4.166649305627893e-06	0.0	0.0	0.0	0.0
0.9330871270474398	0.05429306597606775	0.00957623096203649	0.002206696699947539	0.000499629441497556	0.00019568819791987609	8.3271573582926e-05	4.99629441497556e-05	8.3271573582926e-06	0.0	0.0	0.0	0.0	0.0	0.0	0.0	0.0	0.0	0.0	0.0	0.0	0.0	0.0	0.0	0.0
0.6989377112506036	0.13946702409297523	0.07097187765364059	0.04165487270850331	0.02333954944304767	0.013037180106228875	0.006535240346992125	0.0034632611265588836	0.0015984282122579463	0.0006784994755157428	0.00017066551224629114	8.741404285785644e-05	2.9138014285952146e-05	2.9138014285952146e-05	0.0	0.0	0.0	0.0	0.0	0.0	0.0	0.0	0.0	0.0	0.0
0.9481829827540882	0.04269124685480136	0.006747311715786707	0.0016816120107990369	0.0004214461863292872	0.0001293547700614644	6.259101777167631e-05	3.338187614489403e-05	3.338187614489403e-05	1.2518203554335262e-05	0.0	4.172734518111754e-06	0.0	0.0	0.0	0.0	0.0	0.0	0.0	0.0	0.0	0.0	0.0	0.0	0.0
0.9808618615243068	0.01733964471421851	0.0014404602811811775	0.00024562762020141464	6.244770005120711e-05	1.665272001365523e-05	1.665272001365523e-05	1.2489540010241424e-05	4.1631800034138076e-06	0.0	0.0	0.0	0.0	0.0	0.0	0.0	0.0	0.0	0.0	0.0	0.0	0.0	0.0	0.0	0.0
0.42803214959813	0.06341170735365807	0.077557363866285	0.0914988562642967	0.09149052303512872	0.08134064990854281	0.06307837818693933	0.04364112115265226	0.027674654066824164	0.0158581351066445	0.008733224168031233	0.004258280104832023	0.002012474844064449	0.0008541559897167952	0.0003499956250546868	0.0001499981250234372	4.5832760423828036e-05	8.333229167968734e-06	0.0	4.166614583984367e-06	0.0	0.0	0.0	0.0	0.0
0.4646633532914158	0.06928901415967578	0.07785736920228822	0.08548758318184092	0.08394069280675127	0.07157807835354159	0.055579646091495856	0.03909754999249487	0.024379159092046233	0.013976217081672477	0.007463433346119848	0.0038192765056121684	0.0016636368184926365	0.000808886072149302	0.0002626794976567321	0.0001042378958955286	2.0847579179105722e-05	0.0	4.169515835821145e-06	4.169515835821145e-06	0.0	0.0	0.0	0.0	0.0
0.27435719017837423	0.0501914575355936	0.08465798059174753	0.11349536043599819	0.12365365144311899	0.111437035679018	0.08951629368210966	0.06316640347331887	0.04011233286527973	0.02456239765667643	0.013099945416894096	0.0065874725521976995	0.0029958208507464552	0.001249994791688368	0.0005624976562597656	0.00019999916667013887	9.583293402944155e-05	2.0833246528139467e-05	1.6666597222511573e-05	4.166649305627893e-06	1.2499947916883679e-05	4.166649305627893e-06	0.0	0.0	0.0
0.9584382136725066	0.03638583740352398	0.004229942156061945	0.0005709380053009718	0.00015419493573821868	8.334861391255064e-05	6.251146043441298e-05	5.417659904315791e-05	1.6669722782510125e-05	4.167430695627531e-06	0.0	0.0	0.0	0.0	0.0	0.0	0.0	0.0	0.0	0.0	0.0	0.0	0.0	0.0	0.0
0.9021728713985125	0.04512822649528135	0.02461198725026562	0.013545551134351368	0.007224849482302452	0.003770754775942168	0.0017832961813295557	0.0008541488718985021	0.0005166559030020208	0.00023749505218641277	0.00010416449657298807	2.4999479177517136e-05	2.4999479177517136e-05	0.0	0.0	0.0	0.0	0.0	0.0	0.0	0.0	0.0	0.0	0.0	0.0
0.9138542701403207	0.03206257251851048	0.018063891416312594	0.012274931759559923	0.009040293162600065	0.005872434201190347	0.00386069768024241	0.002341460971476748	0.0013564613471121981	0.0005801480838418324	0.00035894054108199705	0.00017112281609723114	9.59957261033248e-05	3.338981777506949e-05	2.504236333130212e-05	4.1737272218836865e-06	4.1737272218836865e-06	0.0	0.0	0.0	0.0	0.0	0.0	0.0	0.0
0.994187185139195	0.0050211053098709515	0.0005208615466671112	0.00012500677120010667	4.166892373336889e-05	3.7502031360032004e-05	2.0834461866684446e-05	1.2500677120010668e-05	1.2500677120010668e-05	1.6667569493347555e-05	0.0	4.166892373336889e-06	0.0	0.0	0.0	0.0	0.0	0.0	0.0	0.0	0.0	0.0	0.0	0.0	0.0
0.24034865609981593	0.1747569985257494	0.1320453769333922	0.11681561872714703	0.1007821024312641	0.08128368079559557	0.060814919082799575	0.04045860021155912	0.02510807006438394	0.014092836141628005	0.007125544514871607	0.0037189428707073906	0.0014825796886582653	0.0006871506983949826	0.0003165057762304162	0.00011660739124278492	2.4987298123453912e-05	1.2493649061726956e-05	4.164549687242318e-06	0.0	4.164549687242318e-06	0.0	0.0	0.0	0.0
0.5272622728143932	0.05439121340655494	0.06467862767810269	0.07436188031766403	0.0756785360121999	0.06619111507404105	0.05172040232998058	0.036295530870576076	0.022574811876567694	0.013062391146740444	0.007120773993550053	0.0037749685419288174	0.001637486354280381	0.0007166606944942125	0.0003333305555787035	0.00010833243056307865	7.499937500520829e-05	1.6666527778935175e-05	0.0	0.0	0.0	0.0	0.0	0.0	0.0
0.18757356825262142	0.08119439487902572	0.10865848941241063	0.13071960669320323	0.13332751026316117	0.1158707777542082	0.09056953785619512	0.06341739351060423	0.04055768374905895	0.023832994347462597	0.012740045669507493	0.0063429871518115985	0.003098705198753863	0.0012519600870133057	0.0005531916663547165	0.00019964812018816836	6.239003755880262e-05	2.0796679186267535e-05	4.159335837253507e-06	0.0	4.159335837253507e-06	0.0	0.0	0.0	0.0
0.40605265896555315	0.07584972421688001	0.08750130086377354	0.09933187636590696	0.09452804662295765	0.0803621604745551	0.05990633780830471	0.041610989697158915	0.025513581017795817	0.014911020917889478	0.007472161515246123	0.003883858882297846	0.0017483609116453326	0.0008159017587678219	0.00032469559787699033	0.0001248829222603809	4.579040482880633e-05	1.248829222603809e-05	4.1627640753460295e-06	0.0	0.0	0.0	0.0	0.0	0.0
0.9100913456932568	0.0473431440746094	0.023021780512085706	0.01075071747814243	0.004735980539576886	0.0023159236411651263	0.0010746552147852563	0.0003832103866676108	0.0002499198173919201	3.332264231892268e-05	0.0	0.0	0.0	0.0	0.0	0.0	0.0	0.0	0.0	0.0	0.0	0.0	0.0	0.0	0.0
0.15581738217801988	0.09324137471471171	0.11370716510903427	0.13420210905092708	0.1363802955336765	0.11878821197127959	0.09269995168840689	0.06502490545921003	0.040898262448564815	0.024343212221167143	0.013427291052359772	0.006305495860196245	0.0029903210222066738	0.0012452729605011079	0.0006288836690156096	0.00021240441801189465	6.66366801605944e-05	8.3295850200743e-06	0.0	1.249437753011145e-05	0.0	0.0	0.0	0.0	0.0
0.8758365643701664	0.03305860843998184	0.024950128894423183	0.020289939571629067	0.01587546175021552	0.011998217550464561	0.008145960961023492	0.004597720297019395	0.002831929168453975	0.0012535451172127155	0.000716311495550123	0.0002665345099721388	0.0001207734498311254	4.997522061977603e-05	8.329203436629338e-06	0.0	0.0	0.0	0.0	0.0	0.0	0.0	0.0	0.0	0.0
0.435510357187513	0.18181969741174508	0.12416121368732547	0.09377735172758721	0.06630267161255367	0.04364189555286959	0.02629100154211645	0.015012712041011962	0.007168757554286667	0.0035510357187513025	0.0016671529196015504	0.0007252115200266744	0.00025424082023923643	8.335764598007752e-05	2.083941149501938e-05	8.335764598007752e-06	4.167882299003876e-06	0.0	0.0	0.0	0.0	0.0	0.0	0.0	0.0
0.4543159683748365	0.1244970049403904	0.10169872782864427	0.0906099257691763	0.07643442110788047	0.0581308162058135	0.039523123193175094	0.024864410027409585	0.014862827102998391	0.00805625213486516	0.004048954020211446	0.001766210395647791	0.0006748256700352409	0.0003582407877964859	7.498063000391566e-05	6.248385833659638e-05	1.2496771667319276e-05	8.331181111546184e-06	0.0	0.0	0.0	0.0	0.0	0.0	0.0
0.9664204135885032	0.017725221565269567	0.00540006750084376	0.003600045000562507	0.0026458664066634167	0.0017250215627695347	0.0011166806251744813	0.0006791751563561212	0.0003958382813118497	0.00017083546877669304	8.3334375013021e-05	2.916703125455735e-05	8.3334375013021e-06	0.0	0.0	0.0	0.0	0.0	0.0	0.0	0.0	0.0	0.0	0.0	0.0
0.9392219847430017	0.030147362105815742	0.013515484061811259	0.008357602043154557	0.0045246040971415	0.0021664770999204235	0.001112402664766833	0.0005874485982476533	0.0002624770332595898	7.91597401894001e-05	1.2498906345694752e-05	1.2498906345694752e-05	0.0	0.0	0.0	0.0	0.0	0.0	0.0	0.0	0.0	0.0	0.0	0.0	0.0
0.9265342516551877	0.028103815368974553	0.015941467398324187	0.010933196668374978	0.007504072865755845	0.00493327166743749	0.0032416261463398374	0.0014249821877226534	0.0007874901563730453	0.00034582901047070246	0.0001374982812714841	5.833260417578114e-05	4.99993750078124e-05	4.166614583984367e-06	0.0	0.0	0.0	0.0	0.0	0.0	0.0	0.0	0.0	0.0	0.0
0.9952548637646412	0.004141588205422775	0.00027055601341957825	9.989760495492121e-05	6.243600309682576e-05	4.5786402271005554e-05	3.746160185809545e-05	4.16240020645505e-05	1.2487200619365151e-05	4.16240020645505e-06	1.2487200619365151e-05	1.2487200619365151e-05	0.0	0.0	4.16240020645505e-06	0.0	0.0	0.0	0.0	0.0	0.0	0.0	0.0	0.0	0.0
0.9238797012536677	0.04043578287543345	0.018192351293678313	0.008927380634835957	0.004509535876233662	0.0022672712723392904	0.0011127967457988798	0.0004042744731928514	0.0001667111229661243	9.169111763136836e-05	8.335556148306214e-06	4.167778074153107e-06	0.0	0.0	0.0	0.0	0.0	0.0	0.0	0.0	0.0	0.0	0.0	0.0	0.0
0.28800233328472324	0.06692777233807629	0.09120226661944543	0.11220599570842274	0.1169975625507802	0.10448115664256995	0.08171079769171476	0.05745713630966021	0.037645049061477885	0.02137872127664007	0.011641424136997145	0.005766546530280619	0.00261661215391346	0.0011708089414803858	0.0005166559030020208	0.00017082977437970042	8.333159725839046e-05	1.666631945167809e-05	8.333159725839044e-06	0.0	0.0	0.0	0.0	0.0	0.0
0.684141672117624	0.06281586041105079	0.053937396622767364	0.05062515884159171	0.04532974472854232	0.03585966111016211	0.026214591344851865	0.01786941867102188	0.010919968835800499	0.00628283594215458	0.0032747407496906493	0.0015915406696969823	0.0007041109245518063	0.00033747328336506695	6.666138930667989e-05	2.916435782167245e-05	0.0	0.0	0.0	0.0	0.0	0.0	0.0	0.0	0.0
0.8823171924625061	0.03980203047798234	0.022590004120896272	0.017082988190926535	0.013390831630168291	0.009490548994959186	0.006593434038603224	0.004229121832841462	0.0021686736957779547	0.001244593925216139	0.0007201162175999733	0.0002622388538080828	7.076286531329218e-05	2.4975128934103124e-05	8.325042978034374e-06	0.0	0.0	0.0	4.162521489017187e-06	0.0	0.0	0.0	0.0	0.0	0.0
0.8949607670735112	0.06781483225475775	0.023073044500097926	0.008604991311667368	0.003558674372960742	0.001233451539105831	0.00044587606312271593	0.00017918383845118491	7.917425419936078e-05	3.333652808394138e-05	8.334132020985344e-06	0.0	4.167066010492672e-06	0.0	4.167066010492672e-06	0.0	0.0	0.0	0.0	0.0	0.0	0.0	0.0	0.0	0.0
0.9146963953179037	0.045133346634743284	0.019025172918329343	0.010346002926310188	0.005320563979781857	0.0031673982442138866	0.001342611066773078	0.0005819366852886406	0.00022861798350625167	0.00014132748071295556	1.6626762436818304e-05	0.0	0.0	0.0	0.0	0.0	0.0	0.0	0.0	0.0	0.0	0.0	0.0	0.0	0.0
0.16919096170432624	0.061770575955933514	0.09979541751909367	0.1318411173286778	0.1399702501239578	0.1253619776584264	0.09958291840450664	0.07155803517485344	0.04592064199732501	0.026612389115045355	0.015079103837067346	0.0074249690626289055	0.003616651597285011	0.0013458277257178096	0.0005958308507047887	0.00022083241319827834	6.666638889004629e-05	3.3333194445023147e-05	1.2499947916883679e-05	0.0	0.0	0.0	0.0	0.0	0.0
0.3775425245822475	0.2119734903044785	0.1344509479047849	0.09535664032903994	0.06925075141332313	0.04739940219970526	0.030285495433238694	0.016689285387196415	0.008492427585403016	0.004454361527637857	0.0022937880389985598	0.0011281607233550085	0.0004204584245714238	0.00021647364433380236	4.1629546987269685e-05	4.162954698726968e-06	0.0	0.0	0.0	0.0	0.0	0.0	0.0	0.0	0.0
0.6996188055908513	0.08162559626721103	0.06050784260628658	0.04928864540587831	0.039177619930426816	0.02802091361676422	0.018084862624200636	0.011106713604266044	0.00629074926573208	0.0034828254212927283	0.001566438227758452	0.0007248942862499219	0.0002874580790301414	0.00015414418730601788	2.916241381465203e-05	2.0830295581894307e-05	8.332118232757722e-06	4.166059116378861e-06	0.0	0.0	0.0	0.0	0.0	0.0	0.0
0.8917074308952575	0.04297119142659522	0.024446037050308754	0.016137634480287336	0.010187584896540805	0.006562554687955733	0.0038250318752656273	0.002070850590421587	0.001079175659797165	0.0005208376736472804	0.00026666888890740755	0.0001250010416753473	7.500062500520837e-05	2.0833506945891216e-05	4.166701389178243e-06	0.0	0.0	0.0	0.0	0.0	0.0	0.0	0.0	0.0	0.0
0.7775203650076044	0.05410112710681472	0.041463363820079584	0.036192420675430735	0.030283964249255193	0.02268797266609721	0.015908664763849247	0.009575199483322569	0.006033459030396466	0.003279234984062168	0.0015166982645471781	0.0008250171878580804	0.00035834079876664095	0.00016250338548719765	5.833454863642993e-05	1.2500260422092127e-05	2.0833767370153544e-05	0.0	0.0	0.0	0.0	0.0	0.0	0.0	0.0
0.2974065201541506	0.07257993958962608	0.0933236121237371	0.11200499947922092	0.11420477033642329	0.10099364649515676	0.07895427559629205	0.054581814394333926	0.03452973648578273	0.020485366107697116	0.01084886990938444	0.005703572544526612	0.002520570773877721	0.0010832204978648058	0.00046245182793459014	0.00022081033225705655	5.4161024893240286e-05	2.499739610457244e-05	8.332465368190814e-06	8.332465368190814e-06	0.0	0.0	0.0	0.0	0.0
0.748359381835909	0.10030374873438028	0.06026224890729622	0.038816504931229456	0.023741567743467737	0.013958275173853443	0.007366635972350115	0.003891650451456452	0.001795825850725622	0.0008874963020987413	0.00040833163195153353	0.0001374994270857205	6.666638889004629e-05	4.166649305627893e-06	0.0	0.0	0.0	0.0	0.0	0.0	0.0	0.0	0.0	0.0	0.0
0.45769101004252766	0.06865656721329229	0.07576672678576635	0.08625494108189388	0.08590089095672675	0.0748128740956102	0.05706038429017115	0.040157614785133224	0.02447944218361456	0.014945080577643193	0.0076516479992002635	0.0035988153899341466	0.0017244323743434453	0.0008122326400893039	0.0002415871442316904	0.00012912416329624831	5.831413826282182e-05	4.165295590201558e-05	1.2495886770604677e-05	4.165295590201558e-06	0.0	0.0	0.0	0.0	0.0
0.5620018249923958	0.057212261615576604	0.06354140191082537	0.07092887112970363	0.06933304444564814	0.058666422223240734	0.045520643663984735	0.031104037066512224	0.018979087587135055	0.011145786892554615	0.0059916417014929104	0.0031416535764434315	0.001408327465302228	0.0006041641493160445	0.0002958321006995804	9.999958333506943e-05	1.2499947916883679e-05	0.0	4.166649305627893e-06	8.333298611255787e-06	0.0	0.0	0.0	0.0	0.0
0.7056538735340768	0.07155911359785519	0.05476526495897289	0.04830417098585803	0.03939102524072987	0.029924190385792256	0.020507312443017896	0.013688193932733017	0.00804306285828473	0.004337925206176339	0.0021356579949793303	0.0010241166993468134	0.00037883991723804887	0.00018317534459861702	4.5793836149654256e-05	4.9956912163259186e-05	4.1630760136049324e-06	4.1630760136049324e-06	0.0	0.0	0.0	0.0	0.0	0.0	0.0
0.2622633417580267	0.07085486349082097	0.09499223457011163	0.1173142022009685	0.12141551503745311	0.10694641645188556	0.08437878642777734	0.05918798169606982	0.03800272310517265	0.02152668767982279	0.01211656888748246	0.005966681517444112	0.003126990802233446	0.0011075626543197025	0.0004996523252570087	0.00017487831383995302	8.327538754283478e-05	1.2491308131425217e-05	1.6655077508566957e-05	8.327538754283478e-06	0.0	0.0	0.0	4.163769377141739e-06	0.0
0.9087033703370337	0.031632329899656635	0.019976997699769978	0.013676367636763677	0.009771810514384771	0.006784011734506784	0.004300430043004301	0.0026836016935026835	0.0013418008467513418	0.0006125612561256125	0.00031253125312531255	0.00010834416775010834	7.500750075007501e-05	1.666833350001667e-05	4.167083375004167e-06	0.0	0.0	0.0	0.0	0.0	0.0	0.0	0.0	0.0	0.0
0.8824380749588275	0.04057358641225692	0.02402558514797132	0.017695839502270723	0.012455708415816879	0.008725234142365212	0.006196662951441452	0.00381780979155923	0.0020710994294079483	0.0010729792224643587	0.0006155074609485469	0.0001663533678239316	5.822367873837606e-05	4.990601034717948e-05	2.911183936918803e-05	8.31766839119658e-06	0.0	0.0	0.0	0.0	0.0	0.0	0.0	0.0	0.0
0.814103338400983	0.08910177645417248	0.04596288814378241	0.0246162817335527	0.014128329549951059	0.007089155923943604	0.003482100089551617	0.001162088427015432	0.00020409438323926944	0.0001416165108190849	8.330382989357937e-06	0.0	0.0	0.0	0.0	0.0	0.0	0.0	0.0	0.0	0.0	0.0	0.0	0.0	0.0
0.9406713277389355	0.03571636903025808	0.012537395521703985	0.0055291205906617446	0.0027249772918559014	0.001479154340380497	0.0007666602778310181	0.00028749760418663177	0.00014583211806568278	8.333263889467587e-05	3.7499687502604144e-05	8.333263889467588e-06	1.2499895834201382e-05	0.0	0.0	0.0	0.0	0.0	0.0	0.0	0.0	0.0	0.0	0.0	0.0
0.2609287740033233	0.08335727939431041	0.10037355855124248	0.1171066495087934	0.12017174531385998	0.10312631443052102	0.08125419056067099	0.05563398758136455	0.03579832002765249	0.021139166177334117	0.011340021572277542	0.005455537370430988	0.002590339117868759	0.0011077656034615593	0.0003873015079771617	0.00014159409969057525	5.413892046992583e-05	8.329064687680898e-06	2.082266171920224e-05	4.164532343840449e-06	0.0	0.0	0.0	0.0	0.0
0.29027314485130906	0.09545286075401138	0.1033652744982905	0.1147508214334795	0.11027822545381857	0.09466161937958348	0.0727025890250657	0.05064361239167281	0.03094170216841781	0.018581679014196537	0.009778077616614403	0.004839065668869649	0.0021113651412365854	0.0010369426433292105	0.00032898983463055273	0.0001749059880314331	6.246642429694039e-05	8.328856572925386e-06	8.328856572925386e-06	0.0	0.0	0.0	0.0	0.0	0.0
0.18257423927400301	0.06120807829967375	0.09688709630376541	0.12905779559251837	0.1362035991516702	0.1247911467035554	0.09922458656422264	0.06959137670259707	0.04595814184107566	0.02681655493102112	0.014662438906504557	0.007241636493181278	0.0034458189757542675	0.0014124941146078558	0.0005916642013991608	0.00022083241319827834	6.666638889004629e-05	4.583314236190682e-05	0.0	0.0	0.0	0.0	0.0	0.0	0.0
0.9925536921276533	0.00654675390119066	0.0006663362749303471	0.0001749132721692161	1.2493805154944008e-05	1.2493805154944008e-05	1.6658406873258676e-05	1.2493805154944008e-05	0.0	4.164601718314669e-06	0.0	0.0	0.0	0.0	0.0	0.0	0.0	0.0	0.0	0.0	0.0	0.0	0.0	0.0	0.0
0.4766860966555142	0.055015062060689894	0.06882715920785644	0.08322257267496365	0.08553083868387172	0.07509780964721863	0.05792331057010837	0.04131962817751149	0.025978408963071912	0.015049561054469245	0.008145595753457191	0.0038915531630327447	0.0019374434912315058	0.0008249759382018024	0.0002958247051127675	0.0001916610765519339	5.833163199406684e-05	4.166545142433346e-06	0.0	0.0	0.0	0.0	0.0	0.0	0.0
0.24698037451685992	0.0779146674663468	0.10254231640677063	0.1210599093695855	0.12144725443156071	0.1093562574970012	0.08402055844328934	0.05795181927229108	0.03600643076102892	0.021212348393975743	0.011083066773290684	0.0056060908969745435	0.0027114154338264695	0.001282820205251233	0.0005289550846328136	0.0001832600293216047	7.913501266160203e-05	3.332000533120085e-05	0.0	0.0	0.0	0.0	0.0	0.0	0.0
0.3346990098845004	0.1504242757334266	0.1239642925545646	0.10982870752038106	0.09234554947662944	0.0706321250426774	0.04841073555005954	0.03240983620208682	0.01927769034116932	0.0098387002756335	0.005021359514352094	0.0019111144420295286	0.000832729604370165	0.00037472832196657423	2.9145536152955772e-05	0.0	0.0	0.0	0.0	0.0	0.0	0.0	0.0	0.0	0.0
0.624315146969981	0.04504301814469929	0.050834322854821576	0.05944628460721205	0.05979626273357915	0.05238422598587588	0.04052246734579089	0.028281565735474867	0.018373851634272857	0.01019936253984126	0.005587150803074808	0.0026623336041497405	0.0014540757869299836	0.0006582921900714539	0.0002708164073078766	0.00012499218798825074	2.4998437597650146e-05	1.2499218798825073e-05	8.332812532550048e-06	0.0	0.0	0.0	0.0	0.0	0.0
0.3941439189414392	0.06284371562843716	0.0848373495983735	0.09738609472386095	0.09926507349265073	0.08809535713095357	0.06529347065293471	0.04537462920374629	0.028647135286471354	0.016781655167816552	0.009319901343199013	0.004520381295203813	0.0020456287704562876	0.0008457487584574876	0.000324967503249675	0.00015415125154151252	4.1662500416625e-05	6.24937506249375e-05	4.166250041662501e-06	1.2498750124987502e-05	0.0	0.0	0.0	0.0	0.0
0.956694159793385	0.028455386153461635	0.00960593185037074	0.0036740814796300926	0.0008247938015496126	0.0002749312671832042	0.00026660001666250105	4.582187786386737e-05	6.665000416562526e-05	3.332500208281263e-05	3.749062734316421e-05	1.6662501041406316e-05	4.165625260351579e-06	0.0	0.0	0.0	0.0	0.0	0.0	0.0	0.0	0.0	0.0	0.0	0.0
0.4017228954307447	0.12731764009980798	0.09789178583776624	0.09302219019332586	0.08367873165570418	0.06782859356580202	0.050316377920611846	0.034507895909789595	0.020373988277979347	0.011788670379611848	0.006156768488009298	0.002949250398856957	0.0014871220231524487	0.0005748538913026273	0.00024160525866342305	8.331215815980106e-05	3.749047117191047e-05	1.666243163196021e-05	4.165607907990052e-06	0.0	0.0	0.0	0.0	0.0	0.0
0.34360473834158045	0.16914496592859166	0.12881324869628963	0.10872028123490111	0.08672381333200047	0.06478149314406624	0.04161043634727845	0.02587427733626564	0.0153737858416221	0.007218306925909265	0.004077739457856417	0.0024033255027407076	0.0010454674197364255	0.000449842555105713	0.00010413022108928542	3.748687959214275e-05	1.6660835374285666e-05	0.0	0.0	0.0	0.0	0.0	0.0	0.0	0.0
0.17084455263135956	0.08499295580916495	0.11101478029627283	0.13246830114124228	0.13373125369924224	0.11913435647773786	0.09155780821461024	0.06519002642613603	0.04121060046516668	0.024421250948256458	0.013225572496811357	0.006769092258059138	0.003117783872554332	0.0014755287311286544	0.00048767475011879255	0.00019173537184157655	0.00011670848720791616	3.334528205940462e-05	1.2504480772276732e-05	0.0	0.0	0.0	4.168160257425578e-06	0.0	0.0
0.22919948326874193	0.06745426511647289	0.09691628120181689	0.1216735425261491	0.12794515981164312	0.1136475392757428	0.09014876859607451	0.06402883693795058	0.04057590532149852	0.02419885819060716	0.012464058007250907	0.006338292286535817	0.0032087344251364755	0.0013710047089219486	0.0005042296953785889	0.00022919531608117682	7.50093761720215e-05	2.083593782556153e-05	0.0	0.0	0.0	0.0	0.0	0.0	0.0
0.6583333333333333	0.049029166666666665	0.051533333333333334	0.055391666666666665	0.0532875	0.0448875	0.0333375	0.02342083333333333	0.014295833333333334	0.008308333333333333	0.0042541666666666665	0.0021791666666666665	0.0009958333333333334	0.000425	0.0001875	9.583333333333334e-05	2.5e-05	8.333333333333334e-06	0.0	0.0	4.166666666666667e-06	0.0	0.0	0.0	0.0
0.8846903015824128	0.06202292459191063	0.02598786345134143	0.012411244204340189	0.007695637335286724	0.003504449235430731	0.0020061098948665227	0.0008906794968909458	0.0004536638558930519	0.00024139911597978906	9.156518192336826e-05	4.162053723789466e-06	0.0	0.0	0.0	0.0	0.0	0.0	0.0	0.0	0.0	0.0	0.0	0.0	0.0
0.6218620379470606	0.12888341023804367	0.0811663973613633	0.060826906098515765	0.04182422415085539	0.028106311738934884	0.016520631007312887	0.009524245806333395	0.004839166430677483	0.003477370025486832	0.0017824124202495378	0.0007246256101014476	0.00025403541503556495	9.994836001399276e-05	7.079675500991154e-05	3.331612000466426e-05	4.164515000583032e-06	0.0	0.0	0.0	0.0	0.0	0.0	0.0	0.0
0.18819142065459696	0.06549303110481468	0.09863955499072898	0.12670680639179982	0.13469030604804266	0.12230254796974938	0.09686035125731786	0.06920560845017605	0.044475926581803785	0.026250546886393465	0.0143419654576137	0.007075147398904144	0.0033334027792245673	0.0015291985249692702	0.0005916789933123606	0.00020000416675347403	6.250130211046063e-05	2.5000520844184254e-05	2.5000520844184254e-05	0.0	0.0	0.0	0.0	0.0	0.0
