# Supplementary material for: Basal leakage in oscillation: Coupled transcriptional and translational control using feed-forward loops
Source: PLoS Comput Biol. 2020 Sep 3;16(9):e1007740. doi: 10.1371/journal.pcbi.1007740 (PMC7494099; doi:10.1371/journal.pcbi.1007740)
Supplement: S1 Appendix — (ZIP) [file pcbi.1007740.s010.zip › Codes/1.M1/M1_Protein_Basal_0p25.csv]

1.249750049990002e-05	4.1658334999666735e-06	4.1658334999666735e-06	8.331666999933347e-06	4.1658334999666735e-06	4.1658334999666735e-06	0.00011664333799906685	0.0003832566819969339	0.001083116709991335	0.0023370325934813038	0.004449110177964407	0.00837749116843298	0.016613343997867094	0.030581383723255348	0.05129807371858962	0.07583483303339332	0.1016005132306872	0.1193011397720456	0.127624475104979	0.12253382656801973	0.10531643671265747	0.0835124641738319	0.05936312737452509	0.03902136239418783	0.02377024595080984	0.013472305538892221	0.007373525294941011	0.003316003465973472	0.0014955342264880358	0.0006290408584949677	0.00031660334599746716	0.00014997000599880023	6.24875024995001e-05	2.0829167499833366e-05	8.331666999933347e-06	0.0	0.0	0.0	0.0	0.0	0.0	0.0	0.0	0.0	0.0	0.0	0.0	0.0	0.0	0.0
0.00015833267361385994	0.0009041628993212528	0.033174861771409284	0.194790855038104	0.32732363615151605	0.25706976220932415	0.12860363081820492	0.042416489931291955	0.011933283611318285	0.0036041516493681277	2.0833246528139467e-05	0.0	0.0	0.0	0.0	0.0	0.0	0.0	0.0	0.0	0.0	0.0	0.0	0.0	0.0	0.0	0.0	0.0	0.0	0.0	0.0	0.0	0.0	0.0	0.0	0.0	0.0	0.0	0.0	0.0	0.0	0.0	0.0	0.0	0.0	0.0	0.0	0.0	0.0	0.0
0.002439105605780597	0.0004703394768826066	0.024324459317716398	0.15202370843947188	0.37002397482643223	0.28050130696102427	0.12117693088923297	0.04051162945573814	0.007837603849291577	0.0006909411784293158	0.0	0.0	0.0	0.0	0.0	0.0	0.0	0.0	0.0	0.0	0.0	0.0	0.0	0.0	0.0	0.0	0.0	0.0	0.0	0.0	0.0	0.0	0.0	0.0	0.0	0.0	0.0	0.0	0.0	0.0	0.0	0.0	0.0	0.0	0.0	0.0	0.0	0.0	0.0	0.0
0.00010406260406260406	4.1625041625041625e-05	4.995004995004995e-05	7.492507492507493e-05	3.33000333000333e-05	5.411255411255411e-05	3.746253746253746e-05	7.076257076257076e-05	7.908757908757909e-05	0.00018315018315018315	0.0016566766566766568	0.006901431901431902	0.020945720945720947	0.03623043623043623	0.06803613053613054	0.12124958374958375	0.1445221445221445	0.1451839826839827	0.13105644355644355	0.11537629037629038	0.08025724275724276	0.05328837828837829	0.038686313686313686	0.02139110889110889	0.008508158508158508	0.0034132534132534135	0.0014027639027639027	0.000894938394938395	0.00027056277056277056	0.0	0.0	0.0	0.0	0.0	0.0	0.0	0.0	0.0	0.0	0.0	0.0	0.0	0.0	0.0	0.0	0.0	0.0	0.0	0.0	0.0
8.33527823158737e-06	0.0005209548894742107	0.026764578401627045	0.16916863934918147	0.32804737772146836	0.2891966458840396	0.13525239222485247	0.042043143400126694	0.007939352515586971	0.0008752042143166739	0.00010835861701063582	5.417930850531791e-05	2.0838195578968425e-05	0.0	0.0	0.0	0.0	0.0	0.0	0.0	0.0	0.0	0.0	0.0	0.0	0.0	0.0	0.0	0.0	0.0	0.0	0.0	0.0	0.0	0.0	0.0	0.0	0.0	0.0	0.0	0.0	0.0	0.0	0.0	0.0	0.0	0.0	0.0	0.0	0.0
0.00024999895833767357	0.0012666613889108795	0.029795709184545063	0.1693659609751626	0.3405985808392465	0.27857800592497534	0.13371610951621035	0.03700817913258695	0.008133299444585648	0.0012624947396052517	2.4999895833767358e-05	0.0	0.0	0.0	0.0	0.0	0.0	0.0	0.0	0.0	0.0	0.0	0.0	0.0	0.0	0.0	0.0	0.0	0.0	0.0	0.0	0.0	0.0	0.0	0.0	0.0	0.0	0.0	0.0	0.0	0.0	0.0	0.0	0.0	0.0	0.0	0.0	0.0	0.0	0.0
1.2495158126226087e-05	0.0004623208506703652	0.022991090952256002	0.16599401065420483	0.33364154723378026	0.2865348010979079	0.13788823497561362	0.04241689678582882	0.008342600575610284	0.001557729713069519	0.00015827200293219712	0.0	0.0	0.0	0.0	0.0	0.0	0.0	0.0	0.0	0.0	0.0	0.0	0.0	0.0	0.0	0.0	0.0	0.0	0.0	0.0	0.0	0.0	0.0	0.0	0.0	0.0	0.0	0.0	0.0	0.0	0.0	0.0	0.0	0.0	0.0	0.0	0.0	0.0	0.0
1.2506044588217638e-05	0.0008003868536459288	0.024820329826082607	0.16726834636741092	0.3345658735055277	0.28256990878924815	0.13723299594804156	0.041866068599823246	0.008858448249987494	0.0016174484334094813	0.0003501692484700939	3.7518133764652914e-05	0.0	0.0	0.0	0.0	0.0	0.0	0.0	0.0	0.0	0.0	0.0	0.0	0.0	0.0	0.0	0.0	0.0	0.0	0.0	0.0	0.0	0.0	0.0	0.0	0.0	0.0	0.0	0.0	0.0	0.0	0.0	0.0	0.0	0.0	0.0	0.0	0.0	0.0
0.0011816789827574729	0.0028959456760535253	0.0304823247453565	0.14250049930097863	0.34199204447107384	0.2836029558617935	0.1501564476399707	0.0436721922641635	0.00351591105785234	0.0	0.0	0.0	0.0	0.0	0.0	0.0	0.0	0.0	0.0	0.0	0.0	0.0	0.0	0.0	0.0	0.0	0.0	0.0	0.0	0.0	0.0	0.0	0.0	0.0	0.0	0.0	0.0	0.0	0.0	0.0	0.0	0.0	0.0	0.0	0.0	0.0	0.0	0.0	0.0	0.0
5.3830450643687966e-05	0.0008778504258816806	0.02804152398146576	0.17107731294953601	0.32781088120447704	0.28795978451256526	0.13400883647551334	0.03959022604648466	0.00877436345492114	0.0013747468933618774	0.0003354051155491327	9.523848960037101e-05	0.0	0.0	0.0	0.0	0.0	0.0	0.0	0.0	0.0	0.0	0.0	0.0	0.0	0.0	0.0	0.0	0.0	0.0	0.0	0.0	0.0	0.0	0.0	0.0	0.0	0.0	0.0	0.0	0.0	0.0	0.0	0.0	0.0	0.0	0.0	0.0	0.0	0.0
5.4163281461575316e-05	3.333125013020019e-05	3.333125013020019e-05	0.00016665625065100098	0.00012915859425452575	4.583046892902527e-05	0.000679124221402829	0.002883153136262317	0.00765368831114722	0.015561527404537217	0.027798262608586963	0.04588046580422057	0.06770410182696915	0.09508572380892862	0.11123054809074433	0.11547194966981231	0.11925088015332375	0.10634751994667	0.09222756911026395	0.07007478699247964	0.048742786909151514	0.03146053371664271	0.020311230548090746	0.010870153948711539	0.004924692206737079	0.002858154698664667	0.0014915734433264588	0.0007166218777993042	0.00016248984438472597	2.9164843863925173e-05	5.8329687727850346e-05	6.249609399412537e-05	0.0	0.0	0.0	0.0	0.0	0.0	0.0	0.0	0.0	0.0	0.0	0.0	0.0	0.0	0.0	0.0	0.0	0.0
0.00026644795730171485	0.00023730521197183979	0.003209865235619096	0.053497753926984935	0.19945711228699775	0.30713955628088613	0.24862925015716267	0.13717490226772192	0.040495926260527816	0.008297355920348713	0.0012697910465159848	0.00032473344796146497	0.0	0.0	0.0	0.0	0.0	0.0	0.0	0.0	0.0	0.0	0.0	0.0	0.0	0.0	0.0	0.0	0.0	0.0	0.0	0.0	0.0	0.0	0.0	0.0	0.0	0.0	0.0	0.0	0.0	0.0	0.0	0.0	0.0	0.0	0.0	0.0	0.0	0.0
4.166649305627893e-06	0.0004416648263965567	0.024045733142778573	0.1642993154195191	0.3315819517418677	0.2893487943800234	0.1382535906100391	0.04204149149378544	0.008654130607789134	0.0012208282465489726	0.00010833288194632522	0.0	0.0	0.0	0.0	0.0	0.0	0.0	0.0	0.0	0.0	0.0	0.0	0.0	0.0	0.0	0.0	0.0	0.0	0.0	0.0	0.0	0.0	0.0	0.0	0.0	0.0	0.0	0.0	0.0	0.0	0.0	0.0	0.0	0.0	0.0	0.0	0.0	0.0	0.0
2.5005313629146195e-05	0.0004125876748809122	0.025647116678960948	0.17281589004330086	0.3274112415554972	0.2849688892222931	0.13611225718798578	0.04150465307211116	0.00925196604278409	0.0015544969972785883	0.00022504782266231574	2.917286590067056e-05	2.083776135762183e-05	1.2502656814573097e-05	8.335104543048732e-06	0.0	0.0	0.0	0.0	0.0	0.0	0.0	0.0	0.0	0.0	0.0	0.0	0.0	0.0	0.0	0.0	0.0	0.0	0.0	0.0	0.0	0.0	0.0	0.0	0.0	0.0	0.0	0.0	0.0	0.0	0.0	0.0	0.0	0.0	0.0
5.003377279663773e-05	0.0004419649930369666	0.02312811147524579	0.16083356265479198	0.33159465972865015	0.29644176485794577	0.14142879777182932	0.03804651473077661	0.007038084040060374	0.0009673196074016628	2.9186367464705343e-05	0.0	0.0	0.0	0.0	0.0	0.0	0.0	0.0	0.0	0.0	0.0	0.0	0.0	0.0	0.0	0.0	0.0	0.0	0.0	0.0	0.0	0.0	0.0	0.0	0.0	0.0	0.0	0.0	0.0	0.0	0.0	0.0	0.0	0.0	0.0	0.0	0.0	0.0	0.0
0.0010495976542325442	0.001570231411292338	0.02367425820102294	0.1659655465404928	0.33402612331939424	0.29266281258850774	0.1449777585258984	0.03339969678289989	0.002673974976259101	0.0	0.0	0.0	0.0	0.0	0.0	0.0	0.0	0.0	0.0	0.0	0.0	0.0	0.0	0.0	0.0	0.0	0.0	0.0	0.0	0.0	0.0	0.0	0.0	0.0	0.0	0.0	0.0	0.0	0.0	0.0	0.0	0.0	0.0	0.0	0.0	0.0	0.0	0.0	0.0	0.0
4.159076352323676e-06	4.159076352323676e-06	0.0	4.159076352323676e-06	4.159076352323676e-06	0.0	1.6636305409294705e-05	3.743168717091308e-05	0.00010813598516041557	0.0004824528568695464	0.0016345170064632046	0.004279689566541063	0.010426804415275456	0.021074039877224067	0.039053726948319316	0.0653307713423003	0.09487269067285538	0.11770186077076003	0.12809955165156922	0.12925161580116287	0.11417912310034188	0.09309260599406084	0.07037989003402124	0.04778778728819904	0.02864771791480548	0.016465783278849434	0.009070945524417937	0.004454370773338657	0.0021128107869804276	0.0009149967975112087	0.0003327261081858941	0.0001206132142173866	3.327261081858941e-05	2.079538176161838e-05	0.0	0.0	0.0	0.0	0.0	0.0	0.0	0.0	0.0	0.0	0.0	0.0	0.0	0.0	0.0	0.0
2.499916669444352e-05	8.333055564814507e-05	0.0002833238892036932	0.004691510282990567	0.025007499750008332	0.0693351888270391	0.12010432985567147	0.15598646711776273	0.16646945101829938	0.14064114529515684	0.10985883803873205	0.07901819939335356	0.054377354088197064	0.03434052198260058	0.019120195993466885	0.01075380820639312	0.005341488617046098	0.0023499216692776906	0.0013082897236758775	0.00047498416719442683	0.0002874904169861005	0.00013749541681943935	4.1665277824072535e-06	0.0	0.0	0.0	0.0	0.0	0.0	0.0	0.0	0.0	0.0	0.0	0.0	0.0	0.0	0.0	0.0	0.0	0.0	0.0	0.0	0.0	0.0	0.0	0.0	0.0	0.0	0.0
6.65767880028628e-05	0.0001165093790050099	0.0035785023551538754	0.05096869226544165	0.20221034936169505	0.30267056140876486	0.25030791764451327	0.1320675421514289	0.04282967993209168	0.012354155223781228	0.0026172999783625438	0.00021221351175912517	0.0	0.0	0.0	0.0	0.0	0.0	0.0	0.0	0.0	0.0	0.0	0.0	0.0	0.0	0.0	0.0	0.0	0.0	0.0	0.0	0.0	0.0	0.0	0.0	0.0	0.0	0.0	0.0	0.0	0.0	0.0	0.0	0.0	0.0	0.0	0.0	0.0	0.0
1.664461255503125e-05	0.000865519852861625	0.02512504265181967	0.16193543554789902	0.32109954310538535	0.2913597816226833	0.14091328989089458	0.04575603991378091	0.010902221223545469	0.0019016469844123204	0.00012483459416273438	0.0	0.0	0.0	0.0	0.0	0.0	0.0	0.0	0.0	0.0	0.0	0.0	0.0	0.0	0.0	0.0	0.0	0.0	0.0	0.0	0.0	0.0	0.0	0.0	0.0	0.0	0.0	0.0	0.0	0.0	0.0	0.0	0.0	0.0	0.0	0.0	0.0	0.0	0.0
6.665500204130944e-05	0.00027495188342040145	0.02260021162963148	0.16517109505836478	0.3268594662600712	0.298347789136901	0.13801751360178635	0.03688937769223719	0.008523508386032445	0.0026703660192799595	0.00044158938852367503	0.00013747594171020073	0.0	0.0	0.0	0.0	0.0	0.0	0.0	0.0	0.0	0.0	0.0	0.0	0.0	0.0	0.0	0.0	0.0	0.0	0.0	0.0	0.0	0.0	0.0	0.0	0.0	0.0	0.0	0.0	0.0	0.0	0.0	0.0	0.0	0.0	0.0	0.0	0.0	0.0
1.6664653021093283e-05	0.0005999275087593582	0.02436372271683838	0.1679672039628545	0.3281520149648584	0.2887526090597386	0.13619187681488487	0.04334059634460836	0.008540634673310309	0.0015248157514300355	0.00026663444833749253	7.91571018501931e-05	2.916314278691325e-05	7.499093859491978e-05	2.0830816276366604e-05	3.332930604218657e-05	1.6664653021093283e-05	2.0830816276366604e-05	8.332326510546642e-06	0.0	0.0	0.0	0.0	0.0	0.0	0.0	0.0	0.0	0.0	0.0	0.0	0.0	0.0	0.0	0.0	0.0	0.0	0.0	0.0	0.0	0.0	0.0	0.0	0.0	0.0	0.0	0.0	0.0	0.0	0.0
0.0003416652430614872	0.0010041624826563223	0.026074891354619354	0.17898675422185742	0.3061195578351757	0.2896154599355836	0.14617855758934337	0.041091495452102285	0.009937458593922525	0.0006499972916779514	0.0	0.0	0.0	0.0	0.0	0.0	0.0	0.0	0.0	0.0	0.0	0.0	0.0	0.0	0.0	0.0	0.0	0.0	0.0	0.0	0.0	0.0	0.0	0.0	0.0	0.0	0.0	0.0	0.0	0.0	0.0	0.0	0.0	0.0	0.0	0.0	0.0	0.0	0.0	0.0
6.257013068814629e-05	0.00041713420458764196	0.02720549282320601	0.16473464007575156	0.3295485356503748	0.2982884983585769	0.13312838139414593	0.037220885075355294	0.007792066941697152	0.0014975117944696348	0.00010428355114691049	0.0	0.0	0.0	0.0	0.0	0.0	0.0	0.0	0.0	0.0	0.0	0.0	0.0	0.0	0.0	0.0	0.0	0.0	0.0	0.0	0.0	0.0	0.0	0.0	0.0	0.0	0.0	0.0	0.0	0.0	0.0	0.0	0.0	0.0	0.0	0.0	0.0	0.0	0.0
0.0006492290405143891	0.00017063070936596125	0.002917368957696069	0.027096988992238384	0.14432028632665375	0.2806625465592942	0.27729571134278047	0.16775079592983333	0.07769107518155524	0.014586844788480347	0.00541856545352394	0.0012152235886551386	0.00022473312940882702	0.0	0.0	0.0	0.0	0.0	0.0	0.0	0.0	0.0	0.0	0.0	0.0	0.0	0.0	0.0	0.0	0.0	0.0	0.0	0.0	0.0	0.0	0.0	0.0	0.0	0.0	0.0	0.0	0.0	0.0	0.0	0.0	0.0	0.0	0.0	0.0	0.0
2.4968165588874185e-05	0.0003329088745183225	0.026957296114121163	0.17522658610271905	0.3377818281690844	0.2848118648722878	0.13031717893019734	0.03612061288523799	0.007457158789210424	0.0007740131332550997	0.00010403402328697577	9.154994049253868e-05	0.0	0.0	0.0	0.0	0.0	0.0	0.0	0.0	0.0	0.0	0.0	0.0	0.0	0.0	0.0	0.0	0.0	0.0	0.0	0.0	0.0	0.0	0.0	0.0	0.0	0.0	0.0	0.0	0.0	0.0	0.0	0.0	0.0	0.0	0.0	0.0	0.0	0.0
0.0003082023473357157	0.00018325544976718227	0.015630856885823524	0.1639761434723576	0.32937668157699646	0.2918259739610665	0.1493865107329385	0.04195716820351351	0.006280664051111611	0.001074543319089387	0.0	0.0	0.0	0.0	0.0	0.0	0.0	0.0	0.0	0.0	0.0	0.0	0.0	0.0	0.0	0.0	0.0	0.0	0.0	0.0	0.0	0.0	0.0	0.0	0.0	0.0	0.0	0.0	0.0	0.0	0.0	0.0	0.0	0.0	0.0	0.0	0.0	0.0	0.0	0.0
8.333298611255787e-06	0.0005249978125091146	0.026370723455318937	0.170145124395315	0.3314569522626989	0.28416964929312793	0.1368910962870988	0.04006233307361219	0.008704130399456668	0.0014166607639134836	0.00021249911458702254	2.4999895833767358e-05	1.2499947916883679e-05	0.0	0.0	0.0	0.0	0.0	0.0	0.0	0.0	0.0	0.0	0.0	0.0	0.0	0.0	0.0	0.0	0.0	0.0	0.0	0.0	0.0	0.0	0.0	0.0	0.0	0.0	0.0	0.0	0.0	0.0	0.0	0.0	0.0	0.0	0.0	0.0	0.0
5.833576399016626e-05	0.0002833451393808075	0.024580190841285054	0.1689487061960915	0.33060544189341223	0.2822700945872745	0.13953081378390766	0.04379349139547481	0.008783699320805034	0.0011208800366681944	2.5001041710071252e-05	0.0	0.0	0.0	0.0	0.0	0.0	0.0	0.0	0.0	0.0	0.0	0.0	0.0	0.0	0.0	0.0	0.0	0.0	0.0	0.0	0.0	0.0	0.0	0.0	0.0	0.0	0.0	0.0	0.0	0.0	0.0	0.0	0.0	0.0	0.0	0.0	0.0	0.0	0.0
0.00020393299344501092	0.0007241702216210592	0.02587035688273853	0.16386224118197898	0.33540318385183643	0.28666736031630424	0.13829986473832068	0.03947143897617313	0.008635937987722402	0.0006950369368432005	0.00016647591301633544	0.0	0.0	0.0	0.0	0.0	0.0	0.0	0.0	0.0	0.0	0.0	0.0	0.0	0.0	0.0	0.0	0.0	0.0	0.0	0.0	0.0	0.0	0.0	0.0	0.0	0.0	0.0	0.0	0.0	0.0	0.0	0.0	0.0	0.0	0.0	0.0	0.0	0.0	0.0
0.0007781680177106048	0.00019142100970421293	0.02486392463005809	0.16787206418429682	0.3426352847179453	0.2830159628476788	0.13452319523278458	0.03575411555170864	0.008738785225627111	0.0014065282886961733	0.00022055029378963663	0.0	0.0	0.0	0.0	0.0	0.0	0.0	0.0	0.0	0.0	0.0	0.0	0.0	0.0	0.0	0.0	0.0	0.0	0.0	0.0	0.0	0.0	0.0	0.0	0.0	0.0	0.0	0.0	0.0	0.0	0.0	0.0	0.0	0.0	0.0	0.0	0.0	0.0	0.0
1.2499947916883679e-05	0.00019999916667013887	0.0178207590801705	0.1321244494814605	0.30162374323440316	0.2998654172274282	0.16661180578414256	0.060720580330915284	0.0162374323440319	0.003558318507006221	0.0009499960416831597	0.00017499927083637151	5.416644097316261e-05	8.333298611255787e-06	1.6666597222511573e-05	2.0833246528139467e-05	0.0	0.0	0.0	0.0	0.0	0.0	0.0	0.0	0.0	0.0	0.0	0.0	0.0	0.0	0.0	0.0	0.0	0.0	0.0	0.0	0.0	0.0	0.0	0.0	0.0	0.0	0.0	0.0	0.0	0.0	0.0	0.0	0.0	0.0
0.0005165224708102321	0.0003040817771705399	0.015837245435649214	0.17391394902256455	0.3357604335456352	0.27630619785309934	0.14487205655087954	0.044258477841602556	0.006998046378719274	0.0009455693618864733	0.000287419761983113	0.0	0.0	0.0	0.0	0.0	0.0	0.0	0.0	0.0	0.0	0.0	0.0	0.0	0.0	0.0	0.0	0.0	0.0	0.0	0.0	0.0	0.0	0.0	0.0	0.0	0.0	0.0	0.0	0.0	0.0	0.0	0.0	0.0	0.0	0.0	0.0	0.0	0.0	0.0
0.00012069001394177747	0.0007158166344133008	0.02543229914476559	0.16063424683188712	0.3328880287991344	0.29293547245978735	0.13681669683917017	0.04052271261210646	0.008768753771562936	0.001136150820900181	2.9132072330773873e-05	0.0	0.0	0.0	0.0	0.0	0.0	0.0	0.0	0.0	0.0	0.0	0.0	0.0	0.0	0.0	0.0	0.0	0.0	0.0	0.0	0.0	0.0	0.0	0.0	0.0	0.0	0.0	0.0	0.0	0.0	0.0	0.0	0.0	0.0	0.0	0.0	0.0	0.0	0.0
8.333333333333334e-06	0.0004875	0.027504166666666666	0.169325	0.333625	0.28652916666666667	0.13292083333333332	0.03954166666666667	0.008433333333333333	0.001475	0.00015	0.0	0.0	0.0	0.0	0.0	0.0	0.0	0.0	0.0	0.0	0.0	0.0	0.0	0.0	0.0	0.0	0.0	0.0	0.0	0.0	0.0	0.0	0.0	0.0	0.0	0.0	0.0	0.0	0.0	0.0	0.0	0.0	0.0	0.0	0.0	0.0	0.0	0.0	0.0
2.4998125140614454e-05	0.000549958753093518	0.021673374496912732	0.16556258280628952	0.33440825271437974	0.2915281353898458	0.134052446066545	0.041601046588172555	0.008607687756751577	0.0017748668849836263	0.00017915323017440358	3.749718771092168e-05	0.0	0.0	0.0	0.0	0.0	0.0	0.0	0.0	0.0	0.0	0.0	0.0	0.0	0.0	0.0	0.0	0.0	0.0	0.0	0.0	0.0	0.0	0.0	0.0	0.0	0.0	0.0	0.0	0.0	0.0	0.0	0.0	0.0	0.0	0.0	0.0	0.0	0.0
4.1666493056278935e-05	0.00046666472223032404	0.027508218715755352	0.17663259736417766	0.3336652763946817	0.28315298686255475	0.13047445635643184	0.03820400748330215	0.008354131857783926	0.0012749946875221354	0.00020833246528139467	1.6666597222511573e-05	0.0	0.0	0.0	0.0	0.0	0.0	0.0	0.0	0.0	0.0	0.0	0.0	0.0	0.0	0.0	0.0	0.0	0.0	0.0	0.0	0.0	0.0	0.0	0.0	0.0	0.0	0.0	0.0	0.0	0.0	0.0	0.0	0.0	0.0	0.0	0.0	0.0	0.0
8.318706274800143e-06	0.0007403648584572127	0.02513081165617123	0.16636164743659065	0.3304106945287869	0.2901731122775786	0.13625624942808895	0.04116095864771111	0.008501717812845746	0.0010897505219988187	0.00015805541922120272	8.318706274800143e-06	0.0	0.0	0.0	0.0	0.0	0.0	0.0	0.0	0.0	0.0	0.0	0.0	0.0	0.0	0.0	0.0	0.0	0.0	0.0	0.0	0.0	0.0	0.0	0.0	0.0	0.0	0.0	0.0	0.0	0.0	0.0	0.0	0.0	0.0	0.0	0.0	0.0	0.0
7.081621941364171e-05	0.0003790750568612585	0.024510743237051047	0.1572619950178707	0.3166818018978747	0.3006856676303227	0.14489831624024194	0.04293962292445992	0.010164210315840338	0.0022661190212365347	0.00014163243882728342	0.0	0.0	0.0	0.0	0.0	0.0	0.0	0.0	0.0	0.0	0.0	0.0	0.0	0.0	0.0	0.0	0.0	0.0	0.0	0.0	0.0	0.0	0.0	0.0	0.0	0.0	0.0	0.0	0.0	0.0	0.0	0.0	0.0	0.0	0.0	0.0	0.0	0.0	0.0
8.330868784651208e-06	0.00042487430801721156	0.02387626993681036	0.1596777619954097	0.32208804895218496	0.29088061448488156	0.14489880077143846	0.04655289476863095	0.009676304093372378	0.0016786700601072182	0.0002332643259702338	4.165434392325604e-06	0.0	0.0	0.0	0.0	0.0	0.0	0.0	0.0	0.0	0.0	0.0	0.0	0.0	0.0	0.0	0.0	0.0	0.0	0.0	0.0	0.0	0.0	0.0	0.0	0.0	0.0	0.0	0.0	0.0	0.0	0.0	0.0	0.0	0.0	0.0	0.0	0.0	0.0
8.333715295284366e-06	0.00013750630237219206	0.00612528074203401	0.053814966519298804	0.16344499122876466	0.23617332461071133	0.21222222685206404	0.13909387513594373	0.0800120005500252	0.04417702478030243	0.02406360291513361	0.0148465137985491	0.008546225035314119	0.005404414368991912	0.004337698811195513	0.002879298634520749	0.0019875910979253214	0.0012125555754638755	0.0005250240636029152	0.00045002062594535585	0.0002333440282679623	0.00015000687531511862	0.00010833829883869677	4.583543412406402e-05	0.0	0.0	0.0	0.0	0.0	0.0	0.0	0.0	0.0	0.0	0.0	0.0	0.0	0.0	0.0	0.0	0.0	0.0	0.0	0.0	0.0	0.0	0.0	0.0	0.0	0.0
0.001302500551378029	0.0020723491200838927	0.02336594439612662	0.139446624526127	0.30808923585247205	0.30755242252618525	0.15094857827695407	0.0460286217213814	0.015372003312429517	0.00582171971686218	0.0	0.0	0.0	0.0	0.0	0.0	0.0	0.0	0.0	0.0	0.0	0.0	0.0	0.0	0.0	0.0	0.0	0.0	0.0	0.0	0.0	0.0	0.0	0.0	0.0	0.0	0.0	0.0	0.0	0.0	0.0	0.0	0.0	0.0	0.0	0.0	0.0	0.0	0.0	0.0
8.33361112037068e-06	0.0003375112503750125	0.025288342944764824	0.16953065102170073	0.33372779092636423	0.28486366212207076	0.13450031667722256	0.04148471615720524	0.008862795426514218	0.0011833727790926364	0.0001791726390879696	2.9167638921297376e-05	4.16680556018534e-06	0.0	0.0	0.0	0.0	0.0	0.0	0.0	0.0	0.0	0.0	0.0	0.0	0.0	0.0	0.0	0.0	0.0	0.0	0.0	0.0	0.0	0.0	0.0	0.0	0.0	0.0	0.0	0.0	0.0	0.0	0.0	0.0	0.0	0.0	0.0	0.0	0.0
0.0001374994270857205	0.0001916658680588831	0.007320802829988209	0.07138303590401707	0.24619897417094094	0.31374869271378036	0.21788659213919942	0.10315790350873538	0.030445706476223015	0.007304136232765697	0.001679159670168041	0.00044583147570218456	9.999958333506943e-05	0.0	0.0	0.0	0.0	0.0	0.0	0.0	0.0	0.0	0.0	0.0	0.0	0.0	0.0	0.0	0.0	0.0	0.0	0.0	0.0	0.0	0.0	0.0	0.0	0.0	0.0	0.0	0.0	0.0	0.0	0.0	0.0	0.0	0.0	0.0	0.0	0.0
0.00030831920203657333	0.00028748682352058863	0.0254363341680173	0.1706838436571657	0.34315093891529974	0.26718358741890996	0.14476419830757756	0.0413439384028232	0.006795521871914204	4.5831232735166306e-05	0.0	0.0	0.0	0.0	0.0	0.0	0.0	0.0	0.0	0.0	0.0	0.0	0.0	0.0	0.0	0.0	0.0	0.0	0.0	0.0	0.0	0.0	0.0	0.0	0.0	0.0	0.0	0.0	0.0	0.0	0.0	0.0	0.0	0.0	0.0	0.0	0.0	0.0	0.0	0.0
2.4999791668402765e-05	0.0004791626736443863	0.02535812201564987	0.16834026383113473	0.3330305580786827	0.28511429071424405	0.1370071916067366	0.04027049774585212	0.008837426354780378	0.0012166565278622678	0.0003208306597445021	0.0	0.0	0.0	0.0	0.0	0.0	0.0	0.0	0.0	0.0	0.0	0.0	0.0	0.0	0.0	0.0	0.0	0.0	0.0	0.0	0.0	0.0	0.0	0.0	0.0	0.0	0.0	0.0	0.0	0.0	0.0	0.0	0.0	0.0	0.0	0.0	0.0	0.0	0.0
0.00011249953125195312	0.0007499968750130208	0.025799892500447914	0.17544093566276808	0.34929437794009194	0.27821967408469134	0.12136199432502365	0.03840817329927792	0.009266628055716434	0.0011791617534926938	0.00016666597222511574	0.0	0.0	0.0	0.0	0.0	0.0	0.0	0.0	0.0	0.0	0.0	0.0	0.0	0.0	0.0	0.0	0.0	0.0	0.0	0.0	0.0	0.0	0.0	0.0	0.0	0.0	0.0	0.0	0.0	0.0	0.0	0.0	0.0	0.0	0.0	0.0	0.0	0.0	0.0
4.5816915605241456e-05	0.000603950251160001	0.02708612747098956	0.16804811609173378	0.3283281824013062	0.2871387752721941	0.1392667627433503	0.03996068075606241	0.0079971343601876	0.0013453512491357264	0.0001416159209616554	2.0825870729655205e-05	1.6660696583724167e-05	0.0	0.0	0.0	0.0	0.0	0.0	0.0	0.0	0.0	0.0	0.0	0.0	0.0	0.0	0.0	0.0	0.0	0.0	0.0	0.0	0.0	0.0	0.0	0.0	0.0	0.0	0.0	0.0	0.0	0.0	0.0	0.0	0.0	0.0	0.0	0.0	0.0
0.0001624201434294805	0.00024571252467536797	0.017520552395072424	0.12302284710017575	0.2900074130219309	0.307736196370118	0.17547205957071108	0.06540117775427082	0.016112911152016924	0.003373341440458441	0.0007496314312129869	7.079852405900432e-05	0.00012493857186883115	0.0	0.0	0.0	0.0	0.0	0.0	0.0	0.0	0.0	0.0	0.0	0.0	0.0	0.0	0.0	0.0	0.0	0.0	0.0	0.0	0.0	0.0	0.0	0.0	0.0	0.0	0.0	0.0	0.0	0.0	0.0	0.0	0.0	0.0	0.0	0.0	0.0
1.2500677120010668e-05	8.333784746673778e-06	1.2500677120010668e-05	8.333784746673778e-06	8.333784746673778e-06	4.166892373336889e-06	8.333784746673778e-06	1.2500677120010668e-05	8.333784746673778e-06	2.9168246613358223e-05	0.0003541858517336356	0.0016917583035747769	0.005379458053977924	0.012746523770037543	0.029718276406638693	0.05341539333380558	0.08392537929137828	0.11069349589769446	0.12997787380149758	0.13416560063670116	0.12372753524149224	0.10137215765853984	0.0794418030976678	0.05549050573572735	0.03494772633517649	0.020767791588711056	0.010771416785075857	0.005750311475204907	0.002841820598615758	0.001462579223041248	0.0008042102280540195	0.00029168246613358223	0.00010000541696008534	3.7502031360032004e-05	1.2500677120010668e-05	0.0	0.0	0.0	0.0	0.0	0.0	0.0	0.0	0.0	0.0	0.0	0.0	0.0	0.0	0.0
4.166527782407253e-05	2.499916669444352e-05	1.6666111129629014e-05	2.9165694476850772e-05	4.583180560647978e-05	5.416486117129429e-05	0.0001249958334722176	0.00024165861137962069	0.0026415786140461983	0.007791406953101564	0.01636195460151328	0.035790473650878306	0.06042298590046998	0.08648461717942735	0.10794640178660711	0.12628745708476385	0.12788740375320823	0.11839188693710209	0.09978417386087131	0.07931818939368687	0.05723142561914603	0.03681127295756808	0.0191868604379854	0.010332988900369988	0.0038123729209026368	0.0017999400019999333	0.0007958068064397853	0.0002624912502916569	3.749875004166528e-05	4.166527782407253e-05	0.0	0.0	0.0	0.0	0.0	0.0	0.0	0.0	0.0	0.0	0.0	0.0	0.0	0.0	0.0	0.0	0.0	0.0	0.0	0.0
4.168507757592937e-06	0.0004293562990320725	0.024885991312829835	0.16629427997365503	0.330971178937364	0.288023043510884	0.13806931394699326	0.04108064395107839	0.008637148073732566	0.001379776067763262	0.00019591986460686803	1.2505523272778811e-05	0.0	0.0	4.168507757592937e-06	0.0	4.168507757592937e-06	4.168507757592937e-06	0.0	0.0	0.0	4.168507757592937e-06	0.0	0.0	0.0	0.0	0.0	0.0	0.0	0.0	0.0	0.0	0.0	0.0	0.0	0.0	0.0	0.0	0.0	0.0	0.0	0.0	0.0	0.0	0.0	0.0	0.0	0.0	0.0	0.0
2.4968477297412018e-05	1.2484238648706009e-05	8.322825765804007e-06	1.6645651531608013e-05	0.00011651956072125608	0.00042446411405600427	0.0008197983379316946	0.0025259776199215156	0.0051934432778617	0.010341111014011478	0.01672887978926605	0.0286762961760777	0.04157667611307391	0.056836577154675556	0.07666987095458651	0.09535045338593359	0.10977807185095484	0.11942006550063877	0.11465108633683309	0.09670291257287675	0.07818462524396283	0.056961419541162614	0.03744439312035222	0.02453569035759021	0.013574528824026334	0.006816394302193481	0.0038950824583962747	0.0018143760169452732	0.0005326608490114564	0.00017894075396478613	9.571249630674606e-05	3.7452715946118024e-05	4.577554171192203e-05	8.322825765804007e-06	0.0	0.0	0.0	0.0	0.0	0.0	0.0	0.0	0.0	0.0	0.0	0.0	0.0	0.0	0.0	0.0
6.664833837361392e-05	0.0005915040030658236	0.02660934909566536	0.16802462656102904	0.3288387360142627	0.2875250972649188	0.13811201919472146	0.03963493372655853	0.009176643089816966	0.0013288012463239275	4.1655211483508704e-05	4.998625378021044e-05	0.0	0.0	0.0	0.0	0.0	0.0	0.0	0.0	0.0	0.0	0.0	0.0	0.0	0.0	0.0	0.0	0.0	0.0	0.0	0.0	0.0	0.0	0.0	0.0	0.0	0.0	0.0	0.0	0.0	0.0	0.0	0.0	0.0	0.0	0.0	0.0	0.0	0.0
7.511172869643595e-05	0.0006676598106349862	0.023768689258605508	0.18175786482392559	0.3284761082109638	0.28753187032377325	0.1302604290548858	0.036737981080190114	0.009376447465605087	0.0013478382427193783	0.0	0.0	0.0	0.0	0.0	0.0	0.0	0.0	0.0	0.0	0.0	0.0	0.0	0.0	0.0	0.0	0.0	0.0	0.0	0.0	0.0	0.0	0.0	0.0	0.0	0.0	0.0	0.0	0.0	0.0	0.0	0.0	0.0	0.0	0.0	0.0	0.0	0.0	0.0	0.0
0.0005833211808087331	0.0011624757817545468	0.03176600487489844	0.18052957230057706	0.3402887439845003	0.2746401116643403	0.12900981229557718	0.03603674923439095	0.005587383596175079	0.0003958250869773546	0.0	0.0	0.0	0.0	0.0	0.0	0.0	0.0	0.0	0.0	0.0	0.0	0.0	0.0	0.0	0.0	0.0	0.0	0.0	0.0	0.0	0.0	0.0	0.0	0.0	0.0	0.0	0.0	0.0	0.0	0.0	0.0	0.0	0.0	0.0	0.0	0.0	0.0	0.0	0.0
8.330556481172942e-06	0.0006039653448850383	0.02511662779073642	0.16490753082305898	0.33100633122292566	0.2884080306564479	0.1383955348217261	0.041482005998000664	0.008584638453848718	0.001282905698100633	0.00017494168610463179	2.0826391202932357e-05	8.330556481172942e-06	0.0	0.0	0.0	0.0	0.0	0.0	0.0	0.0	0.0	0.0	0.0	0.0	0.0	0.0	0.0	0.0	0.0	0.0	0.0	0.0	0.0	0.0	0.0	0.0	0.0	0.0	0.0	0.0	0.0	0.0	0.0	0.0	0.0	0.0	0.0	0.0	0.0
2.083315972366897e-05	0.0005166623611469904	0.025508120765660287	0.1697527520603995	0.3348180431829735	0.283643469637753	0.13467387771768569	0.04116215698202515	0.008579095174206882	0.0012874892709227423	3.7499687502604144e-05	0.0	0.0	0.0	0.0	0.0	0.0	0.0	0.0	0.0	0.0	0.0	0.0	0.0	0.0	0.0	0.0	0.0	0.0	0.0	0.0	0.0	0.0	0.0	0.0	0.0	0.0	0.0	0.0	0.0	0.0	0.0	0.0	0.0	0.0	0.0	0.0	0.0	0.0	0.0
6.250937640646097e-05	0.0006709339734293477	0.025603840576086414	0.16387041389541765	0.3269823806904369	0.2894892567218416	0.13998766481638913	0.042827257421946624	0.009076361454218133	0.0014002100315047257	2.917104232301512e-05	0.0	0.0	0.0	0.0	0.0	0.0	0.0	0.0	0.0	0.0	0.0	0.0	0.0	0.0	0.0	0.0	0.0	0.0	0.0	0.0	0.0	0.0	0.0	0.0	0.0	0.0	0.0	0.0	0.0	0.0	0.0	0.0	0.0	0.0	0.0	0.0	0.0	0.0	0.0
2.081200103227525e-05	4.16240020645505e-06	8.3248004129101e-06	8.3248004129101e-06	4.16240020645505e-06	0.0002081200103227525	0.0007617192377812742	0.004416306619048808	0.008503783621787667	0.017781773681975973	0.03231687520291701	0.05185518177201701	0.07241743879190496	0.09357908144152244	0.11426204806739758	0.11919865471225327	0.11358773923395186	0.10189971945422609	0.08904206521648643	0.06707291692681668	0.04695187432881297	0.02934908385571456	0.016940968840272054	0.009069870049865555	0.005307060263230189	0.002534901725731126	0.0017024216844401154	0.000661821632826353	0.00036629121816804443	0.00011654720578074141	2.4974401238730302e-05	1.66496008258202e-05	8.3248004129101e-06	0.0	0.0	0.0	0.0	0.0	0.0	0.0	0.0	0.0	0.0	0.0	0.0	0.0	0.0	0.0	0.0	0.0
1.6653968016054425e-05	0.00042467618440938785	0.02578866947286028	0.16821340394615772	0.3284245762606013	0.28474538164649454	0.14070937576764384	0.041880566068372864	0.008485196704179729	0.0012615380772161228	4.9961904048163274e-05	0.0	0.0	0.0	0.0	0.0	0.0	0.0	0.0	0.0	0.0	0.0	0.0	0.0	0.0	0.0	0.0	0.0	0.0	0.0	0.0	0.0	0.0	0.0	0.0	0.0	0.0	0.0	0.0	0.0	0.0	0.0	0.0	0.0	0.0	0.0	0.0	0.0	0.0	0.0
0.00014997875300999024	0.00044993625902997077	0.02228850912787355	0.1642933917694993	0.3272994659089962	0.2931334727580259	0.14168826082971578	0.04130248214836232	0.008232167109659464	0.0011206745711024272	4.166076472499729e-05	0.0	0.0	0.0	0.0	0.0	0.0	0.0	0.0	0.0	0.0	0.0	0.0	0.0	0.0	0.0	0.0	0.0	0.0	0.0	0.0	0.0	0.0	0.0	0.0	0.0	0.0	0.0	0.0	0.0	0.0	0.0	0.0	0.0	0.0	0.0	0.0	0.0	0.0	0.0
4.167257028078978e-06	0.0004625655301167665	0.0240450730520157	0.16293974979788803	0.32895493528249836	0.2907495228490703	0.14069493178200246	0.041685072051874016	0.0086428910762358	0.0015752231566138536	0.00015835576706700117	2.9170799196552846e-05	1.2501771084236934e-05	4.167257028078978e-06	0.0	8.334514056157955e-06	1.2501771084236934e-05	4.167257028078978e-06	8.334514056157955e-06	4.167257028078978e-06	4.167257028078978e-06	0.0	0.0	0.0	0.0	0.0	0.0	0.0	0.0	0.0	0.0	0.0	0.0	0.0	0.0	0.0	0.0	0.0	0.0	0.0	0.0	0.0	0.0	0.0	0.0	0.0	0.0	0.0	0.0	0.0
8.333263889467588e-06	0.0004958292014233214	0.02488729260589495	0.1649694585878451	0.32959725335622203	0.2894017549853751	0.13983633469721085	0.04016633194723377	0.00901659152840393	0.001454154548712094	0.00016666527778935175	0.0	0.0	0.0	0.0	0.0	0.0	0.0	0.0	0.0	0.0	0.0	0.0	0.0	0.0	0.0	0.0	0.0	0.0	0.0	0.0	0.0	0.0	0.0	0.0	0.0	0.0	0.0	0.0	0.0	0.0	0.0	0.0	0.0	0.0	0.0	0.0	0.0	0.0	0.0
6.66619447789115e-05	0.0007957769657982559	0.027085581437981475	0.17036709899715438	0.33155151510101366	0.2912793677114538	0.1294658295037435	0.03892224300778695	0.008566059904090127	0.001595720303145194	0.0002874796368590558	1.6665486194727874e-05	0.0	0.0	0.0	0.0	0.0	0.0	0.0	0.0	0.0	0.0	0.0	0.0	0.0	0.0	0.0	0.0	0.0	0.0	0.0	0.0	0.0	0.0	0.0	0.0	0.0	0.0	0.0	0.0	0.0	0.0	0.0	0.0	0.0	0.0	0.0	0.0	0.0	0.0
0.0012239800855132032	0.0020758040639446895	0.01954646575750308	0.15499888353167876	0.3254753260501005	0.2962693417798986	0.13563022569200361	0.049562923327571805	0.0124589594515246	0.002270152253198475	0.0004879380070626959	0.0	0.0	0.0	0.0	0.0	0.0	0.0	0.0	0.0	0.0	0.0	0.0	0.0	0.0	0.0	0.0	0.0	0.0	0.0	0.0	0.0	0.0	0.0	0.0	0.0	0.0	0.0	0.0	0.0	0.0	0.0	0.0	0.0	0.0	0.0	0.0	0.0	0.0	0.0
2.5033482282552916e-05	6.258370570638228e-05	0.0030582570855185475	0.041726642717968616	0.16161198936911453	0.27326549259634764	0.2548325051422945	0.15569991530338495	0.06940115738133086	0.026197539208691625	0.00947934529099337	0.003066601579612732	0.0010263727735846694	0.00032126302262609573	0.00016271763483659393	6.258370570638228e-05	0.0	0.0	0.0	0.0	0.0	0.0	0.0	0.0	0.0	0.0	0.0	0.0	0.0	0.0	0.0	0.0	0.0	0.0	0.0	0.0	0.0	0.0	0.0	0.0	0.0	0.0	0.0	0.0	0.0	0.0	0.0	0.0	0.0	0.0
0.0004374981770909288	0.0005416644097316261	0.03053737276094683	0.18394090024624898	0.33771942616905765	0.269903042070658	0.13000779163420154	0.03747484385481727	0.007649968125132812	0.0013791609201628326	0.0002624989062545573	0.00014583272569697626	0.0	0.0	0.0	0.0	0.0	0.0	0.0	0.0	0.0	0.0	0.0	0.0	0.0	0.0	0.0	0.0	0.0	0.0	0.0	0.0	0.0	0.0	0.0	0.0	0.0	0.0	0.0	0.0	0.0	0.0	0.0	0.0	0.0	0.0	0.0	0.0	0.0	0.0
2.4993959793050012e-05	0.000608186354964217	0.02551883294870406	0.1620233443584467	0.32106407618158944	0.29040898449541364	0.14380691332927875	0.04425597147356056	0.009918436377875347	0.001974522823650951	0.0003040931774821085	9.164451924118338e-05	0.0	0.0	0.0	0.0	0.0	0.0	0.0	0.0	0.0	0.0	0.0	0.0	0.0	0.0	0.0	0.0	0.0	0.0	0.0	0.0	0.0	0.0	0.0	0.0	0.0	0.0	0.0	0.0	0.0	0.0	0.0	0.0	0.0	0.0	0.0	0.0	0.0	0.0
3.330779735536089e-05	0.0004912900109915731	0.02874046564300703	0.1687830996236219	0.32371015554741367	0.2825000832694934	0.13868950471305333	0.044390966925357225	0.01090414015921127	0.0016612263930986244	9.575991739666256e-05	0.0	0.0	0.0	0.0	0.0	0.0	0.0	0.0	0.0	0.0	0.0	0.0	0.0	0.0	0.0	0.0	0.0	0.0	0.0	0.0	0.0	0.0	0.0	0.0	0.0	0.0	0.0	0.0	0.0	0.0	0.0	0.0	0.0	0.0	0.0	0.0	0.0	0.0	0.0
0.00047075291304402164	0.00024579134397873697	0.02032152840556405	0.15466107873238322	0.337321540903429	0.305102045067301	0.13479363941993242	0.038585075049679014	0.008336075920363605	0.00016247224432492781	0.0	0.0	0.0	0.0	0.0	0.0	0.0	0.0	0.0	0.0	0.0	0.0	0.0	0.0	0.0	0.0	0.0	0.0	0.0	0.0	0.0	0.0	0.0	0.0	0.0	0.0	0.0	0.0	0.0	0.0	0.0	0.0	0.0	0.0	0.0	0.0	0.0	0.0	0.0	0.0
0.0001374994270857205	0.0002541656076433015	0.021849908958712673	0.16314098691255452	0.32383198403339986	0.2963279319669501	0.1395494185440894	0.04386648388965046	0.009958291840450665	0.0010791621701576244	4.166649305627893e-06	0.0	0.0	0.0	0.0	0.0	0.0	0.0	0.0	0.0	0.0	0.0	0.0	0.0	0.0	0.0	0.0	0.0	0.0	0.0	0.0	0.0	0.0	0.0	0.0	0.0	0.0	0.0	0.0	0.0	0.0	0.0	0.0	0.0	0.0	0.0	0.0	0.0	0.0	0.0
8.33368057002375e-06	2.916788199508313e-05	0.002012583857660736	0.023759323305137713	0.08933705571065462	0.1533647235301471	0.17169048710362933	0.14637693237218216	0.11028376182340931	0.08167840326680278	0.06004000166673611	0.04499770823784324	0.034738947456144004	0.025046876953206385	0.018159089962081754	0.01292970540439185	0.008958706612775532	0.006033584732697196	0.004125171882161756	0.002879286636943206	0.0016834034751447976	0.000870869619567482	0.0005291887161965082	0.0002166756948206175	0.00013333888912038	7.083628484520188e-05	2.083420142505938e-05	1.2500520855035626e-05	1.2500520855035626e-05	0.0	0.0	0.0	0.0	0.0	0.0	0.0	0.0	0.0	0.0	0.0	0.0	0.0	0.0	0.0	0.0	0.0	0.0	0.0	0.0	0.0
3.3333194445023147e-05	0.00040833163195153353	0.023429069045545644	0.16627430719038672	0.32719030337373595	0.2886862971404286	0.14089107962050157	0.04233732359448502	0.009324961145995224	0.0013041612326615305	9.583293402944155e-05	2.4999895833767358e-05	0.0	0.0	0.0	0.0	0.0	0.0	0.0	0.0	0.0	0.0	0.0	0.0	0.0	0.0	0.0	0.0	0.0	0.0	0.0	0.0	0.0	0.0	0.0	0.0	0.0	0.0	0.0	0.0	0.0	0.0	0.0	0.0	0.0	0.0	0.0	0.0	0.0	0.0
1.662310029131983e-05	0.0005942758354146841	0.027386557729949423	0.1735243881660149	0.3266813227000902	0.2831662019124877	0.13420660020197067	0.04171982595613995	0.008315705920732747	0.0013506268986697365	0.0002493465043697975	6.649240116527933e-05	0.00010805015189357892	0.00012051747711206879	0.00021194452871432787	0.00019532142842300804	0.00012467325218489875	0.0002867484800252671	0.0004529794829384654	0.0003573966562633764	0.00021610030378715783	0.00023687917915130762	7.89597263837692e-05	0.00010389437682074895	0.00012467325218489875	5.8180851019619414e-05	4.155775072829958e-05	4.155775072829958e-06	0.0	0.0	0.0	0.0	0.0	0.0	0.0	0.0	0.0	0.0	0.0	0.0	0.0	0.0	0.0	0.0	0.0	0.0	0.0	0.0	0.0	0.0
7.499968750130208e-05	0.0007458302257073928	0.02630822371573452	0.16997012512447865	0.33292777946758556	0.28374881771325955	0.13293694609605794	0.04170399290002958	0.010049958125174478	0.001366660972245949	0.0001374994270857205	2.9166545139395252e-05	0.0	0.0	0.0	0.0	0.0	0.0	0.0	0.0	0.0	0.0	0.0	0.0	0.0	0.0	0.0	0.0	0.0	0.0	0.0	0.0	0.0	0.0	0.0	0.0	0.0	0.0	0.0	0.0	0.0	0.0	0.0	0.0	0.0	0.0	0.0	0.0	0.0	0.0
4.162313580380519e-06	0.0004661791210026181	0.024029036299536736	0.16514395361517745	0.33085398187728665	0.2899717378907892	0.13839692654765226	0.0414275070655273	0.008112349168161632	0.001323615718561005	0.0001581679160544597	2.913619506266363e-05	4.162313580380519e-06	4.162313580380519e-06	4.162313580380519e-06	0.0	4.162313580380519e-06	1.6649254321522076e-05	1.2486940741141555e-05	8.324627160761038e-06	2.0811567901902595e-05	8.324627160761038e-06	0.0	0.0	0.0	0.0	0.0	0.0	0.0	0.0	0.0	0.0	0.0	0.0	0.0	0.0	0.0	0.0	0.0	0.0	0.0	0.0	0.0	0.0	0.0	0.0	0.0	0.0	0.0	0.0
0.00018333180556828692	0.0008624928125598953	0.026499779168506928	0.17145273789385088	0.3383138473846051	0.27928100599161676	0.13054057882850975	0.042245481287655935	0.008999925000624995	0.0016208198265014457	0.0	0.0	0.0	0.0	0.0	0.0	0.0	0.0	0.0	0.0	0.0	0.0	0.0	0.0	0.0	0.0	0.0	0.0	0.0	0.0	0.0	0.0	0.0	0.0	0.0	0.0	0.0	0.0	0.0	0.0	0.0	0.0	0.0	0.0	0.0	0.0	0.0	0.0	0.0	0.0
4.583314236190682e-05	0.0007624968229299044	0.024099899583751735	0.16196182515906185	0.3312777863425569	0.28546547722717824	0.1423577401760826	0.04322898654588939	0.00933329444460648	0.0011458285590476706	0.0002916654513939525	2.9166545139395252e-05	0.0	0.0	0.0	0.0	0.0	0.0	0.0	0.0	0.0	0.0	0.0	0.0	0.0	0.0	0.0	0.0	0.0	0.0	0.0	0.0	0.0	0.0	0.0	0.0	0.0	0.0	0.0	0.0	0.0	0.0	0.0	0.0	0.0	0.0	0.0	0.0	0.0	0.0
1.2500052083550349e-05	0.0006833361805674191	0.024933437222655095	0.17241321838840995	0.3296430401793341	0.28438868495285397	0.13765474022808427	0.04047933533056388	0.00827920116333818	0.0013333388889120372	0.000179167413197555	0.0	0.0	0.0	0.0	0.0	0.0	0.0	0.0	0.0	0.0	0.0	0.0	0.0	0.0	0.0	0.0	0.0	0.0	0.0	0.0	0.0	0.0	0.0	0.0	0.0	0.0	0.0	0.0	0.0	0.0	0.0	0.0	0.0	0.0	0.0	0.0	0.0	0.0	0.0
1.664648280626407e-05	0.0003787074838425076	0.025127865796055616	0.17324410818549177	0.3325759183656483	0.28686883820034875	0.1316487092733394	0.03907345676700334	0.008135968471561564	0.0012526478311713713	0.0001872729315704708	3.745458631409416e-05	3.329296561252814e-05	2.4969724209396107e-05	5.410106912035823e-05	0.00010404051753915045	9.15556554344524e-05	0.0003037983112143193	0.0002496972420939611	0.00017062644876420673	0.00012484862104698055	8.323241403132036e-05	7.490917262818833e-05	5.826268982192425e-05	4.161620701566018e-05	2.9131344910962126e-05	8.323241403132035e-06	0.0	0.0	0.0	0.0	0.0	0.0	0.0	0.0	0.0	0.0	0.0	0.0	0.0	0.0	0.0	0.0	0.0	0.0	0.0	0.0	0.0	0.0	0.0
4.166649305627893e-06	0.0005749976041766493	0.02541239411502452	0.1683034654022275	0.3306111224536564	0.28831129870292205	0.1362035991516702	0.040637330677788845	0.008420798246673971	0.0012833279861333912	0.00022916571180953412	8.333298611255787e-06	0.0	0.0	0.0	0.0	0.0	0.0	0.0	0.0	0.0	0.0	0.0	0.0	0.0	0.0	0.0	0.0	0.0	0.0	0.0	0.0	0.0	0.0	0.0	0.0	0.0	0.0	0.0	0.0	0.0	0.0	0.0	0.0	0.0	0.0	0.0	0.0	0.0	0.0
5.4120664102179814e-05	0.000587001049108258	0.02681054437061831	0.17264491848595362	0.32706782568150405	0.29198930908727583	0.13567217864814907	0.03564886513130506	0.008084794591264093	0.0013904847546252351	4.9957536094319825e-05	0.0	0.0	0.0	0.0	0.0	0.0	0.0	0.0	0.0	0.0	0.0	0.0	0.0	0.0	0.0	0.0	0.0	0.0	0.0	0.0	0.0	0.0	0.0	0.0	0.0	0.0	0.0	0.0	0.0	0.0	0.0	0.0	0.0	0.0	0.0	0.0	0.0	0.0	0.0
0.00016250406260156505	0.0007166845837812612	0.029375734393359835	0.1821670541763544	0.34295024042267724	0.27646107819362153	0.12586564664116603	0.035009208563547424	0.006641832712484479	0.0006500162504062602	0.0	0.0	0.0	0.0	0.0	0.0	0.0	0.0	0.0	0.0	0.0	0.0	0.0	0.0	0.0	0.0	0.0	0.0	0.0	0.0	0.0	0.0	0.0	0.0	0.0	0.0	0.0	0.0	0.0	0.0	0.0	0.0	0.0	0.0	0.0	0.0	0.0	0.0	0.0	0.0
4.164861893179622e-06	0.0004831239796088362	0.024218671908839504	0.16516592809782427	0.33307233532136077	0.28796271615633223	0.13651584313464166	0.041981807883250594	0.008854496384899877	0.001245293706060707	0.00020407823276580149	2.4989171359077733e-05	1.665944757271849e-05	1.2494585679538866e-05	2.4989171359077733e-05	2.9154033252257355e-05	4.164861893179622e-06	8.329723786359244e-06	8.329723786359244e-06	8.329723786359244e-06	2.082430946589811e-05	2.9154033252257355e-05	2.4989171359077733e-05	3.331889514543698e-05	2.4989171359077733e-05	1.665944757271849e-05	4.164861893179622e-06	0.0	0.0	0.0	0.0	0.0	0.0	0.0	0.0	0.0	0.0	0.0	0.0	0.0	0.0	0.0	0.0	0.0	0.0	0.0	0.0	0.0	0.0	0.0
4.162798732844066e-06	0.0003038843074976168	0.0245521869263143	0.16614562302527236	0.3297227992323799	0.2877992531939073	0.1391623616389771	0.041448986982928364	0.009216436394516761	0.001461142355228267	0.00012488396198532197	5.827918225981692e-05	0.0	0.0	0.0	0.0	0.0	0.0	0.0	0.0	0.0	0.0	0.0	0.0	0.0	0.0	0.0	0.0	0.0	0.0	0.0	0.0	0.0	0.0	0.0	0.0	0.0	0.0	0.0	0.0	0.0	0.0	0.0	0.0	0.0	0.0	0.0	0.0	0.0	0.0
2.9151362201510872e-05	1.249344094350466e-05	2.9151362201510872e-05	1.6657921258006215e-05	1.249344094350466e-05	1.249344094350466e-05	2.9151362201510872e-05	1.249344094350466e-05	2.082240157250777e-05	1.249344094350466e-05	9.578304723353573e-05	0.0011827124093184412	0.004339388487710619	0.012160282518344535	0.027997801154393945	0.05280144590756519	0.08462640447098607	0.11224523791676037	0.13043985241081765	0.13173084130831314	0.1184919583885127	0.10122185852427476	0.08105328036114373	0.05678268908822868	0.03848396258630885	0.022933793091960055	0.011693860723120363	0.006259213912695834	0.003131689196505168	0.0014034298659870235	0.0005288889999416973	0.0001790726535235668	2.9151362201510872e-05	0.0	0.0	0.0	0.0	0.0	0.0	0.0	0.0	0.0	0.0	0.0	0.0	0.0	0.0	0.0	0.0	0.0
8.749854169097182e-05	0.0004749920834652756	0.02568290528491192	0.16218896351727471	0.32400709988166865	0.28940767653872435	0.14340594323427944	0.04440759320677989	0.008454025766237229	0.0015916401393310112	0.0002916618056365727	0.0	0.0	0.0	0.0	0.0	0.0	0.0	0.0	0.0	0.0	0.0	0.0	0.0	0.0	0.0	0.0	0.0	0.0	0.0	0.0	0.0	0.0	0.0	0.0	0.0	0.0	0.0	0.0	0.0	0.0	0.0	0.0	0.0	0.0	0.0	0.0	0.0	0.0	0.0
0.0002041683680697339	0.0005208376736472804	0.028729406078383986	0.17407645063708865	0.3310444253702114	0.2783981533179443	0.13860948841240345	0.04133784448203735	0.005820881840682006	0.0012583438195318294	0.0	0.0	0.0	0.0	0.0	0.0	0.0	0.0	0.0	0.0	0.0	0.0	0.0	0.0	0.0	0.0	0.0	0.0	0.0	0.0	0.0	0.0	0.0	0.0	0.0	0.0	0.0	0.0	0.0	0.0	0.0	0.0	0.0	0.0	0.0	0.0	0.0	0.0	0.0	0.0
0.0002454048972834926	0.00024956430232219584	0.0251061688136129	0.1633772705152255	0.3335094148133051	0.29552572799986687	0.14095807735661492	0.03368702140845774	0.006634251036731706	0.0007070988565795549	0.0	0.0	0.0	0.0	0.0	0.0	0.0	0.0	0.0	0.0	0.0	0.0	0.0	0.0	0.0	0.0	0.0	0.0	0.0	0.0	0.0	0.0	0.0	0.0	0.0	0.0	0.0	0.0	0.0	0.0	0.0	0.0	0.0	0.0	0.0	0.0	0.0	0.0	0.0	0.0
5.4115932979498386e-05	0.00035799771047975856	0.024427099594130502	0.15963783952544489	0.3255448017483609	0.2941866999687793	0.14064730981371631	0.043663232386304505	0.009611822249973983	0.0015651992923301071	0.00028306795712353003	2.081382037673015e-05	0.0	0.0	0.0	0.0	0.0	0.0	0.0	0.0	0.0	0.0	0.0	0.0	0.0	0.0	0.0	0.0	0.0	0.0	0.0	0.0	0.0	0.0	0.0	0.0	0.0	0.0	0.0	0.0	0.0	0.0	0.0	0.0	0.0	0.0	0.0	0.0	0.0	0.0
2.083342013925058e-05	0.0006875028645952692	0.0251417714240476	0.1630131792215801	0.32385134938062243	0.29362205675856984	0.14002975012395885	0.04273351138963079	0.009175038229325956	0.0016083400347501448	0.00011666715277980325	0.0	0.0	0.0	0.0	0.0	0.0	0.0	0.0	0.0	0.0	0.0	0.0	0.0	0.0	0.0	0.0	0.0	0.0	0.0	0.0	0.0	0.0	0.0	0.0	0.0	0.0	0.0	0.0	0.0	0.0	0.0	0.0	0.0	0.0	0.0	0.0	0.0	0.0	0.0
4.1591455451392064e-05	0.0010855369872813329	0.027716545912807672	0.17404776362744037	0.32613523877654577	0.2815741534059243	0.13514311619820824	0.041749502982107355	0.009757355448896578	0.0020255038804827936	0.00015388838517015063	7.902376535764493e-05	5.822803763194889e-05	0.00018300240398612508	3.327316436111365e-05	3.743230990625286e-05	3.327316436111365e-05	7.070547426736652e-05	6.23871831770881e-05	1.247743663541762e-05	0.0	0.0	0.0	0.0	0.0	0.0	0.0	0.0	0.0	0.0	0.0	0.0	0.0	0.0	0.0	0.0	0.0	0.0	0.0	0.0	0.0	0.0	0.0	0.0	0.0	0.0	0.0	0.0	0.0	0.0
2.0835243230629475e-05	0.0005458833726424922	0.023668836309995084	0.16366083557659453	0.33173040862079023	0.29153505738025987	0.13796264657593613	0.04117044062372384	0.008346598438190167	0.001229279350607139	0.00012917850802990273	0.0	0.0	0.0	0.0	0.0	0.0	0.0	0.0	0.0	0.0	0.0	0.0	0.0	0.0	0.0	0.0	0.0	0.0	0.0	0.0	0.0	0.0	0.0	0.0	0.0	0.0	0.0	0.0	0.0	0.0	0.0	0.0	0.0	0.0	0.0	0.0	0.0	0.0	0.0
0.0004791606771582022	0.0006833247917734361	0.027124660941738227	0.1694270488285563	0.3399332508343646	0.2689049720211831	0.14348570642866965	0.04081615646471086	0.008474894063824203	0.000670824948021483	0.0	0.0	0.0	0.0	0.0	0.0	0.0	0.0	0.0	0.0	0.0	0.0	0.0	0.0	0.0	0.0	0.0	0.0	0.0	0.0	0.0	0.0	0.0	0.0	0.0	0.0	0.0	0.0	0.0	0.0	0.0	0.0	0.0	0.0	0.0	0.0	0.0	0.0	0.0	0.0
5.416463549283569e-05	0.0005666454174635117	0.029890545771200247	0.16901449528975998	0.32754605035644496	0.28586428008949666	0.1387822956639126	0.0387902120337154	0.00830802178251649	0.001170789428729756	1.2499531267577465e-05	0.0	0.0	0.0	0.0	0.0	0.0	0.0	0.0	0.0	0.0	0.0	0.0	0.0	0.0	0.0	0.0	0.0	0.0	0.0	0.0	0.0	0.0	0.0	0.0	0.0	0.0	0.0	0.0	0.0	0.0	0.0	0.0	0.0	0.0	0.0	0.0	0.0	0.0	0.0
2.0817286674854798e-05	0.00041218227616212505	0.025138955388554655	0.16916959843454005	0.3327684909548889	0.2877698440785228	0.1343922393155276	0.04019401711180964	0.00828528009659221	0.0016986905926681516	0.0001249037200491288	2.4980744009825758e-05	0.0	0.0	0.0	0.0	0.0	0.0	0.0	0.0	0.0	0.0	0.0	0.0	0.0	0.0	0.0	0.0	0.0	0.0	0.0	0.0	0.0	0.0	0.0	0.0	0.0	0.0	0.0	0.0	0.0	0.0	0.0	0.0	0.0	0.0	0.0	0.0	0.0	0.0
0.00022077354049944808	0.00021660800199945848	0.0002665944639993335	0.000483202465998792	0.0007414658529981464	0.02557224085143607	0.16491366921458772	0.2925749276237686	0.25545164851186136	0.15703663591110742	0.07131818465832171	0.022310624205944225	0.007906192072980234	0.000987232624497532	0.0	0.0	0.0	0.0	0.0	0.0	0.0	0.0	0.0	0.0	0.0	0.0	0.0	0.0	0.0	0.0	0.0	0.0	0.0	0.0	0.0	0.0	0.0	0.0	0.0	0.0	0.0	0.0	0.0	0.0	0.0	0.0	0.0	0.0	0.0	0.0
3.74837570386166e-05	0.00047895911771565655	0.02493919301635958	0.16220471129177355	0.3218688568287076	0.29458068170459467	0.1411263452503915	0.04365191750241562	0.008842001799220338	0.0020116282944057577	0.00025822143737713656	0.0	0.0	0.0	0.0	0.0	0.0	0.0	0.0	0.0	0.0	0.0	0.0	0.0	0.0	0.0	0.0	0.0	0.0	0.0	0.0	0.0	0.0	0.0	0.0	0.0	0.0	0.0	0.0	0.0	0.0	0.0	0.0	0.0	0.0	0.0	0.0	0.0	0.0	0.0
0.00014998562637747216	0.0010415668498435567	0.028647254638097183	0.1778621215466851	0.3348262458181091	0.2791649133624694	0.13052915762239453	0.03967953071164013	0.00713681605512805	0.0008374197472742196	0.0001249880219812268	0.0	0.0	0.0	0.0	0.0	0.0	0.0	0.0	0.0	0.0	0.0	0.0	0.0	0.0	0.0	0.0	0.0	0.0	0.0	0.0	0.0	0.0	0.0	0.0	0.0	0.0	0.0	0.0	0.0	0.0	0.0	0.0	0.0	0.0	0.0	0.0	0.0	0.0	0.0
2.9166545139395252e-05	0.000391665034729022	0.024216565764309316	0.16498681255494768	0.33305694559606003	0.2899321252828113	0.13702442906487888	0.03939566918471173	0.008766630139041087	0.001870825538226924	0.000312498697922092	1.6666597222511573e-05	0.0	0.0	0.0	0.0	0.0	0.0	0.0	0.0	0.0	0.0	0.0	0.0	0.0	0.0	0.0	0.0	0.0	0.0	0.0	0.0	0.0	0.0	0.0	0.0	0.0	0.0	0.0	0.0	0.0	0.0	0.0	0.0	0.0	0.0	0.0	0.0	0.0	0.0
2.499416802746026e-05	0.0003415869630419569	0.01939547438930916	0.15588862598726963	0.3301979538107775	0.2960059319492119	0.1432082514080048	0.04375229113206918	0.009181191055420403	0.0018787282967307629	0.0001249708401373013	0.0	0.0	0.0	0.0	0.0	0.0	0.0	0.0	0.0	0.0	0.0	0.0	0.0	0.0	0.0	0.0	0.0	0.0	0.0	0.0	0.0	0.0	0.0	0.0	0.0	0.0	0.0	0.0	0.0	0.0	0.0	0.0	0.0	0.0	0.0	0.0	0.0	0.0	0.0
8.329723786359244e-06	8.329723786359244e-06	0.0004872888415020158	0.007684170192916403	0.036884016925998735	0.08317645686869024	0.12517908906140673	0.13286325925432313	0.1219346616466198	0.10567504081564655	0.08680405157764969	0.06917419118382034	0.05682121080864958	0.045355346016726084	0.03531802885416319	0.028158631259787424	0.020878452670509445	0.014477059940692366	0.010383000699696799	0.007355146103355212	0.004981174824242828	0.0027904574684303467	0.0015618232099423584	0.0009495885116449539	0.0006288941458701229	0.0002957051944157532	0.00012911071868856828	2.9154033252257355e-05	8.329723786359244e-06	0.0	0.0	0.0	0.0	0.0	0.0	0.0	0.0	0.0	0.0	0.0	0.0	0.0	0.0	0.0	0.0	0.0	0.0	0.0	0.0	0.0
7.938597040992409e-05	0.00015041552288196143	0.029071978005907988	0.17015756026021886	0.3219518921019316	0.27258217492489667	0.14330003300785085	0.04562604194086163	0.014055494971525506	0.002540351053117571	0.00048467224039743125	0.0	0.0	0.0	0.0	0.0	0.0	0.0	0.0	0.0	0.0	0.0	0.0	0.0	0.0	0.0	0.0	0.0	0.0	0.0	0.0	0.0	0.0	0.0	0.0	0.0	0.0	0.0	0.0	0.0	0.0	0.0	0.0	0.0	0.0	0.0	0.0	0.0	0.0	0.0
8.326533331112925e-06	4.163266665556463e-06	4.163266665556463e-06	8.326533331112925e-06	4.163266665556463e-06	0.00017069393328781495	0.0005828573331779047	0.0017943679328548353	0.005462205865210078	0.012156738663424869	0.023601558727039583	0.03892238005628736	0.060292427850588685	0.08190394511149228	0.1009883595064031	0.11493530283601726	0.11953154923479159	0.11346150643641026	0.09832386884044697	0.08024696497860082	0.05680361038485237	0.03840613498975837	0.024355109993505306	0.013505637063065163	0.007664573931289447	0.003746939999000816	0.0019442455328148678	0.0007910206664557279	0.00028726539992339587	6.66122666489034e-05	1.2489799996669387e-05	8.326533331112925e-06	4.163266665556463e-06	0.0	0.0	0.0	0.0	0.0	0.0	0.0	0.0	0.0	0.0	0.0	0.0	0.0	0.0	0.0	0.0	0.0
3.33125130127004e-05	0.0004039142202789923	0.02122839891734333	0.1615990006246096	0.3345450759941703	0.2964272329793879	0.13830938996460546	0.038213616489693944	0.007770143660212368	0.0010368519675202999	5.8296897772225694e-05	4.5804705392463045e-05	4.5804705392463045e-05	2.9148448886112847e-05	6.246096189881324e-05	9.160941078492609e-05	9.993753903810119e-05	0.0	0.0	0.0	0.0	0.0	0.0	0.0	0.0	0.0	0.0	0.0	0.0	0.0	0.0	0.0	0.0	0.0	0.0	0.0	0.0	0.0	0.0	0.0	0.0	0.0	0.0	0.0	0.0	0.0	0.0	0.0	0.0	0.0
8.33093818860411e-06	0.0006206548950510062	0.0257425990027867	0.16972620371643152	0.33046749059645353	0.28347266827453776	0.1376520916903057	0.041704676572152176	0.009105715440144291	0.0013079572956108453	0.00017911517105498835	1.2496407282906164e-05	0.0	0.0	0.0	0.0	0.0	0.0	0.0	0.0	0.0	0.0	0.0	0.0	0.0	0.0	0.0	0.0	0.0	0.0	0.0	0.0	0.0	0.0	0.0	0.0	0.0	0.0	0.0	0.0	0.0	0.0	0.0	0.0	0.0	0.0	0.0	0.0	0.0	0.0
0.000528829537836296	0.002877332367282524	0.049801584823008664	0.20227105220421981	0.34794901583573806	0.25812711063363775	0.10580754768834867	0.026974470441760046	0.004717825719437192	0.0009369027245131229	8.328024217894426e-06	0.0	0.0	0.0	0.0	0.0	0.0	0.0	0.0	0.0	0.0	0.0	0.0	0.0	0.0	0.0	0.0	0.0	0.0	0.0	0.0	0.0	0.0	0.0	0.0	0.0	0.0	0.0	0.0	0.0	0.0	0.0	0.0	0.0	0.0	0.0	0.0	0.0	0.0	0.0
3.7501406302736355e-05	1.6667291690105045e-05	2.500093753515757e-05	0.00022084161489389185	0.000829197761582726	0.0038293102658016344	0.01646311736690126	0.035205486872424384	0.06452325295531916	0.09266597497406152	0.11309590776320778	0.12001283381460139	0.12105037272231042	0.11183752724060486	0.09602026742669517	0.07626535995099816	0.055664587422028323	0.036459700572104785	0.022809188677908755	0.01428803580134255	0.009012837981424304	0.005287698288685826	0.002595930680733861	0.0010667066681667229	0.0003583467713372585	0.0002666766670416807	9.167010429557776e-05	0.0	0.0	0.0	0.0	0.0	0.0	0.0	0.0	0.0	0.0	0.0	0.0	0.0	0.0	0.0	0.0	0.0	0.0	0.0	0.0	0.0	0.0	0.0
0.00017916666666666667	0.00065	0.02395	0.15932083333333333	0.331425	0.2954625	0.1379125	0.04174166666666667	0.007966666666666667	0.0011041666666666667	0.0002875	0.0	0.0	0.0	0.0	0.0	0.0	0.0	0.0	0.0	0.0	0.0	0.0	0.0	0.0	0.0	0.0	0.0	0.0	0.0	0.0	0.0	0.0	0.0	0.0	0.0	0.0	0.0	0.0	0.0	0.0	0.0	0.0	0.0	0.0	0.0	0.0	0.0	0.0	0.0
1.6667013896122837e-05	0.0003166732640263339	0.024192170670222297	0.15851163565907622	0.3299027063063814	0.2900560428342257	0.1408821017104523	0.04425092189420613	0.00993354028208921	0.001562532552761516	0.000329173524448426	3.750078126627638e-05	8.333506948061418e-06	0.0	0.0	0.0	0.0	0.0	0.0	0.0	0.0	0.0	0.0	0.0	0.0	0.0	0.0	0.0	0.0	0.0	0.0	0.0	0.0	0.0	0.0	0.0	0.0	0.0	0.0	0.0	0.0	0.0	0.0	0.0	0.0	0.0	0.0	0.0	0.0	0.0
4.165885563123581e-05	0.000587389864400425	0.024416255285467307	0.16656460247037014	0.33047970172259367	0.29095377949967716	0.13580786935782874	0.04065487721052303	0.009106625840988147	0.0012289362411214565	0.00013747422358307816	2.0829427815617906e-05	0.0	0.0	0.0	0.0	0.0	0.0	0.0	0.0	0.0	0.0	0.0	0.0	0.0	0.0	0.0	0.0	0.0	0.0	0.0	0.0	0.0	0.0	0.0	0.0	0.0	0.0	0.0	0.0	0.0	0.0	0.0	0.0	0.0	0.0	0.0	0.0	0.0	0.0
2.4971490881243912e-05	1.664766058749594e-05	1.2485745440621956e-05	2.0809575734369928e-05	1.2485745440621956e-05	8.32383029374797e-06	1.2485745440621956e-05	1.2485745440621956e-05	3.329532117499188e-05	0.0003204674663092969	0.0007241732355560735	0.004494868358623904	0.01185313433829711	0.024913224069187678	0.047991043558603924	0.07073174792112338	0.09746372890949499	0.12342159368054804	0.13526224227340453	0.1318910910044366	0.11101492462771669	0.08798704812006293	0.06074731348377269	0.04049127246393701	0.024218184239659723	0.013097546967212433	0.007275027676735726	0.0037498855473334608	0.0015315847740496266	0.0005160774782123742	0.00011237170896559761	3.745723632186587e-05	0.0	0.0	0.0	0.0	0.0	0.0	0.0	0.0	0.0	0.0	0.0	0.0	0.0	0.0	0.0	0.0	0.0	0.0
3.332486326392042e-05	0.000554025851762677	0.024010563981654662	0.16514552551226563	0.3369268644219594	0.284748459766476	0.13703600334914876	0.040910435264370305	0.008910235315190723	0.0015496061417722994	0.00012913384514769163	4.582168698789058e-05	0.0	0.0	0.0	0.0	0.0	0.0	0.0	0.0	0.0	0.0	0.0	0.0	0.0	0.0	0.0	0.0	0.0	0.0	0.0	0.0	0.0	0.0	0.0	0.0	0.0	0.0	0.0	0.0	0.0	0.0	0.0	0.0	0.0	0.0	0.0	0.0	0.0	0.0
7.916567709570297e-05	2.49996875039062e-05	2.916630208789057e-05	3.74995312558593e-05	2.49996875039062e-05	2.49996875039062e-05	0.0001624979687753903	0.0009958208855722636	0.004412444844439444	0.013599830002124974	0.03830368787056829	0.0685241434482069	0.10091123860951738	0.12733174168656225	0.14377320283496456	0.143389874293238	0.12816506460335914	0.09086969746211505	0.063432540426578	0.038491185526847584	0.022070557451365193	0.008833222918046857	0.004233280417328116	0.0015749803127460907	0.0004916605209101553	0.00012083182293554663	7.916567709570297e-05	1.24998437519531e-05	0.0	0.0	0.0	0.0	0.0	0.0	0.0	0.0	0.0	0.0	0.0	0.0	0.0	0.0	0.0	0.0	0.0	0.0	0.0	0.0	0.0	0.0
0.0007013059229227444	0.0005519153121226331	0.025334157748185527	0.16913506986085924	0.3248249847497085	0.29268110499255123	0.14612061631926435	0.034783113881292564	0.004460969628058876	0.0013735636715232447	3.319791351113582e-05	0.0	0.0	0.0	0.0	0.0	0.0	0.0	0.0	0.0	0.0	0.0	0.0	0.0	0.0	0.0	0.0	0.0	0.0	0.0	0.0	0.0	0.0	0.0	0.0	0.0	0.0	0.0	0.0	0.0	0.0	0.0	0.0	0.0	0.0	0.0	0.0	0.0	0.0	0.0
8.333298611255787e-06	0.0005416644097316261	0.025804059149753544	0.1680492997945842	0.33277778009258296	0.2871571368452632	0.13495777100928746	0.04130816121599493	0.008033299861250578	0.0011999950000208333	0.0001374994270857205	8.333298611255787e-06	1.6666597222511573e-05	0.0	0.0	0.0	0.0	0.0	0.0	0.0	0.0	0.0	0.0	0.0	0.0	0.0	0.0	0.0	0.0	0.0	0.0	0.0	0.0	0.0	0.0	0.0	0.0	0.0	0.0	0.0	0.0	0.0	0.0	0.0	0.0	0.0	0.0	0.0	0.0	0.0
0.0003208012532080125	0.0005791087557910875	0.00018748125187481251	0.00021664500216645003	0.003845448788454488	0.024685031496850314	0.07266773322667733	0.1324992500749925	0.1734534879845349	0.1976927307269273	0.16375445788754459	0.10624770856247709	0.0635728093857281	0.03577142285771423	0.016431690164316903	0.0071076225710762254	0.0009665700096657001	0.0	0.0	0.0	0.0	0.0	0.0	0.0	0.0	0.0	0.0	0.0	0.0	0.0	0.0	0.0	0.0	0.0	0.0	0.0	0.0	0.0	0.0	0.0	0.0	0.0	0.0	0.0	0.0	0.0	0.0	0.0	0.0	0.0
4.5832569457175714e-05	0.0008583190280161997	0.020878818686355227	0.1642139297678372	0.32578207029882833	0.2923034616089732	0.14210179830336161	0.04304928251195814	0.009566507224879586	0.001166647222546291	3.333277778703688e-05	0.0	0.0	0.0	0.0	0.0	0.0	0.0	0.0	0.0	0.0	0.0	0.0	0.0	0.0	0.0	0.0	0.0	0.0	0.0	0.0	0.0	0.0	0.0	0.0	0.0	0.0	0.0	0.0	0.0	0.0	0.0	0.0	0.0	0.0	0.0	0.0	0.0	0.0	0.0
4.999833338888704e-05	0.0007374754174860838	0.010841305289823673	0.11009633012232925	0.28882370587647077	0.307118929369021	0.18947285090496985	0.07167677744075197	0.016599446685110496	0.003820705976467451	0.000741641945268491	2.0832638912036266e-05	0.0	0.0	0.0	0.0	0.0	0.0	0.0	0.0	0.0	0.0	0.0	0.0	0.0	0.0	0.0	0.0	0.0	0.0	0.0	0.0	0.0	0.0	0.0	0.0	0.0	0.0	0.0	0.0	0.0	0.0	0.0	0.0	0.0	0.0	0.0	0.0	0.0	0.0
1.250010416753473e-05	0.000445837048642072	0.02286269052242102	0.16248468737239477	0.3274235618630155	0.29005241710347585	0.1424678538987825	0.043062858857157146	0.009883415695130793	0.0012500104167534728	5.416711805931716e-05	0.0	0.0	0.0	0.0	0.0	0.0	0.0	0.0	0.0	0.0	0.0	0.0	0.0	0.0	0.0	0.0	0.0	0.0	0.0	0.0	0.0	0.0	0.0	0.0	0.0	0.0	0.0	0.0	0.0	0.0	0.0	0.0	0.0	0.0	0.0	0.0	0.0	0.0	0.0
0.0009457742224444305	0.0009291085973793305	0.026048371976751455	0.1605149678145116	0.34125367164552217	0.2997104347644939	0.12491302626919151	0.03619357123513114	0.007666187529946045	0.0018248859446284608	0.0	0.0	0.0	0.0	0.0	0.0	0.0	0.0	0.0	0.0	0.0	0.0	0.0	0.0	0.0	0.0	0.0	0.0	0.0	0.0	0.0	0.0	0.0	0.0	0.0	0.0	0.0	0.0	0.0	0.0	0.0	0.0	0.0	0.0	0.0	0.0	0.0	0.0	0.0	0.0
4.5812145216170856e-05	1.66589618967894e-05	1.2494221422592051e-05	2.082370237098675e-05	1.66589618967894e-05	1.2494221422592051e-05	2.082370237098675e-05	6.247110711296026e-05	0.00020823702370986752	0.0001166127332775258	0.0005039335973778794	0.001153633111352666	0.00383572597673576	0.01002869506186722	0.023684879076760333	0.04544981279491569	0.07259559120573401	0.10071175414704032	0.1248006130497978	0.12926521483813735	0.1271370324558225	0.11183577595362144	0.08666824926804687	0.06387878939323896	0.04219298574409336	0.026695986439605017	0.014247577162229135	0.0078047236486458345	0.003814902274364773	0.001628413525411164	0.0009620550495395879	0.00034150871888418273	0.00015409539754530197	5.4141626164565554e-05	2.082370237098675e-05	0.0	0.0	0.0	0.0	0.0	0.0	0.0	0.0	0.0	0.0	0.0	0.0	0.0	0.0	0.0
4.582149611350401e-05	0.00045821496113504013	0.02606826569802801	0.1693729119977339	0.33447609367580045	0.2854512584249069	0.13339470636752174	0.040477043430447134	0.00863526922211762	0.0014371287417417166	0.00014163007889628513	4.165590555773092e-05	0.0	0.0	0.0	0.0	0.0	0.0	0.0	0.0	0.0	0.0	0.0	0.0	0.0	0.0	0.0	0.0	0.0	0.0	0.0	0.0	0.0	0.0	0.0	0.0	0.0	0.0	0.0	0.0	0.0	0.0	0.0	0.0	0.0	0.0	0.0	0.0	0.0	0.0
8.325493493626835e-06	0.0005578080640729979	0.023885840833215388	0.16290076844304946	0.32760400622746916	0.2888738104951171	0.14236177599427205	0.04345075054323845	0.0089665564926361	0.0012280102903099582	0.0001248824024044025	8.325493493626835e-06	8.325493493626835e-06	1.665098698725367e-05	4.1627467468134175e-06	0.0	0.0	0.0	0.0	0.0	0.0	0.0	0.0	0.0	0.0	0.0	0.0	0.0	0.0	0.0	0.0	0.0	0.0	0.0	0.0	0.0	0.0	0.0	0.0	0.0	0.0	0.0	0.0	0.0	0.0	0.0	0.0	0.0	0.0	0.0
0.000187430494524947	0.0002957236691393608	0.019463615575890606	0.14515867032642063	0.31242580876258386	0.3143542602951406	0.15543402654848826	0.0415762488077338	0.007967878578360524	0.002049240073472754	0.0003623656227482309	9.996293041330506e-05	0.00019576073872605576	0.0004290075763571009	0.0	0.0	0.0	0.0	0.0	0.0	0.0	0.0	0.0	0.0	0.0	0.0	0.0	0.0	0.0	0.0	0.0	0.0	0.0	0.0	0.0	0.0	0.0	0.0	0.0	0.0	0.0	0.0	0.0	0.0	0.0	0.0	0.0	0.0	0.0	0.0
5.404618870434656e-05	0.0005903506766167086	0.022524788492319207	0.1657388737605754	0.3308084062610431	0.28581703286424015	0.13913567672064356	0.04199388862327728	0.00978651755461783	0.002020495977716341	0.0003159623339638722	3.7416592179932236e-05	0.0001579811669819361	0.00016629596524414327	5.404618870434656e-05	4.988878957324298e-05	2.494439478662149e-05	5.404618870434656e-05	2.494439478662149e-05	3.325919304882865e-05	0.00011640717567090028	4.988878957324298e-05	6.65183860976573e-05	0.0001538237678508325	9.977757914648595e-05	5.820358783545014e-05	6.65183860976573e-05	0.0	0.0	0.0	0.0	0.0	0.0	0.0	0.0	0.0	0.0	0.0	0.0	0.0	0.0	0.0	0.0	0.0	0.0	0.0	0.0	0.0	0.0	0.0
0.00041242438886204195	0.0018871540217626768	0.023812301078135676	0.16540717535118563	0.3042275582809818	0.29554998250320774	0.15103064438186334	0.047999533418873204	0.009460765526320174	0.00021246104880771858	0.0	0.0	0.0	0.0	0.0	0.0	0.0	0.0	0.0	0.0	0.0	0.0	0.0	0.0	0.0	0.0	0.0	0.0	0.0	0.0	0.0	0.0	0.0	0.0	0.0	0.0	0.0	0.0	0.0	0.0	0.0	0.0	0.0	0.0	0.0	0.0	0.0	0.0	0.0	0.0
4.166631944733794e-06	0.0004749960416996525	0.024616461529487255	0.1674361046991275	0.3323180640161332	0.2891559237006358	0.13531137240522995	0.040824659794501714	0.0084332630561412	0.0012666561111990733	0.0001291655902867476	2.083315972366897e-05	4.166631944733794e-06	4.166631944733794e-06	0.0	0.0	0.0	0.0	0.0	0.0	0.0	0.0	0.0	0.0	0.0	0.0	0.0	0.0	0.0	0.0	0.0	0.0	0.0	0.0	0.0	0.0	0.0	0.0	0.0	0.0	0.0	0.0	0.0	0.0	0.0	0.0	0.0	0.0	0.0	0.0
0.00020813127255622666	0.0007992240866159104	0.014735694096980848	0.1502458030328889	0.32642476262628367	0.30467088201870685	0.14899701539755153	0.04205500493271116	0.009977813206345507	0.0018773440784571646	8.325250902249066e-06	0.0	0.0	0.0	0.0	0.0	0.0	0.0	0.0	0.0	0.0	0.0	0.0	0.0	0.0	0.0	0.0	0.0	0.0	0.0	0.0	0.0	0.0	0.0	0.0	0.0	0.0	0.0	0.0	0.0	0.0	0.0	0.0	0.0	0.0	0.0	0.0	0.0	0.0	0.0
4.166562502604102e-06	0.0005999850003749907	0.024628550952892844	0.16419172854011982	0.3303917402064948	0.2899052523686908	0.1385882019616176	0.0417531228385957	0.008474788130296743	0.0012916343758072714	0.00014999625009374766	2.0832812513020508e-05	0.0	0.0	0.0	0.0	0.0	0.0	0.0	0.0	0.0	0.0	0.0	0.0	0.0	0.0	0.0	0.0	0.0	0.0	0.0	0.0	0.0	0.0	0.0	0.0	0.0	0.0	0.0	0.0	0.0	0.0	0.0	0.0	0.0	0.0	0.0	0.0	0.0	0.0
0.0004124965625286456	0.0004124965625286456	0.02432479729335589	0.16292364230298081	0.3425388121765652	0.291689235923034	0.13074474379380172	0.03810384913459054	0.007491604236631361	0.0012083232639728003	0.00014999875001041658	0.0	0.0	0.0	0.0	0.0	0.0	0.0	0.0	0.0	0.0	0.0	0.0	0.0	0.0	0.0	0.0	0.0	0.0	0.0	0.0	0.0	0.0	0.0	0.0	0.0	0.0	0.0	0.0	0.0	0.0	0.0	0.0	0.0	0.0	0.0	0.0	0.0	0.0	0.0
0.00013338502002859442	5.001938251072291e-05	0.00790306243669422	0.08484537758381373	0.250742996244378	0.303971955799539	0.2213065896368176	0.09309023913433122	0.028777818071169244	0.00825319811426928	0.0004043233419616768	0.000521035234486697	0.0	0.0	0.0	0.0	0.0	0.0	0.0	0.0	0.0	0.0	0.0	0.0	0.0	0.0	0.0	0.0	0.0	0.0	0.0	0.0	0.0	0.0	0.0	0.0	0.0	0.0	0.0	0.0	0.0	0.0	0.0	0.0	0.0	0.0	0.0	0.0	0.0	0.0
6.250416694446297e-05	0.0002625175011667444	0.02218897926528435	0.17009050603373557	0.34246449763317555	0.28615657710514036	0.13064204280285352	0.0401651776785119	0.006633775585039002	0.0011125741716114408	0.0002125141676111741	8.333888925928395e-06	0.0	0.0	0.0	0.0	0.0	0.0	0.0	0.0	0.0	0.0	0.0	0.0	0.0	0.0	0.0	0.0	0.0	0.0	0.0	0.0	0.0	0.0	0.0	0.0	0.0	0.0	0.0	0.0	0.0	0.0	0.0	0.0	0.0	0.0	0.0	0.0	0.0	0.0
0.000525286719000788	0.0005753140255722915	0.021157381737531736	0.16706202135332202	0.3423410278110135	0.2903960078209356	0.13395645122962951	0.03769974444384226	0.006032459384080477	0.00025430547507181004	0.0	0.0	0.0	0.0	0.0	0.0	0.0	0.0	0.0	0.0	0.0	0.0	0.0	0.0	0.0	0.0	0.0	0.0	0.0	0.0	0.0	0.0	0.0	0.0	0.0	0.0	0.0	0.0	0.0	0.0	0.0	0.0	0.0	0.0	0.0	0.0	0.0	0.0	0.0	0.0
4.5809665006413354e-05	0.00016241608502273825	0.021426429677999702	0.16334477186786828	0.3339607869267545	0.2943604137862105	0.13878246239442954	0.040853892155719544	0.005859472605820326	0.0012035448351684962	0.0	0.0	0.0	0.0	0.0	0.0	0.0	0.0	0.0	0.0	0.0	0.0	0.0	0.0	0.0	0.0	0.0	0.0	0.0	0.0	0.0	0.0	0.0	0.0	0.0	0.0	0.0	0.0	0.0	0.0	0.0	0.0	0.0	0.0	0.0	0.0	0.0	0.0	0.0	0.0
4.166232684095407e-06	0.00045828559525049474	0.02361837308613686	0.15595875429642744	0.3244412040412457	0.29221956046245184	0.14466826372252892	0.04664097489844808	0.010336423289240703	0.0013831892511196751	0.00022497656494115196	2.9163628788667847e-05	1.6664930736381627e-05	0.0	0.0	0.0	0.0	0.0	0.0	0.0	0.0	0.0	0.0	0.0	0.0	0.0	0.0	0.0	0.0	0.0	0.0	0.0	0.0	0.0	0.0	0.0	0.0	0.0	0.0	0.0	0.0	0.0	0.0	0.0	0.0	0.0	0.0	0.0	0.0	0.0
8.333298611255787e-06	0.00038749838542339406	0.0249165628476548	0.16356181849242296	0.33186945054395606	0.28619047420635746	0.1401035829017379	0.042270657205594975	0.00882079658001425	0.001604159982666739	0.00026666555556018517	0.0	0.0	0.0	0.0	0.0	0.0	0.0	0.0	0.0	0.0	0.0	0.0	0.0	0.0	0.0	0.0	0.0	0.0	0.0	0.0	0.0	0.0	0.0	0.0	0.0	0.0	0.0	0.0	0.0	0.0	0.0	0.0	0.0	0.0	0.0	0.0	0.0	0.0	0.0
8.329966638483614e-06	0.0007372020475057997	0.026760017826128607	0.17083095582202193	0.33093291461367697	0.28422679167169934	0.1333294460155687	0.04131663452687872	0.009192118185566667	0.001703478177569899	0.000258228965792992	2.082491659620903e-05	2.4989899915450838e-05	5.4144783150143485e-05	7.08047164271107e-05	3.748484987317626e-05	5.4144783150143485e-05	8.746464970407793e-05	7.08047164271107e-05	9.995959966180335e-05	4.581481651165987e-05	4.9979799830901675e-05	3.3319866553934455e-05	8.329966638483614e-06	8.329966638483614e-06	2.9154883234692644e-05	8.329966638483614e-06	0.0	0.0	0.0	0.0	0.0	0.0	0.0	0.0	0.0	0.0	0.0	0.0	0.0	0.0	0.0	0.0	0.0	0.0	0.0	0.0	0.0	0.0	0.0
0.00020833333333333335	0.0005041666666666667	0.024433333333333335	0.15701666666666667	0.33074583333333335	0.29739166666666667	0.13766666666666666	0.040725	0.0088625	0.002033333333333333	0.00036666666666666667	4.5833333333333334e-05	0.0	0.0	0.0	0.0	0.0	0.0	0.0	0.0	0.0	0.0	0.0	0.0	0.0	0.0	0.0	0.0	0.0	0.0	0.0	0.0	0.0	0.0	0.0	0.0	0.0	0.0	0.0	0.0	0.0	0.0	0.0	0.0	0.0	0.0	0.0	0.0	0.0	0.0
9.580219761910713e-05	0.0010788160514499455	0.025350094552603737	0.17500145785952897	0.33701963528519896	0.27771807495897166	0.1341522338573297	0.03867909596047951	0.009371954114912654	0.0012745857596281208	0.00020826564699805896	4.998375527953415e-05	0.0	0.0	0.0	0.0	0.0	0.0	0.0	0.0	0.0	0.0	0.0	0.0	0.0	0.0	0.0	0.0	0.0	0.0	0.0	0.0	0.0	0.0	0.0	0.0	0.0	0.0	0.0	0.0	0.0	0.0	0.0	0.0	0.0	0.0	0.0	0.0	0.0	0.0
7.493599217335193e-05	9.158843487854125e-05	9.99146562311359e-05	6.244666014445993e-05	7.909910284964926e-05	9.158843487854125e-05	0.00017901375908078516	0.0007785016964676006	0.004233883557794384	0.011585937012135467	0.019974605024874588	0.036522969963156474	0.05516121646093961	0.08663849628442372	0.10937740679835974	0.1200266439083283	0.11834474719510418	0.11366541079494598	0.10063487437813534	0.07287941549926105	0.05708873670406528	0.04148123477862659	0.027114339834724506	0.012493495139568286	0.006290460231885265	0.0028891988093503467	0.0012073020961262254	0.000645282154826086	0.0002830915259882184	4.163110676297329e-06	0.0	0.0	0.0	0.0	0.0	0.0	0.0	0.0	0.0	0.0	0.0	0.0	0.0	0.0	0.0	0.0	0.0	0.0	0.0	0.0
8.330799381854686e-06	1.2496199072782029e-05	0.0002874125786739867	0.004444481470219475	0.022418181136570958	0.054487593357020574	0.08469507191562567	0.10320610814210678	0.10989574004573609	0.10219808141690236	0.09614992106567585	0.08579890283372141	0.07400249090901517	0.0627475809441295	0.05184672995297264	0.04344928417606311	0.03325655113236391	0.0243134379959429	0.01682404935165554	0.012225448092871752	0.007730981826361148	0.004894344636839628	0.002453420417956205	0.0013287625014058225	0.0006123137545663194	0.0003748859721834609	0.00013745818980060232	0.00011246579165503826	6.664639505483749e-05	2.0826998454636715e-05	0.0	0.0	0.0	0.0	0.0	0.0	0.0	0.0	0.0	0.0	0.0	0.0	0.0	0.0	0.0	0.0	0.0	0.0	0.0	0.0
0.00020369392701106182	0.0011847503917990331	0.02581093046554455	0.18366956688019886	0.3348312458169997	0.2752486936568048	0.13423845491920833	0.035475999451273506	0.007736212207501756	0.000972742426950785	0.00029930536213870307	0.0003284044945688548	0.0	0.0	0.0	0.0	0.0	0.0	0.0	0.0	0.0	0.0	0.0	0.0	0.0	0.0	0.0	0.0	0.0	0.0	0.0	0.0	0.0	0.0	0.0	0.0	0.0	0.0	0.0	0.0	0.0	0.0	0.0	0.0	0.0	0.0	0.0	0.0	0.0	0.0
2.0833246528139467e-05	0.00021666576389265044	0.025637393177528427	0.17104512064533064	0.32907362885987973	0.2860904746230224	0.13695359602668322	0.04083316319515335	0.008249965625143229	0.0016208265798892505	0.0002458323090320457	1.2499947916883679e-05	0.0	0.0	0.0	0.0	0.0	0.0	0.0	0.0	0.0	0.0	0.0	0.0	0.0	0.0	0.0	0.0	0.0	0.0	0.0	0.0	0.0	0.0	0.0	0.0	0.0	0.0	0.0	0.0	0.0	0.0	0.0	0.0	0.0	0.0	0.0	0.0	0.0	0.0
0.0002581354295040469	0.00014988508809912402	0.0006619924724377977	0.008468507477600506	0.050369716550644504	0.12627402324884254	0.21398594410951605	0.2421560137228125	0.1837549545348566	0.09801652066748825	0.043716484028911165	0.017736402091729674	0.008739133331112814	0.003813742797188822	0.0018610731772307897	3.7471272024781004e-05	0.0	0.0	0.0	0.0	0.0	0.0	0.0	0.0	0.0	0.0	0.0	0.0	0.0	0.0	0.0	0.0	0.0	0.0	0.0	0.0	0.0	0.0	0.0	0.0	0.0	0.0	0.0	0.0	0.0	0.0	0.0	0.0	0.0	0.0
1.2500052083550349e-05	0.0005208355034812645	0.025362605677523655	0.16102983762432344	0.32723886349526454	0.29029704290434544	0.14028808453368555	0.04366268192784137	0.009716707152946471	0.0016250067708615452	0.000179167413197555	4.166684027850116e-05	4.166684027850116e-06	1.6666736111400465e-05	4.166684027850116e-06	0.0	0.0	0.0	0.0	0.0	0.0	0.0	0.0	0.0	0.0	0.0	0.0	0.0	0.0	0.0	0.0	0.0	0.0	0.0	0.0	0.0	0.0	0.0	0.0	0.0	0.0	0.0	0.0	0.0	0.0	0.0	0.0	0.0	0.0	0.0
2.0796765687000358e-05	0.0003660230760912063	0.023467070401211203	0.16122900566503898	0.3368701699511692	0.2835139879046011	0.14024922843999302	0.04499172288725657	0.007141609336915923	0.0012478059412200215	0.000291154719618005	3.7434178236600644e-05	0.00018717089118300322	0.00025787989451880444	0.00012893994725940222	0.0	0.0	0.0	0.0	0.0	0.0	0.0	0.0	0.0	0.0	0.0	0.0	0.0	0.0	0.0	0.0	0.0	0.0	0.0	0.0	0.0	0.0	0.0	0.0	0.0	0.0	0.0	0.0	0.0	0.0	0.0	0.0	0.0	0.0	0.0
5.0001458375869296e-05	0.0006083510769064098	0.027559137141499962	0.17015912964128121	0.32621368123236927	0.2844582967003204	0.1380248590583892	0.04289291771009988	0.008846091344330877	0.0011083656606651027	7.916897576179305e-05	0.0	0.0	0.0	0.0	0.0	0.0	0.0	0.0	0.0	0.0	0.0	0.0	0.0	0.0	0.0	0.0	0.0	0.0	0.0	0.0	0.0	0.0	0.0	0.0	0.0	0.0	0.0	0.0	0.0	0.0	0.0	0.0	0.0	0.0	0.0	0.0	0.0	0.0	0.0
0.00021666576389265044	0.00039999833334027773	0.02630822371573452	0.17512010366623473	0.3303527901967075	0.2893446277307178	0.12874113024529066	0.04032899862917238	0.007187470052208116	0.0016458264757230178	0.0003541651909783709	0.0	0.0	0.0	0.0	0.0	0.0	0.0	0.0	0.0	0.0	0.0	0.0	0.0	0.0	0.0	0.0	0.0	0.0	0.0	0.0	0.0	0.0	0.0	0.0	0.0	0.0	0.0	0.0	0.0	0.0	0.0	0.0	0.0	0.0	0.0	0.0	0.0	0.0	0.0
8.738748860841666e-05	2.912916286947222e-05	2.912916286947222e-05	0.004069760183763404	0.035271254925949506	0.1006079672421757	0.15234136049835836	0.1679712370323209	0.157438964000516	0.12890486831537729	0.08977607996371338	0.061287758677369554	0.04165886421232663	0.026436795958536718	0.015767199730347178	0.009491945786466591	0.004951957687810277	0.002500946697793258	0.0010153593914501745	0.00036203388137772617	0.0	0.0	0.0	0.0	0.0	0.0	0.0	0.0	0.0	0.0	0.0	0.0	0.0	0.0	0.0	0.0	0.0	0.0	0.0	0.0	0.0	0.0	0.0	0.0	0.0	0.0	0.0	0.0	0.0	0.0
0.0005492379323688382	0.0031747616848289664	0.025165083446717678	0.18059109652024483	0.3342570516741355	0.27099898890289725	0.1325785472656689	0.04050629751220182	0.01110126366333379	0.0010776713976024931	0.0	0.0	0.0	0.0	0.0	0.0	0.0	0.0	0.0	0.0	0.0	0.0	0.0	0.0	0.0	0.0	0.0	0.0	0.0	0.0	0.0	0.0	0.0	0.0	0.0	0.0	0.0	0.0	0.0	0.0	0.0	0.0	0.0	0.0	0.0	0.0	0.0	0.0	0.0	0.0
1.6666597222511573e-05	0.00039999833334027773	0.02514156191015871	0.1683326319473669	0.3294236274015525	0.28951129370294293	0.14005358311007038	0.03912067033054029	0.00662497239594835	0.0012583280902996236	0.00011666618055758101	0.0	0.0	0.0	0.0	0.0	0.0	0.0	0.0	0.0	0.0	0.0	0.0	0.0	0.0	0.0	0.0	0.0	0.0	0.0	0.0	0.0	0.0	0.0	0.0	0.0	0.0	0.0	0.0	0.0	0.0	0.0	0.0	0.0	0.0	0.0	0.0	0.0	0.0	0.0
8.318671674507014e-06	0.0006821310773095752	0.02622045311804611	0.16827009063192788	0.3320772139104828	0.2867612499636058	0.13466265706691954	0.0416266330592331	0.008210528942738424	0.0012228447361525311	0.00022460413521168939	3.327468669802806e-05	0.0	0.0	0.0	0.0	0.0	0.0	0.0	0.0	0.0	0.0	0.0	0.0	0.0	0.0	0.0	0.0	0.0	0.0	0.0	0.0	0.0	0.0	0.0	0.0	0.0	0.0	0.0	0.0	0.0	0.0	0.0	0.0	0.0	0.0	0.0	0.0	0.0	0.0
2.0832725712166728e-05	2.916581599703342e-05	0.0010083039244688696	0.00874141170882516	0.04695279721008137	0.11418416962838585	0.15577045669501305	0.16552433887344953	0.14055840037998893	0.10935097726316316	0.07673526188819493	0.05621086051656827	0.04153212197977559	0.029565804330707022	0.020466069739632595	0.013295445549504806	0.008274758652872624	0.005333177782314682	0.0030540775894036423	0.0019957751232255725	0.0008083097576320691	0.0002999912502552009	0.00020416071197923395	7.499781256380022e-05	8.333090284866692e-06	0.0	0.0	0.0	0.0	0.0	0.0	0.0	0.0	0.0	0.0	0.0	0.0	0.0	0.0	0.0	0.0	0.0	0.0	0.0	0.0	0.0	0.0	0.0	0.0	0.0
1.2492504497301619e-05	0.0005205210207209008	0.024647711373176093	0.1629897061762942	0.3328294689852755	0.2909837430874808	0.137163535212206	0.04041741621693651	0.008661469784795789	0.001574055566660004	0.00017489506296222267	2.4985008994603238e-05	0.0	0.0	0.0	0.0	0.0	0.0	0.0	0.0	0.0	0.0	0.0	0.0	0.0	0.0	0.0	0.0	0.0	0.0	0.0	0.0	0.0	0.0	0.0	0.0	0.0	0.0	0.0	0.0	0.0	0.0	0.0	0.0	0.0	0.0	0.0	0.0	0.0	0.0
2.5000104167100697e-05	0.00042500177084071184	0.02549177288238701	0.16133817224238434	0.32796803320013834	0.29376789069954456	0.13769640706836278	0.04253351055629399	0.00899170413210055	0.0013208388368284869	0.00038333493056221066	5.8333576389901627e-05	0.0	0.0	0.0	0.0	0.0	0.0	0.0	0.0	0.0	0.0	0.0	0.0	0.0	0.0	0.0	0.0	0.0	0.0	0.0	0.0	0.0	0.0	0.0	0.0	0.0	0.0	0.0	0.0	0.0	0.0	0.0	0.0	0.0	0.0	0.0	0.0	0.0	0.0
1.2487356551491615e-05	0.000108223756779594	0.009956585623722647	0.08887667902914966	0.21772538637962396	0.2619597657371911	0.18851745940568507	0.10249622257464318	0.05111907526962284	0.025557456408719505	0.017074378858072867	0.010493541955436787	0.006813934224930591	0.0043955495061250485	0.003779506582918129	0.002730568632592833	0.0020937134484667608	0.0019480276220326918	0.0011613241592887203	0.0011113747330827536	0.0008283279845822772	0.0005286314273464784	0.0004453823836698676	0.00019979770482386584	5.827433057362754e-05	8.324904367661076e-06	0.0	0.0	0.0	0.0	0.0	0.0	0.0	0.0	0.0	0.0	0.0	0.0	0.0	0.0	0.0	0.0	0.0	0.0	0.0	0.0	0.0	0.0	0.0	0.0
6.66466726648672e-05	0.000395714618947649	0.021714319037622047	0.16139324869205904	0.3291179312872805	0.28950481522210003	0.13995801259622112	0.04616948248858676	0.010321903428971308	0.0012537905295078144	8.74737578726382e-05	1.66616681662168e-05	0.0	0.0	0.0	0.0	0.0	0.0	0.0	0.0	0.0	0.0	0.0	0.0	0.0	0.0	0.0	0.0	0.0	0.0	0.0	0.0	0.0	0.0	0.0	0.0	0.0	0.0	0.0	0.0	0.0	0.0	0.0	0.0	0.0	0.0	0.0	0.0	0.0	0.0
0.0001792054945238135	0.0008043409405371164	0.0276268191441479	0.16868654875222966	0.34288262456865654	0.28328221114574825	0.12897377765182455	0.03678713721306283	0.008251787887375598	0.0018003900845183123	0.0007251571173754314	0.0	0.0	0.0	0.0	0.0	0.0	0.0	0.0	0.0	0.0	0.0	0.0	0.0	0.0	0.0	0.0	0.0	0.0	0.0	0.0	0.0	0.0	0.0	0.0	0.0	0.0	0.0	0.0	0.0	0.0	0.0	0.0	0.0	0.0	0.0	0.0	0.0	0.0	0.0
3.332819523656769e-05	1.6664097618283847e-05	2.4996146427425773e-05	2.083012202285481e-05	2.083012202285481e-05	4.166024404570962e-05	8.748651249599021e-05	0.00022496531784683196	0.0006873940267542087	0.004216016697425814	0.010839995500693643	0.026258451822010774	0.05567475014268634	0.08084170357069952	0.10812499739623475	0.12572228448114248	0.13310031370163766	0.12598057799422588	0.1112453496752584	0.08416619104554715	0.05637464224265426	0.035661168903127434	0.019172044309835566	0.011052462745326763	0.005661627165811937	0.003082858059382512	0.0010081779059061729	0.000437432562479951	0.0001874710982056933	3.332819523656769e-05	0.0	0.0	0.0	0.0	0.0	0.0	0.0	0.0	0.0	0.0	0.0	0.0	0.0	0.0	0.0	0.0	0.0	0.0	0.0	0.0
4.166649305627893e-06	0.00038749838542339406	0.023129070295540434	0.1640451498118758	0.3315069520543664	0.2911571201786659	0.13830775705101228	0.04124566147641052	0.008729130295290436	0.0012999945833559027	0.0001708326215307436	1.6666597222511573e-05	0.0	0.0	0.0	0.0	0.0	0.0	0.0	0.0	0.0	0.0	0.0	0.0	0.0	0.0	0.0	0.0	0.0	0.0	0.0	0.0	0.0	0.0	0.0	0.0	0.0	0.0	0.0	0.0	0.0	0.0	0.0	0.0	0.0	0.0	0.0	0.0	0.0	0.0
8.33402783565297e-06	0.00045003750312526045	0.025685473789482455	0.17200183348612386	0.328194016168014	0.28688640720060005	0.13426118843236937	0.041745145428785733	0.00905908825735478	0.0014709559129927495	0.00020418368197349778	1.666805567130594e-05	1.666805567130594e-05	0.0	0.0	0.0	0.0	0.0	0.0	0.0	0.0	0.0	0.0	0.0	0.0	0.0	0.0	0.0	0.0	0.0	0.0	0.0	0.0	0.0	0.0	0.0	0.0	0.0	0.0	0.0	0.0	0.0	0.0	0.0	0.0	0.0	0.0	0.0	0.0	0.0
0.00025416454862876143	0.0009666586111782402	0.028670594411713237	0.1769651919567337	0.32860142832143063	0.2735560536995525	0.13945300455829535	0.04039966333613886	0.009154090382580145	0.0019249839584670127	5.416621528153932e-05	0.0	0.0	0.0	0.0	0.0	0.0	0.0	0.0	0.0	0.0	0.0	0.0	0.0	0.0	0.0	0.0	0.0	0.0	0.0	0.0	0.0	0.0	0.0	0.0	0.0	0.0	0.0	0.0	0.0	0.0	0.0	0.0	0.0	0.0	0.0	0.0	0.0	0.0	0.0
3.3333194445023147e-05	0.000391665034729022	0.022179074253857275	0.16758263507235385	0.33455693934608605	0.28787380052583117	0.13817859092253781	0.03982066741388578	0.008037466510556207	0.0011041620659913917	0.0002416656597264178	0.0	0.0	0.0	0.0	0.0	0.0	0.0	0.0	0.0	0.0	0.0	0.0	0.0	0.0	0.0	0.0	0.0	0.0	0.0	0.0	0.0	0.0	0.0	0.0	0.0	0.0	0.0	0.0	0.0	0.0	0.0	0.0	0.0	0.0	0.0	0.0	0.0	0.0	0.0
4.16671875065105e-06	0.0005083396875794281	0.025058646566415415	0.16670625049479784	0.3336166702083776	0.2873702587949016	0.13632670408380104	0.04102551281891024	0.00789593203248374	0.0013208498439563829	0.000166668750026042	0.0	0.0	0.0	0.0	0.0	0.0	0.0	0.0	0.0	0.0	0.0	0.0	0.0	0.0	0.0	0.0	0.0	0.0	0.0	0.0	0.0	0.0	0.0	0.0	0.0	0.0	0.0	0.0	0.0	0.0	0.0	0.0	0.0	0.0	0.0	0.0	0.0	0.0	0.0
3.3321809540867116e-05	1.249567857782517e-05	6.664361908173423e-05	0.0012162460482416499	0.0070850497536268705	0.03583344093500997	0.08850272614054307	0.14587455171753103	0.16555941070379826	0.1613525322492638	0.13480754572377052	0.09430905145303915	0.06819724845157717	0.041002486640036986	0.02718643135915496	0.014207586542987217	0.007713998908710737	0.003636242466147124	0.0019409954057555095	0.0009246802147590625	0.0003082267382530208	0.00020826130963041948	2.082613096304195e-05	0.0	0.0	0.0	0.0	0.0	0.0	0.0	0.0	0.0	0.0	0.0	0.0	0.0	0.0	0.0	0.0	0.0	0.0	0.0	0.0	0.0	0.0	0.0	0.0	0.0	0.0	0.0
1.2508391045659796e-05	0.0004794883234169589	0.0249834263818645	0.16884243179799782	0.33021735414173675	0.28675903418543275	0.13680010340269932	0.04144863846163468	0.008772551586689404	0.0014426344339327631	0.00017928693832112375	4.169463681886599e-05	4.169463681886599e-06	1.6677854727546396e-05	0.0	0.0	0.0	0.0	0.0	0.0	0.0	0.0	0.0	0.0	0.0	0.0	0.0	0.0	0.0	0.0	0.0	0.0	0.0	0.0	0.0	0.0	0.0	0.0	0.0	0.0	0.0	0.0	0.0	0.0	0.0	0.0	0.0	0.0	0.0	0.0
0.00020386426800246302	0.00033700011649386746	0.022308575612840952	0.15955083293115213	0.3241816305813044	0.2939015460400406	0.1440321855913728	0.041775532959443494	0.010467806087636672	0.0031162109537519345	0.00012481485796069164	0.0	0.0	0.0	0.0	0.0	0.0	0.0	0.0	0.0	0.0	0.0	0.0	0.0	0.0	0.0	0.0	0.0	0.0	0.0	0.0	0.0	0.0	0.0	0.0	0.0	0.0	0.0	0.0	0.0	0.0	0.0	0.0	0.0	0.0	0.0	0.0	0.0	0.0	0.0
0.000324794296945268	0.0011659282454445517	0.029968519937372998	0.1761009693860555	0.32241663613045074	0.28366617808721145	0.13438988640527666	0.0417777074519471	0.00876528198807422	0.0011159598920683566	0.0002831540024651054	2.498417668809754e-05	0.0	0.0	0.0	0.0	0.0	0.0	0.0	0.0	0.0	0.0	0.0	0.0	0.0	0.0	0.0	0.0	0.0	0.0	0.0	0.0	0.0	0.0	0.0	0.0	0.0	0.0	0.0	0.0	0.0	0.0	0.0	0.0	0.0	0.0	0.0	0.0	0.0	0.0
2.5017095014926866e-05	0.0004294601310895779	0.0233868143231208	0.1610308710952484	0.3229832051902133	0.2941926983438683	0.13976217081672476	0.047119698460614756	0.00907286645874681	0.0014301439316866526	0.000316883203522407	8.755983255224403e-05	9.589886422388632e-05	5.420370586567488e-05	1.2508547507463433e-05	0.0	0.0	0.0	0.0	0.0	0.0	0.0	0.0	0.0	0.0	0.0	0.0	0.0	0.0	0.0	0.0	0.0	0.0	0.0	0.0	0.0	0.0	0.0	0.0	0.0	0.0	0.0	0.0	0.0	0.0	0.0	0.0	0.0	0.0	0.0
8.340805304752174e-05	7.506724774276957e-05	6.672644243801739e-05	4.587442917613696e-05	0.00013345288487603477	3.7533623871384784e-05	2.919281856663261e-05	6.672644243801739e-05	3.336322121900869e-05	0.00014179369018078695	0.0004879371103280022	0.0023312550826782327	0.006860312363158663	0.015447171424401026	0.032524970285881104	0.056875951373105076	0.08935504722981004	0.12051629584836417	0.1371103280021686	0.13636799633004568	0.12106261859582543	0.09779177179556686	0.07333653064203349	0.049206580895385446	0.027862460120524637	0.01517609525199658	0.008465917384323457	0.00462497654148508	0.0024897303834685238	0.0008757845569989783	0.0004504034864566174	6.672644243801739e-05	0.0	0.0	0.0	0.0	0.0	0.0	0.0	0.0	0.0	0.0	0.0	0.0	0.0	0.0	0.0	0.0	0.0	0.0
4.166788197989108e-06	0.0005166817365506494	0.02563824778222698	0.16637985274570508	0.32794706512273275	0.2873625480743188	0.14138329034596842	0.04133870571224994	0.008258574208414412	0.0009958623793193968	0.0001666715279195643	8.333576395978216e-06	0.0	0.0	0.0	0.0	0.0	0.0	0.0	0.0	0.0	0.0	0.0	0.0	0.0	0.0	0.0	0.0	0.0	0.0	0.0	0.0	0.0	0.0	0.0	0.0	0.0	0.0	0.0	0.0	0.0	0.0	0.0	0.0	0.0	0.0	0.0	0.0	0.0	0.0
0.00022083241319827834	0.0009333294444606481	0.02619989083378819	0.1671993033362361	0.3368152632697364	0.29249044795646684	0.13614109941208577	0.03536235265686393	0.0039666501389577545	0.0005958308507047887	7.499968750130208e-05	0.0	0.0	0.0	0.0	0.0	0.0	0.0	0.0	0.0	0.0	0.0	0.0	0.0	0.0	0.0	0.0	0.0	0.0	0.0	0.0	0.0	0.0	0.0	0.0	0.0	0.0	0.0	0.0	0.0	0.0	0.0	0.0	0.0	0.0	0.0	0.0	0.0	0.0	0.0
1.248740852973252e-05	8.32493901982168e-06	4.578716460901924e-05	0.0013070154261120037	0.012025374414132416	0.045225231225181274	0.09678574104444684	0.13920130535043831	0.15660459037137553	0.14705588531564007	0.12446616328535394	0.09383871263142997	0.06806886389557197	0.045308480615379496	0.02879596406956319	0.01799435569134456	0.010464448347915852	0.0058191323748553545	0.0031385020104727733	0.001873111279459878	0.0010406173774777099	0.0004204094205009948	0.00022477335353518536	0.00017898618892616612	4.994963411893008e-05	2.497481705946504e-05	2.08123475495542e-05	0.0	0.0	0.0	0.0	0.0	0.0	0.0	0.0	0.0	0.0	0.0	0.0	0.0	0.0	0.0	0.0	0.0	0.0	0.0	0.0	0.0	0.0	0.0
0.00012065436269533526	0.000761370633560219	0.028882158132104045	0.16540881026477391	0.3280092862254323	0.2913927673950307	0.1355697382216379	0.04013213732962772	0.00904075621161943	0.0005533458702923996	0.00012897535322604802	0.0	0.0	0.0	0.0	0.0	0.0	0.0	0.0	0.0	0.0	0.0	0.0	0.0	0.0	0.0	0.0	0.0	0.0	0.0	0.0	0.0	0.0	0.0	0.0	0.0	0.0	0.0	0.0	0.0	0.0	0.0	0.0	0.0	0.0	0.0	0.0	0.0	0.0	0.0
6.666805558449135e-05	0.00016250338548719765	0.022125460947103066	0.16212004416758682	0.32752349007270987	0.29037271609825205	0.1426321381695452	0.04166753474030709	0.011025229692285256	0.0018667055563657577	0.0004333423612991937	4.166753474030709e-06	0.0	0.0	0.0	0.0	0.0	0.0	0.0	0.0	0.0	0.0	0.0	0.0	0.0	0.0	0.0	0.0	0.0	0.0	0.0	0.0	0.0	0.0	0.0	0.0	0.0	0.0	0.0	0.0	0.0	0.0	0.0	0.0	0.0	0.0	0.0	0.0	0.0	0.0
1.2472456658213112e-05	0.00056126054961959	0.02580551282584293	0.16352637924583213	0.33053673138485845	0.28824263085685775	0.1406435787635638	0.04088471292562258	0.008456325614268491	0.0012015133247411966	0.00010393713881844261	2.4944913316426225e-05	0.0	0.0	0.0	0.0	0.0	0.0	0.0	0.0	0.0	0.0	0.0	0.0	0.0	0.0	0.0	0.0	0.0	0.0	0.0	0.0	0.0	0.0	0.0	0.0	0.0	0.0	0.0	0.0	0.0	0.0	0.0	0.0	0.0	0.0	0.0	0.0	0.0	0.0
0.001037478385866961	0.0006874856773817212	0.02730776442157455	0.18268369408970647	0.3498052123914085	0.24999895835503427	0.12524739067936086	0.0491739755421762	0.012337242974104707	0.0017207974833857629	0.0	0.0	0.0	0.0	0.0	0.0	0.0	0.0	0.0	0.0	0.0	0.0	0.0	0.0	0.0	0.0	0.0	0.0	0.0	0.0	0.0	0.0	0.0	0.0	0.0	0.0	0.0	0.0	0.0	0.0	0.0	0.0	0.0	0.0	0.0	0.0	0.0	0.0	0.0	0.0
8.333333333333334e-06	0.0006708333333333333	0.0241	0.16834166666666667	0.32871666666666666	0.2847208333333333	0.13872916666666665	0.043941666666666664	0.008791666666666666	0.0015666666666666667	0.00037916666666666665	3.3333333333333335e-05	0.0	0.0	0.0	0.0	0.0	0.0	0.0	0.0	0.0	0.0	0.0	0.0	0.0	0.0	0.0	0.0	0.0	0.0	0.0	0.0	0.0	0.0	0.0	0.0	0.0	0.0	0.0	0.0	0.0	0.0	0.0	0.0	0.0	0.0	0.0	0.0	0.0	0.0
1.6655493606372392e-05	0.0002081936700796549	0.015760260825029876	0.1067200752828311	0.22880067954413913	0.23785294031920254	0.16114606451505448	0.08440587772369369	0.04561523311445239	0.02759398903235746	0.019674301822527388	0.015002435865939932	0.01237919562293628	0.010284767301934951	0.008215322221343182	0.006341579190626288	0.005754473041001662	0.004538622007736476	0.003189527025620313	0.0021485586752220385	0.001611419006416529	0.0012366704002731502	0.0006870391112628612	0.00029979888491470303	0.000253996277497179	0.00019153817647328252	5.829422762230337e-05	1.2491620204779294e-05	0.0	0.0	0.0	0.0	0.0	0.0	0.0	0.0	0.0	0.0	0.0	0.0	0.0	0.0	0.0	0.0	0.0	0.0	0.0	0.0	0.0	0.0
3.32839621228511e-05	0.000761370633560219	0.026602206726688744	0.1663366007089484	0.3274601008504052	0.29316097788280715	0.13518281216195976	0.041550866215114245	0.007817570603604653	0.0009277904441744745	0.00016225931534889914	4.160495265356388e-06	0.0	0.0	0.0	0.0	0.0	0.0	0.0	0.0	0.0	0.0	0.0	0.0	0.0	0.0	0.0	0.0	0.0	0.0	0.0	0.0	0.0	0.0	0.0	0.0	0.0	0.0	0.0	0.0	0.0	0.0	0.0	0.0	0.0	0.0	0.0	0.0	0.0	0.0
3.328645490933602e-05	0.0005741913471860463	0.02310912132080653	0.16733100882923216	0.33839010060831	0.2852524361524187	0.13460210203962752	0.04073846000216362	0.008180146293969327	0.001556141767011459	0.00023300518436535214	0.0	0.0	0.0	0.0	0.0	0.0	0.0	0.0	0.0	0.0	0.0	0.0	0.0	0.0	0.0	0.0	0.0	0.0	0.0	0.0	0.0	0.0	0.0	0.0	0.0	0.0	0.0	0.0	0.0	0.0	0.0	0.0	0.0	0.0	0.0	0.0	0.0	0.0	0.0
6.247214783409064e-05	0.0005455900910843915	0.024668168774754588	0.16899965432078198	0.33854489873264837	0.28825065491634977	0.13073338136747367	0.03917836631168604	0.00767157975402633	0.0012036300482701461	0.00014160353509060544	0.0	0.0	0.0	0.0	0.0	0.0	0.0	0.0	0.0	0.0	0.0	0.0	0.0	0.0	0.0	0.0	0.0	0.0	0.0	0.0	0.0	0.0	0.0	0.0	0.0	0.0	0.0	0.0	0.0	0.0	0.0	0.0	0.0	0.0	0.0	0.0	0.0	0.0	0.0
8.323968868356432e-06	0.0002622050193532276	0.01439630415782245	0.11432555042244141	0.2824780455321097	0.2966704124526574	0.17746285428892497	0.07439130977650144	0.02421858742248304	0.008124193615515878	0.003604278519998335	0.0017022516335788904	0.000828234902401465	0.0005452199608773463	0.000403712490115287	0.00019145128397219795	0.0001831273151038415	0.00011237357972281183	4.994381321013859e-05	2.080992217089108e-05	8.323968868356432e-06	1.2485953302534648e-05	0.0	0.0	0.0	0.0	0.0	0.0	0.0	0.0	0.0	0.0	0.0	0.0	0.0	0.0	0.0	0.0	0.0	0.0	0.0	0.0	0.0	0.0	0.0	0.0	0.0	0.0	0.0	0.0
3.749047117191047e-05	0.000633172402014488	0.02056560624174689	0.14796655849971466	0.3124955740415978	0.28837670425433537	0.15006185927743365	0.05395295362428716	0.01741224105539842	0.004886258076072332	0.001270510411936966	0.0009914146821016325	0.0007831342867021299	0.0003290830247312141	0.00012913384514769163	9.164337397578116e-05	1.666243163196021e-05	0.0	0.0	0.0	0.0	0.0	0.0	0.0	0.0	0.0	0.0	0.0	0.0	0.0	0.0	0.0	0.0	0.0	0.0	0.0	0.0	0.0	0.0	0.0	0.0	0.0	0.0	0.0	0.0	0.0	0.0	0.0	0.0	0.0
4.166284757230587e-06	0.00043745989950921165	0.02519352392697336	0.168901184058128	0.32806992692336534	0.28846105773637415	0.13697911024822726	0.041050403712992976	0.009403304697069435	0.001412370532701169	8.749197990184233e-05	0.0	0.0	0.0	0.0	0.0	0.0	0.0	0.0	0.0	0.0	0.0	0.0	0.0	0.0	0.0	0.0	0.0	0.0	0.0	0.0	0.0	0.0	0.0	0.0	0.0	0.0	0.0	0.0	0.0	0.0	0.0	0.0	0.0	0.0	0.0	0.0	0.0	0.0	0.0
0.0001583221188499148	0.0004499681272576526	0.017552923334597133	0.14625214047338314	0.3185566022406746	0.3136861139002654	0.15275168008932702	0.041513726111067135	0.00768278913576955	0.0013749026110650496	2.0831857743409842e-05	0.0	0.0	0.0	0.0	0.0	0.0	0.0	0.0	0.0	0.0	0.0	0.0	0.0	0.0	0.0	0.0	0.0	0.0	0.0	0.0	0.0	0.0	0.0	0.0	0.0	0.0	0.0	0.0	0.0	0.0	0.0	0.0	0.0	0.0	0.0	0.0	0.0	0.0	0.0
0.0005749784383085635	0.0011874554704198593	0.015841072626443176	0.14724031182164002	0.3377540008916332	0.311254994604369	0.1351824306588503	0.04508580928215192	0.005878946206183935	0.0	0.0	0.0	0.0	0.0	0.0	0.0	0.0	0.0	0.0	0.0	0.0	0.0	0.0	0.0	0.0	0.0	0.0	0.0	0.0	0.0	0.0	0.0	0.0	0.0	0.0	0.0	0.0	0.0	0.0	0.0	0.0	0.0	0.0	0.0	0.0	0.0	0.0	0.0	0.0	0.0
4.5840973495582596e-05	0.0001750291715285881	0.00033755625937656274	0.00669694949158193	0.045211701950325055	0.1496957826304384	0.22864227371228538	0.23202200366727788	0.16950325054175697	0.0981080180030005	0.04536589431571929	0.015990165027504583	0.00578846474412402	0.0020211701950325054	0.0003500583430571762	4.5840973495582596e-05	0.0	0.0	0.0	0.0	0.0	0.0	0.0	0.0	0.0	0.0	0.0	0.0	0.0	0.0	0.0	0.0	0.0	0.0	0.0	0.0	0.0	0.0	0.0	0.0	0.0	0.0	0.0	0.0	0.0	0.0	0.0	0.0	0.0	0.0
8.333333333333334e-06	0.0003916666666666667	0.025	0.16721666666666668	0.3254	0.28877916666666664	0.14042083333333333	0.04222083333333333	0.008791666666666666	0.0015166666666666666	0.000225	2.9166666666666666e-05	0.0	0.0	0.0	0.0	0.0	0.0	0.0	0.0	0.0	0.0	0.0	0.0	0.0	0.0	0.0	0.0	0.0	0.0	0.0	0.0	0.0	0.0	0.0	0.0	0.0	0.0	0.0	0.0	0.0	0.0	0.0	0.0	0.0	0.0	0.0	0.0	0.0	0.0
2.500343797272125e-05	0.0005542428750619876	0.024328345147457776	0.15359611946642662	0.31611429904945265	0.2956489850687803	0.14931219709376706	0.047118978859593194	0.011280717765359403	0.0016835648234965641	0.0003333791729696167	4.167239662120208e-06	0.0	0.0	0.0	0.0	0.0	0.0	0.0	0.0	0.0	0.0	0.0	0.0	0.0	0.0	0.0	0.0	0.0	0.0	0.0	0.0	0.0	0.0	0.0	0.0	0.0	0.0	0.0	0.0	0.0	0.0	0.0	0.0	0.0	0.0	0.0	0.0	0.0	0.0
0.0001166681250182294	0.0008791776563873715	0.028625357816972712	0.1716646458080726	0.3286791084888561	0.2853494002008358	0.13632670408380104	0.03903798797484968	0.007791764063717463	0.0014041842189694038	0.0001250015625195315	0.0	0.0	0.0	0.0	0.0	0.0	0.0	0.0	0.0	0.0	0.0	0.0	0.0	0.0	0.0	0.0	0.0	0.0	0.0	0.0	0.0	0.0	0.0	0.0	0.0	0.0	0.0	0.0	0.0	0.0	0.0	0.0	0.0	0.0	0.0	0.0	0.0	0.0	0.0
2.495694926252215e-05	0.00037019474739407855	0.023800610613358624	0.16261532190305056	0.33056727145673714	0.29123927891054596	0.13938872112272996	0.04161571289525568	0.008892992920545392	0.0012145715307760778	0.00023293152645020672	3.7435423893783223e-05	0.0	0.0	0.0	0.0	0.0	0.0	0.0	0.0	0.0	0.0	0.0	0.0	0.0	0.0	0.0	0.0	0.0	0.0	0.0	0.0	0.0	0.0	0.0	0.0	0.0	0.0	0.0	0.0	0.0	0.0	0.0	0.0	0.0	0.0	0.0	0.0	0.0	0.0
8.333402778356486e-06	0.0003166693055775465	0.023604363369694747	0.1628971908099234	0.3335902799189993	0.28693989116575974	0.13942616188468238	0.0427461895515796	0.00889174076450637	0.001420845173709781	0.00012083434028616905	3.750031250260419e-05	0.0	0.0	0.0	0.0	0.0	0.0	0.0	0.0	0.0	0.0	0.0	0.0	0.0	0.0	0.0	0.0	0.0	0.0	0.0	0.0	0.0	0.0	0.0	0.0	0.0	0.0	0.0	0.0	0.0	0.0	0.0	0.0	0.0	0.0	0.0	0.0	0.0	0.0
1.2486109203511094e-05	4.162036401170365e-06	4.162036401170365e-06	0.0	4.162036401170365e-06	8.32407280234073e-06	4.162036401170365e-06	2.9134254808192554e-05	8.32407280234073e-06	7.07546188198962e-05	0.00041620364011703644	0.0015690877232412274	0.004357652112025372	0.0103926048937224	0.026041861762122972	0.046727182675939685	0.07091693823954184	0.09975985049965247	0.12200593506390807	0.13254421123167143	0.1290106423270778	0.11257476057885603	0.0873694681333683	0.06353348566386562	0.04112508167996437	0.024593473094515685	0.013867905288699654	0.00685071191632642	0.003300494866128099	0.001573249759642398	0.000786624879821199	0.0002830184752795848	0.00016648145604681458	4.578240041287401e-05	1.2486109203511094e-05	1.2486109203511094e-05	1.664814560468146e-05	0.0	0.0	0.0	0.0	0.0	0.0	0.0	0.0	0.0	0.0	0.0	0.0	0.0
6.666805558449135e-05	0.0004250088543511323	0.023942165461780452	0.16314506552219837	0.3258192879018313	0.29268526427633906	0.14106127210983563	0.042442550886476804	0.00875434904893852	0.001504198004125086	0.00012916935769495197	2.5000520844184254e-05	0.0	0.0	0.0	0.0	0.0	0.0	0.0	0.0	0.0	0.0	0.0	0.0	0.0	0.0	0.0	0.0	0.0	0.0	0.0	0.0	0.0	0.0	0.0	0.0	0.0	0.0	0.0	0.0	0.0	0.0	0.0	0.0	0.0	0.0	0.0	0.0	0.0	0.0
1.2500312507812695e-05	0.00032917489603906765	0.02462144886955507	0.1663374917706276	0.3335500054168021	0.28953223830595765	0.13512837820945522	0.03992183137911781	0.008758552297140763	0.0015458719801328367	0.00020833854179687825	5.416802086718835e-05	0.0	0.0	0.0	0.0	0.0	0.0	0.0	0.0	0.0	0.0	0.0	0.0	0.0	0.0	0.0	0.0	0.0	0.0	0.0	0.0	0.0	0.0	0.0	0.0	0.0	0.0	0.0	0.0	0.0	0.0	0.0	0.0	0.0	0.0	0.0	0.0	0.0	0.0
3.739265192842215e-05	0.00013295165130105654	0.024500496491322826	0.16854530119781128	0.3265708029864265	0.29170423243272436	0.13717702096896825	0.040055839693546445	0.008567072030711831	0.000959744732829502	0.00012879691219789852	0.00011217795578526646	0.00010386847757895043	3.739265192842215e-05	4.154739103158017e-05	0.0001204874339915825	8.724952116631836e-05	0.00013710639040421456	0.00015788008592000464	0.00019942747695158482	0.00011633269488842448	0.00017865378143579473	0.00015788008592000464	0.0001703443032294787	0.0	0.0	0.0	0.0	0.0	0.0	0.0	0.0	0.0	0.0	0.0	0.0	0.0	0.0	0.0	0.0	0.0	0.0	0.0	0.0	0.0	0.0	0.0	0.0	0.0	0.0
3.333222225925803e-05	0.0006041465284490517	0.026036632112262925	0.17582330588980366	0.32886403786540447	0.2858946368454385	0.13140811972934235	0.04069031032298923	0.009312189593680211	0.0012749575014166196	5.8331388953701543e-05	0.0	0.0	0.0	0.0	0.0	0.0	0.0	0.0	0.0	0.0	0.0	0.0	0.0	0.0	0.0	0.0	0.0	0.0	0.0	0.0	0.0	0.0	0.0	0.0	0.0	0.0	0.0	0.0	0.0	0.0	0.0	0.0	0.0	0.0	0.0	0.0	0.0	0.0	0.0
0.0002916605904043666	0.0013416387158600863	0.03385762796608404	0.17228807733172224	0.313435136767984	0.2843190766859024	0.14978854607195682	0.03579925418220454	0.007791504343659507	0.0008124830732693069	0.0001333305556134247	0.00014166371533926378	0.0	0.0	0.0	0.0	0.0	0.0	0.0	0.0	0.0	0.0	0.0	0.0	0.0	0.0	0.0	0.0	0.0	0.0	0.0	0.0	0.0	0.0	0.0	0.0	0.0	0.0	0.0	0.0	0.0	0.0	0.0	0.0	0.0	0.0	0.0	0.0	0.0	0.0
1.2474531165537028e-05	0.0004116595284627219	0.024753628009480645	0.16581978460642854	0.33274980248658986	0.2929103081209198	0.13507006528337975	0.03901201713168947	0.00789222005072976	0.0010062788473533203	0.00019543432159341344	5.4056301717327126e-05	1.2474531165537028e-05	1.6632708220716037e-05	2.4949062331074056e-05	1.6632708220716037e-05	2.4949062331074056e-05	1.6632708220716037e-05	0.0	0.0	0.0	0.0	0.0	0.0	0.0	0.0	0.0	0.0	0.0	0.0	0.0	0.0	0.0	0.0	0.0	0.0	0.0	0.0	0.0	0.0	0.0	0.0	0.0	0.0	0.0	0.0	0.0	0.0	0.0	0.0
0.00044955419209284127	0.0007783947585311233	0.026527859872293308	0.1865816398737918	0.37211848250484936	0.2698740415754377	0.105270606648407	0.030940151016908234	0.007113778835987646	0.00034549072170097985	0.0	0.0	0.0	0.0	0.0	0.0	0.0	0.0	0.0	0.0	0.0	0.0	0.0	0.0	0.0	0.0	0.0	0.0	0.0	0.0	0.0	0.0	0.0	0.0	0.0	0.0	0.0	0.0	0.0	0.0	0.0	0.0	0.0	0.0	0.0	0.0	0.0	0.0	0.0	0.0
8.329793171235557e-06	0.00044980883124672017	0.02478946447759702	0.1672830713613381	0.3291101281955169	0.28856485993452785	0.13571315524235533	0.042448626000616406	0.010158182772321764	0.001245304079099716	0.00020824482928088895	2.0824482928088895e-05	0.0	0.0	0.0	0.0	0.0	0.0	0.0	0.0	0.0	0.0	0.0	0.0	0.0	0.0	0.0	0.0	0.0	0.0	0.0	0.0	0.0	0.0	0.0	0.0	0.0	0.0	0.0	0.0	0.0	0.0	0.0	0.0	0.0	0.0	0.0	0.0	0.0	0.0
5.8299082622292734e-05	0.0004372431196671955	0.02813347158544355	0.17463073777489058	0.3269745691073161	0.2866565892538134	0.13447516250869282	0.03893962297150424	0.007837062392511066	0.001207623854318921	0.00037477981685759616	0.00011659816524458547	5.413486243498611e-05	5.8299082622292734e-05	4.5806422060372865e-05	0.0	0.0	0.0	0.0	0.0	0.0	0.0	0.0	0.0	0.0	0.0	0.0	0.0	0.0	0.0	0.0	0.0	0.0	0.0	0.0	0.0	0.0	0.0	0.0	0.0	0.0	0.0	0.0	0.0	0.0	0.0	0.0	0.0	0.0	0.0
1.2499895834201382e-05	0.000524995625036458	0.023453971216906525	0.1636153032058066	0.3296389196756694	0.2920975658536179	0.13896550862076149	0.04147048774593545	0.008999925000624995	0.0011583236806359948	6.249947917100691e-05	0.0	0.0	0.0	0.0	0.0	0.0	0.0	0.0	0.0	0.0	0.0	0.0	0.0	0.0	0.0	0.0	0.0	0.0	0.0	0.0	0.0	0.0	0.0	0.0	0.0	0.0	0.0	0.0	0.0	0.0	0.0	0.0	0.0	0.0	0.0	0.0	0.0	0.0	0.0
1.2499947916883679e-05	0.000429164878479673	0.02319990333373611	0.15305769559293503	0.3181570076791347	0.2923487818800755	0.1507660384748397	0.04824146566055975	0.011433285694642938	0.001949991875033854	0.000274998854171441	4.9999791667534716e-05	1.6666597222511573e-05	1.2499947916883679e-05	1.2499947916883679e-05	1.2499947916883679e-05	2.4999895833767358e-05	0.0	0.0	0.0	0.0	0.0	0.0	0.0	0.0	0.0	0.0	0.0	0.0	0.0	0.0	0.0	0.0	0.0	0.0	0.0	0.0	0.0	0.0	0.0	0.0	0.0	0.0	0.0	0.0	0.0	0.0	0.0	0.0	0.0
3.756338821761723e-05	0.0005258874350466412	0.024883657839270434	0.17277489096183143	0.3380371042801394	0.28808197166051047	0.1321187837809637	0.0362319747907928	0.006406644546004717	0.0008681316388071537	3.338967841565976e-05	0.0	0.0	0.0	0.0	0.0	0.0	0.0	0.0	0.0	0.0	0.0	0.0	0.0	0.0	0.0	0.0	0.0	0.0	0.0	0.0	0.0	0.0	0.0	0.0	0.0	0.0	0.0	0.0	0.0	0.0	0.0	0.0	0.0	0.0	0.0	0.0	0.0	0.0	0.0
4.167604377651638e-06	4.167604377651638e-06	4.167604377651638e-06	0.00017503938386136881	0.0012877897526943562	0.004859426704341811	0.012023538629524976	0.022567577704983622	0.034245205171163515	0.04763155043218057	0.05774215865236345	0.06962816633742593	0.07945954506430614	0.08908671117668142	0.09388362381535846	0.09433789269252249	0.08957432088886666	0.08238103573303994	0.06786526968567928	0.05267851933351671	0.038450317988214015	0.026214231535428806	0.015936919140139866	0.009597992881731724	0.005467896943478949	0.0026756020104523517	0.0013044601702049629	0.0005126153384511516	0.0002708942845473565	8.335208755303276e-05	3.750843939886475e-05	8.335208755303277e-06	0.0	0.0	0.0	0.0	0.0	0.0	0.0	0.0	0.0	0.0	0.0	0.0	0.0	0.0	0.0	0.0	0.0	0.0
8.333298611255787e-06	0.0003416652430614872	0.02557489343794401	0.1693326277807176	0.3323569485127145	0.28381131745284394	0.13743692734613605	0.04097899592085033	0.00856246432306532	0.0014666605555810183	0.00011249953125195312	1.6666597222511573e-05	0.0	0.0	0.0	0.0	0.0	0.0	0.0	0.0	0.0	0.0	0.0	0.0	0.0	0.0	0.0	0.0	0.0	0.0	0.0	0.0	0.0	0.0	0.0	0.0	0.0	0.0	0.0	0.0	0.0	0.0	0.0	0.0	0.0	0.0	0.0	0.0	0.0	0.0
4.167170199732468e-05	0.0007209204445537169	0.02657821153389368	0.16878289459976414	0.33333194427660007	0.2897683470085969	0.1315950677373516	0.03977147238624667	0.0077926082734997145	0.0014376737189077014	0.00016668680798929871	1.2501510599197403e-05	0.0	0.0	0.0	0.0	0.0	0.0	0.0	0.0	0.0	0.0	0.0	0.0	0.0	0.0	0.0	0.0	0.0	0.0	0.0	0.0	0.0	0.0	0.0	0.0	0.0	0.0	0.0	0.0	0.0	0.0	0.0	0.0	0.0	0.0	0.0	0.0	0.0	0.0
8.333472224537075e-05	0.000441674027900465	0.013396056600943349	0.12011033517225288	0.2919965332755546	0.30662594376572944	0.1830530508841814	0.06606776779612994	0.01519191986533109	0.0028708811813530225	0.00016250270837847298	0.0	0.0	0.0	0.0	0.0	0.0	0.0	0.0	0.0	0.0	0.0	0.0	0.0	0.0	0.0	0.0	0.0	0.0	0.0	0.0	0.0	0.0	0.0	0.0	0.0	0.0	0.0	0.0	0.0	0.0	0.0	0.0	0.0	0.0	0.0	0.0	0.0	0.0	0.0
4.122436359888694e-06	0.000445223126867979	0.024540863650417397	0.16610532824899515	0.33124188395341647	0.28737503864784086	0.13755745645676595	0.042329176543337114	0.008764299701123364	0.0014057507987220448	0.00018138719983510254	2.0612181799443472e-05	1.2367309079666082e-05	4.122436359888694e-06	4.122436359888694e-06	4.122436359888694e-06	4.122436359888694e-06	0.0	0.0	0.0	0.0	0.0	0.0	0.0	0.0	0.0	0.0	0.0	0.0	0.0	0.0	0.0	0.0	0.0	0.0	0.0	0.0	0.0	0.0	0.0	0.0	0.0	0.0	0.0	0.0	0.0	0.0	0.0	0.0	0.0
2.082257500291516e-05	0.0005996901600839567	0.025828322033615965	0.16821725441855043	0.32772234345588114	0.29006263430560875	0.13705002415418702	0.04214489180590029	0.00769185920607686	0.0006330062800886209	2.9151605004081226e-05	0.0	0.0	0.0	0.0	0.0	0.0	0.0	0.0	0.0	0.0	0.0	0.0	0.0	0.0	0.0	0.0	0.0	0.0	0.0	0.0	0.0	0.0	0.0	0.0	0.0	0.0	0.0	0.0	0.0	0.0	0.0	0.0	0.0	0.0	0.0	0.0	0.0	0.0	0.0
0.00011664236617371381	0.0003790876900645699	0.02661528848156634	0.16895230160383254	0.3212414080399917	0.2984544886481983	0.1359841699645907	0.03796709018954385	0.007773380545719642	0.0009789627161008124	0.00035825869610497815	0.00016246615288481567	0.00016246615288481567	0.00011664236617371381	0.0001749635492605707	0.00010414496979795876	0.00010831076858987711	0.00012080816496563216	0.0001333055613413872	9.581337221412206e-05	0.0	0.0	0.0	0.0	0.0	0.0	0.0	0.0	0.0	0.0	0.0	0.0	0.0	0.0	0.0	0.0	0.0	0.0	0.0	0.0	0.0	0.0	0.0	0.0	0.0	0.0	0.0	0.0	0.0	0.0
8.32663732914781e-06	0.0003289021745013385	0.024538600208998597	0.1642554112734343	0.3341437927000371	0.2909785047857348	0.13531201991731648	0.04033839454105657	0.00847651680107247	0.0014113650272905539	0.00020816593322869526	0.0	0.0	0.0	0.0	0.0	0.0	0.0	0.0	0.0	0.0	0.0	0.0	0.0	0.0	0.0	0.0	0.0	0.0	0.0	0.0	0.0	0.0	0.0	0.0	0.0	0.0	0.0	0.0	0.0	0.0	0.0	0.0	0.0	0.0	0.0	0.0	0.0	0.0	0.0
0.00041183591458772726	0.0021298988714031956	0.02554630658063872	0.16062016664794684	0.32924825385732176	0.2915923074043105	0.13673784356059188	0.042772695694858705	0.009455586200584891	0.0013353467533602067	0.0001497585143955372	0.0	0.0	0.0	0.0	0.0	0.0	0.0	0.0	0.0	0.0	0.0	0.0	0.0	0.0	0.0	0.0	0.0	0.0	0.0	0.0	0.0	0.0	0.0	0.0	0.0	0.0	0.0	0.0	0.0	0.0	0.0	0.0	0.0	0.0	0.0	0.0	0.0	0.0	0.0
0.00018735870031351355	7.07799534517718e-05	0.0018402787897460666	0.03160533097955292	0.13705080751599835	0.2680270296151652	0.2680769919352488	0.1742560818715885	0.07924023965259533	0.02983999566993226	0.0087517330679779	0.0008493594414212615	0.00020401280700804809	0.0	0.0	0.0	0.0	0.0	0.0	0.0	0.0	0.0	0.0	0.0	0.0	0.0	0.0	0.0	0.0	0.0	0.0	0.0	0.0	0.0	0.0	0.0	0.0	0.0	0.0	0.0	0.0	0.0	0.0	0.0	0.0	0.0	0.0	0.0	0.0	0.0
5.391014423037049e-05	0.000315166997039089	0.024719874596710652	0.15860779125992153	0.3311575752046512	0.2926740260925098	0.1422315482164036	0.04175962710767929	0.007087110499207935	0.0010782028846074098	0.000315166997039089	0.0	0.0	0.0	0.0	0.0	0.0	0.0	0.0	0.0	0.0	0.0	0.0	0.0	0.0	0.0	0.0	0.0	0.0	0.0	0.0	0.0	0.0	0.0	0.0	0.0	0.0	0.0	0.0	0.0	0.0	0.0	0.0	0.0	0.0	0.0	0.0	0.0	0.0	0.0
2.499854175173115e-05	0.0004916379877840459	0.024952711091852976	0.17033173064904547	0.3274600648295516	0.2908621997050172	0.13611289341455082	0.04050180406142975	0.008041197596806852	0.0011416000733290557	7.916204888048198e-05	0.0	0.0	0.0	0.0	0.0	0.0	0.0	0.0	0.0	0.0	0.0	0.0	0.0	0.0	0.0	0.0	0.0	0.0	0.0	0.0	0.0	0.0	0.0	0.0	0.0	0.0	0.0	0.0	0.0	0.0	0.0	0.0	0.0	0.0	0.0	0.0	0.0	0.0	0.0
0.00026655338147953784	0.00016659586342471116	0.023406718811171918	0.16071502944581886	0.3401512690439896	0.2911387660244396	0.1326144721826557	0.03970395915069429	0.010195666841592323	0.0013494264937401604	0.00029154276099324454	0.0	0.0	0.0	0.0	0.0	0.0	0.0	0.0	0.0	0.0	0.0	0.0	0.0	0.0	0.0	0.0	0.0	0.0	0.0	0.0	0.0	0.0	0.0	0.0	0.0	0.0	0.0	0.0	0.0	0.0	0.0	0.0	0.0	0.0	0.0	0.0	0.0	0.0	0.0
8.333159725839044e-06	0.00043332430574363035	0.022891189766879858	0.15967584008666486	0.3269223557842545	0.2917230891023104	0.1432511822670361	0.04388241911626841	0.009149809378971271	0.001579133768046499	0.00028332743067852756	7.083185766963189e-05	1.2499739588758568e-05	2.0832899314597614e-05	2.0832899314597614e-05	1.666631945167809e-05	1.2499739588758568e-05	2.9166059040436658e-05	8.333159725839044e-06	4.166579862919522e-06	4.166579862919522e-06	0.0	0.0	0.0	0.0	0.0	0.0	0.0	0.0	0.0	0.0	0.0	0.0	0.0	0.0	0.0	0.0	0.0	0.0	0.0	0.0	0.0	0.0	0.0	0.0	0.0	0.0	0.0	0.0	0.0
5.8327257577335694e-05	3.3329861472763255e-05	8.332465368190814e-06	0.0026455577544005834	0.01787730444745339	0.055252577856473285	0.09096135819185501	0.11657535673367357	0.12167899177169045	0.11562128944901573	0.1053056973231955	0.08846995104676596	0.07070930111446724	0.05847724195396313	0.046690969690657225	0.0348338714717217	0.026805541089469847	0.019339652119570876	0.012719508384543277	0.007853348609519842	0.003453806895115092	0.0019622955942089366	0.0010707217998125196	0.0005957712738256432	0.0005874388084574524	0.00023330903030934278	0.00016664930736381628	1.249869805228622e-05	0.0	0.0	0.0	0.0	0.0	0.0	0.0	0.0	0.0	0.0	0.0	0.0	0.0	0.0	0.0	0.0	0.0	0.0	0.0	0.0	0.0	0.0
4.166857647642183e-06	0.00029584689298259504	0.018234169066082197	0.13448116372000382	0.2998929117584556	0.29328844238694274	0.1658201000879207	0.061398647438007575	0.018042493614290656	0.005221072632495656	0.0016625762014092313	0.0007792023801090883	0.00031668118122080597	0.0001791748788486139	0.00017084116355332952	0.00013333944472454986	5.4169149419348384e-05	2.50011458858531e-05	0.0	0.0	0.0	0.0	0.0	0.0	0.0	0.0	0.0	0.0	0.0	0.0	0.0	0.0	0.0	0.0	0.0	0.0	0.0	0.0	0.0	0.0	0.0	0.0	0.0	0.0	0.0	0.0	0.0	0.0	0.0	0.0
4.179780728702972e-06	0.0004890343452582477	0.025287673408652983	0.16713271221791703	0.33012744151441814	0.2883170948852023	0.1375106061935991	0.04085735662307156	0.008706483257888292	0.0012330353149673768	8.777539530276241e-05	1.6719122914811887e-05	1.2539342186108917e-05	1.2539342186108917e-05	1.2539342186108917e-05	1.6719122914811887e-05	2.5078684372217835e-05	3.3438245829623775e-05	2.0898903643514863e-05	2.9258465100920806e-05	4.1797807287029725e-05	4.179780728702972e-06	8.359561457405944e-06	8.359561457405944e-06	0.0	0.0	4.179780728702972e-06	0.0	0.0	0.0	0.0	0.0	0.0	0.0	0.0	0.0	0.0	0.0	0.0	0.0	0.0	0.0	0.0	0.0	0.0	0.0	0.0	0.0	0.0	0.0
8.330695279828055e-06	0.0007331011846248688	0.02667488628600943	0.16960462520201935	0.33045785501257935	0.2830770256085573	0.13874356453789632	0.041507689231743285	0.00786001099651777	0.0011704626868158415	0.000154117862676819	8.330695279828055e-06	0.0	0.0	0.0	0.0	0.0	0.0	0.0	0.0	0.0	0.0	0.0	0.0	0.0	0.0	0.0	0.0	0.0	0.0	0.0	0.0	0.0	0.0	0.0	0.0	0.0	0.0	0.0	0.0	0.0	0.0	0.0	0.0	0.0	0.0	0.0	0.0	0.0	0.0
1.6651402880692698e-05	4.1628507201731746e-06	4.1628507201731746e-06	8.325701440346349e-06	4.1628507201731746e-06	8.325701440346349e-06	8.325701440346349e-06	1.6651402880692698e-05	8.325701440346349e-06	4.1628507201731746e-06	0.0002913995504121222	0.0013487636333361086	0.00393389393056365	0.010223961368745317	0.02334110398801099	0.044888019315627345	0.07358254932978103	0.09947548080925818	0.1252934809757722	0.13556323370243942	0.12972275414203646	0.11325035384231122	0.08512197152610107	0.060103238697860294	0.04106235950378819	0.024694030472067273	0.014191158105070352	0.007355757222545999	0.0035883773207892765	0.0019482141370410458	0.0006369161601864958	0.00018316543168761968	9.99084172841562e-05	1.6651402880692698e-05	0.0	0.0	0.0	0.0	0.0	0.0	0.0	0.0	0.0	0.0	0.0	0.0	0.0	0.0	0.0	0.0
1.6667916760423697e-05	1.2500937570317773e-05	0.00110424948537807	0.01762632197414806	0.057083447925261065	0.09935745180888567	0.11242093156986774	0.10671633705861273	0.09440291355184972	0.08112275087298214	0.07318882249502046	0.059546132626613665	0.050987157370136094	0.045728429632222414	0.04024051803885292	0.035844354993291166	0.03271912060071172	0.027252043903292746	0.021714128559641974	0.015521997483144569	0.010700802560192015	0.007304714520255686	0.003929461376269887	0.0026168629313865206	0.0014292738622063322	0.000716720420698219	0.0003375253143985799	0.00012500937570317775	0.00012084239651307181	6.667166704169479e-05	4.583677109116517e-05	0.0	0.0	0.0	0.0	0.0	0.0	0.0	0.0	0.0	0.0	0.0	0.0	0.0	0.0	0.0	0.0	0.0	0.0	0.0
4.159526146781359e-06	0.0005781741344026088	0.025739147796283047	0.16794502770244413	0.3307904763489343	0.2864166514150708	0.13608721694424572	0.041840673510473686	0.00903033126466233	0.0013352078931168161	0.00012894531055022211	2.911668302746951e-05	1.2478578440344077e-05	4.159526146781359e-06	4.159526146781359e-06	8.319052293562717e-06	4.159526146781359e-06	4.159526146781359e-06	8.319052293562717e-06	1.2478578440344077e-05	4.159526146781359e-06	1.2478578440344077e-05	0.0	0.0	0.0	0.0	0.0	0.0	0.0	0.0	0.0	0.0	0.0	0.0	0.0	0.0	0.0	0.0	0.0	0.0	0.0	0.0	0.0	0.0	0.0	0.0	0.0	0.0	0.0	0.0
8.339657573660026e-06	0.00047119065291179144	0.02621571358280029	0.166192696127897	0.3311261039621713	0.2874679965640611	0.13594058827944525	0.04231125269996414	0.008739961137195707	0.0012759676087699839	0.00020015178176784062	3.7528459081470115e-05	1.2509486360490039e-05	0.0	0.0	0.0	0.0	0.0	0.0	0.0	0.0	0.0	0.0	0.0	0.0	0.0	0.0	0.0	0.0	0.0	0.0	0.0	0.0	0.0	0.0	0.0	0.0	0.0	0.0	0.0	0.0	0.0	0.0	0.0	0.0	0.0	0.0	0.0	0.0	0.0
1.6665277893508874e-05	0.00039163403049745853	0.024060494958753436	0.15679110074160488	0.32364386301141573	0.29132155653695524	0.1445171235730356	0.046350304141321554	0.010699108407632697	0.001908174318806766	0.0002999750020831597	0.0	0.0	0.0	0.0	0.0	0.0	0.0	0.0	0.0	0.0	0.0	0.0	0.0	0.0	0.0	0.0	0.0	0.0	0.0	0.0	0.0	0.0	0.0	0.0	0.0	0.0	0.0	0.0	0.0	0.0	0.0	0.0	0.0	0.0	0.0	0.0	0.0	0.0	0.0
0.00020838977222997895	0.0007001896346927293	0.02502344384937587	0.16684518723821035	0.3277679371496447	0.2949340446370892	0.13088961593764978	0.04289911851126347	0.008944089024110697	0.0011253047700418863	0.0004167795444599579	0.00023339654489757641	1.2503386333798737e-05	0.0	0.0	0.0	0.0	0.0	0.0	0.0	0.0	0.0	0.0	0.0	0.0	0.0	0.0	0.0	0.0	0.0	0.0	0.0	0.0	0.0	0.0	0.0	0.0	0.0	0.0	0.0	0.0	0.0	0.0	0.0	0.0	0.0	0.0	0.0	0.0	0.0
0.0012287366088535678	0.0016369270755235668	0.03110994485263491	0.18667632995118374	0.35234751170423684	0.26576115026407426	0.11697572516285966	0.03598740440845704	0.007259959014344979	0.0010163109578314256	0.0	0.0	0.0	0.0	0.0	0.0	0.0	0.0	0.0	0.0	0.0	0.0	0.0	0.0	0.0	0.0	0.0	0.0	0.0	0.0	0.0	0.0	0.0	0.0	0.0	0.0	0.0	0.0	0.0	0.0	0.0	0.0	0.0	0.0	0.0	0.0	0.0	0.0	0.0	0.0
8.325874737214578e-06	0.00022063568053618633	0.017313656516037716	0.14054076556418207	0.3080282247153592	0.29523135524426036	0.1611639572882626	0.05729866994151073	0.015144766146993319	0.0036134296359511273	0.0009366609079366401	0.0003038944279083321	5.8281123160502054e-05	2.0814686843036447e-05	4.9955248423287474e-05	3.3303498948858313e-05	2.0814686843036447e-05	1.2488812105821868e-05	0.0	0.0	0.0	0.0	0.0	0.0	0.0	0.0	0.0	0.0	0.0	0.0	0.0	0.0	0.0	0.0	0.0	0.0	0.0	0.0	0.0	0.0	0.0	0.0	0.0	0.0	0.0	0.0	0.0	0.0	0.0	0.0
1.248086267722825e-05	0.0003245024296079345	0.02398405777807362	0.16649470811422484	0.3303975570791453	0.2906168874392598	0.13500965186713706	0.04205218664714105	0.00958114224855222	0.00140201690740864	0.0001248086267722825	0.0	0.0	0.0	0.0	0.0	0.0	0.0	0.0	0.0	0.0	0.0	0.0	0.0	0.0	0.0	0.0	0.0	0.0	0.0	0.0	0.0	0.0	0.0	0.0	0.0	0.0	0.0	0.0	0.0	0.0	0.0	0.0	0.0	0.0	0.0	0.0	0.0	0.0	0.0
7.089625375854404e-05	0.0004962737763098083	0.01738209327444774	0.1279844195056446	0.2969093403729143	0.29835645802316224	0.17497612464395484	0.06266394758681663	0.016952545384028326	0.0035906867344768483	0.0003753331081334684	0.00018349618619858458	5.8385150154095095e-05	0.0	0.0	0.0	0.0	0.0	0.0	0.0	0.0	0.0	0.0	0.0	0.0	0.0	0.0	0.0	0.0	0.0	0.0	0.0	0.0	0.0	0.0	0.0	0.0	0.0	0.0	0.0	0.0	0.0	0.0	0.0	0.0	0.0	0.0	0.0	0.0	0.0
0.00012916774306452554	6.666722222685189e-05	0.0003125026041883682	0.0033125276043967033	0.022975191459928834	0.0979966499720831	0.1872640605338378	0.22664355536296135	0.20581004841707015	0.1282552354602955	0.06906724222701856	0.030825256877140644	0.0160876340636172	0.006954224618538488	0.0036416970141417847	0.0006541721181009841	4.166701389178243e-06	0.0	0.0	0.0	0.0	0.0	0.0	0.0	0.0	0.0	0.0	0.0	0.0	0.0	0.0	0.0	0.0	0.0	0.0	0.0	0.0	0.0	0.0	0.0	0.0	0.0	0.0	0.0	0.0	0.0	0.0	0.0	0.0	0.0
0.00013336723083783795	0.0002625667357119935	5.83481634915541e-05	5.83481634915541e-05	1.6670903854729744e-05	1.6670903854729744e-05	0.0005959848128065883	0.00420940322331926	0.011436240044344605	0.02915741084192232	0.05705616844281255	0.09938359332997136	0.13129170330792408	0.15574375153684894	0.14589541508466736	0.1220393516685491	0.09098145778718758	0.06307436473436999	0.0375637141106698	0.02591908776814107	0.013811843843643593	0.00605570582523058	0.0031007881169797325	0.0014587040872888525	0.0004376112261866558	0.00024172810589358128	0.0	0.0	0.0	0.0	0.0	0.0	0.0	0.0	0.0	0.0	0.0	0.0	0.0	0.0	0.0	0.0	0.0	0.0	0.0	0.0	0.0	0.0	0.0	0.0
4.167326493361449e-06	0.0004334019553095907	0.025841591585334344	0.17001025162317368	0.33169835223910454	0.2852118252056576	0.1359256882339704	0.0410773372450638	0.008288812395295922	0.0013293771513823022	0.0001708603862278194	8.334652986722897e-06	0.0	0.0	0.0	0.0	0.0	0.0	0.0	0.0	0.0	0.0	0.0	0.0	0.0	0.0	0.0	0.0	0.0	0.0	0.0	0.0	0.0	0.0	0.0	0.0	0.0	0.0	0.0	0.0	0.0	0.0	0.0	0.0	0.0	0.0	0.0	0.0	0.0	0.0
9.998375264019597e-05	0.0005957365261478343	0.023529509787992786	0.16081553414236854	0.34030303409029367	0.28677839851024206	0.13504888788905137	0.04339711463553839	0.00875691033540383	0.0006748903303213227	0.0	0.0	0.0	0.0	0.0	0.0	0.0	0.0	0.0	0.0	0.0	0.0	0.0	0.0	0.0	0.0	0.0	0.0	0.0	0.0	0.0	0.0	0.0	0.0	0.0	0.0	0.0	0.0	0.0	0.0	0.0	0.0	0.0	0.0	0.0	0.0	0.0	0.0	0.0	0.0
2.083315972366897e-05	0.0005499954167048608	0.027553937050524578	0.16454446212948226	0.33267222773143557	0.2909975750202082	0.13473221056491197	0.040387163440304664	0.00742493812551562	0.0010249914584045134	9.166590278414346e-05	0.0	0.0	0.0	0.0	0.0	0.0	0.0	0.0	0.0	0.0	0.0	0.0	0.0	0.0	0.0	0.0	0.0	0.0	0.0	0.0	0.0	0.0	0.0	0.0	0.0	0.0	0.0	0.0	0.0	0.0	0.0	0.0	0.0	0.0	0.0	0.0	0.0	0.0	0.0
1.2478682251154278e-05	0.00039515827128655214	0.023093881286136184	0.16344578012561872	0.334832161723722	0.29076161557339547	0.13444116301318582	0.040821929204276027	0.008760034940310303	0.0013934528513788944	0.00014558462626346658	3.7436046753462835e-05	3.327648600307808e-05	6.655297200615616e-05	7.487209350692567e-05	0.00012062726176115802	0.0001539037477642361	7.487209350692567e-05	0.00012062726176115802	0.00018718023376731416	0.00023709496277193127	0.00015806330851462087	0.00014974418701385134	0.00018302067301692942	0.0001539037477642361	3.327648600307808e-05	8.31912150076952e-06	2.0797803751923796e-05	2.0797803751923796e-05	2.9116925252693317e-05	2.0797803751923796e-05	1.2478682251154278e-05	0.0	0.0	0.0	0.0	0.0	0.0	0.0	0.0	0.0	0.0	0.0	0.0	0.0	0.0	0.0	0.0	0.0	0.0
3.33313890023082e-05	0.0004249752097794295	0.026677610472722425	0.16768605164698727	0.32886414959127386	0.2874457323322806	0.13739615189113968	0.041764230419892176	0.008312015132450607	0.0012457606639612688	0.00014582482688509836	4.166423625288525e-06	0.0	0.0	0.0	0.0	0.0	0.0	0.0	0.0	0.0	0.0	0.0	0.0	0.0	0.0	0.0	0.0	0.0	0.0	0.0	0.0	0.0	0.0	0.0	0.0	0.0	0.0	0.0	0.0	0.0	0.0	0.0	0.0	0.0	0.0	0.0	0.0	0.0	0.0
8.327088017320342e-06	0.0005162794570738613	0.024544091931051712	0.1665375968023982	0.3316346073778	0.2873511533016904	0.1374136064618203	0.04164376717461903	0.008847531018402865	0.0013156799067366141	0.00015405112832042635	2.498126405196103e-05	8.327088017320342e-06	0.0	0.0	0.0	0.0	0.0	0.0	0.0	0.0	0.0	0.0	0.0	0.0	0.0	0.0	0.0	0.0	0.0	0.0	0.0	0.0	0.0	0.0	0.0	0.0	0.0	0.0	0.0	0.0	0.0	0.0	0.0	0.0	0.0	0.0	0.0	0.0	0.0
4.166649305627893e-06	0.0004708313715359519	0.02448739796917513	0.16649513960358497	0.33104862063074736	0.29061545576893427	0.1369660959746001	0.04034566522639489	0.008137466093891276	0.0012416614930771121	0.00016666597222511574	1.6666597222511573e-05	4.166649305627893e-06	0.0	0.0	0.0	0.0	0.0	0.0	0.0	0.0	0.0	0.0	0.0	0.0	0.0	0.0	0.0	0.0	0.0	0.0	0.0	0.0	0.0	0.0	0.0	0.0	0.0	0.0	0.0	0.0	0.0	0.0	0.0	0.0	0.0	0.0	0.0	0.0	0.0
0.00038828790086550623	0.0005010166462780726	0.018813175067741626	0.1468145779143512	0.3404742122557022	0.3103965129241419	0.1378547302234117	0.03935903270386159	0.005135420624350244	0.0002630337392959881	0.0	0.0	0.0	0.0	0.0	0.0	0.0	0.0	0.0	0.0	0.0	0.0	0.0	0.0	0.0	0.0	0.0	0.0	0.0	0.0	0.0	0.0	0.0	0.0	0.0	0.0	0.0	0.0	0.0	0.0	0.0	0.0	0.0	0.0	0.0	0.0	0.0	0.0	0.0	0.0
0.0003331459387427905	0.0015158140212796968	0.026576717263206113	0.1709663314385658	0.36225456514044185	0.27347950111395675	0.12460074541403794	0.03460553438690737	0.005438607449976055	0.00022903783288566847	0.0	0.0	0.0	0.0	0.0	0.0	0.0	0.0	0.0	0.0	0.0	0.0	0.0	0.0	0.0	0.0	0.0	0.0	0.0	0.0	0.0	0.0	0.0	0.0	0.0	0.0	0.0	0.0	0.0	0.0	0.0	0.0	0.0	0.0	0.0	0.0	0.0	0.0	0.0	0.0
0.0009789912640651884	0.0012789375236936715	0.042988131293143314	0.1769891227821682	0.3114441995809084	0.26437346642059967	0.12691892702557458	0.05386534912494845	0.016542869402565375	0.0043867140470665675	0.00023329153526659808	0.0	0.0	0.0	0.0	0.0	0.0	0.0	0.0	0.0	0.0	0.0	0.0	0.0	0.0	0.0	0.0	0.0	0.0	0.0	0.0	0.0	0.0	0.0	0.0	0.0	0.0	0.0	0.0	0.0	0.0	0.0	0.0	0.0	0.0	0.0	0.0	0.0	0.0	0.0
3.749297006811223e-05	0.0004249203274386053	0.02161678018704826	0.16798100356183215	0.33589951884021746	0.29042887791872357	0.13416651044595804	0.04096731862775729	0.0069278676914745155	0.0013247516090732988	0.00020829427815617906	1.6663542252494324e-05	0.0	0.0	0.0	0.0	0.0	0.0	0.0	0.0	0.0	0.0	0.0	0.0	0.0	0.0	0.0	0.0	0.0	0.0	0.0	0.0	0.0	0.0	0.0	0.0	0.0	0.0	0.0	0.0	0.0	0.0	0.0	0.0	0.0	0.0	0.0	0.0	0.0	0.0
3.3333194445023147e-05	0.000862496406264974	0.0260665580560081	0.16495764600980828	0.33165278478006344	0.2857696426264891	0.13869108878713005	0.041462327240303166	0.008937462760571831	0.0014541606076641346	0.00010416623264069733	8.333298611255787e-06	0.0	0.0	0.0	0.0	0.0	0.0	0.0	0.0	0.0	0.0	0.0	0.0	0.0	0.0	0.0	0.0	0.0	0.0	0.0	0.0	0.0	0.0	0.0	0.0	0.0	0.0	0.0	0.0	0.0	0.0	0.0	0.0	0.0	0.0	0.0	0.0	0.0	0.0
1.2493701092365932e-05	0.0006455078897722399	0.024675059657422716	0.16175178347583094	0.3306832805127415	0.289491548011211	0.13703924271513113	0.04183307582427193	0.008932996281041642	0.001403459089375773	0.00019157008341627764	2.915196921552051e-05	6.246850546182966e-05	0.00013326614498523662	0.0002082283515394322	0.0004830897755714827	0.0004122921360480758	0.00042062127010965305	0.0004122921360480758	0.00037064646574018934	0.0002623677229396846	0.00020406378450864355	9.994960873892746e-05	7.496220655419559e-05	7.912677358498424e-05	2.915196921552051e-05	1.2493701092365932e-05	2.915196921552051e-05	1.6658268123154577e-05	0.0	0.0	0.0	0.0	0.0	0.0	0.0	0.0	0.0	0.0	0.0	0.0	0.0	0.0	0.0	0.0	0.0	0.0	0.0	0.0	0.0
0.00018770099648373467	0.0023066366901223394	0.035371210004046	0.1913549092152847	0.3314173927914475	0.2767421780823632	0.12941358037565226	0.02881418852688087	0.004354663118422644	3.7540199296746935e-05	0.0	0.0	0.0	0.0	0.0	0.0	0.0	0.0	0.0	0.0	0.0	0.0	0.0	0.0	0.0	0.0	0.0	0.0	0.0	0.0	0.0	0.0	0.0	0.0	0.0	0.0	0.0	0.0	0.0	0.0	0.0	0.0	0.0	0.0	0.0	0.0	0.0	0.0	0.0	0.0
4.166649305627893e-06	0.000508331215286603	0.025662393073362193	0.1686492972945946	0.33315277853008946	0.2850613122445323	0.13723276153016029	0.04023316569514294	0.008254132274448857	0.0010666622222407407	0.00014999937500260416	2.4999895833767358e-05	0.0	0.0	0.0	0.0	0.0	0.0	0.0	0.0	0.0	0.0	0.0	0.0	0.0	0.0	0.0	0.0	0.0	0.0	0.0	0.0	0.0	0.0	0.0	0.0	0.0	0.0	0.0	0.0	0.0	0.0	0.0	0.0	0.0	0.0	0.0	0.0	0.0	0.0
1.6680706261103094e-05	0.00035446500804844075	0.022523123629054453	0.16056847846937838	0.32516951767737845	0.2954987114154413	0.1416650680989833	0.0432572415116056	0.0095705552173079	0.0012093512039299745	0.00016680706261103096	0.0	0.0	0.0	0.0	0.0	0.0	0.0	0.0	0.0	0.0	0.0	0.0	0.0	0.0	0.0	0.0	0.0	0.0	0.0	0.0	0.0	0.0	0.0	0.0	0.0	0.0	0.0	0.0	0.0	0.0	0.0	0.0	0.0	0.0	0.0	0.0	0.0	0.0	0.0
2.083915092963452e-05	0.0006043353769594012	0.02581137234144532	0.1770911046000342	0.3380610420409031	0.2728803457631922	0.13712161311699517	0.03965273638890857	0.007735492825080335	0.0009419296220194804	7.918877353261119e-05	0.0	0.0	0.0	0.0	0.0	0.0	0.0	0.0	0.0	0.0	0.0	0.0	0.0	0.0	0.0	0.0	0.0	0.0	0.0	0.0	0.0	0.0	0.0	0.0	0.0	0.0	0.0	0.0	0.0	0.0	0.0	0.0	0.0	0.0	0.0	0.0	0.0	0.0	0.0
0.0001373083404414671	0.0002413298104728816	0.02136184908565128	0.1628102440343687	0.33776603490960533	0.2918800840493478	0.1337341627311877	0.04185823954064119	0.008375808766929494	0.001730917261322737	0.00010402147003141448	0.0	0.0	0.0	0.0	0.0	0.0	0.0	0.0	0.0	0.0	0.0	0.0	0.0	0.0	0.0	0.0	0.0	0.0	0.0	0.0	0.0	0.0	0.0	0.0	0.0	0.0	0.0	0.0	0.0	0.0	0.0	0.0	0.0	0.0	0.0	0.0	0.0	0.0	0.0
1.6658406873258676e-05	0.0006871592835219204	0.02875657486496279	0.17254361379149505	0.3274001640853077	0.2799778443188586	0.1369529275067779	0.042857916283176256	0.009232922009503621	0.0013368371515790087	0.00022072389107067746	1.6658406873258676e-05	0.0	0.0	0.0	0.0	0.0	0.0	0.0	0.0	0.0	0.0	0.0	0.0	0.0	0.0	0.0	0.0	0.0	0.0	0.0	0.0	0.0	0.0	0.0	0.0	0.0	0.0	0.0	0.0	0.0	0.0	0.0	0.0	0.0	0.0	0.0	0.0	0.0	0.0
1.666631945167809e-05	0.0006499864586154455	0.023753671798504197	0.1649965625716131	0.3315514260119581	0.28992729318139204	0.13767213183058685	0.04141580383742005	0.008341492885564884	0.0014874690110622695	0.000183329513968459	4.166579862919522e-06	0.0	0.0	0.0	0.0	0.0	0.0	0.0	0.0	0.0	0.0	0.0	0.0	0.0	0.0	0.0	0.0	0.0	0.0	0.0	0.0	0.0	0.0	0.0	0.0	0.0	0.0	0.0	0.0	0.0	0.0	0.0	0.0	0.0	0.0	0.0	0.0	0.0	0.0
3.33705971668363e-05	0.0005214155807318172	0.026913386615053478	0.16770810738658168	0.3306233627550765	0.2921428928970684	0.1357307326514608	0.03809253666594364	0.007003654080389768	0.001009460564296798	0.00011679709008392705	0.00010428311614636345	0.0	0.0	0.0	0.0	0.0	0.0	0.0	0.0	0.0	0.0	0.0	0.0	0.0	0.0	0.0	0.0	0.0	0.0	0.0	0.0	0.0	0.0	0.0	0.0	0.0	0.0	0.0	0.0	0.0	0.0	0.0	0.0	0.0	0.0	0.0	0.0	0.0	0.0
0.00021666034740653396	0.0003874886982463011	0.0016499518764036048	0.0225285095851371	0.12415887869937127	0.233755682125938	0.2502885332511135	0.16904090297366328	0.10023040994637657	0.051465165599336685	0.02659922418929448	0.010874682821751032	0.004987354535492715	0.0022374347414867066	0.0011916319107359368	0.0003874886982463011	0.0	0.0	0.0	0.0	0.0	0.0	0.0	0.0	0.0	0.0	0.0	0.0	0.0	0.0	0.0	0.0	0.0	0.0	0.0	0.0	0.0	0.0	0.0	0.0	0.0	0.0	0.0	0.0	0.0	0.0	0.0	0.0	0.0	0.0
3.748344481187475e-05	0.0005455923633728437	0.013689787010736925	0.0990312611929731	0.2654660858120997	0.3128826434991212	0.19852065337809136	0.0770659625332145	0.024647447377408312	0.0067261959301308585	0.0010953495539470068	0.00018741722405937378	0.00010412068003298543	0.0	0.0	0.0	0.0	0.0	0.0	0.0	0.0	0.0	0.0	0.0	0.0	0.0	0.0	0.0	0.0	0.0	0.0	0.0	0.0	0.0	0.0	0.0	0.0	0.0	0.0	0.0	0.0	0.0	0.0	0.0	0.0	0.0	0.0	0.0	0.0	0.0
9.166131975634754e-05	0.0006624613564208755	0.02700675793912022	0.17225661836392878	0.32741840059329874	0.28379594523652785	0.13650453723532793	0.04075595590257235	0.009586940761788896	0.001770730040747623	0.00014999125051038688	0.0	0.0	0.0	0.0	0.0	0.0	0.0	0.0	0.0	0.0	0.0	0.0	0.0	0.0	0.0	0.0	0.0	0.0	0.0	0.0	0.0	0.0	0.0	0.0	0.0	0.0	0.0	0.0	0.0	0.0	0.0	0.0	0.0	0.0	0.0	0.0	0.0	0.0	0.0
4.169724464607379e-05	1.2509173393822136e-05	0.001630362265661485	0.019205750883981586	0.08914453932884114	0.16997047835079057	0.20105160450997397	0.174044299152712	0.128281573153646	0.08187253986256589	0.05141687237307359	0.032774034291814	0.021011241577156583	0.012379911935419307	0.007726499432917473	0.00431149509640403	0.002176596170525052	0.0015761558476215891	0.0009340182800720528	0.0002918807125225165	0.00011258256054439923	3.335779571685903e-05	0.0	0.0	0.0	0.0	0.0	0.0	0.0	0.0	0.0	0.0	0.0	0.0	0.0	0.0	0.0	0.0	0.0	0.0	0.0	0.0	0.0	0.0	0.0	0.0	0.0	0.0	0.0	0.0
5.824451045488963e-05	0.0011024853764675536	0.02975046387592255	0.1736809698543055	0.33964454207333816	0.27799688807901285	0.13213183228909248	0.03786309211785361	0.006943577710657913	0.0007904612133163593	3.744289957814333e-05	0.0	0.0	0.0	0.0	0.0	0.0	0.0	0.0	0.0	0.0	0.0	0.0	0.0	0.0	0.0	0.0	0.0	0.0	0.0	0.0	0.0	0.0	0.0	0.0	0.0	0.0	0.0	0.0	0.0	0.0	0.0	0.0	0.0	0.0	0.0	0.0	0.0	0.0	0.0
1.24998437519531e-05	0.0003041628646308588	0.02341220734740816	0.16456044299446257	0.3314500235413724	0.2933171668687475	0.13641912809423215	0.04070365787094328	0.008316562709632797	0.0013208168231230444	0.00017916442711132777	4.166614583984367e-06	0.0	0.0	0.0	0.0	0.0	0.0	0.0	0.0	0.0	0.0	0.0	0.0	0.0	0.0	0.0	0.0	0.0	0.0	0.0	0.0	0.0	0.0	0.0	0.0	0.0	0.0	0.0	0.0	0.0	0.0	0.0	0.0	0.0	0.0	0.0	0.0	0.0	0.0
1.6664375315060844e-05	0.00022913516058208663	0.023380118567030365	0.15909895722671466	0.332700087071361	0.2955635266817479	0.14002657967862753	0.040056992163577505	0.007603121237496511	0.0012956551807459808	2.916265680135648e-05	0.0	0.0	0.0	0.0	0.0	0.0	0.0	0.0	0.0	0.0	0.0	0.0	0.0	0.0	0.0	0.0	0.0	0.0	0.0	0.0	0.0	0.0	0.0	0.0	0.0	0.0	0.0	0.0	0.0	0.0	0.0	0.0	0.0	0.0	0.0	0.0	0.0	0.0	0.0
0.00048132979804895457	0.0009792571753409764	0.023605907078452608	0.14648193560969133	0.325312553164121	0.2929431242453288	0.14936161560836353	0.04956037161979925	0.009112071004444002	0.0019170204025742846	0.0002448142938352441	0.0	0.0	0.0	0.0	0.0	0.0	0.0	0.0	0.0	0.0	0.0	0.0	0.0	0.0	0.0	0.0	0.0	0.0	0.0	0.0	0.0	0.0	0.0	0.0	0.0	0.0	0.0	0.0	0.0	0.0	0.0	0.0	0.0	0.0	0.0	0.0	0.0	0.0	0.0
8.328995314940135e-06	0.00043727225403435713	0.02458302967204581	0.16500572618427903	0.33217699115044247	0.28897032795419053	0.13708276939094222	0.04123269130661114	0.008828735033836544	0.0014076002082248828	0.00023737636647579386	2.9151483602290472e-05	0.0	0.0	0.0	0.0	0.0	0.0	0.0	0.0	0.0	0.0	0.0	0.0	0.0	0.0	0.0	0.0	0.0	0.0	0.0	0.0	0.0	0.0	0.0	0.0	0.0	0.0	0.0	0.0	0.0	0.0	0.0	0.0	0.0	0.0	0.0	0.0	0.0	0.0
5.416012231855318e-05	0.0003707885297193256	0.030612967599748363	0.1693712009798816	0.3123247607580751	0.2932812285182207	0.1449199888346825	0.03869949047823388	0.008723945856542334	0.0013165075886663695	0.0002791329381033125	4.582779580800653e-05	0.0	0.0	0.0	0.0	0.0	0.0	0.0	0.0	0.0	0.0	0.0	0.0	0.0	0.0	0.0	0.0	0.0	0.0	0.0	0.0	0.0	0.0	0.0	0.0	0.0	0.0	0.0	0.0	0.0	0.0	0.0	0.0	0.0	0.0	0.0	0.0	0.0	0.0
8.333263889467587e-05	0.0006083282639311339	0.0226248114599045	0.16184031799735002	0.32561395321705655	0.2884392630061416	0.1440321330655578	0.04508295764201965	0.010149915417371522	0.0014124882292647562	0.00011249906250781244	0.0	0.0	0.0	0.0	0.0	0.0	0.0	0.0	0.0	0.0	0.0	0.0	0.0	0.0	0.0	0.0	0.0	0.0	0.0	0.0	0.0	0.0	0.0	0.0	0.0	0.0	0.0	0.0	0.0	0.0	0.0	0.0	0.0	0.0	0.0	0.0	0.0	0.0	0.0
3.7508752042143167e-05	0.0004876137765478612	0.026272796985963392	0.1655302904010936	0.3280640482779315	0.2904052612276198	0.13761961124262329	0.04090954556063081	0.008760377421398326	0.0015170206381489013	0.000370919881305638	2.5005834694762112e-05	0.0	0.0	0.0	0.0	0.0	0.0	0.0	0.0	0.0	0.0	0.0	0.0	0.0	0.0	0.0	0.0	0.0	0.0	0.0	0.0	0.0	0.0	0.0	0.0	0.0	0.0	0.0	0.0	0.0	0.0	0.0	0.0	0.0	0.0	0.0	0.0	0.0	0.0
5.413711682373371e-05	0.0007495908483286206	0.02482395026048282	0.1649682881427221	0.3294659998084379	0.2904664537273405	0.14147277944122166	0.039345190750048935	0.007321003952009528	0.0011160574852892796	0.00021654846729493484	0.0	0.0	0.0	0.0	0.0	0.0	0.0	0.0	0.0	0.0	0.0	0.0	0.0	0.0	0.0	0.0	0.0	0.0	0.0	0.0	0.0	0.0	0.0	0.0	0.0	0.0	0.0	0.0	0.0	0.0	0.0	0.0	0.0	0.0	0.0	0.0	0.0	0.0	0.0
7.916633680692997e-05	0.000899996250015625	0.025720726163640985	0.1658993087528802	0.3305444560647664	0.2855946433556527	0.13969108462048074	0.042233157361844326	0.00834579855917267	0.0008291632118199507	0.00016249932291948784	0.0	0.0	0.0	0.0	0.0	0.0	0.0	0.0	0.0	0.0	0.0	0.0	0.0	0.0	0.0	0.0	0.0	0.0	0.0	0.0	0.0	0.0	0.0	0.0	0.0	0.0	0.0	0.0	0.0	0.0	0.0	0.0	0.0	0.0	0.0	0.0	0.0	0.0	0.0
0.0007291514760109165	0.0008833149309389387	0.025886960688318993	0.15950917689214808	0.3383637840878315	0.2772817232974313	0.14938438782525365	0.042432449323972415	0.004566571529759797	0.0009624799483344097	0.0	0.0	0.0	0.0	0.0	0.0	0.0	0.0	0.0	0.0	0.0	0.0	0.0	0.0	0.0	0.0	0.0	0.0	0.0	0.0	0.0	0.0	0.0	0.0	0.0	0.0	0.0	0.0	0.0	0.0	0.0	0.0	0.0	0.0	0.0	0.0	0.0	0.0	0.0	0.0
4.169724464607378e-06	0.00044199079324838214	0.025335245846954433	0.16894889585696177	0.3299669757822403	0.28761508439522315	0.13665437987857762	0.04084245113082927	0.008618820468343452	0.001396857695643472	0.0001167522850090066	8.339448929214757e-06	8.339448929214757e-06	1.2509173393822136e-05	1.6678897858429514e-05	1.2509173393822136e-05	0.0	0.0	0.0	0.0	0.0	0.0	0.0	0.0	0.0	0.0	0.0	0.0	0.0	0.0	0.0	0.0	0.0	0.0	0.0	0.0	0.0	0.0	0.0	0.0	0.0	0.0	0.0	0.0	0.0	0.0	0.0	0.0	0.0	0.0
3.3333194445023147e-05	0.000549997708342882	0.025541560243498986	0.16423681567993467	0.3280152999362503	0.293015445768976	0.13741192745030228	0.04048316465348061	0.008974962604322482	0.0015041603993316696	0.00021249911458702254	2.0833246528139467e-05	0.0	0.0	0.0	0.0	0.0	0.0	0.0	0.0	0.0	0.0	0.0	0.0	0.0	0.0	0.0	0.0	0.0	0.0	0.0	0.0	0.0	0.0	0.0	0.0	0.0	0.0	0.0	0.0	0.0	0.0	0.0	0.0	0.0	0.0	0.0	0.0	0.0	0.0
4.166684027850116e-06	0.0005500022916762154	0.02573760724003017	0.1653090221209255	0.3348222284259518	0.2879428664286101	0.13696307067946117	0.03910016291734549	0.008158367326530528	0.0012291717882157841	0.00017500072916970487	4.166684027850116e-06	4.166684027850116e-06	0.0	0.0	0.0	0.0	0.0	0.0	0.0	0.0	0.0	0.0	0.0	0.0	0.0	0.0	0.0	0.0	0.0	0.0	0.0	0.0	0.0	0.0	0.0	0.0	0.0	0.0	0.0	0.0	0.0	0.0	0.0	0.0	0.0	0.0	0.0	0.0	0.0
2.5e-05	0.0006083333333333333	0.0236	0.16424166666666667	0.33211666666666667	0.2891166666666667	0.13965833333333333	0.041854166666666665	0.007866666666666666	0.00085	6.25e-05	0.0	0.0	0.0	0.0	0.0	0.0	0.0	0.0	0.0	0.0	0.0	0.0	0.0	0.0	0.0	0.0	0.0	0.0	0.0	0.0	0.0	0.0	0.0	0.0	0.0	0.0	0.0	0.0	0.0	0.0	0.0	0.0	0.0	0.0	0.0	0.0	0.0	0.0	0.0
4.169567991060446e-06	0.0005253655668736163	0.024145968236231045	0.16609474092389287	0.33081769397872685	0.2897307709948172	0.13650331689133688	0.04187497133422006	0.008639344877477244	0.0013509400291035845	0.00016678271964241784	1.2508703973181338e-05	8.339135982120893e-06	4.169567991060446e-06	4.169567991060446e-06	0.0	4.169567991060446e-06	1.2508703973181338e-05	8.339135982120893e-06	8.339135982120893e-06	1.6678271964241785e-05	4.169567991060446e-06	1.6678271964241785e-05	1.2508703973181338e-05	4.169567991060446e-06	8.339135982120893e-06	4.169567991060446e-06	4.169567991060446e-06	4.169567991060446e-06	4.169567991060446e-06	4.169567991060446e-06	0.0	0.0	0.0	0.0	0.0	0.0	0.0	0.0	0.0	0.0	0.0	0.0	0.0	0.0	0.0	0.0	0.0	0.0	0.0
2.9128435594948298e-05	0.0006616316085138256	0.026007531781203838	0.1736304433764018	0.33957097975573725	0.2742525435366082	0.1350477498283503	0.04101699852277219	0.008322410169985228	0.0013648752678775773	9.570771695483012e-05	0.0	0.0	0.0	0.0	0.0	0.0	0.0	0.0	0.0	0.0	0.0	0.0	0.0	0.0	0.0	0.0	0.0	0.0	0.0	0.0	0.0	0.0	0.0	0.0	0.0	0.0	0.0	0.0	0.0	0.0	0.0	0.0	0.0	0.0	0.0	0.0	0.0	0.0	0.0
0.00028341363386292785	0.0002208959205108114	0.012836970474967908	0.11741660137038827	0.27529883466982313	0.31834019638897687	0.18749062234299718	0.06996982478368871	0.01564609972825634	0.002325658936698731	0.00017088174982911826	0.0	0.0	0.0	0.0	0.0	0.0	0.0	0.0	0.0	0.0	0.0	0.0	0.0	0.0	0.0	0.0	0.0	0.0	0.0	0.0	0.0	0.0	0.0	0.0	0.0	0.0	0.0	0.0	0.0	0.0	0.0	0.0	0.0	0.0	0.0	0.0	0.0	0.0	0.0
4.166649305627893e-06	0.0005291644618147424	0.025379060920579496	0.16624097399594168	0.32994445856475596	0.29159461835575684	0.13603276653013946	0.04000816663263903	0.008599964166815972	0.0014499939583585068	0.00021249911458702254	4.166649305627893e-06	0.0	0.0	0.0	0.0	0.0	0.0	0.0	0.0	0.0	0.0	0.0	0.0	0.0	0.0	0.0	0.0	0.0	0.0	0.0	0.0	0.0	0.0	0.0	0.0	0.0	0.0	0.0	0.0	0.0	0.0	0.0	0.0	0.0	0.0	0.0	0.0	0.0	0.0
2.4992502249325202e-05	1.2496251124662601e-05	2.0827085207771004e-05	1.66616681662168e-05	4.1654170415542e-06	8.3308340831084e-06	1.2496251124662601e-05	1.2496251124662601e-05	7.081208970642141e-05	9.997000899730081e-05	0.00038321836782298643	0.0015745276417074878	0.004631943750208271	0.012083874837548735	0.025854743576926922	0.04833549935019494	0.07754756906261455	0.10832167016561699	0.12984438001932755	0.13578009930354226	0.12100953047419108	0.10313989136592355	0.08486204138758373	0.05928221533539938	0.03880919057616049	0.02254323702889133	0.012625379052950782	0.006677163517611383	0.0035239428171548537	0.0012912792828818022	0.0007955946549368523	0.00042903795528008264	0.00031240627811656503	4.165417041554201e-05	1.66616681662168e-05	0.0	0.0	0.0	0.0	0.0	0.0	0.0	0.0	0.0	0.0	0.0	0.0	0.0	0.0	0.0
6.666861116782573e-05	0.0009791952265274404	0.028805006812698705	0.16617151333580563	0.3311721591879763	0.28880425679082306	0.1337038996970745	0.04104286375019271	0.00780022750663561	0.0014208747755142857	3.3334305583912866e-05	0.0	0.0	0.0	0.0	0.0	0.0	0.0	0.0	0.0	0.0	0.0	0.0	0.0	0.0	0.0	0.0	0.0	0.0	0.0	0.0	0.0	0.0	0.0	0.0	0.0	0.0	0.0	0.0	0.0	0.0	0.0	0.0	0.0	0.0	0.0	0.0	0.0	0.0	0.0
1.2499635427300036e-05	0.0003458232468219677	0.023528480419321103	0.16743678309382642	0.3392901040386322	0.2828750828100847	0.13451690992346058	0.04175294887232456	0.008983071327086293	0.0010666355564629365	0.00012916289941543373	5.416508685163349e-05	8.333090284866692e-06	0.0	0.0	0.0	0.0	0.0	0.0	0.0	0.0	0.0	0.0	0.0	0.0	0.0	0.0	0.0	0.0	0.0	0.0	0.0	0.0	0.0	0.0	0.0	0.0	0.0	0.0	0.0	0.0	0.0	0.0	0.0	0.0	0.0	0.0	0.0	0.0	0.0
0.0001416483704188209	0.0002624660981289917	0.022659573138469613	0.15805458461615374	0.32535797459494814	0.29358291220717325	0.1447563023109515	0.04470255925276319	0.00948210856097754	0.0009998708500152064	0.0	0.0	0.0	0.0	0.0	0.0	0.0	0.0	0.0	0.0	0.0	0.0	0.0	0.0	0.0	0.0	0.0	0.0	0.0	0.0	0.0	0.0	0.0	0.0	0.0	0.0	0.0	0.0	0.0	0.0	0.0	0.0	0.0	0.0	0.0	0.0	0.0	0.0	0.0	0.0
8.333368055700232e-06	4.166684027850116e-06	8.333368055700232e-06	0.00020000083333680558	0.0014541727257196904	0.004954187309113788	0.013008387534948063	0.024941770590710795	0.03818765911524631	0.051525214688394536	0.06363359847332697	0.0738211409214205	0.08383784932437219	0.09031287630365127	0.09438372659886082	0.09413789224121767	0.08873786974112392	0.07613781724090517	0.06293359555664815	0.04780019916749653	0.03459597748323951	0.023662598594160807	0.01435422647594365	0.008241701007087529	0.004425018437576823	0.0025208438368493204	0.0012666719444664352	0.0005125021354255643	0.00020416751736465567	0.0001041671006962529	5.0000208334201394e-05	3.333347222280093e-05	0.0	0.0	0.0	0.0	0.0	0.0	0.0	0.0	0.0	0.0	0.0	0.0	0.0	0.0	0.0	0.0	0.0	0.0
8.33284725057705e-06	0.0003708117026506787	0.025794328664161256	0.16852350279567024	0.32909746931429	0.2890748039697684	0.13883773446548953	0.0392143791612156	0.007832876415542426	0.0010541051771979968	0.00015415767413567543	1.66656945011541e-05	2.0832118126442625e-05	0.0	0.0	0.0	0.0	0.0	0.0	0.0	0.0	0.0	0.0	0.0	0.0	0.0	0.0	0.0	0.0	0.0	0.0	0.0	0.0	0.0	0.0	0.0	0.0	0.0	0.0	0.0	0.0	0.0	0.0	0.0	0.0	0.0	0.0	0.0	0.0	0.0
2.0837587674150138e-05	0.0004000816833436827	0.023563144141928977	0.16585886285116544	0.3336014436280741	0.2890673512508804	0.13708632179069893	0.04027905697413222	0.008322532517055566	0.0015878241807702406	0.0002125433942763314	0.0	0.0	0.0	0.0	0.0	0.0	0.0	0.0	0.0	0.0	0.0	0.0	0.0	0.0	0.0	0.0	0.0	0.0	0.0	0.0	0.0	0.0	0.0	0.0	0.0	0.0	0.0	0.0	0.0	0.0	0.0	0.0	0.0	0.0	0.0	0.0	0.0	0.0	0.0
0.00014166666666666668	0.0003958333333333333	0.0211	0.15382083333333332	0.33472083333333336	0.29933333333333334	0.1395	0.0422875	0.0070416666666666666	0.001425	0.00019166666666666667	4.1666666666666665e-05	0.0	0.0	0.0	0.0	0.0	0.0	0.0	0.0	0.0	0.0	0.0	0.0	0.0	0.0	0.0	0.0	0.0	0.0	0.0	0.0	0.0	0.0	0.0	0.0	0.0	0.0	0.0	0.0	0.0	0.0	0.0	0.0	0.0	0.0	0.0	0.0	0.0	0.0
1.2485121896406782e-05	8.323414597604522e-06	8.323414597604522e-06	4.161707298802261e-06	1.2485121896406782e-05	4.161707298802261e-06	8.323414597604522e-06	8.323414597604522e-06	2.9131951091615823e-05	3.3293658390418086e-05	0.00029964292551376277	0.001706299992508927	0.0057514794869447244	0.015935177247113855	0.03394288472903124	0.05788102511174184	0.08585185986699183	0.11459677217981905	0.1319677384450197	0.13237974746760112	0.1200194767901584	0.10127098540905421	0.07407838991868024	0.05060636075343549	0.03251541912554206	0.019401879427016138	0.01052911946596972	0.00581806680372556	0.00278002047559991	0.0014565975545807912	0.0006908434116011752	0.0002663492671233447	7.491073137844069e-05	3.3293658390418086e-05	1.6646829195209043e-05	0.0	0.0	0.0	0.0	0.0	0.0	0.0	0.0	0.0	0.0	0.0	0.0	0.0	0.0	0.0
1.2499947916883679e-05	0.00039583168403464986	0.025208228299048754	0.16378265090562122	0.3310986204224149	0.2902904571230953	0.13665776392598364	0.04133732776113433	0.009291627951550202	0.0016666597222511573	0.0002416656597264178	1.6666597222511573e-05	0.0	0.0	0.0	0.0	0.0	0.0	0.0	0.0	0.0	0.0	0.0	0.0	0.0	0.0	0.0	0.0	0.0	0.0	0.0	0.0	0.0	0.0	0.0	0.0	0.0	0.0	0.0	0.0	0.0	0.0	0.0	0.0	0.0	0.0	0.0	0.0	0.0	0.0
1.2482939982024566e-05	0.000703205618987384	0.026384774142005924	0.17247262075163944	0.3260710362504577	0.283034020172431	0.1386646583003229	0.041730468359908124	0.008916980127159548	0.0013107086981125795	0.00017476115974834392	2.0804899970040944e-05	5.409273992210645e-05	5.409273992210645e-05	3.7448819946073696e-05	4.5770779934090074e-05	9.986351985619653e-05	0.00010402449985020472	6.657567990413102e-05	2.0804899970040944e-05	8.321959988016378e-06	1.2482939982024566e-05	0.0	0.0	0.0	0.0	0.0	0.0	0.0	0.0	0.0	0.0	0.0	0.0	0.0	0.0	0.0	0.0	0.0	0.0	0.0	0.0	0.0	0.0	0.0	0.0	0.0	0.0	0.0	0.0
1.2502865239950822e-05	0.0008918710537831586	0.026097647377524017	0.17217695721936277	0.33281793744399757	0.28444435183062783	0.13201775406864072	0.04137198107899727	0.008318573006313947	0.0010710787888891205	0.0002083810873325137	5.8346704453103835e-05	7.084956969305467e-05	5.417908270645356e-05	5.0011460959803286e-05	2.5005730479901643e-05	2.083810873325137e-05	3.750859571985246e-05	7.084956969305467e-05	3.750859571985246e-05	8.335243493300547e-05	6.251432619975412e-05	0.0	0.0	0.0	0.0	0.0	0.0	0.0	0.0	0.0	0.0	0.0	0.0	0.0	0.0	0.0	0.0	0.0	0.0	0.0	0.0	0.0	0.0	0.0	0.0	0.0	0.0	0.0	0.0
0.00033416038027451274	0.0004552935181240236	0.021829026841432547	0.17288622674452603	0.3426522309382388	0.2757491458025279	0.12945790832309967	0.043081627026891556	0.011386514957854022	0.0017167489536603093	0.00045111651337059223	0.0	0.0	0.0	0.0	0.0	0.0	0.0	0.0	0.0	0.0	0.0	0.0	0.0	0.0	0.0	0.0	0.0	0.0	0.0	0.0	0.0	0.0	0.0	0.0	0.0	0.0	0.0	0.0	0.0	0.0	0.0	0.0	0.0	0.0	0.0	0.0	0.0	0.0	0.0
3.749500066657779e-05	0.0005499266764431409	0.026288161578456207	0.16859835355285963	0.3296060525263298	0.2879199440074657	0.13617767630982536	0.04070707239034795	0.00859052126383149	0.0013581522463671511	0.00015414611385148648	1.249833355552593e-05	0.0	0.0	0.0	0.0	0.0	0.0	0.0	0.0	0.0	0.0	0.0	0.0	0.0	0.0	0.0	0.0	0.0	0.0	0.0	0.0	0.0	0.0	0.0	0.0	0.0	0.0	0.0	0.0	0.0	0.0	0.0	0.0	0.0	0.0	0.0	0.0	0.0	0.0
4.166649305627893e-06	0.0006166640972329281	0.025045728976129267	0.16668680547164386	0.332015283269653	0.28835296519597836	0.13624526564472647	0.041124828646547304	0.008437464843896484	0.001249994791688368	0.00017916592014199942	4.1666493056278935e-05	0.0	0.0	0.0	0.0	0.0	0.0	0.0	0.0	0.0	0.0	0.0	0.0	0.0	0.0	0.0	0.0	0.0	0.0	0.0	0.0	0.0	0.0	0.0	0.0	0.0	0.0	0.0	0.0	0.0	0.0	0.0	0.0	0.0	0.0	0.0	0.0	0.0	0.0
2.9155368961194203e-05	0.0006913987496511768	0.02980511718375796	0.17524042766761214	0.32888505704039683	0.2853435960232077	0.13117000495641273	0.038355970394805344	0.00837592099728022	0.0013286518140887074	0.00022491284627206958	0.00015827200293219712	6.247579063113043e-05	2.9155368961194203e-05	7.913600146609856e-05	3.332042166993623e-05	4.581557979616232e-05	4.165052708742029e-05	5.414568521364638e-05	4.581557979616232e-05	0.0	0.0	0.0	0.0	0.0	0.0	0.0	0.0	0.0	0.0	0.0	0.0	0.0	0.0	0.0	0.0	0.0	0.0	0.0	0.0	0.0	0.0	0.0	0.0	0.0	0.0	0.0	0.0	0.0	0.0
4.583314236190682e-05	3.749984375065104e-05	0.00013333277778009259	0.00016249932291948784	0.0004999979166753471	0.002224990729205295	0.014466606389140045	0.04129982791738368	0.08960795996683348	0.13722442823154904	0.16095766267640552	0.1611493285444644	0.14376606764138483	0.10404956646013976	0.06665388894212941	0.03759984333398611	0.022354073524693648	0.010074958021008246	0.004320815329936125	0.002291657118095341	0.0008874963020987413	0.0001833325694476273	8.333298611255787e-06	0.0	0.0	0.0	0.0	0.0	0.0	0.0	0.0	0.0	0.0	0.0	0.0	0.0	0.0	0.0	0.0	0.0	0.0	0.0	0.0	0.0	0.0	0.0	0.0	0.0	0.0	0.0
4.166649305627893e-06	0.0004916646180640914	0.024541564410148292	0.16673680526331142	0.3304402898321257	0.29047378969254295	0.13707442885654644	0.04046233140695247	0.008254132274448857	0.00132499447918967	0.00017916592014199942	1.6666597222511573e-05	0.0	0.0	0.0	0.0	0.0	0.0	0.0	0.0	0.0	0.0	0.0	0.0	0.0	0.0	0.0	0.0	0.0	0.0	0.0	0.0	0.0	0.0	0.0	0.0	0.0	0.0	0.0	0.0	0.0	0.0	0.0	0.0	0.0	0.0	0.0	0.0	0.0	0.0
5.832822961324217e-05	0.00030414005441190564	0.022814670383008155	0.15806533594977107	0.3317334733210844	0.2845584344703172	0.144337370480083	0.045025226959307725	0.01065323450864716	0.0020706521512700972	0.00037913349248607414	0.0	0.0	0.0	0.0	0.0	0.0	0.0	0.0	0.0	0.0	0.0	0.0	0.0	0.0	0.0	0.0	0.0	0.0	0.0	0.0	0.0	0.0	0.0	0.0	0.0	0.0	0.0	0.0	0.0	0.0	0.0	0.0	0.0	0.0	0.0	0.0	0.0	0.0	0.0
8.333333333333334e-06	0.0004583333333333333	0.026391666666666667	0.1655375	0.3247583333333333	0.2939041666666667	0.13657916666666667	0.0423625	0.008491666666666666	0.0013166666666666667	0.000175	1.6666666666666667e-05	0.0	0.0	0.0	0.0	0.0	0.0	0.0	0.0	0.0	0.0	0.0	0.0	0.0	0.0	0.0	0.0	0.0	0.0	0.0	0.0	0.0	0.0	0.0	0.0	0.0	0.0	0.0	0.0	0.0	0.0	0.0	0.0	0.0	0.0	0.0	0.0	0.0	0.0
8.330799381854686e-06	0.0004831863641475718	0.025846305082204164	0.1705439595456382	0.32910406418047844	0.2866003257342558	0.13676673345190837	0.040454361798286355	0.00882648194507504	0.0012579507066600576	0.00010830039196411091	0.0	0.0	0.0	0.0	0.0	0.0	0.0	0.0	0.0	0.0	0.0	0.0	0.0	0.0	0.0	0.0	0.0	0.0	0.0	0.0	0.0	0.0	0.0	0.0	0.0	0.0	0.0	0.0	0.0	0.0	0.0	0.0	0.0	0.0	0.0	0.0	0.0	0.0	0.0
4.16770859381512e-06	0.0004042677336000667	0.02418104526131533	0.16384096024006	0.32901558723014085	0.2888805534717013	0.13904309410686005	0.04362340585146286	0.009210635992331417	0.00155455530549304	0.00018754688672168043	1.667083437526048e-05	1.250312578144536e-05	8.33541718763024e-06	4.16770859381512e-06	0.0	0.0	4.16770859381512e-06	4.16770859381512e-06	4.16770859381512e-06	0.0	0.0	0.0	0.0	0.0	0.0	0.0	0.0	0.0	0.0	0.0	0.0	0.0	0.0	0.0	0.0	0.0	0.0	0.0	0.0	0.0	0.0	0.0	0.0	0.0	0.0	0.0	0.0	0.0	0.0
2.4999270854600073e-05	0.00033332361139466765	0.01895361385292929	0.13651685159182858	0.3090409863045661	0.3030328282091772	0.16142445845329512	0.0552150562275267	0.013157949559804505	0.0020791060260742394	0.00017916144112463387	4.1665451424333456e-05	0.0	0.0	0.0	0.0	0.0	0.0	0.0	0.0	0.0	0.0	0.0	0.0	0.0	0.0	0.0	0.0	0.0	0.0	0.0	0.0	0.0	0.0	0.0	0.0	0.0	0.0	0.0	0.0	0.0	0.0	0.0	0.0	0.0	0.0	0.0	0.0	0.0	0.0
1.6665833374997917e-05	0.0004208122927186974	0.025411229438528072	0.1708206256353849	0.3322792193723647	0.28584404113127676	0.13583904138126426	0.03947302634868256	0.008299585020748963	0.0014332616702498208	0.00015415895871873073	8.332916687498959e-06	0.0	0.0	0.0	0.0	0.0	0.0	0.0	0.0	0.0	0.0	0.0	0.0	0.0	0.0	0.0	0.0	0.0	0.0	0.0	0.0	0.0	0.0	0.0	0.0	0.0	0.0	0.0	0.0	0.0	0.0	0.0	0.0	0.0	0.0	0.0	0.0	0.0	0.0
3.749468825249756e-05	0.0005957489355674613	0.025204762658623363	0.16995925577209894	0.33129056716965094	0.2819933842705617	0.1367847888215836	0.04390211386720214	0.008552954998041944	0.0012873176300024164	0.00029162535307498104	6.665722355999567e-05	3.332861177999783e-05	0.0	0.0	0.0	0.0	0.0	0.0	0.0	0.0	0.0	0.0	0.0	0.0	0.0	0.0	0.0	0.0	0.0	0.0	0.0	0.0	0.0	0.0	0.0	0.0	0.0	0.0	0.0	0.0	0.0	0.0	0.0	0.0	0.0	0.0	0.0	0.0	0.0
4.167031281903834e-06	0.0006208876610036712	0.02611061801240942	0.16591035048900113	0.3298330270565341	0.2906754341004838	0.13649110963876007	0.04050354406010526	0.008159047249967705	0.0013334500102092266	0.0001875164076856725	2.5002187691423e-05	4.167031281903834e-06	8.334062563807667e-06	8.334062563807667e-06	2.5002187691423e-05	2.0835156409519166e-05	4.167031281903834e-06	2.0835156409519166e-05	2.5002187691423e-05	1.6668125127615335e-05	4.167031281903834e-06	4.167031281903834e-06	4.167031281903834e-06	0.0	0.0	0.0	0.0	0.0	0.0	0.0	0.0	0.0	0.0	0.0	0.0	0.0	0.0	0.0	0.0	0.0	0.0	0.0	0.0	0.0	0.0	0.0	0.0	0.0	0.0
0.00027508252475742724	0.001746357240505485	0.019768430529158748	0.14559784602047282	0.3427736654329632	0.3108724283951852	0.138666599979994	0.033118268813977524	0.00604764762762162	0.0011336734353639426	0.0	0.0	0.0	0.0	0.0	0.0	0.0	0.0	0.0	0.0	0.0	0.0	0.0	0.0	0.0	0.0	0.0	0.0	0.0	0.0	0.0	0.0	0.0	0.0	0.0	0.0	0.0	0.0	0.0	0.0	0.0	0.0	0.0	0.0	0.0	0.0	0.0	0.0	0.0	0.0
8.327088017320342e-06	0.00032475643267549335	0.024173536514280957	0.16764093596469315	0.3293030227329503	0.28535265217753353	0.1390540428012324	0.04239736864018653	0.009559497043883754	0.0013989507869098176	9.159796819052378e-05	1.2490632025980514e-05	1.6654176034640685e-05	1.6654176034640685e-05	1.6654176034640685e-05	4.996252810392206e-05	6.245316012990258e-05	5.82896161212424e-05	0.00013323340827712548	6.245316012990258e-05	3.7471896077941544e-05	5.412607211258223e-05	0.00010825214422516446	2.91448080606212e-05	2.0817720043300857e-05	1.6654176034640685e-05	0.0	0.0	0.0	0.0	0.0	0.0	0.0	0.0	0.0	0.0	0.0	0.0	0.0	0.0	0.0	0.0	0.0	0.0	0.0	0.0	0.0	0.0	0.0	0.0
2.9164479330716863e-05	0.00042913448158054813	0.024968960661283738	0.16677915822979944	0.3325833895791149	0.2881825529751935	0.13710221733369998	0.04090943179261555	0.007882742127673759	0.0010582539642860118	7.082802123174095e-05	4.166354190102409e-06	0.0	0.0	0.0	0.0	0.0	0.0	0.0	0.0	0.0	0.0	0.0	0.0	0.0	0.0	0.0	0.0	0.0	0.0	0.0	0.0	0.0	0.0	0.0	0.0	0.0	0.0	0.0	0.0	0.0	0.0	0.0	0.0	0.0	0.0	0.0	0.0	0.0	0.0
4.166736112268538e-06	0.0006375106251770863	0.02499208320138669	0.1655027583793063	0.3305221753695895	0.28710061834363904	0.13752729212153536	0.043071551192519875	0.009037650627510458	0.0013958565976099602	0.00017916965282754714	2.9167152785879763e-05	0.0	0.0	0.0	0.0	0.0	0.0	0.0	0.0	0.0	0.0	0.0	0.0	0.0	0.0	0.0	0.0	0.0	0.0	0.0	0.0	0.0	0.0	0.0	0.0	0.0	0.0	0.0	0.0	0.0	0.0	0.0	0.0	0.0	0.0	0.0	0.0	0.0	0.0
1.6664861306691776e-05	4.1662153266729435e-05	0.004653662519893678	0.055485655720630266	0.1779307241715481	0.2532558972777949	0.21640155649804604	0.13562280752918435	0.07315457492105022	0.03735012040362294	0.020851907709998084	0.011544582670210727	0.005836867672668794	0.00399123428295268	0.0021747644005232765	0.0006415971603076333	0.00040412288668727556	0.0003166323648271437	0.00017498104372026363	9.165673718680477e-05	2.4997291960037663e-05	3.332972261338355e-05	0.0	0.0	0.0	0.0	0.0	0.0	0.0	0.0	0.0	0.0	0.0	0.0	0.0	0.0	0.0	0.0	0.0	0.0	0.0	0.0	0.0	0.0	0.0	0.0	0.0	0.0	0.0	0.0
8.33135463660714e-05	0.00041240205451205337	0.023419437883502668	0.15868314608613787	0.3204238993239106	0.294330096602057	0.1445864940409986	0.04501847477890668	0.011151518181098656	0.0017287560870959814	0.0001624614154138392	0.0	0.0	0.0	0.0	0.0	0.0	0.0	0.0	0.0	0.0	0.0	0.0	0.0	0.0	0.0	0.0	0.0	0.0	0.0	0.0	0.0	0.0	0.0	0.0	0.0	0.0	0.0	0.0	0.0	0.0	0.0	0.0	0.0	0.0	0.0	0.0	0.0	0.0	0.0
0.00025790563981397513	0.00017887004051614407	0.029929533523573408	0.16577924941139277	0.3332224061764241	0.2850398089834358	0.1397058211798767	0.041036115109110725	0.004629822211499264	0.00022046772435710779	0.0	0.0	0.0	0.0	0.0	0.0	0.0	0.0	0.0	0.0	0.0	0.0	0.0	0.0	0.0	0.0	0.0	0.0	0.0	0.0	0.0	0.0	0.0	0.0	0.0	0.0	0.0	0.0	0.0	0.0	0.0	0.0	0.0	0.0	0.0	0.0	0.0	0.0	0.0	0.0
6.660810703922801e-05	0.0003746706020956576	0.02668070987590077	0.16937192718068697	0.33435604531016483	0.29164359667125983	0.1336325147474512	0.03678016410572372	0.006286140101827144	0.0007992972844707362	8.326013379903501e-06	0.0	0.0	0.0	0.0	0.0	0.0	0.0	0.0	0.0	0.0	0.0	0.0	0.0	0.0	0.0	0.0	0.0	0.0	0.0	0.0	0.0	0.0	0.0	0.0	0.0	0.0	0.0	0.0	0.0	0.0	0.0	0.0	0.0	0.0	0.0	0.0	0.0	0.0	0.0
4.163890739506995e-06	0.0	4.163890739506995e-06	0.0	8.32778147901399e-06	4.9966688874083945e-05	0.0003414390406395736	0.0009452031978680879	0.0015947701532311792	0.002681545636242505	0.004584443704197202	0.008377748167888074	0.015381412391738842	0.027294303797468354	0.04682711525649567	0.06991588940706196	0.095827781479014	0.11770486342438374	0.12669470353097934	0.12407978014656895	0.10900649566955363	0.0862466688874084	0.06323700866089274	0.04227181878747502	0.025991005996002663	0.014806795469686876	0.008361092604930046	0.004417888074616922	0.0019112258494337108	0.0008535976015989341	0.0003622584943371086	0.00014573617588274483	3.331112591605596e-05	2.0819453697534977e-05	1.2491672218520986e-05	4.163890739506995e-06	0.0	0.0	0.0	0.0	0.0	0.0	0.0	0.0	0.0	0.0	0.0	0.0	0.0	0.0
0.00024583128473929384	0.0006916609028258097	0.02655394538378847	0.17016941525487286	0.33603886634278046	0.2887725935617203	0.13237806351613737	0.036853859551170404	0.006862442812976558	0.0013583220139832168	7.499937500520829e-05	0.0	0.0	0.0	0.0	0.0	0.0	0.0	0.0	0.0	0.0	0.0	0.0	0.0	0.0	0.0	0.0	0.0	0.0	0.0	0.0	0.0	0.0	0.0	0.0	0.0	0.0	0.0	0.0	0.0	0.0	0.0	0.0	0.0	0.0	0.0	0.0	0.0	0.0	0.0
0.0004420682119591963	0.0019476024055183458	0.02596108131552827	0.16711012503023578	0.35381721730571936	0.2873610195927968	0.128729429231552	0.029043047434753236	0.004341443477825692	0.0012469659941113178	0.0	0.0	0.0	0.0	0.0	0.0	0.0	0.0	0.0	0.0	0.0	0.0	0.0	0.0	0.0	0.0	0.0	0.0	0.0	0.0	0.0	0.0	0.0	0.0	0.0	0.0	0.0	0.0	0.0	0.0	0.0	0.0	0.0	0.0	0.0	0.0	0.0	0.0	0.0	0.0
2.0811134789557805e-05	0.00017897575919019712	0.009910262386787426	0.1025739211507725	0.27720015316995206	0.30675612679808206	0.1903802610548748	0.08011038225892382	0.0247694126265317	0.006642914224826851	0.0010863412360149175	0.0002039491209376665	9.156899307405435e-05	7.49200852424081e-05	0.0	0.0	0.0	0.0	0.0	0.0	0.0	0.0	0.0	0.0	0.0	0.0	0.0	0.0	0.0	0.0	0.0	0.0	0.0	0.0	0.0	0.0	0.0	0.0	0.0	0.0	0.0	0.0	0.0	0.0	0.0	0.0	0.0	0.0	0.0	0.0
8.322929671244279e-06	0.0005409904286308781	0.02328755722014149	0.16058676654182272	0.32753225135247604	0.2942696629213483	0.13965043695380774	0.04332084893882647	0.00910528506034124	0.0014024136496046608	0.00023720349563046192	5.4099042863087806e-05	4.161464835622139e-06	0.0	0.0	0.0	0.0	0.0	0.0	0.0	0.0	0.0	0.0	0.0	0.0	0.0	0.0	0.0	0.0	0.0	0.0	0.0	0.0	0.0	0.0	0.0	0.0	0.0	0.0	0.0	0.0	0.0	0.0	0.0	0.0	0.0	0.0	0.0	0.0	0.0
9.994294923314608e-05	0.0005038790357171115	0.02444854395615836	0.162665478456048	0.32686341546700426	0.28828543706300985	0.1457584628774408	0.04100159492289818	0.008532629290779846	0.0016448943727955293	0.00019572160891491108	0.0	0.0	0.0	0.0	0.0	0.0	0.0	0.0	0.0	0.0	0.0	0.0	0.0	0.0	0.0	0.0	0.0	0.0	0.0	0.0	0.0	0.0	0.0	0.0	0.0	0.0	0.0	0.0	0.0	0.0	0.0	0.0	0.0	0.0	0.0	0.0	0.0	0.0	0.0
0.000558277505582775	0.00012082125120821252	0.027618071526180715	0.17207029297070292	0.32680065326800656	0.287637902876379	0.1396860313968603	0.03834199913341999	0.0067909875679098754	0.00037496250374962503	0.0	0.0	0.0	0.0	0.0	0.0	0.0	0.0	0.0	0.0	0.0	0.0	0.0	0.0	0.0	0.0	0.0	0.0	0.0	0.0	0.0	0.0	0.0	0.0	0.0	0.0	0.0	0.0	0.0	0.0	0.0	0.0	0.0	0.0	0.0	0.0	0.0	0.0	0.0	0.0
5.834889303814351e-05	0.000387603360896239	0.02038460256068285	0.1524281475060016	0.3180431448386236	0.29919228460922914	0.14592641371032275	0.04903390904241131	0.012274106428380902	0.001900506801813817	0.0003709322485996266	0.0	0.0	0.0	0.0	0.0	0.0	0.0	0.0	0.0	0.0	0.0	0.0	0.0	0.0	0.0	0.0	0.0	0.0	0.0	0.0	0.0	0.0	0.0	0.0	0.0	0.0	0.0	0.0	0.0	0.0	0.0	0.0	0.0	0.0	0.0	0.0	0.0	0.0	0.0
2.4991148968073806e-05	0.0006747610221379928	0.01990128496157611	0.14014619822146324	0.3053585188579045	0.294362413311952	0.15961846845908742	0.05690068100880938	0.01619009933981715	0.003223858216881521	0.0010954453631005685	0.0005289793198242289	0.0003207197450902805	0.0003165545535956016	0.0001832684257658746	0.0003748672345211071	0.0004581710644146865	0.000262407064164775	5.831268092550555e-05	0.0	0.0	0.0	0.0	0.0	0.0	0.0	0.0	0.0	0.0	0.0	0.0	0.0	0.0	0.0	0.0	0.0	0.0	0.0	0.0	0.0	0.0	0.0	0.0	0.0	0.0	0.0	0.0	0.0	0.0	0.0
4.580108173827596e-05	0.0006203964708184653	0.02462432703637855	0.1664494585063018	0.326990577468366	0.28627341580303867	0.1407134143040942	0.0433611332020369	0.00953078873626488	0.0012865940233752066	0.00010409336758699083	0.0	0.0	0.0	0.0	0.0	0.0	0.0	0.0	0.0	0.0	0.0	0.0	0.0	0.0	0.0	0.0	0.0	0.0	0.0	0.0	0.0	0.0	0.0	0.0	0.0	0.0	0.0	0.0	0.0	0.0	0.0	0.0	0.0	0.0	0.0	0.0	0.0	0.0	0.0
7.509136115607322e-05	5.0060907437382145e-05	5.0060907437382145e-05	4.588916515093363e-05	2.5030453718691073e-05	5.0060907437382145e-05	3.33739382915881e-05	2.085871143224256e-05	0.0003796285480668146	0.0007509136115607323	0.002286114772973785	0.011030086605369867	0.025894004371985916	0.045551254025731305	0.0719250087606588	0.10266657766949788	0.13724197773958316	0.14698299597844044	0.1295242545096534	0.10534066447511138	0.08285080180886746	0.05870058571261702	0.035693427002853474	0.020433193719024814	0.011384684699717991	0.005936389273616233	0.0025030453718691073	0.001197290036210723	0.00100956163332054	0.00021275885660887412	0.00015435446459859497	0.0	0.0	0.0	0.0	0.0	0.0	0.0	0.0	0.0	0.0	0.0	0.0	0.0	0.0	0.0	0.0	0.0	0.0	0.0
0.00016256231555429582	7.502876102505961e-05	0.025201327175417242	0.1795021424879537	0.33526601864047884	0.2792362072127649	0.13052086633209398	0.04102822748720343	0.008119779248712006	0.0008878403387965387	0.0	0.0	0.0	0.0	0.0	0.0	0.0	0.0	0.0	0.0	0.0	0.0	0.0	0.0	0.0	0.0	0.0	0.0	0.0	0.0	0.0	0.0	0.0	0.0	0.0	0.0	0.0	0.0	0.0	0.0	0.0	0.0	0.0	0.0	0.0	0.0	0.0	0.0	0.0	0.0
0.0004082329760600519	0.0009747603714086953	0.02555621742988182	0.16855439704406	0.3268154911917487	0.2900578607758926	0.13257990743942114	0.04368925972365127	0.009139419892609734	0.0014954656980159045	0.0007289874572500927	0.0	0.0	0.0	0.0	0.0	0.0	0.0	0.0	0.0	0.0	0.0	0.0	0.0	0.0	0.0	0.0	0.0	0.0	0.0	0.0	0.0	0.0	0.0	0.0	0.0	0.0	0.0	0.0	0.0	0.0	0.0	0.0	0.0	0.0	0.0	0.0	0.0	0.0	0.0
0.0001832241622699808	0.0009327775533744477	0.030211165847016153	0.18243296702381498	0.33191056995207024	0.27443231741087604	0.1376971221313967	0.03361746959103534	0.006729323777915659	0.0016198681618868757	0.00023319438834361192	0.0	0.0	0.0	0.0	0.0	0.0	0.0	0.0	0.0	0.0	0.0	0.0	0.0	0.0	0.0	0.0	0.0	0.0	0.0	0.0	0.0	0.0	0.0	0.0	0.0	0.0	0.0	0.0	0.0	0.0	0.0	0.0	0.0	0.0	0.0	0.0	0.0	0.0	0.0
3.743682535720971e-05	0.0007029803872631601	0.02628897069528504	0.16992575029637486	0.3324722863501175	0.2764127202013269	0.14217674341215866	0.04189596722197957	0.008385848880014975	0.0011605415860735009	0.00014142800690501446	0.00011231047607162913	9.151223976206818e-05	6.655435619059503e-05	5.407541440485847e-05	7.487365071441941e-05	0.0	0.0	0.0	0.0	0.0	0.0	0.0	0.0	0.0	0.0	0.0	0.0	0.0	0.0	0.0	0.0	0.0	0.0	0.0	0.0	0.0	0.0	0.0	0.0	0.0	0.0	0.0	0.0	0.0	0.0	0.0	0.0	0.0	0.0
1.66668750026042e-05	0.0008250103126289078	0.025079480160168668	0.16960212002650032	0.33497502052108985	0.28289936957545303	0.13403917548969363	0.041333850006458416	0.00928761609520119	0.0018000225002812536	0.0001416684375221357	0.0	0.0	0.0	0.0	0.0	0.0	0.0	0.0	0.0	0.0	0.0	0.0	0.0	0.0	0.0	0.0	0.0	0.0	0.0	0.0	0.0	0.0	0.0	0.0	0.0	0.0	0.0	0.0	0.0	0.0	0.0	0.0	0.0	0.0	0.0	0.0	0.0	0.0	0.0
1.2499375031248437e-05	0.0005958035431561755	0.021878072763028514	0.163916804159792	0.33376247854273955	0.29186457343799477	0.13958468743229505	0.03947302634868256	0.007391297101811576	0.0011291102111561089	0.0002458210422812193	3.749812509374531e-05	2.4998750062496874e-05	6.249687515624219e-05	2.0832291718747398e-05	0.0	0.0	0.0	0.0	0.0	0.0	0.0	0.0	0.0	0.0	0.0	0.0	0.0	0.0	0.0	0.0	0.0	0.0	0.0	0.0	0.0	0.0	0.0	0.0	0.0	0.0	0.0	0.0	0.0	0.0	0.0	0.0	0.0	0.0	0.0
0.00016249864584461795	0.0005208289930917243	0.016829026424779795	0.13820718160681994	0.32133065557787016	0.3032099732502229	0.15523620636494695	0.04991208406596612	0.011974900209164923	0.002208314930708911	0.00038749677086024286	2.083315972366897e-05	0.0	0.0	0.0	0.0	0.0	0.0	0.0	0.0	0.0	0.0	0.0	0.0	0.0	0.0	0.0	0.0	0.0	0.0	0.0	0.0	0.0	0.0	0.0	0.0	0.0	0.0	0.0	0.0	0.0	0.0	0.0	0.0	0.0	0.0	0.0	0.0	0.0	0.0
0.0001125159397581324	0.0009709708875424018	0.03017927539734796	0.16645691472958668	0.32686713951143076	0.28550294625071887	0.1399906653442571	0.04026820466232716	0.008467866281056483	0.0010918213413566922	9.167965461773751e-05	0.0	0.0	0.0	0.0	0.0	0.0	0.0	0.0	0.0	0.0	0.0	0.0	0.0	0.0	0.0	0.0	0.0	0.0	0.0	0.0	0.0	0.0	0.0	0.0	0.0	0.0	0.0	0.0	0.0	0.0	0.0	0.0	0.0	0.0	0.0	0.0	0.0	0.0	0.0
0.0007790108644937679	0.0003082716789975338	0.018950376591348395	0.15014080517229889	0.33801573018729586	0.3114252149570086	0.13400653202692794	0.037400853162700795	0.008073385322935413	0.0008998200359928015	0.0	0.0	0.0	0.0	0.0	0.0	0.0	0.0	0.0	0.0	0.0	0.0	0.0	0.0	0.0	0.0	0.0	0.0	0.0	0.0	0.0	0.0	0.0	0.0	0.0	0.0	0.0	0.0	0.0	0.0	0.0	0.0	0.0	0.0	0.0	0.0	0.0	0.0	0.0	0.0
2.0835416875020834e-05	0.0005000500050005	0.025965096509650964	0.171017101710171	0.3316206620662066	0.28654948828216154	0.13737207054038736	0.03742874287428743	0.007842450911757842	0.0011376137613761377	0.0003583691702503584	8.75087508750875e-05	0.00010001000100010001	0.0	0.0	0.0	0.0	0.0	0.0	0.0	0.0	0.0	0.0	0.0	0.0	0.0	0.0	0.0	0.0	0.0	0.0	0.0	0.0	0.0	0.0	0.0	0.0	0.0	0.0	0.0	0.0	0.0	0.0	0.0	0.0	0.0	0.0	0.0	0.0	0.0
0.00038749677086024286	0.0009249922917309023	0.031933067224439796	0.17301105824118132	0.3525262289480921	0.2785893450887909	0.1199906667444438	0.035399705002458315	0.006083282639311339	0.001029158090349247	0.00012499895834201382	0.0	0.0	0.0	0.0	0.0	0.0	0.0	0.0	0.0	0.0	0.0	0.0	0.0	0.0	0.0	0.0	0.0	0.0	0.0	0.0	0.0	0.0	0.0	0.0	0.0	0.0	0.0	0.0	0.0	0.0	0.0	0.0	0.0	0.0	0.0	0.0	0.0	0.0	0.0
0.00020827085207771002	0.0010038655070145623	0.027545902895797926	0.1754848545436369	0.33195041487553734	0.2873346329434503	0.13104402012729516	0.036214135759272216	0.007668532773501283	0.0013370988703388983	0.00020827085207771002	0.0	0.0	0.0	0.0	0.0	0.0	0.0	0.0	0.0	0.0	0.0	0.0	0.0	0.0	0.0	0.0	0.0	0.0	0.0	0.0	0.0	0.0	0.0	0.0	0.0	0.0	0.0	0.0	0.0	0.0	0.0	0.0	0.0	0.0	0.0	0.0	0.0	0.0	0.0
0.0003666483342499542	0.0001833241671249771	0.0001416595836874823	0.00011249437528123593	9.99950002499875e-05	0.00021665583387497293	0.001070779794343616	0.00767878272753029	0.018682399213372666	0.04218539073046348	0.07607536289852174	0.12075229571854741	0.15702964851757412	0.1553089012216056	0.13710564471776412	0.09943252837358132	0.07457960435311568	0.05334316617502458	0.030694298618402414	0.013049347532623368	0.007266303351499092	0.003208172924687099	0.0009416195856873823	0.00043331166774994586	4.1664583437494795e-05	0.0	0.0	0.0	0.0	0.0	0.0	0.0	0.0	0.0	0.0	0.0	0.0	0.0	0.0	0.0	0.0	0.0	0.0	0.0	0.0	0.0	0.0	0.0	0.0	0.0
2.4972218407022188e-05	0.0007200322974024731	0.02590035252448318	0.17161324692945765	0.33280059267398354	0.28473739631326817	0.13651479395838795	0.03836981358238959	0.00742091090328676	0.001415092376397924	0.0003204768028901181	5.410647321521474e-05	5.410647321521474e-05	5.410647321521474e-05	0.0	0.0	0.0	0.0	0.0	0.0	0.0	0.0	0.0	0.0	0.0	0.0	0.0	0.0	0.0	0.0	0.0	0.0	0.0	0.0	0.0	0.0	0.0	0.0	0.0	0.0	0.0	0.0	0.0	0.0	0.0	0.0	0.0	0.0	0.0	0.0
1.6674100536489185e-05	0.0004293580888145965	0.024135760526568094	0.1663408269520161	0.32666647213549377	0.28725723551750154	0.1409503403600772	0.04348188567402967	0.008974834613765303	0.0015715339755641056	0.00016674100536489183	8.337050268244592e-06	0.0	0.0	0.0	0.0	0.0	0.0	0.0	0.0	0.0	0.0	0.0	0.0	0.0	0.0	0.0	0.0	0.0	0.0	0.0	0.0	0.0	0.0	0.0	0.0	0.0	0.0	0.0	0.0	0.0	0.0	0.0	0.0	0.0	0.0	0.0	0.0	0.0	0.0
8.332604230463169e-06	0.0005666170876714954	0.02417288487257365	0.1676603297211494	0.33257090004624595	0.28685823323792503	0.1371754971439999	0.04094641718849601	0.008536753034109515	0.0012665558430304015	0.00016248578249403178	1.6665208460926337e-05	4.166302115231584e-06	1.2498906345694752e-05	4.166302115231584e-06	0.0	4.166302115231584e-06	0.0	1.6665208460926337e-05	8.332604230463169e-06	4.166302115231584e-06	4.166302115231584e-06	0.0	0.0	0.0	0.0	0.0	0.0	0.0	0.0	0.0	0.0	0.0	0.0	0.0	0.0	0.0	0.0	0.0	0.0	0.0	0.0	0.0	0.0	0.0	0.0	0.0	0.0	0.0	0.0
7.083244792773424e-05	0.0005833260417578114	0.025862176722790967	0.1721478481518981	0.3316583542705716	0.2855964300446244	0.1340358245521931	0.0405911592771757	0.00776656958454686	0.0015541472398261688	0.00013333166668749974	0.0	0.0	0.0	0.0	0.0	0.0	0.0	0.0	0.0	0.0	0.0	0.0	0.0	0.0	0.0	0.0	0.0	0.0	0.0	0.0	0.0	0.0	0.0	0.0	0.0	0.0	0.0	0.0	0.0	0.0	0.0	0.0	0.0	0.0	0.0	0.0	0.0	0.0	0.0
0.0003911646720042612	0.001219268605289878	0.02649516453884182	0.1678179669424239	0.3197854420160794	0.29297817800489373	0.1429290743545783	0.040335735805716	0.006870349717862077	0.0008530718910731228	0.00029129284085423706	3.329061038334138e-05	0.0	0.0	0.0	0.0	0.0	0.0	0.0	0.0	0.0	0.0	0.0	0.0	0.0	0.0	0.0	0.0	0.0	0.0	0.0	0.0	0.0	0.0	0.0	0.0	0.0	0.0	0.0	0.0	0.0	0.0	0.0	0.0	0.0	0.0	0.0	0.0	0.0	0.0
7.499812504687383e-05	0.00043748906277343066	0.02511187220319492	0.16977908885611193	0.34459138521536964	0.28225544361390964	0.13074256476921411	0.03710740564819213	0.007908135629942584	0.0015791271884869544	0.00037915718773697324	3.3332500020832816e-05	0.0	0.0	0.0	0.0	0.0	0.0	0.0	0.0	0.0	0.0	0.0	0.0	0.0	0.0	0.0	0.0	0.0	0.0	0.0	0.0	0.0	0.0	0.0	0.0	0.0	0.0	0.0	0.0	0.0	0.0	0.0	0.0	0.0	0.0	0.0	0.0	0.0	0.0
7.911688895736432e-05	0.0008827779188926967	0.02618352619810036	0.16031996535513074	0.33994861566264556	0.297046441613818	0.13064696794933187	0.03836336305074724	0.005729728379228069	0.0007994969831481027	0.0	0.0	0.0	0.0	0.0	0.0	0.0	0.0	0.0	0.0	0.0	0.0	0.0	0.0	0.0	0.0	0.0	0.0	0.0	0.0	0.0	0.0	0.0	0.0	0.0	0.0	0.0	0.0	0.0	0.0	0.0	0.0	0.0	0.0	0.0	0.0	0.0	0.0	0.0	0.0
2.0851665422517296e-05	0.0005004399701404151	0.02793289100000417	0.17375692796583664	0.3330428001284463	0.2822398024930251	0.13465588496553219	0.03920113099433252	0.0075941765468807996	0.0009341546109287749	0.00012093965945060032	0.0	0.0	0.0	0.0	0.0	0.0	0.0	0.0	0.0	0.0	0.0	0.0	0.0	0.0	0.0	0.0	0.0	0.0	0.0	0.0	0.0	0.0	0.0	0.0	0.0	0.0	0.0	0.0	0.0	0.0	0.0	0.0	0.0	0.0	0.0	0.0	0.0	0.0	0.0
2.4996875390576178e-05	0.0005374328208973878	0.02503853684956047	0.16859142607174105	0.33142107236595425	0.28982210557013705	0.13611215264758572	0.03865350164562763	0.008232304295296422	0.0014664833562471357	9.998750156230471e-05	0.0	0.0	0.0	0.0	0.0	0.0	0.0	0.0	0.0	0.0	0.0	0.0	0.0	0.0	0.0	0.0	0.0	0.0	0.0	0.0	0.0	0.0	0.0	0.0	0.0	0.0	0.0	0.0	0.0	0.0	0.0	0.0	0.0	0.0	0.0	0.0	0.0	0.0	0.0
4.1669444629641975e-06	0.00047086472431495435	0.025072504833655578	0.16797369824654976	0.33054703646909794	0.28941512767517835	0.13581738782585506	0.04075688379225282	0.008354723648243216	0.0013542569504633641	0.0001791786119074605	1.666777785185679e-05	1.666777785185679e-05	1.2500833388892593e-05	8.333888925928395e-06	0.0	0.0	0.0	0.0	0.0	0.0	0.0	0.0	0.0	0.0	0.0	0.0	0.0	0.0	0.0	0.0	0.0	0.0	0.0	0.0	0.0	0.0	0.0	0.0	0.0	0.0	0.0	0.0	0.0	0.0	0.0	0.0	0.0	0.0	0.0
5.836884104496902e-05	0.0006003652221768242	0.021091997631892734	0.1700200955581312	0.32944207726366875	0.2977061045469327	0.12435064664337472	0.045119114127761054	0.010272916023914547	0.001338314141102504	0.0	0.0	0.0	0.0	0.0	0.0	0.0	0.0	0.0	0.0	0.0	0.0	0.0	0.0	0.0	0.0	0.0	0.0	0.0	0.0	0.0	0.0	0.0	0.0	0.0	0.0	0.0	0.0	0.0	0.0	0.0	0.0	0.0	0.0	0.0	0.0	0.0	0.0	0.0	0.0
1.2501250125012502e-05	0.0007042370903757042	0.02765693235990266	0.17164633129979665	0.32935376871020433	0.2796279627962796	0.13824299096576323	0.042537587092042535	0.007938293829382938	0.0020835416875020834	0.0001416808347501417	5.417208387505417e-05	0.0	0.0	0.0	0.0	0.0	0.0	0.0	0.0	0.0	0.0	0.0	0.0	0.0	0.0	0.0	0.0	0.0	0.0	0.0	0.0	0.0	0.0	0.0	0.0	0.0	0.0	0.0	0.0	0.0	0.0	0.0	0.0	0.0	0.0	0.0	0.0	0.0	0.0
0.0036377560788818687	0.008349357773726578	0.06504674141964055	0.17578186782542102	0.24192326582257406	0.27192851018488456	0.18693238102373283	0.042808147907665926	0.0035919719634726	0.0	0.0	0.0	0.0	0.0	0.0	0.0	0.0	0.0	0.0	0.0	0.0	0.0	0.0	0.0	0.0	0.0	0.0	0.0	0.0	0.0	0.0	0.0	0.0	0.0	0.0	0.0	0.0	0.0	0.0	0.0	0.0	0.0	0.0	0.0	0.0	0.0	0.0	0.0	0.0	0.0
2.0831597366886094e-05	0.00021664861261561536	0.011657361886509458	0.09658778435130405	0.24650029164236315	0.2887801016581952	0.1953212232313974	0.0920631614032164	0.03623448045996167	0.015369552537288559	0.008011832347304392	0.004170485792850596	0.002758103491375719	0.0010915757020248313	0.0005874510457461878	0.0004166319473377219	0.00021248229314223813	0.0	0.0	0.0	0.0	0.0	0.0	0.0	0.0	0.0	0.0	0.0	0.0	0.0	0.0	0.0	0.0	0.0	0.0	0.0	0.0	0.0	0.0	0.0	0.0	0.0	0.0	0.0	0.0	0.0	0.0	0.0	0.0	0.0
0.0040659034254299994	0.006080127844987952	0.034087835166527254	0.21306249505807542	0.3404580279744144	0.2558397942494725	0.10471053847210257	0.0329309046114919	0.007220411917217041	0.0015439612802809926	0.0	0.0	0.0	0.0	0.0	0.0	0.0	0.0	0.0	0.0	0.0	0.0	0.0	0.0	0.0	0.0	0.0	0.0	0.0	0.0	0.0	0.0	0.0	0.0	0.0	0.0	0.0	0.0	0.0	0.0	0.0	0.0	0.0	0.0	0.0	0.0	0.0	0.0	0.0	0.0
4.1666493056278935e-05	0.0004499981250078125	0.025616559931000288	0.1728909462877238	0.33184861729742793	0.2856863096403765	0.13547860217249094	0.038887337969425124	0.00814996604180816	0.0009208294965437644	2.9166545139395252e-05	0.0	0.0	0.0	0.0	0.0	0.0	0.0	0.0	0.0	0.0	0.0	0.0	0.0	0.0	0.0	0.0	0.0	0.0	0.0	0.0	0.0	0.0	0.0	0.0	0.0	0.0	0.0	0.0	0.0	0.0	0.0	0.0	0.0	0.0	0.0	0.0	0.0	0.0	0.0
4.584670528904264e-05	4.167882299003876e-05	0.0038261159504855585	0.027958154461718	0.10974867669737007	0.1775184428791731	0.1701037802692452	0.13293043804442964	0.09894552577835201	0.07034551744258742	0.05079814946025924	0.03415162755803776	0.02564497978577085	0.022135622890009587	0.018330346351019048	0.016313091318301172	0.011486683616054682	0.008665027299629058	0.0064185387404659695	0.004747217938565415	0.0032467803109240195	0.0019255616221397908	0.0020631017380069185	0.0014587588046513567	0.0006460217563456008	0.0003125911724252907	9.169341057808527e-05	6.668611678406201e-05	3.3343058392031006e-05	0.0	0.0	0.0	0.0	0.0	0.0	0.0	0.0	0.0	0.0	0.0	0.0	0.0	0.0	0.0	0.0	0.0	0.0	0.0	0.0	0.0
0.0001249885427169176	0.0003874644824224446	0.023818649957087268	0.16389747606469407	0.33871895076284675	0.29329394805476167	0.135529243152711	0.03772154219196574	0.005578655289931757	0.0007915941038738115	0.00013748739698860938	0.0	0.0	0.0	0.0	0.0	0.0	0.0	0.0	0.0	0.0	0.0	0.0	0.0	0.0	0.0	0.0	0.0	0.0	0.0	0.0	0.0	0.0	0.0	0.0	0.0	0.0	0.0	0.0	0.0	0.0	0.0	0.0	0.0	0.0	0.0	0.0	0.0	0.0	0.0
2.08340278009267e-05	0.00042501416713890464	0.025759191973065768	0.1706181872729091	0.3327152571752392	0.28554701823394113	0.1338669622320744	0.04072635754525151	0.008850295009833661	0.0012458748624954166	0.00017500583352778425	5.000166672222407e-05	0.0	0.0	0.0	0.0	0.0	0.0	0.0	0.0	0.0	0.0	0.0	0.0	0.0	0.0	0.0	0.0	0.0	0.0	0.0	0.0	0.0	0.0	0.0	0.0	0.0	0.0	0.0	0.0	0.0	0.0	0.0	0.0	0.0	0.0	0.0	0.0	0.0	0.0
6.249557323022952e-05	0.0006916176770812067	0.02823966635696638	0.17122537153618286	0.33743026535620396	0.2865797006045405	0.12747847027502218	0.03913472795676973	0.008182753721611386	0.0008499397959311215	0.00012499114646045905	0.0	0.0	0.0	0.0	0.0	0.0	0.0	0.0	0.0	0.0	0.0	0.0	0.0	0.0	0.0	0.0	0.0	0.0	0.0	0.0	0.0	0.0	0.0	0.0	0.0	0.0	0.0	0.0	0.0	0.0	0.0	0.0	0.0	0.0	0.0	0.0	0.0	0.0	0.0
8.306889734345666e-06	0.0005233340532637769	0.024858367530029405	0.16764134172882988	0.33191423967038264	0.28598129288431823	0.13685600837334486	0.04130600920403382	0.008929906464421591	0.0013581764715655165	0.00015783090495256766	1.6613779468691332e-05	2.4920669203036998e-05	1.6613779468691332e-05	2.4920669203036998e-05	1.6613779468691332e-05	2.4920669203036998e-05	5.399478327324683e-05	4.5687893538901166e-05	4.9841338406073996e-05	4.5687893538901166e-05	1.6613779468691332e-05	2.907411407020983e-05	2.0767224335864165e-05	2.4920669203036998e-05	2.907411407020983e-05	2.4920669203036998e-05	0.0	0.0	0.0	0.0	0.0	0.0	0.0	0.0	0.0	0.0	0.0	0.0	0.0	0.0	0.0	0.0	0.0	0.0	0.0	0.0	0.0	0.0	0.0
8.333090284866692e-06	0.00044165378509793466	0.024870107955184642	0.16786177069835462	0.3357902061189882	0.285733332777794	0.13724183044661198	0.038882199269187984	0.007778939780923057	0.0012082980913056703	0.00017082835083976716	1.2499635427300036e-05	0.0	0.0	0.0	0.0	0.0	0.0	0.0	0.0	0.0	0.0	0.0	0.0	0.0	0.0	0.0	0.0	0.0	0.0	0.0	0.0	0.0	0.0	0.0	0.0	0.0	0.0	0.0	0.0	0.0	0.0	0.0	0.0	0.0	0.0	0.0	0.0	0.0	0.0
0.00044208480521159595	0.00038786685740262666	0.03055806950740909	0.17971164392988367	0.3121619198158258	0.2760194016840929	0.14493291571611483	0.04223995195455702	0.011652688167558482	0.0014763964249519337	0.00033781952096357805	7.924161602849362e-05	0.0	0.0	0.0	0.0	0.0	0.0	0.0	0.0	0.0	0.0	0.0	0.0	0.0	0.0	0.0	0.0	0.0	0.0	0.0	0.0	0.0	0.0	0.0	0.0	0.0	0.0	0.0	0.0	0.0	0.0	0.0	0.0	0.0	0.0	0.0	0.0	0.0	0.0
4.16413348546301e-06	8.32826697092602e-06	0.00042890574900269004	0.0057756531443371945	0.02890325052259875	0.06829595329507883	0.10512771397399916	0.12357482531460029	0.1222672874001649	0.10909196905215994	0.0937513012917142	0.07866048154039626	0.06618890175143455	0.051210513604224094	0.04146644124824066	0.03247191291964055	0.024318539555103977	0.017643433577906775	0.011730364028549298	0.007695318681135642	0.004922005779817278	0.002952370641193274	0.0015657141905340917	0.0009952279030256595	0.0004872036177991722	0.00022069907472953954	0.00013741640502027932	4.580546834009311e-05	2.498480091277806e-05	1.665653394185204e-05	1.249240045638903e-05	4.16413348546301e-06	0.0	0.0	0.0	0.0	0.0	0.0	0.0	0.0	0.0	0.0	0.0	0.0	0.0	0.0	0.0	0.0	0.0	0.0
3.7475172698087516e-05	0.0012866475959676714	0.026178490083652913	0.1622008752534779	0.31721484516507814	0.2953085247690072	0.13974075508309078	0.044545488613793364	0.010876127898600511	0.0022859855345833385	0.0003247848300500918	0.0	0.0	0.0	0.0	0.0	0.0	0.0	0.0	0.0	0.0	0.0	0.0	0.0	0.0	0.0	0.0	0.0	0.0	0.0	0.0	0.0	0.0	0.0	0.0	0.0	0.0	0.0	0.0	0.0	0.0	0.0	0.0	0.0	0.0	0.0	0.0	0.0	0.0	0.0
4.1663194733772185e-06	0.0005166236146987751	0.02552703941338222	0.1654362136488626	0.3273685526206149	0.28887592700608283	0.13843429714190483	0.04282976418631781	0.00922839763353054	0.0014040496625281227	0.00014998750104157986	2.916423631364053e-05	2.0831597366886094e-05	1.2498958420131656e-05	3.333055578701775e-05	1.6665277893508874e-05	2.0831597366886094e-05	1.6665277893508874e-05	1.2498958420131656e-05	1.6665277893508874e-05	2.916423631364053e-05	4.1663194733772185e-06	4.1663194733772185e-06	8.332638946754437e-06	0.0	0.0	0.0	0.0	0.0	0.0	0.0	0.0	0.0	0.0	0.0	0.0	0.0	0.0	0.0	0.0	0.0	0.0	0.0	0.0	0.0	0.0	0.0	0.0	0.0	0.0
0.00047595190380761524	0.0008016032064128256	0.03517451569806279	0.17823563794255176	0.3396626586506346	0.27092100868403474	0.12768871075484303	0.03989228456913828	0.005648797595190381	0.0013360053440213762	0.0001628256513026052	0.0	0.0	0.0	0.0	0.0	0.0	0.0	0.0	0.0	0.0	0.0	0.0	0.0	0.0	0.0	0.0	0.0	0.0	0.0	0.0	0.0	0.0	0.0	0.0	0.0	0.0	0.0	0.0	0.0	0.0	0.0	0.0	0.0	0.0	0.0	0.0	0.0	0.0	0.0
5.8332847226273116e-05	0.00036249697919184005	0.02373313555720369	0.15859034508045766	0.331334738877176	0.2930392246731277	0.13902384146798777	0.04366630278081016	0.009141590486745944	0.000949992083399305	9.999916667361106e-05	0.0	0.0	0.0	0.0	0.0	0.0	0.0	0.0	0.0	0.0	0.0	0.0	0.0	0.0	0.0	0.0	0.0	0.0	0.0	0.0	0.0	0.0	0.0	0.0	0.0	0.0	0.0	0.0	0.0	0.0	0.0	0.0	0.0	0.0	0.0	0.0	0.0	0.0	0.0
0.00014573374860511984	7.078496360820106e-05	2.4982928332306256e-05	2.081910694358855e-05	2.9146749721023966e-05	5.829349944204793e-05	0.00163638180576606	0.004913309238686897	0.017846138472044103	0.0374785563198481	0.07849636082010626	0.122308089472194	0.15838760180543296	0.16131893206309023	0.14312719641578256	0.10791375893139687	0.07920421045618826	0.04297480055295548	0.024133508769007845	0.010063956296530703	0.005700271481154544	0.003322729468196732	0.000645392315251245	0.0001748804983261438	4.1638213887177096e-06	0.0	0.0	0.0	0.0	0.0	0.0	0.0	0.0	0.0	0.0	0.0	0.0	0.0	0.0	0.0	0.0	0.0	0.0	0.0	0.0	0.0	0.0	0.0	0.0	0.0
5.8351324991872495e-05	0.0004584746963647125	0.025174428782207846	0.16541767044838826	0.3304435534289739	0.29024782641314406	0.1357501896418062	0.04337587422788693	0.0080149712828122	0.0009794686695064312	7.919108391754125e-05	0.0	0.0	0.0	0.0	0.0	0.0	0.0	0.0	0.0	0.0	0.0	0.0	0.0	0.0	0.0	0.0	0.0	0.0	0.0	0.0	0.0	0.0	0.0	0.0	0.0	0.0	0.0	0.0	0.0	0.0	0.0	0.0	0.0	0.0	0.0	0.0	0.0	0.0	0.0
3.747532874191158e-05	0.00021652412161993355	0.019803629277392383	0.14764863131771583	0.31459705693751616	0.2913581891921152	0.15262868611497432	0.051932477785457905	0.014090723606958752	0.003914089890821875	0.0013657675363718885	0.0005621299311286736	0.00032895010784566827	0.0002206880470357015	0.00021652412161993355	0.0003955729144979555	0.0002290158978672374	0.00021652412161993355	0.00016239309121495016	7.495065748382316e-05	0.0	0.0	0.0	0.0	0.0	0.0	0.0	0.0	0.0	0.0	0.0	0.0	0.0	0.0	0.0	0.0	0.0	0.0	0.0	0.0	0.0	0.0	0.0	0.0	0.0	0.0	0.0	0.0	0.0	0.0
0.0005583286805943284	0.0004208298264181132	0.032328897259189505	0.15847784601794984	0.3369555253706219	0.2944683794301714	0.13154890375913533	0.036212198231681404	0.006504112465729453	0.002524978958508679	0.0	0.0	0.0	0.0	0.0	0.0	0.0	0.0	0.0	0.0	0.0	0.0	0.0	0.0	0.0	0.0	0.0	0.0	0.0	0.0	0.0	0.0	0.0	0.0	0.0	0.0	0.0	0.0	0.0	0.0	0.0	0.0	0.0	0.0	0.0	0.0	0.0	0.0	0.0	0.0
0.0001748936063894464	0.0003747720136916709	0.023494041124982303	0.1558926652952787	0.3350336878398974	0.2954369425266296	0.14063528020454225	0.039784131320113596	0.007882704687981478	0.0011576291089587167	0.00013325227153481632	0.0	0.0	0.0	0.0	0.0	0.0	0.0	0.0	0.0	0.0	0.0	0.0	0.0	0.0	0.0	0.0	0.0	0.0	0.0	0.0	0.0	0.0	0.0	0.0	0.0	0.0	0.0	0.0	0.0	0.0	0.0	0.0	0.0	0.0	0.0	0.0	0.0	0.0	0.0
6.669946056811265e-05	7.08681768536197e-05	0.004764842714334548	0.057553297037710206	0.17523615777757398	0.2501313145629935	0.22671146647101492	0.13672555673205994	0.071043262937611	0.04116607331938203	0.01879674173135125	0.009758964824371982	0.004318790071785294	0.0021010330078955488	0.000917117582811549	0.0004377152099782393	0.00017091736770578867	2.9181013998549286e-05	0.0	0.0	0.0	0.0	0.0	0.0	0.0	0.0	0.0	0.0	0.0	0.0	0.0	0.0	0.0	0.0	0.0	0.0	0.0	0.0	0.0	0.0	0.0	0.0	0.0	0.0	0.0	0.0	0.0	0.0	0.0	0.0
0.0007991375973428674	0.0007991375973428674	0.03104566322177317	0.1589493005464936	0.32578176051677565	0.2984112978077824	0.13305640995758744	0.04318256548141797	0.006796831752400535	0.001169571171111176	8.324349972321536e-06	0.0	0.0	0.0	0.0	0.0	0.0	0.0	0.0	0.0	0.0	0.0	0.0	0.0	0.0	0.0	0.0	0.0	0.0	0.0	0.0	0.0	0.0	0.0	0.0	0.0	0.0	0.0	0.0	0.0	0.0	0.0	0.0	0.0	0.0	0.0	0.0	0.0	0.0	0.0
8.330278897737497e-06	0.0003290460164606311	0.011999766752190864	0.0970394188797441	0.26867648528872745	0.3046799506847489	0.1895721568758122	0.080857852120889	0.029293425743893906	0.009646462963580021	0.0037111392489420545	0.0019951017960081305	0.0010121288860751058	0.0005497984072506748	0.0003457065742561061	0.0001915964146479624	6.247709173303122e-05	2.082569724434374e-05	8.330278897737497e-06	0.0	0.0	0.0	0.0	0.0	0.0	0.0	0.0	0.0	0.0	0.0	0.0	0.0	0.0	0.0	0.0	0.0	0.0	0.0	0.0	0.0	0.0	0.0	0.0	0.0	0.0	0.0	0.0	0.0	0.0	0.0
3.7501093781901975e-05	0.0005208485247486385	0.027296629485026647	0.170613309554862	0.3329513777485177	0.2812790373052547	0.13698316200889193	0.041130366302350486	0.00789189684699137	0.001237536094802765	5.8335034771847514e-05	0.0	0.0	0.0	0.0	0.0	0.0	0.0	0.0	0.0	0.0	0.0	0.0	0.0	0.0	0.0	0.0	0.0	0.0	0.0	0.0	0.0	0.0	0.0	0.0	0.0	0.0	0.0	0.0	0.0	0.0	0.0	0.0	0.0	0.0	0.0	0.0	0.0	0.0	0.0
4.166614583984367e-05	0.000249996875039062	0.02304137864943355	0.16440211164027116	0.33084586442669467	0.2909588630142123	0.13818577267784152	0.04209947375657804	0.008779056928455061	0.0011666520835156228	0.00022916380211914018	0.0	0.0	0.0	0.0	0.0	0.0	0.0	0.0	0.0	0.0	0.0	0.0	0.0	0.0	0.0	0.0	0.0	0.0	0.0	0.0	0.0	0.0	0.0	0.0	0.0	0.0	0.0	0.0	0.0	0.0	0.0	0.0	0.0	0.0	0.0	0.0	0.0	0.0	0.0
3.331390022486883e-05	0.0006496210543849422	0.029570250687099193	0.16555759140501375	0.3240193220621304	0.2850712084617307	0.139685183642875	0.04140501374198384	0.010385608395102856	0.0019571916382110435	0.0003747813775297743	0.00015407678854001834	6.662780044973766e-05	4.580661280919464e-05	5.413508786541184e-05	4.580661280919464e-05	4.997085033730324e-05	0.00017489797618056133	0.00032897476472057966	8.744898809028066e-05	3.331390022486883e-05	2.498542516865162e-05	0.0001249271258432581	1.6656950112434415e-05	4.164237528108603e-05	4.164237528108603e-05	0.0	0.0	0.0	0.0	0.0	0.0	0.0	0.0	0.0	0.0	0.0	0.0	0.0	0.0	0.0	0.0	0.0	0.0	0.0	0.0	0.0	0.0	0.0	0.0
4.5843074986768024e-05	0.0004834360634968264	0.024576055745179185	0.1670396625949681	0.3290449220459348	0.28899891226885716	0.13787096424656906	0.04176304131294567	0.008747692217929643	0.0012127577110135903	0.00015419943404640151	6.251328407286548e-05	0.0	0.0	0.0	0.0	0.0	0.0	0.0	0.0	0.0	0.0	0.0	0.0	0.0	0.0	0.0	0.0	0.0	0.0	0.0	0.0	0.0	0.0	0.0	0.0	0.0	0.0	0.0	0.0	0.0	0.0	0.0	0.0	0.0	0.0	0.0	0.0	0.0	0.0
2.4978456081629593e-05	0.00021231687669385157	0.022767862718405377	0.1626388906235039	0.32319624324020535	0.28565778682552967	0.1460115650251658	0.04573139000945018	0.010582539226583738	0.0024978456081629595	0.00047042758953735734	0.00017068611655780223	3.746768412244439e-05	0.0	0.0	0.0	0.0	0.0	0.0	0.0	0.0	0.0	0.0	0.0	0.0	0.0	0.0	0.0	0.0	0.0	0.0	0.0	0.0	0.0	0.0	0.0	0.0	0.0	0.0	0.0	0.0	0.0	0.0	0.0	0.0	0.0	0.0	0.0	0.0	0.0
8.336007802503302e-06	0.0006835526398052709	0.024616231040792254	0.16749540477569888	0.3294348603510293	0.2872004768196463	0.1368188960624867	0.04230107159380301	0.009244632652976164	0.0013004172171905152	0.00014588013654380781	4.168003901251652e-05	5.001604681501982e-05	4.168003901251651e-06	1.6672015605006605e-05	0.00013337612484005284	7.502407022252973e-05	3.7512035111264864e-05	6.668806242002642e-05	5.835205461752312e-05	0.00012504011703754956	4.5848042913768166e-05	2.084001950625826e-05	1.2504011703754955e-05	8.336007802503302e-06	5.001604681501982e-05	4.168003901251651e-06	0.0	0.0	0.0	0.0	0.0	0.0	0.0	0.0	0.0	0.0	0.0	0.0	0.0	0.0	0.0	0.0	0.0	0.0	0.0	0.0	0.0	0.0	0.0
2.083315972366897e-05	0.0002708310764076966	0.006574945208789927	0.07239523003974967	0.21543570470246082	0.2762935308872426	0.21336905525787286	0.11725318955675369	0.052916225698119185	0.022249814584878458	0.010841576320197333	0.005895784201798319	0.0035791368405263288	0.001574986875109374	0.0006541612153232057	0.000424996458362847	0.00019999833334722212	4.999958333680553e-05	0.0	0.0	0.0	0.0	0.0	0.0	0.0	0.0	0.0	0.0	0.0	0.0	0.0	0.0	0.0	0.0	0.0	0.0	0.0	0.0	0.0	0.0	0.0	0.0	0.0	0.0	0.0	0.0	0.0	0.0	0.0	0.0
3.333458338021009e-05	0.0006875257822168331	0.02406340237758916	0.16638540611939615	0.3306790671316841	0.2848440149838952	0.1398969128008967	0.04273493589342934	0.00942952027367693	0.0011708772412298795	7.500281260547271e-05	0.0	0.0	0.0	0.0	0.0	0.0	0.0	0.0	0.0	0.0	0.0	0.0	0.0	0.0	0.0	0.0	0.0	0.0	0.0	0.0	0.0	0.0	0.0	0.0	0.0	0.0	0.0	0.0	0.0	0.0	0.0	0.0	0.0	0.0	0.0	0.0	0.0	0.0	0.0
0.00021660529516636954	0.0006998017228451939	0.02573854074678841	0.1742631254477898	0.329119249545962	0.28290734291950614	0.13326224236466336	0.04304197144142493	0.00937234450239099	0.0010913574487228619	0.00014995751203825583	0.00013746105270173451	0.0	0.0	0.0	0.0	0.0	0.0	0.0	0.0	0.0	0.0	0.0	0.0	0.0	0.0	0.0	0.0	0.0	0.0	0.0	0.0	0.0	0.0	0.0	0.0	0.0	0.0	0.0	0.0	0.0	0.0	0.0	0.0	0.0	0.0	0.0	0.0	0.0	0.0
3.747345630178624e-05	1.665486946746055e-05	1.2491152100595412e-05	2.4982304201190824e-05	3.33097389349211e-05	2.0818586834325687e-05	2.914602156805596e-05	0.0002789690635799642	0.002427447224882375	0.008760461339884248	0.021847025023941376	0.04740808593912645	0.07664154557188659	0.10017487612940834	0.115405754257401	0.1307532164716659	0.1285214639630262	0.11286172294624641	0.08903693217304409	0.06426281384019653	0.042499063163592456	0.025889994587167422	0.015805471124620062	0.00884373568722155	0.0048882041886996715	0.0019153099887579631	0.0010659116459174752	0.00044135404088770455	5.829204313611192e-05	3.747345630178624e-05	0.0	0.0	0.0	0.0	0.0	0.0	0.0	0.0	0.0	0.0	0.0	0.0	0.0	0.0	0.0	0.0	0.0	0.0	0.0	0.0
9.166552084765607e-05	0.0009916542709882794	0.027732986670999944	0.18186022674716565	0.34135406640750326	0.2804881605646596	0.12379428590475952	0.03482873130752532	0.007387407657404282	0.0012083182293554664	0.00024583026045507764	1.6666458335937467e-05	0.0	0.0	0.0	0.0	0.0	0.0	0.0	0.0	0.0	0.0	0.0	0.0	0.0	0.0	0.0	0.0	0.0	0.0	0.0	0.0	0.0	0.0	0.0	0.0	0.0	0.0	0.0	0.0	0.0	0.0	0.0	0.0	0.0	0.0	0.0	0.0	0.0	0.0
0.00022098894638307808	0.00022098894638307808	0.00013342728838223582	3.7526424857503826e-05	4.5865630381393565e-05	5.4204835905283304e-05	0.00015844490495390504	7.088324695306278e-05	2.9187219333614087e-05	0.00020014093257335374	0.0015510922274434916	0.005808256647389203	0.015606823137959646	0.03322339480717672	0.06351972847546815	0.10104615333297197	0.12648906938635956	0.14375539442357327	0.13871434468438193	0.12035558372353866	0.09449153779119464	0.06476643970128966	0.03946529014180819	0.02537203280643453	0.014039052499468376	0.0059833799633908875	0.002618510534501378	0.0010048742656287135	0.0005378787562908882	0.0003293986181936447	0.0001501056994300153	0.0	0.0	0.0	0.0	0.0	0.0	0.0	0.0	0.0	0.0	0.0	0.0	0.0	0.0	0.0	0.0	0.0	0.0	0.0
5.416644097316261e-05	0.0007916633680692997	0.022412406614972437	0.1681242994820855	0.3354111024537398	0.2794238357340178	0.14069108045383144	0.04160815996600014	0.009337461093912109	0.001974991770867621	0.0001708326215307436	0.0	0.0	0.0	0.0	0.0	0.0	0.0	0.0	0.0	0.0	0.0	0.0	0.0	0.0	0.0	0.0	0.0	0.0	0.0	0.0	0.0	0.0	0.0	0.0	0.0	0.0	0.0	0.0	0.0	0.0	0.0	0.0	0.0	0.0	0.0	0.0	0.0	0.0	0.0
5.394996763001942e-05	0.0012283992629604423	0.03205043076974154	0.17712604372437377	0.32469995518002687	0.2838639796816122	0.1344557693265384	0.035785428528742884	0.009096794541923275	0.0009876994073803557	0.0005768496538902077	7.46999551800269e-05	0.0	0.0	0.0	0.0	0.0	0.0	0.0	0.0	0.0	0.0	0.0	0.0	0.0	0.0	0.0	0.0	0.0	0.0	0.0	0.0	0.0	0.0	0.0	0.0	0.0	0.0	0.0	0.0	0.0	0.0	0.0	0.0	0.0	0.0	0.0	0.0	0.0	0.0
0.0002748476885725827	9.16158961908609e-05	0.020426180491644214	0.16131893575643497	0.32763093785527186	0.300887424885376	0.1311065118080397	0.047344596536086254	0.009340657052550045	0.0014283751087938766	0.00014991692103959056	0.0	0.0	0.0	0.0	0.0	0.0	0.0	0.0	0.0	0.0	0.0	0.0	0.0	0.0	0.0	0.0	0.0	0.0	0.0	0.0	0.0	0.0	0.0	0.0	0.0	0.0	0.0	0.0	0.0	0.0	0.0	0.0	0.0	0.0	0.0	0.0	0.0	0.0	0.0
4.166284757230587e-06	0.0005582821574688987	0.02581013407104349	0.1673888226912533	0.33031555440751265	0.2878486138770613	0.13726658389647617	0.041383706493571426	0.007990934164368265	0.0012582179966836374	0.0001291548274741482	1.6665139028922347e-05	0.0	4.166284757230587e-06	8.332569514461174e-06	8.332569514461174e-06	4.166284757230587e-06	4.166284757230587e-06	0.0	0.0	0.0	0.0	0.0	0.0	0.0	0.0	0.0	0.0	0.0	0.0	0.0	0.0	0.0	0.0	0.0	0.0	0.0	0.0	0.0	0.0	0.0	0.0	0.0	0.0	0.0	0.0	0.0	0.0	0.0	0.0
0.001459283495960986	0.0007982405447991718	0.03492718133780126	0.18450581842522107	0.29780192824981605	0.28880509210947536	0.15003596239954434	0.03758382565096101	0.004082667786420764	0.0	0.0	0.0	0.0	0.0	0.0	0.0	0.0	0.0	0.0	0.0	0.0	0.0	0.0	0.0	0.0	0.0	0.0	0.0	0.0	0.0	0.0	0.0	0.0	0.0	0.0	0.0	0.0	0.0	0.0	0.0	0.0	0.0	0.0	0.0	0.0	0.0	0.0	0.0	0.0	0.0
7.910206664557278e-05	3.746939999000816e-05	3.33061333244517e-05	3.33061333244517e-05	0.00011240819997002448	0.0008493063997735183	0.002368898732701627	0.006748655264867025	0.016661393195556963	0.029734050525404253	0.04776515845392929	0.06431830671618179	0.08209545537810788	0.09465603090809173	0.10734983097137338	0.11062215857050076	0.10421489117220936	0.09533880664124299	0.08110459791170543	0.05965544805075855	0.03924295158953521	0.02437176306016753	0.01499192326266882	0.008243267997801795	0.004529634132125431	0.002268980332728272	0.0014155106662891972	0.0005204083331945578	0.0003622041999034122	0.00024146946660227482	3.33061333244517e-05	0.0	0.0	0.0	0.0	0.0	0.0	0.0	0.0	0.0	0.0	0.0	0.0	0.0	0.0	0.0	0.0	0.0	0.0	0.0
1.666722224074136e-05	0.0004041801393379779	0.02338827960932031	0.1649346644888163	0.3304901830061002	0.28918047268242275	0.13907963598786627	0.04160138671289043	0.009100303343444782	0.0012333744458148605	8.33361112037068e-05	4.5834861162038735e-05	2.9167638921297376e-05	7.500250008333611e-05	7.500250008333611e-05	3.333444448148272e-05	1.666722224074136e-05	4.16680556018534e-05	4.5834861162038735e-05	2.08340278009267e-05	1.666722224074136e-05	2.5000833361112036e-05	3.7501250041668054e-05	2.5000833361112036e-05	0.0	0.0	0.0	0.0	0.0	0.0	0.0	0.0	0.0	0.0	0.0	0.0	0.0	0.0	0.0	0.0	0.0	0.0	0.0	0.0	0.0	0.0	0.0	0.0	0.0	0.0
7.082890652667542e-05	0.0005916296898110534	0.021556986021706977	0.15874007874507842	0.31690102701914463	0.29192342145282585	0.14871570526842073	0.049426077536820615	0.010507676603545612	0.0014374101618648836	0.00012915859425452575	0.0	0.0	0.0	0.0	0.0	0.0	0.0	0.0	0.0	0.0	0.0	0.0	0.0	0.0	0.0	0.0	0.0	0.0	0.0	0.0	0.0	0.0	0.0	0.0	0.0	0.0	0.0	0.0	0.0	0.0	0.0	0.0	0.0	0.0	0.0	0.0	0.0	0.0	0.0
1.6666597222511573e-05	0.0007583301736242766	0.026079058003924984	0.16877846342306907	0.3321777825925725	0.28630714038691507	0.13507860383915066	0.04089566293473777	0.008487464635564018	0.001333327777800926	8.333298611255787e-05	4.166649305627893e-06	0.0	0.0	0.0	0.0	0.0	0.0	0.0	0.0	0.0	0.0	0.0	0.0	0.0	0.0	0.0	0.0	0.0	0.0	0.0	0.0	0.0	0.0	0.0	0.0	0.0	0.0	0.0	0.0	0.0	0.0	0.0	0.0	0.0	0.0	0.0	0.0	0.0	0.0
2.5004375765759007e-05	0.0005751006426124572	0.02689637353203477	0.17203427266438293	0.3329249285291593	0.2797572908592337	0.13437768276114986	0.04154893773076955	0.009926737179006327	0.0013919102509605847	0.00029171771726718845	2.9171771726718844e-05	4.584135557055818e-05	2.9171771726718844e-05	2.9171771726718844e-05	2.0836979804799173e-05	3.333916768767868e-05	2.0836979804799173e-05	3.7506563648638515e-05	4.167395960959835e-06	0.0	0.0	0.0	0.0	0.0	0.0	0.0	0.0	0.0	0.0	0.0	0.0	0.0	0.0	0.0	0.0	0.0	0.0	0.0	0.0	0.0	0.0	0.0	0.0	0.0	0.0	0.0	0.0	0.0	0.0
8.341187951988122e-06	0.0005213242469992576	0.025002710886084398	0.16990165739404606	0.32869285243604396	0.2856606637917372	0.13720003002827663	0.042231434600915864	0.00926288922068281	0.001363784230150058	0.00012511781927982183	1.2511781927982183e-05	1.6682375903976245e-05	0.0	0.0	0.0	0.0	0.0	0.0	0.0	0.0	0.0	0.0	0.0	0.0	0.0	0.0	0.0	0.0	0.0	0.0	0.0	0.0	0.0	0.0	0.0	0.0	0.0	0.0	0.0	0.0	0.0	0.0	0.0	0.0	0.0	0.0	0.0	0.0	0.0
0.00013333277778009259	0.000899996250015625	0.02308323715317853	0.17016595764184317	0.32602780821746574	0.28515297852925614	0.1397452510614539	0.044970645955641854	0.008912462864738064	0.0009083295486268807	0.0	0.0	0.0	0.0	0.0	0.0	0.0	0.0	0.0	0.0	0.0	0.0	0.0	0.0	0.0	0.0	0.0	0.0	0.0	0.0	0.0	0.0	0.0	0.0	0.0	0.0	0.0	0.0	0.0	0.0	0.0	0.0	0.0	0.0	0.0	0.0	0.0	0.0	0.0	0.0
4.166666666666667e-06	0.0005	0.025758333333333334	0.1686875	0.33365833333333333	0.2853541666666667	0.13511666666666666	0.040704166666666666	0.008475	0.0014416666666666666	0.00016666666666666666	3.75e-05	8.333333333333334e-06	8.333333333333334e-06	8.333333333333334e-06	4.166666666666667e-06	4.166666666666667e-06	4.166666666666667e-06	0.0	8.333333333333334e-06	1.6666666666666667e-05	8.333333333333334e-06	2.0833333333333333e-05	4.166666666666667e-06	0.0	0.0	0.0	0.0	0.0	0.0	0.0	0.0	0.0	0.0	0.0	0.0	0.0	0.0	0.0	0.0	0.0	0.0	0.0	0.0	0.0	0.0	0.0	0.0	0.0	0.0
5.831656732022877e-05	1.2496407282906164e-05	1.666187637720822e-05	2.9158283660114384e-05	0.00011246766554615548	0.0010205399281040034	0.004607008818298073	0.012038205682532938	0.027442110393261936	0.04979401755328677	0.0754158179523387	0.10029616485260488	0.11439627773681733	0.11658731448042021	0.11327576655045007	0.10411590001207986	0.08698749109630981	0.0667141530143417	0.0482402975811121	0.03219491062986058	0.0202733380819681	0.012146507878984792	0.006860527598315484	0.004177965501584961	0.0018494682778701123	0.0008747485098034315	0.0003082447129783521	0.00012496407282906163	2.9158283660114384e-05	0.0	0.0	0.0	0.0	0.0	0.0	0.0	0.0	0.0	0.0	0.0	0.0	0.0	0.0	0.0	0.0	0.0	0.0	0.0	0.0	0.0
2.9166788194950813e-05	0.0008083367014029225	0.02622510927128863	0.16988820786753278	0.3317097154571477	0.28595952483135345	0.13387555781482424	0.04210434210142542	0.008133367222363427	0.0011833382639094329	8.333368055700232e-05	0.0	0.0	0.0	0.0	0.0	0.0	0.0	0.0	0.0	0.0	0.0	0.0	0.0	0.0	0.0	0.0	0.0	0.0	0.0	0.0	0.0	0.0	0.0	0.0	0.0	0.0	0.0	0.0	0.0	0.0	0.0	0.0	0.0	0.0	0.0	0.0	0.0	0.0	0.0
4.163232000266447e-06	0.00041215996802637824	0.024130092673544327	0.1645642345065321	0.3265097960848966	0.289719314898542	0.13901447972089692	0.04433425757083739	0.009600412992614427	0.0015154164480969867	0.0001248969600079934	2.0816160001332233e-05	1.248969600079934e-05	4.163232000266447e-06	8.326464000532894e-06	4.163232000266447e-06	4.163232000266447e-06	8.326464000532894e-06	8.326464000532894e-06	0.0	0.0	0.0	0.0	0.0	0.0	0.0	0.0	0.0	0.0	0.0	0.0	0.0	0.0	0.0	0.0	0.0	0.0	0.0	0.0	0.0	0.0	0.0	0.0	0.0	0.0	0.0	0.0	0.0	0.0	0.0
4.166649305627893e-06	0.0007166636805679977	0.026091557951841867	0.16807429969041796	0.3338569422627406	0.28424881562993487	0.13639109837042346	0.040633164028483215	0.00836663180570081	0.0014916604514147857	0.00012499947916883678	0.0	0.0	0.0	0.0	0.0	0.0	0.0	0.0	0.0	0.0	0.0	0.0	0.0	0.0	0.0	0.0	0.0	0.0	0.0	0.0	0.0	0.0	0.0	0.0	0.0	0.0	0.0	0.0	0.0	0.0	0.0	0.0	0.0	0.0	0.0	0.0	0.0	0.0	0.0
4.167621746650274e-06	0.0006043051532642897	0.02495155139719519	0.16405426243514137	0.33295130133989037	0.28832440767675926	0.1376773844005918	0.04126362291358436	0.008426931171726854	0.0012377836587551313	0.00016253724811936068	2.5005730479901643e-05	8.335243493300549e-06	8.335243493300549e-06	2.083810873325137e-05	1.6670486986601098e-05	4.584383921315301e-05	7.084956969305467e-05	4.584383921315301e-05	3.750859571985246e-05	3.750859571985246e-05	1.2502865239950822e-05	1.2502865239950822e-05	0.0	0.0	0.0	0.0	0.0	0.0	0.0	0.0	0.0	0.0	0.0	0.0	0.0	0.0	0.0	0.0	0.0	0.0	0.0	0.0	0.0	0.0	0.0	0.0	0.0	0.0	0.0
1.2500416680556018e-05	0.0004041801393379779	0.024800826694223142	0.16944731491049703	0.33171939064635486	0.2891971399046635	0.1363378779292643	0.03949298309943665	0.007466915563852128	0.0009291976399213308	0.0001791726390879696	1.2500416680556018e-05	0.0	0.0	0.0	0.0	0.0	0.0	0.0	0.0	0.0	0.0	0.0	0.0	0.0	0.0	0.0	0.0	0.0	0.0	0.0	0.0	0.0	0.0	0.0	0.0	0.0	0.0	0.0	0.0	0.0	0.0	0.0	0.0	0.0	0.0	0.0	0.0	0.0	0.0
1.2497344314333203e-05	0.0007248459702313258	0.027935730323972823	0.17228838871739754	0.32955496956896657	0.2841354545492416	0.13503380531637027	0.04001649649449492	0.0085815097625088	0.001166418802671099	0.00028327313779155265	2.9160470066777477e-05	3.332625150488854e-05	7.914984732411029e-05	8.748141020033243e-05	3.332625150488854e-05	4.165781438111068e-06	0.0	0.0	0.0	0.0	0.0	0.0	0.0	0.0	0.0	0.0	0.0	0.0	0.0	0.0	0.0	0.0	0.0	0.0	0.0	0.0	0.0	0.0	0.0	0.0	0.0	0.0	0.0	0.0	0.0	0.0	0.0	0.0	0.0
1.2490840050629538e-05	0.0007452867896875625	0.024981680101259077	0.16273899140630205	0.32850076610485646	0.2881428619012724	0.14210828725601227	0.042410565585237495	0.009159949370461662	0.0011574845113583373	4.163613350209846e-05	0.0	0.0	0.0	0.0	0.0	0.0	0.0	0.0	0.0	0.0	0.0	0.0	0.0	0.0	0.0	0.0	0.0	0.0	0.0	0.0	0.0	0.0	0.0	0.0	0.0	0.0	0.0	0.0	0.0	0.0	0.0	0.0	0.0	0.0	0.0	0.0	0.0	0.0	0.0
2.9145900212765073e-05	0.0006328824046200415	0.025406897585470354	0.1659775743116363	0.3251932997739111	0.29111341502512794	0.13684416519896242	0.04460988212565214	0.008693805663464782	0.001203309308784158	0.00013740210100303535	0.00011658360085106029	4.1637000303950104e-05	0.0	0.0	0.0	0.0	0.0	0.0	0.0	0.0	0.0	0.0	0.0	0.0	0.0	0.0	0.0	0.0	0.0	0.0	0.0	0.0	0.0	0.0	0.0	0.0	0.0	0.0	0.0	0.0	0.0	0.0	0.0	0.0	0.0	0.0	0.0	0.0	0.0
8.333125005208204e-06	0.00038332375023957736	0.025478529703424083	0.16726248510453906	0.33253335333283335	0.287113655491946	0.1354091147721307	0.04152812846345508	0.008587285317867054	0.0014457971884036232	0.0002208278126380174	2.9165937518228712e-05	0.0	0.0	0.0	0.0	0.0	0.0	0.0	0.0	0.0	0.0	0.0	0.0	0.0	0.0	0.0	0.0	0.0	0.0	0.0	0.0	0.0	0.0	0.0	0.0	0.0	0.0	0.0	0.0	0.0	0.0	0.0	0.0	0.0	0.0	0.0	0.0	0.0	0.0
0.00022069631770275954	0.0012117477066321326	0.028457332739257712	0.16424802934844618	0.3390270207246335	0.2768864330061753	0.13550753906949436	0.04533435492131968	0.007932575192901074	0.0010576766923868098	0.00011659428105051447	0.0	0.0	0.0	0.0	0.0	0.0	0.0	0.0	0.0	0.0	0.0	0.0	0.0	0.0	0.0	0.0	0.0	0.0	0.0	0.0	0.0	0.0	0.0	0.0	0.0	0.0	0.0	0.0	0.0	0.0	0.0	0.0	0.0	0.0	0.0	0.0	0.0	0.0	0.0
8.333263889467588e-06	0.0004208298264181132	0.02052482895975867	0.15185290122582312	0.32335980533495556	0.2930475579370172	0.14844042966308615	0.04871209406588278	0.011199906667444437	0.0020749827084774295	0.00024583128473929384	3.7499687502604144e-05	2.9166423613136558e-05	8.333263889467588e-06	4.166631944733794e-06	1.2499895834201382e-05	1.6666527778935175e-05	4.166631944733794e-06	0.0	0.0	0.0	0.0	0.0	0.0	0.0	0.0	0.0	0.0	0.0	0.0	0.0	0.0	0.0	0.0	0.0	0.0	0.0	0.0	0.0	0.0	0.0	0.0	0.0	0.0	0.0	0.0	0.0	0.0	0.0	0.0
0.00023790543050448472	7.930181016816158e-05	7.930181016816158e-05	0.008885976518316631	0.05631263277835979	0.1363865921507903	0.1895229787429411	0.1729948119921032	0.13871556110204472	0.10473264855524624	0.07754464900601442	0.04956363135510099	0.026737231365118054	0.0168537215504756	0.010346799337203819	0.006456836859481366	0.002224624464191059	0.0012396125063128414	0.0007471065273737328	0.0003380761380853204	0.0	0.0	0.0	0.0	0.0	0.0	0.0	0.0	0.0	0.0	0.0	0.0	0.0	0.0	0.0	0.0	0.0	0.0	0.0	0.0	0.0	0.0	0.0	0.0	0.0	0.0	0.0	0.0	0.0	0.0
0.00029983633933144824	0.0005913438914592452	0.024973868430148545	0.16311513298990968	0.3250850577393173	0.2931608163877217	0.13466399590223668	0.04562093190800021	0.01059005292944268	0.001765702887174084	0.00013326059525842145	0.0	0.0	0.0	0.0	0.0	0.0	0.0	0.0	0.0	0.0	0.0	0.0	0.0	0.0	0.0	0.0	0.0	0.0	0.0	0.0	0.0	0.0	0.0	0.0	0.0	0.0	0.0	0.0	0.0	0.0	0.0	0.0	0.0	0.0	0.0	0.0	0.0	0.0	0.0
4.167448063178513e-06	0.0005000937675814216	0.022570898710174824	0.15342876789398013	0.3184972182284178	0.29390093975953824	0.1479068992102686	0.049421766581233983	0.011368798316350983	0.0019795378300097935	0.0002667166760434248	0.0001000187535162843	2.917213644224959e-05	2.0837240315892563e-05	4.167448063178513e-06	0.0	0.0	0.0	0.0	0.0	0.0	0.0	0.0	0.0	0.0	0.0	0.0	0.0	0.0	0.0	0.0	0.0	0.0	0.0	0.0	0.0	0.0	0.0	0.0	0.0	0.0	0.0	0.0	0.0	0.0	0.0	0.0	0.0	0.0	0.0
0.00015833927105599792	0.00041251546933009987	0.024021734148363897	0.17073140242759102	0.33443337458488026	0.2909067423361709	0.1326299736240109	0.03778475026146814	0.007525282198082428	0.0012167122933776683	0.00017917338566862925	0.0	0.0	0.0	0.0	0.0	0.0	0.0	0.0	0.0	0.0	0.0	0.0	0.0	0.0	0.0	0.0	0.0	0.0	0.0	0.0	0.0	0.0	0.0	0.0	0.0	0.0	0.0	0.0	0.0	0.0	0.0	0.0	0.0	0.0	0.0	0.0	0.0	0.0	0.0
0.00010426658881428035	0.0003461650748634108	0.021382992034032614	0.15795137006297702	0.3302081161112733	0.2963506693915002	0.1403803645159945	0.04150227301163615	0.009467406264336656	0.0020978437669433208	0.0002085331776285607	0.0	0.0	0.0	0.0	0.0	0.0	0.0	0.0	0.0	0.0	0.0	0.0	0.0	0.0	0.0	0.0	0.0	0.0	0.0	0.0	0.0	0.0	0.0	0.0	0.0	0.0	0.0	0.0	0.0	0.0	0.0	0.0	0.0	0.0	0.0	0.0	0.0	0.0	0.0
4.167934413384071e-05	0.00037928203161795044	0.02377389789394274	0.17288591946717127	0.3266493558457364	0.2854243165629546	0.13573712004067903	0.044334318355166366	0.009106936693244196	0.0015004563888182656	0.0001583815077085947	8.335868826768141e-06	0.0	0.0	0.0	0.0	0.0	0.0	0.0	0.0	0.0	0.0	0.0	0.0	0.0	0.0	0.0	0.0	0.0	0.0	0.0	0.0	0.0	0.0	0.0	0.0	0.0	0.0	0.0	0.0	0.0	0.0	0.0	0.0	0.0	0.0	0.0	0.0	0.0	0.0
8.333263889467588e-06	0.0005541620486495946	0.023366471946067117	0.16012783226806443	0.3295555870367747	0.29241006324947294	0.1405821618153182	0.04269547753768719	0.00907075774368547	0.0014708210764910292	0.00014583211806568278	1.2499895834201382e-05	0.0	0.0	0.0	0.0	0.0	0.0	0.0	0.0	0.0	0.0	0.0	0.0	0.0	0.0	0.0	0.0	0.0	0.0	0.0	0.0	0.0	0.0	0.0	0.0	0.0	0.0	0.0	0.0	0.0	0.0	0.0	0.0	0.0	0.0	0.0	0.0	0.0	0.0
8.33698076241689e-06	0.0005293982784134725	0.027987244419433503	0.16758998728610433	0.32983180141311824	0.293111569645053	0.13251630921861648	0.037874903603659936	0.008916400925404865	0.0012171991913128661	0.00028762583630338273	2.0842451906042228e-05	2.0842451906042228e-05	1.2505471143625336e-05	6.669584609933512e-05	8.33698076241689e-06	0.0	0.0	0.0	0.0	0.0	0.0	0.0	0.0	0.0	0.0	0.0	0.0	0.0	0.0	0.0	0.0	0.0	0.0	0.0	0.0	0.0	0.0	0.0	0.0	0.0	0.0	0.0	0.0	0.0	0.0	0.0	0.0	0.0	0.0
0.0004620629654451831	0.0002664146827792047	0.00020397374150282857	0.00017899736499227815	0.0010656587311168187	0.008741731778692653	0.03664450707039592	0.08366253585150711	0.1476811515774663	0.19726342168032734	0.18977467145658064	0.14567887872720386	0.09494769530485749	0.05344528300315951	0.024202108838723375	0.010186198886886154	0.00402119661819862	0.0010989605664642192	0.0004745511537004583	0.0	0.0	0.0	0.0	0.0	0.0	0.0	0.0	0.0	0.0	0.0	0.0	0.0	0.0	0.0	0.0	0.0	0.0	0.0	0.0	0.0	0.0	0.0	0.0	0.0	0.0	0.0	0.0	0.0	0.0	0.0
6.666694444560186e-05	0.00032083467014445895	0.022745928108033782	0.16962154008975036	0.32193050804378354	0.2950178959078996	0.14011308380451584	0.040475168646536025	0.008054200225834274	0.0015208396701652924	0.00013333388889120372	0.0	0.0	0.0	0.0	0.0	0.0	0.0	0.0	0.0	0.0	0.0	0.0	0.0	0.0	0.0	0.0	0.0	0.0	0.0	0.0	0.0	0.0	0.0	0.0	0.0	0.0	0.0	0.0	0.0	0.0	0.0	0.0	0.0	0.0	0.0	0.0	0.0	0.0	0.0
4.166649305627893e-06	0.0006833304861229745	0.025162395156686848	0.16611597451677285	0.33131528618630757	0.2877154678522173	0.1370994287523802	0.04183732567780968	0.00864163065987225	0.0012374948437714843	0.0001708326215307436	1.6666597222511573e-05	0.0	0.0	0.0	0.0	0.0	0.0	0.0	0.0	0.0	0.0	0.0	0.0	0.0	0.0	0.0	0.0	0.0	0.0	0.0	0.0	0.0	0.0	0.0	0.0	0.0	0.0	0.0	0.0	0.0	0.0	0.0	0.0	0.0	0.0	0.0	0.0	0.0	0.0
2.4998645906680053e-05	0.0005499702099469612	0.026461066692220838	0.17448638198764232	0.33927745580447727	0.283122164216105	0.1308512455575323	0.037343810543595556	0.006824630332523655	0.0009041176936249286	0.000154158316424527	0.0	0.0	0.0	0.0	0.0	0.0	0.0	0.0	0.0	0.0	0.0	0.0	0.0	0.0	0.0	0.0	0.0	0.0	0.0	0.0	0.0	0.0	0.0	0.0	0.0	0.0	0.0	0.0	0.0	0.0	0.0	0.0	0.0	0.0	0.0	0.0	0.0	0.0	0.0
4.1665277824072535e-06	0.0004708176394120196	0.024049198360054664	0.16454868171060966	0.32896403453218226	0.2892070264324523	0.14046198460051332	0.042086097130095666	0.008937202093263558	0.001149961667944402	0.00011249625012499583	8.333055564814507e-06	0.0	0.0	0.0	0.0	0.0	0.0	0.0	0.0	0.0	0.0	0.0	0.0	0.0	0.0	0.0	0.0	0.0	0.0	0.0	0.0	0.0	0.0	0.0	0.0	0.0	0.0	0.0	0.0	0.0	0.0	0.0	0.0	0.0	0.0	0.0	0.0	0.0	0.0
4.163544008660171e-06	0.0005953867932384045	0.02457740028312099	0.16474727287867433	0.33148055624947953	0.28995753185111167	0.13729286368556914	0.04065284370055792	0.009022399866766591	0.0014364226829877591	0.00021234074444166875	2.0817720043300857e-05	0.0	0.0	0.0	0.0	0.0	0.0	0.0	0.0	0.0	0.0	0.0	0.0	0.0	0.0	0.0	0.0	0.0	0.0	0.0	0.0	0.0	0.0	0.0	0.0	0.0	0.0	0.0	0.0	0.0	0.0	0.0	0.0	0.0	0.0	0.0	0.0	0.0	0.0
9.570891174806085e-05	0.0008031226072772062	0.02604946902360265	0.1586520856220247	0.3243366956290156	0.28649006291820633	0.14539015945936948	0.045195412630247345	0.011222910216718266	0.0016436965278471322	0.00010819268284563401	1.2483771097573155e-05	0.0	0.0	0.0	0.0	0.0	0.0	0.0	0.0	0.0	0.0	0.0	0.0	0.0	0.0	0.0	0.0	0.0	0.0	0.0	0.0	0.0	0.0	0.0	0.0	0.0	0.0	0.0	0.0	0.0	0.0	0.0	0.0	0.0	0.0	0.0	0.0	0.0	0.0
8.333020845051643e-06	0.0004958147402805729	0.02642817561008129	0.16455632913765733	0.3335833239586849	0.2892766521255453	0.13480744472082296	0.0408068030782179	0.008570511939135616	0.0013499493768983663	0.00011666229183072301	0.0	0.0	0.0	0.0	0.0	0.0	0.0	0.0	0.0	0.0	0.0	0.0	0.0	0.0	0.0	0.0	0.0	0.0	0.0	0.0	0.0	0.0	0.0	0.0	0.0	0.0	0.0	0.0	0.0	0.0	0.0	0.0	0.0	0.0	0.0	0.0	0.0	0.0	0.0
4.16671875065105e-05	8.3334375013021e-06	4.16671875065105e-06	0.00025416984378971404	0.0006250078125976575	0.005608403438376313	0.023287791097388717	0.05480901844606391	0.09078446813918507	0.12093484501889606	0.14558515314774767	0.14626016158535315	0.127084921894857	0.10061792439072155	0.07271340891761147	0.050058959070321714	0.02869619203573378	0.01595853281499352	0.007962599532494155	0.004466722500697925	0.002508364687891932	0.0011083471876731793	0.0003583378125559903	0.00015416859377408884	0.0001083346875169273	0.0	0.0	0.0	0.0	0.0	0.0	0.0	0.0	0.0	0.0	0.0	0.0	0.0	0.0	0.0	0.0	0.0	0.0	0.0	0.0	0.0	0.0	0.0	0.0	0.0
1.2501927380471156e-05	0.0005250809499797886	0.024895504723644896	0.1673174614419723	0.3303384271741894	0.2902739172289061	0.1362710084471356	0.040685439005179964	0.008201264361589078	0.0012835312110617053	0.0001791942924534199	1.6669236507294874e-05	0.0	0.0	0.0	0.0	0.0	0.0	0.0	0.0	0.0	0.0	0.0	0.0	0.0	0.0	0.0	0.0	0.0	0.0	0.0	0.0	0.0	0.0	0.0	0.0	0.0	0.0	0.0	0.0	0.0	0.0	0.0	0.0	0.0	0.0	0.0	0.0	0.0	0.0
0.00010416319456018133	0.0004249858338055398	0.02812406253124896	0.16059464684510516	0.33521799273357555	0.2863529549015033	0.13523715876137463	0.044952668244391855	0.008053898203393221	0.000937468751041632	0.0	0.0	0.0	0.0	0.0	0.0	0.0	0.0	0.0	0.0	0.0	0.0	0.0	0.0	0.0	0.0	0.0	0.0	0.0	0.0	0.0	0.0	0.0	0.0	0.0	0.0	0.0	0.0	0.0	0.0	0.0	0.0	0.0	0.0	0.0	0.0	0.0	0.0	0.0	0.0
4.1665277824072535e-06	0.00045415152828239057	0.02560331322289257	0.16819022699243358	0.32999733342221926	0.28643211892936904	0.13744958501383286	0.04184443851871604	0.008678877370754309	0.00118329389020366	0.00010832972234258857	2.499916669444352e-05	1.249958334722176e-05	8.333055564814507e-06	0.0	8.333055564814507e-06	0.0	0.0	0.0	0.0	0.0	0.0	0.0	0.0	0.0	0.0	0.0	0.0	0.0	0.0	0.0	0.0	0.0	0.0	0.0	0.0	0.0	0.0	0.0	0.0	0.0	0.0	0.0	0.0	0.0	0.0	0.0	0.0	0.0	0.0
8.322444801384855e-06	0.00042860590727132	0.02340271478149421	0.16486347029303328	0.3319074211240294	0.2899165258786421	0.13955907687442262	0.041050458982830794	0.007735712442887222	0.0008613730369433324	0.00016228767362700468	8.322444801384855e-06	8.322444801384855e-06	8.322444801384855e-06	8.322444801384855e-06	4.1612224006924274e-06	1.2483667202077282e-05	4.1612224006924274e-06	4.1612224006924274e-06	1.664488960276971e-05	8.322444801384855e-06	1.2483667202077282e-05	8.322444801384855e-06	0.0	0.0	0.0	0.0	0.0	0.0	0.0	0.0	0.0	0.0	0.0	0.0	0.0	0.0	0.0	0.0	0.0	0.0	0.0	0.0	0.0	0.0	0.0	0.0	0.0	0.0	0.0
1.2487668427427916e-05	1.2487668427427916e-05	2.081278071237986e-05	0.001327855409449835	0.011705107872642432	0.03849531920561779	0.07403106099393515	0.1053792713029217	0.12138013711459933	0.11830400812530958	0.11512381523245795	0.09905218596635822	0.08341762509521847	0.06803698014876976	0.05160320849827462	0.03785012300353401	0.02646553195386223	0.018731502641141873	0.0125251314327102	0.0076049900723036004	0.0034590841543975324	0.0025766222521926264	0.001486032542863922	0.0006743340950811074	0.00034549215982550567	0.00022477803169370248	0.0001332017965592311	1.6650224569903887e-05	4.162556142475972e-06	0.0	0.0	0.0	0.0	0.0	0.0	0.0	0.0	0.0	0.0	0.0	0.0	0.0	0.0	0.0	0.0	0.0	0.0	0.0	0.0	0.0
0.0008201259746801716	0.0008326152027209865	0.024412277743779322	0.15857156535821187	0.3161190140170769	0.29104064411112085	0.14881747825833552	0.044482467205368706	0.013184461735086821	0.00152784889699301	0.0001915014966258269	0.0	0.0	0.0	0.0	0.0	0.0	0.0	0.0	0.0	0.0	0.0	0.0	0.0	0.0	0.0	0.0	0.0	0.0	0.0	0.0	0.0	0.0	0.0	0.0	0.0	0.0	0.0	0.0	0.0	0.0	0.0	0.0	0.0	0.0	0.0	0.0	0.0	0.0	0.0
8.332048809141923e-06	0.00023329736665597388	0.022713165053720886	0.16512454329957466	0.32640801209813486	0.2909301482688086	0.14084911909413966	0.04217683107187642	0.008686160883530455	0.001745564225515233	0.00028745568391539637	2.083012202285481e-05	2.083012202285481e-05	2.083012202285481e-05	4.9992292854851546e-05	9.998458570970309e-05	7.082241487770635e-05	5.415831725942251e-05	7.498843928227731e-05	0.00014581085415998367	7.915446368684827e-05	5.415831725942251e-05	5.832434166399347e-05	2.9162170831996735e-05	1.6664097618283847e-05	3.7494219641138655e-05	4.166024404570962e-06	0.0	0.0	0.0	0.0	0.0	0.0	0.0	0.0	0.0	0.0	0.0	0.0	0.0	0.0	0.0	0.0	0.0	0.0	0.0	0.0	0.0	0.0	0.0
4.169168167567207e-05	0.0003043492762324061	0.025194283236608633	0.1730079714495364	0.33151140684410646	0.2875183443399373	0.1352728303648856	0.0375433593489427	0.0079714495363885	0.0014842238676539257	0.00015009005403241946	0.0	0.0	0.0	0.0	0.0	0.0	0.0	0.0	0.0	0.0	0.0	0.0	0.0	0.0	0.0	0.0	0.0	0.0	0.0	0.0	0.0	0.0	0.0	0.0	0.0	0.0	0.0	0.0	0.0	0.0	0.0	0.0	0.0	0.0	0.0	0.0	0.0	0.0	0.0
6.250156253906347e-05	0.0010666933340000167	0.025383967932531646	0.16738335125044793	0.33166245822812235	0.2849196229905748	0.14124519779661157	0.0402760069001725	0.006737668441711042	0.001054193021492204	0.00020000500012500312	8.33354167187513e-06	0.0	0.0	0.0	0.0	0.0	0.0	0.0	0.0	0.0	0.0	0.0	0.0	0.0	0.0	0.0	0.0	0.0	0.0	0.0	0.0	0.0	0.0	0.0	0.0	0.0	0.0	0.0	0.0	0.0	0.0	0.0	0.0	0.0	0.0	0.0	0.0	0.0	0.0
4.166649305627893e-06	0.0004916646180640914	0.02450406456639764	0.16573680942996072	0.32979445918975336	0.2887071303869567	0.13967441802325822	0.041091495452102285	0.00836663180570081	0.0014541606076641346	0.00015833267361385994	1.6666597222511573e-05	0.0	0.0	0.0	0.0	0.0	0.0	0.0	0.0	0.0	0.0	0.0	0.0	0.0	0.0	0.0	0.0	0.0	0.0	0.0	0.0	0.0	0.0	0.0	0.0	0.0	0.0	0.0	0.0	0.0	0.0	0.0	0.0	0.0	0.0	0.0	0.0	0.0	0.0
6.67036315958427e-05	0.00011673135529272472	0.024113362821897133	0.16975240445747017	0.3406512775829939	0.28921860864562443	0.13589614244560527	0.031838477156090665	0.006536955896392584	0.00148832477998224	0.0002793214573075913	4.168976974740168e-05	0.0	0.0	0.0	0.0	0.0	0.0	0.0	0.0	0.0	0.0	0.0	0.0	0.0	0.0	0.0	0.0	0.0	0.0	0.0	0.0	0.0	0.0	0.0	0.0	0.0	0.0	0.0	0.0	0.0	0.0	0.0	0.0	0.0	0.0	0.0	0.0	0.0	0.0
4.165712024327758e-06	0.0004207369144571036	0.024227781133490243	0.16874049696944451	0.32979108954197994	0.28962945991543604	0.13663535439795046	0.04055737226885505	0.008427235425215054	0.001312199287663244	0.0001999541771677324	2.082856012163879e-05	1.2497136072983275e-05	0.0	4.165712024327758e-06	8.331424048655516e-06	4.165712024327758e-06	4.165712024327758e-06	0.0	0.0	0.0	0.0	0.0	0.0	0.0	0.0	0.0	0.0	0.0	0.0	0.0	0.0	0.0	0.0	0.0	0.0	0.0	0.0	0.0	0.0	0.0	0.0	0.0	0.0	0.0	0.0	0.0	0.0	0.0	0.0
1.6673405501390144e-05	0.00028344789352363246	0.022529939183753435	0.15526275202894504	0.32512307057435713	0.29245153249438316	0.14472515975206646	0.04655214815988128	0.010145767247595904	0.0021258592014272437	0.00029178459627432756	8.336702750695073e-05	5.418856787951797e-05	8.336702750695073e-05	4.58518651288229e-05	3.334681100278029e-05	1.6673405501390144e-05	1.2505054126042608e-05	3.334681100278029e-05	2.9178459627432754e-05	8.336702750695072e-06	4.1683513753475364e-05	3.7515162378127826e-05	1.2505054126042608e-05	0.0	0.0	0.0	0.0	0.0	0.0	0.0	0.0	0.0	0.0	0.0	0.0	0.0	0.0	0.0	0.0	0.0	0.0	0.0	0.0	0.0	0.0	0.0	0.0	0.0	0.0
1.6689545251615758e-05	0.00042141101760329784	0.023669947553104045	0.16300678847253108	0.3341121787784087	0.2901852956761561	0.13647875629508785	0.041168935749423166	0.009354490113530631	0.001435300891638955	0.00012099920307421424	2.9206704190327575e-05	0.0	0.0	0.0	0.0	0.0	0.0	0.0	0.0	0.0	0.0	0.0	0.0	0.0	0.0	0.0	0.0	0.0	0.0	0.0	0.0	0.0	0.0	0.0	0.0	0.0	0.0	0.0	0.0	0.0	0.0	0.0	0.0	0.0	0.0	0.0	0.0	0.0	0.0
1.2507765237585002e-05	8.33851015839e-06	0.000204293498880555	0.0029184785554365	0.01465076234829123	0.03434215408732922	0.05018532338827022	0.058615557158402505	0.06461094596228492	0.0680464121475416	0.06768368695565163	0.06897615603020209	0.06998928501444647	0.07057714998061296	0.06991840767810015	0.06875518551100475	0.06357280144756536	0.05653092961880501	0.05001438393002322	0.03981221675123306	0.029664249888472428	0.020708689978361568	0.013329108488186416	0.007875722844599356	0.004657057923460816	0.00240149092561632	0.001054821535036335	0.000479464334107425	0.0002501553047517	9.5892866821485e-05	4.5861805871145e-05	8.33851015839e-06	4.169255079195e-06	0.0	0.0	0.0	0.0	0.0	0.0	0.0	0.0	0.0	0.0	0.0	0.0	0.0	0.0	0.0	0.0	0.0
0.00041277518345563707	0.0003127084723148766	0.02188959306204136	0.16308789192795198	0.3229694796531021	0.2999958305537025	0.13903018679119414	0.04497998665777185	0.007321547698465644	0.0	0.0	0.0	0.0	0.0	0.0	0.0	0.0	0.0	0.0	0.0	0.0	0.0	0.0	0.0	0.0	0.0	0.0	0.0	0.0	0.0	0.0	0.0	0.0	0.0	0.0	0.0	0.0	0.0	0.0	0.0	0.0	0.0	0.0	0.0	0.0	0.0	0.0	0.0	0.0	0.0
2.0818586834325687e-05	8.327434733730275e-06	0.0012990798184619229	0.024595078486072366	0.11048424032976642	0.2165299579464546	0.23624932339592788	0.18476079443727358	0.11070491735021026	0.05703043677395178	0.027747012532789276	0.015359953366365491	0.007369779739351293	0.003618270391805804	0.002052712661864513	0.00106174792855061	0.0005496106924261982	0.00024149560727817796	0.00016238497730774036	7.078319523670734e-05	7.078319523670734e-05	1.2491152100595412e-05	0.0	0.0	0.0	0.0	0.0	0.0	0.0	0.0	0.0	0.0	0.0	0.0	0.0	0.0	0.0	0.0	0.0	0.0	0.0	0.0	0.0	0.0	0.0	0.0	0.0	0.0	0.0	0.0
4.9952129209507553e-05	0.0006826790991966032	0.02651625525538026	0.16752279065895184	0.3259667818340757	0.2906423011280856	0.1350830454148108	0.042450984473213174	0.009341048162177913	0.0014902385214169754	0.0002539233234816634	0.0	0.0	0.0	0.0	0.0	0.0	0.0	0.0	0.0	0.0	0.0	0.0	0.0	0.0	0.0	0.0	0.0	0.0	0.0	0.0	0.0	0.0	0.0	0.0	0.0	0.0	0.0	0.0	0.0	0.0	0.0	0.0	0.0	0.0	0.0	0.0	0.0	0.0	0.0
3.331029371351482e-05	1.2491360142568057e-05	4.5801653856082875e-05	1.2491360142568057e-05	1.2491360142568057e-05	8.327573428378704e-06	4.163786714189352e-05	0.0001665514685675741	0.0004996544057027223	0.0018237385808149364	0.00404720068619205	0.010738405935894339	0.02126445874936502	0.03975583554707993	0.06428053929365522	0.08407934511962559	0.10363665131617299	0.12062906489677973	0.1259670394643705	0.11983794542108375	0.09907730486413564	0.07730486413563951	0.052401255798073	0.03407226668221147	0.020031977881964973	0.01066762156175312	0.005500362249444135	0.00218598802494941	0.0010659293988324742	0.00036224944413447364	0.00028313749656487595	0.00012491360142568057	2.9146506999325466e-05	0.0	0.0	0.0	0.0	0.0	0.0	0.0	0.0	0.0	0.0	0.0	0.0	0.0	0.0	0.0	0.0	0.0
0.00039154267815191856	0.001370399373531715	0.02862010363384928	0.16731368400006666	0.3190239757410153	0.2906288008797214	0.1472825271997201	0.03747979806394642	0.007872507039437511	1.666139055965611e-05	0.0	0.0	0.0	0.0	0.0	0.0	0.0	0.0	0.0	0.0	0.0	0.0	0.0	0.0	0.0	0.0	0.0	0.0	0.0	0.0	0.0	0.0	0.0	0.0	0.0	0.0	0.0	0.0	0.0	0.0	0.0	0.0	0.0	0.0	0.0	0.0	0.0	0.0	0.0	0.0
1.6656048435788852e-05	4.9968145307366556e-05	0.005205015136184016	0.06189803999950032	0.1882383313970677	0.26138336810283447	0.2187980162646313	0.1359383393086907	0.06640766511349015	0.03041810845585939	0.01491132736213997	0.007790866655840235	0.003918335394519327	0.002115318151345184	0.0012158915358125861	0.0005579776225989265	0.000587125707361557	0.00033312096871577704	0.00017072449646683571	4.580413319841934e-05	0.0	0.0	0.0	0.0	0.0	0.0	0.0	0.0	0.0	0.0	0.0	0.0	0.0	0.0	0.0	0.0	0.0	0.0	0.0	0.0	0.0	0.0	0.0	0.0	0.0	0.0	0.0	0.0	0.0	0.0
0.0001583069488418597	0.0009831694717547074	0.024737543742709547	0.1565239126812198	0.33026995500749873	0.3066863856023996	0.1390976503916014	0.034744209298450256	0.00640309948341943	0.0003957673721046492	0.0	0.0	0.0	0.0	0.0	0.0	0.0	0.0	0.0	0.0	0.0	0.0	0.0	0.0	0.0	0.0	0.0	0.0	0.0	0.0	0.0	0.0	0.0	0.0	0.0	0.0	0.0	0.0	0.0	0.0	0.0	0.0	0.0	0.0	0.0	0.0	0.0	0.0	0.0	0.0
5.4166666666666664e-05	0.000475	0.02695	0.16548333333333334	0.33257916666666665	0.2846125	0.13798333333333335	0.04249583333333333	0.008254166666666667	0.0010083333333333333	0.00010416666666666667	0.0	0.0	0.0	0.0	0.0	0.0	0.0	0.0	0.0	0.0	0.0	0.0	0.0	0.0	0.0	0.0	0.0	0.0	0.0	0.0	0.0	0.0	0.0	0.0	0.0	0.0	0.0	0.0	0.0	0.0	0.0	0.0	0.0	0.0	0.0	0.0	0.0	0.0	0.0
7.499968750130208e-05	0.0008083299652918113	0.02509989541710243	0.16527014470773038	0.32669863875567184	0.2926779471752201	0.13622443239819834	0.04242898987920884	0.009270794705022062	0.0012041616493264611	0.00017499927083637151	6.666638889004629e-05	0.0	0.0	0.0	0.0	0.0	0.0	0.0	0.0	0.0	0.0	0.0	0.0	0.0	0.0	0.0	0.0	0.0	0.0	0.0	0.0	0.0	0.0	0.0	0.0	0.0	0.0	0.0	0.0	0.0	0.0	0.0	0.0	0.0	0.0	0.0	0.0	0.0	0.0
3.3333194445023147e-05	0.00041666493056278934	0.02562905987891717	0.16484514647855633	0.33039862333906944	0.28927796134182776	0.13783692567947634	0.0408248298965421	0.0075874683855483935	0.0011249953125195312	0.00019999916667013887	7.083303819567418e-05	2.9166545139395252e-05	6.666638889004629e-05	0.00017499927083637151	0.0001374994270857205	9.999958333506943e-05	0.000195832517364511	0.00025833225694892937	0.0001916658680588831	0.00020833246528139467	0.00015416602430823204	4.9999791667534716e-05	5.8333090278790505e-05	5.416644097316261e-05	2.9166545139395252e-05	3.3333194445023147e-05	1.2499947916883679e-05	0.0	0.0	0.0	0.0	0.0	0.0	0.0	0.0	0.0	0.0	0.0	0.0	0.0	0.0	0.0	0.0	0.0	0.0	0.0	0.0	0.0	0.0
1.2500677120010668e-05	0.00046669194581373157	0.02567639080450191	0.1660589948622217	0.3263843458187318	0.2904657335605679	0.13779913078625092	0.0416022534553955	0.00956301799680816	0.0017209265501881353	0.00023751286528020268	1.2500677120010668e-05	0.0	0.0	0.0	0.0	0.0	0.0	0.0	0.0	0.0	0.0	0.0	0.0	0.0	0.0	0.0	0.0	0.0	0.0	0.0	0.0	0.0	0.0	0.0	0.0	0.0	0.0	0.0	0.0	0.0	0.0	0.0	0.0	0.0	0.0	0.0	0.0	0.0	0.0
2.4986777830064926e-05	0.00011244050023529215	0.0031816497103616	0.04431405048162014	0.16545827832771826	0.2749753255568928	0.2498927650784793	0.1508160265193002	0.0707000878701687	0.026789990296801278	0.008836990425899627	0.003085867062013018	0.0012285165766448588	0.00042893968608278117	0.00014575620400871206	8.328925943354975e-06	0.0	0.0	0.0	0.0	0.0	0.0	0.0	0.0	0.0	0.0	0.0	0.0	0.0	0.0	0.0	0.0	0.0	0.0	0.0	0.0	0.0	0.0	0.0	0.0	0.0	0.0	0.0	0.0	0.0	0.0	0.0	0.0	0.0	0.0
3.749718771092168e-05	0.0006791157329866927	0.022802456482430483	0.15890474881050587	0.3326083877042555	0.29080735611495806	0.14136439767017472	0.041684373671974605	0.009595113699805848	0.0013457324034030782	0.00017082052179419877	0.0	0.0	0.0	0.0	0.0	0.0	0.0	0.0	0.0	0.0	0.0	0.0	0.0	0.0	0.0	0.0	0.0	0.0	0.0	0.0	0.0	0.0	0.0	0.0	0.0	0.0	0.0	0.0	0.0	0.0	0.0	0.0	0.0	0.0	0.0	0.0	0.0	0.0	0.0
8.329619711212084e-06	0.0004956123728171191	0.024155897162515046	0.16510139229593473	0.3280495778965211	0.28612243708013513	0.13871732186067046	0.04405952346245632	0.009266701928723444	0.0015576388859966598	0.0002582182110475746	0.00011661467595696918	2.9153668989242296e-05	0.0001457683449462115	0.00019158125335787794	0.0001665923942242417	0.0001499331548018175	0.00021240530263590815	0.00017492201393545377	0.0002165701124915142	0.00022906454205833232	0.0002582182110475746	0.0001082850562457571	6.247214783409064e-05	5.414252812287855e-05	5.414252812287855e-05	3.331847884484834e-05	4.164809855606042e-06	0.0	0.0	0.0	0.0	0.0	0.0	0.0	0.0	0.0	0.0	0.0	0.0	0.0	0.0	0.0	0.0	0.0	0.0	0.0	0.0	0.0	0.0
5.4291083733556065e-05	0.0006389642931718521	0.0242305282940071	0.15130507412821048	0.3214032157026519	0.29795782000417625	0.15031112967216537	0.04285237001461683	0.009037377323031948	0.001929421591146377	0.00027980789308832744	0.0	0.0	0.0	0.0	0.0	0.0	0.0	0.0	0.0	0.0	0.0	0.0	0.0	0.0	0.0	0.0	0.0	0.0	0.0	0.0	0.0	0.0	0.0	0.0	0.0	0.0	0.0	0.0	0.0	0.0	0.0	0.0	0.0	0.0	0.0	0.0	0.0	0.0	0.0
4.9944436814044376e-05	0.0009947266998797171	0.024630931422126218	0.15361660153079698	0.3277229082645557	0.29500514011495543	0.14377338544202908	0.040717202112649675	0.010550762276966875	0.0021975552198179524	0.0005036064045416142	0.00023723607486671078	0.0	0.0	0.0	0.0	0.0	0.0	0.0	0.0	0.0	0.0	0.0	0.0	0.0	0.0	0.0	0.0	0.0	0.0	0.0	0.0	0.0	0.0	0.0	0.0	0.0	0.0	0.0	0.0	0.0	0.0	0.0	0.0	0.0	0.0	0.0	0.0	0.0	0.0
1.666638889351844e-05	0.0005749904168263862	0.025841235979400343	0.1639097681705305	0.32948617523041285	0.2836619389676839	0.1418768020532991	0.04319094681755304	0.009733171113814769	0.001529141180980317	0.00010833152780786987	7.083215279745338e-05	0.0	0.0	0.0	0.0	0.0	0.0	0.0	0.0	0.0	0.0	0.0	0.0	0.0	0.0	0.0	0.0	0.0	0.0	0.0	0.0	0.0	0.0	0.0	0.0	0.0	0.0	0.0	0.0	0.0	0.0	0.0	0.0	0.0	0.0	0.0	0.0	0.0	0.0
8.333645845052522e-06	0.00034167947964715344	0.02571346425490956	0.16437699747073847	0.33019154884974855	0.28818164014483877	0.1381843485797384	0.04239742323670471	0.008833664595755674	0.0014292202624265078	0.00032917901087957467	1.2500468767578784e-05	0.0	0.0	0.0	0.0	0.0	0.0	0.0	0.0	0.0	0.0	0.0	0.0	0.0	0.0	0.0	0.0	0.0	0.0	0.0	0.0	0.0	0.0	0.0	0.0	0.0	0.0	0.0	0.0	0.0	0.0	0.0	0.0	0.0	0.0	0.0	0.0	0.0	0.0
8.340318349951418e-06	0.0	0.0002335289137986397	0.002402011684786008	0.012518817843277078	0.03017527179012423	0.05160154963114942	0.06741062306348233	0.07813210230234488	0.08363671241331282	0.08465006109283191	0.08198949953919742	0.07911625986763915	0.07505869499038778	0.07164333462608267	0.06396190142577743	0.0560511094708485	0.0475189637988482	0.03739798748118216	0.027573092464939386	0.018457124508442488	0.01243958481895254	0.007994195138428434	0.004449559839699082	0.0027189437820841623	0.0014970871438162794	0.0007047569005708948	0.00031276193812317815	0.00020433779957380974	9.17435018494656e-05	3.753143257478138e-05	1.2510477524927126e-05	0.0	0.0	0.0	0.0	0.0	0.0	0.0	0.0	0.0	0.0	0.0	0.0	0.0	0.0	0.0	0.0	0.0	0.0
2.497388148228311e-05	0.00014568097531331815	0.012491103054721937	0.10283828163046148	0.2494016674228203	0.28002797074726016	0.1841740513046772	0.08717549562748958	0.035729299773986374	0.01604988116594728	0.010276752229959501	0.007937531997785649	0.004362104632238783	0.0030426512272581593	0.0018980149926535166	0.0012486940741141556	0.0008782481654602894	0.0008199757753349622	0.0005577500197709895	0.00023725187408168958	0.00028303732346587527	0.00014568097531331815	0.00011654478025065452	0.00010405783950951297	3.329850864304415e-05	0.0	0.0	0.0	0.0	0.0	0.0	0.0	0.0	0.0	0.0	0.0	0.0	0.0	0.0	0.0	0.0	0.0	0.0	0.0	0.0	0.0	0.0	0.0	0.0	0.0
0.0003205755371721907	0.001011686435491459	0.02415973821052237	0.17827330521705462	0.3322120128396748	0.2917445554200164	0.12789714937571037	0.03651646800697772	0.007048498499123621	0.0008160104582564854	0.0	0.0	0.0	0.0	0.0	0.0	0.0	0.0	0.0	0.0	0.0	0.0	0.0	0.0	0.0	0.0	0.0	0.0	0.0	0.0	0.0	0.0	0.0	0.0	0.0	0.0	0.0	0.0	0.0	0.0	0.0	0.0	0.0	0.0	0.0	0.0	0.0	0.0	0.0	0.0
1.2500052083550349e-05	4.166684027850116e-06	0.001866674444476852	0.023279263663598598	0.09839207663365264	0.1850132708886287	0.21433839307663782	0.174413226721778	0.11977133238055158	0.07631698465410272	0.044633519306330444	0.02647927699698749	0.015370897378739078	0.008808370034875146	0.00573335722232176	0.003125013020887587	0.0012166717361322338	0.0005500022916762154	0.00032916803820015914	0.00018750078125325523	7.500031250130209e-05	4.166684027850116e-05	3.333347222280093e-05	8.333368055700232e-06	0.0	0.0	0.0	0.0	0.0	0.0	0.0	0.0	0.0	0.0	0.0	0.0	0.0	0.0	0.0	0.0	0.0	0.0	0.0	0.0	0.0	0.0	0.0	0.0	0.0	0.0
1.6650709736502518e-05	1.2488032302376888e-05	0.0008033967447862465	0.013641093951629688	0.06286891728759939	0.12190817133580319	0.14818715397743829	0.13775548432751947	0.11098946842609166	0.09004703825500562	0.06847188111393249	0.05047662656620738	0.04173084127710944	0.035058069350206056	0.027265537193522874	0.021654248012321527	0.018224201806602006	0.01618448986388045	0.011842817300087417	0.008933105773633602	0.0057361695042251176	0.0038005244973566997	0.0018274153935811514	0.0011280855846480457	0.0006077509053823419	0.0004370811305831911	0.00017483245223327644	5.827748407775881e-05	5.827748407775881e-05	2.4976064604753777e-05	2.4976064604753777e-05	2.4976064604753777e-05	2.4976064604753777e-05	0.0	0.0	0.0	0.0	0.0	0.0	0.0	0.0	0.0	0.0	0.0	0.0	0.0	0.0	0.0	0.0	0.0
2.0832031331375123e-05	0.0002874820323729767	0.026098368851946753	0.1636022748578214	0.3341041184925942	0.288077828469054	0.13899964585546737	0.04016832281315751	0.007612024248484469	0.0009707726600420807	5.8329687727850346e-05	0.0	0.0	0.0	0.0	0.0	0.0	0.0	0.0	0.0	0.0	0.0	0.0	0.0	0.0	0.0	0.0	0.0	0.0	0.0	0.0	0.0	0.0	0.0	0.0	0.0	0.0	0.0	0.0	0.0	0.0	0.0	0.0	0.0	0.0	0.0	0.0	0.0	0.0	0.0
2.917468970633591e-05	0.0003876065918127485	0.010928005201430393	0.08254770061766986	0.19183192044478897	0.2346561971208749	0.18574691373461036	0.11589853876482699	0.05964973701101136	0.03689764685288454	0.024444222161094303	0.017988280110363682	0.011919944651445814	0.009310893829136345	0.006364250168796419	0.004171980628006035	0.0029216367834487816	0.0017588170080105362	0.0011503163369926729	0.0006543466119849626	0.00045012378404061116	0.00016671251260763376	4.167812815190844e-05	6.66850050430535e-05	1.6671251260763375e-05	0.0	0.0	0.0	0.0	0.0	0.0	0.0	0.0	0.0	0.0	0.0	0.0	0.0	0.0	0.0	0.0	0.0	0.0	0.0	0.0	0.0	0.0	0.0	0.0	0.0
0.00018738600684583545	0.0005704862875084324	0.02662963363953595	0.17504767932840856	0.3344590374189035	0.2847476118694461	0.12818452108300785	0.04237422234807159	0.007137324794083599	0.0005538297535665804	0.00010826747062203826	0.0	0.0	0.0	0.0	0.0	0.0	0.0	0.0	0.0	0.0	0.0	0.0	0.0	0.0	0.0	0.0	0.0	0.0	0.0	0.0	0.0	0.0	0.0	0.0	0.0	0.0	0.0	0.0	0.0	0.0	0.0	0.0	0.0	0.0	0.0	0.0	0.0	0.0	0.0
2.9167274318214964e-05	1.2500260422092127e-05	1.2500260422092127e-05	1.2500260422092127e-05	4.166753474030709e-06	2.5000520844184254e-05	0.0001875039063313819	6.250130211046063e-05	8.333506948061418e-06	2.0833767370153544e-05	0.00010833559032479843	0.0013541948790599804	0.004670930644388425	0.012191920665013855	0.027733911123148398	0.051234400716681595	0.08060584595512406	0.1072730681889206	0.12872768182670472	0.13206941811287734	0.1258067876414092	0.10677722452551094	0.08075168232671515	0.054676139086230965	0.03641325860955436	0.023833829871455655	0.013387778912060668	0.007091814412800266	0.002916727431821496	0.0012791933165274276	0.00042917560782516304	0.00015833663201316695	7.916831600658347e-05	5.000104168836851e-05	4.166753474030709e-06	0.0	0.0	0.0	0.0	0.0	0.0	0.0	0.0	0.0	0.0	0.0	0.0	0.0	0.0	0.0
4.165642612857672e-05	3.749078351571905e-05	1.6662570451430688e-05	8.331285225715344e-06	1.6662570451430688e-05	8.331285225715344e-06	3.749078351571905e-05	1.2496927838573017e-05	0.00021661341586859896	0.0003040919107386101	0.0006540058902186546	0.0012788522821473055	0.004553047375853436	0.013417534856014563	0.03053416035224674	0.055957077218517115	0.08854073373628983	0.11105186641617269	0.13230497502697253	0.13468355695891426	0.12718956589838332	0.10145839147876147	0.0749232480348581	0.05172478432385372	0.03255033137686985	0.018907851819760974	0.01036411882078989	0.0048529736439791886	0.0024369009285217383	0.0011372204333101447	0.0004373924743500556	0.00017079134712716458	0.00010830670793429948	6.24846391928651e-05	0.0	0.0	0.0	0.0	0.0	0.0	0.0	0.0	0.0	0.0	0.0	0.0	0.0	0.0	0.0	0.0
1.665043249498406e-05	4.162608123746015e-06	8.32521624749203e-06	0.0003454964742709192	0.003171907390294463	0.011085025433535636	0.025679129515389164	0.046259064079189456	0.07437748195509378	0.09565257207555966	0.10627554800735949	0.11041734309048677	0.10943496757328272	0.10029804274166021	0.08750218536926496	0.07227952746072579	0.05636587660364478	0.03892871117327273	0.024738380079422563	0.016317423845084375	0.009507396954635896	0.005569569669572167	0.002813923091652306	0.0014943763164248192	0.000869985097862917	0.000287219960538475	0.0002497564874247609	2.91382568662221e-05	2.081304061873007e-05	0.0	0.0	0.0	0.0	0.0	0.0	0.0	0.0	0.0	0.0	0.0	0.0	0.0	0.0	0.0	0.0	0.0	0.0	0.0	0.0	0.0
5.4257321608187014e-05	0.000830554384617632	0.02304684076310836	0.16819769698537973	0.33710908643191334	0.28744694259992737	0.13766751948046527	0.0386019975041632	0.006135250981848839	0.0007011715407827245	0.00012938284383490748	7.929916235042717e-05	0.0	0.0	0.0	0.0	0.0	0.0	0.0	0.0	0.0	0.0	0.0	0.0	0.0	0.0	0.0	0.0	0.0	0.0	0.0	0.0	0.0	0.0	0.0	0.0	0.0	0.0	0.0	0.0	0.0	0.0	0.0	0.0	0.0	0.0	0.0	0.0	0.0	0.0
8.337502084375522e-06	0.00040853760213440055	0.02462898115724529	0.16612889778222445	0.32872269468067367	0.2896406536601634	0.138010672002668	0.04237535434383859	0.008608470902117726	0.0012923128230782057	0.00017508754377188593	0.0	0.0	0.0	0.0	0.0	0.0	0.0	0.0	0.0	0.0	0.0	0.0	0.0	0.0	0.0	0.0	0.0	0.0	0.0	0.0	0.0	0.0	0.0	0.0	0.0	0.0	0.0	0.0	0.0	0.0	0.0	0.0	0.0	0.0	0.0	0.0	0.0	0.0	0.0
2.9155368961194203e-05	0.0008330105417484058	0.024894520040151108	0.17132527812139461	0.33285018721911924	0.28731366595444263	0.13446456164902768	0.038251844077086795	0.008488377420416256	0.0012411857072051247	0.0001999225300196174	0.00010829137042729276	0.0	0.0	0.0	0.0	0.0	0.0	0.0	0.0	0.0	0.0	0.0	0.0	0.0	0.0	0.0	0.0	0.0	0.0	0.0	0.0	0.0	0.0	0.0	0.0	0.0	0.0	0.0	0.0	0.0	0.0	0.0	0.0	0.0	0.0	0.0	0.0	0.0	0.0
0.0016865293132883592	0.003161724486582354	0.03855812103230512	0.17053836336211897	0.2981634648853823	0.2924905935588669	0.1418176393562182	0.045983822578773766	0.0058137607531782995	0.001785980673285707	0.0	0.0	0.0	0.0	0.0	0.0	0.0	0.0	0.0	0.0	0.0	0.0	0.0	0.0	0.0	0.0	0.0	0.0	0.0	0.0	0.0	0.0	0.0	0.0	0.0	0.0	0.0	0.0	0.0	0.0	0.0	0.0	0.0	0.0	0.0	0.0	0.0	0.0	0.0	0.0
1.2502552604490084e-05	0.0003334014027864022	0.0239132156148547	0.1652420702560106	0.34088626427895696	0.2854749511358569	0.13179774203899963	0.04108755537588924	0.00895599518234973	0.00149197127746915	0.00011252297344041075	5.834524548762039e-05	2.5005105208980168e-05	3.334014027864022e-05	2.5005105208980168e-05	5.0010210417960336e-05	6.251276302245041e-05	8.335035069660055e-05	0.00011669049097524078	8.335035069660055e-05	5.0010210417960336e-05	3.334014027864022e-05	5.834524548762039e-05	1.2502552604490084e-05	0.0	0.0	0.0	0.0	0.0	0.0	0.0	0.0	0.0	0.0	0.0	0.0	0.0	0.0	0.0	0.0	0.0	0.0	0.0	0.0	0.0	0.0	0.0	0.0	0.0	0.0
1.250098966168155e-05	0.0009500752142877978	0.028931457073685	0.17071351481992325	0.33447231239139763	0.28155145615694577	0.13311053791758515	0.039861489034548565	0.009379909242815057	0.0008834032694254962	0.0001333438897246032	0.0	0.0	0.0	0.0	0.0	0.0	0.0	0.0	0.0	0.0	0.0	0.0	0.0	0.0	0.0	0.0	0.0	0.0	0.0	0.0	0.0	0.0	0.0	0.0	0.0	0.0	0.0	0.0	0.0	0.0	0.0	0.0	0.0	0.0	0.0	0.0	0.0	0.0	0.0
0.00015821203743796424	0.0006911367951237385	0.025930120241148453	0.1631998800919295	0.33299886753488994	0.2805182693268494	0.139905239316524	0.04482813176564634	0.010183859041401592	0.0015821203743796423	4.163474669420111e-06	0.0	0.0	0.0	0.0	0.0	0.0	0.0	0.0	0.0	0.0	0.0	0.0	0.0	0.0	0.0	0.0	0.0	0.0	0.0	0.0	0.0	0.0	0.0	0.0	0.0	0.0	0.0	0.0	0.0	0.0	0.0	0.0	0.0	0.0	0.0	0.0	0.0	0.0	0.0
0.00042915772588071084	0.0034957605049894796	0.03394095956334243	0.1736380492073082	0.339580425407804	0.2827024436990896	0.12720568321493303	0.03245765713214308	0.004554071790171038	0.0019957917543384513	0.0	0.0	0.0	0.0	0.0	0.0	0.0	0.0	0.0	0.0	0.0	0.0	0.0	0.0	0.0	0.0	0.0	0.0	0.0	0.0	0.0	0.0	0.0	0.0	0.0	0.0	0.0	0.0	0.0	0.0	0.0	0.0	0.0	0.0	0.0	0.0	0.0	0.0	0.0	0.0
4.1666666666666665e-05	0.0004583333333333333	0.030079166666666667	0.17642916666666666	0.32171666666666665	0.2824291666666667	0.13551666666666667	0.04430833333333333	0.0080875	0.0008083333333333333	0.000125	0.0	0.0	0.0	0.0	0.0	0.0	0.0	0.0	0.0	0.0	0.0	0.0	0.0	0.0	0.0	0.0	0.0	0.0	0.0	0.0	0.0	0.0	0.0	0.0	0.0	0.0	0.0	0.0	0.0	0.0	0.0	0.0	0.0	0.0	0.0	0.0	0.0	0.0	0.0
2.9166666666666666e-05	1.6666666666666667e-05	4.5833333333333334e-05	0.003675	0.021895833333333333	0.08675416666666666	0.16227916666666667	0.19928333333333334	0.18785416666666666	0.13455833333333334	0.089775	0.0558	0.030170833333333334	0.014816666666666667	0.006666666666666667	0.0038666666666666667	0.0015125	0.00047916666666666664	0.00014166666666666668	0.0002625	0.00011666666666666667	0.0	0.0	0.0	0.0	0.0	0.0	0.0	0.0	0.0	0.0	0.0	0.0	0.0	0.0	0.0	0.0	0.0	0.0	0.0	0.0	0.0	0.0	0.0	0.0	0.0	0.0	0.0	0.0	0.0
5.4075189471144645e-05	0.0003286107667861867	0.029421062702262007	0.17838989043534687	0.327179854080181	0.281436403417552	0.13540843406570552	0.03657146660233106	0.008847532923471128	0.0018926316314900626	0.0004575592955250701	1.2478889877956457e-05	0.0	0.0	0.0	0.0	0.0	0.0	0.0	0.0	0.0	0.0	0.0	0.0	0.0	0.0	0.0	0.0	0.0	0.0	0.0	0.0	0.0	0.0	0.0	0.0	0.0	0.0	0.0	0.0	0.0	0.0	0.0	0.0	0.0	0.0	0.0	0.0	0.0	0.0
5.415899414249648e-05	0.0008665439062799437	0.026354599765033286	0.16020230467350458	0.32411658348400646	0.29017139238607864	0.14522942583134055	0.042231517201729754	0.00937367206312439	0.0013956356182874092	4.166076472499729e-06	0.0	0.0	0.0	0.0	0.0	0.0	0.0	0.0	0.0	0.0	0.0	0.0	0.0	0.0	0.0	0.0	0.0	0.0	0.0	0.0	0.0	0.0	0.0	0.0	0.0	0.0	0.0	0.0	0.0	0.0	0.0	0.0	0.0	0.0	0.0	0.0	0.0	0.0	0.0
4.5832760423828036e-05	0.00037082869797460863	0.02443719453506831	0.16563126294254654	0.32776256963454625	0.29036303712870254	0.13668162481302318	0.043024462194222575	0.010045707761986308	0.001420815573138669	0.00021666395836718706	0.0	0.0	0.0	0.0	0.0	0.0	0.0	0.0	0.0	0.0	0.0	0.0	0.0	0.0	0.0	0.0	0.0	0.0	0.0	0.0	0.0	0.0	0.0	0.0	0.0	0.0	0.0	0.0	0.0	0.0	0.0	0.0	0.0	0.0	0.0	0.0	0.0	0.0	0.0
0.00012499947916883678	0.0007249969791792534	0.02624155732684447	0.1516202015824934	0.33395694184607566	0.2971445952308532	0.13519943666901388	0.04294148774380107	0.010079124670313874	0.0017791592535031104	0.0001874992187532552	0.0	0.0	0.0	0.0	0.0	0.0	0.0	0.0	0.0	0.0	0.0	0.0	0.0	0.0	0.0	0.0	0.0	0.0	0.0	0.0	0.0	0.0	0.0	0.0	0.0	0.0	0.0	0.0	0.0	0.0	0.0	0.0	0.0	0.0	0.0	0.0	0.0	0.0	0.0
0.00011238901584685124	0.00014985202112913497	4.995067370971166e-05	9.573879127694735e-05	0.00233519399592902	0.017757464503802493	0.061447653775230295	0.11329229052976852	0.1550260784142326	0.1544225077735736	0.13043785928062704	0.10702348097919971	0.07598746238089886	0.05755982633815774	0.042745289027085756	0.03050321141206392	0.01942664951693536	0.012579244662562387	0.008574865653500501	0.005452948546643523	0.003388320699975441	0.0013528307463046908	0.00020812780712379858	7.076345442209152e-05	0.0	0.0	0.0	0.0	0.0	0.0	0.0	0.0	0.0	0.0	0.0	0.0	0.0	0.0	0.0	0.0	0.0	0.0	0.0	0.0	0.0	0.0	0.0	0.0	0.0	0.0
7.083215279745338e-05	0.0004833252779120348	0.02589956834052766	0.16912634789420175	0.32701954967417207	0.28477025382910287	0.1378310361493975	0.04399093348444193	0.009029016183063615	0.0016166397226712887	0.0001624972917118048	0.0	0.0	0.0	0.0	0.0	0.0	0.0	0.0	0.0	0.0	0.0	0.0	0.0	0.0	0.0	0.0	0.0	0.0	0.0	0.0	0.0	0.0	0.0	0.0	0.0	0.0	0.0	0.0	0.0	0.0	0.0	0.0	0.0	0.0	0.0	0.0	0.0	0.0	0.0
8.328336331534413e-06	0.00035395429409021254	0.024968352321940168	0.17147211672996202	0.33337913918315676	0.2816310213871677	0.1355270171230595	0.042757678726097675	0.008444933040175894	0.0012409221133986275	0.00020820840828836032	8.328336331534413e-06	0.0	0.0	0.0	0.0	0.0	0.0	0.0	0.0	0.0	0.0	0.0	0.0	0.0	0.0	0.0	0.0	0.0	0.0	0.0	0.0	0.0	0.0	0.0	0.0	0.0	0.0	0.0	0.0	0.0	0.0	0.0	0.0	0.0	0.0	0.0	0.0	0.0	0.0
8.32625601571997e-06	0.0001706882483222594	0.013001448768546735	0.10157199713576794	0.25827629847962563	0.29131904547801035	0.19309420326056184	0.08890359860784999	0.033392449751044946	0.012064744966778238	0.004604419576693144	0.0019483439076784733	0.0007493630414147974	0.00043712844082529847	0.0002539508084794591	0.0001415463522672395	3.746815207073987e-05	2.4978768047159912e-05	0.0	0.0	0.0	0.0	0.0	0.0	0.0	0.0	0.0	0.0	0.0	0.0	0.0	0.0	0.0	0.0	0.0	0.0	0.0	0.0	0.0	0.0	0.0	0.0	0.0	0.0	0.0	0.0	0.0	0.0	0.0	0.0
0.00012099667884978054	0.0002962332482184282	0.01930522872544602	0.12998381147882976	0.32616115088703085	0.3040020694604383	0.1552929788547873	0.04985480398538027	0.010985663979705936	0.002862197299687912	0.0009638011315275622	0.00017106427009796557	0.0	0.0	0.0	0.0	0.0	0.0	0.0	0.0	0.0	0.0	0.0	0.0	0.0	0.0	0.0	0.0	0.0	0.0	0.0	0.0	0.0	0.0	0.0	0.0	0.0	0.0	0.0	0.0	0.0	0.0	0.0	0.0	0.0	0.0	0.0	0.0	0.0	0.0
5.833673630961806e-05	0.000675039377297009	0.026689056861650264	0.17162667822289635	0.3336111273157601	0.28312068203978563	0.13444117573525122	0.04040235680414691	0.008296317285174968	0.0010083921562091122	7.083746551882194e-05	0.0	0.0	0.0	0.0	0.0	0.0	0.0	0.0	0.0	0.0	0.0	0.0	0.0	0.0	0.0	0.0	0.0	0.0	0.0	0.0	0.0	0.0	0.0	0.0	0.0	0.0	0.0	0.0	0.0	0.0	0.0	0.0	0.0	0.0	0.0	0.0	0.0	0.0	0.0
4.166406266275024e-06	0.0005582984396808533	0.025669229006520425	0.1680061662812741	0.33220840364143905	0.28537383080224155	0.1369247755348624	0.04077661812803367	0.008891110972230902	0.001362414849071933	0.00011665937545570069	2.4998437597650146e-05	2.0832031331375123e-05	4.166406266275024e-06	8.332812532550048e-06	4.166406266275024e-06	4.166406266275024e-06	1.2499218798825073e-05	8.332812532550048e-06	8.332812532550048e-06	4.166406266275024e-06	4.166406266275024e-06	4.166406266275024e-06	0.0	0.0	0.0	0.0	0.0	0.0	0.0	0.0	0.0	0.0	0.0	0.0	0.0	0.0	0.0	0.0	0.0	0.0	0.0	0.0	0.0	0.0	0.0	0.0	0.0	0.0	0.0
2.9147963390157983e-05	0.00027482365482148956	0.01984143507915754	0.16376575031021762	0.33657569726092423	0.29071345886389566	0.13842784213463027	0.04007012167192718	0.00847789335176595	0.0016197939655387794	0.00020403574373110587	0.0	0.0	0.0	0.0	0.0	0.0	0.0	0.0	0.0	0.0	0.0	0.0	0.0	0.0	0.0	0.0	0.0	0.0	0.0	0.0	0.0	0.0	0.0	0.0	0.0	0.0	0.0	0.0	0.0	0.0	0.0	0.0	0.0	0.0	0.0	0.0	0.0	0.0	0.0
0.00016662015187426842	0.0004623709214510949	0.005869194849771105	0.057525607434591175	0.20610079686087635	0.31240861926045643	0.2463853840802776	0.11770047528398322	0.039884698854903006	0.010551221117438048	0.002653425918597725	0.0002915852657799698	0.0	0.0	0.0	0.0	0.0	0.0	0.0	0.0	0.0	0.0	0.0	0.0	0.0	0.0	0.0	0.0	0.0	0.0	0.0	0.0	0.0	0.0	0.0	0.0	0.0	0.0	0.0	0.0	0.0	0.0	0.0	0.0	0.0	0.0	0.0	0.0	0.0	0.0
8.763327560665178e-05	0.00046320445677801655	0.017359734596365306	0.13552694723224903	0.309683476954535	0.31317211592630456	0.15471028856385755	0.053694159868132786	0.013011454921025727	0.0013812673440857972	0.0007052392179773406	0.0002044776430821875	0.0	0.0	0.0	0.0	0.0	0.0	0.0	0.0	0.0	0.0	0.0	0.0	0.0	0.0	0.0	0.0	0.0	0.0	0.0	0.0	0.0	0.0	0.0	0.0	0.0	0.0	0.0	0.0	0.0	0.0	0.0	0.0	0.0	0.0	0.0	0.0	0.0	0.0
2.9142260023896654e-05	6.244770005120711e-05	0.008417949966902719	0.07407129862073847	0.2230007368828606	0.29760908572403943	0.21605238945716296	0.10775142484835616	0.04468757415664381	0.015116506592395535	0.006794309765571334	0.0030391214024920797	0.0015445397812665226	0.0007285565005974164	0.0005079079604164846	0.000216485360177518	9.575314007851757e-05	3.746862003072427e-05	3.330544002731046e-05	5.41213400443795e-05	7.910042006486234e-05	4.579498003755188e-05	2.4979080020482847e-05	0.0	0.0	0.0	0.0	0.0	0.0	0.0	0.0	0.0	0.0	0.0	0.0	0.0	0.0	0.0	0.0	0.0	0.0	0.0	0.0	0.0	0.0	0.0	0.0	0.0	0.0	0.0
0.0001082963320865371	2.915670479252922e-05	0.0010704675902400013	0.01123782707574912	0.0577511017069168	0.12663589940103798	0.1498946193383927	0.15520530485417483	0.1369282161928008	0.11252405428145383	0.07510350630201348	0.05373164168908956	0.03804533451070884	0.026020276405561434	0.018881048974933565	0.012820619621629276	0.010346464957806082	0.0063686573753967395	0.0037862063794870085	0.0017660632617189126	0.0010746328337817913	0.0003623761881357203	0.00019160120292233487	0.00011662681917011688	0.0	0.0	0.0	0.0	0.0	0.0	0.0	0.0	0.0	0.0	0.0	0.0	0.0	0.0	0.0	0.0	0.0	0.0	0.0	0.0	0.0	0.0	0.0	0.0	0.0	0.0
2.4989691752152238e-05	0.0013286186114894272	0.019891794634713182	0.14486940803585188	0.33063028167547553	0.29859766179784175	0.147076830807292	0.04447748637020563	0.00988342308797621	0.0024698145348377126	0.0006205773451784472	8.329897250717413e-05	4.581443487894577e-05	0.0	0.0	0.0	0.0	0.0	0.0	0.0	0.0	0.0	0.0	0.0	0.0	0.0	0.0	0.0	0.0	0.0	0.0	0.0	0.0	0.0	0.0	0.0	0.0	0.0	0.0	0.0	0.0	0.0	0.0	0.0	0.0	0.0	0.0	0.0	0.0	0.0
2.082283515394322e-05	0.00022072205263179814	0.01520483422940934	0.11310547598918878	0.26945998059311765	0.29999458606286	0.18555228405678803	0.0744458002423778	0.025349719516410477	0.008966312817287951	0.0035690339453858678	0.0016824850804386122	0.0011785724697131862	0.0005455582810333124	0.00027902599106283913	0.0002165574856010095	0.00015825354716996848	4.997480436946373e-05	0.0	0.0	0.0	0.0	0.0	0.0	0.0	0.0	0.0	0.0	0.0	0.0	0.0	0.0	0.0	0.0	0.0	0.0	0.0	0.0	0.0	0.0	0.0	0.0	0.0	0.0	0.0	0.0	0.0	0.0	0.0	0.0
1.2499947916883679e-05	0.000429164878479673	0.024912396198349174	0.1707534551939367	0.3300152916029517	0.287461302244574	0.13515360352665198	0.041178995087520466	0.008362465156395181	0.0014208274132191116	0.00022916571180953412	2.9166545139395252e-05	3.3333194445023147e-05	8.333298611255787e-06	0.0	0.0	0.0	0.0	0.0	0.0	0.0	0.0	0.0	0.0	0.0	0.0	0.0	0.0	0.0	0.0	0.0	0.0	0.0	0.0	0.0	0.0	0.0	0.0	0.0	0.0	0.0	0.0	0.0	0.0	0.0	0.0	0.0	0.0	0.0	0.0
0.00014584487938628475	0.0002166838208024802	0.025514519899492043	0.17434296881836478	0.33394727082560705	0.2889062050745684	0.13125622445110238	0.03716960926073314	0.007542263762547868	0.0008208983211170885	0.00013751088627849705	0.0	0.0	0.0	0.0	0.0	0.0	0.0	0.0	0.0	0.0	0.0	0.0	0.0	0.0	0.0	0.0	0.0	0.0	0.0	0.0	0.0	0.0	0.0	0.0	0.0	0.0	0.0	0.0	0.0	0.0	0.0	0.0	0.0	0.0	0.0	0.0	0.0	0.0	0.0
8.333298611255787e-06	0.0005958308507047887	0.025729059462252242	0.16859513085362143	0.3337694426273224	0.2864613064112233	0.133574443439819	0.04071233036529014	0.009024962395990016	0.0013541610243290652	0.00017499927083637151	0.0	0.0	0.0	0.0	0.0	0.0	0.0	0.0	0.0	0.0	0.0	0.0	0.0	0.0	0.0	0.0	0.0	0.0	0.0	0.0	0.0	0.0	0.0	0.0	0.0	0.0	0.0	0.0	0.0	0.0	0.0	0.0	0.0	0.0	0.0	0.0	0.0	0.0	0.0
8.332777814812346e-06	0.0004124725018332111	0.024990000666622224	0.166984701019932	0.3305696286914206	0.286835044330378	0.13609926004933004	0.04281797880141324	0.0094493700419972	0.001616558896073595	0.0001999866675554963	1.666555562962469e-05	0.0	0.0	0.0	0.0	0.0	0.0	0.0	0.0	0.0	0.0	0.0	0.0	0.0	0.0	0.0	0.0	0.0	0.0	0.0	0.0	0.0	0.0	0.0	0.0	0.0	0.0	0.0	0.0	0.0	0.0	0.0	0.0	0.0	0.0	0.0	0.0	0.0	0.0
4.166302115231584e-06	0.00040413130517746366	0.02483532690889547	0.16438561625857737	0.33215843613683804	0.29041208894221754	0.13686302448535753	0.041071406251952956	0.008507588919302894	0.0012248928218780858	0.00012082276134171594	1.2498906345694752e-05	0.0	0.0	0.0	0.0	0.0	0.0	0.0	0.0	0.0	0.0	0.0	0.0	0.0	0.0	0.0	0.0	0.0	0.0	0.0	0.0	0.0	0.0	0.0	0.0	0.0	0.0	0.0	0.0	0.0	0.0	0.0	0.0	0.0	0.0	0.0	0.0	0.0	0.0
1.2499947916883679e-05	0.000583330902787905	0.024945729392794196	0.1654076441348161	0.32883196320015334	0.2895237936508598	0.13980775080103833	0.0414831604868313	0.008041633159861833	0.001287494635439019	7.499968750130208e-05	0.0	0.0	0.0	0.0	0.0	0.0	0.0	0.0	0.0	0.0	0.0	0.0	0.0	0.0	0.0	0.0	0.0	0.0	0.0	0.0	0.0	0.0	0.0	0.0	0.0	0.0	0.0	0.0	0.0	0.0	0.0	0.0	0.0	0.0	0.0	0.0	0.0	0.0	0.0
0.00019165309123937054	4.999645858418362e-05	0.006228725465279542	0.0621789289925297	0.18456192686351383	0.24437435681639216	0.2079769349671065	0.12756179770599582	0.07354895694888279	0.041792873004828826	0.022106767437306524	0.0118533270560002	0.008728548394488724	0.004820491881825037	0.0024498264706249973	0.000791610594249574	0.0004458017557089706	0.00011665840336309512	5.4162830132865586e-05	7.499468787627542e-05	9.16601740710033e-05	0.0	0.0	0.0	0.0	0.0	0.0	0.0	0.0	0.0	0.0	0.0	0.0	0.0	0.0	0.0	0.0	0.0	0.0	0.0	0.0	0.0	0.0	0.0	0.0	0.0	0.0	0.0	0.0	0.0
1.25e-05	8.333333333333334e-06	8.333333333333334e-06	4.166666666666667e-06	8.333333333333334e-06	1.6666666666666667e-05	4.166666666666667e-06	1.25e-05	5.833333333333333e-05	0.0005583333333333333	0.0022583333333333335	0.006925	0.016416666666666666	0.03385	0.05785833333333333	0.08840416666666667	0.11558333333333333	0.12833333333333333	0.13102083333333334	0.1198	0.0981625	0.0748125	0.054141666666666664	0.034466666666666666	0.018608333333333334	0.009941666666666666	0.00455	0.002025	0.0012	0.0005541666666666667	0.00027916666666666666	3.75e-05	4.1666666666666665e-05	1.6666666666666667e-05	2.0833333333333333e-05	0.0	0.0	0.0	0.0	0.0	0.0	0.0	0.0	0.0	0.0	0.0	0.0	0.0	0.0	0.0
6.663334999167083e-05	1.6658337497917707e-05	1.2493753123438281e-05	2.4987506246876562e-05	1.6658337497917707e-05	3.748125937031484e-05	0.0009453606530068299	0.004822588705647176	0.012747792770281525	0.026919873396635017	0.0523071797434616	0.08162168915542228	0.10660919540229885	0.1215184074629352	0.12757371314342827	0.11870314842578711	0.10457687822755289	0.08497417957687822	0.0631975678827253	0.04134599366983175	0.02531234382808596	0.014834249541895718	0.006305180742961852	0.003152590371480926	0.0014117941029485256	0.0008412460436448443	0.00010411460936198567	0.0	0.0	0.0	0.0	0.0	0.0	0.0	0.0	0.0	0.0	0.0	0.0	0.0	0.0	0.0	0.0	0.0	0.0	0.0	0.0	0.0	0.0	0.0
2.499427214596655e-05	4.165712024327758e-06	8.331424048655516e-06	1.2497136072983275e-05	8.331424048655516e-06	8.331424048655516e-06	0.00011247422465684947	0.0002957655537272708	0.0002207827372893712	0.00027493699360563206	0.0010414280060819395	0.003278415363145946	0.008514715377725938	0.01886234404615609	0.03443377559309325	0.06132761242215325	0.08581783341317614	0.11195767636583283	0.12874133011184938	0.1312074316302514	0.12118472849971881	0.09801920393243214	0.07423715398554498	0.0499885442919331	0.0306596404990523	0.01919560100810231	0.010743371310741288	0.0050530086855095704	0.002528587198766949	0.001187227926933411	0.00048322259482201993	0.0003290912499218929	0.00022494844931369895	1.2497136072983275e-05	0.0	0.0	0.0	0.0	0.0	0.0	0.0	0.0	0.0	0.0	0.0	0.0	0.0	0.0	0.0	0.0
4.999812507030986e-05	0.0006666416676041315	0.02437408597177606	0.16442300080413652	0.33523742859642763	0.28953080926131936	0.1342824644075847	0.042177585007228895	0.008037198605052311	0.0010499606264765071	0.00016249390647850705	8.333020845051643e-06	0.0	0.0	0.0	0.0	0.0	0.0	0.0	0.0	0.0	0.0	0.0	0.0	0.0	0.0	0.0	0.0	0.0	0.0	0.0	0.0	0.0	0.0	0.0	0.0	0.0	0.0	0.0	0.0	0.0	0.0	0.0	0.0	0.0	0.0	0.0	0.0	0.0	0.0
8.326533331112925e-06	0.00047877566653899313	0.02551249812653	0.16601858482239504	0.32886892371230164	0.2879648287232094	0.1385410248297224	0.041844993255508	0.009242451997535346	0.0013822045329647454	0.00011657146663558094	2.0816333327782312e-05	0.0	0.0	0.0	0.0	0.0	0.0	0.0	0.0	0.0	0.0	0.0	0.0	0.0	0.0	0.0	0.0	0.0	0.0	0.0	0.0	0.0	0.0	0.0	0.0	0.0	0.0	0.0	0.0	0.0	0.0	0.0	0.0	0.0	0.0	0.0	0.0	0.0	0.0
3.330654931659124e-05	0.0005995178876986424	0.025279670931292752	0.16817309413679832	0.335688383924594	0.2817276107130516	0.13815556656522046	0.04035921113437944	0.008255860911850054	0.0014613248512654407	0.00021649257055784306	4.5796505310312954e-05	4.163318664573905e-06	0.0	0.0	0.0	0.0	0.0	0.0	0.0	0.0	0.0	0.0	0.0	0.0	0.0	0.0	0.0	0.0	0.0	0.0	0.0	0.0	0.0	0.0	0.0	0.0	0.0	0.0	0.0	0.0	0.0	0.0	0.0	0.0	0.0	0.0	0.0	0.0	0.0
5.8332118080873316e-05	0.0005833211808087331	0.02488281494135539	0.16695902168704818	0.33038478365034063	0.2897772963063269	0.13689714797608382	0.041336638820024585	0.00792900147913585	0.0010333118060040416	0.00014166371533926378	1.666631945167809e-05	0.0	0.0	0.0	0.0	0.0	0.0	0.0	0.0	0.0	0.0	0.0	0.0	0.0	0.0	0.0	0.0	0.0	0.0	0.0	0.0	0.0	0.0	0.0	0.0	0.0	0.0	0.0	0.0	0.0	0.0	0.0	0.0	0.0	0.0	0.0	0.0	0.0	0.0
2.499822929209181e-05	0.0007291150210193445	0.0267106079986001	0.1734043838561435	0.3375844211035052	0.28093843352762515	0.13002828966281554	0.0401346571284534	0.008749380252232134	0.0011999150060204068	0.00016248849039859678	9.582654561968527e-05	3.333097238945575e-05	2.0831857743409842e-05	2.0831857743409842e-05	4.583008703550165e-05	4.1663715486819684e-05	2.0831857743409842e-05	2.916460084077378e-05	2.499822929209181e-05	0.0	0.0	0.0	0.0	0.0	0.0	0.0	0.0	0.0	0.0	0.0	0.0	0.0	0.0	0.0	0.0	0.0	0.0	0.0	0.0	0.0	0.0	0.0	0.0	0.0	0.0	0.0	0.0	0.0	0.0
0.00019584638975931728	0.0008042202813520902	0.02937279151943463	0.1721156410427362	0.34520634708980596	0.29155277018467896	0.12187062470831389	0.029835322354823654	0.007721348089872658	0.0011750783385559038	0.0001500100006667111	0.0	0.0	0.0	0.0	0.0	0.0	0.0	0.0	0.0	0.0	0.0	0.0	0.0	0.0	0.0	0.0	0.0	0.0	0.0	0.0	0.0	0.0	0.0	0.0	0.0	0.0	0.0	0.0	0.0	0.0	0.0	0.0	0.0	0.0	0.0	0.0	0.0	0.0	0.0
4.16659722337961e-06	5.4165763903934935e-05	0.0031207813203113282	0.0324702921617973	0.10999400009999834	0.17505958234029434	0.1755762403959934	0.13920601323311277	0.09721087981866969	0.0690488491858469	0.05042415959734004	0.03616189730171164	0.027832869452175796	0.022416293061782305	0.017420542990950152	0.013428942850952485	0.009954000766653889	0.007237379377010383	0.005195746737554374	0.003270778820352994	0.002220796320061332	0.0013291445142580957	0.0007541540974317094	0.0003291611806469892	0.00017083048615856402	5.8332361127314545e-05	3.749937501041649e-05	8.33319444675922e-06	4.16659722337961e-06	0.0	0.0	0.0	0.0	0.0	0.0	0.0	0.0	0.0	0.0	0.0	0.0	0.0	0.0	0.0	0.0	0.0	0.0	0.0	0.0	0.0
3.7519541427826995e-05	0.00024596143824908806	0.022745179781136007	0.16371443460135487	0.33372798332464826	0.2896550286607608	0.14050651380927567	0.03961229807191245	0.008675351745700886	0.0009713392391870766	7.503908285565399e-05	3.3350703491401774e-05	0.0	0.0	0.0	0.0	0.0	0.0	0.0	0.0	0.0	0.0	0.0	0.0	0.0	0.0	0.0	0.0	0.0	0.0	0.0	0.0	0.0	0.0	0.0	0.0	0.0	0.0	0.0	0.0	0.0	0.0	0.0	0.0	0.0	0.0	0.0	0.0	0.0	0.0
1.6670764896370358e-05	0.0002042168699805369	0.018583735168228855	0.13566251703543789	0.30247852597096786	0.3037163302645234	0.16290254687610703	0.057434952759219976	0.014845316140217803	0.003046582284811683	0.0005918121538211477	0.00017921072263598134	4.5844603465018486e-05	2.0838456120462946e-05	5.001229468911107e-05	5.417998591320366e-05	5.834767713729625e-05	4.5844603465018486e-05	2.5006147344555537e-05	3.75092210168333e-05	0.0	0.0	0.0	0.0	0.0	0.0	0.0	0.0	0.0	0.0	0.0	0.0	0.0	0.0	0.0	0.0	0.0	0.0	0.0	0.0	0.0	0.0	0.0	0.0	0.0	0.0	0.0	0.0	0.0	0.0
1.6666597222511573e-05	0.00041666493056278934	0.02262907237886509	0.16721180328415297	0.3306027891550452	0.2861654743105237	0.14071191370035957	0.04153316027849884	0.008787463385569226	0.001674993020862413	0.00023333236111516202	1.6666597222511573e-05	0.0	0.0	0.0	0.0	0.0	0.0	0.0	0.0	0.0	0.0	0.0	0.0	0.0	0.0	0.0	0.0	0.0	0.0	0.0	0.0	0.0	0.0	0.0	0.0	0.0	0.0	0.0	0.0	0.0	0.0	0.0	0.0	0.0	0.0	0.0	0.0	0.0	0.0
3.33205604518268e-05	0.0006164303683587958	0.024894623727571098	0.16691934758342636	0.33348466421205203	0.2944579577828499	0.13286989987171585	0.038031254685703814	0.007338853439514853	0.001249521016943505	0.00010412675141195875	0.0	0.0	0.0	0.0	0.0	0.0	0.0	0.0	0.0	0.0	0.0	0.0	0.0	0.0	0.0	0.0	0.0	0.0	0.0	0.0	0.0	0.0	0.0	0.0	0.0	0.0	0.0	0.0	0.0	0.0	0.0	0.0	0.0	0.0	0.0	0.0	0.0	0.0	0.0
4.166215326672944e-06	0.0005499404231208286	0.024843141992950762	0.1631156624698991	0.3272645463408131	0.2911601243198653	0.14063893078249856	0.042141268029296824	0.008703223817419779	0.0014456767183555115	0.00012082024447351536	1.2498645980018832e-05	0.0	0.0	0.0	0.0	0.0	0.0	0.0	0.0	0.0	0.0	0.0	0.0	0.0	0.0	0.0	0.0	0.0	0.0	0.0	0.0	0.0	0.0	0.0	0.0	0.0	0.0	0.0	0.0	0.0	0.0	0.0	0.0	0.0	0.0	0.0	0.0	0.0	0.0
9.994086831957759e-05	0.00021653854802575144	0.005721614711295816	0.04667238550524273	0.12308134353840644	0.20223034704466525	0.20387937137193826	0.15165610347211234	0.10026567614161622	0.07109543520083951	0.0408050236943142	0.026359404019288588	0.014170782287146771	0.0069209051311307475	0.0031897793805331846	0.0019696679464650084	0.0008536615835630586	0.0005246895586777823	0.0002082101423324533	7.911985408633226e-05	0.0	0.0	0.0	0.0	0.0	0.0	0.0	0.0	0.0	0.0	0.0	0.0	0.0	0.0	0.0	0.0	0.0	0.0	0.0	0.0	0.0	0.0	0.0	0.0	0.0	0.0	0.0	0.0	0.0	0.0
2.9150026859667607e-05	0.00025818595218562735	0.010356588114284762	0.07555686962025844	0.19008732515189247	0.24117482936823564	0.19007066799368694	0.11133644544572473	0.06282247217213507	0.037341184407234204	0.024207015162178255	0.015899257507172988	0.012501197233246022	0.00819948612666936	0.005047118936273877	0.004076839470802084	0.0038311463872706	0.0027567596830142794	0.0019572160891491107	0.0012076439699005152	0.00045390756110053846	0.00030399313725081934	0.00018322874026076782	0.00014575013429833804	9.994294923314608e-05	8.745008057900282e-05	8.328579102762174e-06	0.0	0.0	0.0	0.0	0.0	0.0	0.0	0.0	0.0	0.0	0.0	0.0	0.0	0.0	0.0	0.0	0.0	0.0	0.0	0.0	0.0	0.0	0.0
7.908527473808206e-05	0.00030801633319042484	0.024537247083210197	0.15930271761978299	0.3281830782486358	0.29379347088621294	0.1415168555694764	0.04122007767006456	0.009173891869617519	0.0017523631928806603	0.000133196252190454	0.0	0.0	0.0	0.0	0.0	0.0	0.0	0.0	0.0	0.0	0.0	0.0	0.0	0.0	0.0	0.0	0.0	0.0	0.0	0.0	0.0	0.0	0.0	0.0	0.0	0.0	0.0	0.0	0.0	0.0	0.0	0.0	0.0	0.0	0.0	0.0	0.0	0.0	0.0
0.00010826972486997222	3.331376149845299e-05	2.4985321123839744e-05	2.9149541311146367e-05	3.331376149845299e-05	2.9149541311146367e-05	3.747798168575961e-05	4.164220187306624e-05	4.997064224767949e-05	3.747798168575961e-05	0.00025401743142570407	0.0012326091754427608	0.003968501838503212	0.011709787166706226	0.02774203488783673	0.05485110830720285	0.09043853402792526	0.11748514414448179	0.13167264232263545	0.13205158635968037	0.1245976322244015	0.1033517808287631	0.07981977255029336	0.05311046426890868	0.03368437709512328	0.016611074327166124	0.008536651383978579	0.004847152298024911	0.00259014495650472	0.0009327853219566837	8.74486239334391e-05	0.0	0.0	0.0	0.0	0.0	0.0	0.0	0.0	0.0	0.0	0.0	0.0	0.0	0.0	0.0	0.0	0.0	0.0	0.0
7.08785183888062e-05	0.000608721393221512	0.02368593311569459	0.1641796645361418	0.33492184601016484	0.2859239431804442	0.1378128556955059	0.04212685587061752	0.009235054013600337	0.0012257814356652365	0.00020012758133309985	8.338649222212494e-06	0.0	0.0	0.0	0.0	0.0	0.0	0.0	0.0	0.0	0.0	0.0	0.0	0.0	0.0	0.0	0.0	0.0	0.0	0.0	0.0	0.0	0.0	0.0	0.0	0.0	0.0	0.0	0.0	0.0	0.0	0.0	0.0	0.0	0.0	0.0	0.0	0.0	0.0
0.00022512569517980872	0.0005211242943977054	0.025597625340815288	0.16530062618295216	0.3280456588261779	0.2955775307880233	0.1356549073232555	0.04023913351621322	0.007566724754654682	0.0012590362952648562	1.250698306554493e-05	0.0	0.0	0.0	0.0	0.0	0.0	0.0	0.0	0.0	0.0	0.0	0.0	0.0	0.0	0.0	0.0	0.0	0.0	0.0	0.0	0.0	0.0	0.0	0.0	0.0	0.0	0.0	0.0	0.0	0.0	0.0	0.0	0.0	0.0	0.0	0.0	0.0	0.0	0.0
1.6667916760423697e-05	0.00087923260911235	0.024205982115325316	0.17017943012392597	0.33377086614829443	0.28447966930853147	0.1353851538865415	0.040986407313881874	0.008658982757040112	0.001320932403263578	0.00010000750056254219	1.6667916760423697e-05	0.0	0.0	0.0	0.0	0.0	0.0	0.0	0.0	0.0	0.0	0.0	0.0	0.0	0.0	0.0	0.0	0.0	0.0	0.0	0.0	0.0	0.0	0.0	0.0	0.0	0.0	0.0	0.0	0.0	0.0	0.0	0.0	0.0	0.0	0.0	0.0	0.0	0.0
9.583333333333334e-05	0.0003541666666666667	0.028229166666666666	0.1775875	0.3396666666666667	0.28034166666666666	0.12585416666666666	0.03777083333333333	0.008358333333333334	0.0013625	0.000225	0.00015416666666666666	0.0	0.0	0.0	0.0	0.0	0.0	0.0	0.0	0.0	0.0	0.0	0.0	0.0	0.0	0.0	0.0	0.0	0.0	0.0	0.0	0.0	0.0	0.0	0.0	0.0	0.0	0.0	0.0	0.0	0.0	0.0	0.0	0.0	0.0	0.0	0.0	0.0	0.0
2.4994063909821417e-05	0.0003040944442361606	0.025002395264458025	0.17028039174029502	0.33122966628759004	0.27873796639964676	0.1381630196161745	0.044518593500710246	0.009497744285732138	0.0018412293746901778	0.00039990502255714266	0.0	0.0	0.0	0.0	0.0	0.0	0.0	0.0	0.0	0.0	0.0	0.0	0.0	0.0	0.0	0.0	0.0	0.0	0.0	0.0	0.0	0.0	0.0	0.0	0.0	0.0	0.0	0.0	0.0	0.0	0.0	0.0	0.0	0.0	0.0	0.0	0.0	0.0	0.0
2.4974193333555327e-05	0.0011280010655655823	0.024824348173553994	0.15751223735473344	0.3221088208850854	0.28514285238586795	0.14800539442576005	0.04802953614598249	0.011013619260097899	0.0017107322433485399	0.0003288268788918118	0.00012487096666777663	4.162365555592554e-05	4.1623655555925544e-06	0.0	0.0	0.0	0.0	0.0	0.0	0.0	0.0	0.0	0.0	0.0	0.0	0.0	0.0	0.0	0.0	0.0	0.0	0.0	0.0	0.0	0.0	0.0	0.0	0.0	0.0	0.0	0.0	0.0	0.0	0.0	0.0	0.0	0.0	0.0	0.0
4.165607907990052e-06	0.0005456946359466969	0.02541020823873932	0.16861131129171336	0.3329528744777369	0.2854149570317544	0.13624870345453863	0.04107289397278192	0.008385368718783976	0.0012330199407650556	0.00012080262933171153	0.0	0.0	0.0	0.0	0.0	0.0	0.0	0.0	0.0	0.0	0.0	0.0	0.0	0.0	0.0	0.0	0.0	0.0	0.0	0.0	0.0	0.0	0.0	0.0	0.0	0.0	0.0	0.0	0.0	0.0	0.0	0.0	0.0	0.0	0.0	0.0	0.0	0.0	0.0
0.00022904069428481003	0.0007620808555294588	0.04025702530275015	0.19190695117685272	0.3321214998417537	0.27367864341278964	0.12928306098312595	0.02613978978228641	0.005484483534056269	0.00013742441657088603	0.0	0.0	0.0	0.0	0.0	0.0	0.0	0.0	0.0	0.0	0.0	0.0	0.0	0.0	0.0	0.0	0.0	0.0	0.0	0.0	0.0	0.0	0.0	0.0	0.0	0.0	0.0	0.0	0.0	0.0	0.0	0.0	0.0	0.0	0.0	0.0	0.0	0.0	0.0	0.0
3.748422538848235e-05	0.0007413546799055398	0.025039462559506207	0.17428498840071469	0.3335804515599685	0.28592967126334334	0.13044093943798651	0.040770342480872634	0.0078008837947363815	0.0012786285771404535	9.579302043723266e-05	0.0	0.0	0.0	0.0	0.0	0.0	0.0	0.0	0.0	0.0	0.0	0.0	0.0	0.0	0.0	0.0	0.0	0.0	0.0	0.0	0.0	0.0	0.0	0.0	0.0	0.0	0.0	0.0	0.0	0.0	0.0	0.0	0.0	0.0	0.0	0.0	0.0	0.0	0.0
0.00013360220777648352	0.0008517140745750824	0.029442586538742554	0.1774195568581771	0.3377505563279433	0.2857500720199401	0.12880087843451613	0.03358007991082053	0.005381663931996477	0.0008851146265192033	4.17506899301511e-06	0.0	0.0	0.0	0.0	0.0	0.0	0.0	0.0	0.0	0.0	0.0	0.0	0.0	0.0	0.0	0.0	0.0	0.0	0.0	0.0	0.0	0.0	0.0	0.0	0.0	0.0	0.0	0.0	0.0	0.0	0.0	0.0	0.0	0.0	0.0	0.0	0.0	0.0	0.0
1.2498958420131656e-05	0.0002916423631364053	0.025289559203399717	0.1704274643779685	0.3294267144404633	0.2849470877426881	0.138513457211899	0.04105074577118573	0.008465961169902508	0.001237396883593034	0.0002999750020831597	3.7496875260394965e-05	0.0	0.0	0.0	0.0	0.0	0.0	0.0	0.0	0.0	0.0	0.0	0.0	0.0	0.0	0.0	0.0	0.0	0.0	0.0	0.0	0.0	0.0	0.0	0.0	0.0	0.0	0.0	0.0	0.0	0.0	0.0	0.0	0.0	0.0	0.0	0.0	0.0	0.0
5.0017089172133814e-05	0.0003001025350328029	0.02536700039180053	0.16732800373460932	0.33357647196125345	0.29006577247226134	0.13367483890329196	0.04108903875490793	0.007648446552572128	0.0008461224251619303	4.584899840778933e-05	8.336181528688968e-06	0.0	0.0	0.0	0.0	0.0	0.0	0.0	0.0	0.0	0.0	0.0	0.0	0.0	0.0	0.0	0.0	0.0	0.0	0.0	0.0	0.0	0.0	0.0	0.0	0.0	0.0	0.0	0.0	0.0	0.0	0.0	0.0	0.0	0.0	0.0	0.0	0.0	0.0
4.166440984446676e-06	0.0005374708869936212	0.025211134396886836	0.1653952077595797	0.33347360351314304	0.2863303237741289	0.13778003691466711	0.04076862503281072	0.008982846762467033	0.0013582597609296163	0.00014999187544008033	8.332881968893352e-06	0.0	0.0	0.0	0.0	0.0	0.0	0.0	0.0	0.0	0.0	0.0	0.0	0.0	0.0	0.0	0.0	0.0	0.0	0.0	0.0	0.0	0.0	0.0	0.0	0.0	0.0	0.0	0.0	0.0	0.0	0.0	0.0	0.0	0.0	0.0	0.0	0.0	0.0
8.337224037884346e-06	0.0005460881744814247	0.0249783232175015	0.1698959514440072	0.3299664843593677	0.28880977789635165	0.1351130527579537	0.04051890882411792	0.008583172147001935	0.0014131594744213967	0.00016674448075768692	0.0	0.0	0.0	0.0	0.0	0.0	0.0	0.0	0.0	0.0	0.0	0.0	0.0	0.0	0.0	0.0	0.0	0.0	0.0	0.0	0.0	0.0	0.0	0.0	0.0	0.0	0.0	0.0	0.0	0.0	0.0	0.0	0.0	0.0	0.0	0.0	0.0	0.0	0.0
4.166649305627893e-06	0.00044583147570218456	0.021174911771200955	0.15187853383944233	0.3196945012729114	0.29346544389398377	0.1486035474852188	0.04944146066058058	0.011541618576589264	0.0025666559722667824	0.0006499972916779514	0.0002624989062545573	7.916633680692997e-05	8.333298611255787e-05	3.749984375065104e-05	3.3333194445023147e-05	1.2499947916883679e-05	1.6666597222511573e-05	8.333298611255787e-06	0.0	0.0	0.0	0.0	0.0	0.0	0.0	0.0	0.0	0.0	0.0	0.0	0.0	0.0	0.0	0.0	0.0	0.0	0.0	0.0	0.0	0.0	0.0	0.0	0.0	0.0	0.0	0.0	0.0	0.0	0.0
7.499968750130208e-05	0.0003624984895896267	0.02319990333373611	0.17049512293698776	0.331656951429369	0.28638214007441637	0.13440360665163895	0.04308315382019241	0.008904129566126807	0.0013291611284952979	8.749963541818576e-05	2.0833246528139467e-05	0.0	0.0	0.0	0.0	0.0	0.0	0.0	0.0	0.0	0.0	0.0	0.0	0.0	0.0	0.0	0.0	0.0	0.0	0.0	0.0	0.0	0.0	0.0	0.0	0.0	0.0	0.0	0.0	0.0	0.0	0.0	0.0	0.0	0.0	0.0	0.0	0.0	0.0
1.2499947916883679e-05	0.0005749976041766493	0.024354065191395036	0.16309515377019262	0.33013195778350923	0.28717380344248566	0.14108274548856045	0.04249565626809888	0.009279128003633319	0.001595826684055483	0.000195832517364511	8.333298611255787e-06	0.0	0.0	0.0	0.0	0.0	0.0	0.0	0.0	0.0	0.0	0.0	0.0	0.0	0.0	0.0	0.0	0.0	0.0	0.0	0.0	0.0	0.0	0.0	0.0	0.0	0.0	0.0	0.0	0.0	0.0	0.0	0.0	0.0	0.0	0.0	0.0	0.0	0.0
5.8332361127314545e-05	0.0005583240279328677	0.01849135847735871	0.13824352927451208	0.3050532491125148	0.3075865402243296	0.16228479525341244	0.052965783903601606	0.01218729687838536	0.0023166280561990635	0.0002541624306261562	0.0	0.0	0.0	0.0	0.0	0.0	0.0	0.0	0.0	0.0	0.0	0.0	0.0	0.0	0.0	0.0	0.0	0.0	0.0	0.0	0.0	0.0	0.0	0.0	0.0	0.0	0.0	0.0	0.0	0.0	0.0	0.0	0.0	0.0	0.0	0.0	0.0	0.0	0.0
0.00015431133354186217	0.00010426441455531227	0.00011677614430194974	0.001384631425294547	0.01222395996246481	0.040379522468981334	0.0818350536961735	0.11523720154311333	0.1449108539255552	0.15888645605254925	0.1528516317380878	0.1060077155666771	0.08505890939422375	0.046476905432175995	0.02779689292044625	0.013037222395996247	0.006885621937232822	0.0038160775727244293	0.0014722135335210093	0.0008049212803670107	0.00025440517151496193	0.0003044520905015118	0.0	0.0	0.0	0.0	0.0	0.0	0.0	0.0	0.0	0.0	0.0	0.0	0.0	0.0	0.0	0.0	0.0	0.0	0.0	0.0	0.0	0.0	0.0	0.0	0.0	0.0	0.0	0.0
4.1655211483508704e-05	0.0008789249623020336	0.024909816467138204	0.1699282697258254	0.3187123541026218	0.28662951021802335	0.1413111394366549	0.04673298176334841	0.009843126473553105	0.0009872285121591562	2.499312689010522e-05	0.0	0.0	0.0	0.0	0.0	0.0	0.0	0.0	0.0	0.0	0.0	0.0	0.0	0.0	0.0	0.0	0.0	0.0	0.0	0.0	0.0	0.0	0.0	0.0	0.0	0.0	0.0	0.0	0.0	0.0	0.0	0.0	0.0	0.0	0.0	0.0	0.0	0.0	0.0
0.00033744094783412905	0.0005082443905649845	0.025483040467918116	0.18834620608060257	0.321252114213346	0.28555002874496965	0.14129610651469326	0.02884495213337666	0.006594679264462052	0.0009248381533231685	0.00047908282717191156	0.0003832662617375293	0.0	0.0	0.0	0.0	0.0	0.0	0.0	0.0	0.0	0.0	0.0	0.0	0.0	0.0	0.0	0.0	0.0	0.0	0.0	0.0	0.0	0.0	0.0	0.0	0.0	0.0	0.0	0.0	0.0	0.0	0.0	0.0	0.0	0.0	0.0	0.0	0.0	0.0
1.2499947916883679e-05	0.0005041645659809751	0.02503322902821238	0.16759096837096513	0.3297111262036408	0.28951129370294293	0.13742026074891356	0.040491497952091865	0.008408298298757088	0.001174995104187066	0.0001208328298632089	2.0833246528139467e-05	0.0	0.0	0.0	0.0	0.0	0.0	0.0	0.0	0.0	0.0	0.0	0.0	0.0	0.0	0.0	0.0	0.0	0.0	0.0	0.0	0.0	0.0	0.0	0.0	0.0	0.0	0.0	0.0	0.0	0.0	0.0	0.0	0.0	0.0	0.0	0.0	0.0	0.0
0.00028733119292415705	0.0006412899088452201	0.023561157819780878	0.16086799005584218	0.33395380214124204	0.2885096672371648	0.13721105517175325	0.04377428260896723	0.00901553670551884	0.0017114944969830225	0.0004663926609783419	0.0	0.0	0.0	0.0	0.0	0.0	0.0	0.0	0.0	0.0	0.0	0.0	0.0	0.0	0.0	0.0	0.0	0.0	0.0	0.0	0.0	0.0	0.0	0.0	0.0	0.0	0.0	0.0	0.0	0.0	0.0	0.0	0.0	0.0	0.0	0.0	0.0	0.0	0.0
4.16370003039501e-06	0.0004871529035562162	0.02508212898309954	0.16569444270956943	0.3327837249293212	0.2885235936062222	0.13631121159507184	0.04138301460209601	0.008298254160577256	0.0012366189090273181	0.00014572950106382535	2.4982200182370062e-05	8.32740006079002e-06	1.2491100091185031e-05	4.16370003039501e-06	0.0	0.0	0.0	0.0	0.0	0.0	0.0	0.0	0.0	0.0	0.0	0.0	0.0	0.0	0.0	0.0	0.0	0.0	0.0	0.0	0.0	0.0	0.0	0.0	0.0	0.0	0.0	0.0	0.0	0.0	0.0	0.0	0.0	0.0	0.0
8.321890733574668e-06	0.0004452211542462447	0.02548579037157242	0.16933799359214413	0.3273706986227271	0.2847210086131569	0.1396579702908501	0.04287438105937669	0.008671410144384804	0.0011692256480672408	0.0001456330878375567	4.577039903466067e-05	5.409228976823534e-05	1.2482836100362002e-05	0.0	0.0	0.0	0.0	0.0	0.0	0.0	0.0	0.0	0.0	0.0	0.0	0.0	0.0	0.0	0.0	0.0	0.0	0.0	0.0	0.0	0.0	0.0	0.0	0.0	0.0	0.0	0.0	0.0	0.0	0.0	0.0	0.0	0.0	0.0	0.0
8.333472224537076e-06	0.00044584076401273353	0.025296254937582294	0.16661111018516975	0.3294638243970733	0.287363122718712	0.13906898448307473	0.041729862164369406	0.008266804446740779	0.0015666927782129701	0.0001666694444907415	1.2500208336805614e-05	0.0	0.0	0.0	0.0	0.0	0.0	0.0	0.0	0.0	0.0	0.0	0.0	0.0	0.0	0.0	0.0	0.0	0.0	0.0	0.0	0.0	0.0	0.0	0.0	0.0	0.0	0.0	0.0	0.0	0.0	0.0	0.0	0.0	0.0	0.0	0.0	0.0	0.0
6.666694444560186e-05	0.00042083508681286174	0.02620010916712153	0.17450072708636286	0.3272846970195709	0.28373034887645365	0.1363505681273672	0.04266684444518519	0.007675031979299913	0.0009833374305726274	0.0001041671006962529	1.6666736111400465e-05	0.0	0.0	0.0	0.0	0.0	0.0	0.0	0.0	0.0	0.0	0.0	0.0	0.0	0.0	0.0	0.0	0.0	0.0	0.0	0.0	0.0	0.0	0.0	0.0	0.0	0.0	0.0	0.0	0.0	0.0	0.0	0.0	0.0	0.0	0.0	0.0	0.0	0.0
7.532452315392148e-05	4.603165303850757e-05	3.347756584618732e-05	4.603165303850757e-05	1.673878292309366e-05	3.347756584618732e-05	8.36939146154683e-06	1.2554087192320247e-05	0.00027618991823104543	0.000443577747461982	0.0009917728881932994	0.0041428487734656815	0.009591322614932668	0.021827372931714134	0.03872098959684641	0.06475398173798783	0.09691336842898153	0.12160725793627546	0.12373726806323912	0.12772109839893542	0.10855100725626239	0.09233112660378463	0.07364646016588133	0.05054693973201208	0.030795175882761563	0.017676154766786908	0.009135190780278366	0.00372437920038834	0.0015943690734246713	0.0007532452315392148	0.00015483374203861637	9.206330607701514e-05	0.0	0.0	0.0	0.0	0.0	0.0	0.0	0.0	0.0	0.0	0.0	0.0	0.0	0.0	0.0	0.0	0.0	0.0
2.915379040923592e-05	8.329654402638834e-06	8.329654402638834e-06	2.4988963207916505e-05	0.00037066962091742816	0.0015743046820987398	0.003473465885900394	0.007188491749477314	0.010416232830499863	0.013394084279443245	0.016309463320366837	0.023851965381956303	0.035034526417498935	0.04772059007271788	0.06707454207724922	0.08769043672378032	0.10178004714584392	0.11290430060056808	0.11108010628639017	0.10085129067994969	0.08352560952246091	0.06437156922359291	0.04516338617110776	0.028899735949955437	0.017825460421647107	0.010174672852823337	0.004947814715167468	0.002373951504752068	0.0012119647155839504	0.000528933054567566	0.00016242826085145727	2.915379040923592e-05	0.0	0.0	0.0	0.0	0.0	0.0	0.0	0.0	0.0	0.0	0.0	0.0	0.0	0.0	0.0	0.0	0.0	0.0
7.491322551377987e-05	0.0011819642247729713	0.026123906474999792	0.16358551344692399	0.3389823454498539	0.2899349919676375	0.13426530935000291	0.03650355005452018	0.007919992675151283	0.0012943340630436411	0.0001331790675800531	0.0	0.0	0.0	0.0	0.0	0.0	0.0	0.0	0.0	0.0	0.0	0.0	0.0	0.0	0.0	0.0	0.0	0.0	0.0	0.0	0.0	0.0	0.0	0.0	0.0	0.0	0.0	0.0	0.0	0.0	0.0	0.0	0.0	0.0	0.0	0.0	0.0	0.0	0.0
1.2499739588758568e-05	0.0005208224828649403	0.021737047144851147	0.15734255536342992	0.32330576446324033	0.2964979896252161	0.14442199120851648	0.044628236911731005	0.009478969188141914	0.0015666340284577404	0.00028749401054144706	4.999895835503427e-05	2.4999479177517136e-05	2.0832899314597614e-05	3.7499218766275706e-05	2.4999479177517136e-05	3.333263890335618e-05	8.333159725839044e-06	0.0	0.0	0.0	0.0	0.0	0.0	0.0	0.0	0.0	0.0	0.0	0.0	0.0	0.0	0.0	0.0	0.0	0.0	0.0	0.0	0.0	0.0	0.0	0.0	0.0	0.0	0.0	0.0	0.0	0.0	0.0	0.0
9.583293402944155e-05	0.0007874967187636718	0.02679572168449298	0.16107849550626874	0.328902796238349	0.2917071178870088	0.14058274757188513	0.04027483218819922	0.0084249648959796	0.0010958287673801359	0.0002541656076433015	0.0	0.0	0.0	0.0	0.0	0.0	0.0	0.0	0.0	0.0	0.0	0.0	0.0	0.0	0.0	0.0	0.0	0.0	0.0	0.0	0.0	0.0	0.0	0.0	0.0	0.0	0.0	0.0	0.0	0.0	0.0	0.0	0.0	0.0	0.0	0.0	0.0	0.0	0.0
0.00020409948391987638	0.0006831084767930556	0.023288167644816914	0.16072626093910755	0.3327238117453005	0.29383661211517875	0.13898341795825542	0.042744263346648395	0.0062521086808925395	0.0005581496090870089	0.0	0.0	0.0	0.0	0.0	0.0	0.0	0.0	0.0	0.0	0.0	0.0	0.0	0.0	0.0	0.0	0.0	0.0	0.0	0.0	0.0	0.0	0.0	0.0	0.0	0.0	0.0	0.0	0.0	0.0	0.0	0.0	0.0	0.0	0.0	0.0	0.0	0.0	0.0	0.0
2.4995834027662055e-05	0.0005082486252291284	0.029415930678220296	0.16903432761206466	0.3299241793034494	0.2811323112814531	0.13879770038326947	0.04229711714714214	0.007602899516747209	0.001158140309948342	0.0001041493084485919	0.0	0.0	0.0	0.0	0.0	0.0	0.0	0.0	0.0	0.0	0.0	0.0	0.0	0.0	0.0	0.0	0.0	0.0	0.0	0.0	0.0	0.0	0.0	0.0	0.0	0.0	0.0	0.0	0.0	0.0	0.0	0.0	0.0	0.0	0.0	0.0	0.0	0.0	0.0
6.665500204130944e-05	0.0007998600244957133	0.027603502720357272	0.16984111113888403	0.3309837445113772	0.2855541946825972	0.13284758500595728	0.04205097441281109	0.009019254963714684	0.0010248206563851325	0.00020829688137909198	0.0	0.0	0.0	0.0	0.0	0.0	0.0	0.0	0.0	0.0	0.0	0.0	0.0	0.0	0.0	0.0	0.0	0.0	0.0	0.0	0.0	0.0	0.0	0.0	0.0	0.0	0.0	0.0	0.0	0.0	0.0	0.0	0.0	0.0	0.0	0.0	0.0	0.0	0.0
0.0003581945329518145	0.00039568000733049275	0.01014190334578684	0.14156597651743283	0.3145822660385767	0.307360064641618	0.1568142344841374	0.055878347140483065	0.011762108849487491	0.0011412244421953159	0.0	0.0	0.0	0.0	0.0	0.0	0.0	0.0	0.0	0.0	0.0	0.0	0.0	0.0	0.0	0.0	0.0	0.0	0.0	0.0	0.0	0.0	0.0	0.0	0.0	0.0	0.0	0.0	0.0	0.0	0.0	0.0	0.0	0.0	0.0	0.0	0.0	0.0	0.0	0.0
1.66685418776279e-05	0.0005917332366557904	0.022790063882186747	0.16561446496064142	0.3295287386497648	0.28960758085284594	0.13733211652977625	0.04359240414546636	0.009555241631350193	0.0011959678797198018	0.00016251828330687203	1.2501406408220925e-05	0.0	0.0	0.0	0.0	0.0	0.0	0.0	0.0	0.0	0.0	0.0	0.0	0.0	0.0	0.0	0.0	0.0	0.0	0.0	0.0	0.0	0.0	0.0	0.0	0.0	0.0	0.0	0.0	0.0	0.0	0.0	0.0	0.0	0.0	0.0	0.0	0.0	0.0
4.582817766334621e-05	0.00048744516241922784	0.024972190628554287	0.15885712857303552	0.3385619117849242	0.29072562670032953	0.134768171913993	0.04098705562290909	0.008857336882934004	0.00151649606085982	0.00022080849237794082	0.0	0.0	0.0	0.0	0.0	0.0	0.0	0.0	0.0	0.0	0.0	0.0	0.0	0.0	0.0	0.0	0.0	0.0	0.0	0.0	0.0	0.0	0.0	0.0	0.0	0.0	0.0	0.0	0.0	0.0	0.0	0.0	0.0	0.0	0.0	0.0	0.0	0.0	0.0
1.666638889351844e-05	0.0002874952084131931	0.026557890701821636	0.16420142997616707	0.3273028782853619	0.29210763153947433	0.13851435809403176	0.04126181230312828	0.00833319444675922	0.001262478958684022	0.00014166430559490675	1.2499791670138831e-05	0.0	0.0	0.0	0.0	0.0	0.0	0.0	0.0	0.0	0.0	0.0	0.0	0.0	0.0	0.0	0.0	0.0	0.0	0.0	0.0	0.0	0.0	0.0	0.0	0.0	0.0	0.0	0.0	0.0	0.0	0.0	0.0	0.0	0.0	0.0	0.0	0.0	0.0
3.75e-05	0.0011083333333333333	0.024633333333333333	0.16664166666666666	0.3249125	0.28947083333333334	0.14059166666666667	0.04145416666666667	0.008775	0.0019625	0.0004125	0.0	0.0	0.0	0.0	0.0	0.0	0.0	0.0	0.0	0.0	0.0	0.0	0.0	0.0	0.0	0.0	0.0	0.0	0.0	0.0	0.0	0.0	0.0	0.0	0.0	0.0	0.0	0.0	0.0	0.0	0.0	0.0	0.0	0.0	0.0	0.0	0.0	0.0	0.0
2.081641999208976e-05	0.00040383854784654136	0.025321093278377983	0.16584858136097755	0.3315556110660089	0.28911925727013466	0.13712192177189367	0.040059118632777536	0.008226649180873874	0.0014529861154478653	0.00017069464393513602	2.4979703990507713e-05	2.4979703990507713e-05	5.828597597785133e-05	2.4979703990507713e-05	4.163283998417952e-05	7.077582797310518e-05	4.163283998417952e-05	7.077582797310518e-05	6.661254397468723e-05	3.330627198734361e-05	1.6653135993671807e-05	2.081641999208976e-05	2.9142987988925663e-05	4.995940798101543e-05	3.330627198734361e-05	1.6653135993671807e-05	3.330627198734361e-05	8.326567996835903e-06	1.2489851995253857e-05	1.2489851995253857e-05	8.326567996835903e-06	0.0	0.0	0.0	0.0	0.0	0.0	0.0	0.0	0.0	0.0	0.0	0.0	0.0	0.0	0.0	0.0	0.0	0.0
1.2488032302376888e-05	0.000337176872164176	0.013703534113141572	0.10715980518669609	0.26523331807018274	0.30049952129209506	0.19241143903758898	0.08248345335719935	0.0262789826416351	0.0067851642176247765	0.002684926945011031	0.0010198559713607792	0.0003746409690713067	0.0001540190650626483	0.0001706697747991508	0.00014985638762852267	0.00016650709736502518	7.07655163801357e-05	2.0813387170628147e-05	5.827748407775881e-05	7.07655163801357e-05	6.660283894601007e-05	4.578945177538193e-05	1.6650709736502518e-05	2.4976064604753777e-05	0.0	0.0	0.0	0.0	0.0	0.0	0.0	0.0	0.0	0.0	0.0	0.0	0.0	0.0	0.0	0.0	0.0	0.0	0.0	0.0	0.0	0.0	0.0	0.0	0.0
8.333159725839044e-06	0.0007958167538176288	0.02721609966459032	0.1655757171725589	0.3281598300035416	0.2908981062894523	0.13559300847899003	0.0420657902960355	0.00837899210433116	0.0011541426220287078	0.00014166371533926378	1.2499739588758568e-05	0.0	0.0	0.0	0.0	0.0	0.0	0.0	0.0	0.0	0.0	0.0	0.0	0.0	0.0	0.0	0.0	0.0	0.0	0.0	0.0	0.0	0.0	0.0	0.0	0.0	0.0	0.0	0.0	0.0	0.0	0.0	0.0	0.0	0.0	0.0	0.0	0.0	0.0
0.00022497375306214276	0.0003207959071441665	0.024155515189894512	0.16492659189761194	0.3334610962054427	0.2852875497858583	0.14188761311180362	0.04050360791241022	0.007665772326561901	0.0013415101571483327	0.00022497375306214276	0.0	0.0	0.0	0.0	0.0	0.0	0.0	0.0	0.0	0.0	0.0	0.0	0.0	0.0	0.0	0.0	0.0	0.0	0.0	0.0	0.0	0.0	0.0	0.0	0.0	0.0	0.0	0.0	0.0	0.0	0.0	0.0	0.0	0.0	0.0	0.0	0.0	0.0	0.0
8.331771126247162e-06	4.165885563123581e-06	8.331771126247162e-06	0.00014997188027244892	0.00035826615842862795	0.0012206044699952093	0.0044658293236684785	0.010148097231769043	0.01898810639671728	0.028715449186610845	0.04266699993751172	0.061592618050782144	0.07702722406215501	0.0927659397196359	0.10406382136682706	0.10845883063592243	0.10523026932450165	0.09322002124601637	0.07871440771522006	0.06004707450686329	0.042537857485054884	0.027590660084567478	0.01884646628757108	0.010906288404257536	0.006352975483763461	0.0033951967339457185	0.0015622070861713428	0.000587389864400425	0.00025411901935053845	6.248828344685372e-05	1.6663542252494324e-05	2.4995313378741485e-05	8.331771126247162e-06	0.0	0.0	0.0	0.0	0.0	0.0	0.0	0.0	0.0	0.0	0.0	0.0	0.0	0.0	0.0	0.0	0.0
1.6646136431734196e-05	0.0005576455704630955	0.0238164596997037	0.16412258214868328	0.3331099976695409	0.28685038452575157	0.13768019442687351	0.04298032426673769	0.00867679861504145	0.0011943602889769285	0.0002829843193394813	8.323068215867097e-05	3.7453806971401934e-05	0.00012068448913007291	0.0001622998302094084	9.987681859040517e-05	0.0001706228984252755	2.0807670539667742e-05	1.6646136431734196e-05	0.0	0.0	0.0	0.0	0.0	0.0	0.0	0.0	0.0	0.0	0.0	0.0	0.0	0.0	0.0	0.0	0.0	0.0	0.0	0.0	0.0	0.0	0.0	0.0	0.0	0.0	0.0	0.0	0.0	0.0	0.0
2.9166545139395252e-05	0.0005958308507047887	0.024987395885850475	0.1679909667043054	0.33510693705442895	0.28674047191470037	0.1337952758530173	0.04083316319515335	0.008487464635564018	0.0012916612847446469	0.0001374994270857205	4.166649305627893e-06	0.0	0.0	0.0	0.0	0.0	0.0	0.0	0.0	0.0	0.0	0.0	0.0	0.0	0.0	0.0	0.0	0.0	0.0	0.0	0.0	0.0	0.0	0.0	0.0	0.0	0.0	0.0	0.0	0.0	0.0	0.0	0.0	0.0	0.0	0.0	0.0	0.0	0.0
8.33066057973067e-06	0.0004415250107257255	0.026487335313253663	0.16964973737592523	0.3290069436055932	0.28438792554055575	0.13793907787918042	0.041969868000683114	0.008772185590456396	0.0011871191326116204	0.0001332905692756907	1.666132115946134e-05	0.0	0.0	0.0	0.0	0.0	0.0	0.0	0.0	0.0	0.0	0.0	0.0	0.0	0.0	0.0	0.0	0.0	0.0	0.0	0.0	0.0	0.0	0.0	0.0	0.0	0.0	0.0	0.0	0.0	0.0	0.0	0.0	0.0	0.0	0.0	0.0	0.0	0.0
0.00011222971344013168	0.0008936810514677153	0.0216478647257854	0.16793306121091703	0.3414277282212006	0.28642685532342943	0.13317094663684959	0.039953777984686877	0.007398847774942014	0.0008728977712010242	0.0001621095860801902	0.0	0.0	0.0	0.0	0.0	0.0	0.0	0.0	0.0	0.0	0.0	0.0	0.0	0.0	0.0	0.0	0.0	0.0	0.0	0.0	0.0	0.0	0.0	0.0	0.0	0.0	0.0	0.0	0.0	0.0	0.0	0.0	0.0	0.0	0.0	0.0	0.0	0.0	0.0
0.00015404150794146422	0.0007493911197152314	0.030754178896313412	0.18538270988155456	0.32063531713815857	0.2722163242365578	0.13962405545494286	0.03984679114885822	0.00861799787672516	0.0015778846354004038	0.00037053227585919776	7.077582797310518e-05	0.0	0.0	0.0	0.0	0.0	0.0	0.0	0.0	0.0	0.0	0.0	0.0	0.0	0.0	0.0	0.0	0.0	0.0	0.0	0.0	0.0	0.0	0.0	0.0	0.0	0.0	0.0	0.0	0.0	0.0	0.0	0.0	0.0	0.0	0.0	0.0	0.0	0.0
0.00014151807269034182	4.1622962555982886e-05	0.02220168822736127	0.16623378785608445	0.3306694637297504	0.2903742736793034	0.14093951351081366	0.03990393420242079	0.007762682516690808	0.001198741321612307	0.0004953132544161963	3.7460666300384594e-05	0.0	0.0	0.0	0.0	0.0	0.0	0.0	0.0	0.0	0.0	0.0	0.0	0.0	0.0	0.0	0.0	0.0	0.0	0.0	0.0	0.0	0.0	0.0	0.0	0.0	0.0	0.0	0.0	0.0	0.0	0.0	0.0	0.0	0.0	0.0	0.0	0.0	0.0
1.2499947916883679e-05	0.0004208315798684172	0.022512406198307508	0.1588493381277578	0.325465310561206	0.29701126245307313	0.1386119224503231	0.04491647951466869	0.010079124670313874	0.0018583255903100403	0.0002624989062545573	0.0	0.0	0.0	0.0	0.0	0.0	0.0	0.0	0.0	0.0	0.0	0.0	0.0	0.0	0.0	0.0	0.0	0.0	0.0	0.0	0.0	0.0	0.0	0.0	0.0	0.0	0.0	0.0	0.0	0.0	0.0	0.0	0.0	0.0	0.0	0.0	0.0	0.0	0.0
0.0001917129973076827	0.0009585649865384134	0.01677905493827675	0.1492527360778855	0.33222195363879603	0.28856140233889854	0.1525368630752432	0.046873827841728416	0.010444190679414192	0.002154687382784173	2.5006043127089045e-05	0.0	0.0	0.0	0.0	0.0	0.0	0.0	0.0	0.0	0.0	0.0	0.0	0.0	0.0	0.0	0.0	0.0	0.0	0.0	0.0	0.0	0.0	0.0	0.0	0.0	0.0	0.0	0.0	0.0	0.0	0.0	0.0	0.0	0.0	0.0	0.0	0.0	0.0	0.0
3.7494532047409755e-05	0.0005332555668964942	0.02399650051034224	0.16393442622950818	0.32433186826921073	0.2880788218384819	0.14163767783864853	0.044514341658508136	0.010815089466119525	0.0017372466515299851	0.0003041223154956569	7.915512321119836e-05	0.0	0.0	0.0	0.0	0.0	0.0	0.0	0.0	0.0	0.0	0.0	0.0	0.0	0.0	0.0	0.0	0.0	0.0	0.0	0.0	0.0	0.0	0.0	0.0	0.0	0.0	0.0	0.0	0.0	0.0	0.0	0.0	0.0	0.0	0.0	0.0	0.0	0.0
8.333923652925416e-05	0.0007333852814574366	0.026397703170641253	0.17452069521591113	0.3353445869082393	0.2804740335773784	0.13259689227986982	0.04017784593075343	0.008142243408908132	0.0013500956317739174	0.00014167670209973206	3.750265643816437e-05	0.0	0.0	0.0	0.0	0.0	0.0	0.0	0.0	0.0	0.0	0.0	0.0	0.0	0.0	0.0	0.0	0.0	0.0	0.0	0.0	0.0	0.0	0.0	0.0	0.0	0.0	0.0	0.0	0.0	0.0	0.0	0.0	0.0	0.0	0.0	0.0	0.0	0.0
4.583104178124427e-05	0.0006749662516874156	0.0271903071513091	0.1712747695948536	0.3361790243821142	0.27838191423762143	0.13438078096095196	0.04216455843874473	0.008032931686748996	0.001391597086812326	0.0001624918754062297	0.00011249437528123593	8.332916687498959e-06	0.0	0.0	0.0	0.0	0.0	0.0	0.0	0.0	0.0	0.0	0.0	0.0	0.0	0.0	0.0	0.0	0.0	0.0	0.0	0.0	0.0	0.0	0.0	0.0	0.0	0.0	0.0	0.0	0.0	0.0	0.0	0.0	0.0	0.0	0.0	0.0	0.0
4.166649305627893e-06	0.0004916646180640914	0.024195732517781177	0.16577014262440573	0.3367735967766801	0.28921962825154895	0.13380360915162853	0.04001649993125029	0.00785413394110858	0.0015124936979429252	0.00021666576389265044	4.583314236190682e-05	2.4999895833767358e-05	1.2499947916883679e-05	1.2499947916883679e-05	8.333298611255787e-06	4.166649305627893e-06	8.333298611255787e-06	1.6666597222511573e-05	8.333298611255787e-06	0.0	0.0	0.0	0.0	0.0	0.0	0.0	0.0	0.0	0.0	0.0	0.0	0.0	0.0	0.0	0.0	0.0	0.0	0.0	0.0	0.0	0.0	0.0	0.0	0.0	0.0	0.0	0.0	0.0	0.0
0.00028725463666451573	0.00023313419787265044	0.002389625528194667	0.03667284194750318	0.13037197393892716	0.24001998293124624	0.23406257155346474	0.1730313690389459	0.09519785183489103	0.05485730938156991	0.02218521679398847	0.008267937803126495	0.0021648175516746112	0.0002581128619304344	0.0	0.0	0.0	0.0	0.0	0.0	0.0	0.0	0.0	0.0	0.0	0.0	0.0	0.0	0.0	0.0	0.0	0.0	0.0	0.0	0.0	0.0	0.0	0.0	0.0	0.0	0.0	0.0	0.0	0.0	0.0	0.0	0.0	0.0	0.0	0.0
3.331625875072359e-05	8.329064687680898e-06	0.00020406208484818197	0.00032483352281955497	0.0023154799831752895	0.00732957692515919	0.011677348692128617	0.020810168122170722	0.026019998084315123	0.031129879270207352	0.03648130333204233	0.05038667682812559	0.057974454758602884	0.06475014888203129	0.07836400511404572	0.09087842480728626	0.09371863586578545	0.09214444263981376	0.0886170837445809	0.07449931909896178	0.0609312727227296	0.04308625162937328	0.029368282088762843	0.01864877583571753	0.010115649063188448	0.004959958021513974	0.0026902878941209296	0.001253524235495975	0.0005705409311061414	0.00033316258750723586	0.0001790748907851393	0.00016658129375361793	2.915172640688314e-05	0.0	0.0	0.0	0.0	0.0	0.0	0.0	0.0	0.0	0.0	0.0	0.0	0.0	0.0	0.0	0.0	0.0
1.6657643776287843e-05	0.0003373172864698288	0.02376629325781868	0.16313246991213093	0.33106234123183276	0.2906758838962229	0.13817515512430767	0.042610252779744305	0.008816057968600341	0.0013284470911589556	7.912380793736726e-05	0.0	0.0	0.0	0.0	0.0	0.0	0.0	0.0	0.0	0.0	0.0	0.0	0.0	0.0	0.0	0.0	0.0	0.0	0.0	0.0	0.0	0.0	0.0	0.0	0.0	0.0	0.0	0.0	0.0	0.0	0.0	0.0	0.0	0.0	0.0	0.0	0.0	0.0	0.0
1.6658892516825483e-05	0.0005205903911507962	0.02515076297727727	0.1596588258812554	0.3336234757113347	0.29666572266275737	0.13476211101485974	0.04014793096554941	0.00815869261011528	0.0010953221829812754	0.0001832478176850803	1.6658892516825483e-05	0.0	0.0	0.0	0.0	0.0	0.0	0.0	0.0	0.0	0.0	0.0	0.0	0.0	0.0	0.0	0.0	0.0	0.0	0.0	0.0	0.0	0.0	0.0	0.0	0.0	0.0	0.0	0.0	0.0	0.0	0.0	0.0	0.0	0.0	0.0	0.0	0.0	0.0
8.74989062636717e-05	0.00043749453131835853	0.02766215422307221	0.17244784440194497	0.335833302083724	0.28015483139794084	0.1339816585626013	0.04002033307916984	0.00806239922000975	0.0012124848439394507	9.99987500156248e-05	0.0	0.0	0.0	0.0	0.0	0.0	0.0	0.0	0.0	0.0	0.0	0.0	0.0	0.0	0.0	0.0	0.0	0.0	0.0	0.0	0.0	0.0	0.0	0.0	0.0	0.0	0.0	0.0	0.0	0.0	0.0	0.0	0.0	0.0	0.0	0.0	0.0	0.0	0.0
0.0014042017717109593	0.0026542330224922288	0.024763119077976948	0.13999933331666625	0.3460211505287632	0.3014158687300516	0.13356167237514271	0.04343858596464912	0.0063626590664766615	0.00037917614607031844	0.0	0.0	0.0	0.0	0.0	0.0	0.0	0.0	0.0	0.0	0.0	0.0	0.0	0.0	0.0	0.0	0.0	0.0	0.0	0.0	0.0	0.0	0.0	0.0	0.0	0.0	0.0	0.0	0.0	0.0	0.0	0.0	0.0	0.0	0.0	0.0	0.0	0.0	0.0	0.0
2.923598030330241e-05	0.0005178945082299285	0.025046881982700653	0.16729245586411115	0.3297735046840217	0.284904628055682	0.13867460771579285	0.04137726526640243	0.01060430771286926	0.0014659755837798782	0.00028400666580350917	2.923598030330241e-05	0.0	0.0	0.0	0.0	0.0	0.0	0.0	0.0	0.0	0.0	0.0	0.0	0.0	0.0	0.0	0.0	0.0	0.0	0.0	0.0	0.0	0.0	0.0	0.0	0.0	0.0	0.0	0.0	0.0	0.0	0.0	0.0	0.0	0.0	0.0	0.0	0.0	0.0
1.2499947916883679e-05	0.00040416498264590566	0.025487393802525824	0.1675451352286032	0.33280277998841673	0.28499464585564227	0.13580776746763557	0.042683155486852135	0.009033295694601273	0.0010458289757126012	0.00016249932291948784	2.0833246528139467e-05	0.0	0.0	0.0	0.0	0.0	0.0	0.0	0.0	0.0	0.0	0.0	0.0	0.0	0.0	0.0	0.0	0.0	0.0	0.0	0.0	0.0	0.0	0.0	0.0	0.0	0.0	0.0	0.0	0.0	0.0	0.0	0.0	0.0	0.0	0.0	0.0	0.0	0.0
0.00011691901687809522	0.0012944605440074828	0.03023609290051027	0.16520657084874854	0.33647622785846115	0.2882387820378985	0.13351734159561052	0.03619061140294469	0.006939978787549795	0.0015825824070285033	0.00020043260036244894	0.0	0.0	0.0	0.0	0.0	0.0	0.0	0.0	0.0	0.0	0.0	0.0	0.0	0.0	0.0	0.0	0.0	0.0	0.0	0.0	0.0	0.0	0.0	0.0	0.0	0.0	0.0	0.0	0.0	0.0	0.0	0.0	0.0	0.0	0.0	0.0	0.0	0.0	0.0
0.0013860273459449335	0.0007200682608062267	0.0008615845663982019	0.0007616907036273959	0.0010905080019146323	0.0014734344758693888	0.0007242305050883436	0.0011779151318390877	0.0010197498491186447	0.0022975588437285383	0.022430334436328067	0.08537595471478221	0.11849077022330441	0.1397265405506649	0.15359513849867848	0.1296580716322241	0.11387484131443674	0.09150694054234043	0.062204740796237334	0.03372666541799338	0.011154814676073339	0.009835383238642276	0.009598135314561612	0.0064306674158706376	0.0008782335435266696	0.0	0.0	0.0	0.0	0.0	0.0	0.0	0.0	0.0	0.0	0.0	0.0	0.0	0.0	0.0	0.0	0.0	0.0	0.0	0.0	0.0	0.0	0.0	0.0	0.0
8.342301307238615e-06	0.00047968232516622033	0.02524797490635767	0.16454355098397444	0.3271933995712057	0.28751741455397883	0.1392997472282704	0.043158895812998976	0.009284981354956577	0.0016601179601404843	0.0003712324081721184	0.00023775558725630053	0.00020855753268096537	0.00010010761568686337	9.176531437962476e-05	7.090956111152822e-05	7.508071176514753e-05	0.00010427876634048268	8.759416372600545e-05	9.176531437962476e-05	7.090956111152822e-05	1.2513451960857921e-05	4.171150653619308e-05	4.171150653619308e-05	0.0	0.0	0.0	0.0	0.0	0.0	0.0	0.0	0.0	0.0	0.0	0.0	0.0	0.0	0.0	0.0	0.0	0.0	0.0	0.0	0.0	0.0	0.0	0.0	0.0	0.0
7.055874222816207e-05	0.00035694422538952577	0.02384055384462135	0.15592651929574075	0.326765836287116	0.29775789220284393	0.14290635609752048	0.0406003303809342	0.01018536196634763	0.001087434733163439	0.00033204113989723327	0.00017017108419733204	0.0	0.0	0.0	0.0	0.0	0.0	0.0	0.0	0.0	0.0	0.0	0.0	0.0	0.0	0.0	0.0	0.0	0.0	0.0	0.0	0.0	0.0	0.0	0.0	0.0	0.0	0.0	0.0	0.0	0.0	0.0	0.0	0.0	0.0	0.0	0.0	0.0	0.0
0.00019139711572868211	0.0007697492697783954	0.028626351222028976	0.1635321921627042	0.32611988116735596	0.27405570488229075	0.14478775724188434	0.04734998210853049	0.012178681689953315	0.0023883031397448594	0.0	0.0	0.0	0.0	0.0	0.0	0.0	0.0	0.0	0.0	0.0	0.0	0.0	0.0	0.0	0.0	0.0	0.0	0.0	0.0	0.0	0.0	0.0	0.0	0.0	0.0	0.0	0.0	0.0	0.0	0.0	0.0	0.0	0.0	0.0	0.0	0.0	0.0	0.0	0.0
7.076934604961347e-05	0.0005453402548529038	0.020252521678315857	0.16039247846738575	0.3226083083212262	0.30472864118692683	0.1403064728974219	0.04077979493541256	0.008392411860942398	0.0017817223593667392	0.00014153869209922694	0.0	0.0	0.0	0.0	0.0	0.0	0.0	0.0	0.0	0.0	0.0	0.0	0.0	0.0	0.0	0.0	0.0	0.0	0.0	0.0	0.0	0.0	0.0	0.0	0.0	0.0	0.0	0.0	0.0	0.0	0.0	0.0	0.0	0.0	0.0	0.0	0.0	0.0	0.0
0.0005572258469624954	0.001343163795290194	0.02675931585972879	0.1587220399456081	0.3223676276733326	0.29512177879797236	0.1407161599654021	0.04239074838757968	0.01163104995488134	0.0003908897732423475	0.0	0.0	0.0	0.0	0.0	0.0	0.0	0.0	0.0	0.0	0.0	0.0	0.0	0.0	0.0	0.0	0.0	0.0	0.0	0.0	0.0	0.0	0.0	0.0	0.0	0.0	0.0	0.0	0.0	0.0	0.0	0.0	0.0	0.0	0.0	0.0	0.0	0.0	0.0	0.0
8.328683151906852e-06	0.0004289271823232029	0.024861119208441952	0.1644748348838565	0.33011152106740405	0.2886013642383003	0.1391889528346673	0.04161426536850259	0.009082428977154422	0.0013200962795772361	0.0002082170787976713	2.4986049455720556e-05	1.6657366303813704e-05	4.164341575953426e-06	2.082170787976713e-05	8.328683151906852e-06	1.2493024727860278e-05	1.2493024727860278e-05	0.0	0.0	0.0	0.0	0.0	0.0	0.0	0.0	0.0	0.0	0.0	0.0	0.0	0.0	0.0	0.0	0.0	0.0	0.0	0.0	0.0	0.0	0.0	0.0	0.0	0.0	0.0	0.0	0.0	0.0	0.0	0.0
0.0007159745579273369	0.0007617636284924573	0.018773518931699356	0.19676812414665823	0.3387850078257684	0.277381864197942	0.12480435578940358	0.03532002397682241	0.006689366945286223	0.0	0.0	0.0	0.0	0.0	0.0	0.0	0.0	0.0	0.0	0.0	0.0	0.0	0.0	0.0	0.0	0.0	0.0	0.0	0.0	0.0	0.0	0.0	0.0	0.0	0.0	0.0	0.0	0.0	0.0	0.0	0.0	0.0	0.0	0.0	0.0	0.0	0.0	0.0	0.0	0.0
9.999916667361106e-05	0.001112490729243923	0.02424979791835068	0.16821526487279273	0.3267222773143557	0.2912225731452238	0.13546137115524037	0.041928817259856165	0.009441587986766777	0.0014916542362146982	5.416621528153932e-05	0.0	0.0	0.0	0.0	0.0	0.0	0.0	0.0	0.0	0.0	0.0	0.0	0.0	0.0	0.0	0.0	0.0	0.0	0.0	0.0	0.0	0.0	0.0	0.0	0.0	0.0	0.0	0.0	0.0	0.0	0.0	0.0	0.0	0.0	0.0	0.0	0.0	0.0	0.0
4.9979383504304475e-05	4.581443487894577e-05	4.581443487894577e-05	0.00023740207164544625	0.0020283299805496898	0.017571918250388383	0.049242187597615984	0.09749728237102195	0.13950495420638986	0.16273703763864072	0.1510210371555067	0.11998383999933361	0.09394458119359098	0.06713064194353163	0.043702805925888905	0.02617670211037947	0.015360330530322909	0.007746804443167193	0.002965443421255399	0.0015368660427573626	0.0010703917967171874	0.0003998350680344358	0.0	0.0	0.0	0.0	0.0	0.0	0.0	0.0	0.0	0.0	0.0	0.0	0.0	0.0	0.0	0.0	0.0	0.0	0.0	0.0	0.0	0.0	0.0	0.0	0.0	0.0	0.0	0.0
2.9141774734081305e-05	8.742532420224392e-05	6.244666014445993e-05	4.1631106762973294e-05	0.00014570887367040654	0.0006119772694157074	0.0021939593264086927	0.006581877979226078	0.01586977789804542	0.02783872109240024	0.04353781145271747	0.06352074269894466	0.0834162486209696	0.10036427218417601	0.11087196353115047	0.11201265585645595	0.10454819841385483	0.09177161174829833	0.07339564122312192	0.05563164796736121	0.042122353822776376	0.02757644511979351	0.01768073104223476	0.01024125226369143	0.004912470598030848	0.002427093524281343	0.0011448554359817656	0.00073270747902833	0.00037467996086675963	0.0001415457629941092	7.909910284964926e-05	1.2489332028891987e-05	2.0815553381486647e-05	0.0	0.0	0.0	0.0	0.0	0.0	0.0	0.0	0.0	0.0	0.0	0.0	0.0	0.0	0.0	0.0	0.0
1.6640942542985636e-05	0.0006989195868053967	0.025036298055921887	0.1571529011403206	0.32446925793876963	0.2964791925814678	0.14293737597297512	0.042971073881624654	0.008482720461286928	0.0013479163459818365	0.00015808895415836353	2.0801178178732043e-05	2.4961413814478452e-05	3.328188508597127e-05	2.0801178178732043e-05	2.4961413814478452e-05	0.00011648659780089945	8.320471271492818e-06	0.0	0.0	0.0	0.0	0.0	0.0	0.0	0.0	0.0	0.0	0.0	0.0	0.0	0.0	0.0	0.0	0.0	0.0	0.0	0.0	0.0	0.0	0.0	0.0	0.0	0.0	0.0	0.0	0.0	0.0	0.0	0.0
8.339448929214757e-06	0.0005420641803989592	0.026352658616318633	0.17110047368069917	0.33455367269330843	0.28574287811061444	0.13299753152311694	0.03967492828073921	0.0074596370671826005	0.0012801054106344654	0.0001751284275135099	7.505504036293282e-05	2.5018346787644272e-05	8.339448929214757e-06	4.169724464607378e-06	0.0	0.0	0.0	0.0	0.0	0.0	0.0	0.0	0.0	0.0	0.0	0.0	0.0	0.0	0.0	0.0	0.0	0.0	0.0	0.0	0.0	0.0	0.0	0.0	0.0	0.0	0.0	0.0	0.0	0.0	0.0	0.0	0.0	0.0	0.0
4.9999791667534716e-05	0.0001874992187532552	0.006591639201503327	0.06709972041783159	0.20499081253828108	0.28301132078616337	0.22244907312886197	0.12266198890837955	0.05604976645930642	0.021841575660101416	0.008679130503622902	0.003558318507006221	0.0014958271007204137	0.0008124966145974391	0.0003416652430614872	0.00012499947916883678	5.416644097316261e-05	0.0	0.0	0.0	0.0	0.0	0.0	0.0	0.0	0.0	0.0	0.0	0.0	0.0	0.0	0.0	0.0	0.0	0.0	0.0	0.0	0.0	0.0	0.0	0.0	0.0	0.0	0.0	0.0	0.0	0.0	0.0	0.0	0.0
0.0031707012207824676	0.00024165659764176494	0.007445523103204033	0.09080038331736177	0.298558393400275	0.32029498770884546	0.19038790050414567	0.06055164368151327	0.02329902920711637	0.004962293237781759	0.00028748802133244446	0.0	0.0	0.0	0.0	0.0	0.0	0.0	0.0	0.0	0.0	0.0	0.0	0.0	0.0	0.0	0.0	0.0	0.0	0.0	0.0	0.0	0.0	0.0	0.0	0.0	0.0	0.0	0.0	0.0	0.0	0.0	0.0	0.0	0.0	0.0	0.0	0.0	0.0	0.0
7.500406272006401e-05	0.00046669194581373157	0.020309433427644	0.15487922262455883	0.3104876514144516	0.2978786350927342	0.15114568705804898	0.04865680224345485	0.011750636492810027	0.0034376862080029336	0.0008542129365340622	5.8336493226716446e-05	0.0	0.0	0.0	0.0	0.0	0.0	0.0	0.0	0.0	0.0	0.0	0.0	0.0	0.0	0.0	0.0	0.0	0.0	0.0	0.0	0.0	0.0	0.0	0.0	0.0	0.0	0.0	0.0	0.0	0.0	0.0	0.0	0.0	0.0	0.0	0.0	0.0	0.0
4.583161464778404e-05	0.0005583123966184601	0.029790549521059626	0.16616876867117483	0.3241211787891287	0.28460182743147133	0.1399905836864451	0.04315254844609994	0.009716302305330217	0.0017457678670383195	0.00010832927098567137	0.0	0.0	0.0	0.0	0.0	0.0	0.0	0.0	0.0	0.0	0.0	0.0	0.0	0.0	0.0	0.0	0.0	0.0	0.0	0.0	0.0	0.0	0.0	0.0	0.0	0.0	0.0	0.0	0.0	0.0	0.0	0.0	0.0	0.0	0.0	0.0	0.0	0.0	0.0
0.0006957579595543816	0.0006915917442277086	0.019802021447676503	0.15150025413913493	0.33520118653812503	0.29802604717822234	0.13334388774549424	0.04319532050694508	0.016639864014731737	0.0009040687258880288	0.0	0.0	0.0	0.0	0.0	0.0	0.0	0.0	0.0	0.0	0.0	0.0	0.0	0.0	0.0	0.0	0.0	0.0	0.0	0.0	0.0	0.0	0.0	0.0	0.0	0.0	0.0	0.0	0.0	0.0	0.0	0.0	0.0	0.0	0.0	0.0	0.0	0.0	0.0	0.0
4.166840285011875e-06	0.0005541897579065795	0.024546856119004958	0.1669902912621359	0.33174715613150546	0.2872994708112838	0.1373265552731364	0.04142672611358807	0.008596191507979498	0.0013250552106337764	0.0001708404516854869	1.2500520855035626e-05	0.0	0.0	0.0	0.0	0.0	0.0	0.0	0.0	0.0	0.0	0.0	0.0	0.0	0.0	0.0	0.0	0.0	0.0	0.0	0.0	0.0	0.0	0.0	0.0	0.0	0.0	0.0	0.0	0.0	0.0	0.0	0.0	0.0	0.0	0.0	0.0	0.0	0.0
6.666916676042018e-05	0.00047918463609052006	0.027834377122475426	0.17268147555533334	0.32453300332095786	0.2847481780566771	0.13884270660149756	0.04110154130779904	0.008579488397481572	0.0010250384389414603	0.00010833739598568279	0.0	0.0	0.0	0.0	0.0	0.0	0.0	0.0	0.0	0.0	0.0	0.0	0.0	0.0	0.0	0.0	0.0	0.0	0.0	0.0	0.0	0.0	0.0	0.0	0.0	0.0	0.0	0.0	0.0	0.0	0.0	0.0	0.0	0.0	0.0	0.0	0.0	0.0	0.0
0.00035	0.0013791666666666666	0.030870833333333333	0.1647	0.34591666666666665	0.28089166666666665	0.12838333333333332	0.03714166666666667	0.0084125	0.0017916666666666667	0.0001625	0.0	0.0	0.0	0.0	0.0	0.0	0.0	0.0	0.0	0.0	0.0	0.0	0.0	0.0	0.0	0.0	0.0	0.0	0.0	0.0	0.0	0.0	0.0	0.0	0.0	0.0	0.0	0.0	0.0	0.0	0.0	0.0	0.0	0.0	0.0	0.0	0.0	0.0	0.0
8.3308340831084e-06	0.00032906794628278184	0.0132876803625579	0.10449781732147023	0.2523576260455197	0.27091455896564365	0.175530674131094	0.08362491252624213	0.03672648205538338	0.018261188310173614	0.012604551967743011	0.008226698657069546	0.00685211103335666	0.0051234629611116664	0.0038321836782298645	0.002869972341630844	0.001849445166450065	0.0012579559465493685	0.0007581059015628644	0.0005081808790696125	0.00023742877136858942	0.0002124362691192642	9.16391749141924e-05	3.33233363324336e-05	4.1654170415542e-06	0.0	0.0	0.0	0.0	0.0	0.0	0.0	0.0	0.0	0.0	0.0	0.0	0.0	0.0	0.0	0.0	0.0	0.0	0.0	0.0	0.0	0.0	0.0	0.0	0.0
1.2499947916883679e-05	8.333298611255787e-06	0.000545831059037254	0.006524972812613281	0.027816550764371815	0.060683080487164635	0.08644963979316753	0.09844542314407023	0.0960204332481948	0.08997462510572872	0.08174132607780801	0.0756288515464519	0.07022054074774689	0.06358723505318728	0.05481643826484056	0.047391469202211656	0.03909983708401215	0.031166536806096642	0.024291565451810618	0.017545760225999057	0.011862450573122612	0.007441635659851418	0.004162482656322265	0.002304157066012225	0.0012624947396052517	0.0005791642534822771	0.00027916550347706885	0.00011249953125195312	2.4999895833767358e-05	0.0	0.0	0.0	0.0	0.0	0.0	0.0	0.0	0.0	0.0	0.0	0.0	0.0	0.0	0.0	0.0	0.0	0.0	0.0	0.0	0.0
1.2499947916883679e-05	0.00039999833334027773	0.024724896979595918	0.1638368173465944	0.3347277719676168	0.28851129786959223	0.13573693442943988	0.04144149399377502	0.008845796475848017	0.0014208274132191116	0.0001708326215307436	2.0833246528139467e-05	3.3333194445023147e-05	1.2499947916883679e-05	8.333298611255787e-06	1.2499947916883679e-05	8.333298611255787e-06	4.166649305627893e-06	4.166649305627893e-06	2.0833246528139467e-05	8.333298611255787e-06	8.333298611255787e-06	1.6666597222511573e-05	1.2499947916883679e-05	0.0	0.0	0.0	0.0	0.0	0.0	0.0	0.0	0.0	0.0	0.0	0.0	0.0	0.0	0.0	0.0	0.0	0.0	0.0	0.0	0.0	0.0	0.0	0.0	0.0	0.0
5.409454061251665e-05	4.161118508655127e-05	2.9127829560585885e-05	4.577230359520639e-05	0.001481358189081225	0.007835386151797604	0.026335719041278297	0.06016145139813582	0.09738681757656457	0.13042193741677763	0.13408372170439414	0.12817493342210387	0.11901215046604527	0.0947986018641811	0.06902463382157124	0.04868508655126498	0.034037949400798934	0.019673768308921438	0.013020139813581891	0.008413781624500665	0.0035535952063914782	0.002263648468708389	0.0010735685752330227	0.0002538282290279627	0.00013315579227696404	4.161118508655126e-06	0.0	0.0	0.0	0.0	0.0	0.0	0.0	0.0	0.0	0.0	0.0	0.0	0.0	0.0	0.0	0.0	0.0	0.0	0.0	0.0	0.0	0.0	0.0	0.0
8.334236208922634e-06	7.084100777584238e-05	0.008846791735771376	0.08934301215965063	0.24495570353454957	0.2976739146740897	0.2058806370690158	0.09776892496687141	0.03570386791902456	0.01253469125821964	0.0043379699467442304	0.0016293431788443748	0.000737579904489653	0.0002666955586855243	0.00014168201555168477	4.583829914907448e-05	1.6668472417845268e-05	2.50027086267679e-05	1.250135431338395e-05	0.0	0.0	0.0	0.0	0.0	0.0	0.0	0.0	0.0	0.0	0.0	0.0	0.0	0.0	0.0	0.0	0.0	0.0	0.0	0.0	0.0	0.0	0.0	0.0	0.0	0.0	0.0	0.0	0.0	0.0	0.0
1.249942710959081e-05	0.00047914470586764773	0.026165467416076765	0.1694713992275354	0.32735166304877694	0.2893117398785889	0.13579377611859456	0.04018149168163126	0.009332905575161138	0.0014249346904933525	0.00016249255242468055	1.249942710959081e-05	1.666590281278775e-05	8.332951406393874e-06	1.666590281278775e-05	8.332951406393874e-06	5.416418414156018e-05	2.0832378515984682e-05	6.249713554795405e-05	6.6663611251151e-05	2.499885421918162e-05	2.0832378515984682e-05	0.0	0.0	0.0	0.0	0.0	0.0	0.0	0.0	0.0	0.0	0.0	0.0	0.0	0.0	0.0	0.0	0.0	0.0	0.0	0.0	0.0	0.0	0.0	0.0	0.0	0.0	0.0	0.0
0.0002833191673749646	0.0014999250037498126	0.02614452610702798	0.1763703481492592	0.3370706464676766	0.27570704798093426	0.1280352649034215	0.041006283019182375	0.011641084612436044	0.00224155458893722	0.0	0.0	0.0	0.0	0.0	0.0	0.0	0.0	0.0	0.0	0.0	0.0	0.0	0.0	0.0	0.0	0.0	0.0	0.0	0.0	0.0	0.0	0.0	0.0	0.0	0.0	0.0	0.0	0.0	0.0	0.0	0.0	0.0	0.0	0.0	0.0	0.0	0.0	0.0	0.0
6.248515977455354e-05	0.00041656773183035696	0.02562724686220356	0.1604452275917803	0.3311963408690436	0.2905309988877642	0.14252031809112004	0.04027376831335891	0.007385745885352229	0.001374673515040178	0.0001666270927321428	0.0	0.0	0.0	0.0	0.0	0.0	0.0	0.0	0.0	0.0	0.0	0.0	0.0	0.0	0.0	0.0	0.0	0.0	0.0	0.0	0.0	0.0	0.0	0.0	0.0	0.0	0.0	0.0	0.0	0.0	0.0	0.0	0.0	0.0	0.0	0.0	0.0	0.0	0.0
2.4977624211643737e-05	8.325874737214578e-06	8.325874737214578e-06	8.325874737214578e-06	7.076993526632391e-05	0.0002372874300106155	0.00021230980579897175	0.00017484336948150615	0.00012488812105821868	7.076993526632391e-05	0.0005203671710759111	0.0020231875611431424	0.007643153008762983	0.01953666507087401	0.037516391565888894	0.06420498303603023	0.09735861623961868	0.11948046541639781	0.1371188310471869	0.1334679349749183	0.11754469953999543	0.09290427325520888	0.06691089232562496	0.04536769144308224	0.026988322960681058	0.01469516891118373	0.00780134462877006	0.004704119226526237	0.0019024623774535313	0.0007992839747725996	0.00044127136107237265	0.00011656224632100411	1.2488812105821868e-05	0.0	0.0	0.0	0.0	0.0	0.0	0.0	0.0	0.0	0.0	0.0	0.0	0.0	0.0	0.0	0.0	0.0
5.41700522949351e-05	0.000891722399316624	0.02560576702710586	0.17131487384628205	0.34388399274954684	0.28249682271808657	0.1307873408754714	0.03732316603121028	0.006783757318165719	0.0007625476592287018	9.583932329103903e-05	0.0	0.0	0.0	0.0	0.0	0.0	0.0	0.0	0.0	0.0	0.0	0.0	0.0	0.0	0.0	0.0	0.0	0.0	0.0	0.0	0.0	0.0	0.0	0.0	0.0	0.0	0.0	0.0	0.0	0.0	0.0	0.0	0.0	0.0	0.0	0.0	0.0	0.0	0.0
0.00012086707539188023	0.00015420971687929547	0.017146453384903285	0.13194933585625987	0.30755252507991815	0.30815686045687757	0.16387074725027403	0.05362747100232148	0.014679097914834557	0.0024715233002546542	0.0002709089620852488	0.0	0.0	0.0	0.0	0.0	0.0	0.0	0.0	0.0	0.0	0.0	0.0	0.0	0.0	0.0	0.0	0.0	0.0	0.0	0.0	0.0	0.0	0.0	0.0	0.0	0.0	0.0	0.0	0.0	0.0	0.0	0.0	0.0	0.0	0.0	0.0	0.0	0.0	0.0
6.248880408926734e-05	2.4995521635706937e-05	0.006307203292743383	0.06613398432780794	0.20846265044179585	0.2770753573318114	0.23081281270439047	0.12433189053627891	0.05718142166195223	0.01991726482338581	0.0071028940648133875	0.0013830855305091171	0.00043742162862487135	0.0006040584395295843	0.00016247089063209507	0.0	0.0	0.0	0.0	0.0	0.0	0.0	0.0	0.0	0.0	0.0	0.0	0.0	0.0	0.0	0.0	0.0	0.0	0.0	0.0	0.0	0.0	0.0	0.0	0.0	0.0	0.0	0.0	0.0	0.0	0.0	0.0	0.0	0.0	0.0
4.165035361150216e-06	0.0005164643847826268	0.024511233100369022	0.16614326055628212	0.33057885661449266	0.2881579714611777	0.1377335543578765	0.04211267253658984	0.00886736028388881	0.0011662099011220605	0.00017076644980715887	3.332028288920173e-05	4.165035361150216e-06	0.0	0.0	0.0	0.0	0.0	0.0	0.0	0.0	0.0	0.0	0.0	0.0	0.0	0.0	0.0	0.0	0.0	0.0	0.0	0.0	0.0	0.0	0.0	0.0	0.0	0.0	0.0	0.0	0.0	0.0	0.0	0.0	0.0	0.0	0.0	0.0	0.0
8.332812532550048e-06	0.0005749640647459534	0.0256567297877216	0.16664375143220214	0.33146261691977585	0.2887694519092557	0.13593317084348894	0.04068079078390934	0.00859946253359165	0.0014207445367997833	0.00017915546944982606	1.6665625065100096e-05	2.4998437597650146e-05	8.332812532550048e-06	1.2499218798825073e-05	8.332812532550048e-06	0.0	0.0	0.0	0.0	0.0	0.0	0.0	0.0	0.0	0.0	0.0	0.0	0.0	0.0	0.0	0.0	0.0	0.0	0.0	0.0	0.0	0.0	0.0	0.0	0.0	0.0	0.0	0.0	0.0	0.0	0.0	0.0	0.0	0.0
8.319605983460623e-06	0.0004742175410572555	0.02534567962861279	0.16711592538977355	0.3325429707649046	0.2856120734122032	0.1387835072130984	0.04022945473302384	0.00827800795354332	0.0012604203064942843	0.00022878916454516715	4.991763590076374e-05	8.319605983460623e-06	4.159802991730312e-06	0.0	1.6639211966921247e-05	8.319605983460623e-06	4.159802991730312e-06	1.6639211966921247e-05	8.319605983460623e-06	4.159802991730312e-06	0.0	0.0	0.0	0.0	0.0	0.0	0.0	0.0	0.0	0.0	0.0	0.0	0.0	0.0	0.0	0.0	0.0	0.0	0.0	0.0	0.0	0.0	0.0	0.0	0.0	0.0	0.0	0.0	0.0
0.00013759746487095026	0.0008631113705541426	0.03160572071884251	0.17172997539924112	0.31975566025935037	0.282791977650836	0.14207146728932996	0.04193386982445899	0.0076137263895259145	0.0012467164241337615	0.00017512404619939124	7.505316265688196e-05	0.0	0.0	0.0	0.0	0.0	0.0	0.0	0.0	0.0	0.0	0.0	0.0	0.0	0.0	0.0	0.0	0.0	0.0	0.0	0.0	0.0	0.0	0.0	0.0	0.0	0.0	0.0	0.0	0.0	0.0	0.0	0.0	0.0	0.0	0.0	0.0	0.0	0.0
4.5811000470603915e-05	0.00027486600282362346	0.02050666966520488	0.13997342961972706	0.30194446873815683	0.2966303926835668	0.17009208011094593	0.055273054385986835	0.01284373867739477	0.002090647476022106	0.00032484163970064595	0.0	0.0	0.0	0.0	0.0	0.0	0.0	0.0	0.0	0.0	0.0	0.0	0.0	0.0	0.0	0.0	0.0	0.0	0.0	0.0	0.0	0.0	0.0	0.0	0.0	0.0	0.0	0.0	0.0	0.0	0.0	0.0	0.0	0.0	0.0	0.0	0.0	0.0	0.0
3.3345699030056977e-05	2.9177486651299857e-05	1.6672849515028488e-05	1.6672849515028488e-05	2.5009274272542734e-05	5.418676092384259e-05	6.252318568135683e-05	6.252318568135683e-05	0.00011670994660519943	0.0011587630412944801	0.0039097832112741805	0.011854396005185256	0.027485192425524465	0.051114788400698594	0.0841853854137576	0.11270429450921383	0.13235324766267492	0.13751349458757622	0.12464622297435299	0.10118335549432915	0.07710776079462801	0.05373659398693682	0.03585079466969001	0.022299936226350604	0.012008619863199269	0.006602448407951282	0.0023967221177853453	0.0009586888471141381	0.00036680268933062676	0.00013755100849898504	8.336424757514244e-06	0.0	0.0	0.0	0.0	0.0	0.0	0.0	0.0	0.0	0.0	0.0	0.0	0.0	0.0	0.0	0.0	0.0	0.0	0.0
0.00010417274341003226	0.0009458885101630928	0.027997466518880267	0.17773953480619703	0.3340278182894002	0.2838373905144467	0.12513646629386715	0.039231455168218146	0.009179702149292042	0.0015792587900960889	0.0002208462160292684	0.0	0.0	0.0	0.0	0.0	0.0	0.0	0.0	0.0	0.0	0.0	0.0	0.0	0.0	0.0	0.0	0.0	0.0	0.0	0.0	0.0	0.0	0.0	0.0	0.0	0.0	0.0	0.0	0.0	0.0	0.0	0.0	0.0	0.0	0.0	0.0	0.0	0.0	0.0
4.1682297528239755e-06	0.0005918886249010046	0.02508857488224751	0.16635404943520488	0.3301904880997041	0.2881997415697553	0.13853528406485766	0.04116126880913676	0.00836563711391772	0.0013129923721395523	0.00014588804134883914	3.751406777541578e-05	4.1682297528239755e-06	0.0	0.0	8.336459505647951e-06	0.0	0.0	0.0	0.0	0.0	0.0	0.0	0.0	0.0	0.0	0.0	0.0	0.0	0.0	0.0	0.0	0.0	0.0	0.0	0.0	0.0	0.0	0.0	0.0	0.0	0.0	0.0	0.0	0.0	0.0	0.0	0.0	0.0	0.0
0.00023749901042078992	0.000312498697922092	0.020216582430906536	0.1622118241173995	0.34784021733242776	0.28332381948408547	0.12984529231128203	0.04303732067783051	0.011204119982833405	0.001724992812529948	4.583314236190682e-05	0.0	0.0	0.0	0.0	0.0	0.0	0.0	0.0	0.0	0.0	0.0	0.0	0.0	0.0	0.0	0.0	0.0	0.0	0.0	0.0	0.0	0.0	0.0	0.0	0.0	0.0	0.0	0.0	0.0	0.0	0.0	0.0	0.0	0.0	0.0	0.0	0.0	0.0	0.0
6.24940109906134e-05	0.0004707882161292876	0.01985226415801819	0.1331539060840003	0.30284181099311314	0.3015461018319078	0.16632989338521725	0.059977585481391364	0.013132074842827562	0.0025872520550113947	4.582894139311649e-05	0.0	0.0	0.0	0.0	0.0	0.0	0.0	0.0	0.0	0.0	0.0	0.0	0.0	0.0	0.0	0.0	0.0	0.0	0.0	0.0	0.0	0.0	0.0	0.0	0.0	0.0	0.0	0.0	0.0	0.0	0.0	0.0	0.0	0.0	0.0	0.0	0.0	0.0	0.0
4.581767895968877e-05	8.330487083579777e-06	8.330487083579777e-06	2.499146125073933e-05	8.330487083579777e-06	2.0826217708949444e-05	0.000149948767504436	0.00029573229146708207	0.0007872310293982889	0.002045134579018835	0.004448480102631601	0.01007988937113153	0.02164677068668205	0.03922409843303538	0.061541473329945605	0.08597895718962688	0.10757157971026565	0.12665256037520514	0.12970568389133713	0.1178097483359852	0.09704600928016262	0.07433293624678235	0.05081597120983664	0.03325946968119226	0.01897684957639473	0.009592555876742114	0.004415158154297282	0.0018785248373472396	0.0009038578485684057	0.0005081597120983664	0.00019993169000591464	1.6660974167159554e-05	0.0	0.0	0.0	0.0	0.0	0.0	0.0	0.0	0.0	0.0	0.0	0.0	0.0	0.0	0.0	0.0	0.0	0.0
8.324488564233835e-06	8.324488564233835e-06	0.0019229568583380159	0.03017627104534765	0.10721941270733179	0.18483278183596596	0.19400636823375164	0.15339535077313687	0.10571684252148758	0.07087885788016898	0.04873155605502487	0.03391812865497076	0.02280909866600071	0.015629227279349026	0.010284905621110903	0.007329712180807892	0.005065451291336289	0.003562881105492081	0.001956254812594951	0.0011279682004536847	0.0006534723522923561	0.0002788703669018335	0.00018313874841314437	0.00013735406130985827	5.4109175667519925e-05	4.578468710328609e-05	2.4973465692701506e-05	2.0811221410584587e-05	8.324488564233835e-06	8.324488564233835e-06	4.162244282116918e-06	0.0	0.0	0.0	0.0	0.0	0.0	0.0	0.0	0.0	0.0	0.0	0.0	0.0	0.0	0.0	0.0	0.0	0.0	0.0
2.4973673585761675e-05	0.0004703375191985116	0.026630260600283867	0.16732361302460322	0.3349968574794071	0.28709735154191623	0.1326226935771874	0.0393168867818508	0.008824031333635792	0.0015899905516268268	0.00032882003554586206	5.827190503344391e-05	3.329823144768223e-05	3.329823144768223e-05	8.324557861920559e-05	3.746051037864252e-05	5.827190503344391e-05	3.746051037864252e-05	4.578506824056307e-05	3.746051037864252e-05	9.573241541208643e-05	0.00012903064685976866	7.90832996882453e-05	4.1622789309602794e-05	4.162278930960279e-06	0.0	0.0	0.0	0.0	0.0	0.0	0.0	0.0	0.0	0.0	0.0	0.0	0.0	0.0	0.0	0.0	0.0	0.0	0.0	0.0	0.0	0.0	0.0	0.0	0.0
4.578697402213592e-05	0.0009240643848103795	0.02722243728225172	0.16834205367065846	0.3342948597877982	0.2868345799877624	0.13176242387915568	0.0413955869681947	0.007904496697094192	0.0011030498287150927	0.00016233563516939098	8.324904367661076e-06	0.0	0.0	0.0	0.0	0.0	0.0	0.0	0.0	0.0	0.0	0.0	0.0	0.0	0.0	0.0	0.0	0.0	0.0	0.0	0.0	0.0	0.0	0.0	0.0	0.0	0.0	0.0	0.0	0.0	0.0	0.0	0.0	0.0	0.0	0.0	0.0	0.0	0.0
4.578525881158117e-05	3.7460666300384594e-05	4.1622962555982886e-05	2.497377753358973e-05	2.497377753358973e-05	0.00017065414647952982	0.000432878810582222	4.578525881158117e-05	2.0811481277991443e-05	0.00044952799560461516	0.002322561310623845	0.010451525897807302	0.02305079666350332	0.038430481327939	0.06477781662587616	0.10170570900554418	0.127953149193347	0.13529543978822237	0.1305504220568403	0.11529560628007259	0.08612207182458419	0.058451126317366764	0.04459067978622446	0.030214108519387977	0.014622146745916787	0.0068428150442035865	0.0044328455122121775	0.001673243094750512	0.0013444216905582472	0.00042455421807102543	7.492133260076919e-05	7.908362885636748e-05	0.0	0.0	0.0	0.0	0.0	0.0	0.0	0.0	0.0	0.0	0.0	0.0	0.0	0.0	0.0	0.0	0.0	0.0
0.0008000966783486338	0.0004167170199732468	0.028145067528993088	0.18623500339624371	0.3120210358751683	0.27898371053168924	0.13718324297519283	0.04420534147876202	0.01052210475432448	0.0012418167195202754	0.0002458630417842156	0.0	0.0	0.0	0.0	0.0	0.0	0.0	0.0	0.0	0.0	0.0	0.0	0.0	0.0	0.0	0.0	0.0	0.0	0.0	0.0	0.0	0.0	0.0	0.0	0.0	0.0	0.0	0.0	0.0	0.0	0.0	0.0	0.0	0.0	0.0	0.0	0.0	0.0	0.0
8.339935782494475e-06	0.0005212459864059047	0.025353404778783204	0.16885867978816563	0.3370418247779492	0.28708977940869856	0.13244235019390352	0.03901004962261791	0.008327425878820733	0.001159251073766732	0.00011675910095492264	1.667987156498895e-05	8.339935782494475e-06	4.1699678912472375e-06	1.2509903673741712e-05	4.1699678912472375e-06	8.339935782494475e-06	8.339935782494475e-06	8.339935782494475e-06	0.0	0.0	0.0	0.0	0.0	0.0	0.0	0.0	0.0	0.0	0.0	0.0	0.0	0.0	0.0	0.0	0.0	0.0	0.0	0.0	0.0	0.0	0.0	0.0	0.0	0.0	0.0	0.0	0.0	0.0	0.0
3.3332361139466766e-05	0.0005124850525193015	0.02084522534759403	0.14749569804214044	0.32356972921623117	0.2899623760973638	0.15349135650210202	0.051540163411900486	0.010408029765798497	0.001795780956388772	0.0002999912502552009	4.58319965667668e-05	0.0	0.0	0.0	0.0	0.0	0.0	0.0	0.0	0.0	0.0	0.0	0.0	0.0	0.0	0.0	0.0	0.0	0.0	0.0	0.0	0.0	0.0	0.0	0.0	0.0	0.0	0.0	0.0	0.0	0.0	0.0	0.0	0.0	0.0	0.0	0.0	0.0	0.0
7.913633107308864e-05	2.082535028239175e-05	2.49904203388701e-05	2.49904203388701e-05	2.915549039534845e-05	4.99808406777402e-05	4.16507005647835e-05	6.66411209036536e-05	4.16507005647835e-05	8.3301401129567e-05	4.99808406777402e-05	0.0002249137830498309	0.0016327074621395132	0.007476300751378638	0.01661029938523566	0.03531562900887993	0.06816970161438116	0.09761674691368309	0.11460606767405827	0.13299901704346667	0.1386885027406161	0.11843793212601836	0.09948269829898539	0.06576645619179315	0.04558252669809906	0.029367908968228846	0.014015460740049647	0.00813021675024574	0.0031946087333188946	0.0016951835129866883	0.0004748179864385319	0.0	0.0	0.0	0.0	0.0	0.0	0.0	0.0	0.0	0.0	0.0	0.0	0.0	0.0	0.0	0.0	0.0	0.0	0.0
5.004796263085457e-05	0.00043791967301997747	0.023593443716895358	0.16791508529006965	0.3403553405346791	0.2856028694165242	0.13644742878591984	0.03671018058973183	0.00707761604871335	0.0014513909162947826	0.0003336530842056971	2.5023981315427285e-05	0.0	0.0	0.0	0.0	0.0	0.0	0.0	0.0	0.0	0.0	0.0	0.0	0.0	0.0	0.0	0.0	0.0	0.0	0.0	0.0	0.0	0.0	0.0	0.0	0.0	0.0	0.0	0.0	0.0	0.0	0.0	0.0	0.0	0.0	0.0	0.0	0.0	0.0
2.083315972366897e-05	0.00024166465279456005	0.02489562586978442	0.16715694035883033	0.33129307255772866	0.2849101257489521	0.1376488529262256	0.042537145523787304	0.009570753577053524	0.001474987708435763	0.00022499812501562488	2.4999791668402765e-05	0.0	0.0	0.0	0.0	0.0	0.0	0.0	0.0	0.0	0.0	0.0	0.0	0.0	0.0	0.0	0.0	0.0	0.0	0.0	0.0	0.0	0.0	0.0	0.0	0.0	0.0	0.0	0.0	0.0	0.0	0.0	0.0	0.0	0.0	0.0	0.0	0.0	0.0
1.6657921258006215e-05	0.0005122310786836911	0.02544497472160449	0.15837102188017957	0.32792367340479583	0.29369997418022203	0.13719880396125367	0.043368897995219174	0.010835977778333042	0.0015825025195105903	0.00016241473226556057	0.0001249344094350466	2.9151362201510872e-05	6.24672047175233e-05	7.912512597552951e-05	7.912512597552951e-05	0.00010827648817704038	9.994752754803727e-05	9.994752754803727e-05	0.00013326337006404972	6.24672047175233e-05	4.164480314501554e-06	0.0	0.0	0.0	0.0	0.0	0.0	0.0	0.0	0.0	0.0	0.0	0.0	0.0	0.0	0.0	0.0	0.0	0.0	0.0	0.0	0.0	0.0	0.0	0.0	0.0	0.0	0.0	0.0
4.1659896933414985e-06	0.0005082507425876628	0.025870795995650706	0.16688121513587376	0.3305796141460346	0.2893613121201138	0.1360362274463733	0.04078503909781327	0.008527780902270047	0.001237298938922425	0.00018746953620036745	1.6663958773365994e-05	4.1659896933414985e-06	0.0	0.0	0.0	0.0	0.0	0.0	0.0	0.0	0.0	0.0	0.0	0.0	0.0	0.0	0.0	0.0	0.0	0.0	0.0	0.0	0.0	0.0	0.0	0.0	0.0	0.0	0.0	0.0	0.0	0.0	0.0	0.0	0.0	0.0	0.0	0.0	0.0
2.084879619050796e-05	0.0005128803862864958	0.024372242746703805	0.1634003552634871	0.32809750565002377	0.2925127803120648	0.14049586776859505	0.04218962397111191	0.007338776259058802	0.001042439809525398	1.667903695240637e-05	0.0	0.0	0.0	0.0	0.0	0.0	0.0	0.0	0.0	0.0	0.0	0.0	0.0	0.0	0.0	0.0	0.0	0.0	0.0	0.0	0.0	0.0	0.0	0.0	0.0	0.0	0.0	0.0	0.0	0.0	0.0	0.0	0.0	0.0	0.0	0.0	0.0	0.0	0.0
6.24159984687275e-05	0.00037865705737694685	0.025590559372178277	0.1448716935124811	0.3156501874560487	0.29363398426284626	0.15757126866758486	0.046707972187431085	0.012553937825343392	0.0027712703320115013	0.00020805332822909167	0.0	0.0	0.0	0.0	0.0	0.0	0.0	0.0	0.0	0.0	0.0	0.0	0.0	0.0	0.0	0.0	0.0	0.0	0.0	0.0	0.0	0.0	0.0	0.0	0.0	0.0	0.0	0.0	0.0	0.0	0.0	0.0	0.0	0.0	0.0	0.0	0.0	0.0	0.0
0.00017050652915245778	0.00101888047908176	0.03160608833069949	0.1865757298511187	0.3268651750810946	0.27847043167262747	0.12647009897696082	0.0384596190634617	0.008546119936787824	0.001817350079015221	0.0	0.0	0.0	0.0	0.0	0.0	0.0	0.0	0.0	0.0	0.0	0.0	0.0	0.0	0.0	0.0	0.0	0.0	0.0	0.0	0.0	0.0	0.0	0.0	0.0	0.0	0.0	0.0	0.0	0.0	0.0	0.0	0.0	0.0	0.0	0.0	0.0	0.0	0.0	0.0
1.2495574484036903e-05	0.0007663952350209301	0.02949372097382177	0.16989399587646042	0.33486890059770497	0.27938854988858114	0.13660578545098612	0.039090322177562115	0.007888872690921965	0.0016244246829247974	0.0003665368515317492	0.0	0.0	0.0	0.0	0.0	0.0	0.0	0.0	0.0	0.0	0.0	0.0	0.0	0.0	0.0	0.0	0.0	0.0	0.0	0.0	0.0	0.0	0.0	0.0	0.0	0.0	0.0	0.0	0.0	0.0	0.0	0.0	0.0	0.0	0.0	0.0	0.0	0.0	0.0
4.16671875065105e-05	0.000666675000104168	0.02354196094117843	0.16383121455684863	0.33889590286545246	0.291270307545511	0.13377250548965194	0.03933382500614591	0.007766763751213557	0.0008208435938782568	5.83340625091147e-05	0.0	0.0	0.0	0.0	0.0	0.0	0.0	0.0	0.0	0.0	0.0	0.0	0.0	0.0	0.0	0.0	0.0	0.0	0.0	0.0	0.0	0.0	0.0	0.0	0.0	0.0	0.0	0.0	0.0	0.0	0.0	0.0	0.0	0.0	0.0	0.0	0.0	0.0	0.0
2.083342013925058e-05	0.00045416855903566267	0.02517093821224255	0.169242371843216	0.33199304997104157	0.285388689119538	0.137496406235026	0.04056266901112088	0.008375034895978734	0.001150004791686632	0.00014166725694690394	4.166684027850116e-06	0.0	0.0	0.0	0.0	0.0	0.0	0.0	0.0	0.0	0.0	0.0	0.0	0.0	0.0	0.0	0.0	0.0	0.0	0.0	0.0	0.0	0.0	0.0	0.0	0.0	0.0	0.0	0.0	0.0	0.0	0.0	0.0	0.0	0.0	0.0	0.0	0.0	0.0
1.2499895834201382e-05	0.0006333280555995366	0.024774793543387137	0.1670652744560462	0.33180973491887567	0.2866976108532429	0.13753218723177307	0.040803826634778044	0.008679094340880492	0.0016249864584461796	0.00030833076391030074	1.6666527778935175e-05	1.2499895834201382e-05	1.6666527778935175e-05	1.2499895834201382e-05	0.0	0.0	0.0	0.0	0.0	0.0	0.0	0.0	0.0	0.0	0.0	0.0	0.0	0.0	0.0	0.0	0.0	0.0	0.0	0.0	0.0	0.0	0.0	0.0	0.0	0.0	0.0	0.0	0.0	0.0	0.0	0.0	0.0	0.0	0.0
8.333298611255787e-06	0.0006499972916779514	0.025604059983083405	0.16737013595776684	0.3364319315336186	0.2859863083903817	0.13569943458568923	0.038849838125674475	0.007954133524443649	0.0012333281944658563	0.0001874992187532552	2.0833246528139467e-05	4.166649305627893e-06	0.0	0.0	0.0	0.0	0.0	0.0	0.0	0.0	0.0	0.0	0.0	0.0	0.0	0.0	0.0	0.0	0.0	0.0	0.0	0.0	0.0	0.0	0.0	0.0	0.0	0.0	0.0	0.0	0.0	0.0	0.0	0.0	0.0	0.0	0.0	0.0	0.0
0.0003915606189990211	0.0012454960114968864	0.020619415574948452	0.14592297919313518	0.32829025472267925	0.30944952408722637	0.14719763397413202	0.0386395351259034	0.006831483139982921	0.0014121175514964696	0.0	0.0	0.0	0.0	0.0	0.0	0.0	0.0	0.0	0.0	0.0	0.0	0.0	0.0	0.0	0.0	0.0	0.0	0.0	0.0	0.0	0.0	0.0	0.0	0.0	0.0	0.0	0.0	0.0	0.0	0.0	0.0	0.0	0.0	0.0	0.0	0.0	0.0	0.0	0.0
3.749937501041649e-05	8.333194446759221e-05	0.004099931667805537	0.049749170847152545	0.18028032866118898	0.27038716021399645	0.23581273645439244	0.1400601656639056	0.06715304744920918	0.028653689105181582	0.012553957434042766	0.006604056599056682	0.0020249662505624905	0.0010291495141747638	0.0006916551390810153	0.0004124931251145814	0.00016666388893518441	0.00019166347227546208	8.33319444675922e-06	0.0	0.0	0.0	0.0	0.0	0.0	0.0	0.0	0.0	0.0	0.0	0.0	0.0	0.0	0.0	0.0	0.0	0.0	0.0	0.0	0.0	0.0	0.0	0.0	0.0	0.0	0.0	0.0	0.0	0.0	0.0
4.165434392325604e-06	0.0006414768964181429	0.02593399452661921	0.166692353512086	0.33138529851585574	0.287764869559422	0.13621387006343957	0.0415835315385865	0.008197574884096788	0.0013745933494674492	0.00019160998204697776	1.6661737569302416e-05	0.0	0.0	0.0	0.0	0.0	0.0	0.0	0.0	0.0	0.0	0.0	0.0	0.0	0.0	0.0	0.0	0.0	0.0	0.0	0.0	0.0	0.0	0.0	0.0	0.0	0.0	0.0	0.0	0.0	0.0	0.0	0.0	0.0	0.0	0.0	0.0	0.0	0.0
3.341520057474145e-05	0.0007977879137219522	0.03045377842380499	0.16718460227557516	0.3375854176064692	0.2829432108666232	0.13051141964479643	0.04115917330793778	0.007639550231400264	0.0015663375269410055	0.00012530700215528044	0.0	0.0	0.0	0.0	0.0	0.0	0.0	0.0	0.0	0.0	0.0	0.0	0.0	0.0	0.0	0.0	0.0	0.0	0.0	0.0	0.0	0.0	0.0	0.0	0.0	0.0	0.0	0.0	0.0	0.0	0.0	0.0	0.0	0.0	0.0	0.0	0.0	0.0	0.0
8.323622440486099e-06	6.242716830364575e-05	0.003192109205926419	0.029860995505243883	0.07878724821042117	0.1043116364241718	0.09630431163642417	0.08038954553021475	0.06717163309472282	0.06061678042284002	0.05707924088563343	0.054715332112535375	0.05198518395205593	0.05026635591809556	0.046911936074579656	0.04497669385716664	0.04048193773930415	0.0361952721824538	0.02909522224071916	0.023560013317795905	0.01662227401365074	0.011049608789745298	0.0074454802730148165	0.004357416347594473	0.002434659563842184	0.0013026469119360746	0.0004869319127684368	0.00020392874979190944	7.075079074413185e-05	2.49708673214583e-05	2.080905610121525e-05	8.323622440486099e-06	0.0	0.0	0.0	0.0	0.0	0.0	0.0	0.0	0.0	0.0	0.0	0.0	0.0	0.0	0.0	0.0	0.0	0.0
5.836154141168231e-05	0.0007128445415284054	0.023786496806789948	0.17401744176351902	0.33449917460105716	0.2884977739240633	0.13111337146287372	0.039956812459355354	0.006415600873755648	0.00090043521035167	4.1686815294058794e-05	0.0	0.0	0.0	0.0	0.0	0.0	0.0	0.0	0.0	0.0	0.0	0.0	0.0	0.0	0.0	0.0	0.0	0.0	0.0	0.0	0.0	0.0	0.0	0.0	0.0	0.0	0.0	0.0	0.0	0.0	0.0	0.0	0.0	0.0	0.0	0.0	0.0	0.0	0.0
8.335000333400014e-06	4.167500166700007e-06	4.167500166700007e-06	0.0	4.167500166700007e-06	7.918250316730013e-05	0.00029172501166900046	0.0007501500300060011	0.0018211975728479029	0.004063312662532507	0.008139127825565112	0.014773788090951524	0.02529255851170234	0.040078849103153964	0.0615081349603254	0.08678402347136094	0.10644628925785157	0.12065329732613189	0.1222994598919784	0.11167650196706008	0.09503984130159365	0.07287290791491631	0.05222294458891778	0.03286073881442955	0.019737280789491232	0.011056377942255117	0.005651130226045209	0.003063112622524505	0.0016003200640128026	0.0007543175301727012	0.0002750550110022004	0.00010002000400080016	7.084750283390011e-05	1.6670000666800028e-05	0.0	0.0	0.0	0.0	0.0	0.0	0.0	0.0	0.0	0.0	0.0	0.0	0.0	0.0	0.0	0.0
5.8294470353097936e-05	0.0006620586275816123	0.025666222518321118	0.17088607594936708	0.32893904063957363	0.28606345769487007	0.1370336442371752	0.041418221185876083	0.008027981345769488	0.0010742838107928047	0.0001707195203197868	0.0	0.0	0.0	0.0	0.0	0.0	0.0	0.0	0.0	0.0	0.0	0.0	0.0	0.0	0.0	0.0	0.0	0.0	0.0	0.0	0.0	0.0	0.0	0.0	0.0	0.0	0.0	0.0	0.0	0.0	0.0	0.0	0.0	0.0	0.0	0.0	0.0	0.0	0.0
8.333506948061418e-06	0.0004750098960395008	0.024988020583762163	0.16566595137398696	0.33065688868518095	0.2872893185274693	0.13729452696931185	0.042838392466509716	0.009033521531698577	0.001575032813183608	0.00015000312506510552	2.5000520844184254e-05	0.0	0.0	0.0	0.0	0.0	0.0	0.0	0.0	0.0	0.0	0.0	0.0	0.0	0.0	0.0	0.0	0.0	0.0	0.0	0.0	0.0	0.0	0.0	0.0	0.0	0.0	0.0	0.0	0.0	0.0	0.0	0.0	0.0	0.0	0.0	0.0	0.0	0.0
8.333298611255787e-06	0.0005416644097316261	0.02354990187540885	0.16454931437785675	0.3296361265161395	0.2905529560293499	0.13934108607880802	0.04174982604239149	0.008670797205011646	0.001249994791688368	0.00014166607639134836	8.333298611255787e-06	0.0	0.0	0.0	0.0	0.0	0.0	0.0	0.0	0.0	0.0	0.0	0.0	0.0	0.0	0.0	0.0	0.0	0.0	0.0	0.0	0.0	0.0	0.0	0.0	0.0	0.0	0.0	0.0	0.0	0.0	0.0	0.0	0.0	0.0	0.0	0.0	0.0	0.0
2.4989587671803416e-05	4.164931278633902e-06	4.164931278633902e-06	9.579341940857976e-05	0.0005164514785506039	0.0024031653477717616	0.0030987088713036234	0.003506872136609746	0.0030653894210745524	0.0038775510204081634	0.004573094543940025	0.00709704289879217	0.01224073302790504	0.02272386505622657	0.036909620991253646	0.05872136609745939	0.0805164514785506	0.10356934610578926	0.12049562682215743	0.12585589337775926	0.11562265722615576	0.09952103290295711	0.07287796751353602	0.05056643065389421	0.031466055810079135	0.018942107455226988	0.01108704706372345	0.005251978342357351	0.0030195751770095793	0.0012619741774260724	0.0006205747605164515	0.00028321532694710537	0.00011661807580174928	3.748438150770512e-05	2.0824656393169513e-05	4.164931278633902e-06	0.0	0.0	0.0	0.0	0.0	0.0	0.0	0.0	0.0	0.0	0.0	0.0	0.0	0.0
1.2499791670138831e-05	0.0	4.16659722337961e-06	4.16659722337961e-06	4.16659722337961e-06	1.666638889351844e-05	0.00011666472225462909	0.0004958250695821737	0.0010083165280578656	0.0016874718754687423	0.0033582773620439658	0.0066165563907268216	0.014066432226129565	0.02714954750754154	0.047978367027216216	0.07141130981150313	0.0955942400959984	0.11793553440775988	0.1259770670488825	0.12323961267312211	0.10727321211313144	0.0873985433576107	0.06407809869835503	0.04367427209546507	0.027728704521591308	0.01594140097665039	0.008608189863502275	0.004645755904068265	0.002395793403443276	0.0010666488891851802	0.00032082798620022997	0.00013333111114814753	3.749937501041649e-05	1.666638889351844e-05	4.16659722337961e-06	0.0	0.0	0.0	0.0	0.0	0.0	0.0	0.0	0.0	0.0	0.0	0.0	0.0	0.0	0.0
0.0005457742077941556	0.0011748727221217701	0.03654604084557506	0.16376975827618676	0.31634072975427663	0.2826152166848591	0.13780590436036097	0.05109446476631698	0.008953196737020157	0.0011540416454884055	0.0	0.0	0.0	0.0	0.0	0.0	0.0	0.0	0.0	0.0	0.0	0.0	0.0	0.0	0.0	0.0	0.0	0.0	0.0	0.0	0.0	0.0	0.0	0.0	0.0	0.0	0.0	0.0	0.0	0.0	0.0	0.0	0.0	0.0	0.0	0.0	0.0	0.0	0.0	0.0
2.50019793233631e-05	1.250098966168155e-05	2.083498276946925e-05	1.250098966168155e-05	1.250098966168155e-05	0.0001166759035090278	0.0013001029248148812	0.004475354298881995	0.013126039144765627	0.03214004442018326	0.06065063484192498	0.09254482646542851	0.11927194236210367	0.13790258395456306	0.13819010671678175	0.12660585629695684	0.10089132056287789	0.07015555398135685	0.0450577337372542	0.026635441972489488	0.015355382301098838	0.007625603693625745	0.004116992595247124	0.002104333259716394	0.001083419104012401	0.0003500277105270834	9.16739241856647e-05	7.083894141619545e-05	5.417095520062005e-05	0.0	0.0	0.0	0.0	0.0	0.0	0.0	0.0	0.0	0.0	0.0	0.0	0.0	0.0	0.0	0.0	0.0	0.0	0.0	0.0	0.0
0.00022096499164085266	0.00023347244399788208	0.01855272099626027	0.15228657074840427	0.3176934590193323	0.3044980967826663	0.15345393296839366	0.04167483125362195	0.009664091521198048	0.0014341878702727041	0.0002876714042116761	0.0	0.0	0.0	0.0	0.0	0.0	0.0	0.0	0.0	0.0	0.0	0.0	0.0	0.0	0.0	0.0	0.0	0.0	0.0	0.0	0.0	0.0	0.0	0.0	0.0	0.0	0.0	0.0	0.0	0.0	0.0	0.0	0.0	0.0	0.0	0.0	0.0	0.0	0.0
4.1656252603515784e-05	0.0006706656669166042	0.023206698325418645	0.16680829792551863	0.32408981088061317	0.2870115804382238	0.14279763392485212	0.04266016829126052	0.010776472548529535	0.0018828626176789136	5.415312838457053e-05	0.0	0.0	0.0	0.0	0.0	0.0	0.0	0.0	0.0	0.0	0.0	0.0	0.0	0.0	0.0	0.0	0.0	0.0	0.0	0.0	0.0	0.0	0.0	0.0	0.0	0.0	0.0	0.0	0.0	0.0	0.0	0.0	0.0	0.0	0.0	0.0	0.0	0.0	0.0
2.5000104167100697e-05	0.0003083346180609086	0.02330843045179355	0.16263401097504573	0.32703052929387205	0.29087204530018873	0.14218392576635736	0.04373768224034267	0.008395868316117983	0.001329172204884187	0.00017500072916970487	0.0	0.0	0.0	0.0	0.0	0.0	0.0	0.0	0.0	0.0	0.0	0.0	0.0	0.0	0.0	0.0	0.0	0.0	0.0	0.0	0.0	0.0	0.0	0.0	0.0	0.0	0.0	0.0	0.0	0.0	0.0	0.0	0.0	0.0	0.0	0.0	0.0	0.0	0.0
4.5833906257161545e-05	0.0005375067188339854	0.02485031062888286	0.16811876815126856	0.3368625441151348	0.289670287545261	0.13243915548944363	0.038883819381075595	0.007004254219844415	0.0014333512502239612	0.00015416859377408884	0.0	0.0	0.0	0.0	0.0	0.0	0.0	0.0	0.0	0.0	0.0	0.0	0.0	0.0	0.0	0.0	0.0	0.0	0.0	0.0	0.0	0.0	0.0	0.0	0.0	0.0	0.0	0.0	0.0	0.0	0.0	0.0	0.0	0.0	0.0	0.0	0.0	0.0	0.0
9.150576902280157e-05	4.991223764880086e-05	2.495611882440043e-05	3.7434178236600644e-05	3.327482509920057e-05	3.7434178236600644e-05	0.00011230253470980193	0.0014058613604412242	0.00814817279616674	0.020455698729733553	0.03172754573208775	0.0523496185873173	0.07772583207859514	0.09511192819292744	0.11806739815823843	0.11908643967690145	0.1221144487609287	0.11159128532330652	0.09123541106887056	0.06061425327133124	0.03565813444693081	0.025808786217567443	0.012407350408864414	0.007320461521824126	0.004870602523895484	0.002083835921837436	0.0010148821655256175	0.0004117759606026071	0.00015805541922120272	0.00010814318157240186	0.00013725865353420236	0.0	0.0	0.0	0.0	0.0	0.0	0.0	0.0	0.0	0.0	0.0	0.0	0.0	0.0	0.0	0.0	0.0	0.0	0.0
5.4120664102179814e-05	0.0006494479692261578	0.024579107758405355	0.16880235133469884	0.3254816739105094	0.2881092737839503	0.14130489084278364	0.04126492481390818	0.007718439326572414	0.001132370818137916	0.0002539508084794591	8.74256881650597e-05	6.244692011789979e-05	8.326256015719971e-05	9.158881617291969e-05	5.82837921100398e-05	3.330502406287988e-05	7.077317613361976e-05	8.74256881650597e-05	5.4120664102179814e-05	2.0815640039299927e-05	0.0	0.0	0.0	0.0	0.0	0.0	0.0	0.0	0.0	0.0	0.0	0.0	0.0	0.0	0.0	0.0	0.0	0.0	0.0	0.0	0.0	0.0	0.0	0.0	0.0	0.0	0.0	0.0	0.0
8.314176085935325e-06	0.0006110919423162463	0.024659846270884172	0.1644793455080585	0.33057579826483147	0.28902986036341266	0.13821070616454587	0.04122999921015327	0.008792241210876605	0.0014716091672105523	0.00017044060976167415	2.494252825780597e-05	1.662835217187065e-05	4.988505651561194e-05	3.741379238670896e-05	1.662835217187065e-05	4.157088042967662e-05	6.235632064451492e-05	7.898467281638557e-05	8.314176085935325e-05	0.00012471264128902985	7.067049673045026e-05	7.482758477341791e-05	5.4042144558579607e-05	2.078544021483831e-05	4.157088042967662e-06	0.0	0.0	0.0	0.0	0.0	0.0	0.0	0.0	0.0	0.0	0.0	0.0	0.0	0.0	0.0	0.0	0.0	0.0	0.0	0.0	0.0	0.0	0.0	0.0
0.00023335083464593178	0.0008625646923519264	0.027889591719378954	0.18157195122967557	0.3385170554458251	0.2756040036336059	0.12942637364469	0.03562350509621555	0.008767324215982865	0.0011167504229483878	0.000387529064679851	0.0	0.0	0.0	0.0	0.0	0.0	0.0	0.0	0.0	0.0	0.0	0.0	0.0	0.0	0.0	0.0	0.0	0.0	0.0	0.0	0.0	0.0	0.0	0.0	0.0	0.0	0.0	0.0	0.0	0.0	0.0	0.0	0.0	0.0	0.0	0.0	0.0	0.0	0.0
1.6650085956068748e-05	0.00045371484230287336	0.02487106589687769	0.16854882013328393	0.3265414857704203	0.2881380625127477	0.13991899733182372	0.041658515062084005	0.008499868880573096	0.001244593925216139	0.00010822555871444686	0.0	0.0	0.0	0.0	0.0	0.0	0.0	0.0	0.0	0.0	0.0	0.0	0.0	0.0	0.0	0.0	0.0	0.0	0.0	0.0	0.0	0.0	0.0	0.0	0.0	0.0	0.0	0.0	0.0	0.0	0.0	0.0	0.0	0.0	0.0	0.0	0.0	0.0	0.0
8.324765761903374e-06	0.0005119730943570575	0.02414598309240074	0.1630571869784014	0.33227886300349224	0.2914375621755943	0.13800796680083413	0.04103693282330268	0.00794182653685582	0.0013319625219045399	0.00017898246388092255	2.913668016666181e-05	1.2487148642855061e-05	8.324765761903374e-06	1.2487148642855061e-05	0.0	0.0	0.0	0.0	0.0	0.0	0.0	0.0	0.0	0.0	0.0	0.0	0.0	0.0	0.0	0.0	0.0	0.0	0.0	0.0	0.0	0.0	0.0	0.0	0.0	0.0	0.0	0.0	0.0	0.0	0.0	0.0	0.0	0.0	0.0
0.00019968798751950078	0.00011232449297971918	0.00014560582423296932	0.00012896515860634424	0.0012522100884035361	0.00954758190327613	0.03935101404056162	0.09336245449817993	0.14711596463858553	0.1916671866874675	0.18895059802392095	0.13352886115444618	0.09317108684347374	0.05203952158086324	0.02777743109724389	0.014377535101404056	0.005483099323972959	0.0015559022360894436	0.00019136765470618826	4.160166406656266e-05	0.0	0.0	0.0	0.0	0.0	0.0	0.0	0.0	0.0	0.0	0.0	0.0	0.0	0.0	0.0	0.0	0.0	0.0	0.0	0.0	0.0	0.0	0.0	0.0	0.0	0.0	0.0	0.0	0.0	0.0
0.00023736351597831247	0.000845347258659604	0.025468688837251913	0.16105739199960023	0.3234640081952877	0.3009811025327104	0.13694209163064572	0.039514779002073806	0.010173317009386269	0.001315910018406083	0.0	0.0	0.0	0.0	0.0	0.0	0.0	0.0	0.0	0.0	0.0	0.0	0.0	0.0	0.0	0.0	0.0	0.0	0.0	0.0	0.0	0.0	0.0	0.0	0.0	0.0	0.0	0.0	0.0	0.0	0.0	0.0	0.0	0.0	0.0	0.0	0.0	0.0	0.0	0.0
1.6657435671065617e-05	0.00038728537935227563	0.024074158903607583	0.16644942594312317	0.33267814086360475	0.2896603132430778	0.13435471176389752	0.04206835378727622	0.009153260901250557	0.0009994461402639372	0.00015408127995735697	4.164358917766404e-06	0.0	0.0	0.0	0.0	0.0	0.0	0.0	0.0	0.0	0.0	0.0	0.0	0.0	0.0	0.0	0.0	0.0	0.0	0.0	0.0	0.0	0.0	0.0	0.0	0.0	0.0	0.0	0.0	0.0	0.0	0.0	0.0	0.0	0.0	0.0	0.0	0.0	0.0
8.34125752798492e-06	0.0006047411707789066	0.027021503761907144	0.16695444005138216	0.3304973057738185	0.2874647581869443	0.13554126420099094	0.04073870176667834	0.009150359508199457	0.001751664080876833	0.00017933703685167577	2.5023772583954755e-05	2.08531438199623e-05	4.17062876399246e-06	8.34125752798492e-06	8.34125752798492e-06	1.2511886291977378e-05	8.34125752798492e-06	0.0	0.0	0.0	0.0	0.0	0.0	0.0	0.0	0.0	0.0	0.0	0.0	0.0	0.0	0.0	0.0	0.0	0.0	0.0	0.0	0.0	0.0	0.0	0.0	0.0	0.0	0.0	0.0	0.0	0.0	0.0	0.0
0.0002129000747237517	0.0013692396962625602	0.018898012515184786	0.15310854981653024	0.3329089246876422	0.28855891696479635	0.14171213405190589	0.04942203891479405	0.011671933508384505	0.0018493084922082748	0.0002880412775674288	0.0	0.0	0.0	0.0	0.0	0.0	0.0	0.0	0.0	0.0	0.0	0.0	0.0	0.0	0.0	0.0	0.0	0.0	0.0	0.0	0.0	0.0	0.0	0.0	0.0	0.0	0.0	0.0	0.0	0.0	0.0	0.0	0.0	0.0	0.0	0.0	0.0	0.0	0.0
8.332534798748454e-06	0.0002041471025693371	0.012444640721930815	0.10164025947513364	0.2552588710248601	0.2796731979851931	0.18694041820992155	0.08673752098757202	0.03630485411814701	0.017689971377742968	0.0091657882786233	0.004824537648475354	0.0031871945605212834	0.0020872999670864876	0.001379034509192869	0.0008624173516704649	0.0006582702491011278	0.0004874532857267845	0.00017498323077371752	4.999520879249072e-05	2.9163871795619587e-05	4.582894139311649e-05	6.24940109906134e-05	1.6665069597496908e-05	2.0831336996871134e-05	2.499760439624536e-05	2.0831336996871134e-05	0.0	0.0	0.0	0.0	0.0	0.0	0.0	0.0	0.0	0.0	0.0	0.0	0.0	0.0	0.0	0.0	0.0	0.0	0.0	0.0	0.0	0.0	0.0
8.326013379903501e-06	4.163006689951751e-06	4.163006689951751e-06	4.163006689951751e-06	4.163006689951751e-06	8.326013379903501e-06	4.163006689951751e-06	4.163006689951751e-06	3.746706020956576e-05	0.0004412787091348856	0.0018608639904084325	0.003979834395593873	0.009183592758033562	0.019911660998039225	0.03840789972149485	0.0639604347844187	0.09251866067748771	0.11803789168689194	0.12908234843533395	0.126746901682271	0.11454096606733247	0.0953495052266549	0.07151629192668113	0.04893614364038283	0.03029419968277889	0.016989230301693095	0.009141962691134044	0.004587633372326829	0.0023312837463729803	0.0012114349467759594	0.0005370278630037759	0.00020398732780763578	8.742314048898677e-05	5.828209365932451e-05	4.163006689951751e-06	0.0	0.0	0.0	0.0	0.0	0.0	0.0	0.0	0.0	0.0	0.0	0.0	0.0	0.0	0.0
8.333333333333334e-06	0.0008625	0.02545	0.16411666666666666	0.3284166666666667	0.28960833333333336	0.13823333333333335	0.04299583333333333	0.0088625	0.0012875	0.00015833333333333332	0.0	0.0	0.0	0.0	0.0	0.0	0.0	0.0	0.0	0.0	0.0	0.0	0.0	0.0	0.0	0.0	0.0	0.0	0.0	0.0	0.0	0.0	0.0	0.0	0.0	0.0	0.0	0.0	0.0	0.0	0.0	0.0	0.0	0.0	0.0	0.0	0.0	0.0	0.0
0.0004456532151588733	0.00015826936613118865	0.013432071204554826	0.1420259311861456	0.307525708359538	0.28520556275172115	0.16763224863284423	0.06633568932556425	0.013215492071954252	0.002561464741333711	0.0011453704127914967	0.0003165387322623773	0.0	0.0	0.0	0.0	0.0	0.0	0.0	0.0	0.0	0.0	0.0	0.0	0.0	0.0	0.0	0.0	0.0	0.0	0.0	0.0	0.0	0.0	0.0	0.0	0.0	0.0	0.0	0.0	0.0	0.0	0.0	0.0	0.0	0.0	0.0	0.0	0.0	0.0
2.0828733654651263e-05	0.0006956797040653522	0.0253360716175178	0.16925012393096525	0.32878989223213206	0.2931727576826784	0.13530345382061462	0.037916626744927164	0.007860764081265388	0.001399690901592565	0.0001499668823134891	9.581217481139581e-05	8.331493461860506e-06	0.0	0.0	0.0	0.0	0.0	0.0	0.0	0.0	0.0	0.0	0.0	0.0	0.0	0.0	0.0	0.0	0.0	0.0	0.0	0.0	0.0	0.0	0.0	0.0	0.0	0.0	0.0	0.0	0.0	0.0	0.0	0.0	0.0	0.0	0.0	0.0	0.0
0.0017458260590580872	0.0015416602430823206	0.019412419114920355	0.15870350540206082	0.33406527472802194	0.2921946158557673	0.12456614764105149	0.055253936441931495	0.012270782205074146	0.0002458323090320457	0.0	0.0	0.0	0.0	0.0	0.0	0.0	0.0	0.0	0.0	0.0	0.0	0.0	0.0	0.0	0.0	0.0	0.0	0.0	0.0	0.0	0.0	0.0	0.0	0.0	0.0	0.0	0.0	0.0	0.0	0.0	0.0	0.0	0.0	0.0	0.0	0.0	0.0	0.0	0.0
8.342022940563087e-06	0.00042961418143899895	0.02432533889468196	0.16469655891553703	0.32771637122002084	0.2911574556830031	0.139570385818561	0.04189363920750782	0.008392075078206464	0.0015015641293013556	0.00013764337851929093	2.0855057351407717e-05	1.251303441084463e-05	2.502606882168926e-05	6.67361835245047e-05	3.336809176225235e-05	1.251303441084463e-05	0.0	0.0	0.0	0.0	0.0	0.0	0.0	0.0	0.0	0.0	0.0	0.0	0.0	0.0	0.0	0.0	0.0	0.0	0.0	0.0	0.0	0.0	0.0	0.0	0.0	0.0	0.0	0.0	0.0	0.0	0.0	0.0	0.0
6.262891117550291e-05	0.0002004125157616093	0.02348584169081359	0.166250532345745	0.31162476096632236	0.2955667081409234	0.14037226624802718	0.04930147887735589	0.010104131002981137	0.0024091254498843453	0.0006221138510099955	0.0	0.0	0.0	0.0	0.0	0.0	0.0	0.0	0.0	0.0	0.0	0.0	0.0	0.0	0.0	0.0	0.0	0.0	0.0	0.0	0.0	0.0	0.0	0.0	0.0	0.0	0.0	0.0	0.0	0.0	0.0	0.0	0.0	0.0	0.0	0.0	0.0	0.0	0.0
0.0020713252730856914	0.0007293398848893279	0.021851022951284264	0.17199084782635876	0.3404058463885173	0.26968488349316294	0.13982487507449687	0.0463985196484165	0.006459867551876904	0.0005834719079114623	0.0	0.0	0.0	0.0	0.0	0.0	0.0	0.0	0.0	0.0	0.0	0.0	0.0	0.0	0.0	0.0	0.0	0.0	0.0	0.0	0.0	0.0	0.0	0.0	0.0	0.0	0.0	0.0	0.0	0.0	0.0	0.0	0.0	0.0	0.0	0.0	0.0	0.0	0.0	0.0
4.1597683840963736e-05	2.0798841920481868e-05	3.327814707277099e-05	0.00023710679789349328	0.0024459438098486676	0.010191432541036115	0.01772061331625055	0.03098195492474979	0.04466759290842686	0.06240900506659789	0.07240492849358147	0.08053727568448989	0.089821878717793	0.09350743350610238	0.09121956089484938	0.08886097222106673	0.07658133595121423	0.0672093777818451	0.0553997953393955	0.04169335851379795	0.030083444953784972	0.019238928776445726	0.010777959883193704	0.006381084701203837	0.003394371001422641	0.0018261383206183079	0.001235451210076623	0.0004367756803301192	0.0002995033236549389	0.00021630795597301142	0.0001247930515228912	0.0	0.0	0.0	0.0	0.0	0.0	0.0	0.0	0.0	0.0	0.0	0.0	0.0	0.0	0.0	0.0	0.0	0.0	0.0
6.237991865658607e-05	0.0012725503405943558	0.027750746479693257	0.1723889845380975	0.3331461935773636	0.28536733454766244	0.12807429032445874	0.04144937661667956	0.008799727191822409	0.0015220700152207	0.00014139448228826177	2.4951967462634428e-05	0.0	0.0	0.0	0.0	0.0	0.0	0.0	0.0	0.0	0.0	0.0	0.0	0.0	0.0	0.0	0.0	0.0	0.0	0.0	0.0	0.0	0.0	0.0	0.0	0.0	0.0	0.0	0.0	0.0	0.0	0.0	0.0	0.0	0.0	0.0	0.0	0.0	0.0
2.9166545139395252e-05	0.000429164878479673	0.02640405664976396	0.1655868100549581	0.3366277640509831	0.28428631547368555	0.1362202657488927	0.04088316298682089	0.008054133107778718	0.0012333281944658563	0.0001874992187532552	5.8333090278790505e-05	0.0	0.0	0.0	0.0	0.0	0.0	0.0	0.0	0.0	0.0	0.0	0.0	0.0	0.0	0.0	0.0	0.0	0.0	0.0	0.0	0.0	0.0	0.0	0.0	0.0	0.0	0.0	0.0	0.0	0.0	0.0	0.0	0.0	0.0	0.0	0.0	0.0	0.0
0.00038749677086024286	0.0005749952083732635	0.023553970383580137	0.16921525653952885	0.32947225439788	0.29162256981191825	0.13708635761368657	0.03778718510679078	0.00884159298672511	0.0010583245139623837	0.00039999666669444424	0.0	0.0	0.0	0.0	0.0	0.0	0.0	0.0	0.0	0.0	0.0	0.0	0.0	0.0	0.0	0.0	0.0	0.0	0.0	0.0	0.0	0.0	0.0	0.0	0.0	0.0	0.0	0.0	0.0	0.0	0.0	0.0	0.0	0.0	0.0	0.0	0.0	0.0	0.0
9.581656543438232e-05	0.00037910032410994743	0.026049607985269244	0.16589596820556402	0.338915689754293	0.28527507686154924	0.1347055931878588	0.03811832929237383	0.009614984044458886	0.0008956765899300955	5.415718915856392e-05	0.0	0.0	0.0	0.0	0.0	0.0	0.0	0.0	0.0	0.0	0.0	0.0	0.0	0.0	0.0	0.0	0.0	0.0	0.0	0.0	0.0	0.0	0.0	0.0	0.0	0.0	0.0	0.0	0.0	0.0	0.0	0.0	0.0	0.0	0.0	0.0	0.0	0.0	0.0
1.6666597222511573e-05	0.0005166645138978587	0.024812396615014103	0.16825346561055995	0.33119028670713874	0.2899737917758676	0.13424110732871947	0.04116232849029796	0.008441631493202111	0.0011999950000208333	0.0001833325694476273	8.333298611255787e-06	0.0	0.0	0.0	0.0	0.0	0.0	0.0	0.0	0.0	0.0	0.0	0.0	0.0	0.0	0.0	0.0	0.0	0.0	0.0	0.0	0.0	0.0	0.0	0.0	0.0	0.0	0.0	0.0	0.0	0.0	0.0	0.0	0.0	0.0	0.0	0.0	0.0	0.0
9.575712662006487e-05	3.3306826650457344e-05	2.9143473319150176e-05	3.3306826650457344e-05	0.0014738270792827375	0.007240071443143165	0.01741947033818919	0.031612341844615324	0.0473373273769625	0.058736588798081524	0.06855793930663513	0.0739453185173466	0.0867143231844657	0.09087767651577286	0.08291734494631356	0.08470758687877564	0.08411639070573003	0.07373715085078125	0.05369893126719985	0.042378773559375665	0.03380642905021421	0.02341886248860282	0.014097114379806071	0.009962904521818054	0.0071984379098300934	0.003926042191422659	0.001115778692790321	0.0006036862330395394	0.0002081676665653584	0.0	0.0	0.0	0.0	0.0	0.0	0.0	0.0	0.0	0.0	0.0	0.0	0.0	0.0	0.0	0.0	0.0	0.0	0.0	0.0	0.0
6.655518672889576e-05	0.0003119774377916989	0.023306794452625186	0.16551442999642266	0.33371602565702446	0.28597515827655345	0.1386136554604371	0.04114774419513981	0.009371802231262634	0.0016139632781757224	0.00036189382783837073	0.0	0.0	0.0	0.0	0.0	0.0	0.0	0.0	0.0	0.0	0.0	0.0	0.0	0.0	0.0	0.0	0.0	0.0	0.0	0.0	0.0	0.0	0.0	0.0	0.0	0.0	0.0	0.0	0.0	0.0	0.0	0.0	0.0	0.0	0.0	0.0	0.0	0.0	0.0
2.0812520812520813e-05	4.1625041625041625e-06	4.1625041625041625e-06	4.1625041625041625e-06	6.66000666000666e-05	0.000308025308025308	0.0005411255411255411	0.0016691641691641691	0.004716117216117216	0.010123210123210123	0.018165168165168166	0.030973193473193474	0.04652014652014652	0.06515151515151515	0.08562687312687313	0.10521978021978022	0.11463952713952714	0.11794039294039294	0.10762570762570763	0.09037629037629037	0.07111222111222111	0.051257076257076255	0.03444888444888445	0.020533633033633033	0.011671661671661672	0.00633949383949384	0.0028096903096903095	0.0013236763236763238	0.0005536130536130537	0.00016233766233766234	6.243756243756244e-05	2.4975024975024975e-05	4.1625041625041625e-06	0.0	0.0	0.0	0.0	0.0	0.0	0.0	0.0	0.0	0.0	0.0	0.0	0.0	0.0	0.0	0.0	0.0
5e-05	1.6666666666666667e-05	0.00013333333333333334	0.008016666666666667	0.0497	0.139425	0.21248333333333333	0.20790416666666667	0.1582875	0.10079166666666667	0.059395833333333335	0.03389166666666667	0.016583333333333332	0.008291666666666666	0.002970833333333333	0.0011541666666666666	0.0005083333333333333	0.0002375	0.0001	5.833333333333333e-05	0.0	0.0	0.0	0.0	0.0	0.0	0.0	0.0	0.0	0.0	0.0	0.0	0.0	0.0	0.0	0.0	0.0	0.0	0.0	0.0	0.0	0.0	0.0	0.0	0.0	0.0	0.0	0.0	0.0	0.0
2.4978560069273874e-05	0.0007368675220435793	0.025677959751213543	0.16691922766292266	0.332577038042347	0.2827239952374212	0.1401338850819713	0.04100646944705794	0.00810970583582425	0.0013030482169471204	0.0001540344537605222	2.4978560069273874e-05	2.0815466724394894e-05	2.9141653414152854e-05	2.0815466724394894e-05	3.746784010391081e-05	3.746784010391081e-05	6.244640017318469e-05	9.575114693221651e-05	0.00014570826707076425	0.00011656661365661141	2.0815466724394894e-05	2.0815466724394894e-05	0.0	0.0	0.0	0.0	0.0	0.0	0.0	0.0	0.0	0.0	0.0	0.0	0.0	0.0	0.0	0.0	0.0	0.0	0.0	0.0	0.0	0.0	0.0	0.0	0.0	0.0	0.0
0.00016248916738884075	0.0009749350043330445	0.02212352509832678	0.16365575628291448	0.33385690953936403	0.28795996933537765	0.140519798680088	0.040572295180321315	0.008799413372441837	0.0013165788947403507	5.832944470368642e-05	0.0	0.0	0.0	0.0	0.0	0.0	0.0	0.0	0.0	0.0	0.0	0.0	0.0	0.0	0.0	0.0	0.0	0.0	0.0	0.0	0.0	0.0	0.0	0.0	0.0	0.0	0.0	0.0	0.0	0.0	0.0	0.0	0.0	0.0	0.0	0.0	0.0	0.0	0.0
0.00045789070565120383	0.0006202337740184488	0.0178535748776183	0.1510623064371108	0.3310841186852709	0.29625112391355024	0.14616703852942156	0.04514386093443005	0.0097405841020347	0.0009490825535315861	0.0006701854873622166	0.0	0.0	0.0	0.0	0.0	0.0	0.0	0.0	0.0	0.0	0.0	0.0	0.0	0.0	0.0	0.0	0.0	0.0	0.0	0.0	0.0	0.0	0.0	0.0	0.0	0.0	0.0	0.0	0.0	0.0	0.0	0.0	0.0	0.0	0.0	0.0	0.0	0.0	0.0
8.33239593879022e-06	0.0003749578172455599	0.015477425456302832	0.11467459910760039	0.26740325046765573	0.28305982243664257	0.1736179679786024	0.07867448245405725	0.033979510638386515	0.0138859378319939	0.007874114162156757	0.004603648756181597	0.0028538456090356503	0.0015789890304007466	0.000833239593879022	0.000416619796939511	0.00019581130456157016	0.00014998312689822396	0.00013331833502064352	4.999437563274132e-05	4.582817766334621e-05	5.832677157153154e-05	2.499718781637066e-05	2.499718781637066e-05	0.0	0.0	0.0	0.0	0.0	0.0	0.0	0.0	0.0	0.0	0.0	0.0	0.0	0.0	0.0	0.0	0.0	0.0	0.0	0.0	0.0	0.0	0.0	0.0	0.0	0.0
4.998625378021044e-05	0.00025826231119775397	0.01986120483533695	0.16094324060883258	0.3382361517249423	0.2950813526280273	0.135945948197579	0.03859355343947081	0.009493222697091633	0.0013746219789557872	0.00011663459215382437	4.582073263185957e-05	0.0	0.0	0.0	0.0	0.0	0.0	0.0	0.0	0.0	0.0	0.0	0.0	0.0	0.0	0.0	0.0	0.0	0.0	0.0	0.0	0.0	0.0	0.0	0.0	0.0	0.0	0.0	0.0	0.0	0.0	0.0	0.0	0.0	0.0	0.0	0.0	0.0	0.0
4.172804166127679e-06	0.00018777618747574558	0.011746443727649417	0.09530267435019008	0.23817948899840183	0.2709193104858396	0.1837410858471001	0.09618730883340913	0.04289225402362642	0.021264610030586654	0.012560140540044316	0.008383163569750508	0.005729260120093304	0.00377638777034555	0.002850025245465205	0.0019194899164187325	0.0013352973331608575	0.0009847817832061324	0.0008136968123948975	0.00052160052076596	0.00022533142497089468	0.00017943057914349023	0.00010432010415319199	8.762888748868127e-05	7.511047499029822e-05	2.0864020830638398e-05	4.172804166127679e-06	4.172804166127679e-06	0.0	0.0	0.0	0.0	0.0	0.0	0.0	0.0	0.0	0.0	0.0	0.0	0.0	0.0	0.0	0.0	0.0	0.0	0.0	0.0	0.0	0.0
8.32452321293298e-06	0.0005910411481182416	0.02544806746193612	0.16217419897275384	0.326475313626412	0.29102533152413695	0.14093417799495533	0.04268399277431385	0.009065405778884015	0.0015192254863602688	7.492070891639681e-05	0.0	0.0	0.0	0.0	0.0	0.0	0.0	0.0	0.0	0.0	0.0	0.0	0.0	0.0	0.0	0.0	0.0	0.0	0.0	0.0	0.0	0.0	0.0	0.0	0.0	0.0	0.0	0.0	0.0	0.0	0.0	0.0	0.0	0.0	0.0	0.0	0.0	0.0	0.0
0.0013152199247494422	0.002493090933306696	0.023732227882662403	0.20312239869476909	0.3710002330769487	0.2394948889554823	0.1201719774914261	0.03359221522991376	0.004811374155096061	0.0002663736556454567	0.0	0.0	0.0	0.0	0.0	0.0	0.0	0.0	0.0	0.0	0.0	0.0	0.0	0.0	0.0	0.0	0.0	0.0	0.0	0.0	0.0	0.0	0.0	0.0	0.0	0.0	0.0	0.0	0.0	0.0	0.0	0.0	0.0	0.0	0.0	0.0	0.0	0.0	0.0	0.0
7.916435770623357e-05	0.0005458174136587682	0.02604924023049328	0.17167415950368115	0.32899873753682185	0.29041236297274664	0.13580437237247248	0.03868637164749361	0.007237288912406721	0.00044998687538280133	6.249817713650018e-05	0.0	0.0	0.0	0.0	0.0	0.0	0.0	0.0	0.0	0.0	0.0	0.0	0.0	0.0	0.0	0.0	0.0	0.0	0.0	0.0	0.0	0.0	0.0	0.0	0.0	0.0	0.0	0.0	0.0	0.0	0.0	0.0	0.0	0.0	0.0	0.0	0.0	0.0	0.0
8.333263889467588e-06	0.0006999941667152773	0.024199798335013876	0.16016949858751178	0.33181806818276516	0.2928267264439463	0.13999883334305546	0.040532995558370345	0.008066599445004624	0.0012166565278622678	0.0001291655902867476	2.9166423613136558e-05	1.2499895834201382e-05	1.2499895834201382e-05	1.2499895834201382e-05	8.333263889467588e-06	2.9166423613136558e-05	0.00010416579861834485	4.999958333680553e-05	1.2499895834201382e-05	1.6666527778935175e-05	4.166631944733794e-06	1.2499895834201382e-05	1.2499895834201382e-05	1.6666527778935175e-05	0.0	0.0	0.0	0.0	0.0	0.0	0.0	0.0	0.0	0.0	0.0	0.0	0.0	0.0	0.0	0.0	0.0	0.0	0.0	0.0	0.0	0.0	0.0	0.0	0.0
4.166857647642183e-06	0.0006875315118609603	0.02524699048706399	0.16632845672093305	0.32886090612486407	0.2882173766297622	0.1401480901207972	0.041006046110446726	0.00799619982582535	0.0012292230060544443	0.00013333944472454986	0.0	1.250057294292655e-05	1.250057294292655e-05	1.250057294292655e-05	5.833600706699057e-05	4.583543412406402e-05	0.0	0.0	0.0	0.0	0.0	0.0	0.0	0.0	0.0	0.0	0.0	0.0	0.0	0.0	0.0	0.0	0.0	0.0	0.0	0.0	0.0	0.0	0.0	0.0	0.0	0.0	0.0	0.0	0.0	0.0	0.0	0.0	0.0
0.00021246104880771858	0.00048324473846461484	0.026790921664361533	0.17813400876505975	0.3289605239039509	0.27047957874389694	0.138782889803536	0.04512089450267451	0.009139991001649698	0.0017246838079685392	0.00017080201962973456	0.0	0.0	0.0	0.0	0.0	0.0	0.0	0.0	0.0	0.0	0.0	0.0	0.0	0.0	0.0	0.0	0.0	0.0	0.0	0.0	0.0	0.0	0.0	0.0	0.0	0.0	0.0	0.0	0.0	0.0	0.0	0.0	0.0	0.0	0.0	0.0	0.0	0.0	0.0
1.2499947916883679e-05	0.0005416644097316261	0.024570730955287685	0.16644097316261183	0.3298902921237828	0.28645297311261203	0.13919942000241667	0.04263732234449023	0.008654130607789134	0.0014166607639134836	0.0001708326215307436	1.2499947916883679e-05	0.0	0.0	0.0	0.0	0.0	0.0	0.0	0.0	0.0	0.0	0.0	0.0	0.0	0.0	0.0	0.0	0.0	0.0	0.0	0.0	0.0	0.0	0.0	0.0	0.0	0.0	0.0	0.0	0.0	0.0	0.0	0.0	0.0	0.0	0.0	0.0	0.0	0.0
0.0001374204106788152	0.0007537301312989561	0.022724338820433166	0.1684399451984059	0.32824322579839177	0.2953539408425953	0.14295886965465834	0.034005305260703174	0.005892420639712833	0.0013575470873119317	0.00013325615580976017	0.0	0.0	0.0	0.0	0.0	0.0	0.0	0.0	0.0	0.0	0.0	0.0	0.0	0.0	0.0	0.0	0.0	0.0	0.0	0.0	0.0	0.0	0.0	0.0	0.0	0.0	0.0	0.0	0.0	0.0	0.0	0.0	0.0	0.0	0.0	0.0	0.0	0.0	0.0
8.333506948061418e-06	0.0004333423612991937	0.02391716494093627	0.16548261422112961	0.32726931811079396	0.2903310485635117	0.1397987458072043	0.04177587033063189	0.009379362070043126	0.0012958603304235505	0.00010416883685076773	3.750078126627638e-05	8.333506948061418e-06	6.250130211046063e-05	4.166753474030709e-05	1.6667013896122837e-05	2.5000520844184254e-05	1.2500260422092127e-05	0.0	0.0	0.0	0.0	0.0	0.0	0.0	0.0	0.0	0.0	0.0	0.0	0.0	0.0	0.0	0.0	0.0	0.0	0.0	0.0	0.0	0.0	0.0	0.0	0.0	0.0	0.0	0.0	0.0	0.0	0.0	0.0
2.4999895833767358e-05	0.0006749971875117187	0.02608322465323061	0.16980762580155917	0.3327694467939717	0.28651963950150205	0.1350702705405394	0.039537335261103077	0.008262465573060112	0.0010833288194632522	0.00015833267361385994	8.333298611255787e-06	0.0	0.0	0.0	0.0	0.0	0.0	0.0	0.0	0.0	0.0	0.0	0.0	0.0	0.0	0.0	0.0	0.0	0.0	0.0	0.0	0.0	0.0	0.0	0.0	0.0	0.0	0.0	0.0	0.0	0.0	0.0	0.0	0.0	0.0	0.0	0.0	0.0	0.0
2.4999895833767358e-05	0.0004958312673697193	0.025245728142799406	0.16149932708613715	0.32997362510989536	0.2913904525397811	0.13884525481143828	0.04246648972295949	0.00834579855917267	0.00148332715280353	0.00017916592014199942	2.4999895833767358e-05	2.0833246528139467e-05	4.166649305627893e-06	0.0	0.0	0.0	0.0	0.0	0.0	0.0	0.0	0.0	0.0	0.0	0.0	0.0	0.0	0.0	0.0	0.0	0.0	0.0	0.0	0.0	0.0	0.0	0.0	0.0	0.0	0.0	0.0	0.0	0.0	0.0	0.0	0.0	0.0	0.0	0.0
4.1660938287652115e-05	0.00048743297796552973	0.026642170034953526	0.17187636699953757	0.3382701545204201	0.28570238258906067	0.12629096832518863	0.03994450763020085	0.009198735173913586	0.0014039736202938764	0.0001416471901780172	0.0	0.0	0.0	0.0	0.0	0.0	0.0	0.0	0.0	0.0	0.0	0.0	0.0	0.0	0.0	0.0	0.0	0.0	0.0	0.0	0.0	0.0	0.0	0.0	0.0	0.0	0.0	0.0	0.0	0.0	0.0	0.0	0.0	0.0	0.0	0.0	0.0	0.0	0.0
1.665251203143994e-05	0.0004829228489117583	0.024429235150122398	0.16896471332700538	0.32824599090772844	0.2891375664018917	0.13938568883116018	0.03946645351451267	0.00839702919185359	0.0011948177382558158	0.0002331351684401592	4.1631280078599854e-05	4.163128007859985e-06	0.0	0.0	0.0	0.0	0.0	0.0	0.0	0.0	0.0	0.0	0.0	0.0	0.0	0.0	0.0	0.0	0.0	0.0	0.0	0.0	0.0	0.0	0.0	0.0	0.0	0.0	0.0	0.0	0.0	0.0	0.0	0.0	0.0	0.0	0.0	0.0	0.0
3.3344865099180136e-05	0.00016255621735850314	0.018489727697495385	0.14342876911598595	0.3153298849185343	0.29815311128431915	0.15363646594447247	0.05400200902812222	0.012308423329734867	0.0033845038075667835	0.00044181946256413677	0.00048350054393811193	0.0001458837848089131	0.0	0.0	0.0	0.0	0.0	0.0	0.0	0.0	0.0	0.0	0.0	0.0	0.0	0.0	0.0	0.0	0.0	0.0	0.0	0.0	0.0	0.0	0.0	0.0	0.0	0.0	0.0	0.0	0.0	0.0	0.0	0.0	0.0	0.0	0.0	0.0	0.0
5.41429791133046e-05	0.0009037712667374691	0.019524791237167074	0.14578621852939339	0.31641156993815206	0.29738656004664626	0.15594427437995878	0.049515836821390644	0.011203431831906875	0.0014576955915120468	0.0002165719164532184	0.00010412111367943192	8.329689094354553e-05	0.00031652818558547304	0.00020407738281168656	0.0001790883155286229	0.0001457695591512047	0.000512275879302805	4.997813456612732e-05	0.0	0.0	0.0	0.0	0.0	0.0	0.0	0.0	0.0	0.0	0.0	0.0	0.0	0.0	0.0	0.0	0.0	0.0	0.0	0.0	0.0	0.0	0.0	0.0	0.0	0.0	0.0	0.0	0.0	0.0	0.0
0.00017027214472301706	0.0005274283507273943	0.02322761232770328	0.16246454394059578	0.33906167589320196	0.29288470084014767	0.1363796819648575	0.03755123738013464	0.00632083425044956	0.0012957294915507639	0.00011628341590840189	0.0	0.0	0.0	0.0	0.0	0.0	0.0	0.0	0.0	0.0	0.0	0.0	0.0	0.0	0.0	0.0	0.0	0.0	0.0	0.0	0.0	0.0	0.0	0.0	0.0	0.0	0.0	0.0	0.0	0.0	0.0	0.0	0.0	0.0	0.0	0.0	0.0	0.0	0.0
5.830321000816245e-05	0.0007162965801002816	0.027340040978827605	0.17278989188919058	0.32978377838116973	0.28393246822475054	0.1327314220985824	0.0418700338158618	0.00889956855624594	0.0013742899501924006	0.00021239026502973464	0.00010827739001515883	7.496127001049458e-05	0.00010827739001515883	0.0	0.0	0.0	0.0	0.0	0.0	0.0	0.0	0.0	0.0	0.0	0.0	0.0	0.0	0.0	0.0	0.0	0.0	0.0	0.0	0.0	0.0	0.0	0.0	0.0	0.0	0.0	0.0	0.0	0.0	0.0	0.0	0.0	0.0	0.0	0.0
1.6666597222511573e-05	0.0004208315798684172	0.024974895937933592	0.1659326419473252	0.3306027891550452	0.28968212632447365	0.1372494281273828	0.04111232869863042	0.008649963958483506	0.0011249953125195312	0.00020833246528139467	2.4999895833767358e-05	0.0	0.0	0.0	0.0	0.0	0.0	0.0	0.0	0.0	0.0	0.0	0.0	0.0	0.0	0.0	0.0	0.0	0.0	0.0	0.0	0.0	0.0	0.0	0.0	0.0	0.0	0.0	0.0	0.0	0.0	0.0	0.0	0.0	0.0	0.0	0.0	0.0	0.0
4.166649305627893e-06	0.00039999833334027773	0.025783225903225404	0.16551597701676243	0.3292319615334936	0.2881029662376407	0.1388952546031058	0.042374823438235676	0.008329131961950158	0.0011999950000208333	0.00014999937500260416	8.333298611255787e-06	4.166649305627893e-06	0.0	0.0	0.0	0.0	0.0	0.0	0.0	0.0	0.0	0.0	0.0	0.0	0.0	0.0	0.0	0.0	0.0	0.0	0.0	0.0	0.0	0.0	0.0	0.0	0.0	0.0	0.0	0.0	0.0	0.0	0.0	0.0	0.0	0.0	0.0	0.0	0.0
2.9155368961194203e-05	4.165052708742029e-06	0.00017909726647590725	0.004165052708742029	0.023166023166023165	0.062479955683839176	0.11855822535434186	0.14865073117500302	0.14580600017493223	0.12934571186998373	0.10191467473020871	0.07958166210593395	0.05952693331334108	0.04477015156626807	0.030396554668399328	0.019759010050272186	0.012632604865614575	0.0073513180309296815	0.004856451458393206	0.0028488960527795477	0.0015952151874481972	0.0010704185461467015	0.0005206315885927537	0.00024157305710703769	0.00027905853148571595	0.0001707671610584232	6.247579063113043e-05	2.0825263543710145e-05	1.6660210834968116e-05	0.0	0.0	0.0	0.0	0.0	0.0	0.0	0.0	0.0	0.0	0.0	0.0	0.0	0.0	0.0	0.0	0.0	0.0	0.0	0.0	0.0
5.8332847226273116e-05	0.0005541620486495946	0.02574145215456538	0.16996108365763618	0.3254014549878751	0.28510179081840986	0.13993216723193974	0.04280380996825026	0.008899925833951383	0.001229156423696469	0.0002666644444629628	4.999958333680553e-05	0.0	0.0	0.0	0.0	0.0	0.0	0.0	0.0	0.0	0.0	0.0	0.0	0.0	0.0	0.0	0.0	0.0	0.0	0.0	0.0	0.0	0.0	0.0	0.0	0.0	0.0	0.0	0.0	0.0	0.0	0.0	0.0	0.0	0.0	0.0	0.0	0.0	0.0
2.9166545139395252e-05	0.0004958312673697193	0.024137399427502385	0.1718617839092337	0.3327611134953604	0.28840713163695153	0.13307027887383802	0.039166503472902195	0.008429131545285228	0.001441660659747251	0.00019999916667013887	0.0	0.0	0.0	0.0	0.0	0.0	0.0	0.0	0.0	0.0	0.0	0.0	0.0	0.0	0.0	0.0	0.0	0.0	0.0	0.0	0.0	0.0	0.0	0.0	0.0	0.0	0.0	0.0	0.0	0.0	0.0	0.0	0.0	0.0	0.0	0.0	0.0	0.0	0.0
7.911524175952298e-05	0.0008827595396325721	0.021660920401738868	0.16923583004380485	0.3356110195039891	0.2962615966288579	0.13352154432951915	0.03671363613651127	0.00499258815103516	0.001040990023151618	0.0	0.0	0.0	0.0	0.0	0.0	0.0	0.0	0.0	0.0	0.0	0.0	0.0	0.0	0.0	0.0	0.0	0.0	0.0	0.0	0.0	0.0	0.0	0.0	0.0	0.0	0.0	0.0	0.0	0.0	0.0	0.0	0.0	0.0	0.0	0.0	0.0	0.0	0.0	0.0
1.2496251124662601e-05	0.0005540004665267087	0.02678779699423506	0.16601269619114264	0.3304258722383285	0.2872804825219101	0.13608417474757573	0.042462261321603516	0.008772368289513145	0.0013246026192142357	0.00017911293278683062	2.9157919290879404e-05	1.66616681662168e-05	4.1654170415542e-06	1.2496251124662601e-05	1.66616681662168e-05	1.2496251124662601e-05	4.1654170415542e-06	8.3308340831084e-06	0.0	0.0	0.0	0.0	0.0	0.0	0.0	0.0	0.0	0.0	0.0	0.0	0.0	0.0	0.0	0.0	0.0	0.0	0.0	0.0	0.0	0.0	0.0	0.0	0.0	0.0	0.0	0.0	0.0	0.0	0.0
0.0003078395074567881	0.0016182374108201427	0.03538074339081058	0.16400357759427586	0.32565675894918567	0.2927969715248456	0.13366058614306217	0.03852569835888263	0.0064604696632485385	0.0015724774840360255	1.6639973376042597e-05	0.0	0.0	0.0	0.0	0.0	0.0	0.0	0.0	0.0	0.0	0.0	0.0	0.0	0.0	0.0	0.0	0.0	0.0	0.0	0.0	0.0	0.0	0.0	0.0	0.0	0.0	0.0	0.0	0.0	0.0	0.0	0.0	0.0	0.0	0.0	0.0	0.0	0.0	0.0
3.3304192165188796e-05	0.0004870738104158861	0.024590982889971275	0.1614878647849798	0.3309229424253778	0.2914324965655052	0.1400024978144124	0.041646892302568586	0.007634986053869531	0.0012447441821739312	0.00022896632113567295	8.326048041297199e-05	4.579326422713459e-05	2.0815120103242997e-05	2.0815120103242997e-05	1.6652096082594398e-05	2.4978144123891593e-05	7.493443237167478e-05	0.0	0.0	0.0	0.0	0.0	0.0	0.0	0.0	0.0	0.0	0.0	0.0	0.0	0.0	0.0	0.0	0.0	0.0	0.0	0.0	0.0	0.0	0.0	0.0	0.0	0.0	0.0	0.0	0.0	0.0	0.0	0.0
1.25e-05	0.0005833333333333334	0.0283375	0.16847083333333332	0.332425	0.28278333333333333	0.1364375	0.040779166666666665	0.008579166666666667	0.0013666666666666666	0.00020833333333333335	1.6666666666666667e-05	0.0	0.0	0.0	0.0	0.0	0.0	0.0	0.0	0.0	0.0	0.0	0.0	0.0	0.0	0.0	0.0	0.0	0.0	0.0	0.0	0.0	0.0	0.0	0.0	0.0	0.0	0.0	0.0	0.0	0.0	0.0	0.0	0.0	0.0	0.0	0.0	0.0	0.0
2.0833246528139467e-05	0.00022499906250390624	0.022574905937891927	0.1633326527806134	0.3304277898842088	0.29556960179332586	0.1358286007141637	0.03879150503539568	0.008774963437652343	0.0022374906771221786	0.0004833313194528356	0.00011666618055758101	0.00014583272569697626	0.0001874992187532552	0.00034583189236711515	0.0003541651909783709	0.00021249911458702254	8.749963541818576e-05	0.00012916612847446469	9.999958333506943e-05	5.416644097316261e-05	0.0	0.0	0.0	0.0	0.0	0.0	0.0	0.0	0.0	0.0	0.0	0.0	0.0	0.0	0.0	0.0	0.0	0.0	0.0	0.0	0.0	0.0	0.0	0.0	0.0	0.0	0.0	0.0	0.0
0.00014579506212952434	0.0008122867747216355	0.021540179036336295	0.16288224341110458	0.3361450952458313	0.2887575344805322	0.13865943523158505	0.041318320607507196	0.00880185617941957	0.0008039556283142342	0.00010830490329621808	2.4993439222204173e-05	0.0	0.0	0.0	0.0	0.0	0.0	0.0	0.0	0.0	0.0	0.0	0.0	0.0	0.0	0.0	0.0	0.0	0.0	0.0	0.0	0.0	0.0	0.0	0.0	0.0	0.0	0.0	0.0	0.0	0.0	0.0	0.0	0.0	0.0	0.0	0.0	0.0	0.0
0.0006536818526259691	0.0005037930201767023	0.03895860570077193	0.19859021225924106	0.34016021450757356	0.2628092498063936	0.11611804578271115	0.03355011699656089	0.007794219287361874	0.0008618607865832841	0.0	0.0	0.0	0.0	0.0	0.0	0.0	0.0	0.0	0.0	0.0	0.0	0.0	0.0	0.0	0.0	0.0	0.0	0.0	0.0	0.0	0.0	0.0	0.0	0.0	0.0	0.0	0.0	0.0	0.0	0.0	0.0	0.0	0.0	0.0	0.0	0.0	0.0	0.0	0.0
5.42525665637259e-05	0.0007553626575411067	0.02473917035305901	0.16915115599699523	0.3371045822552375	0.2778357399215424	0.13627410065937734	0.0431015774977047	0.009661130122694267	0.0012436357566146397	7.929221267006094e-05	0.0	0.0	0.0	0.0	0.0	0.0	0.0	0.0	0.0	0.0	0.0	0.0	0.0	0.0	0.0	0.0	0.0	0.0	0.0	0.0	0.0	0.0	0.0	0.0	0.0	0.0	0.0	0.0	0.0	0.0	0.0	0.0	0.0	0.0	0.0	0.0	0.0	0.0	0.0
4.166666666666667e-06	0.0004916666666666666	0.02430416666666667	0.1640875	0.32795833333333335	0.2933541666666667	0.1385375	0.04182916666666667	0.008125	0.001175	0.00012916666666666667	4.166666666666667e-06	0.0	0.0	0.0	0.0	0.0	0.0	0.0	0.0	0.0	0.0	0.0	0.0	0.0	0.0	0.0	0.0	0.0	0.0	0.0	0.0	0.0	0.0	0.0	0.0	0.0	0.0	0.0	0.0	0.0	0.0	0.0	0.0	0.0	0.0	0.0	0.0	0.0	0.0
8.33093818860411e-06	0.0005123526985991527	0.02629244092323457	0.1662480370226893	0.3305133107564908	0.28610107927304235	0.13714806992989514	0.041804647830415424	0.009713873927912392	0.0014579141830057191	0.00019994251652649862	0.0	0.0	0.0	0.0	0.0	0.0	0.0	0.0	0.0	0.0	0.0	0.0	0.0	0.0	0.0	0.0	0.0	0.0	0.0	0.0	0.0	0.0	0.0	0.0	0.0	0.0	0.0	0.0	0.0	0.0	0.0	0.0	0.0	0.0	0.0	0.0	0.0	0.0	0.0
0.0009360257594288995	0.0003827305327442611	0.00012480343459051992	0.004334839294777393	0.06887485543602159	0.19307091331153434	0.24031317341853248	0.2090790338550117	0.1379951576267379	0.08096830824784298	0.04612734942465617	0.012355540024461473	0.0025043889207831	0.002454467546946892	0.0004784131659303264	0.0	0.0	0.0	0.0	0.0	0.0	0.0	0.0	0.0	0.0	0.0	0.0	0.0	0.0	0.0	0.0	0.0	0.0	0.0	0.0	0.0	0.0	0.0	0.0	0.0	0.0	0.0	0.0	0.0	0.0	0.0	0.0	0.0	0.0	0.0
2.0830469143826057e-05	0.0005749209483695991	0.025650639703707408	0.17145559152283227	0.33508309274141473	0.2842650802181367	0.1328692304808089	0.04001533122528986	0.008627980319372753	0.0010123608003899463	0.00017080984697937366	9.582015806159986e-05	7.915578274653902e-05	2.499656297259127e-05	2.499656297259127e-05	2.916265680135648e-05	0.0	0.0	0.0	0.0	0.0	0.0	0.0	0.0	0.0	0.0	0.0	0.0	0.0	0.0	0.0	0.0	0.0	0.0	0.0	0.0	0.0	0.0	0.0	0.0	0.0	0.0	0.0	0.0	0.0	0.0	0.0	0.0	0.0	0.0
3.332167074857133e-05	9.9965012245714e-05	0.021684077239632796	0.16775795138368238	0.35502574099065326	0.2799186951233735	0.1269222438813082	0.03751603605404775	0.0102005964579064	0.0008247113510271405	1.6660835374285666e-05	0.0	0.0	0.0	0.0	0.0	0.0	0.0	0.0	0.0	0.0	0.0	0.0	0.0	0.0	0.0	0.0	0.0	0.0	0.0	0.0	0.0	0.0	0.0	0.0	0.0	0.0	0.0	0.0	0.0	0.0	0.0	0.0	0.0	0.0	0.0	0.0	0.0	0.0	0.0
8.333298611255787e-06	0.0005166645138978587	0.025558226840721496	0.16892846279807167	0.3306319557001846	0.28739880250498956	0.136116099516252	0.04123732817779926	0.00838329840292332	0.0011208286632139032	9.166628472381364e-05	8.333298611255787e-06	0.0	0.0	0.0	0.0	0.0	0.0	0.0	0.0	0.0	0.0	0.0	0.0	0.0	0.0	0.0	0.0	0.0	0.0	0.0	0.0	0.0	0.0	0.0	0.0	0.0	0.0	0.0	0.0	0.0	0.0	0.0	0.0	0.0	0.0	0.0	0.0	0.0	0.0
0.0002958271702672861	0.0008416491323097435	0.02147871919335014	0.15672590154371785	0.33649298972938063	0.28883564925730715	0.13780962896606322	0.041428303577008815	0.013083060769567301	0.0027166100706235287	0.00016249661465386137	0.0001291639757505052	0.0	0.0	0.0	0.0	0.0	0.0	0.0	0.0	0.0	0.0	0.0	0.0	0.0	0.0	0.0	0.0	0.0	0.0	0.0	0.0	0.0	0.0	0.0	0.0	0.0	0.0	0.0	0.0	0.0	0.0	0.0	0.0	0.0	0.0	0.0	0.0	0.0	0.0
0.00017079277005044636	0.00037907663596562484	0.026072974335262043	0.16656044189504993	0.3466218439787217	0.27909204897170253	0.13016491916503165	0.039515615041427664	0.010343376781347764	0.000987265524437946	9.164490100267853e-05	0.0	0.0	0.0	0.0	0.0	0.0	0.0	0.0	0.0	0.0	0.0	0.0	0.0	0.0	0.0	0.0	0.0	0.0	0.0	0.0	0.0	0.0	0.0	0.0	0.0	0.0	0.0	0.0	0.0	0.0	0.0	0.0	0.0	0.0	0.0	0.0	0.0	0.0	0.0
4.166371548681968e-06	0.0005791256452667936	0.02520238149797723	0.16796310261356487	0.33023910806317885	0.28857539257635917	0.13629451247203322	0.041301241162084355	0.008374406812850756	0.0013249061524808659	0.00013749026110650495	4.166371548681968e-06	0.0	0.0	0.0	0.0	0.0	0.0	0.0	0.0	0.0	0.0	0.0	0.0	0.0	0.0	0.0	0.0	0.0	0.0	0.0	0.0	0.0	0.0	0.0	0.0	0.0	0.0	0.0	0.0	0.0	0.0	0.0	0.0	0.0	0.0	0.0	0.0	0.0	0.0
8.332465368190814e-06	0.0004957816894073534	0.024768253306947194	0.17147797104468285	0.3358691802937194	0.283974585980627	0.1334152692427872	0.040558275179668785	0.008078325174460993	0.0011957087803353818	0.00014998437662743465	8.332465368190814e-06	0.0	0.0	0.0	0.0	0.0	0.0	0.0	0.0	0.0	0.0	0.0	0.0	0.0	0.0	0.0	0.0	0.0	0.0	0.0	0.0	0.0	0.0	0.0	0.0	0.0	0.0	0.0	0.0	0.0	0.0	0.0	0.0	0.0	0.0	0.0	0.0	0.0	0.0
8.789221902740982e-05	0.0007282498147985385	0.02851056171498646	0.17814915728103328	0.3355013414026761	0.2836491175202675	0.1284733121554939	0.034725797203353295	0.008475321120500232	0.0013393100042271972	0.00025112062579259946	0.00010881893784345977	0.0	0.0	0.0	0.0	0.0	0.0	0.0	0.0	0.0	0.0	0.0	0.0	0.0	0.0	0.0	0.0	0.0	0.0	0.0	0.0	0.0	0.0	0.0	0.0	0.0	0.0	0.0	0.0	0.0	0.0	0.0	0.0	0.0	0.0	0.0	0.0	0.0	0.0
0.0026342620528933187	0.0008323102852743503	0.01780311700201835	0.15139307933997795	0.2952579121496494	0.31016875091033935	0.14935391914105578	0.0562308828731351	0.014681953432239539	0.0016438128134168418	0.0	0.0	0.0	0.0	0.0	0.0	0.0	0.0	0.0	0.0	0.0	0.0	0.0	0.0	0.0	0.0	0.0	0.0	0.0	0.0	0.0	0.0	0.0	0.0	0.0	0.0	0.0	0.0	0.0	0.0	0.0	0.0	0.0	0.0	0.0	0.0	0.0	0.0	0.0	0.0
1.6646690637901184e-05	8.323345318950592e-06	8.323345318950592e-06	8.323345318950592e-06	6.242508989212944e-05	0.00027467039552536953	0.0007033226794513251	0.0027841590091889734	0.010408343321347716	0.028536589426022108	0.061230689838860035	0.09869406711945665	0.1295653549074444	0.14351528166200558	0.14042315887601545	0.12194949394060461	0.09509838194167	0.06999517245971501	0.04644842855240378	0.02513650286323079	0.013829238247436409	0.006296610733786123	0.003121254494606472	0.0011319749633772805	0.0004702690105207085	0.0002330536689306166	4.9940071913703555e-05	0.0	0.0	0.0	0.0	0.0	0.0	0.0	0.0	0.0	0.0	0.0	0.0	0.0	0.0	0.0	0.0	0.0	0.0	0.0	0.0	0.0	0.0	0.0
3.33170912513483e-05	0.00042479291345469086	0.022151701045740203	0.15063073418375209	0.3140052557711449	0.2941024583848707	0.15189678365130332	0.052582699267440455	0.011848390576260739	0.0020281779299258277	0.00029568918485571615	0.0	0.0	0.0	0.0	0.0	0.0	0.0	0.0	0.0	0.0	0.0	0.0	0.0	0.0	0.0	0.0	0.0	0.0	0.0	0.0	0.0	0.0	0.0	0.0	0.0	0.0	0.0	0.0	0.0	0.0	0.0	0.0	0.0	0.0	0.0	0.0	0.0	0.0	0.0
6.249947917100691e-05	0.000545828784760127	0.02420396496695861	0.16797360021999816	0.32928892259231174	0.28899759168673594	0.13851551237073023	0.042353813718219016	0.0076166031949733756	0.0004124965625286456	2.9166423613136558e-05	0.0	0.0	0.0	0.0	0.0	0.0	0.0	0.0	0.0	0.0	0.0	0.0	0.0	0.0	0.0	0.0	0.0	0.0	0.0	0.0	0.0	0.0	0.0	0.0	0.0	0.0	0.0	0.0	0.0	0.0	0.0	0.0	0.0	0.0	0.0	0.0	0.0	0.0	0.0
0.0001833325694476273	0.0014874938021091578	0.02713738692755447	0.16347431885700475	0.3246403139986917	0.28630297373760943	0.14409939958583506	0.043970650122291156	0.007849967291802951	0.0008541631076537181	0.0	0.0	0.0	0.0	0.0	0.0	0.0	0.0	0.0	0.0	0.0	0.0	0.0	0.0	0.0	0.0	0.0	0.0	0.0	0.0	0.0	0.0	0.0	0.0	0.0	0.0	0.0	0.0	0.0	0.0	0.0	0.0	0.0	0.0	0.0	0.0	0.0	0.0	0.0	0.0
8.32372636581945e-06	0.0005784989824244518	0.02403892174448657	0.17033673635012922	0.33339437399334937	0.28605318028775123	0.13670471996903574	0.03923804608847289	0.00817806115441761	0.0012652064076045565	0.00013734148503602092	8.32372636581945e-06	1.66474527316389e-05	2.497117909745835e-05	1.66474527316389e-05	0.0	0.0	0.0	0.0	0.0	0.0	0.0	0.0	0.0	0.0	0.0	0.0	0.0	0.0	0.0	0.0	0.0	0.0	0.0	0.0	0.0	0.0	0.0	0.0	0.0	0.0	0.0	0.0	0.0	0.0	0.0	0.0	0.0	0.0	0.0
0.00010000625039064942	0.00038752422026376647	0.029906035793903784	0.17197741525512011	0.32848719711648644	0.28052169927287124	0.1348834302143884	0.044156926474571326	0.008100506281642602	0.0008542200554201304	0.0004875304706544159	0.00013750859428714296	0.0	0.0	0.0	0.0	0.0	0.0	0.0	0.0	0.0	0.0	0.0	0.0	0.0	0.0	0.0	0.0	0.0	0.0	0.0	0.0	0.0	0.0	0.0	0.0	0.0	0.0	0.0	0.0	0.0	0.0	0.0	0.0	0.0	0.0	0.0	0.0	0.0	0.0
2.500385476094231e-05	0.0004375674583164905	0.025995674333126356	0.16562553393648188	0.3282631072290311	0.28811525110121144	0.14088005234140263	0.04047707354883878	0.008622162583398273	0.0014127177939932407	0.00014585581943883015	0.0	0.0	0.0	0.0	0.0	0.0	0.0	0.0	0.0	0.0	0.0	0.0	0.0	0.0	0.0	0.0	0.0	0.0	0.0	0.0	0.0	0.0	0.0	0.0	0.0	0.0	0.0	0.0	0.0	0.0	0.0	0.0	0.0	0.0	0.0	0.0	0.0	0.0	0.0
2.9248684853777467e-05	3.760545195485674e-05	0.0002172759446280612	0.0022479703501903253	0.011256565285153786	0.04092308849398522	0.09199547063223122	0.14119593693983545	0.16769524541735784	0.16016579825928542	0.1313224166099103	0.09485766336435086	0.06005172838835568	0.03916398901920803	0.026031329519861948	0.01513828360360511	0.00900441655141292	0.005791239601047939	0.0020850133917192796	0.0004303735057055827	0.0002799516978861558	7.938928746025313e-05	0.0	0.0	0.0	0.0	0.0	0.0	0.0	0.0	0.0	0.0	0.0	0.0	0.0	0.0	0.0	0.0	0.0	0.0	0.0	0.0	0.0	0.0	0.0	0.0	0.0	0.0	0.0	0.0
8.333784746673778e-06	0.00012917366357344357	0.009371340947634664	0.09519265626888124	0.25960156175126153	0.302749732277165	0.20694037593702994	0.08560463691783304	0.029076574981144812	0.00892131657131428	0.0018917691374949477	0.00037502031360032	0.00012917366357344357	8.333784746673778e-06	0.0	0.0	0.0	0.0	0.0	0.0	0.0	0.0	0.0	0.0	0.0	0.0	0.0	0.0	0.0	0.0	0.0	0.0	0.0	0.0	0.0	0.0	0.0	0.0	0.0	0.0	0.0	0.0	0.0	0.0	0.0	0.0	0.0	0.0	0.0	0.0
5.8338681045762526e-05	0.0001791830917834135	0.017564110043420646	0.12869929743559827	0.29853153205710525	0.29380193184375236	0.1706406420588554	0.06572685829534373	0.019060080507379843	0.0042753919109251685	0.001070931502054355	0.00022502062689079832	0.0001666819458450358	0.0	0.0	0.0	0.0	0.0	0.0	0.0	0.0	0.0	0.0	0.0	0.0	0.0	0.0	0.0	0.0	0.0	0.0	0.0	0.0	0.0	0.0	0.0	0.0	0.0	0.0	0.0	0.0	0.0	0.0	0.0	0.0	0.0	0.0	0.0	0.0	0.0
0.0004077624658810998	0.0011733572997803077	0.024773650223021103	0.15496221955928366	0.3236968244457759	0.29874841888023435	0.14689018707143334	0.03852939218427535	0.009869516010918048	0.0009486718593968444	0.0	0.0	0.0	0.0	0.0	0.0	0.0	0.0	0.0	0.0	0.0	0.0	0.0	0.0	0.0	0.0	0.0	0.0	0.0	0.0	0.0	0.0	0.0	0.0	0.0	0.0	0.0	0.0	0.0	0.0	0.0	0.0	0.0	0.0	0.0	0.0	0.0	0.0	0.0	0.0
1.6666250010416408e-05	1.2499687507812304e-05	2.0832812513020508e-05	7.916468754947793e-05	8.333125005208203e-05	0.0002333275001458297	0.001029140938143213	0.004554052815346283	0.011187220319492012	0.02483687907802305	0.04383223752739515	0.06828995941768122	0.09087689474429805	0.11081806288176128	0.12440105664025065	0.12759681007974802	0.11157637725723524	0.0890852728681783	0.06686082847928802	0.04891961034307476	0.033028340958142714	0.020207828137629894	0.010633067506645668	0.005945684691216053	0.002999925001874953	0.0017166237510728899	0.0007374815629609259	0.0003208253127005158	8.333125005208203e-05	1.6666250010416408e-05	0.0	0.0	0.0	0.0	0.0	0.0	0.0	0.0	0.0	0.0	0.0	0.0	0.0	0.0	0.0	0.0	0.0	0.0	0.0	0.0
8.315351385961192e-06	0.0004157675692980596	0.024322402803936487	0.16607835555610992	0.3331711839813071	0.28921623655511625	0.13578968813274628	0.0403460849246837	0.008702015225408387	0.0013554022759116743	0.00018293773049114624	4.573443262278656e-05	8.315351385961192e-06	4.157675692980596e-06	4.157675692980596e-06	1.2473027078941788e-05	2.9103729850864172e-05	5.8207459701728344e-05	5.8207459701728344e-05	7.899583816663133e-05	6.236513539470894e-05	1.6630702771922384e-05	0.0	8.315351385961192e-06	4.157675692980596e-06	1.6630702771922384e-05	4.157675692980596e-06	0.0	0.0	0.0	0.0	0.0	0.0	0.0	0.0	0.0	0.0	0.0	0.0	0.0	0.0	0.0	0.0	0.0	0.0	0.0	0.0	0.0	0.0	0.0
3.74736123313167e-05	0.0005745953890801894	0.026173236346072975	0.17125857208882078	0.3282605165529273	0.28775986909218093	0.13540465255715767	0.04018836735798542	0.008585620958575003	0.0015155994320665864	0.00022067793928442055	2.0818673517398167e-05	0.0	0.0	0.0	0.0	0.0	0.0	0.0	0.0	0.0	0.0	0.0	0.0	0.0	0.0	0.0	0.0	0.0	0.0	0.0	0.0	0.0	0.0	0.0	0.0	0.0	0.0	0.0	0.0	0.0	0.0	0.0	0.0	0.0	0.0	0.0	0.0	0.0	0.0
0.00020404763887732155	0.00023736153910219039	0.02086699425335221	0.17065461813941868	0.3209461147663863	0.28239776796868493	0.14798450903639543	0.045927375697509785	0.009652702590155743	0.0011160156575331056	1.249271258432581e-05	0.0	0.0	0.0	0.0	0.0	0.0	0.0	0.0	0.0	0.0	0.0	0.0	0.0	0.0	0.0	0.0	0.0	0.0	0.0	0.0	0.0	0.0	0.0	0.0	0.0	0.0	0.0	0.0	0.0	0.0	0.0	0.0	0.0	0.0	0.0	0.0	0.0	0.0	0.0
4.16671875065105e-06	0.0004083384375638029	0.024975312191402393	0.163731213306833	0.33327083255207357	0.2890452797326633	0.1370975470526715	0.04095051188139852	0.00889594453263999	0.0014583515627278674	0.00015416859377408884	0.0	8.3334375013021e-06	0.0	0.0	0.0	0.0	0.0	0.0	0.0	0.0	0.0	0.0	0.0	0.0	0.0	0.0	0.0	0.0	0.0	0.0	0.0	0.0	0.0	0.0	0.0	0.0	0.0	0.0	0.0	0.0	0.0	0.0	0.0	0.0	0.0	0.0	0.0	0.0	0.0
2.4990316252452174e-05	0.00044566063983539713	0.026506395438434274	0.1724623375108812	0.33158817624837045	0.28525196486361537	0.13231122939860804	0.04282507195128554	0.007576230877201751	0.0009329718067582145	7.497094875735653e-05	0.0	0.0	0.0	0.0	0.0	0.0	0.0	0.0	0.0	0.0	0.0	0.0	0.0	0.0	0.0	0.0	0.0	0.0	0.0	0.0	0.0	0.0	0.0	0.0	0.0	0.0	0.0	0.0	0.0	0.0	0.0	0.0	0.0	0.0	0.0	0.0	0.0	0.0	0.0
4.999166805532411e-05	0.00023329445092484585	0.006728045325779037	0.07605815697383769	0.238981003166139	0.3120021663056157	0.21019830028328612	0.09300949841693051	0.036402266288951844	0.013126978836860523	0.006869688385269122	0.003099483419430095	0.0016497250458256958	0.0008331944675887352	0.0003499416763872688	5.415764039326779e-05	4.582569571738044e-05	4.999166805532411e-05	6.248958506915514e-05	0.00019580069988335279	0.0	0.0	0.0	0.0	0.0	0.0	0.0	0.0	0.0	0.0	0.0	0.0	0.0	0.0	0.0	0.0	0.0	0.0	0.0	0.0	0.0	0.0	0.0	0.0	0.0	0.0	0.0	0.0	0.0	0.0
1.2499947916883679e-05	0.0003624984895896267	0.022733238611505786	0.1654368106799555	0.3323652818113258	0.28851129786959223	0.1387160886829638	0.0415123270319707	0.008866629722376156	0.0013083278819671586	0.00015416602430823204	2.0833246528139467e-05	0.0	0.0	0.0	0.0	0.0	0.0	0.0	0.0	0.0	0.0	0.0	0.0	0.0	0.0	0.0	0.0	0.0	0.0	0.0	0.0	0.0	0.0	0.0	0.0	0.0	0.0	0.0	0.0	0.0	0.0	0.0	0.0	0.0	0.0	0.0	0.0	0.0	0.0
7.082772613834739e-05	0.0004832950724734292	0.02665622304900862	0.16897412288193853	0.33766493485932364	0.2922060336889996	0.12959807348584904	0.03573467100521209	0.006828626067103021	0.0016290377011819897	0.00013748911544502726	1.6665347326669972e-05	0.0	0.0	0.0	0.0	0.0	0.0	0.0	0.0	0.0	0.0	0.0	0.0	0.0	0.0	0.0	0.0	0.0	0.0	0.0	0.0	0.0	0.0	0.0	0.0	0.0	0.0	0.0	0.0	0.0	0.0	0.0	0.0	0.0	0.0	0.0	0.0	0.0	0.0
1.249240045638903e-05	0.0005080242852264872	0.02459337236514454	0.16684850049553188	0.32916642375888	0.2882121709293513	0.13880722560442396	0.04243668435035353	0.008228327767274907	0.0011076595071331608	7.911853622379719e-05	0.0	0.0	0.0	0.0	0.0	0.0	0.0	0.0	0.0	0.0	0.0	0.0	0.0	0.0	0.0	0.0	0.0	0.0	0.0	0.0	0.0	0.0	0.0	0.0	0.0	0.0	0.0	0.0	0.0	0.0	0.0	0.0	0.0	0.0	0.0	0.0	0.0	0.0	0.0
8.3334375013021e-06	0.0005833406250911469	0.02626699500410422	0.16500206252578156	0.3281874356762793	0.2924494889519452	0.13742671783397292	0.04032967078755151	0.008383438126309912	0.0012041817189381535	0.0001583353125247399	0.0	0.0	0.0	0.0	0.0	0.0	0.0	0.0	0.0	0.0	0.0	0.0	0.0	0.0	0.0	0.0	0.0	0.0	0.0	0.0	0.0	0.0	0.0	0.0	0.0	0.0	0.0	0.0	0.0	0.0	0.0	0.0	0.0	0.0	0.0	0.0	0.0	0.0	0.0
4.1734311029126374e-06	7.929519095534011e-05	0.005392072984963128	0.053595202223604095	0.15780577686333266	0.2208663208283426	0.1924619487419192	0.13059083264123933	0.08136938621348769	0.05071970819369728	0.03352517204969722	0.022202653467495233	0.01590077250209715	0.010805013125440818	0.007704153815976729	0.005725947473196139	0.004006493858796132	0.0028546268743922442	0.00181961596086991	0.0012019481576388397	0.0006051475099223324	0.0003046604705126225	0.00020867155514563187	0.00012937636419029178	6.260146654368956e-05	2.5040586617475825e-05	2.0867155514563187e-05	8.346862205825275e-06	4.1734311029126374e-06	0.0	0.0	0.0	0.0	0.0	0.0	0.0	0.0	0.0	0.0	0.0	0.0	0.0	0.0	0.0	0.0	0.0	0.0	0.0	0.0	0.0
5.832069718227717e-05	0.0006248646126672554	0.02705247196440771	0.1681052438638295	0.3426882508789762	0.2810557712495626	0.1326129338643294	0.03922900038325029	0.006998483661873261	0.0015080065985703097	6.665222535117392e-05	0.0	0.0	0.0	0.0	0.0	0.0	0.0	0.0	0.0	0.0	0.0	0.0	0.0	0.0	0.0	0.0	0.0	0.0	0.0	0.0	0.0	0.0	0.0	0.0	0.0	0.0	0.0	0.0	0.0	0.0	0.0	0.0	0.0	0.0	0.0	0.0	0.0	0.0	0.0
0.00024993543334638553	6.248385833659638e-05	0.00014163007889628513	0.0001041397638943273	8.747740167123493e-05	3.749031500195783e-05	7.914622055968875e-05	0.0011621997650606926	0.0028284359873699295	0.0062192266997692265	0.018086994193166766	0.03470353492014563	0.05996367605035366	0.07215219401654573	0.09465887978938774	0.11457456823653889	0.11972740375403021	0.11649907107330607	0.10343577909040165	0.0849738817472153	0.07002357724254568	0.04549241445959794	0.023989636010697236	0.014558738992426956	0.010155709774974798	0.0030950337829394074	0.00109138472561255	0.0004498837800234939	0.00017495480334246986	0.0008164557489315261	0.00040406228390998993	0.0	0.0	0.0	0.0	0.0	0.0	0.0	0.0	0.0	0.0	0.0	0.0	0.0	0.0	0.0	0.0	0.0	0.0	0.0
4.166614583984367e-06	0.00048332729174218654	0.024116365212101514	0.16721040986987662	0.3325083436457044	0.28934221655562636	0.135660804239947	0.04092448844389445	0.008204064115865219	0.0012999837502031225	0.0001624979687753903	4.166614583984367e-05	0.0	4.166614583984367e-06	0.0	2.49996875039062e-05	1.24998437519531e-05	0.0	0.0	0.0	0.0	0.0	0.0	0.0	0.0	0.0	0.0	0.0	0.0	0.0	0.0	0.0	0.0	0.0	0.0	0.0	0.0	0.0	0.0	0.0	0.0	0.0	0.0	0.0	0.0	0.0	0.0	0.0	0.0	0.0
6.24601816342082e-05	0.0002290206659920967	0.024571835454897502	0.16057679895733137	0.32783267333741406	0.29092703401581493	0.1412474547475984	0.042214754760506845	0.010430850332912769	0.001840493352154668	6.662419374315541e-05	0.0	0.0	0.0	0.0	0.0	0.0	0.0	0.0	0.0	0.0	0.0	0.0	0.0	0.0	0.0	0.0	0.0	0.0	0.0	0.0	0.0	0.0	0.0	0.0	0.0	0.0	0.0	0.0	0.0	0.0	0.0	0.0	0.0	0.0	0.0	0.0	0.0	0.0	0.0
2.916703125455735e-05	0.00042500531256640706	0.024679475160106167	0.16951461893273667	0.3281916023950299	0.2906953003579211	0.1358183643962216	0.04048800610007625	0.008841777188881527	0.0011916815626862001	0.0001250015625195315	0.0	0.0	0.0	0.0	0.0	0.0	0.0	0.0	0.0	0.0	0.0	0.0	0.0	0.0	0.0	0.0	0.0	0.0	0.0	0.0	0.0	0.0	0.0	0.0	0.0	0.0	0.0	0.0	0.0	0.0	0.0	0.0	0.0	0.0	0.0	0.0	0.0	0.0	0.0
8.330695279828055e-06	0.0006456288841866743	0.024954597710724936	0.1701836085239674	0.3325488595278162	0.2867425315316816	0.13660674119862043	0.038554457755044236	0.008147419983671838	0.0013287458971325747	0.00017494460087638916	3.748812875922625e-05	8.330695279828055e-06	4.165347639914028e-06	1.2496042919742081e-05	1.666139055965611e-05	1.2496042919742081e-05	1.2496042919742081e-05	0.0	0.0	0.0	0.0	0.0	0.0	0.0	0.0	0.0	0.0	0.0	0.0	0.0	0.0	0.0	0.0	0.0	0.0	0.0	0.0	0.0	0.0	0.0	0.0	0.0	0.0	0.0	0.0	0.0	0.0	0.0	0.0
3.3335833520847394e-05	0.0005125384403830288	0.01638039519630639	0.143902459351118	0.3167154203231909	0.29960163678942586	0.15516997108116443	0.052366427482061155	0.013163487261544616	0.0019168104274487254	0.0002375178138360377	0.0	0.0	0.0	0.0	0.0	0.0	0.0	0.0	0.0	0.0	0.0	0.0	0.0	0.0	0.0	0.0	0.0	0.0	0.0	0.0	0.0	0.0	0.0	0.0	0.0	0.0	0.0	0.0	0.0	0.0	0.0	0.0	0.0	0.0	0.0	0.0	0.0	0.0	0.0
3.3334861181137465e-05	0.00034168232710665903	0.02146765060065253	0.15757805566088445	0.3385363495826892	0.28955493793465537	0.13855218364175026	0.04383534245319577	0.008712899341219806	0.0012875590131214347	6.250286471463275e-05	3.7501718828779655e-05	0.0	0.0	0.0	0.0	0.0	0.0	0.0	0.0	0.0	0.0	0.0	0.0	0.0	0.0	0.0	0.0	0.0	0.0	0.0	0.0	0.0	0.0	0.0	0.0	0.0	0.0	0.0	0.0	0.0	0.0	0.0	0.0	0.0	0.0	0.0	0.0	0.0	0.0
1.2489903994271297e-05	0.0003580439145024439	0.022535950106996844	0.1613237632913395	0.33566616984604114	0.291218764831761	0.1377095181395039	0.04138737853568365	0.0081808871162477	0.0013905426446955379	0.0002164916692340358	0.0	0.0	0.0	0.0	0.0	0.0	0.0	0.0	0.0	0.0	0.0	0.0	0.0	0.0	0.0	0.0	0.0	0.0	0.0	0.0	0.0	0.0	0.0	0.0	0.0	0.0	0.0	0.0	0.0	0.0	0.0	0.0	0.0	0.0	0.0	0.0	0.0	0.0	0.0
8.333368055700232e-06	0.0004750019791749132	0.02517093821224255	0.16299234580144084	0.33275971983216596	0.28828870120292166	0.1373714057141905	0.04225850941045588	0.009137538073075305	0.001291672048633536	0.00014166725694690394	4.583352430635128e-05	1.2500052083550349e-05	4.166684027850116e-06	1.2500052083550349e-05	2.083342013925058e-05	8.333368055700232e-06	0.0	0.0	0.0	0.0	0.0	0.0	0.0	0.0	0.0	0.0	0.0	0.0	0.0	0.0	0.0	0.0	0.0	0.0	0.0	0.0	0.0	0.0	0.0	0.0	0.0	0.0	0.0	0.0	0.0	0.0	0.0	0.0	0.0
2.0830295581894307e-05	0.000962359655883517	0.027396004749307392	0.17553690086862334	0.3361801403961922	0.2839044306038703	0.12955194034203346	0.03654467056887537	0.008615410252671485	0.0011831607890515966	0.00010415147790947153	0.0	0.0	0.0	0.0	0.0	0.0	0.0	0.0	0.0	0.0	0.0	0.0	0.0	0.0	0.0	0.0	0.0	0.0	0.0	0.0	0.0	0.0	0.0	0.0	0.0	0.0	0.0	0.0	0.0	0.0	0.0	0.0	0.0	0.0	0.0	0.0	0.0	0.0	0.0
8.331389342486753e-06	0.0005498716966041257	0.024115206451827905	0.1661320691838571	0.32902322791348687	0.2915736328190089	0.13732212483753792	0.041123737794514614	0.008477188655980272	0.0014080047988802612	0.00025410737494584596	1.249708401373013e-05	0.0	0.0	0.0	0.0	0.0	0.0	0.0	0.0	0.0	0.0	0.0	0.0	0.0	0.0	0.0	0.0	0.0	0.0	0.0	0.0	0.0	0.0	0.0	0.0	0.0	0.0	0.0	0.0	0.0	0.0	0.0	0.0	0.0	0.0	0.0	0.0	0.0	0.0
0.00016633676541525974	0.0010354463647099918	0.0264475457010263	0.16241537617059498	0.3058725195029857	0.28999983366323456	0.15359952760358622	0.04955172241720587	0.009585156107054342	0.0010562384603868993	0.00027029724379979705	0.0	0.0	0.0	0.0	0.0	0.0	0.0	0.0	0.0	0.0	0.0	0.0	0.0	0.0	0.0	0.0	0.0	0.0	0.0	0.0	0.0	0.0	0.0	0.0	0.0	0.0	0.0	0.0	0.0	0.0	0.0	0.0	0.0	0.0	0.0	0.0	0.0	0.0	0.0
0.00034175352902195974	0.0006876747840076019	0.024506228666452724	0.17458187289269356	0.3242532477004572	0.29946361366847407	0.12842430784491057	0.034125340190631785	0.011415401414526192	0.002046353448168076	0.00015420586065625013	0.0	0.0	0.0	0.0	0.0	0.0	0.0	0.0	0.0	0.0	0.0	0.0	0.0	0.0	0.0	0.0	0.0	0.0	0.0	0.0	0.0	0.0	0.0	0.0	0.0	0.0	0.0	0.0	0.0	0.0	0.0	0.0	0.0	0.0	0.0	0.0	0.0	0.0	0.0
2.0836806134355726e-05	0.0005875979329888315	0.02682113685614269	0.1652358726454409	0.330855142523754	0.29141940323387233	0.13533505584264044	0.03910235039173195	0.009151525254209035	0.001354392398733122	0.00011668611435239207	0.0	0.0	0.0	0.0	0.0	0.0	0.0	0.0	0.0	0.0	0.0	0.0	0.0	0.0	0.0	0.0	0.0	0.0	0.0	0.0	0.0	0.0	0.0	0.0	0.0	0.0	0.0	0.0	0.0	0.0	0.0	0.0	0.0	0.0	0.0	0.0	0.0	0.0	0.0
0.0016275662265438984	0.0011114071163356033	0.02439268053081137	0.15635874723188864	0.3375389200619391	0.2957300321350672	0.1375272648562247	0.041779749912585956	0.0039336319286035395	0.0	0.0	0.0	0.0	0.0	0.0	0.0	0.0	0.0	0.0	0.0	0.0	0.0	0.0	0.0	0.0	0.0	0.0	0.0	0.0	0.0	0.0	0.0	0.0	0.0	0.0	0.0	0.0	0.0	0.0	0.0	0.0	0.0	0.0	0.0	0.0	0.0	0.0	0.0	0.0	0.0
4.166250041662501e-06	0.00044578875445788757	0.024297570242975703	0.1669416391694164	0.3303419658034197	0.2879503716295037	0.13763623637636235	0.042433256674332565	0.008557477585574775	0.0012582075125820752	0.00011665500116655001	1.6665000166650003e-05	0.0	0.0	0.0	0.0	0.0	0.0	0.0	0.0	0.0	0.0	0.0	0.0	0.0	0.0	0.0	0.0	0.0	0.0	0.0	0.0	0.0	0.0	0.0	0.0	0.0	0.0	0.0	0.0	0.0	0.0	0.0	0.0	0.0	0.0	0.0	0.0	0.0	0.0
0.0005289506784729569	0.0005456105423618689	0.02451082474656182	0.15693175286757907	0.3243425601212838	0.2842755874684504	0.14763554881756616	0.048675957317428714	0.01117876866945997	0.0013744387708352422	0.0	0.0	0.0	0.0	0.0	0.0	0.0	0.0	0.0	0.0	0.0	0.0	0.0	0.0	0.0	0.0	0.0	0.0	0.0	0.0	0.0	0.0	0.0	0.0	0.0	0.0	0.0	0.0	0.0	0.0	0.0	0.0	0.0	0.0	0.0	0.0	0.0	0.0	0.0	0.0
4.582913232953646e-05	0.00019998166834706818	0.024531084650573697	0.16604727899942506	0.33495679562706754	0.2800493288115256	0.13945804967877945	0.0424836056694803	0.010365716475989701	0.0016040196315337762	0.0002333119464049129	2.4997708543383523e-05	0.0	0.0	0.0	0.0	0.0	0.0	0.0	0.0	0.0	0.0	0.0	0.0	0.0	0.0	0.0	0.0	0.0	0.0	0.0	0.0	0.0	0.0	0.0	0.0	0.0	0.0	0.0	0.0	0.0	0.0	0.0	0.0	0.0	0.0	0.0	0.0	0.0	0.0
0.0001874984375130207	0.0006249947917100691	0.023762301980816827	0.1710235748035433	0.34634711377405186	0.28306847442937977	0.1302614144882126	0.035212206564945295	0.006870776076866026	0.001858317847351272	0.000504162465312789	0.00014583211806568278	0.0001333322222314814	0.0	0.0	0.0	0.0	0.0	0.0	0.0	0.0	0.0	0.0	0.0	0.0	0.0	0.0	0.0	0.0	0.0	0.0	0.0	0.0	0.0	0.0	0.0	0.0	0.0	0.0	0.0	0.0	0.0	0.0	0.0	0.0	0.0	0.0	0.0	0.0	0.0
4.582760488272299e-05	4.166145898429363e-05	6.66583343748698e-05	0.00024163646210890305	0.00379119276757072	0.02388034828979711	0.06782902137232846	0.13362912969212182	0.17668208140649086	0.19291338582677164	0.15824688580594093	0.1048952214306545	0.06679998333541641	0.03687455734699829	0.016268799733366663	0.009502978794317376	0.004149481314835645	0.0021164021164021165	0.0012540099154272383	0.0003832854226555014	0.0002166395867183269	0.00011665208515602216	5.415989667958172e-05	0.0	0.0	0.0	0.0	0.0	0.0	0.0	0.0	0.0	0.0	0.0	0.0	0.0	0.0	0.0	0.0	0.0	0.0	0.0	0.0	0.0	0.0	0.0	0.0	0.0	0.0	0.0
2.9167274318214964e-05	8.333506948061418e-06	0.00045000937519531657	0.0089960207504323	0.04058417883705911	0.08500177087022646	0.11508156419925415	0.12201504198004125	0.1189149773953624	0.10541469613950291	0.09104356340757098	0.07130981895456155	0.05848871851496906	0.047217650367715996	0.03802162545053022	0.02898393716535761	0.022246296797849955	0.016308673097356195	0.010616887851830247	0.007512656513677368	0.004904268838934144	0.0031417321194191546	0.0020417092022750475	0.0008750182295464489	0.0005083439238317465	0.00022917144107168898	4.58342882143378e-05	8.333506948061418e-06	0.0	0.0	0.0	0.0	0.0	0.0	0.0	0.0	0.0	0.0	0.0	0.0	0.0	0.0	0.0	0.0	0.0	0.0	0.0	0.0	0.0	0.0
4.166927099610392e-06	0.000541700522949351	0.02432235348042586	0.16518949100985478	0.3325166156218097	0.28926807925495346	0.13722941017146906	0.04149009313082068	0.008138008625539097	0.0011542388065920786	0.00013750859428714296	8.333854199220785e-06	0.0	0.0	0.0	0.0	0.0	0.0	0.0	0.0	0.0	0.0	0.0	0.0	0.0	0.0	0.0	0.0	0.0	0.0	0.0	0.0	0.0	0.0	0.0	0.0	0.0	0.0	0.0	0.0	0.0	0.0	0.0	0.0	0.0	0.0	0.0	0.0	0.0	0.0
1.250010416753473e-05	0.0005666713889282411	0.029350244585371544	0.16492220768506405	0.33060275502295855	0.28532737772814776	0.13672613938449488	0.04287119059325494	0.008220901840848673	0.0011958432986941558	0.0001750014583454862	2.9166909724247703e-05	0.0	0.0	0.0	0.0	0.0	0.0	0.0	0.0	0.0	0.0	0.0	0.0	0.0	0.0	0.0	0.0	0.0	0.0	0.0	0.0	0.0	0.0	0.0	0.0	0.0	0.0	0.0	0.0	0.0	0.0	0.0	0.0	0.0	0.0	0.0	0.0	0.0	0.0
0.0002708107657695192	0.0003541371552370636	0.02676860261644863	0.17663111407382717	0.33636780268310973	0.2844804599616699	0.1329722523123073	0.03355553703858012	0.00709940838263478	0.0011749020914923755	0.00032080659945004584	4.1663194733772185e-06	0.0	0.0	0.0	0.0	0.0	0.0	0.0	0.0	0.0	0.0	0.0	0.0	0.0	0.0	0.0	0.0	0.0	0.0	0.0	0.0	0.0	0.0	0.0	0.0	0.0	0.0	0.0	0.0	0.0	0.0	0.0	0.0	0.0	0.0	0.0	0.0	0.0	0.0
2.4978976028509337e-05	0.0006702691900983339	0.024204627771625548	0.16929917319589347	0.3309672692150773	0.28574699627813255	0.13769244219448631	0.040524225443584985	0.009225568479862781	0.0015112280497248149	9.991590411403735e-05	3.330530137134579e-05	0.0	0.0	0.0	0.0	0.0	0.0	0.0	0.0	0.0	0.0	0.0	0.0	0.0	0.0	0.0	0.0	0.0	0.0	0.0	0.0	0.0	0.0	0.0	0.0	0.0	0.0	0.0	0.0	0.0	0.0	0.0	0.0	0.0	0.0	0.0	0.0	0.0	0.0
8.333298611255787e-06	0.00045416477431344036	0.0250957287677968	0.16929512793696694	0.32779446752305197	0.29326544472731364	0.13277861342244407	0.040258165590976704	0.009262461406410807	0.0014874938021091578	0.00025833225694892937	4.1666493056278935e-05	0.0	0.0	0.0	0.0	0.0	0.0	0.0	0.0	0.0	0.0	0.0	0.0	0.0	0.0	0.0	0.0	0.0	0.0	0.0	0.0	0.0	0.0	0.0	0.0	0.0	0.0	0.0	0.0	0.0	0.0	0.0	0.0	0.0	0.0	0.0	0.0	0.0	0.0
1.2490372004912879e-05	0.0005037783375314861	0.02333617836251223	0.16501030455690405	0.3262235360243146	0.29346545371276306	0.13759810146345525	0.04224243812061536	0.009505173095738702	0.0019276807460915544	0.00017486520806878032	0.0	0.0	0.0	0.0	0.0	0.0	0.0	0.0	0.0	0.0	0.0	0.0	0.0	0.0	0.0	0.0	0.0	0.0	0.0	0.0	0.0	0.0	0.0	0.0	0.0	0.0	0.0	0.0	0.0	0.0	0.0	0.0	0.0	0.0	0.0	0.0	0.0	0.0	0.0
7.910964179986926e-05	0.0009035153826616648	0.024411569993296498	0.16602199248042038	0.33484613174669925	0.2871513450720939	0.13657655106943745	0.04009193373110216	0.00914757279127962	0.0007702780912092534	0.0	0.0	0.0	0.0	0.0	0.0	0.0	0.0	0.0	0.0	0.0	0.0	0.0	0.0	0.0	0.0	0.0	0.0	0.0	0.0	0.0	0.0	0.0	0.0	0.0	0.0	0.0	0.0	0.0	0.0	0.0	0.0	0.0	0.0	0.0	0.0	0.0	0.0	0.0	0.0
1.6670625940327495e-05	0.00026256235856015806	0.015224449140004084	0.11952838799214814	0.2815001896283701	0.30226762189353307	0.17568755912862638	0.0721963132910733	0.022392818294344908	0.006672418032616079	0.002004642769324381	0.0013044764798306263	0.0006793280070683454	6.668250376130998e-05	2.9173595395573115e-05	9.585609915688309e-05	7.085016024639185e-05	0.0	0.0	0.0	0.0	0.0	0.0	0.0	0.0	0.0	0.0	0.0	0.0	0.0	0.0	0.0	0.0	0.0	0.0	0.0	0.0	0.0	0.0	0.0	0.0	0.0	0.0	0.0	0.0	0.0	0.0	0.0	0.0	0.0
2.0815553381486647e-05	0.0006119772694157074	0.02444162278054162	0.16720717720280592	0.3328864927874107	0.2861722278886784	0.1378031264961179	0.040665265086072315	0.008692575092108823	0.0013238691950625508	0.00014987198434670385	1.2489332028891987e-05	1.2489332028891987e-05	0.0	0.0	0.0	0.0	0.0	0.0	0.0	0.0	0.0	0.0	0.0	0.0	0.0	0.0	0.0	0.0	0.0	0.0	0.0	0.0	0.0	0.0	0.0	0.0	0.0	0.0	0.0	0.0	0.0	0.0	0.0	0.0	0.0	0.0	0.0	0.0	0.0
0.00027571340844434976	0.0010903212061208376	0.026443422355344453	0.19540978949699012	0.3360027404241809	0.2754418725117909	0.12410445360704156	0.03136031147260202	0.007753395243525957	0.001963413666194612	0.00015456660776425667	0.0	0.0	0.0	0.0	0.0	0.0	0.0	0.0	0.0	0.0	0.0	0.0	0.0	0.0	0.0	0.0	0.0	0.0	0.0	0.0	0.0	0.0	0.0	0.0	0.0	0.0	0.0	0.0	0.0	0.0	0.0	0.0	0.0	0.0	0.0	0.0	0.0	0.0	0.0
4.1622789309602794e-05	0.0007492102075728503	0.024507498345494125	0.16354010147636033	0.3270260933266182	0.29764040407403863	0.13686821808676686	0.04088190365989186	0.008037360615684299	0.0005161225874390746	0.00010405697327400698	8.740785755016587e-05	0.0	0.0	0.0	0.0	0.0	0.0	0.0	0.0	0.0	0.0	0.0	0.0	0.0	0.0	0.0	0.0	0.0	0.0	0.0	0.0	0.0	0.0	0.0	0.0	0.0	0.0	0.0	0.0	0.0	0.0	0.0	0.0	0.0	0.0	0.0	0.0	0.0	0.0
4.166649305627893e-06	0.0005666643055653934	0.02377490093791276	0.1644326481972992	0.33395277519677	0.2893362944321065	0.1367410969120962	0.04103316236182349	0.008695797100845414	0.0013124945312727864	0.00014583272569697626	4.166649305627893e-06	0.0	0.0	0.0	0.0	0.0	0.0	0.0	0.0	0.0	0.0	0.0	0.0	0.0	0.0	0.0	0.0	0.0	0.0	0.0	0.0	0.0	0.0	0.0	0.0	0.0	0.0	0.0	0.0	0.0	0.0	0.0	0.0	0.0	0.0	0.0	0.0	0.0	0.0
0.00045833142361906824	0.0005249978125091146	0.024054066441389826	0.16737430260707248	0.32456114766188476	0.2806071641368161	0.14560772663447236	0.04546231057370594	0.008599964166815972	0.0016124932812779946	0.0008499964583480902	0.00014583272569697626	0.00014166607639134836	0.0	0.0	0.0	0.0	0.0	0.0	0.0	0.0	0.0	0.0	0.0	0.0	0.0	0.0	0.0	0.0	0.0	0.0	0.0	0.0	0.0	0.0	0.0	0.0	0.0	0.0	0.0	0.0	0.0	0.0	0.0	0.0	0.0	0.0	0.0	0.0	0.0
0.001078111016296543	0.0029096509667617125	0.04458551002143734	0.1735675484421504	0.32111474181530586	0.28751847149665954	0.11477511603221845	0.040643536537140715	0.013807313672029472	0.0	0.0	0.0	0.0	0.0	0.0	0.0	0.0	0.0	0.0	0.0	0.0	0.0	0.0	0.0	0.0	0.0	0.0	0.0	0.0	0.0	0.0	0.0	0.0	0.0	0.0	0.0	0.0	0.0	0.0	0.0	0.0	0.0	0.0	0.0	0.0	0.0	0.0	0.0	0.0	0.0
4.166649305627893e-06	0.0004958312673697193	0.024791563368485963	0.16256182265907226	0.3291652951446036	0.29074462189740874	0.13976191765867643	0.04226232390698372	0.008674963854317274	0.0013583276736346933	0.00015833267361385994	1.6666597222511573e-05	4.166649305627893e-06	0.0	0.0	0.0	0.0	0.0	0.0	0.0	0.0	0.0	0.0	0.0	0.0	0.0	0.0	0.0	0.0	0.0	0.0	0.0	0.0	0.0	0.0	0.0	0.0	0.0	0.0	0.0	0.0	0.0	0.0	0.0	0.0	0.0	0.0	0.0	0.0	0.0
0.0003746971198281389	0.0004163301331423766	0.02542528123100494	0.17112833792684246	0.33265193968209034	0.2874884468388053	0.12468671157481036	0.04417679042773758	0.011515691482718136	0.0019359351191120511	0.00019983846390834076	0.0	0.0	0.0	0.0	0.0	0.0	0.0	0.0	0.0	0.0	0.0	0.0	0.0	0.0	0.0	0.0	0.0	0.0	0.0	0.0	0.0	0.0	0.0	0.0	0.0	0.0	0.0	0.0	0.0	0.0	0.0	0.0	0.0	0.0	0.0	0.0	0.0	0.0	0.0
1.249562653071425e-05	0.0005039902700721415	0.024420619449859217	0.16802452474967094	0.3306051215407941	0.2892279368887556	0.13657303277186317	0.0408606987554356	0.008367904566734976	0.0012079105646357108	0.00017077356258642809	2.49912530614285e-05	0.0	0.0	0.0	0.0	0.0	0.0	0.0	0.0	0.0	0.0	0.0	0.0	0.0	0.0	0.0	0.0	0.0	0.0	0.0	0.0	0.0	0.0	0.0	0.0	0.0	0.0	0.0	0.0	0.0	0.0	0.0	0.0	0.0	0.0	0.0	0.0	0.0	0.0
2.914638563999217e-05	1.2491308131425217e-05	1.2491308131425217e-05	1.2491308131425217e-05	1.2491308131425217e-05	0.0003081189339084887	0.001274113429405372	0.0045884738536101964	0.008577364916911983	0.016605112276041254	0.02363771875403365	0.036008277573521756	0.04829556100546703	0.06608318378461654	0.08228441043107504	0.09642040746647125	0.1030990935474066	0.1082580038056852	0.09951408811368756	0.08713520175544517	0.06953911236764418	0.05423725990664829	0.03656205890068161	0.02432890447063918	0.015764030861858624	0.00891046646708332	0.00395141713890751	0.002086048457948011	0.001145036578713978	0.0007244958716226625	0.0003247740114170556	0.00019569716072566172	2.0818846885708696e-05	2.914638563999217e-05	1.2491308131425217e-05	0.0	0.0	0.0	0.0	0.0	0.0	0.0	0.0	0.0	0.0	0.0	0.0	0.0	0.0	0.0
2.9178459627432754e-05	1.2505054126042608e-05	0.00017923910913994405	0.005869038736489331	0.02720682942689337	0.060395243077410454	0.09360033013342893	0.10580526296044651	0.1028665752408265	0.09299591918400353	0.08633906203757352	0.08064926241022413	0.07059936724426122	0.059449027315206564	0.048978128660333554	0.04277979016519177	0.0367065022113104	0.028298937487234423	0.020529130523586615	0.013726381079019438	0.008774379645106564	0.00612330817038553	0.0033013342892752487	0.002004977011542165	0.001087939708965707	0.0007586399503132516	0.0005002021650417043	0.0002959529476496751	0.00012088218988507855	1.6673405501390144e-05	0.0	0.0	0.0	0.0	0.0	0.0	0.0	0.0	0.0	0.0	0.0	0.0	0.0	0.0	0.0	0.0	0.0	0.0	0.0	0.0
8.33239593879022e-06	0.0003374620355210039	0.023397367796122937	0.16568552704487413	0.3360121986276544	0.2868385639948839	0.13620551021343433	0.041716140267553235	0.008207409999708365	0.0014081749136555472	0.00017914651268398973	4.16619796939511e-06	0.0	0.0	0.0	0.0	0.0	0.0	0.0	0.0	0.0	0.0	0.0	0.0	0.0	0.0	0.0	0.0	0.0	0.0	0.0	0.0	0.0	0.0	0.0	0.0	0.0	0.0	0.0	0.0	0.0	0.0	0.0	0.0	0.0	0.0	0.0	0.0	0.0	0.0
3.74995312558593e-05	0.00045832760423828036	0.025691345524847607	0.16798540018249772	0.3284958938013275	0.286246421919726	0.14063574205322432	0.04129531714186906	0.007533239167843735	0.001474981562730466	0.00012916505210351536	1.6666458335937467e-05	0.0	0.0	0.0	0.0	0.0	0.0	0.0	0.0	0.0	0.0	0.0	0.0	0.0	0.0	0.0	0.0	0.0	0.0	0.0	0.0	0.0	0.0	0.0	0.0	0.0	0.0	0.0	0.0	0.0	0.0	0.0	0.0	0.0	0.0	0.0	0.0	0.0	0.0
8.329793171235557e-06	0.00042898434831863125	0.025722401312775405	0.16729140115450933	0.3276399197007938	0.28712380571590407	0.14078183438705216	0.040836811021982326	0.008954527659078225	0.0010995326986030936	0.00011245220781168004	0.0	0.0	0.0	0.0	0.0	0.0	0.0	0.0	0.0	0.0	0.0	0.0	0.0	0.0	0.0	0.0	0.0	0.0	0.0	0.0	0.0	0.0	0.0	0.0	0.0	0.0	0.0	0.0	0.0	0.0	0.0	0.0	0.0	0.0	0.0	0.0	0.0	0.0	0.0
0.00011655739410968883	0.0008159017587678219	0.028136122385263817	0.1618898948902071	0.3296867520033302	0.29553127276511604	0.13385784160682693	0.038921844104485376	0.008983244874596731	0.0020189405765428247	4.16276407534603e-05	0.0	0.0	0.0	0.0	0.0	0.0	0.0	0.0	0.0	0.0	0.0	0.0	0.0	0.0	0.0	0.0	0.0	0.0	0.0	0.0	0.0	0.0	0.0	0.0	0.0	0.0	0.0	0.0	0.0	0.0	0.0	0.0	0.0	0.0	0.0	0.0	0.0	0.0	0.0
1.6668125127615335e-05	0.0004625404722913255	0.023906258464282293	0.17003154442680402	0.3307872772200901	0.28873776455439853	0.13669946120285525	0.039657636709878784	0.008421570220727648	0.0010792611020130928	0.000175015313839961	2.0835156409519166e-05	4.167031281903834e-06	0.0	0.0	0.0	0.0	0.0	0.0	0.0	0.0	0.0	0.0	0.0	0.0	0.0	0.0	0.0	0.0	0.0	0.0	0.0	0.0	0.0	0.0	0.0	0.0	0.0	0.0	0.0	0.0	0.0	0.0	0.0	0.0	0.0	0.0	0.0	0.0	0.0
9.165253690056117e-05	0.0017247341034923782	0.028283139682632262	0.15812145627549087	0.33078233772293436	0.2867641238642376	0.1420447680982515	0.04105617050704683	0.008623670517461891	0.0023621358373917354	0.00014581085415998367	0.0	0.0	0.0	0.0	0.0	0.0	0.0	0.0	0.0	0.0	0.0	0.0	0.0	0.0	0.0	0.0	0.0	0.0	0.0	0.0	0.0	0.0	0.0	0.0	0.0	0.0	0.0	0.0	0.0	0.0	0.0	0.0	0.0	0.0	0.0	0.0	0.0	0.0	0.0
4.166371548681968e-06	0.0006124566176562493	0.024689917797489344	0.163821729294175	0.33180983013703197	0.288525396117775	0.13886516371757002	0.041559556198102636	0.008566059904090127	0.0013665698679676856	0.00016665486194727874	1.2499114646045905e-05	0.0	0.0	0.0	0.0	0.0	0.0	0.0	0.0	0.0	0.0	0.0	0.0	0.0	0.0	0.0	0.0	0.0	0.0	0.0	0.0	0.0	0.0	0.0	0.0	0.0	0.0	0.0	0.0	0.0	0.0	0.0	0.0	0.0	0.0	0.0	0.0	0.0	0.0
2.086497855080205e-05	0.00022116877263850173	0.02593934133435711	0.16722863008896827	0.3296249311455708	0.2811681049591881	0.14542055450766997	0.04147540436328431	0.007962075814986062	0.0008053881720609591	0.00011267088417433107	2.086497855080205e-05	0.0	0.0	0.0	0.0	0.0	0.0	0.0	0.0	0.0	0.0	0.0	0.0	0.0	0.0	0.0	0.0	0.0	0.0	0.0	0.0	0.0	0.0	0.0	0.0	0.0	0.0	0.0	0.0	0.0	0.0	0.0	0.0	0.0	0.0	0.0	0.0	0.0	0.0
1.6666250010416408e-05	0.0003499912502187445	0.025291034390806898	0.16824579385515362	0.3308375623942735	0.28728031799205017	0.13722156946076347	0.04041982283776239	0.00894977625559361	0.0012416356257760222	0.00012083031257551894	1.6666250010416408e-05	8.333125005208204e-06	0.0	0.0	0.0	0.0	0.0	0.0	0.0	0.0	0.0	0.0	0.0	0.0	0.0	0.0	0.0	0.0	0.0	0.0	0.0	0.0	0.0	0.0	0.0	0.0	0.0	0.0	0.0	0.0	0.0	0.0	0.0	0.0	0.0	0.0	0.0	0.0	0.0
2.9158162202690882e-05	4.1654517432415545e-06	1.2496355229724664e-05	1.2496355229724664e-05	2.9158162202690882e-05	2.9158162202690882e-05	0.0006414795684591994	0.0011454992293914274	0.0028574998958637065	0.006331486649727163	0.013625192652143125	0.025867455325530055	0.04162535927021285	0.06015328862415129	0.0802432623818053	0.10107885200149956	0.11630357812304744	0.11750322822510101	0.1103844711959012	0.09574707377015038	0.07738159703419836	0.057179156079476816	0.038442954138376305	0.02376390219519307	0.013042029408089307	0.008564168784104636	0.0045653351105927435	0.0018952805431749072	0.0009288957387428667	0.00023326529762152706	0.00014995626275669596	0.00015828716624317906	4.165451743241554e-05	2.9158162202690882e-05	0.0	0.0	0.0	0.0	0.0	0.0	0.0	0.0	0.0	0.0	0.0	0.0	0.0	0.0	0.0	0.0
4.164081466089803e-05	8.744571078788585e-05	0.0005996277311169316	0.010027108170344244	0.054503662309649425	0.12608838679319923	0.17720665087091764	0.1804837829847303	0.15070643642072212	0.1111143498411403	0.07655663775406102	0.04631291406585079	0.027158139321837693	0.01688118626352806	0.009964646948352897	0.0055965254904246945	0.003518648838845883	0.0018072113562829742	0.0006995656863030868	0.0003081420284906454	0.000295649784092376	4.164081466089803e-05	0.0	0.0	0.0	0.0	0.0	0.0	0.0	0.0	0.0	0.0	0.0	0.0	0.0	0.0	0.0	0.0	0.0	0.0	0.0	0.0	0.0	0.0	0.0	0.0	0.0	0.0	0.0	0.0
0.0001670808880349199	0.0007852801737641236	0.023788141433971722	0.18439464505753847	0.3289196132077442	0.2918861343748042	0.1242329942983647	0.03720473674317579	0.007326496940331238	0.0011946283494496774	0.00010024853282095194	0.0	0.0	0.0	0.0	0.0	0.0	0.0	0.0	0.0	0.0	0.0	0.0	0.0	0.0	0.0	0.0	0.0	0.0	0.0	0.0	0.0	0.0	0.0	0.0	0.0	0.0	0.0	0.0	0.0	0.0	0.0	0.0	0.0	0.0	0.0	0.0	0.0	0.0	0.0
5.416621528153932e-05	0.0006291614236548029	0.024191465071124407	0.1672111065741119	0.3320263997800018	0.2859726168948592	0.13806134948875426	0.041703819134840545	0.008799926667277773	0.001170823576470196	0.00014999875001041658	2.9166423613136558e-05	0.0	0.0	0.0	0.0	0.0	0.0	0.0	0.0	0.0	0.0	0.0	0.0	0.0	0.0	0.0	0.0	0.0	0.0	0.0	0.0	0.0	0.0	0.0	0.0	0.0	0.0	0.0	0.0	0.0	0.0	0.0	0.0	0.0	0.0	0.0	0.0	0.0	0.0
0.00014164128926900596	0.0005415696354403169	0.022754256529038546	0.1574051315805918	0.3244668663531117	0.30269160108813836	0.1428160787858842	0.03868890157180172	0.008127710451877372	0.0018829959632232559	0.0003416054623546615	0.00013747536899638815	4.1659202726178225e-06	0.0	0.0	0.0	0.0	0.0	0.0	0.0	0.0	0.0	0.0	0.0	0.0	0.0	0.0	0.0	0.0	0.0	0.0	0.0	0.0	0.0	0.0	0.0	0.0	0.0	0.0	0.0	0.0	0.0	0.0	0.0	0.0	0.0	0.0	0.0	0.0	0.0
6.669862642516206e-05	0.0006002876378264586	0.0261958855284824	0.17614273506054984	0.33017904412531	0.2877545490547554	0.13629447443566708	0.03618817349980199	0.005990370385809868	0.0005335890114012965	5.4192633970444174e-05	0.0	0.0	0.0	0.0	0.0	0.0	0.0	0.0	0.0	0.0	0.0	0.0	0.0	0.0	0.0	0.0	0.0	0.0	0.0	0.0	0.0	0.0	0.0	0.0	0.0	0.0	0.0	0.0	0.0	0.0	0.0	0.0	0.0	0.0	0.0	0.0	0.0	0.0	0.0
2.0830729492146816e-05	0.0006332541765612632	0.023522059742532183	0.1621463983668708	0.33367912344290296	0.29302587176602923	0.13570387034953965	0.040315793859100946	0.00895721368162313	0.0014831479398408531	0.0002374703162104737	4.9993750781152357e-05	2.0830729492146816e-05	4.166145898429363e-05	2.0830729492146816e-05	1.666458359371745e-05	2.4996875390576178e-05	1.2498437695288089e-05	1.2498437695288089e-05	1.666458359371745e-05	4.9993750781152357e-05	8.332291796858726e-06	0.0	0.0	0.0	0.0	0.0	0.0	0.0	0.0	0.0	0.0	0.0	0.0	0.0	0.0	0.0	0.0	0.0	0.0	0.0	0.0	0.0	0.0	0.0	0.0	0.0	0.0	0.0	0.0
5.416644097316261e-05	0.0005541643576485098	0.02456239765667643	0.15866600555831017	0.3282777988425048	0.29225294894604603	0.14281190495039603	0.04102066241390661	0.010729121961991824	0.0010708288715463685	0.0	0.0	0.0	0.0	0.0	0.0	0.0	0.0	0.0	0.0	0.0	0.0	0.0	0.0	0.0	0.0	0.0	0.0	0.0	0.0	0.0	0.0	0.0	0.0	0.0	0.0	0.0	0.0	0.0	0.0	0.0	0.0	0.0	0.0	0.0	0.0	0.0	0.0	0.0	0.0
1.6666666666666667e-05	0.0007125	0.024733333333333333	0.16917916666666666	0.33115	0.2925875	0.13437083333333333	0.03836666666666667	0.007770833333333334	0.0010125	0.0001	0.0	0.0	0.0	0.0	0.0	0.0	0.0	0.0	0.0	0.0	0.0	0.0	0.0	0.0	0.0	0.0	0.0	0.0	0.0	0.0	0.0	0.0	0.0	0.0	0.0	0.0	0.0	0.0	0.0	0.0	0.0	0.0	0.0	0.0	0.0	0.0	0.0	0.0	0.0
0.00043738700835617466	0.00019161716556556223	9.580858278278111e-05	0.0004998708666927711	0.00022494189001174696	0.00016662362223092368	7.498063000391566e-05	6.664944889236947e-05	6.248385833659638e-05	0.0001457956694520582	0.0005082020478043172	0.0025201822862427206	0.008368671426548142	0.020786296873307727	0.0370612591747132	0.06131332739042414	0.09590439136556389	0.1299455973873416	0.13506510818038672	0.14788263032050053	0.11557430996992443	0.09138056002199432	0.06084261565762178	0.038456732010897186	0.025914138847464404	0.012988311352900501	0.007489731819280019	0.004394698036340612	0.0011413718122818273	0.000495705276136998	0.0	0.0	0.0	0.0	0.0	0.0	0.0	0.0	0.0	0.0	0.0	0.0	0.0	0.0	0.0	0.0	0.0	0.0	0.0	0.0
8.333298611255787e-06	0.0004124982812571614	0.024658230590705873	0.16695347102720406	0.33061528910296206	0.28628630714038694	0.13894525439477334	0.041687326302807075	0.008212465781392578	0.0013958275173853443	0.00012499947916883678	0.00014583272569697626	1.2499947916883679e-05	8.333298611255787e-06	3.749984375065104e-05	5.8333090278790505e-05	4.583314236190682e-05	3.749984375065104e-05	5.416644097316261e-05	2.4999895833767358e-05	8.333298611255787e-05	4.583314236190682e-05	1.2499947916883679e-05	3.3333194445023147e-05	1.2499947916883679e-05	1.2499947916883679e-05	4.1666493056278935e-05	1.6666597222511573e-05	1.6666597222511573e-05	0.0	0.0	0.0	0.0	0.0	0.0	0.0	0.0	0.0	0.0	0.0	0.0	0.0	0.0	0.0	0.0	0.0	0.0	0.0	0.0	0.0
8.333263889467588e-06	0.00046249614586545113	0.027078941008824926	0.16713610719910668	0.3317764018633178	0.2839851334572212	0.13914884042632977	0.040991325072291064	0.00802909975750202	0.001149990416746527	0.0002083315972366897	2.4999791668402765e-05	0.0	0.0	0.0	0.0	0.0	0.0	0.0	0.0	0.0	0.0	0.0	0.0	0.0	0.0	0.0	0.0	0.0	0.0	0.0	0.0	0.0	0.0	0.0	0.0	0.0	0.0	0.0	0.0	0.0	0.0	0.0	0.0	0.0	0.0	0.0	0.0	0.0	0.0
4.165920272617823e-05	0.0010373141478818378	0.028861495648696275	0.18063013710043618	0.33566486004590845	0.2818203405223231	0.12570247830597017	0.036568448153039244	0.008273517661418995	0.0013997492115995884	0.0	0.0	0.0	0.0	0.0	0.0	0.0	0.0	0.0	0.0	0.0	0.0	0.0	0.0	0.0	0.0	0.0	0.0	0.0	0.0	0.0	0.0	0.0	0.0	0.0	0.0	0.0	0.0	0.0	0.0	0.0	0.0	0.0	0.0	0.0	0.0	0.0	0.0	0.0	0.0
4.167048646125895e-06	0.0005750527131653735	0.024835609930910333	0.16841543808182416	0.32785088633124704	0.2895807115652268	0.1379084749435365	0.041178774721016095	0.008234088124744769	0.0012542816424838943	0.00012501145938377685	2.0835243230629475e-05	4.167048646125895e-06	8.33409729225179e-06	4.167048646125895e-06	0.0	0.0	0.0	0.0	0.0	0.0	0.0	0.0	0.0	0.0	0.0	0.0	0.0	0.0	0.0	0.0	0.0	0.0	0.0	0.0	0.0	0.0	0.0	0.0	0.0	0.0	0.0	0.0	0.0	0.0	0.0	0.0	0.0	0.0	0.0
6.665111473989403e-05	0.00010414236678108442	0.008473022961309027	0.09533608824607591	0.25827306961708935	0.32314959842703367	0.20065318092445097	0.0802187822841337	0.025298263738461026	0.005690338920918452	0.0015871296697437265	0.0010164294997833838	0.00013330222947978806	0.0	0.0	0.0	0.0	0.0	0.0	0.0	0.0	0.0	0.0	0.0	0.0	0.0	0.0	0.0	0.0	0.0	0.0	0.0	0.0	0.0	0.0	0.0	0.0	0.0	0.0	0.0	0.0	0.0	0.0	0.0	0.0	0.0	0.0	0.0	0.0	0.0
2.0838456120462946e-05	0.0005209614030115737	0.02217628500339667	0.16092289354466308	0.3338737439620573	0.29442654652602096	0.13557916321095603	0.04151853997441038	0.009252274517485549	0.0014336857810878507	0.0002458937822214628	2.9173838568648124e-05	0.0	0.0	0.0	0.0	0.0	0.0	0.0	0.0	0.0	0.0	0.0	0.0	0.0	0.0	0.0	0.0	0.0	0.0	0.0	0.0	0.0	0.0	0.0	0.0	0.0	0.0	0.0	0.0	0.0	0.0	0.0	0.0	0.0	0.0	0.0	0.0	0.0	0.0
0.0007205931356214595	0.00025408197267577474	0.0021117960679773408	0.03900366544485172	0.16162112629123626	0.27665361546151285	0.2660821392869044	0.14567227590803067	0.0713053982005998	0.02602465844718427	0.008809563478840387	0.001741086304565145	0.0	0.0	0.0	0.0	0.0	0.0	0.0	0.0	0.0	0.0	0.0	0.0	0.0	0.0	0.0	0.0	0.0	0.0	0.0	0.0	0.0	0.0	0.0	0.0	0.0	0.0	0.0	0.0	0.0	0.0	0.0	0.0	0.0	0.0	0.0	0.0	0.0	0.0
1.6666597222511573e-05	0.0005041645659809751	0.024374898437923176	0.1678576339265253	0.33390694205440813	0.28820296582097576	0.135220269915542	0.03967900133749443	0.008704130399456668	0.0013541610243290652	0.00015833267361385994	2.0833246528139467e-05	0.0	0.0	0.0	0.0	0.0	0.0	0.0	0.0	0.0	0.0	0.0	0.0	0.0	0.0	0.0	0.0	0.0	0.0	0.0	0.0	0.0	0.0	0.0	0.0	0.0	0.0	0.0	0.0	0.0	0.0	0.0	0.0	0.0	0.0	0.0	0.0	0.0	0.0
0.0002832507185404257	0.0006623068271754071	0.017144999375182237	0.13212396384387887	0.30223684758612074	0.3039280209938768	0.1723455658766193	0.05486733036197776	0.013983421502061898	0.002028574998958637	0.000345732494689049	4.998542091889866e-05	0.0	0.0	0.0	0.0	0.0	0.0	0.0	0.0	0.0	0.0	0.0	0.0	0.0	0.0	0.0	0.0	0.0	0.0	0.0	0.0	0.0	0.0	0.0	0.0	0.0	0.0	0.0	0.0	0.0	0.0	0.0	0.0	0.0	0.0	0.0	0.0	0.0	0.0
4.999395906327986e-05	3.749546929745989e-05	0.00020830816276366606	0.003674555991151069	0.02586770765199205	0.08184011098658912	0.1379791608513971	0.1629844727095476	0.16023897112432248	0.12486824508705198	0.08803102958392528	0.0645422011506943	0.049968962083748215	0.03523740881310175	0.024605360185644236	0.015456465677064022	0.01048623291352295	0.0063284019847601744	0.004003682888317661	0.0018331118323202612	0.0008873927733732174	0.0005624320394618983	0.0001583142037003862	9.582175487128639e-05	5.416012231855318e-05	0.0	0.0	0.0	0.0	0.0	0.0	0.0	0.0	0.0	0.0	0.0	0.0	0.0	0.0	0.0	0.0	0.0	0.0	0.0	0.0	0.0	0.0	0.0	0.0	0.0
0.00016660002665600426	0.0004373250699720112	0.00025406504065040653	5.4145008663201386e-05	0.0003665200586432094	0.0023157403705184594	0.018617552978808478	0.062624950019992	0.13856124216979876	0.21347710915633747	0.19973260695721712	0.1641385112621618	0.10410002665600426	0.057914334266293485	0.024756763961082232	0.008496601359456218	0.0027030854324936694	0.0010120951619352258	0.00025406504065040653	1.6660002665600426e-05	0.0	0.0	0.0	0.0	0.0	0.0	0.0	0.0	0.0	0.0	0.0	0.0	0.0	0.0	0.0	0.0	0.0	0.0	0.0	0.0	0.0	0.0	0.0	0.0	0.0	0.0	0.0	0.0	0.0	0.0
8.326845333011362e-06	0.0006370036679753692	0.024872287009704938	0.17143725513870442	0.33214537006582373	0.2852319234596377	0.1346284353441277	0.04126784547040431	0.00833933560101088	0.001107470429290511	0.000287276163988892	3.747080399855113e-05	0.0	0.0	0.0	0.0	0.0	0.0	0.0	0.0	0.0	0.0	0.0	0.0	0.0	0.0	0.0	0.0	0.0	0.0	0.0	0.0	0.0	0.0	0.0	0.0	0.0	0.0	0.0	0.0	0.0	0.0	0.0	0.0	0.0	0.0	0.0	0.0	0.0	0.0
0.00011240913594844167	0.0005037594611022756	0.02705313205159163	0.1681390875708802	0.328984071209106	0.28948266817655727	0.1368518780652306	0.03838563827572712	0.008643013564035738	0.0011490711674729593	0.00011657243727986544	0.00010408253328559415	9.991923195417038e-05	0.00018734855991406945	0.00016236875192552686	2.4979807988542595e-05	0.0	0.0	0.0	0.0	0.0	0.0	0.0	0.0	0.0	0.0	0.0	0.0	0.0	0.0	0.0	0.0	0.0	0.0	0.0	0.0	0.0	0.0	0.0	0.0	0.0	0.0	0.0	0.0	0.0	0.0	0.0	0.0	0.0	0.0
8.330348291862083e-06	0.0005539681614088285	0.025066018010213006	0.16974334196912774	0.3275909465774764	0.28817590363453094	0.13719667119282258	0.04106445190473414	0.00888015127912498	0.0015494447822863473	0.00012495522437793125	1.2495522437793124e-05	4.165174145931042e-06	1.2495522437793124e-05	1.6660696583724167e-05	0.0	0.0	0.0	0.0	0.0	0.0	0.0	0.0	0.0	0.0	0.0	0.0	0.0	0.0	0.0	0.0	0.0	0.0	0.0	0.0	0.0	0.0	0.0	0.0	0.0	0.0	0.0	0.0	0.0	0.0	0.0	0.0	0.0	0.0	0.0
8.333298611255787e-06	0.000549997708342882	0.023645734809438292	0.1631201536660264	0.330223624068233	0.28863629734876106	0.14155357686009643	0.041778992587530886	0.008970795955016854	0.0013208278298840422	0.00017499927083637151	1.6666597222511573e-05	0.0	0.0	0.0	0.0	0.0	0.0	0.0	0.0	0.0	0.0	0.0	0.0	0.0	0.0	0.0	0.0	0.0	0.0	0.0	0.0	0.0	0.0	0.0	0.0	0.0	0.0	0.0	0.0	0.0	0.0	0.0	0.0	0.0	0.0	0.0	0.0	0.0	0.0
6.658260612643205e-05	8.322825765804007e-06	1.2484238648706009e-05	0.00026216901162282616	0.002613367290462458	0.009408954528241429	0.025151579464259704	0.05330353761709176	0.08726482815445501	0.10826747897446141	0.1159411243305327	0.1142557521129574	0.10780140073157639	0.09478450123385893	0.08086873655343463	0.06414817958993438	0.046204167238860935	0.032916775903754844	0.02345788442091859	0.014173772279164222	0.008110593708776004	0.005201766103627503	0.003166835203888424	0.0013108450581141308	0.0005701135649575743	0.00035372009504667026	9.987390918964807e-05	7.490543189223605e-05	4.161412882902003e-05	8.322825765804006e-05	7.490543189223605e-05	0.0	0.0	0.0	0.0	0.0	0.0	0.0	0.0	0.0	0.0	0.0	0.0	0.0	0.0	0.0	0.0	0.0	0.0	0.0
0.00039997000224983127	6.249531285153613e-05	0.0001333233340832771	0.0002333158346457349	0.00026248031397645177	0.00039163729386962646	0.0004499662525310602	0.006878650767859078	0.02047763084435334	0.04130106908648518	0.07458607271121333	0.13857710671699622	0.16021298402619805	0.15158863085268603	0.13605229607779418	0.1080918931080169	0.06910315059703856	0.04822971610462549	0.02364406002883117	0.011182494646234865	0.0045871559633027525	0.0015248856335774816	0.001670708030231066	0.00035830646034880716	0.0	0.0	0.0	0.0	0.0	0.0	0.0	0.0	0.0	0.0	0.0	0.0	0.0	0.0	0.0	0.0	0.0	0.0	0.0	0.0	0.0	0.0	0.0	0.0	0.0	0.0
2.914990547102083e-05	0.00012076389409422915	0.023669723242468913	0.16381830447492693	0.3240011993103965	0.2841949212536125	0.1455912850111186	0.04586112985033606	0.011064471262357477	0.0013284028350365206	0.00028733478250006245	3.331417768116666e-05	0.0	0.0	0.0	0.0	0.0	0.0	0.0	0.0	0.0	0.0	0.0	0.0	0.0	0.0	0.0	0.0	0.0	0.0	0.0	0.0	0.0	0.0	0.0	0.0	0.0	0.0	0.0	0.0	0.0	0.0	0.0	0.0	0.0	0.0	0.0	0.0	0.0	0.0
4.998292250147866e-05	4.165243541789889e-05	8.747011437758766e-05	2.0826217708949444e-05	2.499146125073933e-05	3.332194833431911e-05	5.414816604326855e-05	2.915670479252922e-05	7.4974383752218e-05	0.000520655442723736	0.000599795070017744	0.001599453520047317	0.005639739755583509	0.015361418182121108	0.027061587291008906	0.056476537183129095	0.08339650619371715	0.10535567014603343	0.12274556193300622	0.13150923434493214	0.12052548712523221	0.10515573845602752	0.08241350871785473	0.05824260044484801	0.0378162461159104	0.021042810373122518	0.011770978249098224	0.006522771386442965	0.0035362917669796152	0.0014453395090010912	0.0006581084796028024	0.000187435959380545	0.0	0.0	0.0	0.0	0.0	0.0	0.0	0.0	0.0	0.0	0.0	0.0	0.0	0.0	0.0	0.0	0.0	0.0
1.6638312209609456e-05	0.00016638312209609458	0.023688797008431465	0.1623940867438407	0.3272423245385988	0.291041516748541	0.1402027378342741	0.04367556955022483	0.008959731124874692	0.001505767254969656	0.0004159578052402364	2.911704636681655e-05	2.0797890262011823e-05	3.327662441921891e-05	5.407451468123074e-05	8.735113910044965e-05	4.9914936628828374e-05	3.327662441921891e-05	4.1595780524023646e-05	7.903198299564492e-05	3.743620247162128e-05	3.743620247162128e-05	3.743620247162128e-05	2.4957468314414187e-05	9.567029520525438e-05	2.911704636681655e-05	0.0	0.0	0.0	0.0	0.0	0.0	0.0	0.0	0.0	0.0	0.0	0.0	0.0	0.0	0.0	0.0	0.0	0.0	0.0	0.0	0.0	0.0	0.0	0.0
0.00010043227726004008	0.0004812379952043588	0.021019638694882558	0.14659764737390518	0.34141115718906795	0.2935886545004122	0.14260964903103776	0.04343277523674817	0.009323463072307055	0.0011382324756137876	0.0002971121535609519	0.0	0.0	0.0	0.0	0.0	0.0	0.0	0.0	0.0	0.0	0.0	0.0	0.0	0.0	0.0	0.0	0.0	0.0	0.0	0.0	0.0	0.0	0.0	0.0	0.0	0.0	0.0	0.0	0.0	0.0	0.0	0.0	0.0	0.0	0.0	0.0	0.0	0.0	0.0
6.655518672889576e-05	0.0010274456951273284	0.027503930915716176	0.17099275380404488	0.3384123260205822	0.27919068892937665	0.1339922296819494	0.03879751416377568	0.008851839834943137	0.0011647157677556759	0.0	0.0	0.0	0.0	0.0	0.0	0.0	0.0	0.0	0.0	0.0	0.0	0.0	0.0	0.0	0.0	0.0	0.0	0.0	0.0	0.0	0.0	0.0	0.0	0.0	0.0	0.0	0.0	0.0	0.0	0.0	0.0	0.0	0.0	0.0	0.0	0.0	0.0	0.0	0.0
[truncated: 140 more rows]
[truncated: 50 more columns]
