# Supplementary material for: Basal leakage in oscillation: Coupled transcriptional and translational control using feed-forward loops
Source: PLoS Comput Biol. 2020 Sep 3;16(9):e1007740. doi: 10.1371/journal.pcbi.1007740 (PMC7494099; doi:10.1371/journal.pcbi.1007740)
Supplement: S1 Appendix — (ZIP) [file pcbi.1007740.s010.zip › Codes/1.M1/M1_Protein_noBasal.csv]

0.05260614543757915	0.056472038925548224	0.03993367993068053	0.029260814503765914	0.023886889288808905	0.02012097580483903	0.01732986735986136	0.016509198160367927	0.01491368392988069	0.014559588082383524	0.01420132640138639	0.014355462240885157	0.017717289875358262	0.022349696727321202	0.03115626874625075	0.04277894421115777	0.05789258814903686	0.07263547290541891	0.08277927747783777	0.08371659001533027	0.0768512964073852	0.06614510431247084	0.049435946144104514	0.03407651802972739	0.021945610877824435	0.012764113843897888	0.0069569419449443445	0.0036576018129707392	0.001745484236486036	0.0007456841964940345	0.0003082716789975338	0.00011247750449910018	6.24875024995001e-05	0.0	4.1658334999666735e-06	1.249750049990002e-05	0.0	0.0	0.0	0.0	0.0	0.0	0.0	0.0	0.0	0.0	0.0	0.0	0.0	0.0
0.5666601389160878	0.27446552306032057	0.1038620672413865	0.03632484864646397	0.013020779080087166	0.004229149045212312	0.000820829913208695	0.00033749859375585935	0.00027916550347706885	0.0	0.0	0.0	0.0	0.0	0.0	0.0	0.0	0.0	0.0	0.0	0.0	0.0	0.0	0.0	0.0	0.0	0.0	0.0	0.0	0.0	0.0	0.0	0.0	0.0	0.0	0.0	0.0	0.0	0.0	0.0	0.0	0.0	0.0	0.0	0.0	0.0	0.0	0.0	0.0	0.0
0.54880292359689	0.3615162412799893	0.07153738574496778	0.015117460000332983	0.0030259893778199556	0.0	0.0	0.0	0.0	0.0	0.0	0.0	0.0	0.0	0.0	0.0	0.0	0.0	0.0	0.0	0.0	0.0	0.0	0.0	0.0	0.0	0.0	0.0	0.0	0.0	0.0	0.0	0.0	0.0	0.0	0.0	0.0	0.0	0.0	0.0	0.0	0.0	0.0	0.0	0.0	0.0	0.0	0.0	0.0	0.0
9.99000999000999e-05	7.076257076257076e-05	7.492507492507493e-05	8.325008325008325e-05	4.578754578754579e-05	4.578754578754579e-05	5.8275058275058275e-05	0.000154012654012654	0.0026307026307026307	0.006052281052281052	0.028617216117216116	0.07984515484515485	0.11543872793872793	0.1301157176157176	0.14376456876456875	0.1444971694971695	0.11982600732600733	0.09307775557775558	0.06344072594072594	0.038174325674325674	0.0182026307026307	0.010306360306360306	0.003409090909090909	0.0010614385614385615	0.0005244755244755245	7.492507492507493e-05	0.00012487512487512488	0.00014985014985014985	3.33000333000333e-05	0.0	0.0	0.0	0.0	0.0	0.0	0.0	0.0	0.0	0.0	0.0	0.0	0.0	0.0	0.0	0.0	0.0	0.0	0.0	0.0	0.0
0.9220943220084686	0.0465275230887207	0.016628880072016804	0.007118327609775614	0.003163238088887407	0.0016628880072016804	0.000821024905811356	0.0005751341979795285	0.00043760210715833693	0.000370919881305638	0.0002000466775580969	0.00017920848197912847	0.00012919681258960423	4.5844030273730534e-05	2.0838195578968425e-05	2.5005834694762112e-05	0.0	0.0	0.0	0.0	0.0	0.0	0.0	0.0	0.0	0.0	0.0	0.0	0.0	0.0	0.0	0.0	0.0	0.0	0.0	0.0	0.0	0.0	0.0	0.0	0.0	0.0	0.0	0.0	0.0	0.0	0.0	0.0	0.0	0.0
0.35058603922483655	0.20163249319794502	0.12309115378685923	0.0860579747584385	0.06279973833442361	0.04926646138974421	0.036104016233265694	0.027849883958816837	0.02101657909758709	0.015420769080128833	0.010170790955037687	0.006520806163307653	0.004287482135491102	0.002579155920183666	0.001599993333361111	0.0005374977604259983	0.0002541656076433015	7.499968750130208e-05	6.666638889004629e-05	8.333298611255787e-05	0.0	0.0	0.0	0.0	0.0	0.0	0.0	0.0	0.0	0.0	0.0	0.0	0.0	0.0	0.0	0.0	0.0	0.0	0.0	0.0	0.0	0.0	0.0	0.0	0.0	0.0	0.0	0.0	0.0	0.0
0.4949290483271066	0.06796116504854369	0.044245354924966576	0.03305385829657674	0.02787253272690166	0.023295139799994168	0.019854806262573254	0.020104709425097775	0.019796495524650865	0.01980482563006835	0.01933000962127176	0.020662826488069205	0.021341730079594157	0.022099769672585208	0.02255792547054683	0.02262040126117796	0.021974818091322946	0.020042233634466645	0.017472396113172813	0.013748838991557438	0.010416796824563816	0.007147230448201322	0.004319159658965484	0.0024532160454490554	0.0014244480263897739	0.0007663696984085334	0.0005081364304665275	0.000141611792097229	4.581557979616232e-05	8.330105417484058e-06	0.0	0.0	0.0	0.0	0.0	0.0	0.0	0.0	0.0	0.0	0.0	0.0	0.0	0.0	0.0	0.0	0.0	0.0	0.0	0.0
0.7124943722799353	0.08768821597105267	0.050941288289339845	0.03388304347101099	0.02409081055843658	0.018150439379033198	0.015032265595037602	0.01234346600857081	0.009546280702339463	0.007366060262460189	0.006448950325990896	0.005340081039168932	0.004827333211052009	0.003489186440112721	0.002688799586466792	0.0016299544779976988	0.0015299061212919577	0.0008087242167047407	0.000587784095646229	0.0006253022294108819	0.0002834703439995998	0.00015840989811742343	4.585549682346467e-05	0.0	0.0	0.0	0.0	0.0	0.0	0.0	0.0	0.0	0.0	0.0	0.0	0.0	0.0	0.0	0.0	0.0	0.0	0.0	0.0	0.0	0.0	0.0	0.0	0.0	0.0	0.0
0.911898342320751	0.08421959257040144	0.0038820651088476133	0.0	0.0	0.0	0.0	0.0	0.0	0.0	0.0	0.0	0.0	0.0	0.0	0.0	0.0	0.0	0.0	0.0	0.0	0.0	0.0	0.0	0.0	0.0	0.0	0.0	0.0	0.0	0.0	0.0	0.0	0.0	0.0	0.0	0.0	0.0	0.0	0.0	0.0	0.0	0.0	0.0	0.0	0.0	0.0	0.0	0.0	0.0
0.9947039118174402	0.003693597074936128	0.0008198791713423244	0.00025258903763576663	0.000149068940244059	0.00011180170518304424	0.00012008331297438085	0.000149068940244059	0.0	0.0	0.0	0.0	0.0	0.0	0.0	0.0	0.0	0.0	0.0	0.0	0.0	0.0	0.0	0.0	0.0	0.0	0.0	0.0	0.0	0.0	0.0	0.0	0.0	0.0	0.0	0.0	0.0	0.0	0.0	0.0	0.0	0.0	0.0	0.0	0.0	0.0	0.0	0.0	0.0	0.0
2.9164843863925173e-05	2.4998437597650146e-05	0.0007624523467283295	0.002404016415640689	0.009716059412953356	0.022227777430577255	0.032293814969897715	0.03572276732704206	0.034502010291023476	0.03307293294169114	0.03502281107430785	0.03834343686852905	0.04303481032435473	0.04886777909713976	0.06140866195862758	0.07563277295169052	0.08325729641897381	0.08785700893694144	0.08664875111972169	0.07951169718559256	0.06238360102493594	0.04533466658333854	0.03207299543778514	0.021406995396121075	0.012236735204049746	0.008061996125242173	0.0043038976730621	0.002349853134179114	0.0009707726600420807	0.0004749703143553528	6.249609399412537e-05	0.0	0.0	0.0	0.0	0.0	0.0	0.0	0.0	0.0	0.0	0.0	0.0	0.0	0.0	0.0	0.0	0.0	0.0	0.0
0.34197762669808535	0.2517350341594608	0.1386778352768769	0.0890519032294325	0.06183674234066204	0.03982564311794069	0.02815605523799215	0.01933829315103852	0.014117578487658048	0.006898504144514711	0.004167412582172134	0.002460480355708023	0.0013780355291698064	0.00037885568928837577	0.0	0.0	0.0	0.0	0.0	0.0	0.0	0.0	0.0	0.0	0.0	0.0	0.0	0.0	0.0	0.0	0.0	0.0	0.0	0.0	0.0	0.0	0.0	0.0	0.0	0.0	0.0	0.0	0.0	0.0	0.0	0.0	0.0	0.0	0.0	0.0
0.13392027533218612	0.020249915625351562	0.012829113212028283	0.0098291257119762	0.008354131857783926	0.00739580251748951	0.006558306007058304	0.006162474323023654	0.0057624759896833765	0.005770809288294632	0.006158307673718026	0.006837471510535373	0.009145795225853225	0.01447910633705693	0.02496239599001671	0.040628997379177585	0.06061641409827459	0.08024133232778197	0.09470377206761639	0.09874542189407544	0.09379544251898951	0.07945800225832392	0.061866408889962955	0.044508147882717154	0.029395710851204786	0.017966591805867474	0.009933291944616897	0.005279144670230541	0.0025708226215724102	0.001137495260436415	0.0004958312673697193	0.00014166607639134836	7.499968750130208e-05	1.6666597222511573e-05	8.333298611255787e-06	0.0	0.0	0.0	0.0	0.0	0.0	0.0	0.0	0.0	0.0	0.0	0.0	0.0	0.0	0.0
0.6494255029193704	0.0764745841824721	0.046447370066139054	0.03406140471516864	0.02782674651696819	0.023667529349986872	0.021200338405244448	0.019683349378409577	0.017953815185726966	0.017224493538210203	0.01508237167064668	0.013131957207573276	0.010698106681003046	0.008797702845187936	0.006363852318617707	0.0045342968714185096	0.002938124351424678	0.002008760194874744	0.0010918986951393838	0.0006459706020862767	0.0003250690771789005	0.0002292153749338401	0.00016670209086097463	2.083776135762183e-05	0.0	0.0	0.0	0.0	0.0	0.0	0.0	0.0	0.0	0.0	0.0	0.0	0.0	0.0	0.0	0.0	0.0	0.0	0.0	0.0	0.0	0.0	0.0	0.0	0.0	0.0
0.0220148600305206	0.05314420567216204	0.03347676348201703	0.02530875007296592	0.020968320282857597	0.018404089427029913	0.01656951775781986	0.015798163760538362	0.01580233324160475	0.016448602806894655	0.017474295149225726	0.01897530833312486	0.02310726406991386	0.028731894028469217	0.03904719018670936	0.05223942828075618	0.06433509285434334	0.07635570676873556	0.08661263019204629	0.08943536887398994	0.07666007888658177	0.06312594334509126	0.048036591365838606	0.03329330631509602	0.020080220815717274	0.011641191137351046	0.006241713156380557	0.003614940084557076	0.0016969787940192963	0.0009381332399369574	0.0002835247125142805	0.00013759287519075376	0.0	0.0	0.0	0.0	0.0	0.0	0.0	0.0	0.0	0.0	0.0	0.0	0.0	0.0	0.0	0.0	0.0	0.0
0.00083301401129567	0.17904803158789132	0.40193342552021727	0.2429193809039868	0.12074954600736384	0.041213368208853275	0.01166219615813938	0.0016410376022524698	0.0	0.0	0.0	0.0	0.0	0.0	0.0	0.0	0.0	0.0	0.0	0.0	0.0	0.0	0.0	0.0	0.0	0.0	0.0	0.0	0.0	0.0	0.0	0.0	0.0	0.0	0.0	0.0	0.0	0.0	0.0	0.0	0.0	0.0	0.0	0.0	0.0	0.0	0.0	0.0	0.0	0.0
0.014502699240552658	0.023902211796804167	0.0210449263427578	0.01713123549522122	0.012884818539498749	0.011728595313552767	0.010110714612498857	0.009773829427960639	0.00926642211297715	0.009283058418386446	0.008867150783154077	0.009187399662283	0.01182425406965621	0.01976393082624211	0.03164225288847853	0.04777946913549439	0.06798842113143513	0.08817241866926193	0.09945599281311607	0.10502915512522978	0.09931458421713706	0.08479940774752744	0.06575499713023732	0.04771292391385721	0.03204984237100625	0.019090160457165672	0.011187915387750689	0.005760320747968291	0.00274914946888595	0.0013433816618005474	0.0005032482386311648	0.00024538550478709687	9.565875610344454e-05	3.743168717091308e-05	1.6636305409294705e-05	0.0	0.0	0.0	0.0	0.0	0.0	0.0	0.0	0.0	0.0	0.0	0.0	0.0	0.0	0.0
0.36360871304289855	0.07859738008733043	0.04834005533148895	0.035744641845271825	0.02930735642145262	0.025824139195360155	0.02323672544248525	0.021924269191026965	0.021807606413119563	0.02228259058031399	0.02155344821839272	0.02237425419152695	0.024078364054531516	0.026686610446318457	0.027524082530582313	0.029657344755174828	0.03229892336922103	0.03145728475717476	0.02959068031065631	0.025594980167327756	0.02067431085630479	0.01497033432218926	0.009616346121795941	0.00670394320189327	0.003279057364754508	0.0017166094463517882	0.0007999733342221926	0.0003249891670277657	0.00021665944468517715	0.0001249958334722176	4.999833338888704e-05	3.333222225925803e-05	0.0	0.0	0.0	0.0	0.0	0.0	0.0	0.0	0.0	0.0	0.0	0.0	0.0	0.0	0.0	0.0	0.0	0.0
0.22031091359997337	0.3242747291156938	0.1806394700487675	0.11617233401574541	0.0757186132055059	0.04124848121702369	0.02259865847772174	0.011143289891979161	0.0045729931259466386	0.0020888467235898205	0.0010069739185432998	0.00022469665950966195	0.0	0.0	0.0	0.0	0.0	0.0	0.0	0.0	0.0	0.0	0.0	0.0	0.0	0.0	0.0	0.0	0.0	0.0	0.0	0.0	0.0	0.0	0.0	0.0	0.0	0.0	0.0	0.0	0.0	0.0	0.0	0.0	0.0	0.0	0.0	0.0	0.0	0.0
0.926256044074934	0.03542805782338402	0.014430879085212093	0.00789370750422357	0.004972578000815586	0.003303955592173703	0.0021429938664602735	0.0018725189124410156	0.0010111602127181485	0.0009653875281918125	0.0006491398896462187	0.0002746361071580156	0.00031624763854559376	0.0003037641791293203	4.577268452633594e-05	2.4966918832546877e-05	6.6578450220125e-05	3.7450378248820315e-05	4.1611531387578125e-06	0.0	0.0	0.0	0.0	0.0	0.0	0.0	0.0	0.0	0.0	0.0	0.0	0.0	0.0	0.0	0.0	0.0	0.0	0.0	0.0	0.0	0.0	0.0	0.0	0.0	0.0	0.0	0.0	0.0	0.0	0.0
0.1392672948900609	0.2899409270044409	0.16882462235775406	0.12397830379683555	0.10173219686554853	0.07579090325859641	0.04991209871605802	0.029382358087334717	0.014551620133143367	0.004695011706284734	0.0016205497371293356	0.0002499562576549104	5.415718915856392e-05	0.0	0.0	0.0	0.0	0.0	0.0	0.0	0.0	0.0	0.0	0.0	0.0	0.0	0.0	0.0	0.0	0.0	0.0	0.0	0.0	0.0	0.0	0.0	0.0	0.0	0.0	0.0	0.0	0.0	0.0	0.0	0.0	0.0	0.0	0.0	0.0	0.0
0.6880668585879206	0.09775902078498848	0.06013856658987039	0.040749242799828354	0.031104574863870617	0.023251357127680405	0.017406230080531937	0.013144245070387328	0.00909473438626166	0.0072616225539413985	0.0043994683975686275	0.0029996375437967913	0.0020164230155522876	0.001270679792858363	0.000699915426885918	0.00030412991763495244	0.00018747734648729946	8.332326510546642e-05	4.166163255273321e-06	2.0830816276366604e-05	8.332326510546642e-06	1.6664653021093283e-05	1.2498489765819964e-05	0.0	0.0	0.0	0.0	0.0	0.0	0.0	0.0	0.0	0.0	0.0	0.0	0.0	0.0	0.0	0.0	0.0	0.0	0.0	0.0	0.0	0.0	0.0	0.0	0.0	0.0	0.0
0.8768546797721676	0.10169540960245999	0.019949916875346353	0.0014999937500260415	0.0	0.0	0.0	0.0	0.0	0.0	0.0	0.0	0.0	0.0	0.0	0.0	0.0	0.0	0.0	0.0	0.0	0.0	0.0	0.0	0.0	0.0	0.0	0.0	0.0	0.0	0.0	0.0	0.0	0.0	0.0	0.0	0.0	0.0	0.0	0.0	0.0	0.0	0.0	0.0	0.0	0.0	0.0	0.0	0.0	0.0
0.8221673459001965	0.13836341566172083	0.031581230629330374	0.006599063116576496	0.0009176952500928124	0.00034205004776186645	2.9199394321134938e-05	0.0	0.0	0.0	0.0	0.0	0.0	0.0	0.0	0.0	0.0	0.0	0.0	0.0	0.0	0.0	0.0	0.0	0.0	0.0	0.0	0.0	0.0	0.0	0.0	0.0	0.0	0.0	0.0	0.0	0.0	0.0	0.0	0.0	0.0	0.0	0.0	0.0	0.0	0.0	0.0	0.0	0.0	0.0
0.00017063070936596125	0.0013109432548848244	0.22154108662629793	0.3166739496847494	0.21409576128347588	0.1329254843207025	0.06263811723578251	0.03264872963356015	0.012926316665626235	0.004478015689701812	0.0005909648958528414	0.0	0.0	0.0	0.0	0.0	0.0	0.0	0.0	0.0	0.0	0.0	0.0	0.0	0.0	0.0	0.0	0.0	0.0	0.0	0.0	0.0	0.0	0.0	0.0	0.0	0.0	0.0	0.0	0.0	0.0	0.0	0.0	0.0	0.0	0.0	0.0	0.0	0.0	0.0
0.98939269098566	0.009583614225196208	0.0010070493454179255	1.6645443725916122e-05	0.0	0.0	0.0	0.0	0.0	0.0	0.0	0.0	0.0	0.0	0.0	0.0	0.0	0.0	0.0	0.0	0.0	0.0	0.0	0.0	0.0	0.0	0.0	0.0	0.0	0.0	0.0	0.0	0.0	0.0	0.0	0.0	0.0	0.0	0.0	0.0	0.0	0.0	0.0	0.0	0.0	0.0	0.0	0.0	0.0	0.0
0.022457122389651064	0.34215041940508617	0.29957684650690125	0.18743700593914253	0.0952511849130786	0.038429500795495244	0.012661285620278049	0.0013619211834970137	0.0006747132468700802	0.0	0.0	0.0	0.0	0.0	0.0	0.0	0.0	0.0	0.0	0.0	0.0	0.0	0.0	0.0	0.0	0.0	0.0	0.0	0.0	0.0	0.0	0.0	0.0	0.0	0.0	0.0	0.0	0.0	0.0	0.0	0.0	0.0	0.0	0.0	0.0	0.0	0.0	0.0	0.0	0.0
0.07826634055691435	0.01995408352465198	0.01216244932312782	0.00929579460085583	0.007804134149441044	0.006674972187615885	0.006337473593860026	0.0060333081945491895	0.005920808663297236	0.006204140816079933	0.006537472760530165	0.007254136441098162	0.010408289965458476	0.015599935000270833	0.02673738859421419	0.04235815684101316	0.0636955679351336	0.08447464802229991	0.1013079112170366	0.10719538668588881	0.10277040512331198	0.08660380581747576	0.06789971708451215	0.0477414677438844	0.030887371302619572	0.018720755330186124	0.010812454948104382	0.005754142691072121	0.0026374890104624562	0.0011874950521039496	0.0005124978645922308	0.0001708326215307436	5.416644097316261e-05	2.0833246528139467e-05	4.166649305627893e-06	0.0	0.0	0.0	0.0	0.0	0.0	0.0	0.0	0.0	0.0	0.0	0.0	0.0	0.0	0.0
0.18195758156589859	0.08247426976124005	0.05076044835201467	0.03883911829659569	0.031301304221009206	0.027217800741697572	0.024767698654110586	0.02341347556148173	0.02328430351264636	0.023584316013167215	0.025009375390641277	0.025342722613442226	0.02774282261760907	0.031051293803908496	0.03733905579399142	0.04172257177382391	0.04657694070586275	0.049093712238009915	0.048360348347847824	0.044826867786157756	0.03746406100254177	0.027784491020459184	0.019563315138130755	0.014104754364765198	0.009000375015625652	0.004575190632943039	0.0019542480936705696	0.0006708612858869119	0.00019167465311054627	2.5001041710071252e-05	0.0	0.0	0.0	0.0	0.0	0.0	0.0	0.0	0.0	0.0	0.0	0.0	0.0	0.0	0.0	0.0	0.0	0.0	0.0	0.0
0.01696805743418999	0.17350952034127562	0.13048798252002913	0.09343876807824368	0.07695765268962647	0.06535428155238789	0.05947351992508584	0.05604827801477474	0.05517427947143898	0.050762667776506086	0.04658828425762147	0.04136510248673395	0.03551347414420976	0.030960357923212986	0.022511705337633962	0.016897305171158047	0.010596191863489752	0.007087711996670481	0.005065029653522006	0.002713557382166268	0.001606492560607637	0.0006617417542399334	0.00019977109561960255	5.826656955571741e-05	0.0	0.0	0.0	0.0	0.0	0.0	0.0	0.0	0.0	0.0	0.0	0.0	0.0	0.0	0.0	0.0	0.0	0.0	0.0	0.0	0.0	0.0	0.0	0.0	0.0	0.0
0.0007448774073272633	0.0017685636766150107	0.02346988032025567	0.09377548812357475	0.12270918987299632	0.11718294854936165	0.10631356425920069	0.09928924546831566	0.09213592556219519	0.0833097524843118	0.06960234365897099	0.06167501706143782	0.04830051433993042	0.03265392745975997	0.020398821512392428	0.012633786640478054	0.0076610017144664345	0.004202939560896849	0.0013524310468232435	0.0005659403765168034	0.0001498077467250362	0.00010403315744794181	0.0	0.0	0.0	0.0	0.0	0.0	0.0	0.0	0.0	0.0	0.0	0.0	0.0	0.0	0.0	0.0	0.0	0.0	0.0	0.0	0.0	0.0	0.0	0.0	0.0	0.0	0.0	0.0
0.12289948791880034	0.024904062899737917	0.014295773767609302	0.01139161920158666	0.009654126441139829	0.008816629930708622	0.008004133316111182	0.007379135920266999	0.0070874704688730465	0.007199970000125	0.0076416348265215565	0.009154128524464481	0.011295786267557218	0.016508264548897714	0.026874888021299913	0.041499827084053816	0.06065808059133087	0.079558001841659	0.0932579447585635	0.09796625847392303	0.09076212182449239	0.07812050783121736	0.061141411910783705	0.04194149191045037	0.027799884167149305	0.01664993062528906	0.009074962187657552	0.004624980729246961	0.002149991041703993	0.0009624959896000434	0.00038749838542339406	0.0001708326215307436	0.0001208328298632089	3.3333194445023147e-05	8.333298611255787e-06	4.166649305627893e-06	0.0	0.0	0.0	0.0	0.0	0.0	0.0	0.0	0.0	0.0	0.0	0.0	0.0	0.0
0.5213752827335703	0.2835458434520363	0.11403899744654618	0.049640308747141426	0.01845318182007523	0.008151890930448583	0.0034198786172193597	0.0009497348656833301	0.0004248813872793845	0.0	0.0	0.0	0.0	0.0	0.0	0.0	0.0	0.0	0.0	0.0	0.0	0.0	0.0	0.0	0.0	0.0	0.0	0.0	0.0	0.0	0.0	0.0	0.0	0.0	0.0	0.0	0.0	0.0	0.0	0.0	0.0	0.0	0.0	0.0	0.0	0.0	0.0	0.0	0.0	0.0
0.09295628108288075	0.11166739496847494	0.06798593337078886	0.05053998376927399	0.04045612501820754	0.03527893959256716	0.03283600724140084	0.030164180036207005	0.029077969910731007	0.02765049836652309	0.028549430884158396	0.029706390328151987	0.03132530120481928	0.03682293942609818	0.040439478119732815	0.045679089414653436	0.05093534760804878	0.049004307384980336	0.04525459350354787	0.03847098237509624	0.028586886405726535	0.02122895727989679	0.014287200615935244	0.009118338639532222	0.0056474603075514496	0.00321285140562249	0.0016480429489980648	0.0007865659529308946	0.00047027488191106394	0.00012901346317914142	8.323449237363963e-05	0.0	0.0	0.0	0.0	0.0	0.0	0.0	0.0	0.0	0.0	0.0	0.0	0.0	0.0	0.0	0.0	0.0	0.0	0.0
0.3205875	0.09245833333333334	0.05653333333333333	0.03974166666666667	0.0330625	0.02808333333333333	0.024875	0.023766666666666665	0.022229166666666668	0.0208375	0.021820833333333334	0.022025	0.024629166666666667	0.027791666666666666	0.029225	0.031516666666666665	0.0329625	0.03240833333333333	0.029341666666666665	0.025970833333333332	0.020804166666666665	0.015008333333333334	0.010008333333333333	0.006220833333333333	0.004183333333333333	0.0019833333333333335	0.0010083333333333333	0.0006125	0.00019583333333333334	4.5833333333333334e-05	5.4166666666666664e-05	8.333333333333334e-06	0.0	0.0	0.0	0.0	0.0	0.0	0.0	0.0	0.0	0.0	0.0	0.0	0.0	0.0	0.0	0.0	0.0	0.0
0.0013790632369238974	0.011428309543450909	0.0193735469839762	0.0230024414835554	0.02106092043096768	0.019873509486788492	0.01799865010124241	0.01821530051912773	0.01845694906215367	0.017994483747052304	0.018736094792890533	0.02125673907790249	0.02513144847469773	0.03175178528277046	0.041351065336766406	0.05481672207917739	0.07085718571107166	0.08279379046571507	0.09326383854544243	0.091497304368839	0.0826812989025823	0.06937396361939521	0.05510003416410436	0.03730553541817697	0.022544142522644136	0.01513219841845195	0.008303543900874101	0.004624653151013674	0.0025831395978634934	0.0011374146938979578	0.0005666241698539276	0.00021248406369522285	0.000183319584364506	1.2499062570307227e-05	0.0	0.0	0.0	0.0	0.0	0.0	0.0	0.0	0.0	0.0	0.0	0.0	0.0	0.0	0.0	0.0
0.3119403669151379	0.08518297840425665	0.0516247848967296	0.039174836771513455	0.031537368594297524	0.028029049878958837	0.024966562639322336	0.023462402239990666	0.023508235382352572	0.023424902396240014	0.0232582364240149	0.025716559514335356	0.027870717205344977	0.030324873646359808	0.03302902904571231	0.033766525972808444	0.03486235474018858	0.03563735151103537	0.029933208611630784	0.025579060087249635	0.020704080399665002	0.014658272257198929	0.00925829475710518	0.00585414227440719	0.0036583180903412903	0.0018041591493368778	0.0006999970833454861	0.00023333236111516202	0.0001208328298632089	4.583314236190682e-05	2.9166545139395252e-05	2.9166545139395252e-05	5.416644097316261e-05	2.0833246528139467e-05	0.0	0.0	0.0	0.0	0.0	0.0	0.0	0.0	0.0	0.0	0.0	0.0	0.0	0.0	0.0	0.0
0.4638177870577568	0.06102186987879645	0.03834923592682866	0.029256889968472102	0.021961384565472378	0.019415860445383536	0.017311227757859097	0.016541747427440086	0.01682042408764589	0.015165001538960662	0.014873846819342656	0.015888728984868275	0.017277952932759896	0.01984011446539834	0.02195306585919758	0.025671527564033243	0.028038199499213882	0.028749448885709294	0.027239603696833068	0.02511001489048423	0.022506259826471788	0.018442571811231916	0.01335152357105423	0.009221285905615958	0.0058771659831463015	0.003086240027950853	0.0016928567269218291	0.0008318706274800143	0.00037434178236600644	0.00018301153804560315	7.486835647320129e-05	2.495611882440043e-05	1.6637412549600286e-05	1.2478059412200215e-05	0.0	0.0	0.0	0.0	0.0	0.0	0.0	0.0	0.0	0.0	0.0	0.0	0.0	0.0	0.0	0.0
0.6818143948545768	0.1814103258379225	0.08063467995234486	0.03347107782285948	0.013746677886177507	0.006335968807538179	0.0017204175657549426	0.000658174274550317	0.00013746677886177508	7.081621941364171e-05	0.0	0.0	0.0	0.0	0.0	0.0	0.0	0.0	0.0	0.0	0.0	0.0	0.0	0.0	0.0	0.0	0.0	0.0	0.0	0.0	0.0	0.0	0.0	0.0	0.0	0.0	0.0	0.0	0.0	0.0	0.0	0.0	0.0	0.0	0.0	0.0	0.0	0.0	0.0	0.0
0.21838955975523908	0.039292542622807416	0.023963744059049198	0.0186444843400494	0.01604941871363055	0.014266612793715192	0.01280871075640123	0.012138075819236809	0.01149243348842634	0.011613231085803782	0.011692374339257969	0.012271369719791229	0.014978902074802871	0.019410924268237314	0.026521320775937118	0.03725981063935253	0.04996022010155329	0.06268978760450034	0.07097900204522829	0.07238691886983434	0.06641368595123942	0.05630001124667286	0.04234580603238209	0.03136155553981947	0.020194025933994525	0.01273373293733937	0.006993764344714689	0.003573942708615368	0.001807798526269312	0.0008872375255653535	0.00032073844820907147	0.00015828650690837294	6.248151588488406e-05	2.4992606353953623e-05	4.165434392325604e-06	8.330868784651208e-06	0.0	0.0	0.0	0.0	0.0	0.0	0.0	0.0	0.0	0.0	0.0	0.0	0.0	0.0
0.2611786373542121	0.08627062073678377	0.05243573663792924	0.03992266312205976	0.031863960431519775	0.027642933634458244	0.024380284096354416	0.02320939709736696	0.02216768268545642	0.021475984315947813	0.021826000358349758	0.023021888503223065	0.025280325348245127	0.028501306309872534	0.0319847993033014	0.03612665580505773	0.039660151090258305	0.041381063298734526	0.03964348365966774	0.03539328885907271	0.028188791986299373	0.021484318031243097	0.01549654359158128	0.009467100575443041	0.00566692640079337	0.0031834792427986283	0.0017625807849526436	0.0009167086824812804	0.00029584689298259504	7.083658000991713e-05	4.583543412406402e-05	2.50011458858531e-05	2.083428823821092e-05	8.333715295284366e-06	0.0	0.0	0.0	0.0	0.0	0.0	0.0	0.0	0.0	0.0	0.0	0.0	0.0	0.0	0.0	0.0
0.7444518886257995	0.19381457885121947	0.04753086676626149	0.010682169058745687	0.003125169054584344	0.0003953276433894976	0.0	0.0	0.0	0.0	0.0	0.0	0.0	0.0	0.0	0.0	0.0	0.0	0.0	0.0	0.0	0.0	0.0	0.0	0.0	0.0	0.0	0.0	0.0	0.0	0.0	0.0	0.0	0.0	0.0	0.0	0.0	0.0	0.0	0.0	0.0	0.0	0.0	0.0	0.0	0.0	0.0	0.0	0.0	0.0
0.7340411347044902	0.06397296576552551	0.039430481016033865	0.028105103503450114	0.022792426414213807	0.018525617520584018	0.015821360712023735	0.013950465015500516	0.011821227374245808	0.010046168205606854	0.009208640288009601	0.008104436814560485	0.006379379312643755	0.005175172505750191	0.003929297643254775	0.0028334277809260308	0.0019583986132871095	0.0014792159738657956	0.0011208706956898564	0.0006375212507083569	0.00038334611153705125	0.00018750625020834028	5.4168472282409416e-05	3.333444448148272e-05	8.33361112037068e-06	0.0	0.0	0.0	0.0	0.0	0.0	0.0	0.0	0.0	0.0	0.0	0.0	0.0	0.0	0.0	0.0	0.0	0.0	0.0	0.0	0.0	0.0	0.0	0.0	0.0
9.583293402944155e-05	0.09186628389048379	0.20317832009033296	0.13577443427319053	0.10633289027962384	0.09378294257107261	0.08513297861258912	0.07220803246653139	0.06151224369898459	0.05124145316061183	0.03860400581664243	0.027658218090757955	0.016920762830154874	0.008879129670293041	0.0042624822396573345	0.001912492031283203	0.000549997708342882	8.749963541818576e-05	0.0	0.0	0.0	0.0	0.0	0.0	0.0	0.0	0.0	0.0	0.0	0.0	0.0	0.0	0.0	0.0	0.0	0.0	0.0	0.0	0.0	0.0	0.0	0.0	0.0	0.0	0.0	0.0	0.0	0.0	0.0	0.0
0.795376045264592	0.14562665877813932	0.04318968713933945	0.013224393881947077	0.0022082321226943764	0.0003749828132877243	0.0	0.0	0.0	0.0	0.0	0.0	0.0	0.0	0.0	0.0	0.0	0.0	0.0	0.0	0.0	0.0	0.0	0.0	0.0	0.0	0.0	0.0	0.0	0.0	0.0	0.0	0.0	0.0	0.0	0.0	0.0	0.0	0.0	0.0	0.0	0.0	0.0	0.0	0.0	0.0	0.0	0.0	0.0	0.0
0.6411779901834151	0.09418254847876267	0.056487029274756045	0.042453812884892625	0.0337830518079016	0.028033099724168967	0.02399980000166665	0.02041649652919559	0.016562361980316832	0.01350822076482696	0.010174915209039924	0.007695769201923317	0.00521662319480671	0.0030041416321530652	0.001579153507054108	0.0008916592361730319	0.0005166623611469904	0.00015416538195515037	0.00010833243056307865	3.333305555787035e-05	2.083315972366897e-05	0.0	0.0	0.0	0.0	0.0	0.0	0.0	0.0	0.0	0.0	0.0	0.0	0.0	0.0	0.0	0.0	0.0	0.0	0.0	0.0	0.0	0.0	0.0	0.0	0.0	0.0	0.0	0.0	0.0
0.7203719984500064	0.15964933479443835	0.06937887758801005	0.03251236453181445	0.01212494947937717	0.0038874838021508242	0.00156249348961046	0.0004833313194528356	2.9166545139395252e-05	0.0	0.0	0.0	0.0	0.0	0.0	0.0	0.0	0.0	0.0	0.0	0.0	0.0	0.0	0.0	0.0	0.0	0.0	0.0	0.0	0.0	0.0	0.0	0.0	0.0	0.0	0.0	0.0	0.0	0.0	0.0	0.0	0.0	0.0	0.0	0.0	0.0	0.0	0.0	0.0	0.0
0.6228101596927768	0.05739193455678382	0.03455428471464392	0.025570004081870663	0.020971651824762794	0.018426730421598928	0.016931432903209684	0.01556109060919837	0.015165399065334921	0.01467807369026099	0.014432328415651058	0.014940479661454646	0.01476137717317961	0.014832185133660438	0.01619419707937989	0.015702706530160027	0.014723890605866232	0.013374374182584574	0.011487550294477813	0.008671892571828429	0.006914189082245528	0.004931566188782353	0.0030697333455511774	0.0018451721466474513	0.0010329631881908982	0.0005747940321384837	0.00019159801071282791	0.00010829452779420708	7.497313462675874e-05	4.165174145931041e-05	2.915621902151729e-05	4.165174145931042e-06	0.0	0.0	0.0	0.0	0.0	0.0	0.0	0.0	0.0	0.0	0.0	0.0	0.0	0.0	0.0	0.0	0.0	0.0
0.008225122648031385	0.04146711200326506	0.03162611715906346	0.02603303375840212	0.021647689885806145	0.019132259972180345	0.016741768630423374	0.015971314103898918	0.015238341148935106	0.0150217809576958	0.01691668263103974	0.01738311996601671	0.02112711250301935	0.027890453860185408	0.035765748506984066	0.05155798399120432	0.0669712391407558	0.07895284818297671	0.08784014526191289	0.08712799540226056	0.08549962934890346	0.06917015800564723	0.05264494956646316	0.03564913917323982	0.02351760384477632	0.0146511298611516	0.008816498554877185	0.004031351252300952	0.0018199385302226404	0.0008787346221441124	0.0005122481446622078	0.00017074938155406925	0.0	0.0	0.0	0.0	0.0	0.0	0.0	0.0	0.0	0.0	0.0	0.0	0.0	0.0	0.0	0.0	0.0	0.0
1.6667569493347555e-05	0.00010833920170675912	0.0030251638630425814	0.012934033926837703	0.020905299037031172	0.02268039518807269	0.021421993691324945	0.020096921916603817	0.018846854204602748	0.018338493335055647	0.018892690020709455	0.02001358406913708	0.02355960947884677	0.030747498822852905	0.04068553713326138	0.05550300641284736	0.07082883656198044	0.08616300049586019	0.09868034518536421	0.09998458249821865	0.08927566909874285	0.07469571268443707	0.05748228029018238	0.04003550192302083	0.02432631767554076	0.014738298324492577	0.0076920833211798975	0.0047127552742440215	0.0021167813256551394	0.0008708805060274098	0.00042502302208036267	0.00010833920170675912	7.083717034672712e-05	1.6667569493347555e-05	0.0	0.0	0.0	0.0	0.0	0.0	0.0	0.0	0.0	0.0	0.0	0.0	0.0	0.0	0.0	0.0
0.014953668211059631	0.1633737208759708	0.11127962401253291	0.0836972100929969	0.0687560414652845	0.06123129229025699	0.05367737742075264	0.049865004499850006	0.047456751441618615	0.0447485083830539	0.04383603879870671	0.04275690810306323	0.040631978934035536	0.03644461851271624	0.033336388787040434	0.028586547115096162	0.022082597246758442	0.017803573214226192	0.012357921402619912	0.00909969667677744	0.006499783340555315	0.0038457051431618947	0.0020874304189860337	0.0009333022232592247	0.00041665277824072533	0.00015416152794906838	8.749708343055231e-05	0.0	0.0	0.0	0.0	0.0	0.0	0.0	0.0	0.0	0.0	0.0	0.0	0.0	0.0	0.0	0.0	0.0	0.0	0.0	0.0	0.0	0.0	0.0
0.5618648236304368	0.032226733473951	0.0034098393457110223	0.0010171158928526766	0.0009212402144280391	0.0020008837236446097	0.006281941190692556	0.01419376891460395	0.021313580164572687	0.022518278906517045	0.01778702260164906	0.011705169783320967	0.007315731114575604	0.005656665027053615	0.008420385670337732	0.014589777151575278	0.022168124254879237	0.03100119219321867	0.03686628260815193	0.0393048596463438	0.03801262224148999	0.032693606342801405	0.02513610177828541	0.017432699442253664	0.011617631120411516	0.007044778110332064	0.003914228784379767	0.0018966710297047863	0.0010004418618223048	0.000396008236971329	0.0001834143413340892	7.503313963667287e-05	2.0842538787964684e-05	4.168507757592937e-06	4.168507757592937e-06	0.0	4.168507757592937e-06	0.0	0.0	0.0	0.0	0.0	0.0	0.0	0.0	0.0	0.0	0.0	0.0	0.0
0.4641473473073578	0.09725638048630271	0.059117031414505854	0.04323707985335181	0.03476444322376333	0.03055725479914941	0.026687140818050546	0.025343004456873198	0.023283105079836705	0.022305173052354736	0.02272547575352784	0.023412108879206667	0.022450822503256307	0.02059067094459911	0.018006433544316965	0.01697440314935727	0.014119673911686496	0.01103190555257321	0.008214629030848554	0.006096469873451435	0.0038784368068646665	0.002775662392895636	0.001431526031718289	0.0007615385575710665	0.00048272389441663234	0.00025800759873992416	9.155108342384406e-05	0.0	0.0	0.0	0.0	0.0	0.0	0.0	0.0	0.0	0.0	0.0	0.0	0.0	0.0	0.0	0.0	0.0	0.0	0.0	0.0	0.0	0.0	0.0
0.20461039880699475	0.07719127240008998	0.047711879233210866	0.035440253930169204	0.02905451000974732	0.025472161822165572	0.023306090825023117	0.021414944223671822	0.02069014354385877	0.020336074246248947	0.021573234027309155	0.02240217273583098	0.02537218931460515	0.029512717336065915	0.03400314913398815	0.040130630743212284	0.04756192047187024	0.05175660026825956	0.052698008047786855	0.04644972632526055	0.03906842285038281	0.03000841435271967	0.021369123491039962	0.014475185990519274	0.008701773678904968	0.004665383686152974	0.002724250831021469	0.0014246082327359975	0.0005415177492856131	0.0001541242824889822	0.00010413802870877175	4.998625378021044e-05	2.499312689010522e-05	0.0	0.0	0.0	0.0	0.0	0.0	0.0	0.0	0.0	0.0	0.0	0.0	0.0	0.0	0.0	0.0	0.0
0.6889665043418752	0.2452481399414963	0.053141548052728436	0.010978831011129054	0.001389566980884065	0.0002754096718869318	0.0	0.0	0.0	0.0	0.0	0.0	0.0	0.0	0.0	0.0	0.0	0.0	0.0	0.0	0.0	0.0	0.0	0.0	0.0	0.0	0.0	0.0	0.0	0.0	0.0	0.0	0.0	0.0	0.0	0.0	0.0	0.0	0.0	0.0	0.0	0.0	0.0	0.0	0.0	0.0	0.0	0.0	0.0	0.0
0.0010583112851815586	0.3266973604716568	0.28463157017562135	0.1903127018187121	0.11526009874794275	0.0534197204224912	0.019407929001479137	0.006824857815462178	0.0014208037332555572	0.0004041582467031937	9.583133684714902e-05	0.00011666423616174663	0.00011249765629882711	0.00023749505218641277	0.0	0.0	0.0	0.0	0.0	0.0	0.0	0.0	0.0	0.0	0.0	0.0	0.0	0.0	0.0	0.0	0.0	0.0	0.0	0.0	0.0	0.0	0.0	0.0	0.0	0.0	0.0	0.0	0.0	0.0	0.0	0.0	0.0	0.0	0.0	0.0
0.4648742085971343	0.03405531489503499	0.014686771076307897	0.011571142952349216	0.014236921026324558	0.01678190603132289	0.015224091969343552	0.009721759413528824	0.006214595134955015	0.004906697767410863	0.004856714428523826	0.006435354881706098	0.008984505164945018	0.013320559813395534	0.019505998000666446	0.027261746084638452	0.03544651782739087	0.04178190603132289	0.04719260246584472	0.04712179273575475	0.043281406197934025	0.03611296234588471	0.027794901699433522	0.01931022992335888	0.01261662779073642	0.007818227257580806	0.004336054648450516	0.0024366877707430856	0.0011412862379206932	0.0006039653448850383	0.00022492502499166944	9.580139953348884e-05	2.4991669443518826e-05	2.0826391202932357e-05	0.0	0.0	0.0	0.0	0.0	0.0	0.0	0.0	0.0	0.0	0.0	0.0	0.0	0.0	0.0	0.0
0.06710777410188248	0.015754035383038476	0.01109157423688136	0.009124923958967008	0.00790826743110474	0.006983275139373839	0.00647911267406105	0.006320780660161165	0.0061957817018191514	0.006212448229598087	0.006441612986558445	0.007370771910234082	0.00960825326455613	0.014274881042657978	0.023878967675269373	0.04142465479454338	0.0642869642752977	0.08570761910317413	0.10429913084057633	0.11126573945217123	0.10242414646544612	0.08831176406863277	0.0712285730952242	0.051537070524412296	0.03282472646061283	0.019895667536103865	0.010929075591036742	0.005779118507345772	0.0030749743752135398	0.0013291555903700803	0.0006083282639311339	0.0002041649652919559	9.583253472887727e-05	2.083315972366897e-05	0.0	0.0	0.0	0.0	0.0	0.0	0.0	0.0	0.0	0.0	0.0	0.0	0.0	0.0	0.0	0.0
0.41965044756713504	0.0819581270523912	0.049536597156240106	0.037080562084312645	0.0304837392275508	0.026453968095214282	0.024228634295144272	0.022690903635545333	0.02199913320331383	0.02269507092730576	0.022094980913803738	0.02358270407227751	0.025274624527012384	0.025908052874597857	0.026720674767881848	0.02654981580570419	0.02437448950675935	0.022586721341534565	0.01984464336317114	0.015464819722958444	0.011151672750912637	0.00826373956093414	0.004692370522245004	0.003158807154406494	0.0017419279558600457	0.0008918004367321765	0.0005209114700538414	0.0002833758397092897	0.00011668416929206048	0.0	0.0	0.0	0.0	0.0	0.0	0.0	0.0	0.0	0.0	0.0	0.0	0.0	0.0	0.0	0.0	0.0	0.0	0.0	0.0	0.0
2.4974401238730302e-05	0.0008741040433555606	0.003001090548854091	0.006526643523721519	0.008716066032316875	0.009731691682691907	0.01126761735887382	0.011126095751854349	0.012949227042281661	0.013710946280062936	0.013989827093895424	0.015771334382258185	0.019800537782106675	0.02650616451470576	0.03946787875760679	0.05639219799705302	0.07655486459712128	0.09388709905680011	0.10759804533686305	0.11162724873671154	0.10238672027838133	0.08480057940610874	0.0658949576683899	0.04380509977273295	0.029590503067688952	0.017244824055343274	0.00876185243458788	0.004399657018222988	0.0022060721094211764	0.00083248004129101	0.0004037528200261399	0.0001498464074323818	0.0	0.0	0.0	0.0	0.0	0.0	0.0	0.0	0.0	0.0	0.0	0.0	0.0	0.0	0.0	0.0	0.0	0.0
0.7468347052039487	0.05813483885204199	0.032741701119562996	0.021387858424617896	0.01589621247132395	0.01276942997630973	0.011707739515286262	0.010229699853861431	0.008780804636464695	0.0076108633833368725	0.007398525291132179	0.006740693554498029	0.0064492491142170765	0.006644933238405716	0.006370142766140818	0.00619943959397626	0.006461739590229117	0.005970447533755511	0.005791417377582926	0.004513225332350749	0.0033141396351948306	0.0027853761506851024	0.0019235333058542862	0.0014572222014047622	0.0008826603048508845	0.0005204365005017008	0.0002581365042488436	0.00011241428410836736	6.24523800602041e-05	1.2490476012040818e-05	1.2490476012040818e-05	2.4980952024081637e-05	0.0	0.0	0.0	0.0	0.0	0.0	0.0	0.0	0.0	0.0	0.0	0.0	0.0	0.0	0.0	0.0	0.0	0.0
0.00020413774715248673	2.4996458834998376e-05	0.00399110126065474	0.03063732637876301	0.041314980377779816	0.03864035928243499	0.035944907804727665	0.032687036003232875	0.03169967587925044	0.03000408275494305	0.03159552396743795	0.03302448819750535	0.03621986885191265	0.04291058766674721	0.05260504761825408	0.062062041210828464	0.06885691193747552	0.07533099477574011	0.07804311055933742	0.07359790696318022	0.06345767682911588	0.04798903488672438	0.03356607813893032	0.022221851904313555	0.014643758800836548	0.008707099827524434	0.004886807702242183	0.002395493971687344	0.0014539606889024054	0.0007915545297749485	0.0003832790354699751	0.00010415191181249323	4.166076472499729e-06	0.0	0.0	0.0	0.0	0.0	0.0	0.0	0.0	0.0	0.0	0.0	0.0	0.0	0.0	0.0	0.0	0.0
0.36598518123400814	0.06090862872240234	0.036980238867172846	0.027524732670461648	0.023394980955635383	0.01981530716851554	0.018765158397439637	0.01781502379503763	0.017348291007892785	0.016889892734804096	0.0173649600360051	0.01839010526491253	0.019986164706666778	0.02318661810423143	0.027703924722669044	0.03170032421259678	0.036338481284848685	0.03959310902377837	0.040551578140236536	0.03725944508805414	0.03204620654592734	0.024695165148396023	0.017923372477767683	0.011968362184642825	0.007442721052149054	0.004013068518040056	0.0023545002208646224	0.001145995682721719	0.0005209071285098723	0.0002500354216847387	8.334514056157956e-05	5.0007084336947735e-05	4.167257028078978e-06	0.0	0.0	0.0	0.0	0.0	0.0	0.0	0.0	0.0	0.0	0.0	0.0	0.0	0.0	0.0	0.0	0.0
0.8571011908234099	0.06606611611569904	0.031408071599403335	0.017620686494279215	0.009999916667361105	0.006324947292105899	0.0042624644794626715	0.002804143298805843	0.0018083182640144665	0.0010416579861834486	0.000687494270881076	0.00036249697919184005	0.00022916475696035867	0.00022499812501562488	5.8332847226273116e-05	0.0	0.0	0.0	0.0	0.0	0.0	0.0	0.0	0.0	0.0	0.0	0.0	0.0	0.0	0.0	0.0	0.0	0.0	0.0	0.0	0.0	0.0	0.0	0.0	0.0	0.0	0.0	0.0	0.0	0.0	0.0	0.0	0.0	0.0	0.0
0.0034955857293441713	0.02838548936117025	0.027098080552627524	0.021690130282438328	0.018473691446855848	0.01634050921393068	0.015123928721715545	0.014611465021227663	0.014036505747509552	0.014036505747509552	0.0140948349491911	0.015961369403000622	0.0204027214738956	0.025344038130632414	0.034997521008928535	0.05057141785790173	0.06748688634555053	0.08262331418191211	0.09630984471933238	0.09535157926313553	0.08947282900794527	0.07526966839848843	0.05659182474574718	0.04106375798380948	0.02749388584975231	0.016519663190524003	0.008970197944312279	0.004333026410629247	0.002087352145889666	0.0008332743097363937	0.00045830087035501655	0.0003708070678326952	3.749734393813771e-05	3.749734393813771e-05	2.499822929209181e-05	0.0	0.0	0.0	0.0	0.0	0.0	0.0	0.0	0.0	0.0	0.0	0.0	0.0	0.0	0.0
0.5418262113681286	0.34448836805411975	0.09520166725935973	0.016395544050877876	0.00208820926751408	0.0	0.0	0.0	0.0	0.0	0.0	0.0	0.0	0.0	0.0	0.0	0.0	0.0	0.0	0.0	0.0	0.0	0.0	0.0	0.0	0.0	0.0	0.0	0.0	0.0	0.0	0.0	0.0	0.0	0.0	0.0	0.0	0.0	0.0	0.0	0.0	0.0	0.0	0.0	0.0	0.0	0.0	0.0	0.0	0.0
0.19830690214829	0.05113088756211433	0.03165483834628816	0.02387776985050839	0.019601216627238932	0.017974040278872994	0.016497064824202372	0.015091017569332316	0.014861543981742246	0.015224529474839264	0.015358041380346212	0.01618831854271755	0.018816834182385608	0.023481406381034634	0.03162563261695851	0.0409881549906333	0.05085969150405334	0.05999691253718515	0.06472406844154056	0.0637978295970861	0.05862424325869183	0.0483813767580806	0.03788400318759674	0.02624760617325673	0.01684336132911102	0.010105182348057193	0.006283404052920782	0.0030999795559894694	0.0013851860196345946	0.0007259709861940346	0.0002711960580609899	9.178943503602736e-05	0.0	0.0	0.0	0.0	0.0	0.0	0.0	0.0	0.0	0.0	0.0	0.0	0.0	0.0	0.0	0.0	0.0	0.0
0.7454260607247469	0.13723692817946592	0.06227474052191449	0.029024879063003904	0.014049941458577256	0.006849971458452256	0.0029124878646338975	0.0014041608159966	0.000508331215286603	0.000312498697922092	0.0	0.0	0.0	0.0	0.0	0.0	0.0	0.0	0.0	0.0	0.0	0.0	0.0	0.0	0.0	0.0	0.0	0.0	0.0	0.0	0.0	0.0	0.0	0.0	0.0	0.0	0.0	0.0	0.0	0.0	0.0	0.0	0.0	0.0	0.0	0.0	0.0	0.0	0.0	0.0
0.02114905564488582	0.02079497454781761	0.0152921377333811	0.012167892759249848	0.010605770272184222	0.009655999800048321	0.009347740962600704	0.009114464004532238	0.009293587383049097	0.010714077431287439	0.01155970640428563	0.01183880562197469	0.01403827408376309	0.020082646693715685	0.0324338284914479	0.04999625090603104	0.06980812970198869	0.0881536961900874	0.09983004107340726	0.10509126960984429	0.09807629822792825	0.08462121653933632	0.06617150855209991	0.049208941172549966	0.03175482591707004	0.018653825325546325	0.009843454498496197	0.005727782452573962	0.002666022377925335	0.0013954960884452923	0.0005123761757575252	0.0002124486582409251	9.581017920669171e-05	3.749093968957502e-05	4.9987919586100025e-05	4.165659965508335e-06	0.0	0.0	0.0	0.0	0.0	0.0	0.0	0.0	0.0	0.0	0.0	0.0	0.0	0.0
0.5088473836725177	0.07687855977084235	0.04618542450787729	0.03533124604469906	0.028294973853379077	0.024860107251107485	0.022220464310695135	0.019347666788795258	0.017690603870366053	0.0164582153682177	0.01600023315458149	0.015567231788961796	0.016279185957432635	0.016695533424374645	0.01724927555540752	0.018852213303134264	0.01940179195949772	0.018798088132431803	0.017811344635779235	0.014085034806648236	0.011316324151483863	0.007843986277187489	0.005878826233221197	0.0036222229623954967	0.0019360157212803518	0.0011699363821070512	0.000711954168470839	0.00032058754954534857	0.00020401025880158546	6.661559471072177e-05	3.330779735536089e-05	1.6653898677680444e-05	2.4980848016520667e-05	0.0	0.0	0.0	0.0	0.0	0.0	0.0	0.0	0.0	0.0	0.0	0.0	0.0	0.0	0.0	0.0	0.0
0.6697064251523698	0.25108210680675386	0.06670943713782229	0.010910636099666308	0.0015913948033877546	0.0	0.0	0.0	0.0	0.0	0.0	0.0	0.0	0.0	0.0	0.0	0.0	0.0	0.0	0.0	0.0	0.0	0.0	0.0	0.0	0.0	0.0	0.0	0.0	0.0	0.0	0.0	0.0	0.0	0.0	0.0	0.0	0.0	0.0	0.0	0.0	0.0	0.0	0.0	0.0	0.0	0.0	0.0	0.0	0.0
0.6117099512085367	0.14399106670388873	0.08295382102574572	0.05473727192803363	0.03740817746592723	0.025529060295582103	0.01749992708363715	0.01196661680576331	0.007129136961929326	0.0038041508160382665	0.0016458264757230178	0.000779163420152416	0.0004958312673697193	0.00015833267361385994	0.00010416623264069733	8.749963541818576e-05	0.0	0.0	0.0	0.0	0.0	0.0	0.0	0.0	0.0	0.0	0.0	0.0	0.0	0.0	0.0	0.0	0.0	0.0	0.0	0.0	0.0	0.0	0.0	0.0	0.0	0.0	0.0	0.0	0.0	0.0	0.0	0.0	0.0	0.0
0.25561898412433853	0.03662235926496937	0.02237176549022876	0.016188174507271138	0.013454727280303346	0.012029667902829284	0.011033793074711447	0.010079586649443726	0.009858744114338097	0.009629567898662443	0.009762906787782825	0.010579607483645151	0.012746364431851327	0.016404850202091755	0.02384266011083795	0.035043126796949875	0.04923121796741531	0.06058585774407267	0.0703529313721405	0.0710154589774574	0.06636109837909913	0.056506521105046045	0.043468477853243884	0.03153048043668486	0.019842493437226553	0.012146339430809618	0.006521105046043585	0.004071002958456602	0.0017709071211300471	0.0008000333347222801	0.0003250135422309263	0.00011250468769532064	6.250260427517813e-05	2.916788199508313e-05	0.0	0.0	0.0	0.0	0.0	0.0	0.0	0.0	0.0	0.0	0.0	0.0	0.0	0.0	0.0	0.0
0.18848671463868902	0.04349148545214395	0.02633739026087391	0.0195540851913117	0.016191599201669994	0.01376244265648893	0.012612447448135633	0.012029116545347728	0.011612451614784938	0.012137449427294052	0.0122791155036854	0.013062445573143445	0.016008266632222365	0.020266582222574072	0.028145716059516417	0.03938316923679484	0.05387477552176866	0.06681222161574327	0.07466635555685185	0.07539551918533673	0.06956221015745767	0.057262261407244136	0.04390815038270674	0.029479043837317344	0.019337419427419053	0.011387452552281033	0.006295807100803747	0.003629151545201895	0.0015374935937766925	0.0008333298611255787	0.0003541651909783709	0.0001916658680588831	8.749963541818576e-05	2.4999895833767358e-05	0.0	0.0	0.0	0.0	0.0	0.0	0.0	0.0	0.0	0.0	0.0	0.0	0.0	0.0	0.0	0.0
0.7665908930345054	0.09263222637337977	0.053468202087030244	0.03699470969833229	0.02488062536103296	0.012716671722859672	0.005656009874121573	0.0032207256814432176	0.002052952885977999	0.0006275220359973237	0.0002202560788599878	2.4934650436979747e-05	1.662310029131983e-05	4.9869300873959495e-05	4.155775072829958e-05	2.4934650436979747e-05	4.155775072829958e-05	0.0001288290272577287	6.233662609244938e-05	5.402507594678946e-05	0.00012051747711206879	0.00012051747711206879	0.00012051747711206879	2.4934650436979747e-05	2.4934650436979747e-05	2.9090425509809707e-05	3.7401975655469626e-05	1.662310029131983e-05	0.0	0.0	0.0	0.0	0.0	0.0	0.0	0.0	0.0	0.0	0.0	0.0	0.0	0.0	0.0	0.0	0.0	0.0	0.0	0.0	0.0	0.0
0.3865150561872659	0.06230807371635951	0.038024841563160154	0.02855821434077358	0.023824900729580295	0.021108245382310906	0.019029087378802587	0.018262423906567057	0.017312427864883895	0.01712909529543627	0.01748326048641464	0.01811659118087008	0.019233253194778355	0.022145741059412253	0.026962387656718097	0.0317873675526352	0.03605401644159816	0.03694567939300253	0.03716651180620081	0.03385402560822663	0.028966545972725112	0.021645743142736904	0.014749938541922742	0.00990829204878313	0.005916642013991608	0.0030624872396365016	0.0016624930729455293	0.0010583289236294848	0.000587497552093533	0.00034999854167274303	0.00017916592014199942	3.3333194445023147e-05	3.749984375065104e-05	0.0	1.6666597222511573e-05	4.166649305627893e-06	0.0	0.0	0.0	0.0	0.0	0.0	0.0	0.0	0.0	0.0	0.0	0.0	0.0	0.0
0.11356456372710207	0.023005107158763128	0.014489013573304586	0.01123408435344702	0.0088241047904067	0.007766877140990048	0.007442216681720367	0.007042634578003837	0.006555643889099317	0.0063350412693391495	0.00674294800021644	0.007446378995300748	0.009685703701545466	0.015292340094318025	0.025993648309476338	0.041743842897636226	0.06111941261430753	0.08017448418528955	0.09353551077831102	0.0999288244377755	0.0951629753882398	0.08117343944458087	0.06387070189093906	0.04526099787305776	0.02864087974659835	0.01788546145489509	0.010068636550940474	0.005440143849557338	0.0023808433679776567	0.0012819925827571997	0.0005952108419944142	0.0002206026197601675	7.492164444684934e-05	1.2486940741141555e-05	4.162313580380519e-06	4.162313580380519e-06	0.0	0.0	0.0	0.0	0.0	0.0	0.0	0.0	0.0	0.0	0.0	0.0	0.0	0.0
0.6304322463979467	0.12893642552978726	0.07618269847751269	0.05108707427438105	0.03636636361363655	0.027337272189398423	0.018212348230431413	0.013012391563403638	0.007866601111657403	0.005224956458696178	0.002845809618253181	0.0016124865626119783	0.000524995625036458	0.00016666527778935175	0.00010416579861834485	7.499937500520829e-05	1.2499895834201382e-05	0.0	0.0	0.0	0.0	0.0	0.0	0.0	0.0	0.0	0.0	0.0	0.0	0.0	0.0	0.0	0.0	0.0	0.0	0.0	0.0	0.0	0.0	0.0	0.0	0.0	0.0	0.0	0.0	0.0	0.0	0.0	0.0	0.0
0.5389269211378286	0.07677051345619393	0.047112303698734585	0.03542068574714272	0.029124878646338975	0.024949896042099826	0.022516572847613135	0.021391577535093603	0.02062491406285807	0.020324915312852864	0.020262415573268446	0.020812413281611326	0.021983241736492763	0.020733246944804398	0.018641588993379195	0.017016595764184315	0.01392077533010279	0.01093745442727322	0.007324969479293836	0.004645813975775101	0.0027958216840763164	0.0017208261632243199	0.0009166628472381365	0.0005708309548710214	0.0003041653993108362	9.999958333506943e-05	7.916633680692997e-05	5.416644097316261e-05	1.2499947916883679e-05	4.166649305627893e-06	0.0	0.0	0.0	0.0	0.0	0.0	0.0	0.0	0.0	0.0	0.0	0.0	0.0	0.0	0.0	0.0	0.0	0.0	0.0	0.0
0.9472206134192226	0.028612619219246748	0.012791719965499855	0.005529189704957104	0.0025291772049050205	0.0013791724132183884	0.0008583369097371239	0.0004458351909799624	0.0003375014062558594	0.0001541673090304543	8.333368055700232e-05	5.8333576389901627e-05	0.0	0.0	0.0	0.0	0.0	0.0	0.0	0.0	0.0	0.0	0.0	0.0	0.0	0.0	0.0	0.0	0.0	0.0	0.0	0.0	0.0	0.0	0.0	0.0	0.0	0.0	0.0	0.0	0.0	0.0	0.0	0.0	0.0	0.0	0.0	0.0	0.0	0.0
0.8568277630040243	0.07075171354732387	0.03372161254478944	0.015531168458244378	0.008031927954022414	0.004078388287534698	0.0025385886279552707	0.0018935374192125382	0.001148607313632221	0.001177738658543183	0.0011277992101243908	0.0007532533469834492	0.0006325663466380347	0.00042448531155973385	0.00023721237998926303	0.00021640427648143292	0.00015397996595794267	0.0001165253796438485	0.00017894969016733878	8.323241403132036e-05	0.0001872729315704708	9.571727613601841e-05	4.57778277172262e-05	3.745458631409416e-05	8.323241403132035e-06	0.0	0.0	0.0	0.0	0.0	0.0	0.0	0.0	0.0	0.0	0.0	0.0	0.0	0.0	0.0	0.0	0.0	0.0	0.0	0.0	0.0	0.0	0.0	0.0	0.0
0.06158307673718026	0.014879104670397207	0.009904125399477503	0.007658301423744068	0.006245807309136212	0.00601247494802105	0.005420810746621889	0.0052749780209249125	0.005174978437589843	0.004966645972308449	0.00498331256953096	0.006133307777884259	0.008495797934175275	0.014470773038445673	0.025720726163640985	0.043462318907004555	0.06581222578239257	0.08747046887304637	0.10581622576572598	0.1117203678318007	0.10710372040116499	0.09294127941133579	0.07239136503597901	0.05153728526131141	0.03304152899362919	0.02017074928854463	0.011199953333527777	0.005904142066074725	0.002695822100741247	0.0010291623784900897	0.0004499981250078125	0.0001833325694476273	7.499968750130208e-05	4.1666493056278935e-05	1.2499947916883679e-05	1.6666597222511573e-05	0.0	0.0	0.0	0.0	0.0	0.0	0.0	0.0	0.0	0.0	0.0	0.0	0.0	0.0
0.018659139731228454	0.14540973505853358	0.10472348503771794	0.0743576293483872	0.06111471915538459	0.05391667082979468	0.048200696075002915	0.04436229205175601	0.04312584303342159	0.04332567317779887	0.04347554578608183	0.04471615793242411	0.0424389269121247	0.04444139148390535	0.04094436395730296	0.03840901900051623	0.03173552480391667	0.025116151271419293	0.018284458210521055	0.013459392849411334	0.00877171071256099	0.005536960250453781	0.00291418960550199	0.0013405272185309154	0.0007576892974305174	0.000291418960550199	0.00016236199230653945	8.32625601571997e-06	0.0	0.0	0.0	0.0	0.0	0.0	0.0	0.0	0.0	0.0	0.0	0.0	0.0	0.0	0.0	0.0	0.0	0.0	0.0	0.0	0.0	0.0
0.19091727293182328	0.30375759393984847	0.18279206980174503	0.1248197871613457	0.08527296515746227	0.05408468545046959	0.032254973040992695	0.015304549280398677	0.006054318024617282	0.0026083985432969158	0.0011708626048984557	0.0005375134378359459	0.000383342916906256	4.166770835937565e-05	0.0	0.0	0.0	0.0	0.0	0.0	0.0	0.0	0.0	0.0	0.0	0.0	0.0	0.0	0.0	0.0	0.0	0.0	0.0	0.0	0.0	0.0	0.0	0.0	0.0	0.0	0.0	0.0	0.0	0.0	0.0	0.0	0.0	0.0	0.0	0.0
0.5587745310365508	0.06898677239862726	0.043626928331056546	0.03313564122213707	0.027259021090860626	0.022656848698897145	0.020620231233132308	0.019983007363475826	0.019895545263719054	0.019187518741878518	0.01885016492853097	0.01774231166494519	0.0176381901176157	0.017350814646986307	0.016913504148202446	0.016167993869323292	0.014797754306467197	0.012736147669343285	0.010162263019358278	0.007904907873254922	0.005693366207976543	0.003910805317695666	0.002632192716489521	0.0015451637623696399	0.0009079398927131576	0.0005039482890747342	0.0002415619898044181	9.57918235431313e-05	3.331889514543698e-05	2.9154033252257355e-05	4.164861893179622e-06	1.2494585679538866e-05	0.0	0.0	0.0	0.0	0.0	0.0	0.0	0.0	0.0	0.0	0.0	0.0	0.0	0.0	0.0	0.0	0.0	0.0
0.6915366138962548	0.07145444024926839	0.020326946212477572	0.007205804606553077	0.009024947652805934	0.016122519492305067	0.022753857873725664	0.0231160213634831	0.01774601099811425	0.011547603684909438	0.005678057471599306	0.003384355369802225	0.0031512386407629577	0.004087868355652872	0.0055281967172169195	0.0072765721850114266	0.009466204318487405	0.011880627583536963	0.012838071292091099	0.012072116325247791	0.01043197362450723	0.008421341836543545	0.006098500143616556	0.003933844802537642	0.002481028044775063	0.0012571652173189079	0.0005827918225981692	0.00034967509355890154	0.00017900034551229481	3.746518859559659e-05	1.6651194931376264e-05	8.325597465688132e-06	4.162798732844066e-06	0.0	0.0	0.0	0.0	0.0	0.0	0.0	0.0	0.0	0.0	0.0	0.0	0.0	0.0	0.0	0.0	0.0
2.9151362201510872e-05	0.0003206649842166196	0.00841641471560764	0.03005088994944321	0.038138310720205224	0.033536559972681006	0.030271607406111792	0.02863913112282718	0.02696917451671206	0.02684007562696251	0.027468912154452244	0.027972814272506932	0.030979569059577057	0.038104994877689216	0.04605082331775818	0.057632243072387	0.07219543073219893	0.08023704221950143	0.08271074352631536	0.07566444283417872	0.06903459017349226	0.057553117946411464	0.043739536743209816	0.0289514671464148	0.017736521659462115	0.009886476266626688	0.005455469211997035	0.0026611029209664926	0.0013409626612695	0.000782922299126292	0.00035398082673263206	0.00021655297635408076	3.331584251601243e-05	2.498688188700932e-05	0.0	0.0	0.0	0.0	0.0	0.0	0.0	0.0	0.0	0.0	0.0	0.0	0.0	0.0	0.0	0.0
0.5027874535424409	0.10200663322277961	0.06258645689238512	0.04624922917951368	0.03812019799670006	0.0329411176480392	0.02971617139714338	0.02842869285511908	0.026012066465558908	0.024207929867835536	0.02182880285328578	0.01979550340827653	0.01720804653255779	0.01379977000383327	0.011395643405943234	0.008220696321727972	0.005783236946050899	0.0036207729871168813	0.002287461875635406	0.0013666438892685122	0.0007249879168680521	0.0004458259029016183	0.00022916284728587857	0.00019166347227546208	3.333277778703688e-05	1.2499791670138831e-05	0.0	0.0	0.0	0.0	0.0	0.0	0.0	0.0	0.0	0.0	0.0	0.0	0.0	0.0	0.0	0.0	0.0	0.0	0.0	0.0	0.0	0.0	0.0	0.0
0.8022483520696005	0.15141792848273736	0.03779614830123584	0.007483395694964125	0.0009541746181218176	0.00010000083334027784	0.0	0.0	0.0	0.0	0.0	0.0	0.0	0.0	0.0	0.0	0.0	0.0	0.0	0.0	0.0	0.0	0.0	0.0	0.0	0.0	0.0	0.0	0.0	0.0	0.0	0.0	0.0	0.0	0.0	0.0	0.0	0.0	0.0	0.0	0.0	0.0	0.0	0.0	0.0	0.0	0.0	0.0	0.0	0.0
0.000960822563940454	0.07484017486138783	0.12932006205832317	0.12002795120186009	0.10142709186877909	0.09178559098906493	0.08392015606087705	0.08076732704153998	0.07971915697178676	0.07618366268888899	0.06405899700106897	0.04622346819510937	0.03001010735424405	0.013085488251760468	0.004953851401095587	0.0016970372557909316	0.0007195770716956647	0.00013310096123850444	0.00014557917635461424	2.0797025193516318e-05	0.0	0.0	0.0	0.0	0.0	0.0	0.0	0.0	0.0	0.0	0.0	0.0	0.0	0.0	0.0	0.0	0.0	0.0	0.0	0.0	0.0	0.0	0.0	0.0	0.0	0.0	0.0	0.0	0.0	0.0
0.14329066500156104	0.036203559163284424	0.02417733374960974	0.019943802684982827	0.017050681652617337	0.015589551462170882	0.014960974086793631	0.014748673118950983	0.014399000936621918	0.01439483817254657	0.015547923821417422	0.017254657092309292	0.020526589655531273	0.024285565615568737	0.03395150379852222	0.04512852534082631	0.05732958684566552	0.07125819544177334	0.07773129357893642	0.07823915079612863	0.06881465292954522	0.05769174732022063	0.04220210219585805	0.03006348215214903	0.01956499115412634	0.011368508689770008	0.0065521906545946505	0.0038297429493183476	0.002010615048392132	0.0011863877614736184	0.0005036944531168696	0.00018732438339057135	1.248829222603809e-05	0.0	0.0	0.0	0.0	0.0	0.0	0.0	0.0	0.0	0.0	0.0	0.0	0.0	0.0	0.0	0.0	0.0
0.6711736298901245	0.10362959845666024	0.06172109050454377	0.04322934678894495	0.03314597144154767	0.025404272517802157	0.0197125821357589	0.014754228142617261	0.010350043125179688	0.007258363576514902	0.004500018750078125	0.0024333434722644677	0.001287505364605686	0.0006791694965395689	0.0004916687152863137	0.00014166725694690394	8.750036458485243e-05	0.0	0.0	0.0	0.0	0.0	0.0	0.0	0.0	0.0	0.0	0.0	0.0	0.0	0.0	0.0	0.0	0.0	0.0	0.0	0.0	0.0	0.0	0.0	0.0	0.0	0.0	0.0	0.0	0.0	0.0	0.0	0.0	0.0
0.9094886746466806	0.049398171639618356	0.021232438007935648	0.008950481213139573	0.003922074249066272	0.002982107355864811	0.0013933137576216342	0.0007943967991215885	0.000644667559496577	0.00029945847925002286	0.00014972923962501143	0.00018300240398612508	0.0001247743663541762	7.070547426736652e-05	0.0001330926574444546	5.822803763194889e-05	0.00010397863862848016	5.822803763194889e-05	1.247743663541762e-05	0.0	0.0	0.0	0.0	0.0	0.0	0.0	0.0	0.0	0.0	0.0	0.0	0.0	0.0	0.0	0.0	0.0	0.0	0.0	0.0	0.0	0.0	0.0	0.0	0.0	0.0	0.0	0.0	0.0	0.0	0.0
0.12082774254306644	0.046016718199168256	0.0277108734967372	0.020539382776754538	0.017101567643700674	0.014638841893840269	0.013334555667602863	0.012509480035669936	0.011888589787397178	0.012284459408779138	0.012767837051729743	0.013959612964521749	0.016013967947061815	0.021260282192534317	0.02835259898824059	0.04194967872054938	0.0576427839218595	0.07195242897265583	0.08228254256640193	0.08387435514922201	0.07678203835351574	0.06213069531373709	0.04955037545108302	0.03518239171924093	0.023106284742768088	0.013067864554250807	0.006917300752568986	0.0035461583978531365	0.001545975047712707	0.0007083982698414021	0.0003041945511671903	0.00013751260532215452	7.9173924276392e-05	3.333638916900716e-05	0.0	0.0	0.0	0.0	0.0	0.0	0.0	0.0	0.0	0.0	0.0	0.0	0.0	0.0	0.0	0.0
0.7246284421444732	0.18858514268571644	0.0638325354266405	0.017303950367287074	0.004974937813277334	0.000545826510501952	0.00012916505210351536	0.0	0.0	0.0	0.0	0.0	0.0	0.0	0.0	0.0	0.0	0.0	0.0	0.0	0.0	0.0	0.0	0.0	0.0	0.0	0.0	0.0	0.0	0.0	0.0	0.0	0.0	0.0	0.0	0.0	0.0	0.0	0.0	0.0	0.0	0.0	0.0	0.0	0.0	0.0	0.0	0.0	0.0	0.0
0.00037081942760479813	0.0009332983346457841	0.06274764696323888	0.11330825094058973	0.09341316367302893	0.07916369802799061	0.07117233103758609	0.06732247540717223	0.06479340358069906	0.06453091342407993	0.06561420613393665	0.06542671316492298	0.059589432062964305	0.053135507418471804	0.04618160152327621	0.03477369598640051	0.024499081284451833	0.01619522601235787	0.008937164856317887	0.004483165214637784	0.001799932502531155	0.000912465782533155	0.0004749821881679437	0.00022082505239386855	0.0	0.0	0.0	0.0	0.0	0.0	0.0	0.0	0.0	0.0	0.0	0.0	0.0	0.0	0.0	0.0	0.0	0.0	0.0	0.0	0.0	0.0	0.0	0.0	0.0	0.0
0.8508025064013156	0.03264983242084227	0.01821512584049795	0.012577804608947269	0.009550971126423382	0.008060453400503778	0.005887128671648937	0.005083581405999542	0.004625601099152736	0.00468388950184233	0.004350812915044653	0.004925370027270646	0.004979494972625268	0.0050752544913296	0.004292524512355059	0.004001082498907092	0.0034598330453608677	0.003538938734725316	0.0032599870932822615	0.003030996939858859	0.002502237858317547	0.0016320752753086164	0.0012948352311759686	0.0006911339176051794	0.00038720153215229927	0.00024148052542831568	7.910568936444824e-05	1.665382933988384e-05	2.914420134479672e-05	2.914420134479672e-05	2.914420134479672e-05	1.2490372004912879e-05	4.16345733497096e-06	0.0	0.0	0.0	0.0	0.0	0.0	0.0	0.0	0.0	0.0	0.0	0.0	0.0	0.0	0.0	0.0	0.0
0.00024993230999937515	9.16418469997709e-05	7.081415449982296e-05	0.00019994584799950014	0.0023202049444941996	0.08428967154728928	0.25124862016537186	0.22948368150292628	0.1898777414450253	0.12677399870868306	0.0682773415533293	0.03182887967842043	0.01207589611146981	0.002899214795992752	0.000312415387499219	0.0	0.0	0.0	0.0	0.0	0.0	0.0	0.0	0.0	0.0	0.0	0.0	0.0	0.0	0.0	0.0	0.0	0.0	0.0	0.0	0.0	0.0	0.0	0.0	0.0	0.0	0.0	0.0	0.0	0.0	0.0	0.0	0.0	0.0	0.0
0.7810657048612268	0.09739946023389864	0.04485972745143771	0.026846699763435844	0.017492419951354414	0.01156165661546663	0.00792573218272082	0.004710458801186153	0.003273581448039183	0.0022365308366374573	0.0012494585679538866	0.0006330590077633025	0.00027071602305667544	0.00012911071868856828	0.00014160530436810716	0.00010412154732949056	7.913237597041282e-05	2.082430946589811e-05	0.0	0.0	0.0	0.0	0.0	0.0	0.0	0.0	0.0	0.0	0.0	0.0	0.0	0.0	0.0	0.0	0.0	0.0	0.0	0.0	0.0	0.0	0.0	0.0	0.0	0.0	0.0	0.0	0.0	0.0	0.0	0.0
0.3423213608695833	0.2685450977614645	0.15591839115418105	0.09971961020402212	0.06383138282581252	0.035225790861709086	0.01948979889427263	0.009474092066176991	0.0034496694066818595	0.0015498514725672122	0.0004374580769342938	3.749640659436804e-05	0.0	0.0	0.0	0.0	0.0	0.0	0.0	0.0	0.0	0.0	0.0	0.0	0.0	0.0	0.0	0.0	0.0	0.0	0.0	0.0	0.0	0.0	0.0	0.0	0.0	0.0	0.0	0.0	0.0	0.0	0.0	0.0	0.0	0.0	0.0	0.0	0.0	0.0
0.6714555356019349	0.062328906962887655	0.0385540060249749	0.028249882292157115	0.022166574305940392	0.018895754601022496	0.01679159670168041	0.015429102378740088	0.014662438906504557	0.013749942708572048	0.012912446198140842	0.012495781267578051	0.011620784913396194	0.010804121649493128	0.010662455573101779	0.009366627639051503	0.007716634514022858	0.006324973645943142	0.004670813871608869	0.003662484739646918	0.002733321944491898	0.0020541581076745515	0.001362494322940321	0.0007291636284848813	0.0003624984895896267	0.0001833325694476273	4.583314236190682e-05	8.333298611255787e-06	0.0	0.0	0.0	0.0	0.0	0.0	0.0	0.0	0.0	0.0	0.0	0.0	0.0	0.0	0.0	0.0	0.0	0.0	0.0	0.0	0.0	0.0
0.8132227480254607	0.07249558436364849	0.042690038990902124	0.028072616389509114	0.01859149531775919	0.010826640450561536	0.006044422967974139	0.0040323924417635885	0.002341120405238778	0.0008414703235911621	0.0003624154363981738	0.0003165927950144966	0.00013330222947978806	2.9159862698703635e-05	0.0	0.0	0.0	0.0	0.0	0.0	0.0	0.0	0.0	0.0	0.0	0.0	0.0	0.0	0.0	0.0	0.0	0.0	0.0	0.0	0.0	0.0	0.0	0.0	0.0	0.0	0.0	0.0	0.0	0.0	0.0	0.0	0.0	0.0	0.0	0.0
0.2419243327891247	0.05857461766567821	0.03558458001532669	0.025526438543297905	0.020670209575850466	0.01750907939892713	0.015838969779762103	0.015468297071269116	0.01454369773098324	0.013868990104288142	0.013810682037783626	0.01456035717855596	0.016484523373204944	0.020124612667843933	0.026700929597174558	0.03500566421217472	0.0445140439143038	0.053260253889981006	0.060382167727318165	0.061806550494785596	0.055163595775164095	0.04564272148735548	0.03456418885149769	0.023648085829473895	0.014956019058408022	0.009129377269849732	0.005347682670842635	0.0027071602305667546	0.0015118448672242029	0.0006247292839769433	0.00032902408956119014	9.57918235431313e-05	7.913237597041282e-05	1.665944757271849e-05	2.082430946589811e-05	4.164861893179622e-06	0.0	0.0	0.0	0.0	0.0	0.0	0.0	0.0	0.0	0.0	0.0	0.0	0.0	0.0
0.7702904273054313	0.1812089229830741	0.038991046098179556	0.007165628381737885	0.0016044322440742552	0.000739542987502977	0.0	0.0	0.0	0.0	0.0	0.0	0.0	0.0	0.0	0.0	0.0	0.0	0.0	0.0	0.0	0.0	0.0	0.0	0.0	0.0	0.0	0.0	0.0	0.0	0.0	0.0	0.0	0.0	0.0	0.0	0.0	0.0	0.0	0.0	0.0	0.0	0.0	0.0	0.0	0.0	0.0	0.0	0.0	0.0
0.05691185531815684	0.10272027843927459	0.0757339839131376	0.054276507518859596	0.04085829905577112	0.033780745724325136	0.030591683458508885	0.02788972339256274	0.02640760045962464	0.026074539126380122	0.023905477193625208	0.025545804259854452	0.02558327365984446	0.028647437925694016	0.03475078685739979	0.041903278988825794	0.04652034172092791	0.050762710453129946	0.05340222151909274	0.05183266998617796	0.04330629985511832	0.03544605239054772	0.025291844993255506	0.017069393328781494	0.00989608486402771	0.005358124198571167	0.0028976335992272977	0.0013822045329647454	0.0006619593998234775	0.0002914286665889524	0.0001540408666255891	8.326533331112925e-05	3.33061333244517e-05	8.326533331112925e-06	8.326533331112925e-06	1.2489799996669387e-05	0.0	0.0	0.0	0.0	0.0	0.0	0.0	0.0	0.0	0.0	0.0	0.0	0.0	0.0
0.8804288986050385	0.07955860920258172	0.026483447845096816	0.007686862377680616	0.0032854465958775765	0.0014990630855715179	0.0006329377472413075	0.00014157818030397667	7.078909015198833e-05	4.164064126587549e-05	2.9148448886112847e-05	0.00010410160316468874	3.7476577139287944e-05	0.0	0.0	0.0	0.0	0.0	0.0	0.0	0.0	0.0	0.0	0.0	0.0	0.0	0.0	0.0	0.0	0.0	0.0	0.0	0.0	0.0	0.0	0.0	0.0	0.0	0.0	0.0	0.0	0.0	0.0	0.0	0.0	0.0	0.0	0.0	0.0	0.0
0.3614877389417209	0.04235032428176899	0.02677563533817361	0.021027287988036773	0.015741307707367466	0.014262566178890235	0.013391983138181107	0.011742457376837493	0.010476154772169668	0.00967221923696937	0.01102599669261754	0.01210068771894747	0.013341997509049481	0.016378624478795678	0.021572964439390344	0.029020823180002417	0.03780996296897975	0.047511340489609234	0.05259737825375205	0.05325552237065177	0.04980234849147537	0.04119232387355302	0.032103270309785936	0.022751792193077824	0.014516659793642661	0.008622521025205254	0.004786123989353061	0.00245346129654391	0.0011913241609703877	0.0005914966113908917	0.0002624245529410295	9.164032007464521e-05	5.415109822592671e-05	1.2496407282906164e-05	8.33093818860411e-06	1.2496407282906164e-05	0.0	4.165469094302055e-06	0.0	0.0	0.0	0.0	0.0	0.0	0.0	0.0	0.0	0.0	0.0	0.0
0.9473585589186894	0.04960587625388815	0.0030355648274225182	0.0	0.0	0.0	0.0	0.0	0.0	0.0	0.0	0.0	0.0	0.0	0.0	0.0	0.0	0.0	0.0	0.0	0.0	0.0	0.0	0.0	0.0	0.0	0.0	0.0	0.0	0.0	0.0	0.0	0.0	0.0	0.0	0.0	0.0	0.0	0.0	0.0	0.0	0.0	0.0	0.0	0.0	0.0	0.0	0.0	0.0	0.0
3.7501406302736355e-05	0.02691767607951965	0.09655778758370105	0.07419861578142514	0.05848135971765608	0.04969353017404819	0.04464750761486889	0.041647395110649986	0.039793158910125796	0.03959731823276706	0.040909867453362836	0.04124738011008746	0.044672508552404046	0.04720177006637749	0.05176027434362122	0.05470205132692476	0.05433120408681992	0.04858515527665621	0.041793233912938405	0.03350125629711114	0.025225945972973986	0.02007575284073153	0.012675475330324888	0.006425240946535495	0.003000112504218908	0.0013333833352084036	0.0005000187507031514	0.0002458425524290494	0.00015833927105599792	7.500281260547271e-05	8.333645845052522e-06	0.0	0.0	0.0	0.0	0.0	0.0	0.0	0.0	0.0	0.0	0.0	0.0	0.0	0.0	0.0	0.0	0.0	0.0	0.0
0.4380583333333333	0.22125	0.13173333333333334	0.08849166666666666	0.05704583333333333	0.034291666666666665	0.018408333333333332	0.007095833333333333	0.0024083333333333335	0.0009166666666666666	0.0002458333333333333	5.4166666666666664e-05	0.0	0.0	0.0	0.0	0.0	0.0	0.0	0.0	0.0	0.0	0.0	0.0	0.0	0.0	0.0	0.0	0.0	0.0	0.0	0.0	0.0	0.0	0.0	0.0	0.0	0.0	0.0	0.0	0.0	0.0	0.0	0.0	0.0	0.0	0.0	0.0	0.0	0.0
0.44163420071251486	0.07543073814037793	0.04618012875268235	0.03432988187253901	0.028188087251817748	0.023771328569345194	0.02220462926310965	0.020071251484405927	0.019450405216775348	0.018621221275443238	0.019817079522490053	0.020075418237879956	0.020950436467426406	0.02320881685035105	0.02615471155649076	0.027708910602304213	0.027529740202920896	0.026400550011458572	0.02250880226671389	0.017662867976416176	0.012858601220858768	0.00976270338965395	0.0064959686660138755	0.00411675243234234	0.002433384028833934	0.0013666951394820726	0.0006041792537344528	0.00029167274318214965	8.750182295464489e-05	7.500156253255276e-05	8.333506948061418e-06	0.0	0.0	0.0	0.0	0.0	0.0	0.0	0.0	0.0	0.0	0.0	0.0	0.0	0.0	0.0	0.0	0.0	0.0	0.0
0.020004582474119435	0.05868899581328501	0.041842154596013245	0.030910870878376972	0.025424399591743214	0.021808410922951948	0.0195921598033702	0.018313232935491263	0.017442562852798434	0.017213439146826638	0.01813409985627695	0.019163073590368472	0.02217500885250682	0.027240725697265097	0.03611822783228145	0.048645045720594055	0.06370888791684892	0.07706888291778625	0.08272615551250807	0.08050990439292632	0.07300714449374075	0.061192693036722284	0.04642879460101231	0.03025682684496657	0.01892561811327043	0.010743818867295715	0.006494615592909663	0.0032952154804307527	0.001728842508696286	0.0008040159136828511	0.0003457685017392572	4.582474119435939e-05	0.0	0.0	0.0	0.0	0.0	0.0	0.0	0.0	0.0	0.0	0.0	0.0	0.0	0.0	0.0	0.0	0.0	0.0
4.5781066615613844e-05	0.005177422442711238	0.036233633268684916	0.06971207871013926	0.08160683219990511	0.07858528180327459	0.07101892006625769	0.062453698693991026	0.060738989653478945	0.05424224010920865	0.0560901304344207	0.054987222920499096	0.055282718895927146	0.053438990485861974	0.05202393933592482	0.050288420719678366	0.04362935648467999	0.036150394965747436	0.027135686757618387	0.021284034061113562	0.013630272106012302	0.007741162173185613	0.004419953885980173	0.002001881185646387	0.0011861458168590858	0.00042035342983427255	0.00021225767249057325	0.0002039338421968253	5.82668120562358e-05	0.0	0.0	0.0	0.0	0.0	0.0	0.0	0.0	0.0	0.0	0.0	0.0	0.0	0.0	0.0	0.0	0.0	0.0	0.0	0.0	0.0
0.26568663797951353	0.07389371867983555	0.044717800892273216	0.032895805649397446	0.0269264895172477	0.023419047658720077	0.020890523658570113	0.01975331269968883	0.018849375783654986	0.018795222880851118	0.019345083124705804	0.01981579681830868	0.023344066716376254	0.025864259500710238	0.031037944522433882	0.03802783459204119	0.043126538671421015	0.04800029992376938	0.04599247691211817	0.04349727777523213	0.03708224159692745	0.028147012634288784	0.020873861226938153	0.013654862722391392	0.007381457212958373	0.004565506267157097	0.002445211841990161	0.0011163829193413341	0.0004957073410508162	0.0002957581614672937	3.332486326392042e-05	2.9159255355930367e-05	0.0	0.0	0.0	0.0	0.0	0.0	0.0	0.0	0.0	0.0	0.0	0.0	0.0	0.0	0.0	0.0	0.0	0.0
0.11920267663320876	0.2162847964400445	0.14319404340779074	0.10720699324591776	0.08507810319037679	0.07043661954225572	0.0597284200614159	0.04894522151806436	0.04029532964171281	0.03095377974441986	0.02512051932684175	0.01741228234647067	0.012483177293617163	0.009074886563917951	0.005433265417515615	0.0033332916671874936	0.002341637396199214	0.0013833160418828098	0.001091653021003904	0.0005749928125898426	0.00023749703128710892	5.833260417578114e-05	7.083244792773424e-05	5.833260417578114e-05	0.0	0.0	0.0	0.0	0.0	0.0	0.0	0.0	0.0	0.0	0.0	0.0	0.0	0.0	0.0	0.0	0.0	0.0	0.0	0.0	0.0	0.0	0.0	0.0	0.0	0.0
0.7028288772050677	0.23166748969827247	0.053880213628573446	0.00994692483577407	0.0014109113242232725	0.0002655833080890866	0.0	0.0	0.0	0.0	0.0	0.0	0.0	0.0	0.0	0.0	0.0	0.0	0.0	0.0	0.0	0.0	0.0	0.0	0.0	0.0	0.0	0.0	0.0	0.0	0.0	0.0	0.0	0.0	0.0	0.0	0.0	0.0	0.0	0.0	0.0	0.0	0.0	0.0	0.0	0.0	0.0	0.0	0.0	0.0
0.25622809904958727	0.038891504618730754	0.02372906779555085	0.017595760017666592	0.014208274132191116	0.012662447239803167	0.011366619305752893	0.010787455052270616	0.01048328965295978	0.010624955729351128	0.01077912175365936	0.012037449843958983	0.014133274444689814	0.01824992395865017	0.025912392031699868	0.03674151357702676	0.04906229557376844	0.06158724338648589	0.06865804725813643	0.06849554793521694	0.06384973395944184	0.053466443889817125	0.04125399477502177	0.029120711997033345	0.018416589930875287	0.010762455156436848	0.005324977812592447	0.002845821475743851	0.0014666605555810183	0.000741663576401765	0.00032916529514460355	0.00010833288194632522	2.0833246528139467e-05	3.749984375065104e-05	2.0833246528139467e-05	0.0	0.0	0.0	0.0	0.0	0.0	0.0	0.0	0.0	0.0	0.0	0.0	0.0	0.0	0.0
0.0002458087524580875	0.0001624837516248375	0.133999100089991	0.32300936573009364	0.24450471619504716	0.15000166650001667	0.08469569709695697	0.03477568909775689	0.01645668766456688	0.008394993833949939	0.0033496650334966503	0.00040412625404126257	0.0	0.0	0.0	0.0	0.0	0.0	0.0	0.0	0.0	0.0	0.0	0.0	0.0	0.0	0.0	0.0	0.0	0.0	0.0	0.0	0.0	0.0	0.0	0.0	0.0	0.0	0.0	0.0	0.0	0.0	0.0	0.0	0.0	0.0	0.0	0.0	0.0	0.0
0.5870860485658572	0.17677205379910335	0.09841919301344977	0.06200313328111198	0.03787020216329728	0.021124647922534625	0.009058182363627272	0.004895751737471042	0.0019958000699988334	0.0005166580556990717	0.00011249812503124948	5.4165763903934935e-05	9.166513891435143e-05	0.0	0.0	0.0	0.0	0.0	0.0	0.0	0.0	0.0	0.0	0.0	0.0	0.0	0.0	0.0	0.0	0.0	0.0	0.0	0.0	0.0	0.0	0.0	0.0	0.0	0.0	0.0	0.0	0.0	0.0	0.0	0.0	0.0	0.0	0.0	0.0	0.0
0.4129529015699477	0.1655069831005633	0.09472184260524649	0.06901436618779375	0.05212742908569715	0.042281923935868805	0.03563214559514683	0.02951568281057298	0.02494916836105463	0.019828505716476118	0.016049465017832738	0.012682910569647678	0.009562181260624646	0.005858138062064598	0.003520715976134129	0.002904069864337855	0.0012791240291990266	0.000574980833972201	0.0005166494450184994	0.00023749208359721342	0.0001874937502083264	6.666444451851606e-05	2.9165694476850772e-05	0.0	0.0	0.0	0.0	0.0	0.0	0.0	0.0	0.0	0.0	0.0	0.0	0.0	0.0	0.0	0.0	0.0	0.0	0.0	0.0	0.0	0.0	0.0	0.0	0.0	0.0	0.0
0.43422445187043224	0.10898007483395696	0.06803806698389153	0.05059625496879141	0.0412711772598105	0.03551279593996617	0.03280027333561113	0.030696089134076118	0.029137742814523453	0.02820023500195835	0.027296060800506672	0.024579371494762456	0.022596021633513614	0.018825156876307304	0.015808465070542253	0.011641763681364012	0.007737564479703998	0.00547921232676939	0.0031750264585538213	0.0017916815973466446	0.0007625063542196185	0.000445837048642072	0.00022500187501562512	0.00010416753472945607	4.5833715280960675e-05	1.250010416753473e-05	1.6666805556712972e-05	0.0	0.0	0.0	0.0	0.0	0.0	0.0	0.0	0.0	0.0	0.0	0.0	0.0	0.0	0.0	0.0	0.0	0.0	0.0	0.0	0.0	0.0	0.0
0.000674957815136554	0.500864529300252	0.316830198112618	0.13469574818240526	0.037843468116576046	0.008528633627064975	0.0005624648459471283	0.0	0.0	0.0	0.0	0.0	0.0	0.0	0.0	0.0	0.0	0.0	0.0	0.0	0.0	0.0	0.0	0.0	0.0	0.0	0.0	0.0	0.0	0.0	0.0	0.0	0.0	0.0	0.0	0.0	0.0	0.0	0.0	0.0	0.0	0.0	0.0	0.0	0.0	0.0	0.0	0.0	0.0	0.0
3.33179237935788e-05	2.082370237098675e-05	2.082370237098675e-05	0.0032026854246577623	0.023568266343482806	0.04901899538130281	0.0650657404283852	0.07313284272690547	0.0746613024809359	0.07211248131072712	0.07091303605415829	0.07122539158972309	0.06834755592205272	0.06561965091145346	0.06599031281365701	0.0641245090812166	0.060205488294996896	0.05064324416623978	0.03996901433087197	0.028032868131822365	0.021635826763455237	0.013556230243512376	0.008158726588952609	0.005226749295117674	0.002936142034309132	0.0013535406541141388	0.0005080983378520767	0.00028736709271961716	0.00034567345935838006	8.3294809483947e-05	0.0	0.0	0.0	0.0	0.0	0.0	0.0	0.0	0.0	0.0	0.0	0.0	0.0	0.0	0.0	0.0	0.0	0.0	0.0	0.0
0.3843840341245178	0.05576476077013438	0.03388291358065833	0.025251809949096482	0.020561354983295983	0.017724587814814508	0.016129166631953414	0.015333538835800752	0.015312710883021887	0.014854495921886845	0.015429347418583532	0.01677483316809824	0.018520215610967165	0.022035974040039655	0.026618123651390057	0.03239579775224734	0.037894377285867815	0.042738959102231924	0.04278061500778965	0.03904408027926119	0.03377460822620823	0.025572560421891013	0.01864518332764036	0.012355141588422991	0.007747998433737951	0.004282227091334739	0.0021827694512251	0.0011205438595029617	0.0005415267722505019	0.00022494189001174696	7.081503944814257e-05	2.9159133890411643e-05	8.331181111546184e-06	1.2496771667319276e-05	0.0	0.0	0.0	0.0	0.0	0.0	0.0	0.0	0.0	0.0	0.0	0.0	0.0	0.0	0.0	0.0
0.7178698392347206	0.06030571212108598	0.03957523332195516	0.029264109630098324	0.025197106058461614	0.02083038472105434	0.01694237925953061	0.01553120811236086	0.013470648472688218	0.011747271319507464	0.011330996644826122	0.00957431751767086	0.006980926294406101	0.005865310166260105	0.004512417473545745	0.003271918942995346	0.0024476950871262894	0.0017233771531807549	0.0013820319199420545	0.0010323611932097276	0.0007159924404519078	0.00032885699299826	9.158042842989519e-05	8.325493493626835e-06	0.0	0.0	0.0	0.0	0.0	0.0	0.0	0.0	0.0	0.0	0.0	0.0	0.0	0.0	0.0	0.0	0.0	0.0	0.0	0.0	0.0	0.0	0.0	0.0	0.0	0.0
0.29849764045833005	0.25493046328653124	0.15242680839188802	0.10701448212954363	0.07822932329261233	0.0500939235033675	0.03007634668810316	0.015619207877078916	0.007568026856707304	0.003507032808666786	0.0015869115203112178	0.0003498702564465677	9.996293041330506e-05	0.0	0.0	0.0	0.0	0.0	0.0	0.0	0.0	0.0	0.0	0.0	0.0	0.0	0.0	0.0	0.0	0.0	0.0	0.0	0.0	0.0	0.0	0.0	0.0	0.0	0.0	0.0	0.0	0.0	0.0	0.0	0.0	0.0	0.0	0.0	0.0	0.0
0.5578398154114785	0.1585756750576839	0.10193526929552872	0.0740557507223481	0.047972228573804225	0.02963809840563743	0.01582306109298023	0.006934541750680774	0.0030556883613611324	0.0016546448541792254	0.0008023780323029912	0.0006942856548942981	0.0003658511235371152	7.483318435986447e-05	3.325919304882865e-05	4.157399131103582e-05	7.483318435986447e-05	4.157399131103582e-05	0.0001330367721953146	0.00012472197393310745	4.157399131103582e-05	5.404618870434656e-05	3.325919304882865e-05	0.0	0.0	0.0	0.0	0.0	0.0	0.0	0.0	0.0	0.0	0.0	0.0	0.0	0.0	0.0	0.0	0.0	0.0	0.0	0.0	0.0	0.0	0.0	0.0	0.0	0.0	0.0
0.05133642165602973	0.3789096998883538	0.2257336155038243	0.14958924197230508	0.09650730699371782	0.051786339171151954	0.025387012381063473	0.012176934228724734	0.005978070687040709	0.0012830980986819082	0.0005040742530536068	0.0008081851660528903	0.0	0.0	0.0	0.0	0.0	0.0	0.0	0.0	0.0	0.0	0.0	0.0	0.0	0.0	0.0	0.0	0.0	0.0	0.0	0.0	0.0	0.0	0.0	0.0	0.0	0.0	0.0	0.0	0.0	0.0	0.0	0.0	0.0	0.0	0.0	0.0	0.0	0.0
0.4576836859692836	0.02613728218931509	0.014970708577428521	0.008937425521453988	0.007741602153315389	0.008574928542262147	0.009554087049274589	0.009454087882600978	0.006916609028258098	0.005841617986516779	0.0050249581253489555	0.005233289722585645	0.007012441562986975	0.010787410104915792	0.016841526320613996	0.02551228739760502	0.0367913600719994	0.0464329463921134	0.05265372788560095	0.05530787243439638	0.05073291055907867	0.04250797910017416	0.032637228023099804	0.02320813993216723	0.014670711077407689	0.00914992375063541	0.004841626319780669	0.0025208123265639455	0.0013624886459279507	0.0005791618403179974	0.00025416454862876143	7.916600694994208e-05	1.6666527778935175e-05	1.2499895834201382e-05	8.333263889467588e-06	4.166631944733794e-06	4.166631944733794e-06	0.0	0.0	0.0	0.0	0.0	0.0	0.0	0.0	0.0	0.0	0.0	0.0	0.0
0.00017899289439835494	6.2439381766868e-05	7.908988357136613e-05	0.02865135098009016	0.14857242760153686	0.17913442366369317	0.15566970399570418	0.13661320468045607	0.11420162925160157	0.08616634683827784	0.06272244029754447	0.042567007863199474	0.024834223441408964	0.011022632194577765	0.005319835326537153	0.0029180004412382977	0.0008158745884204085	0.0004703766759770723	0.0	0.0	0.0	0.0	0.0	0.0	0.0	0.0	0.0	0.0	0.0	0.0	0.0	0.0	0.0	0.0	0.0	0.0	0.0	0.0	0.0	0.0	0.0	0.0	0.0	0.0	0.0	0.0	0.0	0.0	0.0	0.0
0.21473213169670757	0.019753672824846046	0.016637084072898177	0.010420572819012859	0.006016516253760323	0.004549886252843679	0.003991566877494729	0.004345724690216078	0.0048290459405181535	0.005937351566210845	0.00744564719215353	0.009583093755989433	0.012020532820012832	0.0160537653225336	0.02332441688957776	0.035349116272093195	0.05188203628242627	0.0695857603559911	0.0813729656758581	0.08607701474129813	0.0844187228652617	0.0725356866078348	0.05687774472304859	0.04062398440038999	0.026895160954309476	0.016362090947726306	0.009299767505812354	0.004837379065523362	0.00238744031399215	0.0011166387506978991	0.00045832187528645115	0.00019166187511978868	5.8331875036457424e-05	2.0832812513020508e-05	8.333125005208204e-06	0.0	0.0	0.0	0.0	0.0	0.0	0.0	0.0	0.0	0.0	0.0	0.0	0.0	0.0	0.0
0.8575636869692752	0.09086590945075458	0.0331788901759152	0.012516562361980317	0.003970800243331306	0.001433321388988425	0.0002666644444629628	0.00014583211806568278	5.8332847226273116e-05	0.0	0.0	0.0	0.0	0.0	0.0	0.0	0.0	0.0	0.0	0.0	0.0	0.0	0.0	0.0	0.0	0.0	0.0	0.0	0.0	0.0	0.0	0.0	0.0	0.0	0.0	0.0	0.0	0.0	0.0	0.0	0.0	0.0	0.0	0.0	0.0	0.0	0.0	0.0	0.0	0.0
0.4025851684194292	0.3190069485258871	0.15244240476517984	0.07387862796833773	0.03170812022992243	0.013113414781561188	0.005535478331186668	0.0013130087909064762	0.0003584722413268475	5.835594626251005e-05	0.0	0.0	0.0	0.0	0.0	0.0	0.0	0.0	0.0	0.0	0.0	0.0	0.0	0.0	0.0	0.0	0.0	0.0	0.0	0.0	0.0	0.0	0.0	0.0	0.0	0.0	0.0	0.0	0.0	0.0	0.0	0.0	0.0	0.0	0.0	0.0	0.0	0.0	0.0	0.0
0.7503458563904261	0.11575771718114541	0.05707047136475765	0.032585505700380026	0.01937629175278352	0.010654876991799454	0.005629541969464631	0.0032460497366491098	0.0025460030668711248	0.001158410560704047	0.0007292152810187346	0.00040419361290752715	0.0001916794452963531	0.00020418027868524568	5.417027801853457e-05	4.583638909260618e-05	0.0	0.0	0.0	0.0	0.0	0.0	0.0	0.0	0.0	0.0	0.0	0.0	0.0	0.0	0.0	0.0	0.0	0.0	0.0	0.0	0.0	0.0	0.0	0.0	0.0	0.0	0.0	0.0	0.0	0.0	0.0	0.0	0.0	0.0
0.7148026631202865	0.1905873622685716	0.06773697309781589	0.018972856017242745	0.005936573713151762	0.0017092663078597068	0.00013757509307163492	0.00011673038200017509	0.0	0.0	0.0	0.0	0.0	0.0	0.0	0.0	0.0	0.0	0.0	0.0	0.0	0.0	0.0	0.0	0.0	0.0	0.0	0.0	0.0	0.0	0.0	0.0	0.0	0.0	0.0	0.0	0.0	0.0	0.0	0.0	0.0	0.0	0.0	0.0	0.0	0.0	0.0	0.0	0.0	0.0
0.9562309473438724	0.03344938448468291	0.007350368976029051	0.0017074511502390432	0.0005788675850810415	0.00022904832503206678	0.0001707451150239043	0.00014992254002098917	5.830321000816245e-05	7.496127001049458e-05	0.0	0.0	0.0	0.0	0.0	0.0	0.0	0.0	0.0	0.0	0.0	0.0	0.0	0.0	0.0	0.0	0.0	0.0	0.0	0.0	0.0	0.0	0.0	0.0	0.0	0.0	0.0	0.0	0.0	0.0	0.0	0.0	0.0	0.0	0.0	0.0	0.0	0.0	0.0	0.0
0.3044641183210082	0.03589209457348193	0.02209353192375794	0.016494115196333717	0.013011144672429956	0.011911259243828768	0.010482241433184044	0.01003228830330174	0.00941568586605562	0.009436517029476097	0.00947817935631705	0.009861472763253828	0.011490469742735132	0.01593584001666493	0.0230392667430476	0.03270076033746485	0.04472450786376419	0.05592750755129674	0.06459327153421518	0.06665555671284241	0.062139360483282995	0.05201541506093115	0.04028330382251849	0.02755546297260702	0.017956462868451203	0.01075721279033434	0.005953546505572336	0.002991355067180502	0.0014540152067492968	0.0007040933236121238	0.0003874596396208728	0.0001249869805228622	2.499739610457244e-05	1.249869805228622e-05	0.0	0.0	0.0	0.0	0.0	0.0	0.0	0.0	0.0	0.0	0.0	0.0	0.0	0.0	0.0	0.0
0.05895808767463469	0.022570739288586297	0.0148332715280353	0.011358286007141637	0.009245794809188294	0.00820829913208695	0.00755413519110337	0.0073166361806825805	0.007074970520956163	0.0073833025695726265	0.007741634409856626	0.008787463385569226	0.011345786059224754	0.0172832613197445	0.028429048212299114	0.04567480968829297	0.06460389748376048	0.08484131316119516	0.10125791142536907	0.10681205494977104	0.09860792246698973	0.0856996429181545	0.06789138378590089	0.047483135486935474	0.030345706892887948	0.01819575751767701	0.010229124045316477	0.0052083116320348665	0.0026416556597680845	0.0013124945312727864	0.000624997395844184	0.00026666555556018517	0.00014166607639134836	4.9999791667534716e-05	2.0833246528139467e-05	0.0	0.0	0.0	0.0	0.0	0.0	0.0	0.0	0.0	0.0	0.0	0.0	0.0	0.0	0.0
0.9838356997380225	0.012653219323856608	0.0015452088114387102	0.00042482829856266426	0.0003456936154970699	0.00011245454961952877	8.746464970407793e-05	0.00016659933276967225	6.24747497886271e-05	3.748484987317626e-05	8.329966638483612e-05	0.00010412458298104516	0.00011661953293877058	8.746464970407793e-05	5.830976646938529e-05	3.3319866553934455e-05	3.748484987317626e-05	4.9979799830901675e-05	7.913468306559433e-05	3.3319866553934455e-05	2.082491659620903e-05	2.4989899915450838e-05	0.0	0.0	0.0	0.0	0.0	0.0	0.0	0.0	0.0	0.0	0.0	0.0	0.0	0.0	0.0	0.0	0.0	0.0	0.0	0.0	0.0	0.0	0.0	0.0	0.0	0.0	0.0	0.0
0.5064708333333333	0.11115	0.06810416666666666	0.0497375	0.040766666666666666	0.03460833333333333	0.030870833333333333	0.027483333333333332	0.0241125	0.021579166666666667	0.019779166666666667	0.016583333333333332	0.013433333333333334	0.0105875	0.008945833333333333	0.006791666666666666	0.004504166666666667	0.002175	0.0010458333333333333	0.0006583333333333334	0.0003541666666666667	0.0001	5e-05	2.9166666666666666e-05	5.833333333333333e-05	2.0833333333333333e-05	0.0	0.0	0.0	0.0	0.0	0.0	0.0	0.0	0.0	0.0	0.0	0.0	0.0	0.0	0.0	0.0	0.0	0.0	0.0	0.0	0.0	0.0	0.0	0.0
0.28210414948475077	0.12884562517181916	0.07798715417489316	0.05779371704196136	0.04781362723781438	0.04092836494805855	0.03752530427611026	0.03459708927931755	0.03235198560467848	0.030285990386457736	0.031139879539149776	0.028665683652812836	0.028553220203433885	0.02872399803397229	0.025883254608918767	0.021638800723098327	0.018881363556844024	0.015607427586034539	0.01119636118261565	0.007472571414290355	0.004719299560976016	0.003015686568531894	0.002111813660560318	0.0012912470113879656	0.0005914744374744874	0.0002624147152175543	1.2495938819883538e-05	0.0	0.0	0.0	0.0	0.0	0.0	0.0	0.0	0.0	0.0	0.0	0.0	0.0	0.0	0.0	0.0	0.0	0.0	0.0	0.0	0.0	0.0	0.0
0.00019150309110967716	0.0001290564309652172	0.07596428051039737	0.2135467621406715	0.17202389625528194	0.13907703836306487	0.12627963614412688	0.09956079182365063	0.07864532378593285	0.045615203680189835	0.024171020586582295	0.01427946961969984	0.006873295726566891	0.002414604192252451	0.000720218146999438	0.0002706021939593264	0.0002372973085489478	0.0	0.0	0.0	0.0	0.0	0.0	0.0	0.0	0.0	0.0	0.0	0.0	0.0	0.0	0.0	0.0	0.0	0.0	0.0	0.0	0.0	0.0	0.0	0.0	0.0	0.0	0.0	0.0	0.0	0.0	0.0	0.0	0.0
0.1118034931041808	0.12096320702453003	0.09088485585634369	0.06899151508082958	0.055866340654717524	0.051146942804896844	0.04440316070528547	0.04021276861621257	0.03945050047277286	0.037642717006910395	0.0384508045469503	0.040879232566760945	0.04069178958066921	0.04266618903416877	0.04064180478437809	0.036218150312613245	0.029553510807129497	0.02233903854244334	0.01691152274516501	0.012154636298125987	0.008064213801635335	0.004706901650747898	0.0026408634040479355	0.0013787472976969505	0.0006248099536391014	0.00032490117589233276	0.0001541197885643117	6.248099536391015e-05	4.165399690927343e-05	3.3323197527418744e-05	4.9984796291128116e-05	2.4992398145564058e-05	2.0826998454636715e-05	0.0	0.0	0.0	0.0	0.0	0.0	0.0	0.0	0.0	0.0	0.0	0.0	0.0	0.0	0.0	0.0	0.0
0.00039907381618493746	0.00039491679726634434	0.01546826739608492	0.048416799344853816	0.051114704623020736	0.04581450550181454	0.043623756531715976	0.03859792065913692	0.03735497200247758	0.036847815694409224	0.042023304248057634	0.04073047136437518	0.045032985945119036	0.05387496518496656	0.05656455642529629	0.06188554064109546	0.06415527297064728	0.06249246540321005	0.06319500160045229	0.0572837206982129	0.044966473642421546	0.03207971499478294	0.022294092460414788	0.014308459117797444	0.009864605893821423	0.005703429956309731	0.003200904567316686	0.000972742426950785	0.000636023894544744	0.00039491679726634434	0.00017875181349950324	0.00012886758647638605	0.0	0.0	0.0	0.0	0.0	0.0	0.0	0.0	0.0	0.0	0.0	0.0	0.0	0.0	0.0	0.0	0.0	0.0
0.2654447273136362	0.07567051803950817	0.04675397185845059	0.03419985750059375	0.028054049774792606	0.024237399010837456	0.022179074253857275	0.02087074637189012	0.019866583889233794	0.01999158336840263	0.02072491364619314	0.021374910937871094	0.023229069878875505	0.02634155691017954	0.03139153586860055	0.03644568147632718	0.04234149024379065	0.04527897800425831	0.04543731067787218	0.041724826146557724	0.0332956946012725	0.026491556285182145	0.019624918229507377	0.013220778246757305	0.00727913633693193	0.004408314965354311	0.0020999912500364584	0.0011916617014095774	0.0005041645659809751	0.00016666597222511574	7.916633680692997e-05	2.4999895833767358e-05	3.3333194445023147e-05	1.6666597222511573e-05	4.166649305627893e-06	0.0	0.0	0.0	0.0	0.0	0.0	0.0	0.0	0.0	0.0	0.0	0.0	0.0	0.0	0.0
0.0003122606002065083	6.245212004130166e-05	0.00011657729074376311	0.006582453452353196	0.15090930286780135	0.19895163707824	0.16778386570296105	0.1478949472071412	0.12258934816640575	0.08561769310195516	0.056352629650601206	0.03220447656796456	0.018211038204043566	0.007410984911567798	0.0028603070978916166	0.0012948406221896546	0.0006911367951237385	0.0001540485627685441	0.0	0.0	0.0	0.0	0.0	0.0	0.0	0.0	0.0	0.0	0.0	0.0	0.0	0.0	0.0	0.0	0.0	0.0	0.0	0.0	0.0	0.0	0.0	0.0	0.0	0.0	0.0	0.0	0.0	0.0	0.0	0.0
0.9616748403118346	0.010729211371714049	0.0027625115104646268	0.0020083417014237557	0.0018208409201705008	0.001579173246555194	0.0017208405035020978	0.0017125071354463976	0.0019583414930895546	0.002120842170175709	0.0020583419097579573	0.0021750090625377604	0.0018416743403097513	0.0014125058854411894	0.0010708377951574798	0.0007833365972358218	0.000825003437514323	0.000570835711815466	0.00024583435764315685	0.0002583344097267072	0.00024166767361530673	0.0001291672048633536	0.00010833378472410302	6.666694444560186e-05	7.500031250130209e-05	3.333347222280093e-05	1.6666736111400465e-05	0.0	0.0	0.0	0.0	0.0	0.0	0.0	0.0	0.0	0.0	0.0	0.0	0.0	0.0	0.0	0.0	0.0	0.0	0.0	0.0	0.0	0.0	0.0
0.6584921513006298	0.17346998194840738	0.09520343396195023	0.044808711349210974	0.01787274043140811	0.006725674023175916	0.0018134779679064312	0.0008027551555182138	0.00023708312883180408	0.00010814318157240186	4.575288451140079e-05	9.150576902280157e-05	4.991223764880086e-05	0.00012893994725940222	0.00010814318157240186	4.1593531374000715e-05	0.0	0.0	0.0	0.0	0.0	0.0	0.0	0.0	0.0	0.0	0.0	0.0	0.0	0.0	0.0	0.0	0.0	0.0	0.0	0.0	0.0	0.0	0.0	0.0	0.0	0.0	0.0	0.0	0.0	0.0	0.0	0.0	0.0	0.0
0.43468351160242175	0.07558970469972041	0.04538049026429938	0.03352181105282238	0.027971649173100882	0.024359043805444326	0.02228398328284575	0.020258924218623044	0.020546432604284293	0.019883913280804022	0.020358927135374783	0.021046447188042983	0.02297567012371194	0.025571579171059157	0.02662160979695241	0.027396632401778385	0.027384132037184417	0.02545490910151546	0.022500656269141182	0.018438037776101802	0.013887905063897697	0.009550278549791036	0.006508523165258987	0.0036084385794585673	0.0020625601580046083	0.0012292025184067869	0.0005666831949265187	0.0002916751738592376	5.8335034771847514e-05	8.333576395978216e-06	0.0	0.0	0.0	0.0	0.0	0.0	0.0	0.0	0.0	0.0	0.0	0.0	0.0	0.0	0.0	0.0	0.0	0.0	0.0	0.0
0.7353886025474894	0.15771184286732137	0.0653080612164116	0.027170720121999493	0.009791625868225549	0.004062483072987196	0.0005666643055653934	0.0	0.0	0.0	0.0	0.0	0.0	0.0	0.0	0.0	0.0	0.0	0.0	0.0	0.0	0.0	0.0	0.0	0.0	0.0	0.0	0.0	0.0	0.0	0.0	0.0	0.0	0.0	0.0	0.0	0.0	0.0	0.0	0.0	0.0	0.0	0.0	0.0	0.0	0.0	0.0	0.0	0.0	0.0
0.7391441851948949	0.15721425331552294	0.05881594114244577	0.023798526064358803	0.01082772596948096	0.005255733243449059	0.0021347515074341783	0.000811455251363869	0.0008655522681214603	0.00024967853888119046	0.00022054937601171824	0.00013732319638465475	7.490356166435714e-05	9.571010657112301e-05	0.00011235534249653571	9.154879758976984e-05	0.00014980712332871428	0.0	0.0	0.0	0.0	0.0	0.0	0.0	0.0	0.0	0.0	0.0	0.0	0.0	0.0	0.0	0.0	0.0	0.0	0.0	0.0	0.0	0.0	0.0	0.0	0.0	0.0	0.0	0.0	0.0	0.0	0.0	0.0	0.0
0.3601086825363142	0.31083538257334614	0.15305430382011626	0.08440372316743851	0.042786467110217906	0.024611684620921805	0.012033303790990001	0.005629688806780592	0.0030416130951637934	0.0020679640332372166	0.0005825250797851315	0.0004743418506821785	0.00037031951500626217	0.0	0.0	0.0	0.0	0.0	0.0	0.0	0.0	0.0	0.0	0.0	0.0	0.0	0.0	0.0	0.0	0.0	0.0	0.0	0.0	0.0	0.0	0.0	0.0	0.0	0.0	0.0	0.0	0.0	0.0	0.0	0.0	0.0	0.0	0.0	0.0	0.0
0.5444227315719518	0.07958716838679838	0.04855813100778747	0.036662347240219835	0.030108207882467156	0.025937391927533634	0.023995733351111038	0.022391573368444297	0.02092074616355765	0.020374915104520396	0.020058249757292677	0.019429085712142868	0.0192999195836684	0.017645759809334128	0.01671659701417911	0.015537435260686414	0.012304115399519169	0.009362460989745877	0.007012470781371744	0.004062483072987196	0.0024624897396260848	0.00164165982641739	0.000662497239594835	0.0003333319444502315	0.00012916612847446469	0.00012916612847446469	3.749984375065104e-05	9.166628472381364e-05	6.249973958441839e-05	2.0833246528139467e-05	1.6666597222511573e-05	2.4999895833767358e-05	0.0	0.0	0.0	0.0	0.0	0.0	0.0	0.0	0.0	0.0	0.0	0.0	0.0	0.0	0.0	0.0	0.0	0.0
0.038748372659853675	0.008801154631628422	0.005610944044454981	0.004575269420978858	0.003585347491712523	0.0033482653489890733	0.003140298557126398	0.003394018043198862	0.0034730454241066787	0.0033233093339655522	0.0036227815142478048	0.004404736651651464	0.007295475058542652	0.013251643977489675	0.025563278055760055	0.04391010843388528	0.06935692508620224	0.09412161066120962	0.11209826014981927	0.12057498658614192	0.11642812875640018	0.09851386930534932	0.07829117846462277	0.05479924965581496	0.03517966251149016	0.021312436830086972	0.011687733702682356	0.0062265257483685	0.003003040474497032	0.0014474488713642206	0.000565669673866477	0.00016637343349014028	9.150538841957717e-05	4.159335837253507e-05	2.911535086077455e-05	1.2478007511760523e-05	4.159335837253507e-06	0.0	0.0	0.0	0.0	0.0	0.0	0.0	0.0	0.0	0.0	0.0	0.0	0.0
0.2676588599499181	0.11012178811451333	0.06482727587112043	0.04734861899861254	0.039332186144570784	0.03341569204231543	0.029757465407258956	0.028028349173149118	0.02626173403275738	0.025320094830567443	0.025086768302591173	0.026345064935606045	0.028657497489656552	0.02966580141412542	0.03241988775327386	0.03329486223318487	0.03240322157270413	0.03080743478315216	0.026807551446416146	0.021028553333861097	0.01551621411042178	0.00997470907098543	0.006953963842721254	0.0041123800555817125	0.0025040936306024407	0.0015624544284125047	0.0005791497747982351	0.00010833017370326698	8.749744799110026e-05	1.2499635427300036e-05	0.0	0.0	0.0	0.0	0.0	0.0	0.0	0.0	0.0	0.0	0.0	0.0	0.0	0.0	0.0	0.0	0.0	0.0	0.0	0.0
0.06610200546338864	0.02350672929575588	0.01651092677726697	0.013866679992004798	0.012005296821906855	0.01049370377773336	0.009252781664334733	0.00898627490172563	0.008882170697581451	0.009373542541141982	0.009594243453927643	0.01085182223998934	0.01447464854420681	0.01994220134585915	0.03243470584316077	0.04803784396029049	0.06685988406955827	0.08586098340995403	0.09835765207542141	0.10157655406755946	0.09522203344659871	0.07822389899393697	0.05971000732893597	0.040729728829369045	0.026571557065760542	0.016061196615364114	0.008644813112132721	0.004451495769205144	0.0021736957825304816	0.0008411619694849757	0.00029565593976947163	7.911919514957692e-05	1.6656672663068825e-05	8.328336331534413e-06	0.0	0.0	0.0	0.0	0.0	0.0	0.0	0.0	0.0	0.0	0.0	0.0	0.0	0.0	0.0	0.0
0.8351243130179709	0.09766707361280672	0.037875157813157555	0.01578756578152409	0.007037529323038846	0.0036041816840903505	0.0016916737153071472	0.0007875032812636719	0.0002833345138938079	0.00010833378472410302	3.333347222280093e-05	0.0	0.0	0.0	0.0	0.0	0.0	0.0	0.0	0.0	0.0	0.0	0.0	0.0	0.0	0.0	0.0	0.0	0.0	0.0	0.0	0.0	0.0	0.0	0.0	0.0	0.0	0.0	0.0	0.0	0.0	0.0	0.0	0.0	0.0	0.0	0.0	0.0	0.0	0.0
0.32173257909699765	0.21174394259145948	0.15884333778715717	0.11524581361371611	0.07852882290014694	0.04832190740208872	0.02838792389372427	0.016275188038777404	0.0091324200913242	0.0046910836111770165	0.0026722943020192056	0.0011529992549210591	0.0006535049928613945	0.0006118804710230891	0.0004037578618315622	0.00032050881815495145	0.00026639693976515444	0.0002039601570076964	0.0002081226091915269	0.00012903601769874667	0.00012487356551491615	0.00012903601769874667	0.00012071111333108561	3.3299617470644305e-05	5.4111878389797e-05	1.2487356551491615e-05	0.0	0.0	0.0	0.0	0.0	0.0	0.0	0.0	0.0	0.0	0.0	0.0	0.0	0.0	0.0	0.0	0.0	0.0	0.0	0.0	0.0	0.0	0.0	0.0
0.179716918257856	0.05046819287547069	0.031265620313905826	0.02464260721783465	0.02128111566530041	0.01975240761105002	0.01904845213102736	0.01747392448931987	0.018098737045553003	0.018419474157752674	0.01911926422073378	0.02005231763804192	0.023138891665833584	0.028008264187410443	0.03367739678096571	0.041874937518744375	0.052963277683361655	0.06144823219700756	0.06218551101336266	0.06262287980272585	0.058582425272418276	0.046298610416874934	0.03371072011729814	0.022518244526642008	0.01487470425539005	0.008501616181812123	0.004852710853410644	0.002599220233929821	0.0015078809690426205	0.0006956246459395515	0.00033323336332433606	0.0001624512646206138	6.2481255623313e-05	4.165417041554201e-05	0.0	0.0	0.0	0.0	0.0	0.0	0.0	0.0	0.0	0.0	0.0	0.0	0.0	0.0	0.0	0.0
0.08543934519145815	0.11052394685515195	0.06785636887992398	0.05034424125227133	0.04104222581559338	0.03575357994232083	0.03276543251037725	0.029989831130078182	0.029389701101905412	0.02920632803774151	0.031215096604264258	0.03161935085935286	0.032707086535416006	0.035340990547952054	0.03840415423341724	0.04392201643689466	0.05184873389234334	0.04687265574207745	0.041821561338289966	0.03597446113324554	0.03161518328971277	0.021908913597946222	0.01519079133812326	0.011264940737159718	0.007851701201927084	0.005001083568106423	0.0030923366729458048	0.0012252654741860736	0.0005667894710520612	0.0002375514694850551	8.335139280177371e-06	0.0	0.0	0.0	0.0	0.0	0.0	0.0	0.0	0.0	0.0	0.0	0.0	0.0	0.0	0.0	0.0	0.0	0.0	0.0
0.0021829967879951843	0.12414752725621467	0.13825785191449652	0.10128021929952466	0.08110832913259206	0.06952261526348022	0.061353041406116554	0.05583305907006003	0.05150039368930623	0.04806342355553519	0.04492224115448868	0.041722734411778185	0.03990634777138524	0.03376146177464308	0.02953711302840812	0.02242987539421006	0.016734920033161554	0.013493753046405346	0.009386052983498377	0.006224040460429017	0.00359527906114474	0.0025704370576202836	0.001195649004111866	0.0007248882463953474	0.00022079929344226098	9.998458570970309e-05	0.00012498073213712885	4.9992292854851546e-05	4.9992292854851546e-05	0.0	0.0	0.0	0.0	0.0	0.0	0.0	0.0	0.0	0.0	0.0	0.0	0.0	0.0	0.0	0.0	0.0	0.0	0.0	0.0	0.0
0.3452443948150216	0.021329077795509185	0.01222078241340661	0.00931662784738397	0.007920800329998624	0.007229136545264395	0.007008304132066117	0.007191636701513743	0.007379135920266999	0.0092166282640489	0.0107999550001875	0.01327077803842484	0.015724934479439668	0.018920754496856262	0.02316240348998546	0.03187486718805339	0.04365398477506344	0.05431227369885959	0.06417473260528081	0.06576639264003066	0.062049741459410584	0.05194978354256857	0.03987900050416457	0.028879046337306927	0.01865408894129608	0.010666622222407407	0.005970808454964771	0.0033708192882529655	0.0016291598785005063	0.0007916633680692997	0.0002833321527826967	9.583293402944155e-05	4.583314236190682e-05	8.333298611255787e-06	8.333298611255787e-06	0.0	0.0	0.0	0.0	0.0	0.0	0.0	0.0	0.0	0.0	0.0	0.0	0.0	0.0	0.0
0.3759146595549629	0.05283773647803984	0.03151929327443954	0.023222768564047005	0.018543211934327862	0.016405533794482875	0.014567880656721393	0.013155262938578214	0.012363530294191183	0.011913492791065922	0.012217684807067256	0.013205267105592132	0.01455954662888574	0.01701391782648554	0.02231435952996083	0.02907325610467539	0.037186432202683556	0.043878656554712896	0.04795816318026502	0.04735811317609801	0.04288690724227019	0.03445287107258938	0.025206267188932412	0.01759729977498125	0.011213434452871072	0.006650554212851071	0.003546128844070339	0.0017376448037336445	0.0008334027835652971	0.00045003750312526045	0.00015417951495957997	5.417118093174431e-05	8.33402783565297e-06	0.0	0.0	0.0	0.0	0.0	0.0	0.0	0.0	0.0	0.0	0.0	0.0	0.0	0.0	0.0	0.0	0.0
0.9021424821459821	0.07435771368571928	0.0181123490637578	0.004504129132257231	0.0008249931250572912	5.8332847226273116e-05	0.0	0.0	0.0	0.0	0.0	0.0	0.0	0.0	0.0	0.0	0.0	0.0	0.0	0.0	0.0	0.0	0.0	0.0	0.0	0.0	0.0	0.0	0.0	0.0	0.0	0.0	0.0	0.0	0.0	0.0	0.0	0.0	0.0	0.0	0.0	0.0	0.0	0.0	0.0	0.0	0.0	0.0	0.0	0.0
0.6238599005837475	0.09608709963708485	0.05911642034824855	0.04279565501810409	0.03411235786517556	0.02812071616368265	0.024724896979595918	0.021241578160091	0.017395760850996454	0.014412439948166883	0.011062453906442057	0.008608297465427227	0.006641638993170862	0.0049124795313352865	0.003149986875054687	0.0018583255903100403	0.0009874958854338106	0.0004874979687584635	0.0002958321006995804	9.166628472381364e-05	2.0833246528139467e-05	1.6666597222511573e-05	0.0	0.0	0.0	0.0	0.0	0.0	0.0	0.0	0.0	0.0	0.0	0.0	0.0	0.0	0.0	0.0	0.0	0.0	0.0	0.0	0.0	0.0	0.0	0.0	0.0	0.0	0.0	0.0
0.8954653599836665	0.012279320158168643	0.004895894532014984	0.003733380000583341	0.0032333737505052147	0.0027125339066738333	0.0028125351566894584	0.0025583653128997447	0.002775034687933599	0.003170872969245449	0.003687546094326179	0.0051458976570540466	0.006512581407267591	0.007754263594961603	0.007962599532494155	0.007916765626236994	0.006941753438584649	0.0056334037508802195	0.004308387188173186	0.0032083734380013084	0.0023666962503697962	0.001758355312774743	0.0012000150001875024	0.0008250103126289078	0.0006166743750963553	0.00031250390629882874	0.0001416684375221357	3.750046875585945e-05	2.083359375325525e-05	8.3334375013021e-06	4.16671875065105e-06	0.0	0.0	0.0	0.0	0.0	0.0	0.0	0.0	0.0	0.0	0.0	0.0	0.0	0.0	0.0	0.0	0.0	0.0	0.0
0.38906544819916444	0.14167183848918916	0.0839542991382147	0.05877550680389699	0.0459216187735075	0.03909481304382235	0.03484628232736179	0.03170570177813506	0.029502297122245225	0.02604515938238026	0.023112840142783954	0.02151755851101494	0.018043759866379544	0.015473815305540168	0.01243736541112865	0.009300950088094534	0.00763069438485857	0.004885810323929641	0.0028740060728997888	0.0020242999296076775	0.0010204804171890555	0.0005664707621947409	0.0001999308572452027	0.0001999308572452027	0.00012912201197086008	0.0	0.0	0.0	0.0	0.0	0.0	0.0	0.0	0.0	0.0	0.0	0.0	0.0	0.0	0.0	0.0	0.0	0.0	0.0	0.0	0.0	0.0	0.0	0.0	0.0
0.6429896722384599	0.0414111132884977	0.022932050250376295	0.016260908359357736	0.014626478596058189	0.013288080754172591	0.011207518376911177	0.009994204445482177	0.010198508165894621	0.011036570365953827	0.010794741472404404	0.00969817252406823	0.011024061974908168	0.01209978360483491	0.01525189814834118	0.017941202223158034	0.02026359349396887	0.021247586922894107	0.01982579980737078	0.018333131809255377	0.01498088300901855	0.01189131042074058	0.008634959285187146	0.00593314681932463	0.0036941448221515264	0.0021973073603542377	0.0011424330488369282	0.0006420974070105363	0.00032104870350526814	0.00010006712836527837	1.6677854727546396e-05	1.2508391045659796e-05	0.0	8.338927363773198e-06	0.0	0.0	0.0	0.0	0.0	0.0	0.0	0.0	0.0	0.0	0.0	0.0	0.0	0.0	0.0	0.0
0.09578708249430012	0.14759356953851788	0.09149345138045233	0.06951771538883988	0.05664514303782722	0.0501214864617484	0.046493534590357634	0.04104328579274077	0.040456655960325515	0.039720248298357436	0.03782306245735492	0.04043585348399874	0.04241624923030837	0.040544026360898	0.03832232188919769	0.031070578641681505	0.026623009203015528	0.021072908519030105	0.017815240726256055	0.011611942285609678	0.005487693255005076	0.003482334537103297	0.002550383597663466	0.0013022350180565494	0.00047845695551598463	9.153089583784054e-05	0.0	0.0	0.0	0.0	0.0	0.0	0.0	0.0	0.0	0.0	0.0	0.0	0.0	0.0	0.0	0.0	0.0	0.0	0.0	0.0	0.0	0.0	0.0	0.0
0.0003955827975615444	0.00010826476564842267	0.011642626336653453	0.06084479829441354	0.08320563643026084	0.08243112695292981	0.07683883540424398	0.07155884606415937	0.06645374596089143	0.06711999067257404	0.06884806289350079	0.07197108497951298	0.07335354275625437	0.06806938938672175	0.061506878976648124	0.051596488890369434	0.03522352510076951	0.022115160398414338	0.012708617875345614	0.0074161364469169525	0.003622705619774143	0.0015490189546620474	0.0006953929178187148	0.00048302741596988573	6.66244711682601e-05	0.00016656117792065027	8.328058896032513e-06	0.0	0.0	0.0	0.0	0.0	0.0	0.0	0.0	0.0	0.0	0.0	0.0	0.0	0.0	0.0	0.0	0.0	0.0	0.0	0.0	0.0	0.0	0.0
0.4594639670441468	0.14090461815573976	0.0867843026067813	0.06118347537483947	0.04989242649143581	0.04352557581013693	0.03638319518337531	0.03203439016661385	0.025850998182091096	0.019842725862672828	0.015385513434180023	0.010432128621224503	0.007855367834687037	0.004711552894477894	0.002772728030821061	0.001501025700895612	0.0007546823662836271	0.0004419686785970413	0.0001584416017612035	6.254273753731716e-05	2.918661085074801e-05	2.918661085074801e-05	0.0	0.0	0.0	0.0	0.0	0.0	0.0	0.0	0.0	0.0	0.0	0.0	0.0	0.0	0.0	0.0	0.0	0.0	0.0	0.0	0.0	0.0	0.0	0.0	0.0	0.0	0.0	0.0
7.506724774276957e-05	2.919281856663261e-05	0.0042830035239902415	0.03670371374356194	0.05823967304043205	0.06132577100319036	0.05618783493546302	0.051212544571178346	0.05004900223116542	0.04963613236858019	0.0496861772004087	0.05145025752236378	0.052371916508538896	0.05341451717163292	0.05586254352857768	0.05784348478845633	0.06022478470296307	0.059711825176720815	0.05120837416852597	0.04512375669870926	0.033588422962237005	0.024325958671309714	0.016335467189357133	0.010363450591154576	0.005617532372750589	0.003061075546844048	0.001100986300227287	0.0005004483182851305	0.0002168609379235565	0.00025022415914256524	0.0	0.0	0.0	0.0	0.0	0.0	0.0	0.0	0.0	0.0	0.0	0.0	0.0	0.0	0.0	0.0	0.0	0.0	0.0	0.0
0.6248182238648627	0.042430404220123084	0.022267316130053793	0.016329642947919314	0.013837903605521827	0.012433695982799498	0.011837845270487056	0.011796177388507165	0.011554503673023797	0.012037851103990534	0.013229552528615417	0.013850403970115796	0.014125411991183076	0.01582962836416062	0.016450479805660997	0.01825886588358827	0.018888050901484627	0.019425566579025222	0.019779743575854297	0.018654710762397237	0.015208776922660244	0.012183688690920152	0.009508610667811144	0.00667936148137654	0.0038709462359318813	0.0022959002970919986	0.0012083685774168414	0.0006250182296983662	0.0003208426912451613	0.0001625047397215752	6.250182296983662e-05	2.5000729187934648e-05	1.2500364593967324e-05	0.0	0.0	0.0	0.0	0.0	0.0	0.0	0.0	0.0	0.0	0.0	0.0	0.0	0.0	0.0	0.0	0.0
0.6713180361748493	0.20152832696530432	0.08291215453268945	0.030329040295665435	0.011545785225894892	0.002366656805596643	0.0	0.0	0.0	0.0	0.0	0.0	0.0	0.0	0.0	0.0	0.0	0.0	0.0	0.0	0.0	0.0	0.0	0.0	0.0	0.0	0.0	0.0	0.0	0.0	0.0	0.0	0.0	0.0	0.0	0.0	0.0	0.0	0.0	0.0	0.0	0.0	0.0	0.0	0.0	0.0	0.0	0.0	0.0	0.0
0.21935798070279136	0.07646456489706213	0.04612432463932202	0.03408230034714996	0.02799676992366031	0.02418394785258198	0.02175722812830396	0.02086645965318304	0.019867466970804437	0.019651018556289077	0.020366963311993738	0.02245652300596898	0.023842625352769292	0.026427518918423924	0.03153486900708452	0.03914386327120154	0.046906868907185255	0.05134406140475021	0.05159380957534486	0.04663214591953114	0.03998051964269362	0.030344402727250024	0.022523122518127554	0.015671697704814313	0.009652766793483238	0.0054278602409237355	0.0030760649678241107	0.0014110771638597747	0.0007617319203136837	0.0003829471949117973	6.24370426486626e-05	9.573679872794932e-05	8.32493901982168e-06	0.0	0.0	0.0	0.0	0.0	0.0	0.0	0.0	0.0	0.0	0.0	0.0	0.0	0.0	0.0	0.0	0.0
0.8281632245502505	0.09120637720714274	0.040115495348566295	0.02217127926908419	0.010625904907720215	0.004568223801361314	0.0017099635540614754	0.0007780126146216446	0.00040772853600492604	0.00021634575379853217	3.744445738820749e-05	0.0	0.0	0.0	0.0	0.0	0.0	0.0	0.0	0.0	0.0	0.0	0.0	0.0	0.0	0.0	0.0	0.0	0.0	0.0	0.0	0.0	0.0	0.0	0.0	0.0	0.0	0.0	0.0	0.0	0.0	0.0	0.0	0.0	0.0	0.0	0.0	0.0	0.0	0.0
0.003654242796724932	0.2413300277089106	0.19442071709827288	0.14229879789162275	0.11039813329444363	0.09412696097835371	0.07482655888664347	0.05625950540636263	0.03803829246442634	0.022050459384570512	0.011662742973811955	0.00610846059292902	0.003154232379841247	0.0008375174482801725	0.00039167482655888666	0.00020000416675347403	5.4167795162399214e-05	6.666805558449135e-05	0.00012083585074689056	0.0	0.0	0.0	0.0	0.0	0.0	0.0	0.0	0.0	0.0	0.0	0.0	0.0	0.0	0.0	0.0	0.0	0.0	0.0	0.0	0.0	0.0	0.0	0.0	0.0	0.0	0.0	0.0	0.0	0.0	0.0
0.6584043570448592	0.08094208622625036	0.04407766183012514	0.03127676381324575	0.024080156321456783	0.019057913773749637	0.015407641458445932	0.013270693884338752	0.01211491290067767	0.011973558391884588	0.010788675009354343	0.010368768968527835	0.008921963996175113	0.008872074169542261	0.008468798070926703	0.007591568619299048	0.007125930237392425	0.006294433126844884	0.006069928906997048	0.0048434706689394254	0.003829044194071426	0.0026524757826466554	0.0015424271400656883	0.000968694133787885	0.00046148089635388517	0.0003242838731135409	0.00017045690766224588	6.236228329106557e-05	1.6629942210950818e-05	2.078742776368852e-05	0.0	0.0	0.0	0.0	0.0	0.0	0.0	0.0	0.0	0.0	0.0	0.0	0.0	0.0	0.0	0.0	0.0	0.0	0.0	0.0
0.3533634715943418	0.424228661902877	0.16099664590321036	0.04744901147892752	0.011570592279327514	0.002224953646799025	0.0001666631945167809	0.0	0.0	0.0	0.0	0.0	0.0	0.0	0.0	0.0	0.0	0.0	0.0	0.0	0.0	0.0	0.0	0.0	0.0	0.0	0.0	0.0	0.0	0.0	0.0	0.0	0.0	0.0	0.0	0.0	0.0	0.0	0.0	0.0	0.0	0.0	0.0	0.0	0.0	0.0	0.0	0.0	0.0	0.0
0.010770833333333334	0.0113	0.009220833333333333	0.006904166666666667	0.005991666666666667	0.005883333333333333	0.005570833333333333	0.005454166666666667	0.005475	0.005891666666666667	0.006516666666666666	0.007225	0.010329166666666667	0.015670833333333332	0.027641666666666665	0.04774166666666667	0.06911666666666667	0.09207916666666667	0.11195833333333334	0.11775	0.1130375	0.096325	0.07486666666666666	0.054066666666666666	0.03555	0.02105	0.012858333333333333	0.007291666666666667	0.0036208333333333335	0.001675	0.0007	0.00025833333333333334	0.00014166666666666668	5e-05	1.6666666666666667e-05	0.0	0.0	0.0	0.0	0.0	0.0	0.0	0.0	0.0	0.0	0.0	0.0	0.0	0.0	0.0
0.3320522482834432	0.07004884223500069	0.041859419306215416	0.031016692968466986	0.025420447116725864	0.022168461990081652	0.020182294377521746	0.01903306531868205	0.017858853019432797	0.018108685423528382	0.017613184488738803	0.018275240359592108	0.020852677995178235	0.024200432210059086	0.028672432243370072	0.0329986967076253	0.03657130008619218	0.041713683737159654	0.04166788112974213	0.03756646582917293	0.03184113990198242	0.024416953626941927	0.01874992192737372	0.012237623927282115	0.007145206757133756	0.004109743047372388	0.0019403650051423836	0.0009493631355632264	0.00043304283376568217	0.0002331769104892135	4.9966480819117176e-05	1.2491620204779294e-05	0.0	0.0	0.0	0.0	0.0	0.0	0.0	0.0	0.0	0.0	0.0	0.0	0.0	0.0	0.0	0.0	0.0	0.0
0.05467722877731365	0.025012897535322605	0.01903842633427083	0.015310622576511508	0.014557572933482001	0.013817004776248564	0.01363810347983824	0.012872572351012664	0.012760238978848043	0.013509128126612192	0.0133843132686515	0.014940338497894789	0.017008104644776915	0.021946612524754945	0.031241158947561118	0.04542012681189569	0.061812478157399854	0.07870824943001214	0.09026194478190684	0.09310356304814525	0.08876416648637854	0.07638253257667793	0.06125913228710746	0.04336484215080963	0.030022133834811695	0.018297858177037395	0.009781324368852868	0.0046306312303416594	0.002521260130805971	0.0012231856080147782	0.00039524705020885687	0.00016641981061425552	7.488891477641498e-05	8.320990530712775e-06	2.9123466857494716e-05	4.992594318427666e-05	8.320990530712775e-06	0.0	0.0	0.0	0.0	0.0	0.0	0.0	0.0	0.0	0.0	0.0	0.0	0.0
0.786122044786925	0.06012781998685185	0.03949021794306352	0.0280937679434796	0.021419833734157727	0.01921044528955055	0.013822200401101782	0.011354841930947249	0.00780151286937563	0.005546355549268114	0.0028875999633848994	0.002171941182834175	0.0010485233296440846	0.0005159400510947083	0.0003869550383210312	0.0	0.0	0.0	0.0	0.0	0.0	0.0	0.0	0.0	0.0	0.0	0.0	0.0	0.0	0.0	0.0	0.0	0.0	0.0	0.0	0.0	0.0	0.0	0.0	0.0	0.0	0.0	0.0	0.0	0.0	0.0	0.0	0.0	0.0	0.0
0.47888649643700515	0.08369185404840342	0.05070239518214796	0.03852449116435589	0.031256897966323346	0.02629660942829655	0.02480560749998959	0.02303556331135702	0.02216095324167975	0.021673670488573844	0.021261354312868845	0.021906899840487784	0.022639906375074445	0.021336320890269756	0.020819884468174607	0.02015351489127764	0.018046121104340982	0.01614280300032902	0.011803071130787523	0.00947077761164814	0.006547081093012699	0.00393574531354771	0.0023031398501501413	0.0012161244778369643	0.0007704898232871178	0.00035817364758211964	0.00017908682379105982	6.247214783409064e-05	1.2494429566818127e-05	0.0	0.0	0.0	0.0	0.0	0.0	0.0	0.0	0.0	0.0	0.0	0.0	0.0	0.0	0.0	0.0	0.0	0.0	0.0	0.0	0.0
0.10429100595163775	0.019074374661838766	0.011462105131726807	0.008889998751404669	0.006950514005077621	0.005872560036625463	0.004673908519582137	0.005127564822907563	0.005044325134223998	0.005002705289882216	0.005127564822907563	0.0060182294918217005	0.008606983809880552	0.014737586881425064	0.02585424730511508	0.04277271403004953	0.06396970075331919	0.0844674740916469	0.10075331918258626	0.10584342614558621	0.09981687268489615	0.08358097140716694	0.06526823989678279	0.04760061597369626	0.03075290298414284	0.01842926707454114	0.009489324509926332	0.005502143421983602	0.002547134473717068	0.0014525325675281975	0.0005951637740874849	0.0002538810504848712	0.0001331835018937029	2.9133891039247513e-05	8.323968868356432e-06	0.0	0.0	0.0	0.0	0.0	0.0	0.0	0.0	0.0	0.0	0.0	0.0	0.0	0.0	0.0
0.14445911664118702	0.16410412353526813	0.09684621825286073	0.07216082579011168	0.05888503338734738	0.04998729489588063	0.04602996738329008	0.04311820745560503	0.041385314565881175	0.03988153011109676	0.039760727481765054	0.038906777860627094	0.03612831738599773	0.032225142776211045	0.027901241767717373	0.0212737595861052	0.016912368106439615	0.012550976626774029	0.008127101028488593	0.005057048000299924	0.0025160271764259915	0.0011163829193413341	0.0003332486326392042	0.00023743965075543298	2.0828039539950264e-05	2.9159255355930367e-05	4.582168698789058e-05	0.0	0.0	0.0	0.0	0.0	0.0	0.0	0.0	0.0	0.0	0.0	0.0	0.0	0.0	0.0	0.0	0.0	0.0	0.0	0.0	0.0	0.0	0.0
0.24280274308188415	0.042083642332786164	0.027264167451316962	0.020310638191499114	0.016919282399113413	0.014082042479439385	0.013240452958478807	0.01219471548441393	0.012540517119264067	0.012303038888101924	0.012473856563148379	0.013132129554790812	0.014881969152827657	0.01837331577938689	0.025435168442892734	0.035021789669280316	0.048049762105140364	0.05947371490946663	0.06794377182091642	0.06916865953954221	0.06252343535175942	0.05159943671830082	0.03979218571630934	0.0280182649923757	0.0178025347676463	0.010940663772487522	0.00603278032846989	0.002966394747148178	0.001483197373574089	0.0007415986867870445	0.00030413878727783284	7.915941038738116e-05	2.0831423786152937e-05	0.0	0.0	0.0	0.0	0.0	0.0	0.0	0.0	0.0	0.0	0.0	0.0	0.0	0.0	0.0	0.0	0.0
0.44459350795985286	0.1664340442551986	0.09685563939220972	0.06795351995900291	0.04972147806197061	0.03998466775270085	0.031918572434452556	0.025764841657049294	0.020327726786019323	0.0156197269360087	0.012853256227683872	0.00922851298033056	0.005853752025898166	0.004916318427444723	0.003291433523458755	0.0020415220588541646	0.0014165663265518693	0.0004749663565497444	0.00024581592137223613	0.00017915397659332464	0.0002249840636288263	9.999291716836724e-05	0.0	0.0	0.0	0.0	0.0	0.0	0.0	0.0	0.0	0.0	0.0	0.0	0.0	0.0	0.0	0.0	0.0	0.0	0.0	0.0	0.0	0.0	0.0	0.0	0.0	0.0	0.0	0.0
0.2615235262011008	0.43500868717423097	0.19028036448633176	0.08051781391531151	0.022153335916569795	0.00692057381181539	0.0022082505239386855	0.0013874479707010987	0.0	0.0	0.0	0.0	0.0	0.0	0.0	0.0	0.0	0.0	0.0	0.0	0.0	0.0	0.0	0.0	0.0	0.0	0.0	0.0	0.0	0.0	0.0	0.0	0.0	0.0	0.0	0.0	0.0	0.0	0.0	0.0	0.0	0.0	0.0	0.0	0.0	0.0	0.0	0.0	0.0	0.0
0.1718244707451242	0.14274462410401734	0.08774795799299884	0.06406484414069011	0.05367977996332722	0.046278546424404064	0.04254042340390065	0.039894149024837476	0.037435405900983494	0.03522670445074179	0.03480996832805468	0.03391815302550425	0.034518253042173694	0.032822137022837136	0.03139273212202034	0.026800300050008333	0.02314969161526921	0.019874145690948492	0.013552258709784964	0.010651775295882647	0.007147024504084014	0.0042923820636772796	0.0035089181530255044	0.0015460910151691948	0.0003500583430571762	0.00014169028171361894	4.5840973495582596e-05	3.333888981496916e-05	8.33472245374229e-06	0.0	0.0	0.0	0.0	0.0	0.0	0.0	0.0	0.0	0.0	0.0	0.0	0.0	0.0	0.0	0.0	0.0	0.0	0.0	0.0	0.0
0.767775	0.058554166666666664	0.028058333333333334	0.02105833333333333	0.018295833333333334	0.0176125	0.016654166666666668	0.015675	0.013991666666666666	0.011741666666666666	0.009175	0.006395833333333333	0.004883333333333333	0.003325	0.002275	0.0017875	0.0011583333333333333	0.000725	0.00036666666666666667	0.00025	0.00010416666666666667	5.4166666666666664e-05	2.9166666666666666e-05	2.5e-05	1.6666666666666667e-05	8.333333333333334e-06	4.166666666666667e-06	0.0	0.0	0.0	0.0	0.0	0.0	0.0	0.0	0.0	0.0	0.0	0.0	0.0	0.0	0.0	0.0	0.0	0.0	0.0	0.0	0.0	0.0	0.0
2.500343797272125e-05	0.004934011759950327	0.021061229252355533	0.021382106706338787	0.018315018315018316	0.016114715773418845	0.014631178453704052	0.014031095942358742	0.013668546091754283	0.013360170356757387	0.01362687369513308	0.015635483212275023	0.019340159271899887	0.02460755020481983	0.03467143398884013	0.05018190001125155	0.06843440973133806	0.08700779690540783	0.09960119516433509	0.10338504877754025	0.0963840861451783	0.08104864418857594	0.06282947238578637	0.043793521609221266	0.027332924943846447	0.016085545095784002	0.009459634033012873	0.004888172123667004	0.0021502956656540275	0.0011251547087724563	0.0005375739164135069	0.00022503094175449124	8.334479324240417e-05	2.500343797272125e-05	1.6668958648480833e-05	0.0	0.0	0.0	0.0	0.0	0.0	0.0	0.0	0.0	0.0	0.0	0.0	0.0	0.0	0.0
0.401459184906478	0.13925174064675808	0.08480106001325016	0.06402580032250403	0.052942328445772235	0.04540890094459514	0.03955049438117977	0.03520460672425072	0.02996704125468235	0.025975324691558645	0.0224294470347546	0.01754605265899157	0.013904340470922554	0.00956261953274416	0.007095922032358737	0.004370887969432951	0.002766701250432297	0.0016458539065071648	0.0010208460939095073	0.0005708404688391938	0.00037917140630924556	0.0001083346875169273	1.250015625195315e-05	0.0	0.0	0.0	0.0	0.0	0.0	0.0	0.0	0.0	0.0	0.0	0.0	0.0	0.0	0.0	0.0	0.0	0.0	0.0	0.0	0.0	0.0	0.0	0.0	0.0	0.0	0.0
0.4040405300856023	0.09943680484497575	0.06264610214047435	0.04609964477942216	0.03750613525002704	0.032365003701947476	0.029919222674220303	0.02717811774688662	0.02640029282820468	0.026425249777467203	0.024807207566947015	0.023725739765571057	0.02432470654787159	0.02432470654787159	0.022764897218963954	0.021055346194481187	0.018156180588484862	0.01536932125416989	0.011555067508547755	0.008190038849651018	0.0052076834127796215	0.003535567812190638	0.002092224246508107	0.0013435157686324424	0.0008942906819070437	0.00047002254444416717	0.00012478474631261074	3.7435423893783223e-05	4.159491543753692e-06	0.0	0.0	0.0	0.0	0.0	0.0	0.0	0.0	0.0	0.0	0.0	0.0	0.0	0.0	0.0	0.0	0.0	0.0	0.0	0.0	0.0
0.9163868032233602	0.044050367086392386	0.017600146667888898	0.00901257510479254	0.004770873090609088	0.002895857465478879	0.0018375153126276053	0.0011416761806348386	0.0008458403820031834	0.0006541721181009841	0.0003500029166909724	0.00020833506945891215	0.00012916774306452554	0.00010000083334027784	1.6666805556712972e-05	0.0	0.0	0.0	0.0	0.0	0.0	0.0	0.0	0.0	0.0	0.0	0.0	0.0	0.0	0.0	0.0	0.0	0.0	0.0	0.0	0.0	0.0	0.0	0.0	0.0	0.0	0.0	0.0	0.0	0.0	0.0	0.0	0.0	0.0	0.0
1.2486109203511094e-05	9.572683722691839e-05	0.000707546188198962	0.0014109303399967535	0.004494999313263994	0.010463359512542297	0.016335992874593683	0.0201109598904552	0.026191695072565104	0.02900523167975627	0.034066267943579434	0.03892752646014642	0.04196165099659962	0.04946996466431095	0.05997494454086495	0.06853209138167123	0.08108063113119987	0.08856813461690535	0.08972518073643072	0.08686586172882668	0.07369301651912248	0.06106539807797159	0.04537452084555932	0.030840689732672403	0.01881240453329005	0.011366521411596265	0.005810202816033829	0.0026720273695513743	0.001219476665542917	0.000661763787786088	0.0002830184752795848	9.988887362808875e-05	5.826850961638511e-05	3.745832761053328e-05	4.162036401170365e-06	0.0	0.0	0.0	0.0	0.0	0.0	0.0	0.0	0.0	0.0	0.0	0.0	0.0	0.0	0.0
0.08501843788412258	0.1126606804308423	0.06853059438738307	0.05105939707077231	0.04161336694514469	0.03615075314069043	0.03289235192399842	0.030713139857080355	0.030538136211171067	0.030046459301235444	0.030308964770099377	0.033009021021271276	0.03362153378195379	0.037404945936373675	0.044459259567907666	0.04843017562865893	0.049109356444925936	0.04651763578407884	0.04208421008771016	0.035613241942540466	0.026783891331069398	0.0186295547823913	0.013500281255859498	0.009441863372153586	0.005075105731369403	0.003383403820912936	0.001591699827079731	0.0007416821183774662	0.0006125127606825142	0.0002875059897081189	8.750182295464489e-05	7.083480905852205e-05	1.2500260422092127e-05	0.0	0.0	0.0	0.0	0.0	0.0	0.0	0.0	0.0	0.0	0.0	0.0	0.0	0.0	0.0	0.0	0.0
0.8403168412543647	0.04503029242397727	0.02626315657891447	0.017871280115336216	0.013642007716859588	0.010787769694242355	0.008666883338750136	0.007516854588031367	0.006179321149695409	0.005379301149195397	0.004454278023617257	0.0034084185437969284	0.0030042417727109846	0.0022208888555547224	0.0018500462511562789	0.0013958682300390843	0.0008666883338750136	0.0005291798961640708	0.00029167395851562955	0.00018750468761719044	0.0001083360417343767	2.9167395851562955e-05	0.0	0.0	0.0	0.0	0.0	0.0	0.0	0.0	0.0	0.0	0.0	0.0	0.0	0.0	0.0	0.0	0.0	0.0	0.0	0.0	0.0	0.0	0.0	0.0	0.0	0.0	0.0	0.0
0.9908304907993303	0.007736124210080228	0.0004030096930063277	0.00011217795578526646	0.00013295165130105654	5.401160834105422e-05	5.401160834105422e-05	9.140426026947638e-05	7.47853038568443e-05	0.00010386847757895043	8.309478206316034e-05	0.00013295165130105654	0.0001495706077136886	4.154739103158017e-05	0.0	0.0	0.0	0.0	0.0	0.0	0.0	0.0	0.0	0.0	0.0	0.0	0.0	0.0	0.0	0.0	0.0	0.0	0.0	0.0	0.0	0.0	0.0	0.0	0.0	0.0	0.0	0.0	0.0	0.0	0.0	0.0	0.0	0.0	0.0	0.0
0.053281557281423954	0.10590480317322756	0.06780607313089564	0.05143161894603513	0.0423944201859938	0.03628629045698477	0.033073897536748775	0.03054898170060998	0.029765674477517417	0.029361521282623912	0.02901986600446652	0.030828139062031266	0.03237392086930436	0.03709043031898937	0.043594380187327086	0.048844205193160226	0.05351071630945635	0.05172327589080364	0.048940035332155594	0.04324022532582247	0.03561964601179961	0.02622412586247125	0.01819106029799007	0.010007999733342222	0.005845638478717376	0.00295823472550915	0.001266624445851805	0.0004916502783240559	0.0002666577780740642	0.00010416319456018133	4.1665277824072535e-06	0.0	0.0	0.0	0.0	0.0	0.0	0.0	0.0	0.0	0.0	0.0	0.0	0.0	0.0	0.0	0.0	0.0	0.0	0.0
0.8257702964521573	0.1370179787921085	0.032245161559134185	0.004416574654694694	0.000549988541905377	0.0	0.0	0.0	0.0	0.0	0.0	0.0	0.0	0.0	0.0	0.0	0.0	0.0	0.0	0.0	0.0	0.0	0.0	0.0	0.0	0.0	0.0	0.0	0.0	0.0	0.0	0.0	0.0	0.0	0.0	0.0	0.0	0.0	0.0	0.0	0.0	0.0	0.0	0.0	0.0	0.0	0.0	0.0	0.0	0.0
0.868896835627261	0.06222711963075388	0.02905318308453574	0.01621689051519814	0.007987858122998877	0.0057258098049814965	0.0037257266414403925	0.002195517485134517	0.0009813297850222462	0.0007526300469874007	0.00041997588257307994	0.0002578069774210986	0.00020790885275895048	0.00023285791509002453	0.0002619651544762776	0.00016632708220716037	0.00017048525926233939	0.0001372198428209073	0.00018711796748305544	8.73217181587592e-05	7.484718699322217e-05	3.326541644143207e-05	0.0	0.0	0.0	0.0	0.0	0.0	0.0	0.0	0.0	0.0	0.0	0.0	0.0	0.0	0.0	0.0	0.0	0.0	0.0	0.0	0.0	0.0	0.0	0.0	0.0	0.0	0.0	0.0
0.0006743312881392619	0.23562883473888394	0.3179805026681874	0.19964368667737828	0.11637209766981077	0.06949358552768505	0.03156869437807507	0.017940542295556906	0.0059066425794420535	0.003875323637392919	0.0009157585394483803	0.0	0.0	0.0	0.0	0.0	0.0	0.0	0.0	0.0	0.0	0.0	0.0	0.0	0.0	0.0	0.0	0.0	0.0	0.0	0.0	0.0	0.0	0.0	0.0	0.0	0.0	0.0	0.0	0.0	0.0	0.0	0.0	0.0	0.0	0.0	0.0	0.0	0.0	0.0
0.39370767423844866	0.04850855053269027	0.02920008996176625	0.02188236666083581	0.0179673638703551	0.01580578254241947	0.014731239223330085	0.013794137491566084	0.01303196141639803	0.012486359963682102	0.012902849622243879	0.01387743542327844	0.015031111777494565	0.018254741734762724	0.022777819426743635	0.02878360030320447	0.035643184979716955	0.043664775803616794	0.046605192793062945	0.04495172884857269	0.03946656004531408	0.03256532640294541	0.024310501370250977	0.016851171585409535	0.01055801284454107	0.006093243704758811	0.0032694438197099565	0.0016951129103464362	0.0009579262146920892	0.0004206545551473957	0.00011245220781168004	4.997875902741335e-05	4.164896585617779e-05	0.0	0.0	0.0	0.0	0.0	0.0	0.0	0.0	0.0	0.0	0.0	0.0	0.0	0.0	0.0	0.0	0.0
0.742642863984076	0.11095148267059769	0.0649410138210468	0.040580325725303054	0.019942450477011424	0.010227324780025068	0.005022049545891788	0.0022528431213328834	0.0014824623866811582	0.0007745449548390321	0.000620468807908687	0.00018738990842879808	0.0001041055046826656	0.00014574770655573184	4.164220187306624e-05	4.997064224767949e-05	3.331376149845299e-05	0.0	0.0	0.0	0.0	0.0	0.0	0.0	0.0	0.0	0.0	0.0	0.0	0.0	0.0	0.0	0.0	0.0	0.0	0.0	0.0	0.0	0.0	0.0	0.0	0.0	0.0	0.0	0.0	0.0	0.0	0.0	0.0	0.0
0.11707402438313014	0.031262239481337654	0.020983158473679386	0.016412363230306416	0.014687377605186623	0.014495712535728868	0.013520720660661161	0.013566553612053233	0.013374888542595479	0.01402488312597395	0.015174873542720478	0.016966525278956007	0.01979150173748552	0.024170631911400738	0.03380805159957	0.046341280489329256	0.059653669552753724	0.07512854059549504	0.08357847017941517	0.08480345997116691	0.07630769743585471	0.06410363246972942	0.04651627903100807	0.03319555670369414	0.02217481520987325	0.01345405454954542	0.008012433229723085	0.0038666344447129608	0.0019458171181906817	0.0008958258681177657	0.000424996458362847	0.00015833201389988416	8.333263889467587e-05	1.6666527778935175e-05	1.6666527778935175e-05	8.333263889467588e-06	0.0	0.0	0.0	0.0	0.0	0.0	0.0	0.0	0.0	0.0	0.0	0.0	0.0	0.0
0.414439939833584	0.06627889050462289	0.04097066262223907	0.03017904092066283	0.02474156357681843	0.02125824475731351	0.019137420260748914	0.017545760225999057	0.017408260798913337	0.01682909654543106	0.01690826288223799	0.01694576272598864	0.019291586285057144	0.021466577222594905	0.024791563368485963	0.028724880312998694	0.031162370156791012	0.03360402664988896	0.03287902967070971	0.02873738026091558	0.024133232778196758	0.018458256423931566	0.01311244536481098	0.00919579501752076	0.00553747692717947	0.0029624876563014322	0.0015791600868329716	0.0008166632639030671	0.00045833142361906824	0.00022916571180953412	8.333298611255787e-05	4.583314236190682e-05	2.4999895833767358e-05	3.749984375065104e-05	4.166649305627893e-06	1.2499947916883679e-05	8.333298611255787e-06	0.0	0.0	0.0	0.0	0.0	0.0	0.0	0.0	0.0	0.0	0.0	0.0	0.0
0.8108683403242972	0.06720090152131722	0.03449571151317849	0.022312652601264634	0.015434378847638723	0.01139840146914585	0.008293161376489493	0.006523508420459526	0.006135353408877481	0.004678728687994324	0.003685385755128446	0.0027880381477075897	0.0019658173167219684	0.0013021974582107306	0.0009933429328658778	0.0006844884075210251	0.0006510987291053653	0.00027963855673115046	0.00017529581168221375	5.843193722740458e-05	5.008451762348964e-05	2.504225881174482e-05	0.0	0.0	0.0	0.0	0.0	0.0	0.0	0.0	0.0	0.0	0.0	0.0	0.0	0.0	0.0	0.0	0.0	0.0	0.0	0.0	0.0	0.0	0.0	0.0	0.0	0.0	0.0	0.0
0.20445016795445642	0.036970818434147686	0.02318021554849841	0.016591233027431172	0.013682245171830329	0.011940186541971943	0.010752419294341226	0.010306485625932501	0.009760529452460137	0.009302092970918456	0.00963966892550824	0.010185625098980603	0.012623673659906812	0.016987155443308078	0.024972285430888617	0.03574137514274045	0.050223800355079895	0.06628158002217166	0.07507105765463896	0.078480158035558	0.07433339167979462	0.06403940886699508	0.04912772040375751	0.03368674618455819	0.023134371900344244	0.013465529744192444	0.00786010185625099	0.004113425520742167	0.0018837571786985406	0.0007960124361314629	0.0003125703283238729	5.8346461287122933e-05	3.334083502121311e-05	1.2502813132954915e-05	0.0	0.0	0.0	0.0	0.0	0.0	0.0	0.0	0.0	0.0	0.0	0.0	0.0	0.0	0.0	0.0
0.16893679609668294	0.03312486197974175	0.020816579930916953	0.015854100607914135	0.013395777517593677	0.011599951666868055	0.01111245369810959	0.010495789600876663	0.010204124149482711	0.010333290277957175	0.010791621701576243	0.01251661451410619	0.014487439635668184	0.02092074616355765	0.028508214549106046	0.04076233015695768	0.05681642993154195	0.0704913729526127	0.07984550064374732	0.0813954941854409	0.07449968958462673	0.06459556418514922	0.050783121736992766	0.0364040149832709	0.02338323590318374	0.013004112482864654	0.007404135816100766	0.003904150399373336	0.001945825225728226	0.001054162274323857	0.00041666493056278934	0.0001708326215307436	2.4999895833767358e-05	0.0	0.0	0.0	0.0	0.0	0.0	0.0	0.0	0.0	0.0	0.0	0.0	0.0	0.0	0.0	0.0	0.0
0.3197886411274696	0.07345054194048448	0.04578469898446062	0.0340124431702164	0.027674177296423318	0.0250280242195932	0.023094457246917336	0.021794300144600806	0.021727625421405085	0.02207350054798288	0.023106958757516532	0.025557254834959225	0.026794904384279766	0.029491063503506675	0.032599772472507095	0.03494588929495648	0.037075313267019766	0.03617520450387755	0.03469585908297253	0.03144963349738093	0.025778114855545046	0.0178146526038563	0.012539015130994995	0.007146696892541182	0.004667230623700364	0.0033003987981881145	0.001533518633501548	0.0007000845935550546	0.0001791883185884961	2.083585099866234e-05	0.0	0.0	0.0	0.0	0.0	0.0	0.0	0.0	0.0	0.0	0.0	0.0	0.0	0.0	0.0	0.0	0.0	0.0	0.0	0.0
0.5759762662711045	0.192574042900715	0.09853914231903865	0.057775962932715544	0.03414640244004067	0.019883664727745463	0.011691861531025517	0.004829247154119236	0.0029042150702511707	0.0012958549309155152	0.0003833397223287055	0.0	0.0	0.0	0.0	0.0	0.0	0.0	0.0	0.0	0.0	0.0	0.0	0.0	0.0	0.0	0.0	0.0	0.0	0.0	0.0	0.0	0.0	0.0	0.0	0.0	0.0	0.0	0.0	0.0	0.0	0.0	0.0	0.0	0.0	0.0	0.0	0.0	0.0	0.0
0.18808203648356178	0.02368339688756055	0.013653509223951355	0.010825517881067712	0.009634133773059878	0.008908584973719469	0.007375038647840874	0.0063444295578687	0.007173039266206328	0.008067607956302174	0.007939812429145625	0.007762547665670411	0.010112336390806966	0.015083994640832732	0.02437184375966196	0.03753890549314645	0.05498093373183551	0.0719777388436566	0.08585385963104195	0.08984025559105431	0.08357827476038339	0.07221684015253015	0.05637431722147789	0.0403998763269092	0.02579408430382356	0.014919097186437184	0.008822013810161806	0.004571781923116562	0.0023291765433371124	0.0010553437081315057	0.0004287333814284242	0.00017726476347521385	7.83262908378852e-05	2.885705451922086e-05	1.2367309079666082e-05	4.122436359888694e-06	0.0	0.0	0.0	0.0	0.0	0.0	0.0	0.0	0.0	0.0	0.0	0.0	0.0	0.0
0.9364328430311006	0.038713331445419864	0.01350135763189019	0.005688727490796422	0.002740250870383635	0.0011535706551615	0.0007121320650996985	0.0004914127700687978	0.0003123386250437274	0.00016658060002332128	8.745481501224367e-05	0.0	0.0	0.0	0.0	0.0	0.0	0.0	0.0	0.0	0.0	0.0	0.0	0.0	0.0	0.0	0.0	0.0	0.0	0.0	0.0	0.0	0.0	0.0	0.0	0.0	0.0	0.0	0.0	0.0	0.0	0.0	0.0	0.0	0.0	0.0	0.0	0.0	0.0	0.0
0.4169548010831077	0.23180170797750468	0.13862945219745887	0.1005457196417413	0.06253697146427828	0.030343678400333265	0.012151635076025827	0.0043116017496354925	0.0016621537179754217	0.0006706936054988544	0.00032076650697771296	7.081857946261195e-05	0.0	0.0	0.0	0.0	0.0	0.0	0.0	0.0	0.0	0.0	0.0	0.0	0.0	0.0	0.0	0.0	0.0	0.0	0.0	0.0	0.0	0.0	0.0	0.0	0.0	0.0	0.0	0.0	0.0	0.0	0.0	0.0	0.0	0.0	0.0	0.0	0.0	0.0
0.329747328190247	0.05105061346500522	0.034955223507762506	0.028077421073886416	0.02298568234711253	0.021166312090693733	0.019438534844895564	0.017606674632483044	0.017002993426119828	0.016678254570283064	0.016611641471649882	0.0164492720437315	0.0171986694033548	0.01987151998601125	0.02450945697834658	0.030100793944869333	0.036570591149617186	0.04395631846057129	0.045067924544012525	0.04622949045142864	0.04122934473527538	0.03418917287348091	0.026233070905480178	0.018276968937479442	0.01125761366900784	0.006773719467261743	0.003588780688862706	0.001931779860362292	0.0007119274916421378	0.0003205755371721907	9.991964794977373e-05	0.00010824628527892153	4.163318664573905e-06	0.0	0.0	0.0	0.0	0.0	0.0	0.0	0.0	0.0	0.0	0.0	0.0	0.0	0.0	0.0	0.0	0.0
0.2499178408150191	0.13542745655963093	0.08813704568050684	0.06370560804036823	0.0517831663109902	0.04362132727643342	0.04102967298564398	0.03831737989159147	0.036008602794660276	0.03511005170828706	0.03583804448659869	0.03699867297316411	0.037206670909824574	0.03555932725147366	0.029469147666055153	0.02008428076393482	0.012188679088303444	0.00584474202015916	0.002645733754321157	0.0007695923656437328	0.00031615686372391184	2.0799793666046832e-05	0.0	0.0	0.0	0.0	0.0	0.0	0.0	0.0	0.0	0.0	0.0	0.0	0.0	0.0	0.0	0.0	0.0	0.0	0.0	0.0	0.0	0.0	0.0	0.0	0.0	0.0	0.0	0.0
0.08976147155686753	0.2962599039890749	0.17274055816238587	0.1189602841190602	0.08738826135289636	0.06796957294706908	0.05325150615577419	0.03939528938592145	0.028074660360311598	0.019381216665764568	0.011807761646424988	0.007531819752603245	0.003409928345705947	0.0016362659827380184	0.0011241522018810813	0.0006869819011495498	0.0003247550805434235	0.0002831198138070872	1.2490580020900905e-05	0.0	0.0	0.0	0.0	0.0	0.0	0.0	0.0	0.0	0.0	0.0	0.0	0.0	0.0	0.0	0.0	0.0	0.0	0.0	0.0	0.0	0.0	0.0	0.0	0.0	0.0	0.0	0.0	0.0	0.0	0.0
0.6822784915112258	0.1286544857386934	0.08018926607559032	0.052823647477419945	0.031143475628467875	0.015857876272072056	0.0057849731693359096	0.002007116139038409	0.0007879174925977226	0.00024881605029401766	0.00022393444526461588	0.0	0.0	0.0	0.0	0.0	0.0	0.0	0.0	0.0	0.0	0.0	0.0	0.0	0.0	0.0	0.0	0.0	0.0	0.0	0.0	0.0	0.0	0.0	0.0	0.0	0.0	0.0	0.0	0.0	0.0	0.0	0.0	0.0	0.0	0.0	0.0	0.0	0.0	0.0
0.07648720491304674	0.0371436666194472	0.023086153307723716	0.01722816169056805	0.013828360012332614	0.01199930004083095	0.010474388993975351	0.009853591873807362	0.009586940761788896	0.009720266317798128	0.010716041564242086	0.012386777437982784	0.01547826376794687	0.020427975034789637	0.03171481663569625	0.047222245369020144	0.06505453848525503	0.08216187389068971	0.09179881173598206	0.09226545118201439	0.08719908005366353	0.07396651861974718	0.05639671019190547	0.03885606672944078	0.024248585499179215	0.014986625780162823	0.00813702534018849	0.0043455798411759314	0.0021790395560258983	0.0008457839959335705	0.0001333255560092328	3.33313890023082e-05	1.2499270875865575e-05	1.2499270875865575e-05	1.2499270875865575e-05	0.0	0.0	0.0	0.0	0.0	0.0	0.0	0.0	0.0	0.0	0.0	0.0	0.0	0.0	0.0
0.00045397372783233795	1.2494689756853338e-05	0.013019466726641178	0.06934552815053602	0.08264820784499921	0.07989937609849147	0.07058666733305012	0.0655471424644526	0.06332725258431833	0.06216524643693097	0.0644434448692639	0.06351883782725674	0.062269368851571416	0.06204029953936244	0.06077833587392025	0.04876260922441296	0.040003831704858765	0.030382920592081697	0.020153934577804435	0.014764558396015027	0.011332683609465977	0.006209860809156109	0.00350684292509017	0.0024781134684425787	0.0008912878693222048	0.0006913728332125514	0.0003082023473357157	0.000320697037092569	0.0001374415873253867	0.0	0.0	0.0	0.0	0.0	0.0	0.0	0.0	0.0	0.0	0.0	0.0	0.0	0.0	0.0	0.0	0.0	0.0	0.0	0.0	0.0
0.3390887689839795	0.04002833274306785	0.024207829003562425	0.017132976396325078	0.014858023791171017	0.01283306597779213	0.011366429866044457	0.010837274223453678	0.010137288806483197	0.01012895564675736	0.010220620403741588	0.01072894314701777	0.012499739588758567	0.016182996187579426	0.02179954584279494	0.03126184871148518	0.04226161954959272	0.05211974750526031	0.05887377346305285	0.060452907231099355	0.05509468552738485	0.04538238786691944	0.03515760088331493	0.023916168413158058	0.014870523530759776	0.008649819795420928	0.005129059811253932	0.002695777171308931	0.0011874752609320638	0.000549988541905377	0.00017499635424261995	0.0001291639757505052	2.9166059040436658e-05	0.0	0.0	8.333159725839044e-06	0.0	0.0	4.166579862919522e-06	0.0	0.0	0.0	0.0	0.0	0.0	0.0	0.0	0.0	0.0	0.0
0.09813561087386731	0.2265680658264764	0.12542443495469222	0.09126132694510988	0.0728340797833559	0.06361420685345276	0.05789813561087387	0.05320695760858244	0.04937402353921466	0.04368711592542444	0.035958754296427455	0.027576294136027496	0.01972711175919175	0.014065201541506093	0.008640766586813873	0.005191125924382877	0.0032829913550671804	0.0018831371732111238	0.001004062076866993	0.0004457868971982085	0.00019997916883657951	2.0831163420477035e-05	0.0	0.0	0.0	0.0	0.0	0.0	0.0	0.0	0.0	0.0	0.0	0.0	0.0	0.0	0.0	0.0	0.0	0.0	0.0	0.0	0.0	0.0	0.0	0.0	0.0	0.0	0.0	0.0
0.3366612636412502	0.05386080195342287	0.032243144477455216	0.02373442116096988	0.019546729225089484	0.016454920850538984	0.014704840638529266	0.014283988016117405	0.013350611903045557	0.013121434732425236	0.012717249540603945	0.013683960514856932	0.0159923996516507	0.019171712036801687	0.024605294409327093	0.03188896157740563	0.040676864356282996	0.04742717374546333	0.05083566330123464	0.04877306876565176	0.0455770889499102	0.037560054835846644	0.028084620545108317	0.01910087545679177	0.011908879156961361	0.007008654563334153	0.003812674747592598	0.0018959202296771934	0.0008542058177666476	0.00030001375063023724	0.00012083887178162333	3.7501718828779655e-05	4.166857647642183e-06	0.0	0.0	0.0	0.0	0.0	0.0	0.0	0.0	0.0	0.0	0.0	0.0	0.0	0.0	0.0	0.0	0.0
0.2937382704903301	0.04602774538447713	0.029229206635819883	0.021667983297596206	0.017028426688735908	0.015268739001951958	0.013688781886502233	0.01292388201314959	0.012255117096557114	0.012434847667891342	0.012898803328777372	0.014717007945763165	0.016727482476269293	0.02047674578991586	0.027047361095436935	0.03503074228725961	0.04555125038140499	0.052740473234774106	0.058943267836169315	0.05788160353107876	0.05338415946699436	0.04392949545866824	0.032802919158860924	0.02271292847977195	0.014014804783341066	0.008380460361049459	0.004313533712021467	0.0023908345768181003	0.001053304743633149	0.0003970791692267824	0.00019226991352033673	0.00010031473748887134	2.0898903643514863e-05	2.5078684372217835e-05	0.0	0.0	4.179780728702972e-06	0.0	0.0	0.0	0.0	0.0	0.0	0.0	0.0	0.0	0.0	0.0	0.0	0.0
0.4605291657641747	0.055765674203169	0.03445992102500875	0.025783501891067827	0.021951382062346925	0.02000616471450707	0.01883570202769123	0.017786034422432897	0.017290358053283127	0.017656908645595562	0.01875239507489295	0.018819040637131575	0.020564321298255552	0.023538379513154167	0.026016761358903014	0.028249387693896934	0.030102967393658676	0.03010713274129859	0.02881587497292524	0.0242006697879005	0.01797347506622903	0.014961928722571186	0.011463036705043403	0.007418484146686883	0.004381945717189557	0.0020910045152368415	0.00124127359669438	0.0006872823605858145	0.00034572385411286424	0.00013329112447724888	1.2496042919742081e-05	1.666139055965611e-05	2.0826738199570136e-05	2.0826738199570136e-05	0.0	0.0	0.0	0.0	0.0	0.0	0.0	0.0	0.0	0.0	0.0	0.0	0.0	0.0	0.0	0.0
1.2488552160519525e-05	4.1628507201731746e-06	6.660561152277079e-05	0.0008159187411539423	0.002905669802680876	0.0050495379235700605	0.00890433769045042	0.012567646324202814	0.01670551994005495	0.02349929231537757	0.02739155773873949	0.032894846390808426	0.035230205644825575	0.04408875197735409	0.053018066772125554	0.06539005911248022	0.08060527849471318	0.09528765298476397	0.1010240612771626	0.09700274748147532	0.08368995087836151	0.07026892015652318	0.053209557905253516	0.03632087253351095	0.02379901756723004	0.015057031054866372	0.008042627591374573	0.0037840313046374158	0.0019190741819998334	0.0009824327699608692	0.00025809674465073683	0.00017067687952710016	3.3302805761385397e-05	0.0	0.0	0.0	0.0	0.0	0.0	0.0	0.0	0.0	0.0	0.0	0.0	0.0	0.0	0.0	0.0	0.0
0.1353809869073514	0.1184380495203807	0.08737738663733113	0.07075947362718871	0.056608412297588985	0.048653649023676776	0.0439574634764274	0.04348659482794543	0.039986332308256455	0.0402988557475144	0.040944737521980815	0.04214482752873132	0.04155311648373628	0.041253093982048655	0.03797368135943529	0.03253577351634706	0.02525606087123201	0.019043094898784075	0.013713528514638598	0.009188189114183563	0.005525414406080456	0.003079397621488278	0.0014626096957271796	0.000775058129359702	0.00036669416872932135	0.0001375103132734955	7.083864623180071e-05	2.9168854330741472e-05	0.0	0.0	0.0	0.0	0.0	0.0	0.0	0.0	0.0	0.0	0.0	0.0	0.0	0.0	0.0	0.0	0.0	0.0	0.0	0.0	0.0	0.0
0.26009516995823834	0.04082158960451225	0.026471224398116566	0.020677004475650133	0.016812804685290252	0.015411044373824933	0.013639086235296074	0.013006838260985308	0.012740628587591302	0.012520173701811889	0.013876179225662612	0.013792988702726985	0.01622631149859408	0.020306806648586594	0.026475383924263348	0.036479044307272515	0.04859158444669983	0.058640999617323594	0.06384456682694707	0.06281716386869207	0.0584829376237459	0.04777631732193068	0.0366620634577309	0.02629652429995175	0.017282831139876546	0.009987022278422042	0.005157812422008885	0.0026745753123804134	0.0013851222068781924	0.0005989717651365157	0.00023709299036653745	9.982862752275261e-05	6.239289220172038e-05	3.743573532103223e-05	1.2478578440344077e-05	0.0	0.0	0.0	0.0	0.0	0.0	0.0	0.0	0.0	0.0	0.0	0.0	0.0	0.0	0.0
0.24219616542544764	0.04710238597603182	0.028037928762645006	0.021203579381030613	0.017609186966783145	0.015094780208324646	0.014219116163090344	0.013193338281530161	0.01333928228906921	0.012355202695377328	0.01307241324671209	0.013301753829987741	0.015057251749243177	0.0197983470798689	0.02661601714633597	0.03600230174549033	0.04832414581057302	0.05786888390362692	0.06497427215638527	0.06647958034843089	0.0608669908013577	0.05012551184648358	0.037040589113411	0.026674394749351592	0.017346487753212854	0.010211910698946702	0.005942006021232768	0.0032983345703825402	0.0014010624723748842	0.0007130407225479321	0.00030856733022542094	0.0001292646923917304	7.088708937611022e-05	1.6679315147320052e-05	8.339657573660026e-06	0.0	0.0	0.0	0.0	0.0	0.0	0.0	0.0	0.0	0.0	0.0	0.0	0.0	0.0	0.0
0.07588534288809266	0.05724939588367636	0.034617948504291306	0.026176985251229065	0.02156903591367386	0.019523373052245645	0.0173193900508291	0.016756936921923173	0.01639030080826598	0.016631947337721855	0.016998583451379053	0.019360886592783934	0.0226772768935922	0.0273227231064078	0.03622198150154154	0.04590034163819682	0.059253395550370805	0.07073577201899842	0.07480626614448796	0.07428964252978919	0.06723189734188817	0.056882759770019165	0.045975335388717606	0.03265977835180402	0.020589950837430215	0.012407299391717357	0.007366052828930923	0.003808015998666778	0.002078993417215232	0.0008915923673027248	0.0002833097241896509	8.332638946754438e-05	4.166319473377219e-05	1.2498958420131656e-05	0.0	0.0	0.0	0.0	0.0	0.0	0.0	0.0	0.0	0.0	0.0	0.0	0.0	0.0	0.0	0.0
0.39557380123783525	0.2277033363202534	0.13842915789693042	0.09787650822097652	0.06704732531727343	0.0415362494008794	0.019538625044282828	0.007947985912851398	0.0030633296517806907	0.0010627878383728927	0.0002208931585637777	0.0	0.0	0.0	0.0	0.0	0.0	0.0	0.0	0.0	0.0	0.0	0.0	0.0	0.0	0.0	0.0	0.0	0.0	0.0	0.0	0.0	0.0	0.0	0.0	0.0	0.0	0.0	0.0	0.0	0.0	0.0	0.0	0.0	0.0	0.0	0.0	0.0	0.0	0.0
0.0004456773462621416	0.019851385348461374	0.16880341880341881	0.16344696023058597	0.13748104829976174	0.11655503906965896	0.09996917745455758	0.08067593009113477	0.06564369137468552	0.05411855850452342	0.03607487379417204	0.023470951833524933	0.014040919011679245	0.007314106729311408	0.005156528548341414	0.0030447676646507054	0.002070108795254994	0.0015869445694007098	0.000249912530614285	0.0	0.0	0.0	0.0	0.0	0.0	0.0	0.0	0.0	0.0	0.0	0.0	0.0	0.0	0.0	0.0	0.0	0.0	0.0	0.0	0.0	0.0	0.0	0.0	0.0	0.0	0.0	0.0	0.0	0.0	0.0
0.7218408509043981	0.11337343629665092	0.06469204670815727	0.03906916720437941	0.02383697937264534	0.014491184980121974	0.009470682513581583	0.005565847261827946	0.0038090876922756696	0.0017817371937639199	0.0008325874737214579	0.0005453447952875549	0.0003913161126490852	0.00017484336948150615	6.660699789771663e-05	3.3303498948858313e-05	2.4977624211643737e-05	0.0	0.0	0.0	0.0	0.0	0.0	0.0	0.0	0.0	0.0	0.0	0.0	0.0	0.0	0.0	0.0	0.0	0.0	0.0	0.0	0.0	0.0	0.0	0.0	0.0	0.0	0.0	0.0	0.0	0.0	0.0	0.0	0.0
0.20404962391000467	0.05912184650203022	0.036182020901284695	0.026738168142181988	0.02171254077081808	0.019116521333954604	0.017019736404180256	0.015322339080077215	0.01507272182653265	0.01472325767157026	0.014623410770152433	0.015875657325434334	0.01784347334087732	0.021462923517273514	0.028801670771483726	0.03899437529122013	0.048625440990481265	0.05786959994674832	0.06189675830393397	0.061584736737003265	0.05672968115556147	0.04890001996938028	0.036182020901284695	0.025227983758237368	0.01637073154496439	0.009527058510284231	0.005499900153098582	0.002795713239699128	0.0012647274179591293	0.0005782799707115756	0.000199693802835652	5.8244025827065164e-05	4.160287559076083e-06	2.49617253544565e-05	0.0	0.0	0.0	0.0	0.0	0.0	0.0	0.0	0.0	0.0	0.0	0.0	0.0	0.0	0.0	0.0
0.3434840087244096	0.18619024384140925	0.10926780851338896	0.08186015088390947	0.06408187266198752	0.05430236001117659	0.046232698186307014	0.0362863708207701	0.02637757676604653	0.019325484701005476	0.013891495368806482	0.008832839144740957	0.004674982380195757	0.0027190798500335714	0.001296984406994541	0.0007173032733217397	0.000404525683210516	5.421478228594544e-05	0.0	0.0	0.0	0.0	0.0	0.0	0.0	0.0	0.0	0.0	0.0	0.0	0.0	0.0	0.0	0.0	0.0	0.0	0.0	0.0	0.0	0.0	0.0	0.0	0.0	0.0	0.0	0.0	0.0	0.0	0.0	0.0
0.00016666805556712973	0.05384628205235044	0.29520662672188935	0.21528929407745065	0.16224718539321162	0.11238843657030476	0.07485479045658713	0.0455795464962208	0.022916857640480338	0.011420928507737564	0.004479203993366611	0.001283344027866899	0.00032083600696672474	0.0	0.0	0.0	0.0	0.0	0.0	0.0	0.0	0.0	0.0	0.0	0.0	0.0	0.0	0.0	0.0	0.0	0.0	0.0	0.0	0.0	0.0	0.0	0.0	0.0	0.0	0.0	0.0	0.0	0.0	0.0	0.0	0.0	0.0	0.0	0.0	0.0
0.479250976289807	0.11953454836437595	0.07057210374303469	0.0516339569640617	0.041139622987509325	0.03436290057056168	0.030478579972409655	0.027069380134117423	0.023701857555462013	0.02323507224752958	0.02179303906409546	0.017942060273652888	0.014920458949983121	0.012807421886396126	0.00916899712010136	0.007960356590633452	0.005147141565147809	0.0032174844439628405	0.0021922238568969615	0.0017629480826376704	0.00145453636132517	0.0005001271156418923	0.00014170268276520283	1.2503177891047308e-05	0.0	0.0	0.0	0.0	0.0	0.0	0.0	0.0	0.0	0.0	0.0	0.0	0.0	0.0	0.0	0.0	0.0	0.0	0.0	0.0	0.0	0.0	0.0	0.0	0.0	0.0
0.6946933264433536	0.04126903426375843	0.02544569556846501	0.01949892066243822	0.016281744609563182	0.013781348713546311	0.012689509172285613	0.011526825080637768	0.011001741942474224	0.010955901351047249	0.010880889474166744	0.010430818212883707	0.011168435002208684	0.012001900300880972	0.012702011151765696	0.013281269534342938	0.013627157633291937	0.01302706261824789	0.011372634000383394	0.010284961785616055	0.008380493578149874	0.006021786782907294	0.003938123536226569	0.002608746384844267	0.0014710662521565914	0.000937648461006326	0.00038756136388261477	0.0002208683041481568	7.501187688050608e-05	3.333861194689159e-05	0.0	4.167326493361449e-06	0.0	0.0	0.0	0.0	0.0	0.0	0.0	0.0	0.0	0.0	0.0	0.0	0.0	0.0	0.0	0.0	0.0	0.0
9.998375264019597e-05	0.01781793791842159	0.17133882410774914	0.13951482884031344	0.11171517961664564	0.09464295385333217	0.08589854148700836	0.0795370752252759	0.07484200484088002	0.0657851432475556	0.05346214573465145	0.03924362291127692	0.028599519244789387	0.018563650073529718	0.009485958531738593	0.004632580538995746	0.002191310578697628	0.0011081532584288386	0.0006540603818546152	0.00019163552589370893	0.00024162740221380692	0.00013331167018692795	0.00010414974233353746	7.082182478680548e-05	4.5825886626756486e-05	7.082182478680548e-05	8.331979386682997e-06	0.0	0.0	0.0	0.0	0.0	0.0	0.0	0.0	0.0	0.0	0.0	0.0	0.0	0.0	0.0	0.0	0.0	0.0	0.0	0.0	0.0	0.0	0.0
0.9709460754493713	0.024583128473929385	0.0036083032641394657	0.0005916617361521987	8.749927083940967e-05	2.4999791668402765e-05	2.4999791668402765e-05	3.333305555787035e-05	4.166631944733794e-05	5.416621528153932e-05	4.166631944733794e-06	0.0	0.0	0.0	0.0	0.0	0.0	0.0	0.0	0.0	0.0	0.0	0.0	0.0	0.0	0.0	0.0	0.0	0.0	0.0	0.0	0.0	0.0	0.0	0.0	0.0	0.0	0.0	0.0	0.0	0.0	0.0	0.0	0.0	0.0	0.0	0.0	0.0	0.0	0.0
0.35350027037144877	0.10888898132357223	0.0747265088806622	0.06056736408635248	0.05144128780000832	0.044020631421321905	0.040676344578012565	0.03793519404350901	0.03768977995923631	0.035164926583752754	0.03400856869514579	0.02947048791647602	0.02647144461544861	0.021484131275737284	0.016139095711492867	0.009475479389376483	0.007275071752422944	0.004429932199159769	0.0025747681044881662	0.001539037477642361	0.001052368869847344	0.0007320826920677177	0.0004117965142880912	0.0001622228692650056	7.07125327565409e-05	2.4957364502308557e-05	1.663824300153904e-05	8.31912150076952e-06	1.2478682251154278e-05	1.2478682251154278e-05	1.663824300153904e-05	0.0	0.0	0.0	0.0	0.0	0.0	0.0	0.0	0.0	0.0	0.0	0.0	0.0	0.0	0.0	0.0	0.0	0.0	0.0
0.1974801469914255	0.025048538835234613	0.016144891547993034	0.013070070912530103	0.011011857641637571	0.010486888264851217	0.009932753922687844	0.00982859333205563	0.010799370036747856	0.011640987609056139	0.012165956985842493	0.013215895739415201	0.014245002374861466	0.016899014224170256	0.024790220570466724	0.03625205196363546	0.051751147849708766	0.0662628013365887	0.07824960210654379	0.08393677035506263	0.07801628238352763	0.0669502612347613	0.051838642745839825	0.03578957894122843	0.02326530952361112	0.014286666611114352	0.0082786837434483	0.00471639154382661	0.002320697959285708	0.0008166190305565509	0.0002499854175173115	0.00012915913238394428	7.916204888048198e-05	1.66656945011541e-05	1.2499270875865575e-05	4.166423625288525e-06	8.33284725057705e-06	8.33284725057705e-06	0.0	0.0	0.0	0.0	0.0	0.0	0.0	0.0	0.0	0.0	0.0	0.0
0.47708385377633444	0.025655758181363977	0.013061037555166959	0.009555333499875094	0.008822549754350904	0.008297943209259723	0.00895994670663669	0.009080689482887833	0.008539428761762011	0.008239653593138479	0.00728203847114664	0.006915646598384545	0.007261220751103339	0.009855108668498626	0.015251061703722209	0.023857107169622783	0.03336664168540261	0.042734615704888	0.04882171704554917	0.05160712798734283	0.048205512532267465	0.04111083354151054	0.03178449496211175	0.022462319926721624	0.014260138229661087	0.00872678824215172	0.004600716129569489	0.0023440752768756766	0.0012657173786326922	0.0005787326172037639	0.0002539761845282705	0.00012074277625114498	3.7471896077941544e-05	0.0	0.0	0.0	0.0	0.0	0.0	0.0	0.0	0.0	0.0	0.0	0.0	0.0	0.0	0.0	0.0	0.0
0.07378302590405873	0.005487477135511935	0.003329152795196687	0.002504156232682364	0.0018999920833663194	0.0017083262153074362	0.0015791600868329716	0.001479160503497902	0.0013999941666909721	0.0013041612326615305	0.0016083266319723668	0.002454156441014829	0.004562480989662543	0.010920787830050708	0.022987404219149087	0.041683159653501445	0.0653830609039129	0.0910746205224145	0.11082037158178508	0.11993283361319328	0.11517452010616623	0.09946625222394907	0.07907050387290053	0.05612476614680772	0.03690401289994625	0.022179074253857275	0.012791613368277633	0.006562472656363932	0.0032333198611672453	0.0014749938541922742	0.000662497239594835	0.0002833321527826967	8.333298611255787e-05	6.249973958441839e-05	1.6666597222511573e-05	8.333298611255787e-06	0.0	0.0	0.0	0.0	0.0	0.0	0.0	0.0	0.0	0.0	0.0	0.0	0.0	0.0
0.0004801409526831529	0.0046218785619152195	0.07660544521591729	0.1175719063265877	0.10352256453720675	0.08957342607708141	0.08301428314955764	0.0812314989165515	0.07875146651747504	0.07186666276987053	0.0662344006379612	0.05964185660068556	0.04690768350778455	0.040728478203688315	0.027981779694630355	0.01984443433133066	0.011769716048815722	0.007623803300864671	0.005519533386496766	0.0030645518197342106	0.0016533549327176396	0.001210790228505342	0.00036741220727058656	0.00012525416156951814	8.76779130986627e-05	0.0	0.0	0.0	0.0	0.0	0.0	0.0	0.0	0.0	0.0	0.0	0.0	0.0	0.0	0.0	0.0	0.0	0.0	0.0	0.0	0.0	0.0	0.0	0.0	0.0
0.00019155891477710455	8.328648468569763e-05	0.00011660107855997668	6.66291877485581e-05	5.830053927998834e-05	6.246486351427322e-05	0.0009952734919940866	0.029083640452245613	0.11106252732837779	0.1307514523080767	0.13135111499781374	0.12740749994794595	0.1227934286963583	0.1100922397817894	0.09184000666291878	0.06204010244237616	0.04023153642742624	0.02255398005288692	0.011222853811397756	0.0065421533720615484	0.0011701751098340517	0.00028317404793137195	0.0	0.0	0.0	0.0	0.0	0.0	0.0	0.0	0.0	0.0	0.0	0.0	0.0	0.0	0.0	0.0	0.0	0.0	0.0	0.0	0.0	0.0	0.0	0.0	0.0	0.0	0.0	0.0
0.007852759713884596	0.5588248772094999	0.2780126893931504	0.11627500072903604	0.02860320859179397	0.007444499527168049	0.0013789196102364993	0.0016080452252304795	0.0	0.0	0.0	0.0	0.0	0.0	0.0	0.0	0.0	0.0	0.0	0.0	0.0	0.0	0.0	0.0	0.0	0.0	0.0	0.0	0.0	0.0	0.0	0.0	0.0	0.0	0.0	0.0	0.0	0.0	0.0	0.0	0.0	0.0	0.0	0.0	0.0	0.0	0.0	0.0	0.0	0.0
0.033635360036659796	0.017080130808806684	0.014039034347726468	0.01306421712595555	0.011764460830260993	0.011131246224666208	0.010685496469411986	0.010552188131392031	0.01014393134620592	0.00970234747651482	0.010485533962382053	0.010227249057468392	0.012980899414693079	0.018679830865046137	0.029282009623195653	0.04323356037409652	0.06426295069674436	0.0827136578558187	0.09789831073340416	0.10706742485783916	0.10455956174883876	0.08784186298402383	0.0673623695557083	0.04780770272240622	0.030798391968172634	0.019371367868524652	0.011093753254598096	0.006602928617550876	0.003149409485721427	0.001728842508696286	0.0006707075756628966	0.00027078256160303275	7.498594013622446e-05	3.749297006811223e-05	0.0	0.0	0.0	0.0	0.0	0.0	0.0	0.0	0.0	0.0	0.0	0.0	0.0	0.0	0.0	0.0
0.6658888921296161	0.09361210994954187	0.055837267344719395	0.04111649534793605	0.03303319569501794	0.027208219965750142	0.02296240432331532	0.01864992229199045	0.013833275694684606	0.010512456198099174	0.0073833025695726265	0.0044249815625768225	0.0027541551910200373	0.0014958271007204137	0.0007458302257073928	0.0003541651909783709	0.0001208328298632089	3.3333194445023147e-05	1.6666597222511573e-05	1.6666597222511573e-05	0.0	0.0	0.0	0.0	0.0	0.0	0.0	0.0	0.0	0.0	0.0	0.0	0.0	0.0	0.0	0.0	0.0	0.0	0.0	0.0	0.0	0.0	0.0	0.0	0.0	0.0	0.0	0.0	0.0	0.0
0.9901507989721848	0.008087589173791546	0.0005080771777562146	7.496220655419559e-05	4.164567030788644e-05	3.3316536246309155e-05	4.164567030788644e-05	4.5810237338675084e-05	6.246850546182966e-05	2.4987402184731865e-05	1.6658268123154577e-05	1.2493701092365932e-05	0.00013326614498523662	0.0001707472482623344	8.745590764656153e-05	5.4139371400252374e-05	6.246850546182966e-05	0.00013743071201602526	8.329134061577288e-05	9.578504170813882e-05	4.997480436946373e-05	2.4987402184731865e-05	0.0	0.0	0.0	0.0	0.0	0.0	0.0	0.0	0.0	0.0	0.0	0.0	0.0	0.0	0.0	0.0	0.0	0.0	0.0	0.0	0.0	0.0	0.0	0.0	0.0	0.0	0.0	0.0
0.002210700625252875	0.026503380703503335	0.14468827035617307	0.1624197578240032	0.1303062028922638	0.10895000062567	0.09669521112190971	0.08578352652632194	0.0742086317431583	0.05912998502563161	0.04431829083643735	0.02761707328264016	0.018882720246263706	0.009852216748768473	0.0045215084486304085	0.002606958284496315	0.0006381833880446979	0.000442140125050575	0.0002252411957804816	0.0	0.0	0.0	0.0	0.0	0.0	0.0	0.0	0.0	0.0	0.0	0.0	0.0	0.0	0.0	0.0	0.0	0.0	0.0	0.0	0.0	0.0	0.0	0.0	0.0	0.0	0.0	0.0	0.0	0.0	0.0
0.8856838096507931	0.017487427135720268	0.007304136232765697	0.005745809392460864	0.004895812934112774	0.004541647743134403	0.004704147066053891	0.005054145607726634	0.005899975416769097	0.0073833025695726265	0.008241632326531972	0.008908296215432435	0.008041633159861833	0.006579139253586443	0.005137478593839192	0.0035374852604780813	0.002258323923650318	0.0021958241840658995	0.001754159357669343	0.0014666605555810183	0.0009958291840450665	0.0007374969270961371	0.00046249807292469616	0.0004374981770909288	0.00026666555556018517	0.00016249932291948784	7.083303819567418e-05	3.749984375065104e-05	8.333298611255787e-06	0.0	0.0	0.0	0.0	0.0	0.0	0.0	0.0	0.0	0.0	0.0	0.0	0.0	0.0	0.0	0.0	0.0	0.0	0.0	0.0	0.0
0.12745727654108874	0.06658937939432355	0.03968340019516426	0.02967080626193713	0.024291278492731383	0.020704926646594218	0.01919115255339911	0.018302904944995372	0.017873376758771965	0.017014320386325155	0.01809439611673158	0.01909523849239777	0.022239551622615702	0.027289635443164664	0.03483348484974854	0.04423306282788013	0.055475858847863616	0.06570947213905037	0.06964194864010542	0.06515066847930341	0.05816979290903177	0.04647244764343322	0.03361579329268801	0.02400770648629263	0.014883360161469237	0.009103495441997015	0.005504633066164021	0.003152653483348485	0.0015221144463256574	0.0005796545425733326	0.0002668913001776495	0.00010842459069717012	8.340353130551547e-06	2.5021059391654643e-05	1.6680706261103094e-05	8.340353130551547e-06	1.2510529695827321e-05	0.0	0.0	0.0	0.0	0.0	0.0	0.0	0.0	0.0	0.0	0.0	0.0	0.0
0.003417620752460062	0.05281057628587981	0.060083439960322255	0.04695477487465251	0.038619114502798695	0.03406367610958059	0.031192041111476953	0.028470448000066685	0.027886951774036918	0.028332909603931096	0.028695510830106737	0.029562419508779535	0.032175649035355705	0.039998666294340506	0.048034242892807576	0.05714095184905786	0.0625841380718784	0.06441798335368623	0.064488836466847	0.06050022297891495	0.05076000383440377	0.03919427506845661	0.027741077717529476	0.017888327157998273	0.011478204332042696	0.006751884901201585	0.0036385157523141877	0.0020213976401745487	0.0007252024523512814	0.00033342641487415234	2.5006981115561428e-05	1.2503490557780714e-05	0.0	0.0	0.0	0.0	0.0	0.0	0.0	0.0	0.0	0.0	0.0	0.0	0.0	0.0	0.0	0.0	0.0	0.0
0.6305157384484158	0.10547777061185429	0.06454324172509206	0.04486237959514844	0.033956768677054945	0.02799009715605301	0.022801506230886056	0.018653130006033244	0.015207938918592798	0.012137225123265443	0.008642103730209915	0.005866810909771777	0.0037239686271246385	0.0021345205650446252	0.0011442361703455594	0.0005825202321759211	0.0006282896789897435	0.00040776416252314476	0.0003827990097156053	0.00023300809287036845	6.241288201884869e-05	4.576944681382237e-05	0.0	0.0	0.0	0.0	0.0	0.0	0.0	0.0	0.0	0.0	0.0	0.0	0.0	0.0	0.0	0.0	0.0	0.0	0.0	0.0	0.0	0.0	0.0	0.0	0.0	0.0	0.0	0.0
0.07566664862005922	0.08458306089897093	0.05071651972563604	0.03779792519542394	0.031092916428937318	0.0265743235645659	0.024117208550760248	0.02290530945073068	0.02195994486067325	0.02164759973179965	0.02238889883765966	0.02356748112394271	0.027257318246369507	0.03282539074375622	0.03966366676522891	0.04941716398952186	0.05753397273851715	0.06337690894931264	0.06440556557373636	0.059553804571899766	0.04961290027028265	0.03947625968790475	0.029397923529583248	0.019627767898417036	0.011560934370041522	0.0066342105372752674	0.0033191875694967912	0.0016533468821709235	0.0008912247677193392	0.00043728318042304023	0.0001332672549860694	8.745663608460805e-05	6.66336274930347e-05	4.164601718314669e-05	8.329203436629338e-06	0.0	0.0	0.0	0.0	0.0	0.0	0.0	0.0	0.0	0.0	0.0	0.0	0.0	0.0	0.0
0.9412470573529718	0.027328597320889148	0.006295702172871399	0.004599904168663153	0.005133226391116852	0.004795733422220371	0.0032790983521176643	0.0016624653653048895	0.0006416532988896065	0.0003708256077998375	0.00029999375013020564	0.00032915980917064226	0.0002583279515010104	0.0003708256077998375	0.00042915772588071084	0.00041249140642903275	0.00045832378492114746	0.00046665694464698653	0.0003999916668402742	0.0003916585071144351	0.00033749296889648133	0.0002958271702672861	0.00010833107643590759	3.7499218766275706e-05	3.333263890335618e-05	8.333159725839044e-06	8.333159725839044e-06	0.0	0.0	0.0	0.0	0.0	0.0	0.0	0.0	0.0	0.0	0.0	0.0	0.0	0.0	0.0	0.0	0.0	0.0	0.0	0.0	0.0	0.0	0.0
0.41011212520648055	0.16626900038376186	0.1002411025645304	0.073640565297916	0.05922446732184272	0.05136569168905278	0.04380725143076435	0.03740843942402349	0.027447316169722857	0.015780121135267715	0.008626299367627184	0.0036832796622895568	0.0014683062753407972	0.000729981813024544	0.00019605225835516327	0.0	0.0	0.0	0.0	0.0	0.0	0.0	0.0	0.0	0.0	0.0	0.0	0.0	0.0	0.0	0.0	0.0	0.0	0.0	0.0	0.0	0.0	0.0	0.0	0.0	0.0	0.0	0.0	0.0	0.0	0.0	0.0	0.0	0.0	0.0
0.25198015057894146	0.3599936668513835	0.19899002945747415	0.10966763469398809	0.05286512476719429	0.01919110692604799	0.005354010508026849	0.0015249555221306045	0.0004333206948130679	0.0	0.0	0.0	0.0	0.0	0.0	0.0	0.0	0.0	0.0	0.0	0.0	0.0	0.0	0.0	0.0	0.0	0.0	0.0	0.0	0.0	0.0	0.0	0.0	0.0	0.0	0.0	0.0	0.0	0.0	0.0	0.0	0.0	0.0	0.0	0.0	0.0	0.0	0.0	0.0	0.0
0.18057441296760599	0.10016825901893331	0.06225167217812133	0.04710003081972129	0.03866209090984815	0.033364430709769854	0.030261634444786887	0.028845593196338285	0.026688212706054825	0.026833981658101004	0.027183827143011836	0.02837913254979051	0.02921626281725571	0.03295211281683923	0.03516780088794116	0.038645431601042876	0.04044047212481154	0.03944091359649488	0.03735433516863385	0.03448893405412609	0.02750868366471475	0.019641325081422373	0.014385313153357266	0.009533289463820146	0.005510066387345589	0.002586357692019358	0.001636777090118531	0.0006413833890031903	0.00028320824968972036	0.00021240618726729027	4.1648272013194174e-05	0.0	0.0	0.0	0.0	0.0	0.0	0.0	0.0	0.0	0.0	0.0	0.0	0.0	0.0	0.0	0.0	0.0	0.0	0.0
0.0766080311981801	0.19540110160240654	0.11776813019240544	0.08774488154857633	0.07200413309223629	0.062346363128817486	0.056609197796795185	0.052209454448490504	0.04948461339755181	0.04721391252176956	0.04243085819993834	0.038764405409684434	0.03103985600839951	0.02485688334847134	0.017390652211954304	0.012095127784212588	0.00790787204079762	0.003920604631396502	0.0023456965010374394	0.0011707650387060755	0.0004791387169081804	0.00013749197963452132	4.166423625288525e-05	2.9164965377019674e-05	0.0	0.0	0.0	0.0	0.0	0.0	0.0	0.0	0.0	0.0	0.0	0.0	0.0	0.0	0.0	0.0	0.0	0.0	0.0	0.0	0.0	0.0	0.0	0.0	0.0	0.0
0.00032106878377476816	0.0028145640136099806	0.008393655347254654	0.014844219094002268	0.019556007739008608	0.022207952498498898	0.02336713589965975	0.0249766495429982	0.02728250717192608	0.026269264127026487	0.027653612649276137	0.030042864767496163	0.034258456201214225	0.04137617586229902	0.05356011074788178	0.06453899526319301	0.08075922343051571	0.09198412168923878	0.0903620988725065	0.0851040763226366	0.07335379278137301	0.05563246380679165	0.04077156581493095	0.026890553072252986	0.015073553939555675	0.008572953499232771	0.005053706051104143	0.002685302555207152	0.001188371472413103	0.00047534858896524116	0.00028354126359330176	0.0002168256721595837	4.586696911068117e-05	3.335779571685903e-05	2.5018346787644272e-05	2.5018346787644272e-05	0.0	0.0	0.0	0.0	0.0	0.0	0.0	0.0	0.0	0.0	0.0	0.0	0.0	0.0
0.672590965444364	0.11756238403101936	0.0712663188637328	0.053202199978366324	0.03633209355732508	0.022890092608771624	0.013408718371150662	0.006797966434520689	0.002878942945341687	0.0014977159831257333	0.0006614912258805322	0.0005158799497433081	0.00037026867360608404	2.4961933052095554e-05	0.0	0.0	0.0	0.0	0.0	0.0	0.0	0.0	0.0	0.0	0.0	0.0	0.0	0.0	0.0	0.0	0.0	0.0	0.0	0.0	0.0	0.0	0.0	0.0	0.0	0.0	0.0	0.0	0.0	0.0	0.0	0.0	0.0	0.0	0.0	0.0
0.9716128548393145	0.015620638075357391	0.004641608646558585	0.002158306354503902	0.0016541459898417937	0.0011666520835156228	0.0009833210418203106	0.0007833235417890609	0.00047499406257421785	0.0003499956250546868	0.00022916380211914018	0.00015416473960742157	9.99987500156248e-05	4.5832760423828036e-05	2.49996875039062e-05	0.0	0.0	0.0	0.0	0.0	0.0	0.0	0.0	0.0	0.0	0.0	0.0	0.0	0.0	0.0	0.0	0.0	0.0	0.0	0.0	0.0	0.0	0.0	0.0	0.0	0.0	0.0	0.0	0.0	0.0	0.0	0.0	0.0	0.0	0.0
0.4504214003907796	0.12576187440893544	0.07598955143667746	0.05560902042635804	0.04464802756287677	0.03772814571329775	0.035374302700045414	0.0299625468164794	0.027521215832822986	0.024025863110488974	0.020972116334004073	0.017414272204238582	0.013864760262130623	0.01162340178225494	0.009590347993817517	0.00718651185461999	0.005111797127894915	0.003037082401169839	0.0016247765932184324	0.0011873367411980853	0.0007207342323763816	0.0003666162569313386	0.00017080984697937366	6.249140743147817e-05	2.499656297259127e-05	0.0	0.0	0.0	0.0	0.0	0.0	0.0	0.0	0.0	0.0	0.0	0.0	0.0	0.0	0.0	0.0	0.0	0.0	0.0	0.0	0.0	0.0	0.0	0.0	0.0
0.6173552587355134	0.18024971057971195	0.08736965713550679	0.05265996954344209	0.028215884713214578	0.01755608944435454	0.00826974385785833	0.004448151237142063	0.0025601765982431464	0.0007427416711272661	0.00027800945232137893	0.0002946070315644463	0.0	0.0	0.0	0.0	0.0	0.0	0.0	0.0	0.0	0.0	0.0	0.0	0.0	0.0	0.0	0.0	0.0	0.0	0.0	0.0	0.0	0.0	0.0	0.0	0.0	0.0	0.0	0.0	0.0	0.0	0.0	0.0	0.0	0.0	0.0	0.0	0.0	0.0
0.892039562727746	0.04027069234773555	0.019289953149401354	0.012730869338885996	0.0086121811556481	0.006088495575221239	0.004843310775637689	0.003635606454971369	0.0029151483602290473	0.002153045288912025	0.0021863612701717855	0.0015575221238938054	0.0011452368558042686	0.0007954190525767829	0.0005455491931285789	0.000549713690786049	0.00032066631962519523	0.00012909942738157209	8.745445080687143e-05	6.663196251952108e-05	8.328995314940135e-06	8.328995314940135e-06	8.328995314940135e-06	8.328995314940135e-06	4.164497657470068e-06	0.0	0.0	0.0	0.0	0.0	0.0	0.0	0.0	0.0	0.0	0.0	0.0	0.0	0.0	0.0	0.0	0.0	0.0	0.0	0.0	0.0	0.0	0.0	0.0	0.0
0.8791062746584788	0.09289294210282924	0.02211399455899079	0.0053618521095367645	0.0005249365701644385	0.0	0.0	0.0	0.0	0.0	0.0	0.0	0.0	0.0	0.0	0.0	0.0	0.0	0.0	0.0	0.0	0.0	0.0	0.0	0.0	0.0	0.0	0.0	0.0	0.0	0.0	0.0	0.0	0.0	0.0	0.0	0.0	0.0	0.0	0.0	0.0	0.0	0.0	0.0	0.0	0.0	0.0	0.0	0.0	0.0
0.5136373863551137	0.09351172073566054	0.05692869226089783	0.04204964958625345	0.03413304889125924	0.0295414204881626	0.026987275106040782	0.024503962466979442	0.023220639828001433	0.023449804584961792	0.021762318647344604	0.021453987883434306	0.0198998341680486	0.016974858542845476	0.014641544653794551	0.011712402396646695	0.009045757952017067	0.006441612986558445	0.004045799618336514	0.002670811076574362	0.0016208198265014457	0.0009833251389571754	0.00044999625003124975	0.0002166648611261573	6.66661111157407e-05	1.6666527778935175e-05	3.333305555787035e-05	0.0	0.0	0.0	0.0	0.0	0.0	0.0	0.0	0.0	0.0	0.0	0.0	0.0	0.0	0.0	0.0	0.0	0.0	0.0	0.0	0.0	0.0	0.0
0.3018829393525156	0.05543376787917181	0.036487680458773715	0.03130730503784216	0.02695212216183776	0.024572400226719568	0.023447137665455274	0.023609675590971227	0.02339712599606575	0.024330677158003536	0.024634914813456473	0.02723135398259594	0.028731704064281667	0.03117810822525256	0.033887073650518455	0.03879655252892342	0.0390049344847131	0.03943420131363985	0.038267262361217615	0.03567082319207815	0.02895258893741873	0.02343463474810789	0.016791417997532757	0.010477444737105325	0.005855532957690128	0.0033341112926349482	0.001867102323875571	0.0007543426799586571	0.00021254959490547793	3.7508752042143167e-05	2.0838195578968425e-05	4.167639115793685e-06	0.0	0.0	0.0	0.0	0.0	0.0	0.0	0.0	0.0	0.0	0.0	0.0	0.0	0.0	0.0	0.0	0.0	0.0
0.6441067583943764	0.11208048939953609	0.0668052021604874	0.046391344724337966	0.03700896593942473	0.029192399148797947	0.020951064210784947	0.015191707859460045	0.01131049302255852	0.008066430406736323	0.004393435249926082	0.0024195126826607144	0.0010619203684655459	0.000707946912310364	0.00025819240331319157	5.413711682373371e-05	0.0	0.0	0.0	0.0	0.0	0.0	0.0	0.0	0.0	0.0	0.0	0.0	0.0	0.0	0.0	0.0	0.0	0.0	0.0	0.0	0.0	0.0	0.0	0.0	0.0	0.0	0.0	0.0	0.0	0.0	0.0	0.0	0.0	0.0
0.4714772021783243	0.18235757351011037	0.10983704234565689	0.07722051158120175	0.05466227224053233	0.039345669393044194	0.027879050503956233	0.01747909383710901	0.01024579064253899	0.005295811267453052	0.0024416564930979452	0.0010833288194632522	0.00047499802084157984	0.00014583272569697626	5.416644097316261e-05	0.0	0.0	0.0	0.0	0.0	0.0	0.0	0.0	0.0	0.0	0.0	0.0	0.0	0.0	0.0	0.0	0.0	0.0	0.0	0.0	0.0	0.0	0.0	0.0	0.0	0.0	0.0	0.0	0.0	0.0	0.0	0.0	0.0	0.0	0.0
0.0003833253473885961	0.14818441282473283	0.4159830003541593	0.2543863669506885	0.12247661507051937	0.04372408908147747	0.01204558238370034	0.002312451823920335	0.0005041561634132623	0.0	0.0	0.0	0.0	0.0	0.0	0.0	0.0	0.0	0.0	0.0	0.0	0.0	0.0	0.0	0.0	0.0	0.0	0.0	0.0	0.0	0.0	0.0	0.0	0.0	0.0	0.0	0.0	0.0	0.0	0.0	0.0	0.0	0.0	0.0	0.0	0.0	0.0	0.0	0.0	0.0
0.37490826606177863	0.037560877977183264	0.023166989125358597	0.017396090466341985	0.014990159450263527	0.012734338514910935	0.01132497164587364	0.010787077189939289	0.010332577223297085	0.010215824938288078	0.010153279071318968	0.011204049636400027	0.013297251317632932	0.01657882447127894	0.022020314897591566	0.02996780972713323	0.04002101541130162	0.04896090466341984	0.05386033090933351	0.05504453265728201	0.04991994129027954	0.041442891453732734	0.031231236239909265	0.021699246113816798	0.013947728334111682	0.008381146173860831	0.004503302421775969	0.002380912669290813	0.00120922009473614	0.0004128027219961305	0.00020848622323036895	8.339448929214758e-05	2.0848622323036895e-05	2.918807125225165e-05	4.169724464607378e-06	0.0	0.0	0.0	0.0	0.0	0.0	0.0	0.0	0.0	0.0	0.0	0.0	0.0	0.0	0.0
0.220690747121887	0.06021641576493431	0.03643734817771593	0.027183220069916376	0.022649905625393228	0.019570751788534214	0.017829092378781754	0.017254094774605107	0.016549931041953993	0.01621659909750376	0.017099928750296874	0.0181790909204545	0.021404077483010486	0.02521656159766001	0.03138320256998929	0.04023733234444857	0.04791646701472077	0.055241436494014605	0.05956641847325636	0.057937258594755854	0.051770617622426574	0.040949829375710935	0.03077070512206199	0.01979575085103812	0.012549947708551215	0.007354136024433231	0.004104149566043475	0.001974991770867621	0.00116666180557581	0.0004208315798684172	0.00022916571180953412	9.583293402944155e-05	3.749984375065104e-05	0.0	0.0	0.0	0.0	0.0	0.0	0.0	0.0	0.0	0.0	0.0	0.0	0.0	0.0	0.0	0.0	0.0
0.41531423047596033	0.04078350326459693	0.024725103021262587	0.01828340951420631	0.015220896753736474	0.013233388472451969	0.01215421730923879	0.01113337972241551	0.010362543177263239	0.01002920845503523	0.009925041354338976	0.010870878628660952	0.01220838420160084	0.015654231892632885	0.020275084479518663	0.027100112917137154	0.03484597852491052	0.04347934783061596	0.04819603415014229	0.048071033629306786	0.04384184934103892	0.037920991337463905	0.02765428189284122	0.020266751111462963	0.01259171913216305	0.0076166984029100125	0.004233350972295718	0.0022041758507327113	0.00107917116321318	0.0004375018229242622	0.00016250067708615452	8.333368055700232e-05	2.9166788194950813e-05	0.0	1.2500052083550349e-05	0.0	0.0	0.0	0.0	0.0	0.0	0.0	0.0	0.0	0.0	0.0	0.0	0.0	0.0	0.0
0.026529166666666666	0.09237916666666666	0.05906666666666667	0.0434875	0.034975	0.030275	0.0273875	0.025966666666666666	0.024908333333333334	0.024383333333333333	0.024891666666666666	0.026104166666666668	0.0300125	0.03459583333333333	0.0400125	0.048320833333333334	0.05807916666666667	0.06280833333333333	0.062454166666666665	0.058925	0.049625	0.03919583333333333	0.028770833333333332	0.018541666666666668	0.0124	0.0074	0.0044875	0.0020916666666666666	0.0009166666666666666	0.0005125	0.00030416666666666667	0.00014166666666666668	3.3333333333333335e-05	1.6666666666666667e-05	0.0	0.0	0.0	0.0	0.0	0.0	0.0	0.0	0.0	0.0	0.0	0.0	0.0	0.0	0.0	0.0
0.5727068418441166	0.03283951749759208	0.002251566715172641	0.0005712308147752811	0.0004586524790166491	0.0003961089591507424	0.0003877698231686215	0.0003961089591507424	0.00041695679910604464	0.000625435198659067	0.0014635183648622166	0.0034899284085175937	0.007801261711274095	0.014997936063844424	0.02439197274770361	0.03462409259776594	0.042442032581004284	0.04672834847581442	0.04709110089103668	0.043192554819395164	0.036796437521108435	0.029032701921753886	0.021590023057710992	0.0145893184007205	0.009360680139930702	0.005395420980432218	0.0030229367935188235	0.0015427401566923652	0.0008797788461137542	0.00032522630330271483	0.00010423919977651116	5.003481589272535e-05	1.6678271964241785e-05	1.2508703973181338e-05	8.339135982120893e-06	0.0	0.0	0.0	0.0	0.0	0.0	0.0	0.0	0.0	0.0	0.0	0.0	0.0	0.0	0.0
0.905919314233402	0.05067099431995506	0.019753240538459938	0.009271164929363543	0.00437758774941223	0.003224933940869276	0.0019890560306264696	0.001552129496702245	0.0009529159644633086	0.0006657928135988182	0.0005243118407090694	0.00030792917628945344	0.00016228699831471194	0.0002163826644196159	0.00022470507458960114	7.490169152986705e-05	0.00011235253729480057	0.0	0.0	0.0	0.0	0.0	0.0	0.0	0.0	0.0	0.0	0.0	0.0	0.0	0.0	0.0	0.0	0.0	0.0	0.0	0.0	0.0	0.0	0.0	0.0	0.0	0.0	0.0	0.0	0.0	0.0	0.0	0.0	0.0
0.0003751062801126986	5.418201823850091e-05	0.007873064034809862	0.043274761182334996	0.06888201657136189	0.06738992714602471	0.06075054598802994	0.055882500041678475	0.057057833052698265	0.054882216628044614	0.05651184502275645	0.05589083573679209	0.05624510277912075	0.06467249053898605	0.06314705833319441	0.06736492006068386	0.05639514529116583	0.049934981578113796	0.0392486204424587	0.027607822216294618	0.018342697097510963	0.012249303969458013	0.007268726139072737	0.003680209392661254	0.0019505526565860327	0.001454578797325909	0.0006960305419868963	0.00015837820715869496	0.00027924578630612006	0.00014170681693146392	0.0003292599569878132	8.335695113615524e-06	0.0	0.0	0.0	0.0	0.0	0.0	0.0	0.0	0.0	0.0	0.0	0.0	0.0	0.0	0.0	0.0	0.0	0.0
0.11519118670338874	0.020299915417019095	0.011970783455068938	0.009004129149461877	0.007595801684159649	0.006812471614701605	0.006399973333444444	0.0059916417014929104	0.005833309027879051	0.005674976354265191	0.005737476093849609	0.006512472864696397	0.008895796267515552	0.014512439531501952	0.025558226840721496	0.04211232453198112	0.06110807871633868	0.08354131857783927	0.09740792746696889	0.1021454077274678	0.0965745976058433	0.08277465510560372	0.06458306423723234	0.04585397560843497	0.029699876250515622	0.01851658951421036	0.009970791788367548	0.005233311527868634	0.002608322465323061	0.0011249953125195312	0.0004999979166753471	0.00017499927083637151	3.749984375065104e-05	1.2499947916883679e-05	2.4999895833767358e-05	4.166649305627893e-06	0.0	0.0	0.0	0.0	0.0	0.0	0.0	0.0	0.0	0.0	0.0	0.0	0.0	0.0
0.04021710153620581	0.14495234762904463	0.1339306541370922	0.10111133326668666	0.07930954047119197	0.06130660801759472	0.05604568629411177	0.04733996467726349	0.039933853177380116	0.03640991036022526	0.032573561264953844	0.03276100503182379	0.031219800726448733	0.028974640941051018	0.028699723416308442	0.02555483354993502	0.022851477889966342	0.0181445566330101	0.013495951214635609	0.010155286747309141	0.006660501849445166	0.0040404545303075745	0.0021701822786497384	0.0010830084308040922	0.00041654170415542004	0.0002790829417841314	0.00018744376686993903	9.16391749141924e-05	4.9985004498650404e-05	3.33233363324336e-05	0.0	0.0	0.0	0.0	0.0	0.0	0.0	0.0	0.0	0.0	0.0	0.0	0.0	0.0	0.0	0.0	0.0	0.0	0.0	0.0
0.9934289750117712	0.00560433012629535	0.0008166904868058652	0.0001500043751276079	0.0	0.0	0.0	0.0	0.0	0.0	0.0	0.0	0.0	0.0	0.0	0.0	0.0	0.0	0.0	0.0	0.0	0.0	0.0	0.0	0.0	0.0	0.0	0.0	0.0	0.0	0.0	0.0	0.0	0.0	0.0	0.0	0.0	0.0	0.0	0.0	0.0	0.0	0.0	0.0	0.0	0.0	0.0	0.0	0.0	0.0
0.4973938260134079	0.06894382247184457	0.04084047548613166	0.02830334115254972	0.023220156078781036	0.020999387517864062	0.01926610473861179	0.018478627706691887	0.01929110400946639	0.02074939480931806	0.020641064635614794	0.02071189590303616	0.021378543125825496	0.022182686338315133	0.022445178682288434	0.0222410179703092	0.022136854341748367	0.02013691267338036	0.018041140466736386	0.015524547200706645	0.012899623760973639	0.009583053827596695	0.006570641689617386	0.003733224447620278	0.0022999329186232068	0.0010999679176024032	0.0005041519622344348	0.0002083272571216673	8.749744799110026e-05	4.58319965667668e-05	2.916581599703342e-05	1.2499635427300036e-05	0.0	0.0	0.0	0.0	0.0	0.0	0.0	0.0	0.0	0.0	0.0	0.0	0.0	0.0	0.0	0.0	0.0	0.0
0.24669730159854353	0.25659185688515235	0.15491748982423104	0.1140102736729839	0.08690960750903008	0.062091979785944315	0.0377117955597402	0.021005620107402794	0.011710987330803104	0.005503455803625365	0.0020122400856556026	0.0006624144381350742	0.00016247901312747105	1.249838562519008e-05	0.0	0.0	0.0	0.0	0.0	0.0	0.0	0.0	0.0	0.0	0.0	0.0	0.0	0.0	0.0	0.0	0.0	0.0	0.0	0.0	0.0	0.0	0.0	0.0	0.0	0.0	0.0	0.0	0.0	0.0	0.0	0.0	0.0	0.0	0.0	0.0
0.07929199704998771	0.0339543081429506	0.020204250851045213	0.015204230017625074	0.012387551614798395	0.010883378680744503	0.009779207413364223	0.009137538073075305	0.009012537552239802	0.008650036041816841	0.008525035520981338	0.00974170725711357	0.011908382951595632	0.018083408680869505	0.027533448056033565	0.043287680365334855	0.06320443001845841	0.08165867357780657	0.09329622206759194	0.09766707361280672	0.09145038104325434	0.076921153838141	0.05987108279617832	0.043300180417418406	0.02836261817757574	0.01725423855932733	0.00969170704877937	0.0048875203646681865	0.0025708440451835215	0.001295838732661386	0.0006250026041775174	0.0002333343055596065	8.333368055700232e-05	2.9166788194950813e-05	8.333368055700232e-06	4.166684027850116e-06	0.0	0.0	0.0	0.0	0.0	0.0	0.0	0.0	0.0	0.0	0.0	0.0	0.0	0.0
0.8740656795020291	0.05388852316948178	0.025860991442165873	0.014886631613155898	0.0099119218045614	0.006278800403309807	0.0042997491812977575	0.003053988517336489	0.0022832001466581114	0.0014832468106027149	0.0012957577474647312	0.0007749547943036656	0.0006082978492921246	0.00039164382077712135	0.0002791503828943312	0.00023748614664144592	9.99941670069246e-05	7.082920162990492e-05	8.33284725057705e-05	3.33313890023082e-05	4.99970835034623e-05	1.66656945011541e-05	1.66656945011541e-05	8.33284725057705e-06	1.2499270875865575e-05	8.33284725057705e-06	0.0	0.0	0.0	0.0	0.0	0.0	0.0	0.0	0.0	0.0	0.0	0.0	0.0	0.0	0.0	0.0	0.0	0.0	0.0	0.0	0.0	0.0	0.0	0.0
0.9432550812457543	0.028789211130605834	0.010318773416239149	0.00446341127980296	0.0029839425549383	0.002358814924713796	0.0018670478556038525	0.0017711949523027618	0.0015211439002129601	0.0009460264804064163	0.0006376301828289943	0.00048343203404028324	0.00027922367483361184	0.00014169559618422095	6.668028055728044e-05	8.335035069660055e-06	8.335035069660055e-06	8.335035069660055e-06	2.0837587674150138e-05	4.1675175348300275e-05	2.5005105208980168e-05	4.167517534830028e-06	0.0	0.0	0.0	0.0	0.0	0.0	0.0	0.0	0.0	0.0	0.0	0.0	0.0	0.0	0.0	0.0	0.0	0.0	0.0	0.0	0.0	0.0	0.0	0.0	0.0	0.0	0.0	0.0
0.38740833333333335	0.201375	0.121925	0.08689166666666667	0.0663625	0.048779166666666665	0.03464166666666667	0.0229625	0.013683333333333334	0.007575	0.004241666666666667	0.0020833333333333333	0.0011666666666666668	0.0005958333333333333	0.0002125	8.333333333333333e-05	1.25e-05	0.0	0.0	0.0	0.0	0.0	0.0	0.0	0.0	0.0	0.0	0.0	0.0	0.0	0.0	0.0	0.0	0.0	0.0	0.0	0.0	0.0	0.0	0.0	0.0	0.0	0.0	0.0	0.0	0.0	0.0	0.0	0.0	0.0
1.6646829195209043e-05	0.00121521853125026	0.004898329490690261	0.009268122154432635	0.01285135213870138	0.018107588457088635	0.02097084307866459	0.02146192453992326	0.0239339786754118	0.024445868673164478	0.02590246622774527	0.026451811591187167	0.031362626203773836	0.03693515227687006	0.04495060053436322	0.05997436388303938	0.0753144169864245	0.08720025303180377	0.09359263544276404	0.09007183106797732	0.08163188866600635	0.06758612653254871	0.052437511964908486	0.03569080179452819	0.024587366721323757	0.014649209691783958	0.007561822161923707	0.0037247280324280234	0.001885253406357424	0.0008406648743580566	0.0003370982912029831	9.988097517125425e-05	4.1617072988022606e-05	0.0	0.0	0.0	0.0	0.0	0.0	0.0	0.0	0.0	0.0	0.0	0.0	0.0	0.0	0.0	0.0	0.0
0.7545676893012946	0.060774746771888453	0.037108178715922015	0.0270373873442194	0.021987408385798393	0.01730409456627264	0.01494993770859288	0.01289577960091833	0.011199953333527777	0.009220794913354528	0.007537468593880859	0.006537472760530165	0.005129145295227937	0.003858317257011429	0.0031083203819984085	0.002229157378510923	0.0016916596180849247	0.0013041612326615305	0.0006041641493160445	0.0003791650868121383	0.00027083220486581305	0.00017499927083637151	7.499968750130208e-05	4.1666493056278935e-05	1.2499947916883679e-05	0.0	0.0	0.0	0.0	0.0	0.0	0.0	0.0	0.0	0.0	0.0	0.0	0.0	0.0	0.0	0.0	0.0	0.0	0.0	0.0	0.0	0.0	0.0	0.0	0.0
0.9855031457008755	0.01304883326120968	0.0007614593389034985	2.4965879964049133e-05	2.0804899970040944e-05	1.6643919976032755e-05	2.4965879964049133e-05	1.2482939982024566e-05	1.2482939982024566e-05	2.4965879964049133e-05	1.6643919976032755e-05	4.160979994008189e-06	1.2482939982024566e-05	2.912685995805732e-05	7.489763989214739e-05	8.738057987417196e-05	7.489763989214739e-05	4.9931759928098266e-05	3.7448819946073696e-05	5.825371991611464e-05	2.4965879964049133e-05	2.4965879964049133e-05	2.4965879964049133e-05	2.912685995805732e-05	0.0	0.0	0.0	0.0	0.0	0.0	0.0	0.0	0.0	0.0	0.0	0.0	0.0	0.0	0.0	0.0	0.0	0.0	0.0	0.0	0.0	0.0	0.0	0.0	0.0	0.0
0.8433641042738961	0.09885182020879785	0.03666673612702911	0.012265310800391756	0.00425930942507658	0.0021713309300047928	0.0009668882452228636	0.00043760028339827876	0.00030423638750547	0.00012502865239950823	7.501719143970493e-05	5.0011460959803286e-05	2.083810873325137e-05	2.083810873325137e-05	3.3340973973202195e-05	2.5005730479901643e-05	1.6670486986601098e-05	5.8346704453103835e-05	5.8346704453103835e-05	4.167621746650274e-05	8.335243493300547e-05	5.417908270645356e-05	5.0011460959803286e-05	0.0	0.0	0.0	0.0	0.0	0.0	0.0	0.0	0.0	0.0	0.0	0.0	0.0	0.0	0.0	0.0	0.0	0.0	0.0	0.0	0.0	0.0	0.0	0.0	0.0	0.0	0.0
0.11923677769145301	0.1615916058912475	0.14101150347109095	0.11824265056013633	0.10592466354226711	0.09523570837823614	0.07529886469010802	0.05664436146128334	0.043791717834974896	0.031515500864639986	0.021089697000075187	0.013433247287035413	0.007351528366039281	0.004185358762938273	0.003203762645881891	0.0006724977653024569	0.0006140196987544172	0.0004678245323843179	0.00010860212358921665	0.0001253101426029423	0.00011695613309607947	0.00013784115686323652	0.0	0.0	0.0	0.0	0.0	0.0	0.0	0.0	0.0	0.0	0.0	0.0	0.0	0.0	0.0	0.0	0.0	0.0	0.0	0.0	0.0	0.0	0.0	0.0	0.0	0.0	0.0	0.0
0.21617950939874683	0.06373733502199706	0.03878232902279696	0.029487734968670843	0.023809325423276895	0.020726403146247168	0.019039128116251167	0.018101753099586722	0.017014398080255965	0.017593487534995334	0.01767680975869884	0.019297427009732037	0.02276779762698307	0.026283995467271032	0.03338721503799493	0.04108202239701373	0.047901946407145714	0.05242217704306092	0.057350686575123315	0.052701306492467674	0.0480894214104786	0.038911478469537394	0.02817540994534062	0.019547393680842556	0.013619017464338088	0.008378049593387548	0.004116117850953206	0.0017456005865884548	0.0011373483535528596	0.0006374150113318224	0.00020413944807359019	7.915611251833089e-05	1.666444474070124e-05	0.0	0.0	0.0	0.0	0.0	0.0	0.0	0.0	0.0	0.0	0.0	0.0	0.0	0.0	0.0	0.0	0.0
0.8180715913683693	0.049858125591143374	0.030487372969279294	0.02147491052120616	0.010258290590455873	0.006029141545243561	0.006324973645943142	0.007691634618189091	0.008691630451539785	0.007524968645963975	0.005199978333423611	0.0034124857813092446	0.0025208228299048755	0.002220824079899667	0.002533322777821759	0.0027499885417144095	0.002929154461856409	0.0029124878646338975	0.00264998895837934	0.0021958241840658995	0.0017458260590580872	0.0011416619097420427	0.0006291640451498118	0.0004124982812571614	0.00017499927083637151	7.083303819567418e-05	4.1666493056278935e-05	1.6666597222511573e-05	2.4999895833767358e-05	4.166649305627893e-06	0.0	0.0	0.0	0.0	0.0	0.0	0.0	0.0	0.0	0.0	0.0	0.0	0.0	0.0	0.0	0.0	0.0	0.0	0.0	0.0
0.8933579904453691	0.07874448651147681	0.019896456789660674	0.005876889372035003	0.0012620109707488349	0.0003540294802430725	0.00017493221376716522	4.581557979616232e-05	4.165052708742029e-05	3.7485474378678264e-05	4.165052708742029e-05	3.332042166993623e-05	7.913600146609856e-05	5.414568521364638e-05	0.0	0.0	0.0	0.0	0.0	0.0	0.0	0.0	0.0	0.0	0.0	0.0	0.0	0.0	0.0	0.0	0.0	0.0	0.0	0.0	0.0	0.0	0.0	0.0	0.0	0.0	0.0	0.0	0.0	0.0	0.0	0.0	0.0	0.0	0.0	0.0
0.36087766300973745	0.17692842946487722	0.10555372685947143	0.0752705197061679	0.058178924254482275	0.04610397456677264	0.03831650701455411	0.03202903321236161	0.026724888646297306	0.021108245382310906	0.01714992854196441	0.01358744338565256	0.010237457343927734	0.006333306944554398	0.004662480572997612	0.0029833209028295713	0.0017708259548918546	0.001249994791688368	0.0005666643055653934	0.0002999987500052083	6.666638889004629e-05	0.0	0.0	0.0	0.0	0.0	0.0	0.0	0.0	0.0	0.0	0.0	0.0	0.0	0.0	0.0	0.0	0.0	0.0	0.0	0.0	0.0	0.0	0.0	0.0	0.0	0.0	0.0	0.0	0.0
0.5452018949921043	0.03169986791721701	0.019337419427419053	0.015054103941233578	0.011704117899508752	0.010254123941150245	0.009337461093912109	0.008533297777925926	0.007974966770971788	0.007920800329998624	0.008270798871671368	0.00882079658001425	0.00998745838559006	0.0124582814238274	0.015949933541943576	0.02117907842050658	0.028158216007433304	0.03366235974016775	0.03727067803884151	0.03835817350761039	0.03457068928879463	0.028058216424098233	0.021408244132316116	0.01439994000025	0.009324961145995224	0.00559581001745826	0.0028291548785213394	0.0015374935937766925	0.0006499972916779514	0.00028749880208832465	9.999958333506943e-05	6.249973958441839e-05	2.9166545139395252e-05	8.333298611255787e-06	4.166649305627893e-06	0.0	0.0	0.0	0.0	0.0	0.0	0.0	0.0	0.0	0.0	0.0	0.0	0.0	0.0	0.0
0.4241503868411514	0.16280242145478938	0.09857887434849451	0.07180205065390112	0.05733248340770183	0.04566267118293816	0.03632598814270418	0.031130609405010393	0.02388124372450744	0.017240158152828294	0.011236516804779582	0.0075785035476062515	0.005012061444623596	0.0034913611725640673	0.0018873348581999075	0.0008249278188158536	0.0005541181813258007	0.00034996937767945303	0.0001291553655721791	2.9164114806621086e-05	0.0	0.0	0.0	0.0	0.0	0.0	0.0	0.0	0.0	0.0	0.0	0.0	0.0	0.0	0.0	0.0	0.0	0.0	0.0	0.0	0.0	0.0	0.0	0.0	0.0	0.0	0.0	0.0	0.0	0.0
0.4297	0.07872916666666667	0.047370833333333334	0.034883333333333336	0.028754166666666667	0.025166666666666667	0.0220875	0.020720833333333334	0.019404166666666667	0.01955	0.019379166666666666	0.020083333333333335	0.021658333333333335	0.0243875	0.026808333333333333	0.026866666666666667	0.027954166666666665	0.026033333333333332	0.0237375	0.01845	0.013533333333333333	0.010070833333333333	0.00625	0.0037541666666666665	0.0024666666666666665	0.0012791666666666667	0.00055	0.00027916666666666666	5.833333333333333e-05	1.25e-05	2.0833333333333333e-05	0.0	0.0	0.0	0.0	0.0	0.0	0.0	0.0	0.0	0.0	0.0	0.0	0.0	0.0	0.0	0.0	0.0	0.0	0.0
0.8594135950315113	0.04599850878691065	0.024713316366271925	0.01561191804159568	0.011154940372303425	0.008739008551565565	0.007068683275503701	0.0054525081954238915	0.004357008076710001	0.0036988749255434804	0.0028616295876670848	0.0024242626201197138	0.0019952264519541973	0.001566190283788681	0.0014787168902792068	0.001407905095533442	0.0007955913409671225	0.0005415019598205545	0.0003124049768195507	0.00020826998454636714	0.00013329279010967498	4.165399690927343e-05	2.4992398145564058e-05	0.0	0.0	0.0	0.0	0.0	0.0	0.0	0.0	0.0	0.0	0.0	0.0	0.0	0.0	0.0	0.0	0.0	0.0	0.0	0.0	0.0	0.0	0.0	0.0	0.0	0.0	0.0
0.08185379678252896	0.013374176877552721	0.008193715095440526	0.006514128532133033	0.0058347920313411685	0.0049512378094523635	0.00434692006334917	0.003950987746936734	0.004021838793031592	0.004113528382095524	0.004259398182879053	0.005255480536800867	0.007931149454030175	0.01382845711427857	0.024893723430857714	0.04269400683504209	0.06531632908227057	0.08851796282403934	0.10492206384929566	0.1106109860798533	0.10651412853213303	0.09052679836625824	0.07067600233391681	0.050825206301575394	0.03370842710677669	0.020175877302658997	0.01144452779861632	0.005909810786029841	0.0028465449695757273	0.001208635492206385	0.0005251312828207052	0.0001583729265649746	7.085104609485705e-05	1.250312578144536e-05	8.33541718763024e-06	0.0	4.16770859381512e-06	0.0	0.0	0.0	0.0	0.0	0.0	0.0	0.0	0.0	0.0	0.0	0.0	0.0
0.13260446570308365	0.041561287795772624	0.025503422816834508	0.01957859562429429	0.015874536992671048	0.014020424404288209	0.01272879541013387	0.011782989662801502	0.011478831867403868	0.011249671884570033	0.011953818013641268	0.012224643447899437	0.01560371155841288	0.021124383872137064	0.030265783914635823	0.0445945326594641	0.05856495852204311	0.07197290079039362	0.08343506647722775	0.08174761569454224	0.07508531001179132	0.06205652335140225	0.04857774981563038	0.0351239755507131	0.023403484065048104	0.013187115375801538	0.007470615440382989	0.0037915560796143444	0.0018416129529555388	0.0010666355564629365	0.00032915706625223434	0.00012916289941543373	4.1665451424333456e-05	2.4999270854600073e-05	0.0	0.0	0.0	0.0	0.0	0.0	0.0	0.0	0.0	0.0	0.0	0.0	0.0	0.0	0.0	0.0
0.7592287052314051	0.09859090378814393	0.059151209106211355	0.03659400363315168	0.02175307901271603	0.011557755445561054	0.006258020432311718	0.0034039964668433247	0.0018749062546872656	0.0007582954185624052	0.000583304168124927	0.00014999250037498125	4.1664583437494795e-05	1.6665833374997917e-05	3.749812509374531e-05	0.0	0.0	0.0	0.0	0.0	0.0	0.0	0.0	0.0	0.0	0.0	0.0	0.0	0.0	0.0	0.0	0.0	0.0	0.0	0.0	0.0	0.0	0.0	0.0	0.0	0.0	0.0	0.0	0.0	0.0	0.0	0.0	0.0	0.0	0.0
0.13748468966896357	0.06280360282293342	0.03868202004715999	0.028808418807335628	0.024646508411308398	0.022221851904313555	0.02073039652715865	0.019726372097286216	0.019784697167901214	0.020072156444503695	0.020897039586058642	0.025163101893898365	0.02723780797720323	0.03157885966154795	0.03909446161793746	0.04738911987468442	0.053888199171783994	0.0631077264054259	0.06343268037028088	0.058550038744511194	0.0523134222651791	0.04231483873117975	0.03064149245523551	0.01982219185615371	0.012977328211836656	0.00814051342726447	0.0043702142196522156	0.0020247131656348683	0.0010498512710699318	0.0005707524767324629	0.0002791271236574819	0.00014581267653749052	4.582684119749702e-05	4.166076472499729e-06	0.0	0.0	0.0	0.0	0.0	0.0	0.0	0.0	0.0	0.0	0.0	0.0	0.0	0.0	0.0	0.0
0.7450151888290225	0.06575992065972439	0.03969513999141592	0.029310898036911563	0.023593731118139505	0.018051579513207405	0.015351343242533722	0.012505260876993404	0.010242562890919623	0.008475741627392397	0.006971443334625113	0.005687997699798732	0.004654573941886582	0.003962846749090546	0.0033377920568049705	0.0024668825188870693	0.0017418190758358024	0.0013001137599539959	0.0008167381312531513	0.0004958767225465561	0.0003125273461427875	0.0001125098446114035	8.334062563807666e-05	4.167031281903833e-05	1.25010938457115e-05	0.0	0.0	0.0	0.0	0.0	0.0	0.0	0.0	0.0	0.0	0.0	0.0	0.0	0.0	0.0	0.0	0.0	0.0	0.0	0.0	0.0	0.0	0.0	0.0	0.0
0.04211263379013704	0.4727668300490147	0.2742656130172385	0.1425135874095562	0.0544038211463439	0.011478443533059919	0.0024423993864826116	1.6671668167116803e-05	0.0	0.0	0.0	0.0	0.0	0.0	0.0	0.0	0.0	0.0	0.0	0.0	0.0	0.0	0.0	0.0	0.0	0.0	0.0	0.0	0.0	0.0	0.0	0.0	0.0	0.0	0.0	0.0	0.0	0.0	0.0	0.0	0.0	0.0	0.0	0.0	0.0	0.0	0.0	0.0	0.0	0.0
0.8657090515446748	0.08802981097510201	0.03132234157715047	0.0101715380131568	0.0026646681655425096	0.0011366475143642267	0.0005037888250478807	0.00014988758431176618	1.2490632025980514e-05	2.91448080606212e-05	2.0817720043300857e-05	8.327088017320342e-06	2.0817720043300857e-05	1.6654176034640685e-05	3.7471896077941544e-05	8.327088017320342e-06	8.327088017320342e-06	2.0817720043300857e-05	3.330835206928137e-05	3.330835206928137e-05	8.327088017320342e-06	4.163544008660171e-05	1.2490632025980514e-05	0.0	0.0	0.0	0.0	0.0	0.0	0.0	0.0	0.0	0.0	0.0	0.0	0.0	0.0	0.0	0.0	0.0	0.0	0.0	0.0	0.0	0.0	0.0	0.0	0.0	0.0	0.0
0.07930655200859936	0.02118591105667075	0.015123865710071745	0.012386571007174461	0.010936679749018824	0.009611779116566257	0.009053487655092535	0.008428534526577174	0.008261880358973076	0.00805772900365806	0.008566024214850552	0.00913264838470448	0.011978268296544426	0.017040388637518854	0.027902074011115833	0.043417577015057204	0.06354940046163204	0.08481030589372464	0.0975385179444875	0.10242565140947762	0.0959844678315793	0.08116057962319492	0.06332025098117641	0.04415085535251523	0.02933113349832096	0.01838612104092193	0.009532618386954312	0.004991292319742686	0.002483147097301036	0.0010749193810464215	0.0005749568782341324	0.00020831770950512045	6.249531285153613e-05	2.0831770950512046e-05	4.166354190102409e-06	0.0	0.0	0.0	0.0	0.0	0.0	0.0	0.0	0.0	0.0	0.0	0.0	0.0	0.0	0.0
0.07764296071601193	0.030500508341805697	0.020567009450157502	0.01605026750445841	0.013096051600860014	0.011387689794829913	0.010621010350172502	0.00997516625277088	0.009887664794413241	0.00937932298871648	0.009362656044267404	0.010166836113935233	0.012616876947949133	0.01809613493558226	0.02841297354955916	0.04325488758145969	0.06255520925348756	0.08064717745295755	0.09379322988716479	0.09845997433290554	0.09076817946965783	0.07666377772962883	0.059600993349889164	0.04237153952565876	0.028712978549642495	0.017104451740862347	0.009125152085868098	0.004858414306905115	0.0025917098618310304	0.0010958515975266255	0.0004166736112268538	0.00016250270837847298	4.166736112268538e-05	1.2500208336805614e-05	0.0	0.0	0.0	0.0	0.0	0.0	0.0	0.0	0.0	0.0	0.0	0.0	0.0	0.0	0.0	0.0
0.562864023064168	0.13142326247989802	0.07943722763367302	0.05741461341687984	0.04490346879088099	0.034142134602084775	0.026459633539699864	0.020285302425570563	0.014785898194362277	0.010786331480756252	0.006899252580970395	0.004303700432453151	0.002520560272637131	0.0016748185613225234	0.0008540741419679535	0.00046244990126069675	0.00042495396332064027	0.00023747427362035779	0.00012082024447351536	0.0	0.0	0.0	0.0	0.0	0.0	0.0	0.0	0.0	0.0	0.0	0.0	0.0	0.0	0.0	0.0	0.0	0.0	0.0	0.0	0.0	0.0	0.0	0.0	0.0	0.0	0.0	0.0	0.0	0.0	0.0
0.2630125345230508	0.045160107807729	0.02872234510970311	0.021594871218085704	0.017862424340885707	0.015712934844641063	0.015029763764439279	0.014159137204913833	0.013975847402908475	0.015088083246895529	0.015562970461182137	0.017254235452413384	0.020357665054549546	0.024660809724357132	0.030801018091536594	0.041940039240680335	0.04885506358906427	0.05644909334033167	0.05898599082717854	0.05921510307968524	0.05152109707277855	0.04173175537476516	0.03157999975005936	0.02176566398813615	0.013113552198019638	0.0077023373615433	0.00394489642043348	0.0022161403333374992	0.0010205909429843747	0.0006206859204272319	0.00011663896491249995	0.00017079277005044636	8.747922368437496e-05	8.33135463660714e-06	0.0	0.0	0.0	0.0	0.0	0.0	0.0	0.0	0.0	0.0	0.0	0.0	0.0	0.0	0.0	0.0
0.018219785522342116	0.17134085974092964	0.1715904458439754	0.12762169402407675	0.10538773201108162	0.09133603440960407	0.08340751586951639	0.07566618690671303	0.06460952254178487	0.04523748117704806	0.02547442158420619	0.013290459987187914	0.005395219594172996	0.0014226407873609598	0.0	0.0	0.0	0.0	0.0	0.0	0.0	0.0	0.0	0.0	0.0	0.0	0.0	0.0	0.0	0.0	0.0	0.0	0.0	0.0	0.0	0.0	0.0	0.0	0.0	0.0	0.0	0.0	0.0	0.0	0.0	0.0	0.0	0.0	0.0	0.0
0.07287759511429535	0.053253181577862796	0.03425738205161296	0.026422603461123764	0.022742505547206415	0.021247986145513736	0.020540275008221937	0.020523622981462132	0.020719284295889862	0.02251770318594902	0.023025590002123134	0.026318528293874967	0.030631403224664983	0.036318070363139075	0.04573895450249989	0.05637543659532661	0.06260745761018438	0.06637497866459072	0.0678778240796633	0.06645823879838975	0.0589731527698565	0.04755402541931885	0.035543751118808045	0.024978040139710504	0.016294008184471152	0.00936676505239144	0.005557613931085587	0.0023271207396830286	0.0014154222745835952	0.0006868961038420389	0.00036634458871575404	8.742314048898677e-05	2.0815033449758754e-05	0.0	0.0	0.0	0.0	0.0	0.0	0.0	0.0	0.0	0.0	0.0	0.0	0.0	0.0	0.0	0.0	0.0
0.007753164556962025	0.015914390406395737	0.016405729513657562	0.016647235176548966	0.016359926715522985	0.015252331778814123	0.013232844770153232	0.01272068620919387	0.011992005329780146	0.011246668887408395	0.011650566289140574	0.013087108594270487	0.01602265156562292	0.022693204530313125	0.032948867421718854	0.04878830779480346	0.06782145236508993	0.08698784143904063	0.09916305796135909	0.10408894070619587	0.09855929380413057	0.08305712858094604	0.06473600932711526	0.04599433710859427	0.030000832778147902	0.01782145236508994	0.009760159893404396	0.00511325782811459	0.0023484343770819455	0.0011159227181878747	0.00045802798134576947	0.0001748834110592938	6.662225183211193e-05	8.32778147901399e-06	8.32778147901399e-06	0.0	0.0	0.0	0.0	0.0	0.0	0.0	0.0	0.0	0.0	0.0	0.0	0.0	0.0	0.0
0.40670911075741034	0.21727735602203316	0.13072807726602279	0.09027841434654711	0.062124482295980867	0.04011216573195223	0.02545812118232348	0.013883217639853002	0.007099940833826385	0.00340413829884751	0.0018958175348538762	0.0006916609028258097	0.000262497812518229	7.499937500520829e-05	0.0	0.0	0.0	0.0	0.0	0.0	0.0	0.0	0.0	0.0	0.0	0.0	0.0	0.0	0.0	0.0	0.0	0.0	0.0	0.0	0.0	0.0	0.0	0.0	0.0	0.0	0.0	0.0	0.0	0.0	0.0	0.0	0.0	0.0	0.0	0.0
0.01097663711204344	0.132724724958504	0.16860731831413533	0.1374373389161822	0.11591362153956511	0.10167985920544495	0.0898024038501639	0.08542342627886998	0.07823356215228833	0.05027483297328406	0.020864785513508104	0.005938727677640523	0.0012719887230901402	0.0006505909534493832	0.00020018183183057945	0.0	0.0	0.0	0.0	0.0	0.0	0.0	0.0	0.0	0.0	0.0	0.0	0.0	0.0	0.0	0.0	0.0	0.0	0.0	0.0	0.0	0.0	0.0	0.0	0.0	0.0	0.0	0.0	0.0	0.0	0.0	0.0	0.0	0.0	0.0
0.19460908364411295	0.3464138252530634	0.20863995071923283	0.11671300612679808	0.06476841369206181	0.0345256726158764	0.01693193926478423	0.009439930740543421	0.004278769312733085	0.0022517647842301546	0.0008324453915823122	0.0004495205114544486	5.410895045285029e-05	6.659563132658497e-05	2.4973361747469365e-05	0.0	0.0	0.0	0.0	0.0	0.0	0.0	0.0	0.0	0.0	0.0	0.0	0.0	0.0	0.0	0.0	0.0	0.0	0.0	0.0	0.0	0.0	0.0	0.0	0.0	0.0	0.0	0.0	0.0	0.0	0.0	0.0	0.0	0.0	0.0
0.15279650436953807	0.026853932584269664	0.015996670828131502	0.013399916770703287	0.011756138160632543	0.00916354556803995	0.008094049105285061	0.00752808988764045	0.007553058676654182	0.007553058676654182	0.007511444028297961	0.008988764044943821	0.011111111111111112	0.01593841032043279	0.02521015397419892	0.03908447773616313	0.05687890137328339	0.07422804827299209	0.08895963379109446	0.09197669579692051	0.08518102372034957	0.07343736995422388	0.05841448189762796	0.04137744486059093	0.027132750728256345	0.016133999167707032	0.008909696213067	0.004777361631294216	0.002238868081564711	0.0010653349979192676	0.00043279234290470245	0.00019975031210986267	7.074490220557636e-05	3.745318352059925e-05	4.161464835622139e-06	4.161464835622139e-06	0.0	0.0	0.0	0.0	0.0	0.0	0.0	0.0	0.0	0.0	0.0	0.0	0.0	0.0
0.00014158584474695694	0.004068510891699322	0.023753107601077718	0.027334396615265454	0.024548486905391506	0.02123787671204354	0.01969292528848116	0.01866018147973865	0.01797307370376077	0.01732344453374532	0.01808967381119944	0.01890171027371875	0.02231226341629986	0.028754419352286405	0.03720376285203863	0.052749055747344224	0.07103028687790719	0.08453091360348468	0.09187672037212091	0.09572868820714842	0.08781237376997297	0.07316240312821432	0.05434397864552318	0.03585869732694254	0.02391551489358158	0.013937877128472496	0.008182828968463835	0.004089332339456227	0.0016948658474121023	0.0006496291700154495	0.0002915002685966761	9.161437013038391e-05	2.498573730828652e-05	3.3314316411048695e-05	0.0	0.0	0.0	0.0	0.0	0.0	0.0	0.0	0.0	0.0	0.0	0.0	0.0	0.0	0.0	0.0
0.7808677465586774	0.13744042262440423	0.054594540545945404	0.018889777688897776	0.006261873812618738	0.001174882511748825	0.0006832650068326501	8.749125087491251e-05	0.0	0.0	0.0	0.0	0.0	0.0	0.0	0.0	0.0	0.0	0.0	0.0	0.0	0.0	0.0	0.0	0.0	0.0	0.0	0.0	0.0	0.0	0.0	0.0	0.0	0.0	0.0	0.0	0.0	0.0	0.0	0.0	0.0	0.0	0.0	0.0	0.0	0.0	0.0	0.0	0.0	0.0
0.1508110496132302	0.1427130568151507	0.08651890504134435	0.06299179781275006	0.0506968524939984	0.04230711523072819	0.037535009335822885	0.03525940250733529	0.03264620565484129	0.032546178981061616	0.032083555614830624	0.03340890904241131	0.033117164577220595	0.035163543611629766	0.03750583488930381	0.034850960256068285	0.030949919978660978	0.02741147639370499	0.021038943718324887	0.015729194451853827	0.01078204187783409	0.006810149373166177	0.004109429181114964	0.0015295745532141905	0.0009210789543878368	0.0003334222459322486	0.00013753667644705254	7.085222726060282e-05	2.083889037076554e-05	0.0	0.0	0.0	0.0	0.0	0.0	0.0	0.0	0.0	0.0	0.0	0.0	0.0	0.0	0.0	0.0	0.0	0.0	0.0	0.0	0.0
0.9744215590311764	0.02352916675344149	0.0014453214486536017	6.247787242018452e-05	2.4991148968073806e-05	4.1651914946789676e-05	2.0825957473394838e-05	2.0825957473394838e-05	1.6660765978715873e-05	2.0825957473394838e-05	2.9156340462752775e-05	1.6660765978715873e-05	2.9156340462752775e-05	5.831268092550555e-05	2.4991148968073806e-05	2.4991148968073806e-05	1.2495574484036903e-05	9.996459587229523e-05	5.831268092550555e-05	4.1651914946789676e-05	0.0	0.0	0.0	0.0	0.0	0.0	0.0	0.0	0.0	0.0	0.0	0.0	0.0	0.0	0.0	0.0	0.0	0.0	0.0	0.0	0.0	0.0	0.0	0.0	0.0	0.0	0.0	0.0	0.0	0.0
0.906574120723324	0.041999591953999056	0.016696576160953328	0.010509266391582594	0.006137344952928979	0.00488406080718161	0.0033767888445219827	0.0024815858832738613	0.0020110838617806628	0.0015697279832118218	0.0009659864512072748	0.0008036007977715692	0.0007161623689984969	0.0004954844297140763	0.000249824082208778	7.49472246626334e-05	7.911095936611303e-05	0.0001124208369939501	0.000124912041104389	7.078348995915376e-05	6.661975525567413e-05	0.0	0.0	0.0	0.0	0.0	0.0	0.0	0.0	0.0	0.0	0.0	0.0	0.0	0.0	0.0	0.0	0.0	0.0	0.0	0.0	0.0	0.0	0.0	0.0	0.0	0.0	0.0	0.0	0.0
0.00015018272231214644	3.33739382915881e-05	2.9202196005139588e-05	0.00011263704173410983	0.019331853755402407	0.07383566672785222	0.09812772206184191	0.09581657683514944	0.09135698433093598	0.08824486458524539	0.08347239140954828	0.08521200794299731	0.07745256729020308	0.06951374171909157	0.06101590268159594	0.04898459792747843	0.03744555876316185	0.025868973918267226	0.016611877784637977	0.011067632285947903	0.00796802776711666	0.004422046823635423	0.001864768802042485	0.0012264922322158627	0.0007926310344252174	4.171742286448512e-05	0.0	0.0	0.0	0.0	0.0	0.0	0.0	0.0	0.0	0.0	0.0	0.0	0.0	0.0	0.0	0.0	0.0	0.0	0.0	0.0	0.0	0.0	0.0	0.0
0.00015422578655151142	0.03793120696266902	0.11371859212698202	0.08660403154542574	0.07025192990646414	0.0610859162679027	0.05487520216082832	0.0519990996548677	0.049644030211581106	0.04968988112109642	0.05004835186821615	0.04990663087516881	0.05270770462010437	0.05046517831835537	0.04590092868933091	0.04297063874485219	0.03823965853577205	0.03077012854927722	0.023463160878336695	0.015468429564666455	0.010558213982026443	0.006352435100121713	0.0034429864781499574	0.0019507477866515497	0.0010962535638661486	0.00041265818563782786	0.0001333844640445504	4.58509095153142e-05	6.66922320222752e-05	4.58509095153142e-05	0.0	0.0	0.0	0.0	0.0	0.0	0.0	0.0	0.0	0.0	0.0	0.0	0.0	0.0	0.0	0.0	0.0	0.0	0.0	0.0
0.0005706930379615012	9.997542270858414e-05	0.0066733594657979916	0.18250513415452035	0.2361461140802886	0.1953228164742834	0.15816945001020583	0.11330131342711583	0.061993093364547884	0.028280547698690737	0.009722609858409807	0.004911292640559196	0.0013704964196301743	0.0005873556084129318	0.00020828213064288362	0.0001374662062243032	0.0	0.0	0.0	0.0	0.0	0.0	0.0	0.0	0.0	0.0	0.0	0.0	0.0	0.0	0.0	0.0	0.0	0.0	0.0	0.0	0.0	0.0	0.0	0.0	0.0	0.0	0.0	0.0	0.0	0.0	0.0	0.0	0.0	0.0
0.0006454487534510688	0.2397030102897024	0.2169998709102493	0.15372923633002003	0.11068405075309296	0.08556568378008103	0.06235867795438551	0.04466505373881396	0.03328017056503833	0.019913135090342003	0.012654959753147083	0.007728728299388281	0.005792382039035075	0.00276085499056812	0.0009202849968560399	0.0009535984809051274	0.0010577031185585255	0.000345627397009282	0.0002415227593558838	0.0	0.0	0.0	0.0	0.0	0.0	0.0	0.0	0.0	0.0	0.0	0.0	0.0	0.0	0.0	0.0	0.0	0.0	0.0	0.0	0.0	0.0	0.0	0.0	0.0	0.0	0.0	0.0	0.0	0.0	0.0
0.7425927081383499	0.13264699153511783	0.06933300056155238	0.032070880389342984	0.01466275659824047	0.00560304486179572	0.0020007903329797632	0.0005865102639296188	0.00014974730142883883	0.0001247894178573657	4.575611988103409e-05	5.407541440485847e-05	3.3277178095297516e-05	7.903329797633161e-05	1.6638589047648758e-05	0.0	0.0	0.0	0.0	0.0	0.0	0.0	0.0	0.0	0.0	0.0	0.0	0.0	0.0	0.0	0.0	0.0	0.0	0.0	0.0	0.0	0.0	0.0	0.0	0.0	0.0	0.0	0.0	0.0	0.0	0.0	0.0	0.0	0.0	0.0
0.4405221731938316	0.09332616657708222	0.056625707821347765	0.04245469735038355	0.034246261411600976	0.029100363754546932	0.02662533281666021	0.02432113734755018	0.023037787972349653	0.023241957191131556	0.02364612890994471	0.022808618441063848	0.023083621878606814	0.02317112297237049	0.023716963128705776	0.022729450784801476	0.01888356937795056	0.01592519906498831	0.01174598015808531	0.008158435313774755	0.005579236407121756	0.003204206719250657	0.0018833568752942744	0.0010250128126601582	0.0005833406250911469	0.0002166693750338546	7.083421876106785e-05	6.250078125976574e-05	4.16671875065105e-06	0.0	0.0	0.0	0.0	0.0	0.0	0.0	0.0	0.0	0.0	0.0	0.0	0.0	0.0	0.0	0.0	0.0	0.0	0.0	0.0	0.0
0.2449460860290319	0.07343382830858457	0.04378947719280703	0.03231505091412096	0.02662366881655917	0.022919687348965885	0.021023948802559873	0.018919887338966386	0.017965768378247753	0.017711614419279036	0.018432411712747697	0.019336533173341334	0.022290552139059713	0.025865373397996768	0.03142342882855857	0.037214805926370345	0.04265203406496342	0.051605753045681046	0.05297651784077463	0.04822258887055647	0.040022998850057494	0.031731746745996034	0.0235779877672783	0.014461776911154443	0.009224538773061347	0.005645551055780545	0.003237338133093345	0.0015165908371248104	0.0004999750012499375	0.0002458210422812193	0.00011249437528123593	1.6665833374997917e-05	3.3331666749995835e-05	4.166458343749479e-06	0.0	0.0	0.0	0.0	0.0	0.0	0.0	0.0	0.0	0.0	0.0	0.0	0.0	0.0	0.0	0.0
0.4694210881575987	0.12960725327288938	0.07794101715819035	0.05619953167056941	0.04324963958633678	0.036087199273339386	0.0310330747243773	0.026703944133798885	0.023883134307214105	0.02114149048757927	0.01795401704985792	0.016520695660869493	0.013949883750968742	0.011504070799410005	0.007970766910275748	0.005791618403179974	0.0043082974308547425	0.0027208106599111675	0.002058316180698494	0.00105415788201765	0.0005208289930917243	0.00015833201389988416	0.00011249906250781244	0.00010833243056307865	0.0	0.0	0.0	0.0	0.0	0.0	0.0	0.0	0.0	0.0	0.0	0.0	0.0	0.0	0.0	0.0	0.0	0.0	0.0	0.0	0.0	0.0	0.0	0.0	0.0	0.0
0.34511139078036057	0.16006850970554162	0.09893068184659494	0.07333538918013385	0.0596876224131752	0.050523824208429526	0.044289607694423375	0.03764283273463741	0.031329438337097754	0.02687464057408133	0.021515548035971763	0.017281614895443522	0.011851678987856613	0.008492869823224957	0.0054924447630080924	0.0033504746505754984	0.0019169382329163299	0.0011876682530025087	0.000750106265054216	0.0003042097630497654	6.250885542118467e-05	0.0	0.0	0.0	0.0	0.0	0.0	0.0	0.0	0.0	0.0	0.0	0.0	0.0	0.0	0.0	0.0	0.0	0.0	0.0	0.0	0.0	0.0	0.0	0.0	0.0	0.0	0.0	0.0	0.0
0.00047490501899620074	0.17796857295207624	0.44449860027994403	0.25137055922148904	0.09256065453575951	0.025640705192294874	0.00643621275744851	0.0009039858694927681	0.00014580417249883358	0.0	0.0	0.0	0.0	0.0	0.0	0.0	0.0	0.0	0.0	0.0	0.0	0.0	0.0	0.0	0.0	0.0	0.0	0.0	0.0	0.0	0.0	0.0	0.0	0.0	0.0	0.0	0.0	0.0	0.0	0.0	0.0	0.0	0.0	0.0	0.0	0.0	0.0	0.0	0.0	0.0
0.5797413074640797	0.16847934793479347	0.1061897856452312	0.06756508984231757	0.039912324565789914	0.02011867853452012	0.009896823015634897	0.005288028802880288	0.0016126612661266128	0.0006125612561256125	0.0002916958362502917	7.500750075007501e-05	0.00010001000100010001	9.167583425009168e-05	2.5002500250025003e-05	0.0	0.0	0.0	0.0	0.0	0.0	0.0	0.0	0.0	0.0	0.0	0.0	0.0	0.0	0.0	0.0	0.0	0.0	0.0	0.0	0.0	0.0	0.0	0.0	0.0	0.0	0.0	0.0	0.0	0.0	0.0	0.0	0.0	0.0	0.0
0.7267731102240814	0.1387571770235248	0.07182440146332114	0.03714552378730177	0.01505820784826793	0.005604119965666953	0.0035249706252447896	0.0008541595486704277	0.0003791635069707752	7.916600694994208e-05	0.0	0.0	0.0	0.0	0.0	0.0	0.0	0.0	0.0	0.0	0.0	0.0	0.0	0.0	0.0	0.0	0.0	0.0	0.0	0.0	0.0	0.0	0.0	0.0	0.0	0.0	0.0	0.0	0.0	0.0	0.0	0.0	0.0	0.0	0.0	0.0	0.0	0.0	0.0	0.0
0.8747500749775068	0.08983554933519944	0.025221600186610682	0.0068979306208137555	0.002349295211436569	0.0005081808790696125	0.000354060448532107	8.330834083108401e-05	0.0	0.0	0.0	0.0	0.0	0.0	0.0	0.0	0.0	0.0	0.0	0.0	0.0	0.0	0.0	0.0	0.0	0.0	0.0	0.0	0.0	0.0	0.0	0.0	0.0	0.0	0.0	0.0	0.0	0.0	0.0	0.0	0.0	0.0	0.0	0.0	0.0	0.0	0.0	0.0	0.0	0.0
0.00029581854240621304	0.00046664333449994167	0.19986917320800626	0.2883772478042764	0.21030198490075497	0.13850974117960768	0.08028765228405246	0.04631851740746296	0.02320300651634085	0.008499575021248937	0.0024915420895621886	0.0006832991683749145	0.00025415395896871825	0.0004208122927186974	2.0832291718747398e-05	0.0	0.0	0.0	0.0	0.0	0.0	0.0	0.0	0.0	0.0	0.0	0.0	0.0	0.0	0.0	0.0	0.0	0.0	0.0	0.0	0.0	0.0	0.0	0.0	0.0	0.0	0.0	0.0	0.0	0.0	0.0	0.0	0.0	0.0	0.0
0.3291130284225466	0.10082949385475326	0.0640828744688201	0.047588724210981946	0.0386070496572563	0.033887300378329106	0.03191449512417436	0.028347629928371355	0.026982481988787475	0.025821273832860942	0.026316556164600217	0.02798137072506836	0.03003325467084535	0.029621213067129486	0.03101549526152156	0.028031315161882404	0.025126213753865492	0.02204630681699942	0.017784381542200967	0.013043822081267923	0.008931730116911602	0.006093221291313414	0.003700050360640454	0.0015566016140377164	0.0008989998626527987	0.00044949993132639937	0.0001290231284362813	4.9944436814044376e-05	1.664814560468146e-05	0.0	0.0	0.0	0.0	0.0	0.0	0.0	0.0	0.0	0.0	0.0	0.0	0.0	0.0	0.0	0.0	0.0	0.0	0.0	0.0	0.0
0.693880188250595	0.04440729825380482	0.01488580325395072	0.010704772544426056	0.009216609071544396	0.008303702067171613	0.007974388581575953	0.008086938760197254	0.008307870592305736	0.010100336399978324	0.012551429178842234	0.015636137778092734	0.018253971562321534	0.02049663808447933	0.020121470822408324	0.01846239781902765	0.016098844067980306	0.014131300204674584	0.011934487458992135	0.009370844501506922	0.007786804950540449	0.006140237522562143	0.004952207859337288	0.0032973033810907364	0.0019050159862938894	0.001534017249357005	0.0006961436973984235	0.00037933578720512895	0.00022510035724260398	0.0001083816534871797	3.7516726207100664e-05	1.2505575402366889e-05	0.0	0.0	0.0	0.0	0.0	0.0	0.0	0.0	0.0	0.0	0.0	0.0	0.0	0.0	0.0	0.0	0.0	0.0
0.6662667016636045	0.038942425871069615	0.024635344407364354	0.017531799300894504	0.015265330950208524	0.012848875723374205	0.011611483995150424	0.01068239862345378	0.010344928152120023	0.010269934714045855	0.010461584611346508	0.01075739206152795	0.011290678732277593	0.012323921656855025	0.01380712520987747	0.015481978660200566	0.016790197524383283	0.017702617687619	0.017694285083388536	0.015823615433649556	0.0128613746297199	0.009928297940596865	0.006770240937251324	0.004391282429454089	0.0025914399156740453	0.00142070902129397	0.0008290941209310852	0.00039996500306223206	0.0001833172930701897	4.999562538277901e-05	1.2498906345694752e-05	1.2498906345694752e-05	1.6665208460926337e-05	0.0	0.0	0.0	0.0	0.0	0.0	0.0	0.0	0.0	0.0	0.0	0.0	0.0	0.0	0.0	0.0	0.0
0.42954463069211635	0.09491964683774787	0.05778677766527918	0.042853630996279216	0.03538705766177923	0.030403786619333927	0.02719132677508198	0.025887176410294872	0.024883022295554637	0.024962187972650342	0.024983021045570264	0.024649691878851514	0.023953867243326127	0.024883022295554637	0.021991391774269488	0.020583076044882773	0.017987275159060512	0.01563730453369333	0.0112206930746699	0.00809989875126561	0.005545764011283192	0.003449956875539056	0.0015624804689941376	0.0007666570834531236	0.00045416098965429596	0.00027082994795898387	9.99987500156248e-05	4.166614583984367e-05	0.0	0.0	0.0	0.0	0.0	0.0	0.0	0.0	0.0	0.0	0.0	0.0	0.0	0.0	0.0	0.0	0.0	0.0	0.0	0.0	0.0	0.0
0.6504194616908301	0.1280273648817351	0.0729022754132197	0.048670872380445096	0.03526307904855436	0.023424105730978577	0.016046074204770545	0.010411638397390016	0.007036802769778784	0.004032325182682224	0.0022263095693859547	0.0010444929007773357	0.00033706743013133146	0.00015813039932087154	0.0	0.0	0.0	0.0	0.0	0.0	0.0	0.0	0.0	0.0	0.0	0.0	0.0	0.0	0.0	0.0	0.0	0.0	0.0	0.0	0.0	0.0	0.0	0.0	0.0	0.0	0.0	0.0	0.0	0.0	0.0	0.0	0.0	0.0	0.0	0.0
0.3407081489629426	0.09273934818296209	0.056881911285551194	0.04243227252652017	0.03480329658425206	0.030482571269051607	0.028007633142504772	0.02583268751614543	0.024770214077981384	0.0242785597026741	0.025716023766072515	0.02723265251702041	0.029178437205736523	0.028870111580543818	0.0297617559561011	0.030103414081314634	0.029420097830887563	0.02678683032924177	0.0212328025132705	0.01659958501037474	0.012670516570419073	0.008703949067939969	0.005616526253510329	0.0037999050023749406	0.001641625626026016	0.0008749781255468613	0.0005291534378307209	0.00021666125013541327	7.916468754947793e-05	2.9165937518228712e-05	0.0	0.0	0.0	0.0	0.0	0.0	0.0	0.0	0.0	0.0	0.0	0.0	0.0	0.0	0.0	0.0	0.0	0.0	0.0	0.0
0.48373315122568716	0.094773704877348	0.0570599331254086	0.04328943040003998	0.0352736403346228	0.030639056260436143	0.026400056631036305	0.0249134919279953	0.02328118558740126	0.023326990102060786	0.021986167036572822	0.021282443129531002	0.019558527759617906	0.02033720450882986	0.016772780458961238	0.015498582142068949	0.011555229834562421	0.010335164125904118	0.006754083888886576	0.005409096776611382	0.003984992775378824	0.0022818976394018762	0.0009244183867649937	0.0002998113686805385	0.00021653043293594446	0.00011242926325520193	0.0	0.0	0.0	0.0	0.0	0.0	0.0	0.0	0.0	0.0	0.0	0.0	0.0	0.0	0.0	0.0	0.0	0.0	0.0	0.0	0.0	0.0	0.0	0.0
0.41196218341958973	0.08480372327337785	0.051787196243363955	0.03947220264482524	0.031769597437747356	0.027240615707976597	0.023199562949092745	0.021635688042403945	0.020372077117799398	0.020618126769785104	0.020305351788447345	0.021268698730967643	0.021923441025234684	0.02368749191997965	0.024609135531654912	0.02608960377665364	0.025668400135118792	0.025359795486865535	0.021815012365037596	0.01791575093102686	0.013616137520903794	0.00995875540579426	0.006226307295163665	0.0038367064377431825	0.0023896008574204822	0.0013762099178861416	0.000671423626605057	0.00025439031815471103	0.00010008799402808302	3.3362664676027674e-05	4.170333084503459e-06	1.6681332338013837e-05	1.2510999253510378e-05	0.0	0.0	0.0	0.0	0.0	0.0	0.0	0.0	0.0	0.0	0.0	0.0	0.0	0.0	0.0	0.0	0.0
0.013585801774778153	0.012869224680248302	0.010207057451151939	0.00921968087322418	0.008494771486897472	0.008028163146273382	0.0080448277298671	0.007869849602133067	0.00784901887264092	0.008590592842561346	0.00895721368162313	0.009782110569512144	0.012869224680248302	0.01923092946714994	0.03176686247552389	0.04741074032412615	0.06949964587759863	0.0934174894804816	0.10853643294588176	0.11324417781110695	0.10439111777694454	0.08997208682248052	0.06986210057076199	0.05036453776611257	0.0327042453026705	0.019580885722618006	0.011556888722243053	0.006707494896471274	0.003157938591009457	0.0011540224138649336	0.0006665833437486981	0.0002124734408198975	0.00010831979335916344	6.66583343748698e-05	2.0830729492146816e-05	0.0	0.0	0.0	0.0	0.0	0.0	0.0	0.0	0.0	0.0	0.0	0.0	0.0	0.0	0.0
0.1583230548703247	0.024634975665044336	0.016342756183745585	0.012371658110540702	0.010179845323021535	0.008996433095539703	0.008704746983132209	0.008354723648243216	0.007925528368557904	0.007500500033335556	0.007529668644576305	0.008117207813854256	0.010846556437095806	0.01531768784585639	0.02397243149543303	0.03776085072338156	0.056049569971331425	0.0728465231015401	0.08599323288219214	0.09224364957663844	0.08743916261084073	0.07544669644642976	0.05898309887325822	0.04255700380025335	0.0272809853990266	0.016526101740116008	0.008979765317687845	0.004633642242816188	0.0022459830655377024	0.001100073338222548	0.0004625308353890259	0.0002000133342222815	5.0003333555570374e-05	3.333555570371358e-05	1.666777785185679e-05	2.5001666777785187e-05	4.1669444629641975e-06	4.1669444629641975e-06	0.0	0.0	0.0	0.0	0.0	0.0	0.0	0.0	0.0	0.0	0.0	0.0
0.5182819548558707	0.2840644725541371	0.12725241188389605	0.04955097684424692	0.015371851209485771	0.0041066648878067494	0.001138192400376896	0.00023347536417987609	0.0	0.0	0.0	0.0	0.0	0.0	0.0	0.0	0.0	0.0	0.0	0.0	0.0	0.0	0.0	0.0	0.0	0.0	0.0	0.0	0.0	0.0	0.0	0.0	0.0	0.0	0.0	0.0	0.0	0.0	0.0	0.0	0.0	0.0	0.0	0.0	0.0	0.0	0.0	0.0	0.0	0.0
0.9027486081941527	0.06456062272893956	0.019885321865519886	0.007421575490882421	0.003125312531253125	0.0012709604293762709	0.00042504250425042504	0.00010001000100010001	7.084041737507084e-05	8.75087508750875e-05	0.00011667833450011668	0.00010417708437510418	5.000500050005001e-05	3.333666700003334e-05	0.0	0.0	0.0	0.0	0.0	0.0	0.0	0.0	0.0	0.0	0.0	0.0	0.0	0.0	0.0	0.0	0.0	0.0	0.0	0.0	0.0	0.0	0.0	0.0	0.0	0.0	0.0	0.0	0.0	0.0	0.0	0.0	0.0	0.0	0.0	0.0
0.0028552639246143727	0.0009864395774542368	0.1333483172256491	0.6076093199810204	0.2121344554603801	0.03432559998002148	0.006413938349607505	0.00232666550125282	0.0	0.0	0.0	0.0	0.0	0.0	0.0	0.0	0.0	0.0	0.0	0.0	0.0	0.0	0.0	0.0	0.0	0.0	0.0	0.0	0.0	0.0	0.0	0.0	0.0	0.0	0.0	0.0	0.0	0.0	0.0	0.0	0.0	0.0	0.0	0.0	0.0	0.0	0.0	0.0	0.0	0.0
0.1690734105491209	0.15141238230147488	0.09832097325222898	0.07052328972585618	0.05518706774435464	0.04820431630697442	0.042592283976335306	0.03993417215232064	0.03630947421048246	0.03569285892842263	0.03704274643779685	0.03837180234980418	0.03780518290142488	0.034551287392717275	0.030068327639363387	0.02478960086659445	0.017815182068160986	0.01261144904591284	0.007866011165736188	0.0044662944754603785	0.003566369469210899	0.001829014248812599	0.0009749187567702691	0.0006332805599533372	0.00021248229314223813	0.00011665694525456213	2.916423631364053e-05	0.0	0.0	0.0	0.0	0.0	0.0	0.0	0.0	0.0	0.0	0.0	0.0	0.0	0.0	0.0	0.0	0.0	0.0	0.0	0.0	0.0	0.0	0.0
0.3780124931853461	0.5069603106233692	0.09886762300710389	0.016159573184180848	0.0	0.0	0.0	0.0	0.0	0.0	0.0	0.0	0.0	0.0	0.0	0.0	0.0	0.0	0.0	0.0	0.0	0.0	0.0	0.0	0.0	0.0	0.0	0.0	0.0	0.0	0.0	0.0	0.0	0.0	0.0	0.0	0.0	0.0	0.0	0.0	0.0	0.0	0.0	0.0	0.0	0.0	0.0	0.0	0.0	0.0
0.3985691726284474	0.08424131566118474	0.05208728296965429	0.03846233974025108	0.03179570085124645	0.02798321673659693	0.024870729705292895	0.023091570451789785	0.022987404219149087	0.023187403385819226	0.02292490447956467	0.02466656388931713	0.024949896042099826	0.026470723038654005	0.02814154941021079	0.02864154732688614	0.026458223090737122	0.023941566910137876	0.02028741546910221	0.015449935625268228	0.011479118837004846	0.007741634409856626	0.0051541451910617035	0.0031291536285265476	0.0017291594618355757	0.0008833296527931134	0.0004958312673697193	0.00012499947916883678	4.9999791667534716e-05	4.166649305627893e-06	0.0	0.0	0.0	0.0	0.0	0.0	0.0	0.0	0.0	0.0	0.0	0.0	0.0	0.0	0.0	0.0	0.0	0.0	0.0	0.0
0.027608052348601676	0.047768099028883425	0.05384070353853207	0.05289042637435919	0.051919309798691284	0.050306339348976783	0.04382111449172675	0.04678864668861751	0.05164422956695703	0.047897303380152544	0.04989788688367441	0.051235777101654646	0.0543075063560205	0.05832951277455924	0.06412703705247363	0.057362564081190344	0.05205684991455841	0.04513399741591297	0.03281790522235652	0.026057600133372234	0.014654274163297629	0.009711165756679031	0.0050097945234026595	0.003050889842870837	0.000908598341182845	0.00027508023173425584	0.00016254740966115117	0.00017088317425915893	0.0002417371733422248	4.167882299003876e-06	0.0	0.0	0.0	0.0	0.0	0.0	0.0	0.0	0.0	0.0	0.0	0.0	0.0	0.0	0.0	0.0	0.0	0.0	0.0	0.0
0.06126105107031855	0.0972119222404613	0.05854879969336144	0.04498337652381865	0.03847563973302447	0.03358442142803576	0.0307430152236045	0.03136795793718909	0.03128879852680171	0.03114297856029864	0.033071968402896404	0.03518844105956954	0.041271216805126194	0.04534167701294048	0.04679987667797118	0.04988709368307905	0.050845339177242085	0.04954962461774337	0.047299830848838854	0.04217530059744523	0.033401104898717615	0.024101957320578946	0.017060936080859256	0.01114064544083459	0.006536900784094792	0.003703827149177992	0.0024039463049220487	0.0010457374740648773	0.000383298197665214	0.00015415253601753172	2.9163993300614112e-05	0.0	0.0	0.0	0.0	0.0	0.0	0.0	0.0	0.0	0.0	0.0	0.0	0.0	0.0	0.0	0.0	0.0	0.0	0.0
0.3878337611253708	0.03235941198039935	0.02156321877395913	0.016900563352111736	0.013221274042468083	0.010521184039467982	0.008791959731991067	0.008212773759125304	0.007987766258875297	0.008016933897796593	0.008379445981532717	0.00895029834327811	0.010762858761958732	0.014025467515583853	0.02038401280042668	0.029234307810260343	0.0393929797659922	0.04942248074935831	0.05608103603453449	0.05668522284076136	0.05311843728124271	0.044513983799459984	0.03478449281642722	0.0247841594719824	0.01584219473982466	0.008908630287676255	0.004858495283176106	0.0023459115303843463	0.0011833727790926364	0.0005291843061435381	0.00026667555585186174	8.750291676389213e-05	2.9167638921297376e-05	1.666722224074136e-05	4.16680556018534e-06	0.0	0.0	0.0	0.0	0.0	0.0	0.0	0.0	0.0	0.0	0.0	0.0	0.0	0.0	0.0
0.7083373261060675	0.12258298370532088	0.07358645429282093	0.04902569401334072	0.027039751350945974	0.011819996083610744	0.005149635234170913	0.001837369852968748	0.0005291291866826099	3.333097238945575e-05	5.832920168154756e-05	0.0	0.0	0.0	0.0	0.0	0.0	0.0	0.0	0.0	0.0	0.0	0.0	0.0	0.0	0.0	0.0	0.0	0.0	0.0	0.0	0.0	0.0	0.0	0.0	0.0	0.0	0.0	0.0	0.0	0.0	0.0	0.0	0.0	0.0	0.0	0.0	0.0	0.0	0.0
0.8741298533003273	0.06549982555531558	0.025664135834260936	0.01395557475370072	0.008315196624080012	0.0044400325630077585	0.0026748184944593045	0.0017569071788141085	0.0010508215513947267	0.0006105563954744064	0.0005067202737950857	0.00033227558937382664	0.00030735492017078963	0.00024505324716319715	0.00015367746008539482	0.00012044990114801217	7.060856274193816e-05	9.968267681214799e-05	2.907411407020983e-05	3.3227558937382664e-05	4.153444867172833e-06	0.0	0.0	0.0	0.0	0.0	0.0	0.0	0.0	0.0	0.0	0.0	0.0	0.0	0.0	0.0	0.0	0.0	0.0	0.0	0.0	0.0	0.0	0.0	0.0	0.0	0.0	0.0	0.0	0.0
0.11768406754802985	0.021907694358914532	0.014107921852279309	0.011062177353160533	0.009274729487056628	0.008128929572887458	0.007437283079243522	0.00679980167245122	0.006928964571866654	0.006695638043890386	0.006816467853020954	0.007737274329498723	0.010295533046952797	0.01593703516980755	0.02605340677563571	0.041552954705487755	0.06111488414921232	0.08209343894136421	0.09586803718224884	0.10007624777610653	0.09318894865566421	0.07989766965130184	0.06113988342006692	0.044252875957784564	0.028390838600540817	0.017207831438249718	0.00921639785506256	0.004787360368655914	0.002570758352881374	0.0010999679176024032	0.00044165378509793466	0.00014999562512760044	5.416508685163349e-05	2.0832725712166728e-05	8.333090284866692e-06	0.0	0.0	0.0	0.0	0.0	0.0	0.0	0.0	0.0	0.0	0.0	0.0	0.0	0.0	0.0
0.0010051173401508927	0.00030445463000421233	0.0001543126206870665	7.50710046585729e-05	0.0005129851985002481	0.005897244477067893	0.03280602903579636	0.0792791515308229	0.1093534301193212	0.1233082957630759	0.1318622196827833	0.13209577391949887	0.1259816576511951	0.09851818178026717	0.07425773544143836	0.041155592998377635	0.02471921358952009	0.012265768038936828	0.00477535001855922	0.0011510887380981178	0.0004462554165815167	7.50710046585729e-05	0.0	0.0	0.0	0.0	0.0	0.0	0.0	0.0	0.0	0.0	0.0	0.0	0.0	0.0	0.0	0.0	0.0	0.0	0.0	0.0	0.0	0.0	0.0	0.0	0.0	0.0	0.0	0.0
0.09791543477717722	0.03418753591565131	0.020587475952129123	0.01506583495040517	0.013012917142071907	0.01095583520025318	0.010185470505442523	0.009998084498596687	0.008898753258434453	0.008536473645199171	0.009165257801504085	0.009981427964654834	0.012434102587592548	0.017027141822058247	0.026817019646381786	0.04229510381184779	0.060121759263114936	0.07860218367159978	0.09143604307379677	0.0939886569003856	0.08863774537156563	0.07730297402413532	0.05908489002523465	0.04207024060363279	0.026996077386256694	0.015936138848866938	0.009535865681710293	0.004909513379360889	0.002473495290365028	0.0010660181722785306	0.00044972641643000507	0.00019155014033129847	7.079026925287117e-05	2.498480091277806e-05	1.665653394185204e-05	2.082066742731505e-05	0.0	0.0	0.0	0.0	0.0	0.0	0.0	0.0	0.0	0.0	0.0	0.0	0.0	0.0
0.9955154710004622	0.0037433533617311863	0.00027898184119687375	0.0001873758634904376	7.078643731860976e-05	4.996689693078336e-05	4.996689693078336e-05	4.996689693078336e-05	5.4130805008348635e-05	0.0	0.0	0.0	0.0	0.0	0.0	0.0	0.0	0.0	0.0	0.0	0.0	0.0	0.0	0.0	0.0	0.0	0.0	0.0	0.0	0.0	0.0	0.0	0.0	0.0	0.0	0.0	0.0	0.0	0.0	0.0	0.0	0.0	0.0	0.0	0.0	0.0	0.0	0.0	0.0	0.0
0.20345387884342972	0.04708357636863595	0.02743938005166236	0.02058161819848346	0.0174652112323973	0.01491959003416382	0.013307224397966836	0.012482293142238147	0.012444796266977752	0.012053162236480293	0.012203149737521873	0.012303141404882926	0.014540454962086493	0.02002749770852429	0.026989417548537623	0.037413548870927425	0.050966586117823516	0.0627656028664278	0.07164819598366803	0.07342304807932672	0.06687359386717774	0.05616615282059828	0.04248812598950087	0.028822598116823597	0.01905257895175402	0.011136571952337306	0.006070327472710607	0.0031455712023998	0.0016498625114573786	0.0007082743104741271	0.00023331389050912425	7.499375052078993e-05	4.999583368052662e-05	8.332638946754437e-06	8.332638946754437e-06	0.0	0.0	0.0	0.0	0.0	0.0	0.0	0.0	0.0	0.0	0.0	0.0	0.0	0.0	0.0
0.10586589846359386	0.15766115564462257	0.17546760187040747	0.14207999331997329	0.10265113560454242	0.07814796259185036	0.0613936205744823	0.046730961923847694	0.039228456913827654	0.029471442885771543	0.023154642618570476	0.015635437541750168	0.009635938543754176	0.0051477955911823645	0.0025258851035404144	0.0022670340681362725	0.0016199064796259186	0.0009644288577154308	0.00020875083500334002	0.00014195056780227122	0.0	0.0	0.0	0.0	0.0	0.0	0.0	0.0	0.0	0.0	0.0	0.0	0.0	0.0	0.0	0.0	0.0	0.0	0.0	0.0	0.0	0.0	0.0	0.0	0.0	0.0	0.0	0.0	0.0	0.0
0.2595145040457996	0.1173031891400905	0.07144523795635037	0.0533620553162057	0.04383713469054425	0.03797885017624853	0.03532053899550837	0.03249139590503412	0.03131223906467446	0.030612244897959183	0.031041407988266764	0.032241397988350094	0.03209139923833968	0.033745552120398994	0.03269556087032608	0.029703919134007217	0.026583111807401603	0.0223289805918284	0.016970691910900743	0.012241564653627886	0.007579103507470771	0.004624961458654511	0.0028166431946400447	0.001154157048691261	0.0005708285764285298	0.0003374971875234373	9.583253472887727e-05	0.0	0.0	0.0	0.0	0.0	0.0	0.0	0.0	0.0	0.0	0.0	0.0	0.0	0.0	0.0	0.0	0.0	0.0	0.0	0.0	0.0	0.0	0.0
0.027248047167768692	0.31548441898036345	0.2022034942789094	0.13464132842557586	0.0977831814926467	0.0731208674072717	0.053600872736963075	0.03897753201978648	0.023167502206825338	0.01561433020769141	0.007632284605519562	0.005783547908928898	0.0030062790426541863	0.0011950167385619825	0.00019986342665845005	0.00019986342665845005	0.00014156992721640213	0.0	0.0	0.0	0.0	0.0	0.0	0.0	0.0	0.0	0.0	0.0	0.0	0.0	0.0	0.0	0.0	0.0	0.0	0.0	0.0	0.0	0.0	0.0	0.0	0.0	0.0	0.0	0.0	0.0	0.0	0.0	0.0	0.0
0.7743262505939331	0.09052791277310504	0.0530788659836783	0.03411885331310487	0.020889774347090353	0.012374648850062103	0.007231396347207056	0.0038053399798271136	0.0017213640872602385	0.0007710710802497437	0.0004459708410093112	0.00017922192676075123	0.00021673349282695499	0.00021673349282695499	9.586289105807624e-05	0.0	0.0	0.0	0.0	0.0	0.0	0.0	0.0	0.0	0.0	0.0	0.0	0.0	0.0	0.0	0.0	0.0	0.0	0.0	0.0	0.0	0.0	0.0	0.0	0.0	0.0	0.0	0.0	0.0	0.0	0.0	0.0	0.0	0.0	0.0
0.30853854545757375	0.12941480192206797	0.08145054505783693	0.06153448979421881	0.052386345655776614	0.04529934459813956	0.03866621141082121	0.037258804620291644	0.037904213059735674	0.03533923500362261	0.03266599488669959	0.031104522855786607	0.0275193830728104	0.024296504801006005	0.019416384213725962	0.013865871634507282	0.009006570674306082	0.005975232971627012	0.003626779037133887	0.002090290558715512	0.0012158662214042423	0.00052881852780253	0.0003705893620033478	0.0001665570166307181	9.160635914689497e-05	8.327850831535905e-05	5.829495582075134e-05	0.00010409813539419881	2.0819627078839764e-05	0.0	0.0	0.0	0.0	0.0	0.0	0.0	0.0	0.0	0.0	0.0	0.0	0.0	0.0	0.0	0.0	0.0	0.0	0.0	0.0	0.0
0.12972808559928667	0.4918959008674928	0.2265064457796185	0.09614086549278757	0.03953717052357897	0.01164156965358622	0.004387463437804685	0.00016249864584461795	0.0	0.0	0.0	0.0	0.0	0.0	0.0	0.0	0.0	0.0	0.0	0.0	0.0	0.0	0.0	0.0	0.0	0.0	0.0	0.0	0.0	0.0	0.0	0.0	0.0	0.0	0.0	0.0	0.0	0.0	0.0	0.0	0.0	0.0	0.0	0.0	0.0	0.0	0.0	0.0	0.0	0.0
0.010847567729631141	0.04202027100180723	0.03798522565439358	0.029586168414214686	0.024081183946432588	0.020783190225945884	0.020608296619556436	0.0197005155197255	0.020112764734786338	0.019288266304664663	0.02156604732121293	0.023552338993778784	0.026542186836341224	0.03514528661730781	0.0455139789961107	0.057306805026941944	0.06966178907831069	0.07718221415305689	0.08341592198079502	0.08189601325860102	0.06967428147876709	0.057081941818726945	0.04200361446786538	0.026929451250489286	0.017301974632098805	0.010506108783823175	0.005067750451808483	0.0023693919532284525	0.001261732446095292	0.0005871428214502844	0.0003289665453515778	7.495440273833418e-05	1.665653394185204e-05	0.0	0.0	0.0	0.0	0.0	0.0	0.0	0.0	0.0	0.0	0.0	0.0	0.0	0.0	0.0	0.0	0.0
0.016395561150899192	0.1222059179096389	0.1373133457283164	0.10167499020351672	0.0840705013298205	0.06889637405057486	0.060688171684411506	0.05618178937977839	0.05415579326502197	0.05258835594167132	0.052017241810556857	0.0483112530327411	0.04306283922928773	0.03615110762791706	0.02789704938261312	0.018517437740222277	0.010109136992354575	0.005994614018559125	0.0023845057153100272	0.0008587555548144505	0.00039185933083766183	0.00011672405599419714	1.6674865142028163e-05	0.0	0.0	0.0	0.0	0.0	0.0	0.0	0.0	0.0	0.0	0.0	0.0	0.0	0.0	0.0	0.0	0.0	0.0	0.0	0.0	0.0	0.0	0.0	0.0	0.0	0.0	0.0
0.0037459574875446915	0.25983626003604443	0.18522927340911266	0.1322239749603553	0.10295556045767276	0.08299376922404572	0.06596631135566201	0.05250167527543193	0.04174245293620634	0.028764791329357067	0.019628817234734183	0.01202868571000462	0.006567912128161693	0.003388010438734865	0.0014650855951285904	0.0007658401974535813	0.0001956222243495561	0.0	0.0	0.0	0.0	0.0	0.0	0.0	0.0	0.0	0.0	0.0	0.0	0.0	0.0	0.0	0.0	0.0	0.0	0.0	0.0	0.0	0.0	0.0	0.0	0.0	0.0	0.0	0.0	0.0	0.0	0.0	0.0	0.0
0.09452783979207624	0.04694528672819966	0.0314926193728966	0.023870414181466796	0.019417880110626104	0.01783512712005598	0.015948318949718435	0.01536936456632568	0.014752923927893105	0.014657125720569125	0.014448868748125687	0.015819199626803504	0.018280797041084935	0.022558395255073138	0.03093865582619706	0.043000899670120954	0.0582411449135317	0.07179450868015061	0.08129935690246909	0.08272799973343108	0.07600129952350805	0.061456632568058375	0.04670370864016527	0.03301706041118257	0.022266835493652326	0.013111858985038818	0.007043250808037053	0.0036236713205158107	0.001570257572223518	0.000745559961347506	0.00031655059811402486	9.996334677284996e-05	8.330278897737497e-05	1.6660557795474994e-05	1.6660557795474994e-05	0.0	0.0	0.0	0.0	0.0	0.0	0.0	0.0	0.0	0.0	0.0	0.0	0.0	0.0	0.0
0.4692053518227615	0.06663527686224181	0.041238702795498204	0.030721729383773693	0.02531740509098182	0.021663131841345374	0.01947556803740109	0.018242198730796313	0.01718800131670507	0.017717183417849686	0.018692211856179138	0.018621376456813325	0.020304758888800924	0.022963169759117975	0.023663190176380144	0.025379906913951658	0.02689661781801969	0.026338268199489152	0.023338180696936994	0.020450596475730543	0.015908797339922415	0.011233660981778635	0.007533553061964307	0.005104315542536657	0.0028584167038205282	0.0018000525015312947	0.0008416912159937998	0.0003958448788089653	0.00013333722233565146	7.083539936581484e-05	2.9167517385923757e-05	1.2500364593967324e-05	8.333576395978216e-06	8.333576395978216e-06	8.333576395978216e-06	0.0	0.0	0.0	0.0	0.0	0.0	0.0	0.0	0.0	0.0	0.0	0.0	0.0	0.0	0.0
0.02669549963958784	0.010395703387040996	0.007995733386666	0.00667908317812694	0.005908259480089832	0.005962425469681629	0.00585826010508202	0.005483264792523427	0.005279100677908193	0.005279100677908193	0.00519993500081249	0.006291588021816394	0.008420728074232406	0.014328987554322237	0.02675383224376362	0.04663691703853702	0.06783665204184948	0.09065720011833185	0.10997779194426736	0.11613604829939626	0.11109861126735916	0.09590296787956817	0.07674904063699203	0.054740982404386615	0.03682037307866985	0.022328887555572222	0.012712341095736303	0.006454085990591784	0.002987462656716791	0.0014708149481464814	0.0005124935938300772	0.00025833010420703073	9.583213543164044e-05	6.24992187597655e-05	2.916630208789057e-05	0.0	0.0	0.0	0.0	0.0	0.0	0.0	0.0	0.0	0.0	0.0	0.0	0.0	0.0	0.0
0.4376280503039893	0.13284750562172065	0.08332639293745316	0.06479970017489797	0.05262763388023653	0.04501124344132589	0.04214624802198717	0.03620804530690431	0.03097359873407179	0.025560089947530607	0.018297659698509203	0.012197051719830099	0.007537269925876572	0.004555675855750812	0.0025276921795619224	0.001407512284500708	0.000724577329890897	0.0006912634296660281	0.00032064628966436243	0.00032064628966436243	0.00014991255101190972	3.747813775297743e-05	4.997085033730324e-05	3.331390022486883e-05	2.0821187640543016e-05	0.0	0.0	0.0	0.0	0.0	0.0	0.0	0.0	0.0	0.0	0.0	0.0	0.0	0.0	0.0	0.0	0.0	0.0	0.0	0.0	0.0	0.0	0.0	0.0	0.0
0.31566291170207	0.15608316767313055	0.09392829309561615	0.07072752960004001	0.0579998249628046	0.05018983200596794	0.04437192903491992	0.04266323260359493	0.039233337084130376	0.0354408645170432	0.03211099025209524	0.02381756123176175	0.016636868667925266	0.010227173274320793	0.0056803737460877106	0.0028797786196233365	0.00134611938370237	0.0006709759157154228	0.0002875611067351812	4.167552271524366e-05	0.0	0.0	0.0	0.0	0.0	0.0	0.0	0.0	0.0	0.0	0.0	0.0	0.0	0.0	0.0	0.0	0.0	0.0	0.0	0.0	0.0	0.0	0.0	0.0	0.0	0.0	0.0	0.0	0.0	0.0
0.5255716944135683	0.1195135861985704	0.07282052562997748	0.0535954405991499	0.04347916588608992	0.03591485676936975	0.030573630243914622	0.026310640405983174	0.022647133514010834	0.018675558997031726	0.015861319611834793	0.011544209785726478	0.007630918332937841	0.00585744795114214	0.003888312996707007	0.0026976732568159962	0.0016194365692923187	0.0007951475185985421	0.0005994829459591102	0.0003039045489931601	9.991382432651837e-05	0.0	0.0	0.0	0.0	0.0	0.0	0.0	0.0	0.0	0.0	0.0	0.0	0.0	0.0	0.0	0.0	0.0	0.0	0.0	0.0	0.0	0.0	0.0	0.0	0.0	0.0	0.0	0.0	0.0
0.8087636450027718	0.10837643744034545	0.04330139253010341	0.020043930761119193	0.009961529323991447	0.004822380513748161	0.001975633849193283	0.0010670089987204227	0.0006085285695827411	0.00034177631990263543	0.00017088815995131772	0.00010003209363003964	7.919207412378138e-05	1.6672015605006605e-05	8.336007802503302e-06	4.5848042913768166e-05	3.334403121001321e-05	3.334403121001321e-05	8.336007802503304e-05	8.752808192628468e-05	4.168003901251652e-05	1.2504011703754955e-05	2.084001950625826e-05	4.168003901251651e-06	0.0	0.0	0.0	0.0	0.0	0.0	0.0	0.0	0.0	0.0	0.0	0.0	0.0	0.0	0.0	0.0	0.0	0.0	0.0	0.0	0.0	0.0	0.0	0.0	0.0	0.0
0.0006291614236548029	0.02193315055707869	0.04941208823259806	0.04085799285005958	0.03292889225923117	0.027628936425529788	0.024662294480879327	0.02253731218906509	0.022053982883475973	0.021487320938992176	0.02229564753627053	0.0244247964600295	0.027628936425529788	0.031020574828543094	0.041749652086232616	0.053145390455079544	0.06590361746985442	0.07507020774826877	0.08159515337372189	0.07790768410263248	0.07031191406738277	0.056753693719219005	0.04094132548895426	0.028145598786676777	0.018249847917934017	0.01079574336880526	0.005483287639269673	0.0026333113890717576	0.0011083240972991893	0.0005749952083732635	0.00012083232639728002	8.333263889467588e-06	0.0	0.0	0.0	0.0	0.0	0.0	0.0	0.0	0.0	0.0	0.0	0.0	0.0	0.0	0.0	0.0	0.0	0.0
0.8215183069365101	0.08522819605735216	0.04135155068315062	0.02236750544812097	0.012642140746944678	0.006783587717872753	0.0038834789637944758	0.0024042568262976527	0.0016000600022500844	0.0010917076057018805	0.0005541874486959927	0.00027501031288673324	0.00011250421890820906	9.583692721810401e-05	2.916776045768383e-05	2.500093753515757e-05	3.7501406302736355e-05	0.0	0.0	0.0	0.0	0.0	0.0	0.0	0.0	0.0	0.0	0.0	0.0	0.0	0.0	0.0	0.0	0.0	0.0	0.0	0.0	0.0	0.0	0.0	0.0	0.0	0.0	0.0	0.0	0.0	0.0	0.0	0.0	0.0
0.9075053734775147	0.06955945815352317	0.015741373277571354	0.0056692270523351716	0.00097888931469417	0.0004332105903327391	0.00011246813402869187	0.0	0.0	0.0	0.0	0.0	0.0	0.0	0.0	0.0	0.0	0.0	0.0	0.0	0.0	0.0	0.0	0.0	0.0	0.0	0.0	0.0	0.0	0.0	0.0	0.0	0.0	0.0	0.0	0.0	0.0	0.0	0.0	0.0	0.0	0.0	0.0	0.0	0.0	0.0	0.0	0.0	0.0	0.0
7.911062997043761e-05	4.580089103551651e-05	7.494691260357247e-05	0.002369155181746263	0.019340467169088563	0.042586501228296623	0.050676604072115584	0.04771203730690761	0.04491401923637423	0.04578007244868219	0.04592996627388933	0.04722071865761752	0.05384935670566682	0.05824207852770954	0.0666069867177416	0.07688304117916475	0.07724528459008202	0.0749427488862056	0.065545238789191	0.05688054294874464	0.048207519673564556	0.03176083607444727	0.019840113253112378	0.011196235999500355	0.006303868093433818	0.003310155306657784	0.0014947745347045844	0.0008035974518049714	0.00015822125994087522	0.0	0.0	0.0	0.0	0.0	0.0	0.0	0.0	0.0	0.0	0.0	0.0	0.0	0.0	0.0	0.0	0.0	0.0	0.0	0.0	0.0
0.49526880913988575	0.16330629200468327	0.10079457340116582	0.07327408407394907	0.05506597834193739	0.04119948500643742	0.02861630896280463	0.018712266096673792	0.011237359533005838	0.00654575151143944	0.003112461094236322	0.0015291475523222626	0.000612492343845702	0.0003208293229667962	0.00015416473960742157	0.00012083182293554663	0.00011666520835156228	1.24998437519531e-05	0.0	0.0	0.0	0.0	0.0	0.0	0.0	0.0	0.0	0.0	0.0	0.0	0.0	0.0	0.0	0.0	0.0	0.0	0.0	0.0	0.0	0.0	0.0	0.0	0.0	0.0	0.0	0.0	0.0	0.0	0.0	0.0
0.00039194265962281773	0.02359161242708407	0.09931993778952679	0.08046082449725014	0.06452460274109685	0.05530978063719869	0.04998102830743315	0.04708732399064341	0.04438959100366508	0.04517764592567266	0.04722492088178759	0.046632837289591424	0.048867744369993873	0.0505522638858196	0.048871913972755816	0.05136533642439885	0.04988929704667036	0.04178358927744954	0.03219350292497634	0.023174652150889586	0.017629080477502907	0.01354703937355888	0.007442740930071592	0.005116102588906355	0.0027978034532650073	0.0012633896368692955	0.0006462884281014547	0.0004252994817183767	0.00014593609666807043	0.00018346252152557426	1.2508808285834609e-05	0.0	0.0	0.0	0.0	0.0	0.0	0.0	0.0	0.0	0.0	0.0	0.0	0.0	0.0	0.0	0.0	0.0	0.0	0.0
0.4904479564668481	0.15736184432564865	0.09098295423769068	0.0657122261990575	0.051274786355056855	0.04119566168474298	0.03090820454914771	0.023245736476098015	0.016974929271128036	0.012512447864800564	0.007874967187636719	0.004670813871608869	0.002924987812550781	0.002233324027816551	0.0008166632639030671	0.00046249807292469616	0.00016666597222511574	0.00013333277778009259	9.999958333506943e-05	0.0	0.0	0.0	0.0	0.0	0.0	0.0	0.0	0.0	0.0	0.0	0.0	0.0	0.0	0.0	0.0	0.0	0.0	0.0	0.0	0.0	0.0	0.0	0.0	0.0	0.0	0.0	0.0	0.0	0.0	0.0
0.6919622848226291	0.13098637140817715	0.06676100994339404	0.04186932487840507	0.0258378844972693	0.01689048986570608	0.010242193854683687	0.00691804584917249	0.003797247721651367	0.0027514483491309907	0.0013196992081804752	0.0004979997012001792	0.00016599990040005975	0.0	0.0	0.0	0.0	0.0	0.0	0.0	0.0	0.0	0.0	0.0	0.0	0.0	0.0	0.0	0.0	0.0	0.0	0.0	0.0	0.0	0.0	0.0	0.0	0.0	0.0	0.0	0.0	0.0	0.0	0.0	0.0	0.0	0.0	0.0	0.0	0.0
0.00043309332744770606	0.00026235461181928346	0.008903399366184573	0.15464763277017318	0.17168818946167333	0.147360004664082	0.1333136220344559	0.11920893837998109	0.10818588032465343	0.076157795888112	0.045304060666380715	0.023786818138281703	0.007162697338558215	0.0022404250977583256	0.001195171009398958	0.00014991692103959056	0.0	0.0	0.0	0.0	0.0	0.0	0.0	0.0	0.0	0.0	0.0	0.0	0.0	0.0	0.0	0.0	0.0	0.0	0.0	0.0	0.0	0.0	0.0	0.0	0.0	0.0	0.0	0.0	0.0	0.0	0.0	0.0	0.0	0.0
0.5574738982259959	0.04801643182708252	0.029818100007499314	0.02213130463040888	0.01923157043937639	0.01653181791669097	0.014661156060694437	0.01306130271391789	0.012948813025472666	0.013094632991975736	0.013882060811092316	0.014507003524676905	0.015640232978643625	0.017506728549882927	0.01971069318645791	0.022652090225062704	0.024864387431152143	0.025231020489788435	0.023956137354075875	0.02114806142770246	0.017427569139495547	0.013161293548091426	0.009165826465907292	0.006303588837689878	0.0036205014540333803	0.0020748098091008323	0.0011582271625101032	0.0005499495879544375	0.000262475939705527	0.00013748739698860938	3.749656281507529e-05	1.2498854271691761e-05	8.332569514461174e-06	8.332569514461174e-06	4.166284757230587e-06	0.0	0.0	0.0	0.0	0.0	0.0	0.0	0.0	0.0	0.0	0.0	0.0	0.0	0.0	0.0
0.5835470982708946	0.3406200499731841	0.07101430596726382	0.004818545788657501	0.0	0.0	0.0	0.0	0.0	0.0	0.0	0.0	0.0	0.0	0.0	0.0	0.0	0.0	0.0	0.0	0.0	0.0	0.0	0.0	0.0	0.0	0.0	0.0	0.0	0.0	0.0	0.0	0.0	0.0	0.0	0.0	0.0	0.0	0.0	0.0	0.0	0.0	0.0	0.0	0.0	0.0	0.0	0.0	0.0	0.0
0.02091208846109011	0.17875401755233225	0.17614781261969392	0.12276640743392896	0.09887758330696597	0.08115039384502656	0.07081716598111543	0.0601092441173042	0.049197322186880714	0.04445952472147746	0.034721643990740896	0.023951273126946327	0.015891188862429018	0.009363186730836484	0.005916001931755733	0.0029559193325450882	0.0014030208662925278	0.0009284084664190911	0.000666122666489034	0.00043714299988342856	0.00033722459991007345	0.0001998367999467102	3.746939999000816e-05	0.0	0.0	0.0	0.0	0.0	0.0	0.0	0.0	0.0	0.0	0.0	0.0	0.0	0.0	0.0	0.0	0.0	0.0	0.0	0.0	0.0	0.0	0.0	0.0	0.0	0.0	0.0
0.7386579552651755	0.12510000333344445	0.0682689422980766	0.034884496149871665	0.018121437381246042	0.008321110703690123	0.004025134171139038	0.001079202640088003	0.000687522917430581	0.00034584486149538316	0.00021667388912963766	8.750291676389213e-05	3.7501250041668054e-05	1.666722224074136e-05	2.08340278009267e-05	1.2500416680556018e-05	1.666722224074136e-05	3.333444448148272e-05	5.000166672222407e-05	1.666722224074136e-05	0.0	0.0	0.0	0.0	0.0	0.0	0.0	0.0	0.0	0.0	0.0	0.0	0.0	0.0	0.0	0.0	0.0	0.0	0.0	0.0	0.0	0.0	0.0	0.0	0.0	0.0	0.0	0.0	0.0	0.0
0.09448159490031872	0.07574109951461366	0.047072057996375226	0.035176968106160035	0.02881486573755807	0.02503176884778035	0.023252713372080912	0.02229860633710393	0.021556986021706977	0.02212361727392038	0.021511155552777952	0.02375684853030019	0.026506676666041704	0.030898068870695582	0.03939337124763036	0.04983855175718184	0.057438076786867485	0.06310022290273525	0.06311688852780034	0.05906714163698102	0.051805095514863654	0.04165989625648397	0.02947315792762952	0.019748765702143616	0.012086744578463846	0.0074120367477032685	0.004149740641209924	0.0019415453200841615	0.0010957648480303314	0.0003791429702310272	7.082890652667542e-05	0.0	0.0	0.0	0.0	0.0	0.0	0.0	0.0	0.0	0.0	0.0	0.0	0.0	0.0	0.0	0.0	0.0	0.0	0.0
0.7177511760367665	0.07184553397694177	0.0427373219278253	0.032683197153345195	0.02749155211853284	0.0243040653997275	0.021108245382310906	0.01717076178849255	0.013741609409960791	0.00978745921891992	0.00686247140636914	0.004916646180640914	0.003741651076453848	0.00227499052087283	0.0015124936979429252	0.0009291627951550201	0.0004833313194528356	0.00033749859375585935	0.0001833325694476273	9.999958333506943e-05	3.749984375065104e-05	0.0	0.0	0.0	0.0	0.0	0.0	0.0	0.0	0.0	0.0	0.0	0.0	0.0	0.0	0.0	0.0	0.0	0.0	0.0	0.0	0.0	0.0	0.0	0.0	0.0	0.0	0.0	0.0	0.0
0.989723201560273	0.008447311612865585	0.0011418664933029947	0.00022503938189183108	0.00017086323439935322	8.334791921919669e-05	2.5004375765759007e-05	2.5004375765759007e-05	1.666958384383934e-05	2.5004375765759007e-05	2.9171771726718844e-05	8.751531518015653e-05	0.0	0.0	0.0	0.0	0.0	0.0	0.0	0.0	0.0	0.0	0.0	0.0	0.0	0.0	0.0	0.0	0.0	0.0	0.0	0.0	0.0	0.0	0.0	0.0	0.0	0.0	0.0	0.0	0.0	0.0	0.0	0.0	0.0	0.0	0.0	0.0	0.0	0.0
0.18478650729436885	0.03515393662365394	0.021578653231793272	0.01581489235696948	0.013279171219565091	0.011356527396631828	0.010430655533961147	0.009771701685754084	0.009300424566466757	0.00910857724357103	0.00901682417609916	0.010076155046001652	0.01205718718459883	0.01669905827988022	0.025011052074036384	0.03675544471043566	0.05332938517103606	0.06871470634847815	0.08037568710535754	0.08354950912108902	0.07902441465713547	0.0662248617448097	0.05074778749989574	0.03502881880437412	0.02384745635473404	0.014113290014763902	0.007502898562813316	0.0038452876458665245	0.0019268144169092563	0.0009258718626706815	0.00035032989398350113	0.00019601791687172087	5.838831566391686e-05	2.0852969879970305e-05	4.170593975994061e-06	4.170593975994061e-06	4.170593975994061e-06	4.170593975994061e-06	4.170593975994061e-06	0.0	0.0	0.0	0.0	0.0	0.0	0.0	0.0	0.0	0.0	0.0
0.47685217978258426	0.2520906162890988	0.13465777225928224	0.07400385831725702	0.03644151482702156	0.016091599618334923	0.006795805017479094	0.0020916579514252023	0.0007916633680692997	0.0001833325694476273	0.0	0.0	0.0	0.0	0.0	0.0	0.0	0.0	0.0	0.0	0.0	0.0	0.0	0.0	0.0	0.0	0.0	0.0	0.0	0.0	0.0	0.0	0.0	0.0	0.0	0.0	0.0	0.0	0.0	0.0	0.0	0.0	0.0	0.0	0.0	0.0	0.0	0.0	0.0	0.0
0.8952375	0.04194166666666667	0.019208333333333334	0.012916666666666667	0.00715	0.0045125	0.004008333333333333	0.0036791666666666665	0.0027166666666666667	0.0016666666666666668	0.0011333333333333334	0.0008916666666666667	0.0010333333333333334	0.0008333333333333334	0.00065	0.00065	0.00045	0.00034583333333333335	0.00035	0.0002916666666666667	0.0001375	7.083333333333334e-05	4.5833333333333334e-05	3.75e-05	2.0833333333333333e-05	1.25e-05	8.333333333333334e-06	0.0	0.0	0.0	0.0	0.0	0.0	0.0	0.0	0.0	0.0	0.0	0.0	0.0	0.0	0.0	0.0	0.0	0.0	0.0	0.0	0.0	0.0	0.0
0.34304304179215145	0.10599869204270439	0.055600681470743825	0.03958028733405813	0.03213659406254035	0.026875606596436858	0.023784828528464735	0.021273050664600595	0.021089770024451303	0.02021085604555357	0.01984429476525499	0.02059407920222936	0.0216895975740308	0.023005885807830247	0.023564058666466724	0.02704222536020894	0.02912912537645427	0.02896250661268219	0.027562908996996698	0.023180835509790935	0.020152539478233342	0.016720192944528447	0.011613327834914129	0.007247916224085576	0.00421545472343368	0.0024951159874869308	0.0018244754633043	0.0007497844369743699	0.00027075549112963356	0.00032490658935556025	0.00014579141830057193	7.081297460313493e-05	0.0	0.0	0.0	0.0	0.0	0.0	0.0	0.0	0.0	0.0	0.0	0.0	0.0	0.0	0.0	0.0	0.0	0.0
0.835540981420756	0.0661794424143434	0.03192929970541544	0.020287584531602215	0.013687557031487631	0.00928753869807791	0.00648752703136263	0.004770853211888383	0.0036000150000625	0.002770844878520327	0.0018541743923933015	0.0013208388368284869	0.0008875036979320748	0.0005500022916762154	0.000287501197921658	0.0001833340972254051	0.00015000062500260418	0.00010833378472410302	6.666694444560186e-05	2.5000104167100697e-05	1.6666736111400465e-05	8.333368055700232e-06	0.0	0.0	0.0	0.0	0.0	0.0	0.0	0.0	0.0	0.0	0.0	0.0	0.0	0.0	0.0	0.0	0.0	0.0	0.0	0.0	0.0	0.0	0.0	0.0	0.0	0.0	0.0	0.0
0.45103206521286604	0.05982564384382884	0.03707774419437298	0.02795610288178919	0.022831164289461196	0.020191675201292267	0.018484750081183023	0.017115046753095362	0.016453092865052997	0.016174156321035145	0.016640438305064988	0.017639613985128935	0.01900515408121633	0.02187778416140018	0.025374899041623992	0.027810389761779866	0.02953813104189044	0.030599755201958383	0.030004413025920284	0.026640521569704992	0.022223332417422293	0.016444766401052465	0.011465540928733794	0.007689489504492128	0.00486265497631121	0.002618672928167595	0.001332234240085263	0.0006744435840431644	0.00020816160001332234	0.0001248969600079934	6.661171200426315e-05	1.248969600079934e-05	4.163232000266447e-06	0.0	0.0	0.0	0.0	0.0	0.0	0.0	0.0	0.0	0.0	0.0	0.0	0.0	0.0	0.0	0.0	0.0
0.1675743017737426	0.02450406456639764	0.015991600034999855	0.01194578355923517	0.010004124982812572	0.009504127066137225	0.008474964687647135	0.0077624676563847654	0.007579135086937138	0.00785413394110858	0.007954133524443649	0.008666630555706017	0.011049953958525174	0.01655409769125962	0.02454573105945392	0.03912067033054029	0.055841433994025025	0.07403302486239641	0.08668713880358832	0.09027879050503956	0.08572047616468265	0.07280386331723618	0.0562705988725047	0.04005816642430657	0.02637905675393019	0.015558268507214553	0.009074962187657552	0.004566647638968171	0.0019374919271169704	0.0009666626389056712	0.00046249807292469616	0.00020416581597576677	5.416644097316261e-05	8.333298611255787e-06	8.333298611255787e-06	0.0	0.0	0.0	0.0	0.0	0.0	0.0	0.0	0.0	0.0	0.0	0.0	0.0	0.0	0.0
0.715330596595053	0.0722373877346892	0.04548959136468774	0.03368688657817417	0.025905936777178104	0.020142115901560776	0.01646210589926858	0.013561441163599992	0.011919398195419784	0.009656379586988685	0.007768446935756111	0.006651524307653837	0.005092833774406635	0.00426347704682323	0.003409114588759924	0.002521411156723416	0.0019087707599658255	0.0013378065806747379	0.0009210444060097105	0.0006751547229573443	0.0004334326616516285	0.00028339827877221866	0.00015420200462606013	0.0001125257871595574	3.750859571985246e-05	2.083810873325137e-05	8.335243493300549e-06	8.335243493300549e-06	0.0	0.0	0.0	0.0	0.0	0.0	0.0	0.0	0.0	0.0	0.0	0.0	0.0	0.0	0.0	0.0	0.0	0.0	0.0	0.0	0.0	0.0
0.6576260875362512	0.05361845394846495	0.03284276142538085	0.024813327110903696	0.01976732557751925	0.016913063768792293	0.015221340711357046	0.013658788626287542	0.013300443348111604	0.01246291543051435	0.012671255708523618	0.012496249874995834	0.012996266542218074	0.013408780292676423	0.013737957931931064	0.014033801126704224	0.013108770292343077	0.01178372612420414	0.010346178205940198	0.008358611953731792	0.006112703756791893	0.0043376445881529386	0.002808426947564919	0.0018333944464815493	0.0010125337511250375	0.0004208473615787193	0.00019167305576852563	7.500250008333611e-05	2.5000833361112036e-05	8.33361112037068e-06	8.33361112037068e-06	0.0	0.0	0.0	0.0	0.0	0.0	0.0	0.0	0.0	0.0	0.0	0.0	0.0	0.0	0.0	0.0	0.0	0.0	0.0
0.9705354278882404	0.024282340002749415	0.0032659726474790775	0.0008123273804316582	0.00027910735635344156	0.00027077579347721943	0.00017496282040066485	9.581297307655457e-05	2.082890719055534e-05	1.666312575244427e-05	2.4994688628666407e-05	4.9989377257332814e-05	4.582359581922175e-05	1.2497344314333203e-05	8.331562876222136e-06	2.9160470066777477e-05	2.9160470066777477e-05	1.2497344314333203e-05	1.2497344314333203e-05	2.082890719055534e-05	0.0	0.0	0.0	0.0	0.0	0.0	0.0	0.0	0.0	0.0	0.0	0.0	0.0	0.0	0.0	0.0	0.0	0.0	0.0	0.0	0.0	0.0	0.0	0.0	0.0	0.0	0.0	0.0	0.0	0.0
0.21086619812137766	0.08560389048031444	0.059610452334954364	0.045025314769169274	0.03943774565318766	0.035332422889880755	0.029911398307907535	0.02867480514289521	0.02783791885950303	0.02785873692625408	0.027517320631536873	0.030460995270135235	0.030918992738658318	0.03402088468456465	0.03630670841382986	0.03807624408766904	0.04115731796682433	0.04010808740257145	0.03705615881686763	0.03106471920591566	0.024244720538271935	0.015771767370594898	0.011033575378056092	0.006249583638664979	0.0031268736260075944	0.0014822463526747052	0.0006869962027846246	0.0003164346146159483	0.00010409033375524615	7.078142695356739e-05	2.4981680101259076e-05	2.4981680101259076e-05	1.6654453400839385e-05	0.0	0.0	0.0	0.0	0.0	0.0	0.0	0.0	0.0	0.0	0.0	0.0	0.0	0.0	0.0	0.0	0.0
0.9982470822872037	0.001207473008814553	0.0002789679020364657	0.00012074730088145529	0.00011241990082066528	3.330960024316008e-05	0.0	0.0	0.0	0.0	0.0	0.0	0.0	0.0	0.0	0.0	0.0	0.0	0.0	0.0	0.0	0.0	0.0	0.0	0.0	0.0	0.0	0.0	0.0	0.0	0.0	0.0	0.0	0.0	0.0	0.0	0.0	0.0	0.0	0.0	0.0	0.0	0.0	0.0	0.0	0.0	0.0	0.0	0.0	0.0
0.035232452522020286	0.008758114380473822	0.005849853753656159	0.004629050940393157	0.0037540728148462957	0.0036790746897994216	0.003529078439705674	0.003287417814554636	0.0033332500020832813	0.0035124121896952577	0.0038874028149296267	0.005249868753281168	0.007595643442247277	0.013941318133713325	0.026811829704257394	0.045107205653192005	0.06973159004358224	0.0944726381840454	0.11340133163337583	0.12084697882552936	0.11444713882152946	0.09855170287409482	0.07483979567177487	0.05366115847103822	0.03581993783488746	0.021541128138463206	0.01203719907002325	0.006558169379098856	0.00312908843945568	0.0016707915635442447	0.0006708165629192603	0.0002791596876744748	9.583093755989434e-05	5.8331875036457424e-05	2.0832812513020508e-05	8.333125005208204e-06	0.0	0.0	0.0	0.0	0.0	0.0	0.0	0.0	0.0	0.0	0.0	0.0	0.0	0.0
0.07371257011272168	0.14554297540277078	0.08904888215233042	0.06781206667527244	0.05701043935223549	0.049069535996402236	0.04349799499477408	0.03996268983006383	0.03589021815622801	0.033691583142132595	0.03399972517062324	0.03517816022552665	0.03624000099937955	0.038413651524678426	0.03813465806645041	0.03372489579386131	0.03230494401392469	0.027058201366651536	0.024301579436100087	0.020091693073883296	0.015307163469346114	0.010118717962598221	0.008303178443383066	0.005629838142153413	0.002914857026262862	0.0016822889123002803	0.0005579869164560336	0.0003497828431515434	7.078938492352665e-05	0.00011243019958442466	0.00024568080649929835	2.0820407330449014e-05	0.0	0.0	0.0	0.0	0.0	0.0	0.0	0.0	0.0	0.0	0.0	0.0	0.0	0.0	0.0	0.0	0.0	0.0
0.3409346588778427	0.04441212989891751	0.027249772918559012	0.020520662327813934	0.016812359897000858	0.014412379896834193	0.012899892500895826	0.011958233681385988	0.011679069341088824	0.011666569445254623	0.010937408854926209	0.011749902084149298	0.012929058924508963	0.016745693785885116	0.02275814368213598	0.031070574411879902	0.039783001808318265	0.04949958750343747	0.05451621236489696	0.05461204489962584	0.050887075941033824	0.04273714385713452	0.03236223031474738	0.02254564545295456	0.015324872292730893	0.009020758160348663	0.005249956250364581	0.0026583111807401607	0.00117499020841493	0.000545828784760127	0.0002124982291814235	9.999916667361106e-05	2.9166423613136558e-05	4.166631944733794e-06	0.0	0.0	0.0	0.0	0.0	0.0	0.0	0.0	0.0	0.0	0.0	0.0	0.0	0.0	0.0	0.0
0.43389359366587227	0.28668021753738665	0.13963796636768494	0.07669319799157731	0.03816086580881586	0.014474667245430756	0.006769870320671478	0.002692087766234959	0.0005718077891072703	0.0004257255072185516	0.0	0.0	0.0	0.0	0.0	0.0	0.0	0.0	0.0	0.0	0.0	0.0	0.0	0.0	0.0	0.0	0.0	0.0	0.0	0.0	0.0	0.0	0.0	0.0	0.0	0.0	0.0	0.0	0.0	0.0	0.0	0.0	0.0	0.0	0.0	0.0	0.0	0.0	0.0	0.0
0.16270285802332893	0.15409089205475346	0.09215386601480026	0.06926635877916637	0.056048573486971696	0.04918565283116299	0.04527112284544686	0.04137325043413803	0.0396325339085749	0.037612803011689455	0.03841236658323998	0.03648841673919652	0.031678542129087876	0.030137716496412375	0.02578592518250455	0.024245099549829053	0.019884979448717574	0.016461847908016875	0.012359920210218589	0.00802062207711624	0.004305982984287743	0.002552773277919136	0.0013492635269915171	0.000707946912310364	0.0002706855841186686	0.0	0.0	0.0	0.0	0.0	0.0	0.0	0.0	0.0	0.0	0.0	0.0	0.0	0.0	0.0	0.0	0.0	0.0	0.0	0.0	0.0	0.0	0.0	0.0	0.0
0.38912712800316723	0.050484465837344505	0.030347356796065927	0.022995978412619033	0.018991060823904483	0.016465587297618302	0.014386030714092226	0.01359004813402513	0.012573190806609572	0.013064949678064637	0.012819070242337105	0.013440020003750703	0.015644600029172135	0.01857431601758663	0.02244587526827947	0.03006813777583297	0.03714863203517326	0.042599654101810755	0.04569606801275239	0.04387489320914338	0.03962826363276448	0.03230188993769665	0.023937821674897376	0.0171448813319164	0.010585318080473423	0.005917776249713488	0.0033381258986059886	0.0014836115104915504	0.0008001500281302744	0.000341730741180638	0.00010418620157946282	4.1674480631785125e-05	4.167448063178513e-06	2.5004688379071074e-05	8.334896126357025e-06	0.0	0.0	0.0	0.0	0.0	0.0	0.0	0.0	0.0	0.0	0.0	0.0	0.0	0.0	0.0
0.2539428561904405	0.23006279402144247	0.13758432607889462	0.10276635373826519	0.08170723068781746	0.06889425020104921	0.05216862299002879	0.03388877082890608	0.020254926226400155	0.010804571838110595	0.004746011308757412	0.001954239950664817	0.0007000262509844119	0.00034167947964715344	9.167010429557776e-05	8.750328137305149e-05	4.166822922526261e-06	0.0	0.0	0.0	0.0	0.0	0.0	0.0	0.0	0.0	0.0	0.0	0.0	0.0	0.0	0.0	0.0	0.0	0.0	0.0	0.0	0.0	0.0	0.0	0.0	0.0	0.0	0.0	0.0	0.0	0.0	0.0	0.0	0.0
0.9748884347499687	0.021524794594820037	0.0030279017391667013	0.0005421862618342578	1.6682654210284856e-05	0.0	0.0	0.0	0.0	0.0	0.0	0.0	0.0	0.0	0.0	0.0	0.0	0.0	0.0	0.0	0.0	0.0	0.0	0.0	0.0	0.0	0.0	0.0	0.0	0.0	0.0	0.0	0.0	0.0	0.0	0.0	0.0	0.0	0.0	0.0	0.0	0.0	0.0	0.0	0.0	0.0	0.0	0.0	0.0	0.0
0.0889353845127893	0.06040170551876196	0.03689872336168918	0.027362489423866425	0.022594372454955047	0.02003526072513723	0.018430605975984362	0.017196897389622677	0.016725920800910277	0.016634226243815827	0.01774289679777599	0.019685154234412968	0.023048677306013912	0.027433344308893954	0.036415242969736625	0.046047339399067216	0.058651173065140644	0.06954615362172661	0.07385162987075235	0.07188436482763508	0.0651281431435395	0.05358296481846562	0.03986212472960526	0.028116885552688944	0.01898077331855106	0.01112838488373547	0.006656191258174362	0.0038636752012070337	0.0017130210439008531	0.0008377548170901983	0.0004042896380982549	0.00015004563888182656	5.4183147373992925e-05	0.0	0.0	0.0	0.0	0.0	0.0	0.0	0.0	0.0	0.0	0.0	0.0	0.0	0.0	0.0	0.0	0.0
0.8801343322138983	0.04985791785068458	0.02259147840434663	0.014316547362105315	0.009645752952058733	0.007124940625494788	0.004691627569770252	0.0030041416321530652	0.002366646944608795	0.0017458187848434596	0.0013208223264806127	0.0010458246181281822	0.0007624936458862843	0.0005749952083732635	0.0003458304514129049	0.00022916475696035867	0.00010416579861834485	4.583295139207173e-05	3.333305555787035e-05	2.4999791668402765e-05	2.4999791668402765e-05	8.333263889467588e-06	0.0	0.0	0.0	0.0	0.0	0.0	0.0	0.0	0.0	0.0	0.0	0.0	0.0	0.0	0.0	0.0	0.0	0.0	0.0	0.0	0.0	0.0	0.0	0.0	0.0	0.0	0.0	0.0
0.899009983534463	0.06701265136830696	0.019879530627983075	0.007278184205589945	0.0035307113528835533	0.001646553700577336	0.0007711707205235624	0.000571083182225557	0.00016257112486712936	8.753829800537735e-05	4.58533941932929e-05	4.168490381208445e-06	0.0	0.0	0.0	0.0	0.0	0.0	0.0	0.0	0.0	0.0	0.0	0.0	0.0	0.0	0.0	0.0	0.0	0.0	0.0	0.0	0.0	0.0	0.0	0.0	0.0	0.0	0.0	0.0	0.0	0.0	0.0	0.0	0.0	0.0	0.0	0.0	0.0	0.0
0.00022478738859495393	4.5790023602675804e-05	0.0023519421214101663	0.05887348216478581	0.128170438793308	0.13380261169643712	0.12342492725630341	0.10850154229124953	0.09314939619609786	0.08211816323727142	0.07054161272463129	0.05483979735833191	0.04279285842140975	0.03308537341764248	0.02421459702697865	0.017903899228646238	0.012171820819474913	0.005777868432774001	0.003883826547390593	0.002980514263592352	0.0009824041427483172	0.00016234644731857786	0.0	0.0	0.0	0.0	0.0	0.0	0.0	0.0	0.0	0.0	0.0	0.0	0.0	0.0	0.0	0.0	0.0	0.0	0.0	0.0	0.0	0.0	0.0	0.0	0.0	0.0	0.0	0.0
0.2975679065329439	0.1167796532485552	0.07048779369914042	0.052612719219663415	0.04283767849032704	0.037187654948562285	0.03320430501793757	0.031762632344301434	0.0305292938720578	0.030650127708865455	0.03161263171929883	0.03145846441026837	0.030954295642898512	0.029529289705373774	0.02977512406301693	0.026350109792124134	0.02227509281288672	0.018508410451710214	0.013420889253705224	0.009462539427247613	0.005962524843853516	0.003558348159783999	0.0019000079166996528	0.0007000029166788195	0.0005083354513977142	0.0002791678298659578	1.6666736111400465e-05	4.583352430635128e-05	2.9166788194950813e-05	1.6666736111400465e-05	1.6666736111400465e-05	0.0	0.0	0.0	0.0	0.0	0.0	0.0	0.0	0.0	0.0	0.0	0.0	0.0	0.0	0.0	0.0	0.0	0.0	0.0
0.14471189703376236	0.014533272778030092	0.008712463698067925	0.006499972916779513	0.005645809809125795	0.005187478385506727	0.004579147586885055	0.0038666505556226847	0.0036541514410356624	0.0034124857813092446	0.003787484218815755	0.004933312777863425	0.006737471927200304	0.012254115607851635	0.022095741267744717	0.038804004983312566	0.06039141503577068	0.08209132461948075	0.09770792621697409	0.10353290194624189	0.0980370915121187	0.08321215328269466	0.06579972583447569	0.047708134549439375	0.031595701684576316	0.019316586180890914	0.01054162274323857	0.005837475677184678	0.0026333223611568284	0.001287494635439019	0.000545831059037254	0.00021666576389265044	8.749963541818576e-05	2.4999895833767358e-05	1.2499947916883679e-05	0.0	4.166649305627893e-06	0.0	0.0	0.0	0.0	0.0	0.0	0.0	0.0	0.0	0.0	0.0	0.0	0.0
0.00966197664293184	0.25375292171674035	0.1678784065863099	0.12399328369713307	0.10098619658101853	0.08438292925799852	0.0733751921770904	0.06008841187768996	0.046830796665180634	0.03244824238687071	0.021323844958398088	0.01230766666805548	0.007212109344077196	0.003316487023619554	0.0012874302641940228	0.0006957956444025949	0.0003499810426935208	4.5830850828913434e-05	6.249661476670013e-05	0.0	0.0	0.0	0.0	0.0	0.0	0.0	0.0	0.0	0.0	0.0	0.0	0.0	0.0	0.0	0.0	0.0	0.0	0.0	0.0	0.0	0.0	0.0	0.0	0.0	0.0	0.0	0.0	0.0	0.0	0.0
0.2660744641845272	0.031098963367887738	0.018682710576314123	0.014191193626879104	0.011278790706976434	0.009999666677777408	0.009078864037865404	0.008087230425652478	0.00796223459218026	0.00747891736942102	0.008053898203393221	0.008608046398453384	0.010366321122629247	0.015170327655744808	0.023107563081230624	0.034882170594313526	0.0487108763041232	0.061964601179960666	0.07223092563581214	0.0746183460551315	0.07159344688510383	0.06026465784473851	0.046510949635012164	0.032053098230058995	0.02120762641245292	0.012841238625379154	0.007124762507916403	0.0035415486150461653	0.0019499350021665945	0.0007541415286157128	0.0003208226392453585	0.0001416619446018466	2.0832638912036266e-05	2.499916669444352e-05	4.1665277824072535e-06	0.0	0.0	0.0	0.0	0.0	0.0	0.0	0.0	0.0	0.0	0.0	0.0	0.0	0.0	0.0
0.4103006078774253	0.034603214255974686	0.02325755683237572	0.015005412607211258	0.011025064534932134	0.012020151553001915	0.013077691731201598	0.010034141060871013	0.007298692647181281	0.006511782829544508	0.00850612040969273	0.010866849862603048	0.01380631193271713	0.016804063618952453	0.020767757515196935	0.028016487634274296	0.03656007994004497	0.04551169955866433	0.05101174119410442	0.052277458572737114	0.04778499458739279	0.040436339412107586	0.030747772503955367	0.02191689566158714	0.014609875926388542	0.00822299941710384	0.004563244233491548	0.0025064534932134233	0.001165792322424848	0.0004288450328919977	0.00020817720043300858	0.00010408860021650429	2.498126405196103e-05	1.6654176034640685e-05	0.0	0.0	0.0	0.0	0.0	0.0	0.0	0.0	0.0	0.0	0.0	0.0	0.0	0.0	0.0	0.0
0.2786419321548653	0.06762458803555378	0.044259129797929356	0.037043510103532074	0.030693431871899865	0.027947002230433768	0.02666949632144878	0.025529311894537103	0.025133992476447285	0.025017477279536602	0.025674955890675456	0.024563900262991444	0.02682762408868471	0.028483804387629416	0.031188621458770265	0.03559539265621359	0.03822946835780153	0.038620626518858815	0.03678551216751556	0.03133842671194114	0.026769366490229367	0.021900695762175838	0.016894703552049004	0.011189620160458071	0.006737075135656979	0.004598189020939445	0.002792203468823862	0.0016478577848796565	0.0005159958720330237	0.00029544924930923134	0.00014980525317087785	0.00023719165085388995	0.00021638536569126802	0.00018309530943107295	4.161257032524385e-06	0.0	0.0	0.0	0.0	0.0	0.0	0.0	0.0	0.0	0.0	0.0	0.0	0.0	0.0	0.0
0.04409417980159078	0.022974138469807382	0.014903607781374865	0.01261619355940819	0.010424609077159606	0.00886633417913495	0.008358019907586799	0.008262190167868704	0.007395555999983334	0.00744972063547617	0.008003866521672103	0.009716302305330217	0.012491198246732414	0.018282647734043308	0.029073909728385184	0.04412751188497098	0.06600169160323155	0.08695090600769138	0.10177118358061572	0.10621268369102825	0.1013128674341379	0.08470932340037249	0.06679749509393398	0.048098196317638085	0.03149465228387269	0.018703465286718415	0.01067043319208863	0.005553958393226921	0.0027957284935148266	0.001170789428729756	0.0004374835943652113	0.0001708269273235587	5.833114591536151e-05	3.74985938027324e-05	1.2499531267577465e-05	0.0	0.0	0.0	0.0	0.0	0.0	0.0	0.0	0.0	0.0	0.0	0.0	0.0	0.0	0.0
0.09092196985795656	0.1453351500227086	0.09138447563927883	0.07016337704221302	0.058334062509114694	0.05033812922661533	0.04575473860089918	0.042771367975433024	0.040358837818806066	0.03994633266249161	0.0381171431309558	0.03659629078696817	0.036496289536952546	0.03755880281836856	0.035296274536765045	0.03381292266153327	0.028792026566998755	0.024787809847623094	0.018121059846581414	0.01357516968962112	0.008450105626320328	0.005987574844685558	0.00301670437547136	0.0018916903127955767	0.0013041829689537786	0.00044583890631966233	0.00025416984378971404	5.83340625091147e-05	2.916703125455735e-05	3.33337500052084e-05	4.5833906257161545e-05	2.083359375325525e-05	0.0	0.0	0.0	0.0	0.0	0.0	0.0	0.0	0.0	0.0	0.0	0.0	0.0	0.0	0.0	0.0	0.0	0.0
0.4072669536553552	0.032625863153902895	0.019248800856798757	0.01497314169267762	0.0124394177435688	0.010439109362693415	0.009230589715914537	0.008759683784583456	0.008280443234998729	0.008117918179052604	0.008130420106433075	0.009022224259573351	0.010551626709117655	0.013106187203860595	0.018486183286590015	0.02694998812316899	0.03739326479498923	0.04784904339418994	0.05378745889991374	0.05510016127486321	0.05248309114321791	0.043377520701108084	0.03421777524034955	0.023478619620524832	0.015681584244237653	0.008722178002442044	0.0052924825910661225	0.002712918241562241	0.001275196592808058	0.000608427132516263	0.00021670007459483336	0.00010001541904376925	3.7505782141413465e-05	2.0836545634118594e-05	4.1673091268237185e-06	4.1673091268237185e-06	8.334618253647437e-06	0.0	0.0	0.0	0.0	0.0	0.0	0.0	0.0	0.0	0.0	0.0	0.0	0.0
0.00039165361154628177	0.0011874604179860672	0.16795273490883636	0.19205193160227993	0.15288240391986935	0.13301223292556916	0.11597530082330589	0.08941785273824206	0.06575197493416886	0.04162361254624846	0.021790940301989935	0.009774674177527415	0.004966501116629446	0.0022582580580647314	0.0006791440285323822	0.0002833238892036932	0.0	0.0	0.0	0.0	0.0	0.0	0.0	0.0	0.0	0.0	0.0	0.0	0.0	0.0	0.0	0.0	0.0	0.0	0.0	0.0	0.0	0.0	0.0	0.0	0.0	0.0	0.0	0.0	0.0	0.0	0.0	0.0	0.0	0.0
0.5319697676744108	0.05727725742475251	0.03954451518282724	0.008987200426652445	0.002454084863837872	0.0017082763907869739	0.0015207826405786475	0.0014291190293656878	0.0014457851404953168	0.0014124529182360588	0.0016749441685277157	0.0023249225025832473	0.00400403319889337	0.007683077230758974	0.014553681543948534	0.02316589447018433	0.03339888670377654	0.0407861404619846	0.04586513782873904	0.04465267824405853	0.03995283490550315	0.03204059864671178	0.023395053498216727	0.016236958768041064	0.010291323622545916	0.00608313056231459	0.003387387087097097	0.0015999466684443852	0.0006583113896203459	0.000312489583680544	0.0001249958334722176	4.166527782407253e-05	1.249958334722176e-05	4.1665277824072535e-06	0.0	0.0	0.0	0.0	0.0	0.0	0.0	0.0	0.0	0.0	0.0	0.0	0.0	0.0	0.0	0.0
0.17817938197524905	0.03650640412127466	0.023223782218264436	0.01793070732458367	0.015167655650523897	0.013673776808675316	0.012134124520419119	0.011193688257862629	0.010794210907396157	0.010544537563354611	0.01180954917316511	0.012741662990920213	0.01498040064249274	0.020077898083340963	0.027638839185399104	0.04003512071706184	0.053613189410521234	0.06578892615494727	0.0761004352638631	0.07897167872034089	0.07394492206030444	0.06305500303769235	0.04870294697770417	0.03432592358331183	0.02211689705968025	0.012812403771731984	0.007099045415581281	0.0036618757126093363	0.0016603277378762786	0.0007947934785322537	0.0004702181312782443	0.0001706101184283895	1.664488960276971e-05	3.328977920553942e-05	1.664488960276971e-05	1.2483667202077282e-05	0.0	0.0	0.0	0.0	0.0	0.0	0.0	0.0	0.0	0.0	0.0	0.0	0.0	0.0
0.077868937757298	0.1317449019093645	0.10747719959872959	0.07682829872167901	0.06511070318060914	0.05545773548620737	0.04917227571106865	0.046466614218459275	0.04746562769265351	0.04428127224365939	0.04314905697290592	0.04448107493849823	0.04416055811552758	0.041504847296627914	0.036118499648264	0.02937515869745293	0.022527753843079958	0.015343181941166432	0.009032746829172858	0.005365534867651528	0.00351319738424972	0.00201467717295837	0.0009157623513447137	0.0003787926089653134	0.0001914775825538947	4.995067370971166e-05	4.162556142475972e-06	0.0	0.0	0.0	0.0	0.0	0.0	0.0	0.0	0.0	0.0	0.0	0.0	0.0	0.0	0.0	0.0	0.0	0.0	0.0	0.0	0.0	0.0	0.0
0.00018733842061222195	0.08157963756260225	0.3035715029120717	0.2186072845504086	0.1727593284125775	0.12386816370880116	0.06310390621422357	0.02685600336376542	0.007497699900502483	0.00123227050002706	0.00025394763682990085	0.00025811071284350583	0.00022480610473466636	0.0	0.0	0.0	0.0	0.0	0.0	0.0	0.0	0.0	0.0	0.0	0.0	0.0	0.0	0.0	0.0	0.0	0.0	0.0	0.0	0.0	0.0	0.0	0.0	0.0	0.0	0.0	0.0	0.0	0.0	0.0	0.0	0.0	0.0	0.0	0.0	0.0
0.8724071705612052	0.07963355649337393	0.02902469202664589	0.01056087186558739	0.004607622991455484	0.001962197494552923	0.0011206605648295888	0.00040827039164795427	0.00012498073213712885	2.083012202285481e-05	8.332048809141923e-06	8.332048809141923e-06	0.0	8.332048809141923e-06	2.4996146427425773e-05	4.166024404570962e-06	8.332048809141923e-06	8.332048809141923e-06	2.083012202285481e-05	8.332048809141923e-06	2.4996146427425773e-05	4.166024404570962e-06	0.0	0.0	0.0	0.0	0.0	0.0	0.0	0.0	0.0	0.0	0.0	0.0	0.0	0.0	0.0	0.0	0.0	0.0	0.0	0.0	0.0	0.0	0.0	0.0	0.0	0.0	0.0	0.0
0.49404642785671404	0.05101811086651991	0.031239577079581082	0.023326495897538522	0.018973884330598358	0.016430691748382364	0.014888099526382497	0.013862484157160963	0.013324661463544794	0.013141218064171836	0.012891067974117805	0.014425321859782536	0.016268094189847242	0.017994129811220064	0.021100160096057634	0.024581415515976254	0.02913414715495964	0.032356914148489097	0.03202338069508372	0.0285296177706624	0.025219298245614034	0.01970348875992262	0.014579581081982523	0.00938896671336135	0.005444933626842772	0.002960109398972717	0.001513408044826896	0.000825495297178307	0.0004544393302648256	0.00022513508104862918	9.172169968647855e-05	3.7522513508104864e-05	0.0	0.0	0.0	0.0	0.0	0.0	0.0	0.0	0.0	0.0	0.0	0.0	0.0	0.0	0.0	0.0	0.0	0.0
0.9134728368209205	0.047922031384117936	0.019446319491320616	0.009125228130703267	0.005137628440711018	0.0027542355225547307	0.0013458669800078336	0.0004833454169687576	0.00022500562514062852	5.416802086718835e-05	3.333416668750052e-05	0.0	0.0	0.0	0.0	0.0	0.0	0.0	0.0	0.0	0.0	0.0	0.0	0.0	0.0	0.0	0.0	0.0	0.0	0.0	0.0	0.0	0.0	0.0	0.0	0.0	0.0	0.0	0.0	0.0	0.0	0.0	0.0	0.0	0.0	0.0	0.0	0.0	0.0	0.0
0.6803638318173675	0.03539568585130895	0.020754080191332538	0.013179111753701026	0.013316611180786747	0.013658276423848235	0.012249948958546007	0.009004129149461877	0.006741638576505931	0.006779138420256583	0.0071541368577630925	0.008924962812654947	0.01046245640643164	0.012224949062712239	0.013241611493285444	0.015429102378740088	0.016483264653063944	0.0178207590801705	0.018854088107966217	0.017391594201690827	0.015558268507214553	0.01222078241340661	0.008649963958483506	0.005949975208436631	0.0038208174132607783	0.002299990416706597	0.0011083287152970195	0.0004999979166753471	0.0002833321527826967	0.00010833288194632522	3.749984375065104e-05	8.333298611255787e-06	2.0833246528139467e-05	4.166649305627893e-06	0.0	0.0	0.0	0.0	0.0	0.0	0.0	0.0	0.0	0.0	0.0	0.0	0.0	0.0	0.0	0.0
0.9776959731851401	0.019389911909516524	0.0023929927835008567	0.0004127287204992767	0.00010839340134324438	0.0	0.0	0.0	0.0	0.0	0.0	0.0	0.0	0.0	0.0	0.0	0.0	0.0	0.0	0.0	0.0	0.0	0.0	0.0	0.0	0.0	0.0	0.0	0.0	0.0	0.0	0.0	0.0	0.0	0.0	0.0	0.0	0.0	0.0	0.0	0.0	0.0	0.0	0.0	0.0	0.0	0.0	0.0	0.0	0.0
0.07438711961842077	0.011509862323217596	0.007356647434962821	0.005311282831017892	0.0045656203786632234	0.004178209160400742	0.003786632230113932	0.0036075066130678386	0.0034033867238757783	0.0036449980212867883	0.003395055299827123	0.004369831913519818	0.006860927704067818	0.012622107433713108	0.02419028972527129	0.04214867426214826	0.06438941076003415	0.08908791735227344	0.10762950157255628	0.11314490429276625	0.1091333236133386	0.09391597758846931	0.07383307991918518	0.053287788215200686	0.03536272937451834	0.021436754077190645	0.011643165107996085	0.006423527941513403	0.0030701297619295576	0.0013496906958821936	0.0005623711232842474	0.000258274145508321	6.665139238924413e-05	3.7491408218949824e-05	2.499427214596655e-05	4.165712024327758e-06	0.0	0.0	0.0	0.0	0.0	0.0	0.0	0.0	0.0	0.0	0.0	0.0	0.0	0.0
0.6844599692375668	0.08871085397014626	0.05194182648820565	0.038903223386118554	0.030666561068431825	0.02387214832661534	0.020324881306194587	0.016052321146463364	0.01214657590776272	0.008986965565249288	0.006781907687690441	0.005656452816346607	0.004114162807468018	0.003067906612255787	0.001779886037273398	0.0011796434392233528	0.0007377981934365139	0.00030428965040037013	0.00022092262289341943	7.503032475625565e-05	1.6673405501390144e-05	0.0	0.0	0.0	0.0	0.0	0.0	0.0	0.0	0.0	0.0	0.0	0.0	0.0	0.0	0.0	0.0	0.0	0.0	0.0	0.0	0.0	0.0	0.0	0.0	0.0	0.0	0.0	0.0	0.0
0.23835591289726332	0.06430899024078841	0.03892836429939375	0.03154741291186668	0.025267971510946254	0.02220961234358767	0.0203362108890938	0.018796600339632246	0.017665883648835277	0.017432230015312657	0.017411368083748137	0.019418285900254934	0.021758994621794044	0.025000938786920404	0.030037009066595458	0.037034100913335366	0.04569597489892394	0.0521131050481702	0.05457064058647062	0.051712555962131423	0.0459671800092627	0.03700072182283213	0.026986994671862677	0.01757409114995139	0.011127754296514806	0.0063169928777365636	0.0029290151916585654	0.001510403845271226	0.0006383751058743027	0.00020027454301938907	7.927533994517485e-05	2.9206704190327575e-05	3.755147681613545e-05	0.0	0.0	0.0	0.0	0.0	0.0	0.0	0.0	0.0	0.0	0.0	0.0	0.0	0.0	0.0	0.0	0.0
0.06135892700051282	0.044340027767238825	0.030789948759855076	0.02292256442541411	0.01791111982022172	0.015430413048100696	0.014279698646242876	0.01381691133245223	0.012983060316613232	0.012044977923794355	0.012461903431713856	0.013716849210551552	0.01565972207745642	0.021492509933250227	0.03031048442574765	0.043727147270597164	0.06086695490116781	0.07675181675290076	0.08804215950736081	0.08953892208079182	0.08361441061325572	0.07038953350204918	0.05414194645842627	0.03840300853446515	0.024752867405180717	0.01465076234829123	0.008050831557925546	0.00403583891666076	0.00199290392785521	0.000938082392818875	0.00040024848760272005	0.00012090839729665501	5.0031060950340006e-05	0.0	8.33851015839e-06	0.0	4.169255079195e-06	0.0	0.0	0.0	0.0	0.0	0.0	0.0	0.0	0.0	0.0	0.0	0.0	0.0
0.8977151434289526	0.09057288192128085	0.011169946631087392	0.0005420280186791194	0.0	0.0	0.0	0.0	0.0	0.0	0.0	0.0	0.0	0.0	0.0	0.0	0.0	0.0	0.0	0.0	0.0	0.0	0.0	0.0	0.0	0.0	0.0	0.0	0.0	0.0	0.0	0.0	0.0	0.0	0.0	0.0	0.0	0.0	0.0	0.0	0.0	0.0	0.0	0.0	0.0	0.0	0.0	0.0	0.0	0.0
0.1280551276179373	0.05693050755714702	0.03421326560353083	0.025111379439563642	0.022088520631219553	0.018482741391514346	0.01807469708956156	0.016563267685389516	0.016163550818170464	0.015563975517341884	0.016638214597993087	0.017129533247283175	0.019690219427905234	0.02492401215805471	0.03300162384977308	0.04430195278344506	0.055856268476495816	0.06641129200149894	0.07460548777948953	0.07414747886913436	0.06502477411833285	0.052483657409335055	0.04051296997959779	0.02750135320814423	0.016758962401632178	0.009888828746304701	0.005421160011658409	0.0025065578548528126	0.0010700753632843403	0.00038722571511845777	0.00022067702044385227	0.0001332389557396844	9.99292168047633e-05	3.33097389349211e-05	4.163717366865138e-06	0.0	0.0	0.0	0.0	0.0	0.0	0.0	0.0	0.0	0.0	0.0	0.0	0.0	0.0	0.0
0.1997419139990842	0.09329808933105774	0.05666236523331807	0.04300045789451775	0.036348499354785	0.0320775923073721	0.030121133913333056	0.028709986263164466	0.029043000457894517	0.02928027307163968	0.029438454814136452	0.03314740040794239	0.03455438538067685	0.037805436456728965	0.04122715730758023	0.04114806643633185	0.04175998001914832	0.03847146484618907	0.034625150897056985	0.028456062939682805	0.022003912916788076	0.015381093119094202	0.010348416101236315	0.006431336635724098	0.0034466969154560213	0.0018690421679224078	0.0010073679390584023	0.00024143529117928651	9.157890355076385e-05	6.660283894601007e-05	9.157890355076385e-05	3.3301419473005036e-05	7.07655163801357e-05	0.0	0.0	0.0	0.0	0.0	0.0	0.0	0.0	0.0	0.0	0.0	0.0	0.0	0.0	0.0	0.0	0.0
0.31962475954131725	0.17008235970120666	0.09946037324184107	0.06779893906714522	0.05331728887519466	0.045160430702097715	0.03906048316581032	0.035084066853759484	0.032348458982537076	0.02995844540859239	0.02578633112097466	0.02140602749764746	0.01872871264042371	0.014052780160389064	0.009626674883205783	0.007011816826694869	0.004409450130326524	0.0029604523537886296	0.0018362299409575044	0.0012366446541142377	0.0006537145141277284	0.00017904282871014215	0.00014989632171081668	6.662058742702964e-05	0.0	0.0	0.0	0.0	0.0	0.0	0.0	0.0	0.0	0.0	0.0	0.0	0.0	0.0	0.0	0.0	0.0	0.0	0.0	0.0	0.0	0.0	0.0	0.0	0.0	0.0
0.00029573968243389596	0.11559672770289409	0.2365500924707176	0.17963478231893235	0.14420850064146354	0.127713723987404	0.10173861610490012	0.06207617587763875	0.021613988903513886	0.008034955597394158	0.001670304403605525	0.0005040070644295973	0.00036238524467252037	0.0	0.0	0.0	0.0	0.0	0.0	0.0	0.0	0.0	0.0	0.0	0.0	0.0	0.0	0.0	0.0	0.0	0.0	0.0	0.0	0.0	0.0	0.0	0.0	0.0	0.0	0.0	0.0	0.0	0.0	0.0	0.0	0.0	0.0	0.0	0.0	0.0
0.18510283027903046	0.13998159506647845	0.09999875079636732	0.07590994074610768	0.06271418637285398	0.057142738171082605	0.05278718150512382	0.04881054994107923	0.049714140568720776	0.048589857299305025	0.044346728960287816	0.040407573505223754	0.03193797287562512	0.02328931972534176	0.015481797021065738	0.01042668632080382	0.005958701327903462	0.0031813052512356704	0.00213613821188992	0.0011867434510499557	0.00034561300504261865	0.00020820060544736064	0.00010410030272368032	9.160826639683868e-05	5.829616952526098e-05	2.4984072653683278e-05	5.829616952526098e-05	4.164012108947213e-06	0.0	0.0	0.0	0.0	0.0	0.0	0.0	0.0	0.0	0.0	0.0	0.0	0.0	0.0	0.0	0.0	0.0	0.0	0.0	0.0	0.0	0.0
0.8632727878686886	0.08579403432761207	0.03265289118480253	0.012147975337443759	0.0038493584402599567	0.0011623062822862856	0.0006498916847192135	0.00020413264455924012	0.00016663889351774705	9.998333611064822e-05	0.0	0.0	0.0	0.0	0.0	0.0	0.0	0.0	0.0	0.0	0.0	0.0	0.0	0.0	0.0	0.0	0.0	0.0	0.0	0.0	0.0	0.0	0.0	0.0	0.0	0.0	0.0	0.0	0.0	0.0	0.0	0.0	0.0	0.0	0.0	0.0	0.0	0.0	0.0	0.0
0.4003833333333333	0.1309375	0.08115833333333333	0.060345833333333335	0.0498875	0.04296666666666667	0.0389875	0.035854166666666666	0.03236666666666667	0.030204166666666667	0.0257625	0.020720833333333334	0.0168875	0.012604166666666666	0.0086625	0.005320833333333334	0.003075	0.0017208333333333333	0.0009666666666666667	0.0005916666666666667	0.0004333333333333333	0.00013333333333333334	2.9166666666666666e-05	0.0	0.0	0.0	0.0	0.0	0.0	0.0	0.0	0.0	0.0	0.0	0.0	0.0	0.0	0.0	0.0	0.0	0.0	0.0	0.0	0.0	0.0	0.0	0.0	0.0	0.0	0.0
0.22544906062891404	0.07335386102557906	0.045195645018145755	0.033670693038779	0.02766655138936921	0.02382906737888592	0.02183324236149016	0.020341581910075374	0.019645751476035516	0.0196582514239524	0.01987491718784505	0.020408248298965422	0.022529072795530018	0.027220719913667025	0.03325819475752184	0.03947483552151866	0.046074808021633246	0.049941458577255925	0.050495622934904436	0.04624147399385836	0.040449831459035586	0.033137361927658635	0.02382906737888592	0.015516602014158274	0.00961245994808355	0.005808309132045283	0.002816654930604456	0.001637493177111762	0.000666663888900463	0.0002458323090320457	7.083303819567418e-05	8.333298611255787e-06	1.6666597222511573e-05	1.2499947916883679e-05	8.333298611255787e-06	0.0	0.0	0.0	0.0	0.0	0.0	0.0	0.0	0.0	0.0	0.0	0.0	0.0	0.0	0.0
0.9760500997912509	0.020174915937850257	0.002574989270878038	0.0004249982291740451	4.583314236190682e-05	3.749984375065104e-05	4.1666493056278935e-05	3.3333194445023147e-05	2.0833246528139467e-05	1.6666597222511573e-05	2.9166545139395252e-05	4.9999791667534716e-05	2.4999895833767358e-05	2.9166545139395252e-05	3.3333194445023147e-05	4.9999791667534716e-05	3.749984375065104e-05	9.583293402944155e-05	0.00016666597222511574	1.6666597222511573e-05	2.0833246528139467e-05	2.4999895833767358e-05	0.0	0.0	0.0	0.0	0.0	0.0	0.0	0.0	0.0	0.0	0.0	0.0	0.0	0.0	0.0	0.0	0.0	0.0	0.0	0.0	0.0	0.0	0.0	0.0	0.0	0.0	0.0	0.0
0.842262289207332	0.06402013442394797	0.02341376824577998	0.014775800355852608	0.01230900007083717	0.010938092480009334	0.009346339593394643	0.0077629204915266245	0.006029493264218478	0.004196060619950247	0.0023459604061886684	0.0013250717747211307	0.0007042048110939343	0.00037502031360032	0.00012500677120010667	4.583581610670578e-05	2.5001354240021336e-05	0.0	0.0	0.0	0.0	0.0	0.0	0.0	0.0	0.0	0.0	0.0	0.0	0.0	0.0	0.0	0.0	0.0	0.0	0.0	0.0	0.0	0.0	0.0	0.0	0.0	0.0	0.0	0.0	0.0	0.0	0.0	0.0	0.0
0.3311705888967088	0.0931756945283121	0.055562264968121035	0.039870568490840266	0.0322787524934722	0.027585402724391677	0.02537407288643093	0.02358335380860961	0.021734332249184807	0.021584411582204418	0.021272076859328606	0.021917568619938616	0.023291841400592185	0.025403224127232674	0.028318348207406915	0.030508855730509273	0.030342277211642173	0.03227042356752885	0.02913874741282738	0.024274654661908073	0.02012268507914562	0.016437135349211044	0.010215427669524876	0.0064507531431284276	0.003872950563660063	0.0021238761155555185	0.0011077471504662116	0.0005163934084880085	0.00030817025990413405	0.00012909835212200212	5.4138018631807335e-05	4.164462971677488e-06	0.0	0.0	0.0	0.0	0.0	0.0	0.0	0.0	0.0	0.0	0.0	0.0	0.0	0.0	0.0	0.0	0.0	0.0
0.9882633802464815	0.009378463281920523	0.0014082277162546142	0.00025414760559624696	0.0003624728145389096	5.8328958661433726e-05	7.082802123174095e-05	2.9164479330716863e-05	2.9164479330716863e-05	2.0831770950512046e-05	2.0831770950512046e-05	1.6665416760409637e-05	1.2499062570307227e-05	1.6665416760409637e-05	1.2499062570307227e-05	1.6665416760409637e-05	2.9164479330716863e-05	0.0	0.0	0.0	0.0	0.0	0.0	0.0	0.0	0.0	0.0	0.0	0.0	0.0	0.0	0.0	0.0	0.0	0.0	0.0	0.0	0.0	0.0	0.0	0.0	0.0	0.0	0.0	0.0	0.0	0.0	0.0	0.0	0.0
0.6256044180302949	0.12925070905887792	0.08178853594439146	0.05964007713227853	0.04015709662775346	0.026725584843423973	0.016405186021232202	0.009125098393632838	0.005047749544994523	0.0030694648635816533	0.0012411133369706006	0.0007246769148754514	0.0003081959293148471	0.00012494429566818128	9.995543653454502e-05	0.00011244986610136315	7.91313872565148e-05	4.997771826727251e-05	2.0824049278030213e-05	4.997771826727251e-05	9.162581682333293e-05	0.0001457683449462115	0.00010412024639015105	2.0824049278030213e-05	1.2494429566818127e-05	0.0	0.0	0.0	0.0	0.0	0.0	0.0	0.0	0.0	0.0	0.0	0.0	0.0	0.0	0.0	0.0	0.0	0.0	0.0	0.0	0.0	0.0	0.0	0.0	0.0
0.5450198371267488	0.08367508874504072	0.0521862601795782	0.04082689496763416	0.03424932136145333	0.029162664439340156	0.024067655042806432	0.02169555230737106	0.022234286907496344	0.02106076425140948	0.019649196074337023	0.019699310920860306	0.018229275422844016	0.014337022342869075	0.013372311547295887	0.010762163290874921	0.009100020881186052	0.006631864689914387	0.005270411359365212	0.0036291501357277093	0.002376278972645646	0.0010022969304656505	0.0007057840885362289	0.0005972019210691167	0.00030486531634996866	0.00011693464188765922	3.7586134892461895e-05	0.0	0.0	0.0	0.0	0.0	0.0	0.0	0.0	0.0	0.0	0.0	0.0	0.0	0.0	0.0	0.0	0.0	0.0	0.0	0.0	0.0	0.0	0.0
0.87364889893327	0.1053869237140348	0.01723499273724648	0.0025971107143303077	0.0002205879292620293	8.324072802340729e-05	0.00012486109203511093	8.324072802340729e-05	9.156480082574802e-05	0.00010821294643042948	0.00012486109203511093	0.0001415092376397924	0.0001290231284362813	2.4972218407022188e-05	0.0	0.0	0.0	0.0	0.0	0.0	0.0	0.0	0.0	0.0	0.0	0.0	0.0	0.0	0.0	0.0	0.0	0.0	0.0	0.0	0.0	0.0	0.0	0.0	0.0	0.0	0.0	0.0	0.0	0.0	0.0	0.0	0.0	0.0	0.0	0.0
0.9177305378243696	0.05267828869518841	0.01753720771320478	0.006466558890685155	0.002737454375760404	0.0011916468058865686	0.0007499875002083299	0.0002874952084131931	0.00020832986116898052	0.00014583090281828636	0.00011666472225462909	2.4999583340277662e-05	1.2499791670138831e-05	8.33319444675922e-06	1.2499791670138831e-05	1.2499791670138831e-05	1.2499791670138831e-05	1.2499791670138831e-05	1.2499791670138831e-05	2.9166180563657272e-05	1.2499791670138831e-05	0.0	0.0	0.0	0.0	0.0	0.0	0.0	0.0	0.0	0.0	0.0	0.0	0.0	0.0	0.0	0.0	0.0	0.0	0.0	0.0	0.0	0.0	0.0	0.0	0.0	0.0	0.0	0.0	0.0
0.2791271339341892	0.0357638411440429	0.024371747273856104	0.020092420132421632	0.01761732731644103	0.016154772470634314	0.015025563458629699	0.014750553145742966	0.01392135538416024	0.013692180123421296	0.013563008612822981	0.01464638257267981	0.016292277627077682	0.02035909679946331	0.026942677017054807	0.036305528123971316	0.04645174194032276	0.05474788637907255	0.06066060810613731	0.061123125450537726	0.05620627440195674	0.04712260043084949	0.034701301298798705	0.023609218679033796	0.016063102366338736	0.009658695534415875	0.005654378705868136	0.002866774170698068	0.0014083861478138763	0.0005666879174635715	0.0003791808859498898	0.00013333833352084036	2.0834114612631307e-05	0.0	0.0	0.0	0.0	0.0	0.0	0.0	0.0	0.0	0.0	0.0	0.0	0.0	0.0	0.0	0.0	0.0
0.015108486690936992	0.01929115634343763	0.015738180726358325	0.012085121289079605	0.008907459997748115	0.008127640232027656	0.0073936922172319315	0.0068682521611849925	0.006526299108836985	0.006572170859761717	0.0070684198015838265	0.008015045934303312	0.010187698864465657	0.017193566278424846	0.027935896313162272	0.045233716570961514	0.06788602120942956	0.08895366536140685	0.10681862726700278	0.11553843010187699	0.10847418045946813	0.09224392095046267	0.07283182999095075	0.05159320931279947	0.03309438321260723	0.019549706212286123	0.010667267169587864	0.005604693931167352	0.0025104358233353765	0.001100922022193587	0.0005254400560469393	0.00025854986884849397	5.421206927468422e-05	2.5020955049854252e-05	1.2510477524927126e-05	4.170159174975709e-06	0.0	0.0	0.0	0.0	0.0	0.0	0.0	0.0	0.0	0.0	0.0	0.0	0.0	0.0
0.9031596122388669	0.07538782356785195	0.015546241222721238	0.00392922401987921	0.000994792945710944	0.0002913619506266363	4.162313580380519e-05	4.57854493841857e-05	2.497388148228311e-05	3.329850864304415e-05	4.57854493841857e-05	3.746082222342467e-05	5.827239012532726e-05	5.827239012532726e-05	4.994776296456622e-05	0.00012070709383103505	2.913619506266363e-05	4.162313580380519e-05	2.913619506266363e-05	2.497388148228311e-05	4.994776296456622e-05	0.0	0.0	0.0	0.0	0.0	0.0	0.0	0.0	0.0	0.0	0.0	0.0	0.0	0.0	0.0	0.0	0.0	0.0	0.0	0.0	0.0	0.0	0.0	0.0	0.0	0.0	0.0	0.0	0.0
0.0007160908103067117	3.746986798116515e-05	7.91030546269042e-05	0.00020400261456412136	0.0015279379498986231	0.01810210955356734	0.050442768939977435	0.0807309122247526	0.09113920888618736	0.0974174934323648	0.10249674220314497	0.10317952646413509	0.105906500189431	0.09931180342474594	0.08407405711240544	0.06211671447544267	0.04133342770188973	0.029184863838663075	0.017123729667392472	0.008222554362533463	0.002905996427872586	0.001935943179026866	0.0012531589180367455	0.0004912716024197208	6.661309863318248e-05	0.0	0.0	0.0	0.0	0.0	0.0	0.0	0.0	0.0	0.0	0.0	0.0	0.0	0.0	0.0	0.0	0.0	0.0	0.0	0.0	0.0	0.0	0.0	0.0	0.0
0.14649644373518222	0.0501918757994825	0.0305126271359464	0.022545927274696977	0.018525077187821617	0.016379234913478806	0.014991729132204718	0.013900057916907987	0.01364589019120913	0.013575056562735678	0.014675061146088108	0.015962566510693794	0.01872507802115842	0.022545927274696977	0.0322918012158384	0.043208513368805705	0.057166904862103594	0.06733361389005788	0.073612806720028	0.07277530323043013	0.06729194704977938	0.05576689902874595	0.042829345122271344	0.030587627448447702	0.01947508114617144	0.012095883732848887	0.006279192829970125	0.003204180017416739	0.0018166742361426507	0.0008666702777928242	0.0002916678819495081	0.000179167413197555	0.00010833378472410302	6.250026041775174e-05	4.166684027850116e-05	8.333368055700232e-06	8.333368055700232e-06	1.2500052083550349e-05	1.2500052083550349e-05	0.0	0.0	0.0	0.0	0.0	0.0	0.0	0.0	0.0	0.0	0.0
0.06653207342962994	0.15742413520376305	0.12355659159971694	0.09031761228822378	0.06398035216251093	0.052849352703658994	0.045631270032885154	0.037776297714690085	0.03393830912042626	0.03004204304208467	0.030037880364650542	0.029122091329142903	0.02945094284643883	0.030404195978853597	0.0309245306581193	0.030025392332348168	0.02664113557840403	0.024214294634308787	0.021500228947258875	0.01580984889480914	0.011443200266411355	0.0079257378345752	0.005061815759896765	0.0023435873954127293	0.0013528701660908296	0.0009449277775465179	0.00047038255005619616	0.00018732048453565334	9.157890355076385e-05	0.0	0.0	0.0	0.0	0.0	0.0	0.0	0.0	0.0	0.0	0.0	0.0	0.0	0.0	0.0	0.0	0.0	0.0	0.0	0.0	0.0
0.09596066912484637	0.03477699310459763	0.02441097431410537	0.018811324292231736	0.016140657875549445	0.01440326646251276	0.013786638335104056	0.013153344582630252	0.012615878174280774	0.01346582505260088	0.014074120367477032	0.015224048496968939	0.017223923504780952	0.02250692665041768	0.03131470949732308	0.04283065641730725	0.06086702914401183	0.07557860967022895	0.08771118471762182	0.08924025581734475	0.07916588546549173	0.06802074870320605	0.051738433014603256	0.035297793887882005	0.02425265087598692	0.013082515676103577	0.007153719559194217	0.0038289273587067477	0.0019540445388829867	0.0008041164093910797	0.00032914609503572695	9.999375039060058e-05	0.00010832656292315063	2.9164843863925173e-05	3.333125013020019e-05	4.166406266275024e-06	0.0	0.0	0.0	0.0	0.0	0.0	0.0	0.0	0.0	0.0	0.0	0.0	0.0	0.0
0.7456133770120117	0.15998149491110056	0.05616127768469663	0.02349812865204598	0.00820225562029558	0.003450949010978019	0.0015337551159902306	0.0005918294197570998	0.0003792709661823668	3.334250252152675e-05	3.75103153367176e-05	2.917468970633591e-05	5.001375378229013e-05	0.00012920219727091616	0.00020839064075954222	0.00010002750756458026	0.0	0.0	0.0	0.0	0.0	0.0	0.0	0.0	0.0	0.0	0.0	0.0	0.0	0.0	0.0	0.0	0.0	0.0	0.0	0.0	0.0	0.0	0.0	0.0	0.0	0.0	0.0	0.0	0.0	0.0	0.0	0.0	0.0	0.0
0.42257626610478627	0.1335354326118278	0.08175443272009528	0.05917650096191483	0.0480582645557286	0.04067525588600268	0.035686623970418	0.03119768807308887	0.028282794633264764	0.025292946790702323	0.020787354359431347	0.01740191383574992	0.014432886660614793	0.011963555503735228	0.010106351969218726	0.006546017839147851	0.004976139515128297	0.003872644141480599	0.0018655318014874284	0.000849483231034454	0.00040392094808991197	0.00023735560867139158	0.00011243160410750127	8.74468031947232e-05	4.996960182555612e-05	7.079026925287117e-05	0.0	0.0	0.0	0.0	0.0	0.0	0.0	0.0	0.0	0.0	0.0	0.0	0.0	0.0	0.0	0.0	0.0	0.0	0.0	0.0	0.0	0.0	0.0	0.0
0.0004666763890914394	0.006341798787474739	0.016833684035084066	0.02192129002687556	0.019767078480801684	0.017646200962520054	0.01646284297589533	0.015596158253296943	0.014762807558490802	0.01399612491926915	0.01411279401654201	0.016175336986187214	0.01879622492135253	0.023929665201358363	0.036254921977541196	0.050296881185024685	0.06843475905748037	0.08403508406425134	0.09531031896497844	0.0974895310318965	0.09528948519760828	0.08198920810850226	0.06308464759682493	0.04526760974186962	0.030079793329027688	0.017292026917227442	0.009546032209004355	0.004800100002083377	0.002420883768411842	0.0010000208337673702	0.0002875059897081189	0.0001333361111689827	0.00012083585074689056	5.833454863642993e-05	0.0	0.0	0.0	0.0	0.0	0.0	0.0	0.0	0.0	0.0	0.0	0.0	0.0	0.0	0.0	0.0
0.16708392520172125	0.05452826180230693	0.030563319850536744	0.02145722509882987	0.017262422987682196	0.014900503626191894	0.01376328319288175	0.012521921694250163	0.011863750161418652	0.01141802640184288	0.012109523075577253	0.013800773976397469	0.01515877346818907	0.01863291940731237	0.027105836481864876	0.03815728633377628	0.05275786369184242	0.06448831328964963	0.0748441008252138	0.07505654859846954	0.07021607188232892	0.05764832811933733	0.04507225307112002	0.0316797120707826	0.02071157507112835	0.01349668206565886	0.007244052503759492	0.0038115629907647702	0.001566281622434485	0.0007581469555400964	0.00018745391757859527	0.00011247235054715716	2.082821306428836e-05	0.0	0.0	0.0	0.0	0.0	0.0	0.0	0.0	0.0	0.0	0.0	0.0	0.0	0.0	0.0	0.0	0.0
0.37972560087248264	0.16429398003613144	0.08651980985206091	0.057040219119691635	0.04757028563816945	0.039057752025108854	0.032435042500228946	0.029030029055004705	0.024917372228743642	0.02176211527094416	0.02097954494367991	0.01813232098703764	0.017520417592846973	0.01531007267913784	0.011676115787107571	0.010389869876870052	0.007933931083859903	0.005473829682726009	0.0035548673376790962	0.0020937918862442453	0.0018981493044281825	0.0010947659365452018	0.0006493668673043782	0.00047869993423079165	0.00030387039303345905	9.573998684615832e-05	4.995129748495217e-05	1.2487824371238042e-05	0.0	0.0	0.0	0.0	0.0	0.0	0.0	0.0	0.0	0.0	0.0	0.0	0.0	0.0	0.0	0.0	0.0	0.0	0.0	0.0	0.0	0.0
0.8363390498290895	0.09770074165584998	0.03655691384354692	0.01678638057754832	0.007821401591826344	0.002967458127955459	0.0013272175593387284	0.00045910041360773627	4.1736401237066936e-05	0.0	0.0	0.0	0.0	0.0	0.0	0.0	0.0	0.0	0.0	0.0	0.0	0.0	0.0	0.0	0.0	0.0	0.0	0.0	0.0	0.0	0.0	0.0	0.0	0.0	0.0	0.0	0.0	0.0	0.0	0.0	0.0	0.0	0.0	0.0	0.0	0.0	0.0	0.0	0.0	0.0
0.7900908787727197	0.04302984825746206	0.024770718692679675	0.018409204602301152	0.017287810571952642	0.012852259463064866	0.008383358345839587	0.006911789227947307	0.006799232949808238	0.007224445556111389	0.007395364348841087	0.007086876771719193	0.006044689011172253	0.005394363848590962	0.004881607470401867	0.0051484075371018845	0.005548607637151909	0.005423545105886276	0.004748207437051859	0.0039061197265299317	0.002997331999333	0.0020760380190095046	0.001463231615807904	0.000958812739703185	0.0006169751542437886	0.000295981323995331	0.0001584125396031349	7.503751875937968e-05	2.0843755210938802e-05	0.0	0.0	0.0	0.0	0.0	0.0	0.0	0.0	0.0	0.0	0.0	0.0	0.0	0.0	0.0	0.0	0.0	0.0	0.0	0.0	0.0
0.9147955167372643	0.06780289304561149	0.013211547192129717	0.003277896481779977	0.0006747385388162087	4.581557979616232e-05	4.998063250490435e-05	3.7485474378678264e-05	0.00010412631771855073	0.0	0.0	0.0	0.0	0.0	0.0	0.0	0.0	0.0	0.0	0.0	0.0	0.0	0.0	0.0	0.0	0.0	0.0	0.0	0.0	0.0	0.0	0.0	0.0	0.0	0.0	0.0	0.0	0.0	0.0	0.0	0.0	0.0	0.0	0.0	0.0	0.0	0.0	0.0	0.0	0.0
0.2718047106794185	0.2990046576386932	0.21032719497439128	0.12322023503671413	0.04452934643881255	0.028836750592564353	0.010562563193051665	0.004259833253219738	0.003484941406573735	0.0012389981933002934	0.0016243722132900167	0.0007251661666473289	0.0003812302133231672	0.0	0.0	0.0	0.0	0.0	0.0	0.0	0.0	0.0	0.0	0.0	0.0	0.0	0.0	0.0	0.0	0.0	0.0	0.0	0.0	0.0	0.0	0.0	0.0	0.0	0.0	0.0	0.0	0.0	0.0	0.0	0.0	0.0	0.0	0.0	0.0	0.0
0.9057599259848886	0.07093948347787674	0.016807598217969504	0.0044967514200816	0.0011460673220782577	0.0004000816833436827	7.918283316177053e-05	6.668028055728044e-05	2.5005105208980168e-05	2.0837587674150138e-05	1.667007013932011e-05	1.667007013932011e-05	1.2502552604490084e-05	1.667007013932011e-05	0.00010002042083592067	4.1675175348300275e-05	1.667007013932011e-05	3.750765781347025e-05	0.0	0.0	0.0	0.0	0.0	0.0	0.0	0.0	0.0	0.0	0.0	0.0	0.0	0.0	0.0	0.0	0.0	0.0	0.0	0.0	0.0	0.0	0.0	0.0	0.0	0.0	0.0	0.0	0.0	0.0	0.0	0.0
0.33097203528612684	0.1179551714510732	0.07101395527145898	0.05224580279272109	0.0428242235843671	0.03620703305678366	0.03414436976260621	0.031898358620057424	0.029464832632583413	0.02952733758089182	0.02937732570495164	0.02822723465607694	0.02731882940732808	0.02686462678295365	0.025060317275117615	0.02200174180455953	0.018134769002546035	0.01603043574282964	0.011446739533546406	0.008434001025081152	0.005179576716490056	0.002975235539480209	0.0014667827869706352	0.0006625524520691221	0.00025418678978752487	0.0001333438897246032	0.00012084290006292165	4.583696209283235e-05	1.250098966168155e-05	0.0	0.0	0.0	0.0	0.0	0.0	0.0	0.0	0.0	0.0	0.0	0.0	0.0	0.0	0.0	0.0	0.0	0.0	0.0	0.0	0.0
0.0034182127035939113	0.014151650401358958	0.01951836925024148	0.019597475268960465	0.01828598074809313	0.016787129867101888	0.015887819338507143	0.01654564833627552	0.0164165806215235	0.01570046297838324	0.01681627418978783	0.01870649168970456	0.021537654464910235	0.027437298071478534	0.03803334110515272	0.05352979382473437	0.07188655364220764	0.08234103853712155	0.09520617526562969	0.0967424974186457	0.08826566299170636	0.07447623488658695	0.05871748326283183	0.04073543616560637	0.026313159910735105	0.015933617559870765	0.009155480798054824	0.004242580688139094	0.0020026313159910735	0.0007244445924790994	0.0003663857709089698	0.00021650068280984578	5.8288645371881555e-05	4.9961696033041334e-05	8.326949338840223e-05	0.00010408686673550278	8.326949338840222e-06	0.0	0.0	0.0	0.0	0.0	0.0	0.0	0.0	0.0	0.0	0.0	0.0	0.0
0.8482406616528823	0.13101810378950438	0.018649611466427782	0.0020916230911856002	0.0	0.0	0.0	0.0	0.0	0.0	0.0	0.0	0.0	0.0	0.0	0.0	0.0	0.0	0.0	0.0	0.0	0.0	0.0	0.0	0.0	0.0	0.0	0.0	0.0	0.0	0.0	0.0	0.0	0.0	0.0	0.0	0.0	0.0	0.0	0.0	0.0	0.0	0.0	0.0	0.0	0.0	0.0	0.0	0.0	0.0
0.15291666666666667	0.17510833333333334	0.1063	0.07875833333333333	0.06485416666666667	0.056529166666666665	0.05052916666666667	0.04643333333333333	0.04446666666666667	0.042866666666666664	0.0399125	0.03512083333333333	0.030575	0.0245375	0.0176125	0.0123875	0.009270833333333334	0.005545833333333333	0.0033291666666666665	0.0016833333333333333	0.0007666666666666667	0.0003083333333333333	0.0001125	2.0833333333333333e-05	3.75e-05	1.6666666666666667e-05	0.0	0.0	0.0	0.0	0.0	0.0	0.0	0.0	0.0	0.0	0.0	0.0	0.0	0.0	0.0	0.0	0.0	0.0	0.0	0.0	0.0	0.0	0.0	0.0
0.21244166666666667	0.17125416666666668	0.10314166666666667	0.07615833333333333	0.061391666666666664	0.05249583333333333	0.04689583333333333	0.04303333333333333	0.03977083333333333	0.03632083333333333	0.034195833333333335	0.029791666666666668	0.026304166666666667	0.021033333333333334	0.015420833333333333	0.011466666666666667	0.007879166666666666	0.005504166666666667	0.00295	0.0014666666666666667	0.00075	0.00019166666666666667	0.0001125	2.9166666666666666e-05	0.0	0.0	0.0	0.0	0.0	0.0	0.0	0.0	0.0	0.0	0.0	0.0	0.0	0.0	0.0	0.0	0.0	0.0	0.0	0.0	0.0	0.0	0.0	0.0	0.0	0.0
0.30495495120754057	0.0613587015299119	0.039192033476701915	0.03284859778874071	0.028763841168689634	0.02729965142300941	0.027149904744473933	0.025773067227939404	0.024433666381038742	0.025128324584244986	0.02627222282305766	0.027852882207598812	0.028680648569503257	0.031034999126477707	0.03095596615725065	0.033942580468041564	0.03641756029383626	0.03746994667354392	0.034125604186251594	0.03226624959443608	0.02556508572997346	0.01993294676505578	0.014995466003344343	0.010748483814879828	0.006231125679059591	0.00331106544761778	0.001838556442018918	0.0006489022736537358	0.0003369300267048243	0.0001539063084947963	0.00016638519837275275	8.319259918637638e-05	5.8234819430463464e-05	8.319259918637638e-06	0.0	0.0	0.0	0.0	0.0	0.0	0.0	0.0	0.0	0.0	0.0	0.0	0.0	0.0	0.0	0.0
0.3124765658198422	0.20554171492371914	0.12630294041677428	0.09458660023163386	0.07366039811026771	0.05787513435596624	0.04525608872076456	0.0322870926618729	0.022201021521951057	0.014222985077114076	0.008652940833381938	0.004057758484214736	0.001708091353724889	0.000708233000324954	0.00033328611779997834	6.665722355999567e-05	4.582684119749702e-05	1.6664305889998916e-05	0.0	0.0	0.0	0.0	0.0	0.0	0.0	0.0	0.0	0.0	0.0	0.0	0.0	0.0	0.0	0.0	0.0	0.0	0.0	0.0	0.0	0.0	0.0	0.0	0.0	0.0	0.0	0.0	0.0	0.0	0.0	0.0
0.022853880993154253	0.020212247346908165	0.012412344845689429	0.010183206043257793	0.009537380782740216	0.009220718074357403	0.009287383907701154	0.009491548022316387	0.008970721199318342	0.009454048491060529	0.009629046303587872	0.010720699324591776	0.013241501147902318	0.01939975750303121	0.029674629067136662	0.04703691203859952	0.0681783144377362	0.08771140360745491	0.10505285350599784	0.10771948683974783	0.10201122485968925	0.08892805506597834	0.06930746698999596	0.04816606459085928	0.031020445577763612	0.019028928805056602	0.010879030678783182	0.00572492843839452	0.0026749665629179635	0.0011874851564355445	0.0006291588021816394	0.000249996875039062	0.00014583151043945285	4.5832760423828036e-05	1.24998437519531e-05	0.0	0.0	0.0	0.0	0.0	0.0	0.0	0.0	0.0	0.0	0.0	0.0	0.0	0.0	0.0
0.3797192511697868	0.2016449931458619	0.12762863488068799	0.08240382331740284	0.05937475260519748	0.04230399040004	0.031541535243603154	0.02314157024345732	0.016229099045420643	0.012579114253690609	0.0082457989758376	0.005749976041766493	0.003829150711872034	0.002187490885454644	0.001599993333361111	0.0007749967708467881	0.0004874979687584635	0.00017499927083637151	0.00011666618055758101	0.00010416623264069733	0.00011666618055758101	4.583314236190682e-05	0.0	0.0	0.0	0.0	0.0	0.0	0.0	0.0	0.0	0.0	0.0	0.0	0.0	0.0	0.0	0.0	0.0	0.0	0.0	0.0	0.0	0.0	0.0	0.0	0.0	0.0	0.0	0.0
8.325112284951944e-05	8.325112284951944e-05	0.005203195178094965	0.030403310064644497	0.07850164629095435	0.11547346994842593	0.11130258869366501	0.10276934860158926	0.09342857261787318	0.08273496588785241	0.07110478402577455	0.06717533102727723	0.059191548346008316	0.051503307150855195	0.04356115003101104	0.030707176663045243	0.021237361438912406	0.014036139312428976	0.00872055511848716	0.005665238909909797	0.0027139866048943337	0.0015026827674338257	0.0009407376881995696	0.0006618464266536795	0.0006410336459412996	0.0003787926089653134	0.0001914775825538947	8.325112284951944e-05	0.0	0.0	0.0	0.0	0.0	0.0	0.0	0.0	0.0	0.0	0.0	0.0	0.0	0.0	0.0	0.0	0.0	0.0	0.0	0.0	0.0	0.0
0.7717038049365844	0.08080281995300079	0.04509508174863752	0.031795303411609806	0.02309544840919318	0.016316394726754554	0.011478975350410826	0.007858202363293945	0.004770753820769654	0.00299578340360994	0.0018124697921701304	0.001037482708621523	0.0007541540974317094	0.0003291611806469892	7.91653472442126e-05	4.1665972233796103e-05	1.666638889351844e-05	1.666638889351844e-05	0.0	0.0	0.0	0.0	0.0	0.0	0.0	0.0	0.0	0.0	0.0	0.0	0.0	0.0	0.0	0.0	0.0	0.0	0.0	0.0	0.0	0.0	0.0	0.0	0.0	0.0	0.0	0.0	0.0	0.0	0.0	0.0
0.8439727829968685	0.07401392497834633	0.03228479578919315	0.01758944633220068	0.011472283296688654	0.006383669798121127	0.004622226664001599	0.0032813645146245584	0.0022736358185088948	0.0012825637950562995	0.0008619828103138117	0.0005371776933839696	0.00043307348923978943	0.0003248051169298421	0.00023735758544873075	0.0002581784262775668	6.246252248650809e-05	3.331334532613765e-05	2.9149177160370444e-05	2.4985008994603238e-05	8.328336331534413e-06	1.2492504497301619e-05	0.0	0.0	0.0	0.0	0.0	0.0	0.0	0.0	0.0	0.0	0.0	0.0	0.0	0.0	0.0	0.0	0.0	0.0	0.0	0.0	0.0	0.0	0.0	0.0	0.0	0.0	0.0	0.0
0.12492714525986245	0.03387120947194884	0.021177832175983746	0.016132121030457445	0.013421924697340593	0.011756673494196599	0.010699238980200164	0.010041464754958285	0.009583520674093687	0.009416995553779287	0.010162195467186224	0.011040615476844682	0.013542655409568534	0.018421841434780435	0.028130255949109922	0.042476395064195434	0.05991573828912091	0.07595210737539758	0.08497360576843017	0.08903265557609365	0.08414098016685817	0.07163078050323891	0.05467019699921733	0.03887528933739655	0.02572813108857471	0.014700004995753609	0.00825964596759421	0.004213085543954305	0.0018983863715841534	0.0007202211453597775	0.00030390834457377894	0.00012905696824365954	3.330502406287988e-05	8.32625601571997e-06	1.2489384023579956e-05	0.0	0.0	0.0	0.0	0.0	0.0	0.0	0.0	0.0	0.0	0.0	0.0	0.0	0.0	0.0
0.5821191942455648	0.2209524524775113	0.10985246749778868	0.050326273802967336	0.022688963433969193	0.008448906023131227	0.0038802383217343413	0.0008970443431966488	0.0001335135766618268	0.00015437507301523725	0.00012099667884978054	0.00017940886863932975	5.423989051886714e-05	6.67567883309134e-05	0.00012516897812046263	0.0	0.0	0.0	0.0	0.0	0.0	0.0	0.0	0.0	0.0	0.0	0.0	0.0	0.0	0.0	0.0	0.0	0.0	0.0	0.0	0.0	0.0	0.0	0.0	0.0	0.0	0.0	0.0	0.0	0.0	0.0	0.0	0.0	0.0	0.0
0.233167768119807	0.10481861441917445	0.0649496220612869	0.0481278074554349	0.040123173851808025	0.035202053453118096	0.0316518463577042	0.03006842065787171	0.0290725292308718	0.02891418666088855	0.02974340169843241	0.03181852274716025	0.03316026768228147	0.033764469594059654	0.03646046019351129	0.03685631661846941	0.034956205778670424	0.03151850524613936	0.02505979515471736	0.01960531030976807	0.015580075504404423	0.01010892302050953	0.006517046827731618	0.004104406090355271	0.002383472369221538	0.0011042310801463418	0.0007083746551882193	0.00026668222312968256	0.00016250947971965031	2.500145841840774e-05	0.0	0.0	0.0	0.0	0.0	0.0	0.0	0.0	0.0	0.0	0.0	0.0	0.0	0.0	0.0	0.0	0.0	0.0	0.0	0.0
0.3925254671583026	0.042118200945774224	0.02695664854279941	0.019598775076557714	0.016057329750223944	0.014111618023873508	0.012028414890735995	0.01088681957377664	0.01122013207507864	0.01034935316542716	0.010499343791013062	0.011186800824948441	0.013195008645293002	0.01650313522071537	0.02146115867758265	0.028610711830510595	0.037760139991250545	0.044013915796929357	0.049367747849092765	0.05029269004020582	0.045997125179676274	0.038414265775055724	0.02902318605087182	0.019857092265066767	0.012682540674541174	0.007312042997312668	0.004008082828156573	0.0021040351644688875	0.0010582671916338562	0.00048746953315417785	0.00019998750078120117	7.499531279295045e-05	2.9164843863925173e-05	4.166406266275024e-06	4.166406266275024e-06	0.0	0.0	0.0	0.0	0.0	0.0	0.0	0.0	0.0	0.0	0.0	0.0	0.0	0.0	0.0
0.04126518817092366	0.07353198364382854	0.05992821273016481	0.04850221108122288	0.04075301681421088	0.03650157815401784	0.033399402050351024	0.032166859598424344	0.03141734053982028	0.03040965380547482	0.03230010743106507	0.0326207350283568	0.036751417840219194	0.04440484022752068	0.049668129616829204	0.057617195632802286	0.06431289922299857	0.061735386460354605	0.05560598615888138	0.0467158573248832	0.03379914554827319	0.022926955203744263	0.015373468690923325	0.009281544342380306	0.004746954037825728	0.0026441366789643314	0.0010243427134255518	0.00039557950315214404	0.0001207558483306545	7.911590063042881e-05	0.0	0.0	0.0	0.0	0.0	0.0	0.0	0.0	0.0	0.0	0.0	0.0	0.0	0.0	0.0	0.0	0.0	0.0	0.0	0.0
0.4911545526873748	0.15384455172930891	0.08999570953108924	0.06310738252237917	0.04833234055492842	0.03684804658699446	0.029196016112168686	0.02427655612808091	0.019419578700945985	0.013954437719469982	0.00970145834287928	0.00664814405978331	0.004286303406965556	0.003415713113422503	0.002116075928803209	0.0019036352351635168	0.0008122732403870586	0.00047903293663852174	0.00010830309871827448	0.00014162712909312816	5.8317053155993954e-05	3.74895341717104e-05	9.997209112456106e-05	6.248255695285066e-05	0.0	0.0	0.0	0.0	0.0	0.0	0.0	0.0	0.0	0.0	0.0	0.0	0.0	0.0	0.0	0.0	0.0	0.0	0.0	0.0	0.0	0.0	0.0	0.0	0.0	0.0
0.00023368873495107143	1.66920524965051e-05	2.0865065620631376e-05	3.755711811713648e-05	0.000166920524965051	0.006793665366077576	0.043399336490913265	0.06877542929872514	0.0759613578984706	0.07598222296409123	0.08102322281803576	0.08152815740605504	0.08699480459866046	0.08464539820977737	0.08286769461889958	0.08013437102259686	0.0678949235295345	0.05476245122790911	0.03930561061614539	0.028439084440920567	0.017338869530744674	0.010649529492770255	0.005591837586329209	0.0037306737329688903	0.0022784651657729465	0.0008554676904458865	0.0003922632336678699	8.763327560665178e-05	9.180628873077806e-05	0.0	0.0	0.0	0.0	0.0	0.0	0.0	0.0	0.0	0.0	0.0	0.0	0.0	0.0	0.0	0.0	0.0	0.0	0.0	0.0	0.0
0.5294857223741783	0.10611945828701795	0.06469998043305399	0.04669422691828927	0.037859958951045165	0.03192326426617707	0.026835858302005404	0.024050690879721566	0.0220107326780488	0.020674351896952967	0.01802240623477837	0.014908347592224844	0.013592782711146082	0.011698535809592799	0.010079058788264829	0.007502050366151682	0.0049500210240590176	0.0038384519631475306	0.0023272176219083186	0.001273933081044625	0.0005870083804813469	0.0002581171602116561	0.0002706067002218975	0.00019566946016044896	4.1631800034138074e-05	1.665272001365523e-05	1.665272001365523e-05	2.0815900017069037e-05	2.4979080020482847e-05	2.0815900017069037e-05	0.0	0.0	0.0	0.0	0.0	0.0	0.0	0.0	0.0	0.0	0.0	0.0	0.0	0.0	0.0	0.0	0.0	0.0	0.0	0.0
0.6729867295340759	0.189656034188319	0.07613648670037737	0.03654584683566448	0.014678318241267568	0.006560258578319074	0.0018618638631800802	0.0010288151548221024	0.0005331511733491057	1.2495730625369665e-05	0.0	0.0	0.0	0.0	0.0	0.0	0.0	0.0	0.0	0.0	0.0	0.0	0.0	0.0	0.0	0.0	0.0	0.0	0.0	0.0	0.0	0.0	0.0	0.0	0.0	0.0	0.0	0.0	0.0	0.0	0.0	0.0	0.0	0.0	0.0	0.0	0.0	0.0	0.0	0.0
0.8517278289372301	0.08882169438439977	0.033881857067293075	0.015168742893556408	0.005506062082724209	0.002794680527615692	0.0013161237656133511	0.0003873402221583597	0.0001957525853918592	0.0001374433046368373	6.247422938038059e-05	0.0	0.0	0.0	0.0	0.0	0.0	0.0	0.0	0.0	0.0	0.0	0.0	0.0	0.0	0.0	0.0	0.0	0.0	0.0	0.0	0.0	0.0	0.0	0.0	0.0	0.0	0.0	0.0	0.0	0.0	0.0	0.0	0.0	0.0	0.0	0.0	0.0	0.0	0.0
0.26714031675696837	0.14486446416598298	0.08323303667734185	0.0571003785591431	0.04314074987193956	0.03788506627908429	0.0334081567209865	0.030051515694170857	0.02690310301889464	0.02558293527013464	0.024858300606777416	0.024287754923559373	0.02429608405762095	0.023563120260202148	0.02469588249257666	0.02401705806655811	0.022155496603795587	0.020202314666355713	0.01754115633368177	0.014059578295942463	0.010632139629603408	0.007300486004972493	0.005264012726916846	0.003452426068523786	0.0021239291857022085	0.0009786732522353314	0.0006913181271109149	0.0003831401668325553	0.00015825354716996848	2.915196921552051e-05	0.0	0.0	0.0	0.0	0.0	0.0	0.0	0.0	0.0	0.0	0.0	0.0	0.0	0.0	0.0	0.0	0.0	0.0	0.0	0.0
0.020162415989933374	0.021899908750380205	0.016083266319723667	0.012812446614805772	0.011087453802275824	0.009937458593922525	0.009608293298777921	0.009504127066137225	0.009304127899467085	0.009349961041828992	0.010312457031429035	0.011466618889087963	0.01449577293427944	0.020237415677434676	0.030933204444981478	0.047341469410544124	0.0661747242719822	0.08950379373419277	0.1050578955921017	0.10732455281436327	0.1018454089774626	0.0859371419285753	0.06648305632059866	0.045653976441764825	0.029895708767880134	0.01831659034754022	0.00970829288211299	0.004962479323002821	0.0024333231944866896	0.001333327777800926	0.0005749976041766493	0.00013333277778009259	8.749963541818576e-05	2.4999895833767358e-05	1.2499947916883679e-05	0.0	0.0	0.0	0.0	0.0	0.0	0.0	0.0	0.0	0.0	0.0	0.0	0.0	0.0	0.0
0.3226505431680008	0.18413541072001532	0.11251724094824174	0.0821856730324484	0.06483429938203442	0.053820927490092964	0.045049399744146415	0.037532137960921905	0.028468920456202782	0.022410107466841123	0.016113775673907517	0.011909276151028624	0.00755476475220955	0.005200411699259525	0.002821056666986136	0.0018126435009438247	0.0006958884245002729	0.00025418678978752487	3.33359724311508e-05	0.0	0.0	0.0	0.0	0.0	0.0	0.0	0.0	0.0	0.0	0.0	0.0	0.0	0.0	0.0	0.0	0.0	0.0	0.0	0.0	0.0	0.0	0.0	0.0	0.0	0.0	0.0	0.0	0.0	0.0	0.0
0.7359927666968055	0.04294982104241232	0.02875821350744372	0.023287402969154294	0.01863325569476794	0.01356661013912442	0.01101662076408015	0.009583293402944155	0.00935412769113462	0.009241628159882668	0.009604126649472295	0.009679126336973596	0.009804125816142433	0.010133291111287036	0.009795792517531177	0.01024579064253899	0.009054128941129412	0.008041633159861833	0.006524972812613281	0.005095812100782913	0.003633318194507523	0.002608322465323061	0.001520826996554181	0.0009208294965437644	0.0005208311632034867	0.00022499906250390624	0.00011249953125195312	5.416644097316261e-05	2.0833246528139467e-05	1.6666597222511573e-05	4.166649305627893e-06	0.0	0.0	0.0	0.0	0.0	0.0	0.0	0.0	0.0	0.0	0.0	0.0	0.0	0.0	0.0	0.0	0.0	0.0	0.0
0.44979501366575564	0.028081461235917607	0.01599060062662489	0.01193253783081128	0.009707686154256382	0.008561929204719685	0.007686987534164389	0.007616158922738484	0.007082861142590494	0.007074528364775682	0.007303679754683021	0.007674488367442171	0.0090452303179788	0.012132524498366775	0.01758216118925405	0.026185754283047796	0.035405972935137656	0.044880341310579296	0.05133824411705886	0.05387140857276181	0.05030497966802213	0.042347176854876344	0.03213535764282381	0.022706819545363643	0.014869842010532631	0.008932737817478834	0.004945503633091128	0.002595660289314046	0.001224918338777415	0.0006124591693887075	0.0002124858342777148	0.00011249250049996667	2.916472235184321e-05	8.332777814812346e-06	1.2499166722218518e-05	0.0	0.0	0.0	0.0	0.0	0.0	0.0	0.0	0.0	0.0	0.0	0.0	0.0	0.0	0.0
0.07156457143333292	0.008853391994867116	0.007378521046075135	0.007845146882981073	0.00799930006124464	0.005712000199982501	0.003545523100062078	0.0022081401210727394	0.002133146682998571	0.002033155432233013	0.002203973818957508	0.0028372517404727086	0.005657838272484491	0.01167814482899413	0.024235379404302124	0.042258802354793956	0.06468600664108558	0.09052957866186709	0.10871548739485296	0.11591485744997312	0.11151107611417334	0.0956749617741781	0.07366438769940964	0.05327033884535103	0.034076185000479126	0.021056490890380426	0.011869794726294782	0.005936980514205007	0.0028705821573945614	0.0011332341753429909	0.0005041225559430216	0.00024164552268343188	9.165864653509485e-05	4.999562538277901e-05	2.9164114806621086e-05	2.083151057615792e-05	0.0	8.332604230463169e-06	0.0	0.0	0.0	0.0	0.0	0.0	0.0	0.0	0.0	0.0	0.0	0.0
0.9094837104845397	0.03745817725759476	0.016162432656530598	0.009820792413364945	0.006733305277894675	0.005341644409814959	0.004108316215349103	0.003162486822971571	0.002220824079899667	0.0016874929687792967	0.0012541614409939958	0.0008749963541818576	0.0005916642013991608	0.0004499981250078125	0.00025833225694892937	0.00012916612847446469	6.249973958441839e-05	5.416644097316261e-05	5.8333090278790505e-05	4.9999791667534716e-05	2.4999895833767358e-05	1.2499947916883679e-05	0.0	0.0	0.0	0.0	0.0	0.0	0.0	0.0	0.0	0.0	0.0	0.0	0.0	0.0	0.0	0.0	0.0	0.0	0.0	0.0	0.0	0.0	0.0	0.0	0.0	0.0	0.0	0.0
0.031381110504672585	0.24502847714953524	0.1643966885678931	0.11687922105517526	0.09447664123791231	0.08028597974310153	0.07052417120453967	0.06096234850031456	0.0478757754659045	0.036097443097780575	0.024648254082002524	0.01314490223609161	0.00770362099351296	0.003983051200539962	0.0015582229592070562	0.0006457875900457051	0.00028331326531037387	8.749380252232134e-05	3.749734393813771e-05	0.0	0.0	0.0	0.0	0.0	0.0	0.0	0.0	0.0	0.0	0.0	0.0	0.0	0.0	0.0	0.0	0.0	0.0	0.0	0.0	0.0	0.0	0.0	0.0	0.0	0.0	0.0	0.0	0.0	0.0	0.0
0.008475	0.06399583333333334	0.044208333333333336	0.0316	0.025229166666666667	0.021883333333333334	0.019525	0.0187875	0.017795833333333334	0.017808333333333332	0.017954166666666667	0.019666666666666666	0.022025	0.0283875	0.037054166666666666	0.04877083333333333	0.062375	0.0739875	0.083475	0.08063333333333333	0.07335	0.059741666666666665	0.045925	0.0318375	0.021683333333333332	0.011558333333333334	0.0059875	0.0034375	0.0015833333333333333	0.0007208333333333333	0.0003083333333333333	0.000125	8.75e-05	1.6666666666666667e-05	0.0	0.0	0.0	0.0	0.0	0.0	0.0	0.0	0.0	0.0	0.0	0.0	0.0	0.0	0.0	0.0
0.43156754955855403	0.13637347992670332	0.0775903714809262	0.05675079127103115	0.04396135265700483	0.03738547392970182	0.03225887056471764	0.02863984674329502	0.02567049808429119	0.02355072463768116	0.02100199900049975	0.017957687822755287	0.01714142928535732	0.014280359820089955	0.011610861236048643	0.00857904381142762	0.006375978677328003	0.004489421955688822	0.0024820922871897385	0.001178577377977678	0.0006746626686656671	0.00027902715309012163	0.0001374312843578211	2.0822921872397136e-05	4.164584374479427e-05	0.0	0.0	0.0	0.0	0.0	0.0	0.0	0.0	0.0	0.0	0.0	0.0	0.0	0.0	0.0	0.0	0.0	0.0	0.0	0.0	0.0	0.0	0.0	0.0	0.0
0.18774864093645205	0.19636749911478618	0.12688342254899918	0.09619878777780091	0.08121472162629398	0.06740538626564746	0.057740934369207055	0.04692258024202787	0.037683030972068904	0.030988731748974194	0.023844535627252087	0.01625877403095124	0.010751702734789944	0.008114807023390474	0.004969694445023015	0.0024702672304263607	0.0013746849680281602	0.0010997479744225282	0.00031242840182458187	0.0004124054904084481	0.0004373997625544146	0.0004290683385057591	0.00022494844931369895	0.00012497136072983276	2.082856012163879e-05	0.0	0.0	0.0	0.0	0.0	0.0	0.0	0.0	0.0	0.0	0.0	0.0	0.0	0.0	0.0	0.0	0.0	0.0	0.0	0.0	0.0	0.0	0.0	0.0	0.0
0.06097271352324288	0.021145040394318547	0.01295368090363278	0.009724635326175268	0.008512180793220255	0.008341353865896696	0.008095529750967672	0.008220525063643448	0.008957997408430517	0.008991329491810723	0.010628768087863371	0.01304534413292835	0.01540775554250049	0.021753350916007316	0.03195296843035053	0.04839401855763742	0.068334937439846	0.0899882921057127	0.10129620139244778	0.09988375435921153	0.09548391935302426	0.08015116099812923	0.062076838785212224	0.044260840218491804	0.027886454257965328	0.016786870492356536	0.008245524126178601	0.004074847193230254	0.002408243024219925	0.0011082917723918687	0.0005874779695761409	0.00023332458366144603	9.166322929556808e-05	4.166510422525822e-06	0.0	0.0	0.0	0.0	0.0	0.0	0.0	0.0	0.0	0.0	0.0	0.0	0.0	0.0	0.0	0.0
0.2631309430631651	0.04092907458908558	0.026544988259588002	0.02005029226131992	0.016199270595680194	0.014280004662858666	0.013389065596429583	0.012685473529950541	0.011877799796832587	0.01184033039684258	0.01175706506353145	0.012685473529950541	0.014500657796133158	0.01908857766157638	0.02639511065962797	0.03583739945711003	0.048019117720528234	0.05585022231843994	0.06283618378324368	0.06509683758264084	0.060084264517310866	0.05055454711985212	0.03915552298955853	0.02680727405951806	0.01773551599527053	0.010945228063747939	0.005699512065146797	0.0031224499991673467	0.0015279188662592215	0.0007910206664557279	0.00035804093323785576	0.00012906126663225033	5.412246665223401e-05	1.665306666222585e-05	2.4979599993338774e-05	0.0	0.0	0.0	0.0	0.0	0.0	0.0	0.0	0.0	0.0	0.0	0.0	0.0	0.0	0.0
0.05634635480634323	0.034068436632208265	0.025995761741599465	0.023810019442698165	0.02265678017261119	0.020858226509515264	0.02030866844579151	0.01922204227433772	0.019151265857039964	0.018468481596049843	0.019559271086168208	0.020242055347158328	0.024122268342541206	0.028214810589817355	0.03689533000545395	0.047969757653220535	0.061954345047524284	0.07569745995928275	0.08497749726261798	0.08401160733243683	0.07272901375144154	0.06074698263479785	0.045704912299692334	0.031062520556385906	0.020679203806938586	0.011894601424687647	0.0065072670727290135	0.003559637458210689	0.0015987143671963796	0.0005204148330717382	0.0002747790318618777	0.0001540427905892345	3.746986798116515e-05	0.0	0.0	0.0	0.0	0.0	0.0	0.0	0.0	0.0	0.0	0.0	0.0	0.0	0.0	0.0	0.0	0.0
0.06091956417574634	0.019057936292993898	0.01212891398095873	0.0099456261327889	0.009112310160204995	0.008612320576654653	0.009083144101164559	0.008328993145976125	0.008928980646236536	0.008849815628841066	0.00898731276431741	0.010970604779067103	0.013662215370513115	0.020528738984604486	0.029253557217557968	0.04474906772775567	0.06361950792691819	0.08535238849190642	0.09934376367159017	0.10153955125934877	0.09809795629257724	0.08582737859627924	0.06599445844878232	0.04708651903085352	0.03114518447532343	0.017895460511239348	0.010653944709485219	0.005545717797545885	0.00287910668527739	0.0012166413199725006	0.00045415720505822795	0.00019166267369429804	4.166579862919522e-06	1.2499739588758568e-05	8.333159725839044e-06	1.2499739588758568e-05	0.0	0.0	0.0	0.0	0.0	0.0	0.0	0.0	0.0	0.0	0.0	0.0	0.0	0.0
0.7907606544536429	0.08971031218622014	0.05138386030989472	0.03041451230537837	0.01741959944503931	0.008982697058958324	0.004745497193948762	0.0027164742497406435	0.0018332034814200662	0.0007957769657982559	0.0005041309573905182	0.0002249840636288263	0.00023331680672619023	0.00012082477491177709	8.332743097363937e-05	2.0831857743409842e-05	1.2499114646045905e-05	3.749734393813771e-05	0.0	0.0	0.0	0.0	0.0	0.0	0.0	0.0	0.0	0.0	0.0	0.0	0.0	0.0	0.0	0.0	0.0	0.0	0.0	0.0	0.0	0.0	0.0	0.0	0.0	0.0	0.0	0.0	0.0	0.0	0.0	0.0
0.00022918194546303088	2.9168611240749383e-05	8.333888925928395e-05	0.002641842789519301	0.01902210147343156	0.03653160210680712	0.04181112074138276	0.04193612907527169	0.039427628508567236	0.03831088739249283	0.039815154343622906	0.042073638242549505	0.04470298019867991	0.04774484965664377	0.05891642776185079	0.06680028668577905	0.0805053670244683	0.08250966731115408	0.07914694312954197	0.07000466697779852	0.056428761917461163	0.04257367157810521	0.026351756783785586	0.0179470298019868	0.011742449496633108	0.006496266417761184	0.003012700846723115	0.0012667511167411161	0.0012500833388892592	0.000358357223814921	0.00025418361224081604	7.500500033335555e-05	0.0	0.0	0.0	0.0	0.0	0.0	0.0	0.0	0.0	0.0	0.0	0.0	0.0	0.0	0.0	0.0	0.0	0.0
0.07413209779837003	0.014828919518008033	0.008220696321727972	0.006045732571123815	0.004741587640205997	0.004149930834486092	0.003920767987200213	0.003445775903734938	0.0033957767370543825	0.0033499441675972066	0.0037999366677222046	0.004529091181813636	0.006966550557490708	0.012466458892351795	0.023499608339861002	0.04169513841435976	0.06385310244829252	0.08883185280245329	0.10722737954367427	0.11526891218479692	0.10908151530807819	0.09357344044265929	0.07402376627056216	0.0511283145280912	0.03430359494008433	0.02064548924184597	0.011687305211579808	0.006029066182230296	0.0027249545840902652	0.0013833102781620305	0.0006333227779537008	0.0002374960417326378	0.0001208313194780087	4.1665972233796103e-05	8.33319444675922e-06	8.33319444675922e-06	0.0	0.0	0.0	0.0	0.0	0.0	0.0	0.0	0.0	0.0	0.0	0.0	0.0	0.0
0.7687462219906201	0.060298071912454405	0.033284002084418965	0.02192391870766024	0.017450755601875978	0.014657634184471078	0.0117686294945284	0.010939030745179781	0.009367378843147473	0.007795726941115164	0.007549765502866076	0.006803543512245961	0.005853048462741011	0.004802501302761855	0.004456487754038562	0.004235539343408025	0.0031182907764460656	0.0018217821782178219	0.0014257425742574257	0.001113079729025534	0.001129755080771235	0.00040020844189682126	0.0003376758728504429	0.00024596143824908806	0.00012089630015633142	0.00011255862428348098	5.83637311099531e-05	9.171443460135487e-05	3.3350703491401774e-05	3.3350703491401774e-05	2.501302761855133e-05	0.0	0.0	0.0	0.0	0.0	0.0	0.0	0.0	0.0	0.0	0.0	0.0	0.0	0.0	0.0	0.0	0.0	0.0	0.0
0.27265452757136127	0.12529330126989552	0.07184266132090805	0.053492316861228385	0.04435257000679334	0.03759674253253925	0.03467102329322625	0.02985733992939931	0.030265773669360386	0.03021159368344718	0.029832333782054757	0.03049916437790957	0.03204537782204792	0.031099311914178904	0.030674207409321457	0.028415318765863274	0.02506032733046874	0.019646496430372466	0.014953676112044212	0.010861003329985288	0.007205938126456087	0.004492771139571811	0.0026839931483156275	0.0012794812057964249	0.000650159830958444	0.0001500368840673332	0.0001500368840673332	6.251536836138884e-05	0.0	0.0	0.0	0.0	0.0	0.0	0.0	0.0	0.0	0.0	0.0	0.0	0.0	0.0	0.0	0.0	0.0	0.0	0.0	0.0	0.0	0.0
0.6308682047158137	0.09670793038362341	0.057753926025308225	0.04294982104241232	0.03429985708392882	0.0301748742713572	0.025954058524756147	0.021433244028149882	0.017020762413489945	0.013187445052312282	0.010262457239761501	0.007887467135553602	0.004679147170220124	0.0030541539410252456	0.0018249923958650173	0.000895829600709997	0.00040833163195153353	0.00024999895833767357	0.00014166607639134836	6.666638889004629e-05	7.499968750130208e-05	5.8333090278790505e-05	1.6666597222511573e-05	1.2499947916883679e-05	1.6666597222511573e-05	0.0	0.0	0.0	0.0	0.0	0.0	0.0	0.0	0.0	0.0	0.0	0.0	0.0	0.0	0.0	0.0	0.0	0.0	0.0	0.0	0.0	0.0	0.0	0.0	0.0
0.3872223980807357	0.053317061792979355	0.034794995251820136	0.027443646602135847	0.023636772570514636	0.02077953451177049	0.01921346817053463	0.018742815254152573	0.018063908834946605	0.01878030088466088	0.01926344901121237	0.01987154923945821	0.021300168268830282	0.022999516851873448	0.026664778501574397	0.03133798710494311	0.03426186628459091	0.035486396881195544	0.03539060026989654	0.03408276827216234	0.028401612715125868	0.023466004698199025	0.01661446445529214	0.011558069406727422	0.007513786381886944	0.004606567482465055	0.002511537244056445	0.0012162004564916782	0.0007871982406744082	0.0003581960248571381	0.0002249137830498309	8.3301401129567e-05	4.16507005647835e-06	0.0	0.0	0.0	0.0	0.0	0.0	0.0	0.0	0.0	0.0	0.0	0.0	0.0	0.0	0.0	0.0	0.0
0.46057093814836725	0.05055702298917617	0.030771666402806364	0.023159991000974895	0.019093764842142102	0.0169689950255389	0.01597743577779074	0.014981710314715907	0.014302617216468217	0.013731845716714023	0.013561030888320433	0.014056810512194512	0.016027430361710816	0.018277186638114205	0.022018448001466507	0.02660961729146009	0.029896761184205044	0.03367551848549741	0.03543782756868006	0.033671352270170735	0.028884370859823517	0.02251422762534059	0.01736478548157283	0.012019531217451442	0.007511686233991318	0.00413288560405956	0.0022622549223834084	0.0011707065067950973	0.0004874471932207344	0.00022080941231366602	6.66594452267671e-05	1.6664861306691776e-05	0.0	0.0	0.0	0.0	0.0	0.0	0.0	0.0	0.0	0.0	0.0	0.0	0.0	0.0	0.0	0.0	0.0	0.0
0.005001207618825528	0.20448734498754903	0.158281350201131	0.1166351575317937	0.09428588085382815	0.08131022478366966	0.07209067968118862	0.0633125400804524	0.05363493266483997	0.04448617901075197	0.036349326648399696	0.02540580156740595	0.018784719041233938	0.012234427963454956	0.007166593099083043	0.0025651489535358247	0.0017073231671261172	0.0009952444803491267	0.000378942459045065	0.00021237434517910235	0.00021237434517910235	0.00014991130247936636	0.00012909028824612104	0.0001832249252525589	0.0	0.0	0.0	0.0	0.0	0.0	0.0	0.0	0.0	0.0	0.0	0.0	0.0	0.0	0.0	0.0	0.0	0.0	0.0	0.0	0.0	0.0	0.0	0.0	0.0	0.0
0.11502600598824837	0.09380895072396174	0.07691026372445729	0.06423000204050187	0.06051962005022133	0.051712147649050334	0.04659423579040298	0.04426223364162957	0.04363342591937103	0.04480775557286049	0.044353848011759955	0.046344378417320115	0.048526466142243804	0.045744720721921234	0.04290467524787934	0.037116312771459624	0.03000370621770073	0.02318259993253851	0.017406730324772943	0.011297717552896889	0.006442155935986541	0.0031565314799468637	0.0013617226833016153	0.0005371933521281602	0.00011660010743867043	0.0	0.0	0.0	0.0	0.0	0.0	0.0	0.0	0.0	0.0	0.0	0.0	0.0	0.0	0.0	0.0	0.0	0.0	0.0	0.0	0.0	0.0	0.0	0.0	0.0
0.07541405303708267	0.03132193117916145	0.024158470241043593	0.019625635283687205	0.018052254554687466	0.01781083634759227	0.017332162316282824	0.017660990563878008	0.018535090968877864	0.019479951882853896	0.02084521346780605	0.021577792854853547	0.025149117366710095	0.029723576152875998	0.037286625847565216	0.04694335413137313	0.06044196181429945	0.07364920269555915	0.08057124542658181	0.08342247770003372	0.07550146307758265	0.06177392433620399	0.046410569122611316	0.0318172547419947	0.02092429874254413	0.011858628827831357	0.0061020533034751735	0.003180060521047089	0.0017690127244044671	0.0009282113824522262	0.0004412125853808788	0.00018730722964282591	4.9948594571420246e-05	2.913668016666181e-05	2.4974297285710123e-05	0.0	0.0	0.0	0.0	0.0	0.0	0.0	0.0	0.0	0.0	0.0	0.0	0.0	0.0	0.0
0.24969080665109247	0.3137031993703699	0.1350873028762269	0.08714880007995303	0.05923186794424942	0.04446554316006013	0.03391340920542515	0.023690248645587383	0.016648552308851882	0.012192836708433795	0.009098821109264974	0.005921521106350019	0.004314132114049662	0.0030065669752353825	0.001195131193757001	0.0003164807342353034	0.00034146605535914317	3.331376149845299e-05	0.0	0.0	0.0	0.0	0.0	0.0	0.0	0.0	0.0	0.0	0.0	0.0	0.0	0.0	0.0	0.0	0.0	0.0	0.0	0.0	0.0	0.0	0.0	0.0	0.0	0.0	0.0	0.0	0.0	0.0	0.0	0.0
0.42003443862128775	0.08349906398662481	0.05084908295705179	0.03790333003956689	0.031132346871130347	0.026654492238802237	0.02427380788586057	0.023148090240861882	0.02179722906686346	0.020892485626253402	0.021709673250030228	0.022835390895028913	0.0252285832218039	0.026341792892969267	0.02679624927557985	0.026320946269913735	0.0252285832218039	0.02194315542825218	0.019391528766255155	0.015072108469149083	0.010911122507265048	0.007175407655713851	0.005040713454827452	0.002718399646441273	0.0017677936351090486	0.0009506060113322243	0.00032103799505518103	4.586257072216872e-05	1.250797383331874e-05	4.169324611106247e-06	0.0	0.0	0.0	0.0	0.0	0.0	0.0	0.0	0.0	0.0	0.0	0.0	0.0	0.0	0.0	0.0	0.0	0.0	0.0	0.0
0.28453803373550235	0.2190931603478609	0.1301560037687709	0.09659143021520349	0.07825619304111463	0.06226393069463784	0.04833532055397597	0.034927834707711804	0.021703784613075632	0.013149008196242902	0.005757381204505849	0.0025889454945678004	0.001284050261395946	0.0006795460798946078	0.00036270250890080297	0.00010839385323472272	8.75488814588145e-05	3.7520949196634785e-05	5.002793226217972e-05	2.91829604862715e-05	0.0	0.0	0.0	0.0	0.0	0.0	0.0	0.0	0.0	0.0	0.0	0.0	0.0	0.0	0.0	0.0	0.0	0.0	0.0	0.0	0.0	0.0	0.0	0.0	0.0	0.0	0.0	0.0	0.0	0.0
0.5182472018734738	0.06024618513055146	0.0390362610529123	0.028389629222191664	0.021718295538832078	0.020064004800360028	0.01743464093140319	0.01530531456525906	0.014388579143435758	0.014780275187305715	0.014892783625438574	0.014684434665933279	0.014921952479769317	0.017188789159186937	0.01754298239034594	0.019351451358851916	0.02178913418506388	0.022918385545582586	0.024197648156945105	0.02204748689485045	0.018330541457275962	0.014326074455584169	0.011025826937020276	0.0069921910809977415	0.004542007317215458	0.002746039286279804	0.0014209399038261203	0.0006708836496070539	0.00040003000225016875	0.00016667916760423697	9.167354218233034e-05	7.500562542190664e-05	3.3335833520847394e-05	2.5001875140635547e-05	8.333958380211848e-06	0.0	0.0	0.0	0.0	0.0	0.0	0.0	0.0	0.0	0.0	0.0	0.0	0.0	0.0	0.0
0.23114583333333333	0.22649166666666667	0.13824583333333335	0.099	0.07670416666666667	0.060708333333333336	0.04885	0.0373875	0.028541666666666667	0.020629166666666667	0.012104166666666666	0.007241666666666667	0.005158333333333333	0.003608333333333333	0.002475	0.0010041666666666667	0.000375	0.0001625	0.00010416666666666667	6.25e-05	0.0	0.0	0.0	0.0	0.0	0.0	0.0	0.0	0.0	0.0	0.0	0.0	0.0	0.0	0.0	0.0	0.0	0.0	0.0	0.0	0.0	0.0	0.0	0.0	0.0	0.0	0.0	0.0	0.0	0.0
0.35354103400442394	0.15383013201031423	0.09339448547636603	0.06867535626955265	0.056011697221909795	0.04851764372628167	0.042544062451834355	0.04064451359468793	0.03714117896999462	0.032738058044547755	0.02738932836784597	0.0190204826353741	0.012892771300149548	0.007398242917307139	0.0035741511391044626	0.00164544254072991	0.0005831948245624998	0.0003332541854642856	6.665083709285712e-05	5.415380513794641e-05	4.16567731830357e-06	0.0	0.0	0.0	0.0	0.0	0.0	0.0	0.0	0.0	0.0	0.0	0.0	0.0	0.0	0.0	0.0	0.0	0.0	0.0	0.0	0.0	0.0	0.0	0.0	0.0	0.0	0.0	0.0	0.0
0.780014818021378	0.12137041723552329	0.05264559954713463	0.02432486430688289	0.011529752588991376	0.005273717158935766	0.0023475741733542006	0.0012736838600113216	0.0006326795644500683	0.0002872032233358862	0.00022476774000199792	4.994838666711065e-05	2.4974193333555327e-05	0.0	0.0	0.0	0.0	0.0	0.0	0.0	0.0	0.0	0.0	0.0	0.0	0.0	0.0	0.0	0.0	0.0	0.0	0.0	0.0	0.0	0.0	0.0	0.0	0.0	0.0	0.0	0.0	0.0	0.0	0.0	0.0	0.0	0.0	0.0	0.0	0.0
0.30658457642015985	0.016516635355180557	0.02466873003111709	0.02368564656483144	0.010026618234532056	0.0033699767975639526	0.002161950504246837	0.002199440975418748	0.002711810748101524	0.004111455005186182	0.0073189730943385226	0.01104302656408163	0.014600455717505133	0.019490879401485455	0.025081125214008106	0.03387472350777511	0.044684476029009296	0.05723961826369131	0.06743702642245096	0.07004886258076072	0.06732038940102723	0.0576645102703063	0.045605075376675096	0.03372476162308746	0.02158201457129646	0.013288289226488267	0.006935737166803437	0.003861518530706779	0.0018911859902274839	0.0007664718550701696	0.00032075180891523404	0.00010830580560774137	4.582168698789058e-05	1.666243163196021e-05	8.331215815980105e-06	4.165607907990052e-06	0.0	0.0	0.0	0.0	0.0	0.0	0.0	0.0	0.0	0.0	0.0	0.0	0.0	0.0
0.00020405443672646712	0.07245598254293471	0.2109797944463878	0.1832658704379258	0.1492220945146836	0.11708143854213515	0.08814735228957407	0.05751836489930538	0.04365932070694451	0.03083304182699515	0.019997334799193776	0.013230223377142572	0.008078889943864208	0.003556377325804141	0.0011368747189046025	0.0006329851914780204	0.0	0.0	0.0	0.0	0.0	0.0	0.0	0.0	0.0	0.0	0.0	0.0	0.0	0.0	0.0	0.0	0.0	0.0	0.0	0.0	0.0	0.0	0.0	0.0	0.0	0.0	0.0	0.0	0.0	0.0	0.0	0.0	0.0	0.0
0.830433859084302	0.09164476616090729	0.03906689268266271	0.019100295292397783	0.0092710984127513	0.004943752837347617	0.003373580284963411	0.0015035339294713474	0.0004248212210694666	0.0001999158687385725	3.748422538848235e-05	0.0	0.0	0.0	0.0	0.0	0.0	0.0	0.0	0.0	0.0	0.0	0.0	0.0	0.0	0.0	0.0	0.0	0.0	0.0	0.0	0.0	0.0	0.0	0.0	0.0	0.0	0.0	0.0	0.0	0.0	0.0	0.0	0.0	0.0	0.0	0.0	0.0	0.0	0.0
0.1532459073886196	0.13819895873779314	0.08450757148761884	0.06289741437977263	0.05034298191777619	0.04575040602545957	0.039934534918189525	0.037909626456577195	0.03587219278798582	0.03572189030423728	0.0361435722725318	0.03642747696405683	0.03526680778399863	0.035016303644417726	0.03440674357143752	0.031041637963067338	0.028131614874935807	0.02371856694931884	0.018716834295686737	0.014195234576251372	0.010821778829895164	0.005540316553731051	0.0032649039525378155	0.0017952796669964972	0.0007515124187427197	0.00016282769072758927	9.602658683934752e-05	9.185151784633241e-05	2.922548295110577e-05	0.0	0.0	0.0	0.0	0.0	0.0	0.0	0.0	0.0	0.0	0.0	0.0	0.0	0.0	0.0	0.0	0.0	0.0	0.0	0.0	0.0
0.5756061994833764	0.05699108407632697	0.03377218565119573	0.02462711440713274	0.020214982084826263	0.017806849429214233	0.0167152737271894	0.015540371635697025	0.014548787601033248	0.014773768852595617	0.014790434130489126	0.01554870427464378	0.015811182401466544	0.01710690775768686	0.018819265061244896	0.02019415048745938	0.020960753270560788	0.019331722356470293	0.01756936921923173	0.01491959003416382	0.012519790017498542	0.008982584784601283	0.005866177818515124	0.003391384051329056	0.0017831847346054495	0.0010207482709774186	0.0004499625031247396	0.00018748437630197485	9.165902841429881e-05	3.333055578701775e-05	1.2498958420131656e-05	8.332638946754437e-06	4.1663194733772185e-06	0.0	0.0	0.0	0.0	0.0	0.0	0.0	0.0	0.0	0.0	0.0	0.0	0.0	0.0	0.0	0.0	0.0
0.5269717153360731	0.0972498937136855	0.058682549871206	0.04328145449695313	0.03601230420393634	0.031173150826532398	0.027534407589259662	0.025479538842437834	0.023958185713452096	0.023203761285105744	0.020565359831275686	0.019014830066939537	0.01711001258763411	0.013738027159279421	0.011095457614685018	0.008502905159262749	0.005906184613076134	0.004018039496828083	0.002609224818479647	0.0017422619394959944	0.0012212505939529338	0.0006252136146516727	0.00020423644745287974	8.336181528688969e-05	8.336181528688968e-06	8.336181528688968e-06	0.0	0.0	0.0	0.0	0.0	0.0	0.0	0.0	0.0	0.0	0.0	0.0	0.0	0.0	0.0	0.0	0.0	0.0	0.0	0.0	0.0	0.0	0.0	0.0
0.2973880581468504	0.01838650406436318	0.011561873731839525	0.009370325774020574	0.005874681788069813	0.005058059355118265	0.006224662830763334	0.006016340781541	0.005295546491231725	0.004137275897555549	0.004099777928695529	0.004991396299367117	0.007778745317961943	0.012078512413910914	0.0204947232024932	0.032685729522984174	0.04823905371792361	0.06460066746384571	0.07637919612687646	0.08049980626049422	0.0748292800806623	0.06438817897363892	0.05000145825434456	0.03637302979421948	0.02324874069321245	0.014261727489760971	0.008099561273764338	0.004237270481182269	0.001849899797094324	0.000899951252640482	0.00039997833450688085	0.0001374925524867403	7.082949673559349e-05	2.083220492223338e-05	1.6665763937786704e-05	4.166440984446676e-06	0.0	0.0	0.0	0.0	0.0	0.0	0.0	0.0	0.0	0.0	0.0	0.0	0.0	0.0
0.5613911492029614	0.06868622023611018	0.042173847795637966	0.031089508437270725	0.025082538517975057	0.022702261055159073	0.019888447942373107	0.017328920162742612	0.017007937037284065	0.016491029146935236	0.016682785299806577	0.017470652971386648	0.017558193823784433	0.018083438938171145	0.018458614019875943	0.017891682785299807	0.015944940972453813	0.014819415727339426	0.01239328353231508	0.009900453544987661	0.006986593743747082	0.0049606483025411855	0.0031889881944907623	0.0017716601080504236	0.0010463216167544854	0.0005127392783298873	0.0002792970052691256	0.00016674448075768692	4.168612018942173e-05	0.0	0.0	0.0	0.0	0.0	0.0	0.0	0.0	0.0	0.0	0.0	0.0	0.0	0.0	0.0	0.0	0.0	0.0	0.0	0.0	0.0
0.16378265090562122	0.01799575835100687	0.011087453802275824	0.00808746630222374	0.006904137899425419	0.005770809288294632	0.005395810850788121	0.004945812725780309	0.005058312257032262	0.004649980625080729	0.004891646284807147	0.005499977083428819	0.00749580210082458	0.013004112482864654	0.022633239028170715	0.03849983958400173	0.058312257032262366	0.0780205082478823	0.09250378123424485	0.09919958666838888	0.0934496106266224	0.08022049908125382	0.06172057616426598	0.044691480452164783	0.02899154586855888	0.017754092691280452	0.009658293090445457	0.005212478281340495	0.0025249894792105034	0.0011916617014095774	0.00046666472223032404	0.00024999895833767357	6.666638889004629e-05	4.9999791667534716e-05	8.333298611255787e-06	4.166649305627893e-06	0.0	0.0	0.0	0.0	0.0	0.0	0.0	0.0	0.0	0.0	0.0	0.0	0.0	0.0
0.6492264615564102	0.1327244469814709	0.07592051699784584	0.05074562189324211	0.03475402185824226	0.024395731684451315	0.014983270903037905	0.008599964166815972	0.004895812934112774	0.002366656805596643	0.000858329756959346	0.0003541651909783709	0.00017499927083637151	0.0	0.0	0.0	0.0	0.0	0.0	0.0	0.0	0.0	0.0	0.0	0.0	0.0	0.0	0.0	0.0	0.0	0.0	0.0	0.0	0.0	0.0	0.0	0.0	0.0	0.0	0.0	0.0	0.0	0.0	0.0	0.0	0.0	0.0	0.0	0.0	0.0
0.42356906846221476	0.044428981545910226	0.026924887812967445	0.019699917917008678	0.016233265694726273	0.01380410914954521	0.012404114982854238	0.011416619097420427	0.010804121649493128	0.010833288194632522	0.010612455781434244	0.011424952396031684	0.012958279340502747	0.01477493843775651	0.01943741901075412	0.026566555972683446	0.033654026441556496	0.040949829375710935	0.04535814434106525	0.04557064345565227	0.04110399540001917	0.03470818871588035	0.026120724496981263	0.018891587951716866	0.012212449114795356	0.007333302777905092	0.003954150191040871	0.0022124907812884113	0.0009999958333506943	0.0004708313715359519	0.0003208319965333478	0.00014999937500260416	8.333298611255787e-05	1.2499947916883679e-05	0.0	0.0	0.0	0.0	0.0	0.0	0.0	0.0	0.0	0.0	0.0	0.0	0.0	0.0	0.0	0.0
0.17746370893818436	0.17539291011816469	0.10320244662588957	0.07658205696571724	0.06188646855885735	0.05452409126514558	0.04775337077715371	0.044432592790120164	0.04126597890035166	0.03875768737187713	0.03668688855185747	0.03132864452259129	0.027295378410359828	0.023799603339944336	0.017816369727171214	0.013645605906568223	0.009987333544440926	0.007412376460392327	0.004804086598556691	0.002845785903568274	0.0015333077782036966	0.0011833136114398092	0.0003291611806469892	7.083215279745338e-05	0.0	0.0	0.0	0.0	0.0	0.0	0.0	0.0	0.0	0.0	0.0	0.0	0.0	0.0	0.0	0.0	0.0	0.0	0.0	0.0	0.0	0.0	0.0	0.0	0.0	0.0
0.5131769367115003	0.31062454384318633	0.10825565634448962	0.04468355750182463	0.015547909498488166	0.005534355124595975	0.0015848191012407466	0.0005922218746741737	0.0	0.0	0.0	0.0	0.0	0.0	0.0	0.0	0.0	0.0	0.0	0.0	0.0	0.0	0.0	0.0	0.0	0.0	0.0	0.0	0.0	0.0	0.0	0.0	0.0	0.0	0.0	0.0	0.0	0.0	0.0	0.0	0.0	0.0	0.0	0.0	0.0	0.0	0.0	0.0	0.0	0.0
0.8510076395657861	0.0833104229670174	0.03336582439829047	0.015541559404497097	0.008660118467421459	0.004290486782801396	0.002436829871785259	0.0008247731873734723	0.0003290761707197187	9.164146526371914e-05	4.1655211483508704e-05	2.0827605741754352e-05	2.0827605741754352e-05	2.9158648038456092e-05	2.9158648038456092e-05	0.0	0.0	0.0	0.0	0.0	0.0	0.0	0.0	0.0	0.0	0.0	0.0	0.0	0.0	0.0	0.0	0.0	0.0	0.0	0.0	0.0	0.0	0.0	0.0	0.0	0.0	0.0	0.0	0.0	0.0	0.0	0.0	0.0	0.0	0.0
0.12971063397238816	0.4732213529299039	0.2213445980286783	0.09985335899550912	0.04755001208121912	0.018259304621691202	0.0072862249106406375	0.001978820373101374	0.0007082093966889127	8.748469017921863e-05	0.0	0.0	0.0	0.0	0.0	0.0	0.0	0.0	0.0	0.0	0.0	0.0	0.0	0.0	0.0	0.0	0.0	0.0	0.0	0.0	0.0	0.0	0.0	0.0	0.0	0.0	0.0	0.0	0.0	0.0	0.0	0.0	0.0	0.0	0.0	0.0	0.0	0.0	0.0	0.0
0.6445348144382732	0.05796225849058962	0.03609151628534881	0.026270723871983866	0.02086657972258449	0.018924921146161892	0.0171040953996025	0.015712434531522785	0.01455827267386386	0.013799942500239583	0.013708276215515769	0.01348744380231749	0.013904108732880279	0.014620772413448278	0.014170774288440465	0.01289577960091833	0.011879117170345123	0.010049958125174478	0.008916629514043692	0.007216636597347511	0.004991645868142216	0.0037708176215932435	0.0021958241840658995	0.0011333286111307869	0.0005958308507047887	0.00034999854167274303	0.00016666597222511574	4.583314236190682e-05	2.9166545139395252e-05	8.333298611255787e-06	1.2499947916883679e-05	2.4999895833767358e-05	0.0	0.0	0.0	0.0	0.0	0.0	0.0	0.0	0.0	0.0	0.0	0.0	0.0	0.0	0.0	0.0	0.0	0.0
0.00037894403704490277	0.07151631749680396	0.1424663010481342	0.1167980478135762	0.09654328082251677	0.08408809824228265	0.07596370465684743	0.07025455878005005	0.06906359180648036	0.06447462116006845	0.05647515418025244	0.048842138576919394	0.03915616242124419	0.028071008282633952	0.01801858075047576	0.010189846798339309	0.004976243123831416	0.00162821009323689	0.0007828733952136453	0.00029149541311146367	2.082110093653312e-05	0.0	0.0	0.0	0.0	0.0	0.0	0.0	0.0	0.0	0.0	0.0	0.0	0.0	0.0	0.0	0.0	0.0	0.0	0.0	0.0	0.0	0.0	0.0	0.0	0.0	0.0	0.0	0.0	0.0
0.12631416782209343	0.0178581094303642	0.011021313980455591	0.008806225564285447	0.007169891452340207	0.006470389847233846	0.005783379342218669	0.005571030640668524	0.005487756640060623	0.005088041437142703	0.005433628539665489	0.00619974934525817	0.00830241786060765	0.013769356000516299	0.024615794579695302	0.04076262329756715	0.06104816984565164	0.08055926818808266	0.09589417540002748	0.10228129124665343	0.09563186229811259	0.08421916051479987	0.06632774148419252	0.04652102043960345	0.030474120522461078	0.01819953283285659	0.01016359177419422	0.005296226438662453	0.0026023125189968813	0.001228291508966528	0.0005246262038297712	0.0001998576014589605	9.576510069908524e-05	4.9964400364740124e-05	2.0818500151975052e-05	8.32740006079002e-06	0.0	0.0	0.0	0.0	0.0	0.0	0.0	0.0	0.0	0.0	0.0	0.0	0.0	0.0
0.4487496359172804	0.07096492323055799	0.044459701244122664	0.03385345150418175	0.027183456081221653	0.024245828652269794	0.02343028336037948	0.022231931094744726	0.02192818208296925	0.019473224316564723	0.020122331793783546	0.02055507011192943	0.02083385345150418	0.021337327840885448	0.024025298547830067	0.025739608038946447	0.02568551574917821	0.024478841592809886	0.022169516914242918	0.017958640203054134	0.013901718470436484	0.010015395497857113	0.006761536221029418	0.004377314525860276	0.002667165980110681	0.001556193567178463	0.0007240044938209961	0.0003162318478758374	0.00016227686930470604	4.160945366787334e-05	2.080472683393667e-05	1.2482836100362002e-05	4.160945366787334e-06	4.160945366787334e-06	8.321890733574668e-06	0.0	0.0	0.0	0.0	0.0	0.0	0.0	0.0	0.0	0.0	0.0	0.0	0.0	0.0	0.0
0.5653760896014933	0.07321788696478275	0.04397989966499442	0.033383889731495524	0.02675461257687628	0.023287888131468856	0.021367022783713063	0.018762812713545227	0.017691961532692212	0.017766962782713044	0.016991949865831097	0.01752945882431374	0.017904465074417907	0.01837530625510425	0.01777529625493758	0.016058600976682946	0.014183569726162103	0.012058534308905149	0.00928765479424657	0.006545942432373873	0.004750079167986133	0.003066717778629644	0.001929198819980333	0.0010333505558425974	0.0004750079167986133	0.00022500375006250103	8.75014583576393e-05	6.250104168402807e-05	6.250104168402807e-05	8.333472224537076e-06	0.0	0.0	0.0	0.0	0.0	0.0	0.0	0.0	0.0	0.0	0.0	0.0	0.0	0.0	0.0	0.0	0.0	0.0	0.0	0.0
0.512618802578344	0.10389626623444265	0.06300859586914946	0.04744603102512927	0.039008495868732784	0.03401680840336835	0.030787628281784506	0.028070950295626233	0.025825107604615018	0.02399593331638882	0.02123342180592419	0.019254246892695386	0.015529231371797382	0.011900049583539931	0.008645869357788992	0.006304192934137225	0.00393334972229051	0.0022333426389276622	0.001225005104187934	0.00048333534723061345	0.0003125013020887587	0.00013750057291905384	8.750036458485243e-05	4.583352430635128e-05	0.0	0.0	0.0	0.0	0.0	0.0	0.0	0.0	0.0	0.0	0.0	0.0	0.0	0.0	0.0	0.0	0.0	0.0	0.0	0.0	0.0	0.0	0.0	0.0	0.0	0.0
0.010947164031703255	0.13690650552798306	0.15193374789719039	0.10878116552145493	0.08816735435166509	0.07540403237280617	0.06865411815906865	0.06627302628825858	0.05997924390917536	0.052815044818091274	0.046943916707816176	0.04190135835223421	0.030686373793761455	0.022584802858984124	0.01481382288693789	0.008616288509662463	0.005699555585313392	0.003745302679042207	0.002510817438464049	0.0017408334240017408	0.000694659491308387	0.00017157252496171002	2.9292870115413907e-05	0.0	0.0	0.0	0.0	0.0	0.0	0.0	0.0	0.0	0.0	0.0	0.0	0.0	0.0	0.0	0.0	0.0	0.0	0.0	0.0	0.0	0.0	0.0	0.0	0.0	0.0	0.0
0.004677100947081706	0.015959617835456005	0.02602184035384372	0.03220660874780305	0.03894113433233655	0.04547991303840804	0.05250597652703389	0.05211864759731119	0.05181461521161487	0.05524643282550207	0.05876154698341566	0.06133957502103238	0.06728278343731518	0.07255545467418557	0.07044388728311662	0.06473807401730902	0.05772450501028712	0.04991545400781321	0.042198029203768334	0.032410685280667706	0.02058257602892056	0.01293595328729811	0.0074050627639459235	0.003373510033068728	0.0016326122629172115	0.0008412950946665223	0.0005455923633728437	0.00024572480487784564	7.49668896237495e-05	2.0824136006597087e-05	0.0	0.0	0.0	0.0	0.0	0.0	0.0	0.0	0.0	0.0	0.0	0.0	0.0	0.0	0.0	0.0	0.0	0.0	0.0	0.0
0.12589999916763084	0.10561932428270586	0.07492987289722738	0.06278560667227129	0.05150284254072366	0.04528920666894181	0.040619615611916196	0.03976643721023148	0.03853453083511599	0.04011603226262912	0.03952088830438076	0.04046146546916488	0.041468632167739036	0.04264643454665013	0.044202964898992	0.04501452484205795	0.03829730562098902	0.02832968478179442	0.022307493819658894	0.015020101715512863	0.008594211704775302	0.004736180590815638	0.0028258933402142516	0.0008531784016847152	0.0004786122741158158	0.00017895937206069637	0.0	0.0	0.0	0.0	0.0	0.0	0.0	0.0	0.0	0.0	0.0	0.0	0.0	0.0	0.0	0.0	0.0	0.0	0.0	0.0	0.0	0.0	0.0	0.0
0.5362221620382909	0.07319430845190725	0.04564071581842045	0.03345763629924377	0.02737859627924418	0.024391158517530886	0.022837024228661903	0.020707901918710026	0.020203745755296765	0.018620445407387345	0.018603779087935667	0.019424595320930813	0.020057915460094583	0.019966250703110353	0.01919960000833316	0.01790796025082811	0.01579967084019083	0.01317889210641445	0.010766442365784046	0.008512322659944584	0.005808212328909814	0.003874919272515156	0.002233286806524864	0.0009874794275119268	0.000541655382179538	0.00031666006958188373	8.333159725839046e-05	4.166579862919523e-05	2.0832899314597614e-05	1.666631945167809e-05	4.166579862919522e-06	0.0	0.0	0.0	0.0	0.0	0.0	0.0	0.0	0.0	0.0	0.0	0.0	0.0	0.0	0.0	0.0	0.0	0.0	0.0
0.46534806104974563	0.1437160678497173	0.0865496393765026	0.06348723546985222	0.049862292240449	0.04066649722292824	0.03419569085128812	0.029183211736617764	0.02220824079899667	0.019054087274636356	0.015299936250265624	0.010924954479356336	0.00741663576401765	0.004774980104249565	0.0036708180382581737	0.0016999929166961803	0.0007749967708467881	0.0006041641493160445	0.00019999916667013887	0.0001708326215307436	0.0001916658680588831	0.0	0.0	0.0	0.0	0.0	0.0	0.0	0.0	0.0	0.0	0.0	0.0	0.0	0.0	0.0	0.0	0.0	0.0	0.0	0.0	0.0	0.0	0.0	0.0	0.0	0.0	0.0	0.0	0.0
0.000528992539955598	0.09662652710149576	0.22546745029761037	0.1571274455491734	0.1277162933867602	0.11047196964332574	0.09116165928715131	0.07337584711699066	0.051083185118231914	0.0323435202579151	0.018348127074837867	0.009913403504679709	0.0034780218178183013	0.00141620050066853	0.0006706125900224509	0.0001916035971492717	7.914061621382961e-05	0.0	0.0	0.0	0.0	0.0	0.0	0.0	0.0	0.0	0.0	0.0	0.0	0.0	0.0	0.0	0.0	0.0	0.0	0.0	0.0	0.0	0.0	0.0	0.0	0.0	0.0	0.0	0.0	0.0	0.0	0.0	0.0	0.0
0.14807532077987	0.08937677053824362	0.05421179803366106	0.040501583069488416	0.033190301616397265	0.029411764705882353	0.026374770871521413	0.025470754874187634	0.025004165972337945	0.025912347942009663	0.02766205632394601	0.03013247792034661	0.03185719046825529	0.03558573571071488	0.03873937677053824	0.043817697050491586	0.04679220129978337	0.04987502082986169	0.048046158973504415	0.043884352607898684	0.03528578570238294	0.0267455424095984	0.018663556073987668	0.011623062822862856	0.006603066155640726	0.003970171638060323	0.0017455424095984002	0.0009331778036993834	0.00038743542742876187	5.415764039326779e-05	4.999166805532411e-05	1.6663889351774705e-05	0.0	0.0	0.0	0.0	0.0	0.0	0.0	0.0	0.0	0.0	0.0	0.0	0.0	0.0	0.0	0.0	0.0	0.0
0.17500270785945793	0.04433390823272594	0.029815615600603227	0.02441239449762958	0.022354421309604154	0.019759042167620665	0.01900084151940077	0.018905024953966388	0.018509260879346113	0.01895501620549737	0.019613234350655304	0.02022146124428225	0.02248356537605919	0.026770315194840903	0.03408153573124703	0.042946651002741185	0.05303238599911682	0.0620974662767349	0.06513860074486964	0.06431791103223602	0.058548087418035175	0.04844568867114921	0.03522716857883204	0.02452070887594671	0.014984877646411878	0.008940102148790628	0.004236758567250731	0.001945492872080719	0.0009789953424817323	0.00032910907257896536	7.915281492405496e-05	1.249781288274552e-05	0.0	0.0	0.0	0.0	0.0	0.0	0.0	0.0	0.0	0.0	0.0	0.0	0.0	0.0	0.0	0.0	0.0	0.0
0.4280591270882533	0.38718329980465904	0.13219460792276327	0.03959715610201047	0.009742058285747606	0.0032195857438575884	4.165052708742029e-06	0.0	0.0	0.0	0.0	0.0	0.0	0.0	0.0	0.0	0.0	0.0	0.0	0.0	0.0	0.0	0.0	0.0	0.0	0.0	0.0	0.0	0.0	0.0	0.0	0.0	0.0	0.0	0.0	0.0	0.0	0.0	0.0	0.0	0.0	0.0	0.0	0.0	0.0	0.0	0.0	0.0	0.0	0.0
0.4817958687018956	0.0893183816512691	0.05423110099886237	0.040629570826718	0.03318289974288774	0.028849078854704488	0.025819571368445617	0.02402770311660062	0.02328178586757677	0.02297758497831006	0.022998420655657093	0.022119155071612225	0.021727444337487967	0.021727444337487967	0.020089760098011025	0.017047751205343936	0.014955849199701634	0.012063857183933192	0.008530126305876077	0.005696474186679335	0.004017118592508324	0.0020877348701728946	0.001333483350210232	0.0006792430815133369	0.00040837927600188357	0.0002958666183278952	6.250703204110462e-05	4.5838490163476726e-05	0.0	0.0	0.0	0.0	0.0	0.0	0.0	0.0	0.0	0.0	0.0	0.0	0.0	0.0	0.0	0.0	0.0	0.0	0.0	0.0	0.0	0.0
0.19972336445483216	0.15926124977606687	0.09710990846863062	0.07108783595178876	0.05885171251567532	0.05168168581034634	0.04765297237394126	0.04377424206443442	0.04247855449595254	0.03998300191228487	0.03902894257729339	0.036612547755044224	0.03188391305978078	0.024805542709778482	0.020656009532260954	0.012644410837114158	0.009357280639261417	0.00567436163431614	0.003645423223220721	0.002083098984697555	0.001029050898440592	0.0005374395380519692	0.00031246484770463325	7.915776141850709e-05	2.499718781637066e-05	2.083098984697555e-05	0.0	0.0	0.0	0.0	0.0	0.0	0.0	0.0	0.0	0.0	0.0	0.0	0.0	0.0	0.0	0.0	0.0	0.0	0.0	0.0	0.0	0.0	0.0	0.0
0.8502399960000666	0.08759854002433293	0.03464942250962484	0.015045582573623774	0.006537391043482609	0.002874952084131931	0.001304144930917818	0.0008749854169097181	0.00039582673622106296	0.0002916618056365727	9.999833336111065e-05	8.749854169097182e-05	0.0	0.0	0.0	0.0	0.0	0.0	0.0	0.0	0.0	0.0	0.0	0.0	0.0	0.0	0.0	0.0	0.0	0.0	0.0	0.0	0.0	0.0	0.0	0.0	0.0	0.0	0.0	0.0	0.0	0.0	0.0	0.0	0.0	0.0	0.0	0.0	0.0	0.0
0.5893958333333333	0.19067916666666668	0.102475	0.06057083333333333	0.03360833333333333	0.0142875	0.0059791666666666665	0.0020625	0.0004916666666666666	0.000225	0.000225	0.0	0.0	0.0	0.0	0.0	0.0	0.0	0.0	0.0	0.0	0.0	0.0	0.0	0.0	0.0	0.0	0.0	0.0	0.0	0.0	0.0	0.0	0.0	0.0	0.0	0.0	0.0	0.0	0.0	0.0	0.0	0.0	0.0	0.0	0.0	0.0	0.0	0.0	0.0
0.9306355253023585	0.05361893461562481	0.010499802244010075	0.002701971314973251	0.0004537979558275568	9.57555319636129e-05	7.493911197152314e-05	0.00017902121193197194	0.00012073523595412061	6.661254397468723e-05	0.00013322508794937445	9.991881596203085e-05	0.00012073523595412061	9.159224796519494e-05	0.00013322508794937445	0.0002081641999208976	0.0002331439039114053	0.00015820479193988217	0.00014155165594621037	7.077582797310518e-05	6.661254397468723e-05	1.6653135993671807e-05	2.9142987988925663e-05	2.9142987988925663e-05	2.081641999208976e-05	0.0	0.0	0.0	0.0	0.0	0.0	0.0	0.0	0.0	0.0	0.0	0.0	0.0	0.0	0.0	0.0	0.0	0.0	0.0	0.0	0.0	0.0	0.0	0.0	0.0
0.1612954252174999	0.10077009532531324	0.06942097156891312	0.05378179244890313	0.04400782583357615	0.037368355326145776	0.03519960038296632	0.03334304624734629	0.03054572701161387	0.03166964991882779	0.030816301044832035	0.03094534404528993	0.03556591599716938	0.03862964658868584	0.040665195853973275	0.04062356907963202	0.040919119177454936	0.03767223077883695	0.03131582233692711	0.024988552637056155	0.019098364067768388	0.013308079756899637	0.0081047329642426	0.005199184115222911	0.002843108687507805	0.0011988511010281814	0.00045789451775381923	0.000224784581442784	2.0813387170628147e-05	0.0	0.0	0.0	0.0	0.0	0.0	0.0	0.0	0.0	0.0	0.0	0.0	0.0	0.0	0.0	0.0	0.0	0.0	0.0	0.0	0.0
0.08967729838961688	0.017057977958792526	0.012016416324659903	0.009053978042124123	0.007729005645715714	0.007266515280931647	0.006929022312035166	0.0061832045165725715	0.006095706339451262	0.0061998708360242495	0.006745692798066707	0.008166496531322264	0.010174788025249473	0.016762150788525238	0.02610778942105373	0.041932459740422076	0.06448615653840545	0.0848773983875336	0.0995395929251474	0.10563946584446157	0.09872294327201517	0.08306076956730069	0.06509864377825463	0.04810733109726881	0.03223266181954543	0.018662111206016543	0.010633111810170622	0.005999875002604112	0.002862440365825712	0.0011124768233995125	0.000541655382179538	0.0002666611112268494	4.166579862919523e-05	1.2499739588758568e-05	4.166579862919522e-06	0.0	0.0	0.0	0.0	0.0	0.0	0.0	0.0	0.0	0.0	0.0	0.0	0.0	0.0	0.0
0.1854366990517773	0.2612403552918826	0.1528571666638892	0.11315763160964554	0.09182262069425234	0.07487043178295866	0.05372289899511724	0.0333544419817688	0.019064442481710468	0.009528055060242971	0.0033579415734830936	0.0012123585581682137	0.00027913410102154747	7.082507040845234e-05	2.4997083673571416e-05	0.0	0.0	0.0	0.0	0.0	0.0	0.0	0.0	0.0	0.0	0.0	0.0	0.0	0.0	0.0	0.0	0.0	0.0	0.0	0.0	0.0	0.0	0.0	0.0	0.0	0.0	0.0	0.0	0.0	0.0	0.0	0.0	0.0	0.0	0.0
0.0093982378304068	0.03146493365827241	0.038567768543398114	0.03452269366160512	0.03022349976046158	0.025970130600512405	0.02429961048969985	0.02159178487366952	0.020666958278656087	0.019479680893165863	0.018958945197775415	0.02131267054094024	0.023699722968610053	0.028702951529921472	0.037559624237122204	0.0507904767856027	0.0640588223041513	0.07550667583161491	0.08298444041742173	0.08323855943677227	0.07451936095315462	0.06066362557020559	0.0458080776521069	0.03141494303151492	0.020108729613197526	0.012072736361932138	0.00622383303130663	0.0033285425649357413	0.0016663542252494325	0.0007331958591097502	0.00023328959153492054	0.000129142452456831	7.498594013622446e-05	1.6663542252494324e-05	8.331771126247162e-06	0.0	0.0	0.0	0.0	0.0	0.0	0.0	0.0	0.0	0.0	0.0	0.0	0.0	0.0	0.0
0.7457885274827712	0.11317292006525285	0.0643539634450844	0.04020458101674601	0.020458101674601326	0.007378399973366182	0.003782834504111596	0.0017936212005193594	0.0010944834703865232	0.0004785764224123581	0.0003495688650664181	0.00032876119452675034	0.0003162765922029497	0.0001872690348570097	7.490761394280387e-05	9.987681859040517e-05	3.7453806971401934e-05	2.9130738755534842e-05	6.658454572693678e-05	4.161534107933549e-06	0.0	0.0	0.0	0.0	0.0	0.0	0.0	0.0	0.0	0.0	0.0	0.0	0.0	0.0	0.0	0.0	0.0	0.0	0.0	0.0	0.0	0.0	0.0	0.0	0.0	0.0	0.0	0.0	0.0	0.0
0.12933696109599543	0.02408739963583485	0.0164915979516752	0.013004112482864654	0.011316619514085358	0.009858292257115596	0.009041628993212529	0.009320794496689598	0.008724963645984808	0.00899996250015625	0.00931662784738397	0.010212457448093966	0.012545781059245587	0.01777492593780859	0.027045720642830656	0.041083162153491025	0.05852475614684939	0.0767663468068883	0.08914129524460315	0.09170795121686993	0.08732046949804376	0.07557468510547873	0.05856642263990567	0.04103732901112912	0.02814154941021079	0.017137428594047526	0.009399960833496528	0.0044791480035499855	0.002258323923650318	0.0010374956771013455	0.0004499981250078125	0.00022083241319827834	4.1666493056278935e-05	1.2499947916883679e-05	4.166649305627893e-06	4.166649305627893e-06	4.166649305627893e-06	4.166649305627893e-06	4.166649305627893e-06	0.0	0.0	0.0	0.0	0.0	0.0	0.0	0.0	0.0	0.0	0.0
0.10568276011446327	0.034605564048201205	0.023180063063100588	0.017136168812505986	0.013837227222932642	0.01269592672350954	0.011158919846549232	0.010921496020026908	0.010646584220895795	0.010275869825097782	0.010192563219300474	0.011404674333651287	0.013541488772352204	0.018181666715262185	0.02796602756615586	0.04151168166879793	0.057731477817533544	0.07521336904409835	0.0877635092074626	0.09004611020630882	0.08618068369731378	0.07238094444698992	0.05554051408506438	0.04021209861835994	0.0269996709389071	0.016444723984388343	0.00888464950828276	0.0049817350266789405	0.0025325208162381234	0.001270425738408927	0.0005581542588419549	0.00021243184478313208	5.831462405811469e-05	3.332264231892268e-05	1.2495990869596004e-05	4.165330289865335e-06	0.0	0.0	0.0	0.0	0.0	0.0	0.0	0.0	0.0	0.0	0.0	0.0	0.0	0.0
0.026656635270057943	0.04708244311616191	0.03179426215198397	0.023189984121573876	0.019744116253356498	0.019315980679862663	0.018667542335541902	0.01963188653991637	0.019773212845729866	0.019781526157836543	0.020658580585090906	0.022657932146746586	0.027720739219712527	0.03311192212089219	0.04402730091695833	0.053255077355369156	0.06646077363682465	0.0799449658738538	0.08253040593903017	0.08244727281796341	0.07336497934141942	0.05539991187889167	0.040930592157221356	0.02789531877395273	0.01939911380092943	0.011854783064120576	0.006683902933767843	0.0034375545561107002	0.0016294091729085786	0.0006276550640540697	0.00024524270714695444	3.325324842670568e-05	4.5723216586720315e-05	0.0	0.0	0.0	0.0	0.0	0.0	0.0	0.0	0.0	0.0	0.0	0.0	0.0	0.0	0.0	0.0	0.0
0.0007910239596994109	0.02821873894127688	0.1103644955140615	0.10351173005266555	0.08385270301213597	0.0733279210641354	0.06609629675888341	0.06103374341680718	0.059626553425341906	0.060267699161098275	0.060492516497012844	0.05894793813359978	0.054268406919378	0.04621245238243927	0.03818564083348946	0.030362830200462123	0.020112824996357127	0.014442432190511875	0.010970253335831303	0.008051791252940319	0.005112512750057245	0.002860176106913133	0.0013197610274984907	0.0009409021836424572	0.00039551197984970547	0.00015404150794146422	7.910239596994108e-05	0.0	0.0	0.0	0.0	0.0	0.0	0.0	0.0	0.0	0.0	0.0	0.0	0.0	0.0	0.0	0.0	0.0	0.0	0.0	0.0	0.0	0.0	0.0
0.10902718811914157	0.11245275793749895	0.07318981735844031	0.06085693355310257	0.05167074571699715	0.04776234953299036	0.04218903484674425	0.04190599870136357	0.041643774037260876	0.04116927226412267	0.03982068827730883	0.040170321162779084	0.041930972478897155	0.04283835306261759	0.040503304863226945	0.03546692639395302	0.03293208797429366	0.027854086542463748	0.024282836355160414	0.017885387010305846	0.013040474168789437	0.00855768110151008	0.0054359589098113646	0.003621197742370511	0.0016815676872617086	0.0011321445815227346	0.00042455421807102543	0.0002913607378918802	0.00012903118392354693	0.0001082197026455555	2.497377753358973e-05	0.0	0.0	0.0	0.0	0.0	0.0	0.0	0.0	0.0	0.0	0.0	0.0	0.0	0.0	0.0	0.0	0.0	0.0	0.0
0.2491614618272424	0.06701222078241341	0.04125399477502177	0.03051653951441869	0.02497906258723922	0.021116578680922163	0.01938325256978096	0.017787425885725475	0.017212428281548828	0.017295761267661386	0.017874925521143663	0.018458256423931566	0.020104082899654586	0.024162399323336154	0.030208207465802227	0.036554014358273504	0.044791480035499855	0.05187478385506727	0.05473727192803363	0.05075812184115899	0.04260815579935084	0.03468735546935221	0.026345723559485168	0.01732909446210641	0.010499956250182291	0.006095807934133608	0.0034208190799205	0.0018166590972537614	0.000974995937516927	0.0004708313715359519	0.00025833225694892937	9.999958333506943e-05	7.083303819567418e-05	4.1666493056278935e-05	2.9166545139395252e-05	8.333298611255787e-06	0.0	0.0	0.0	0.0	0.0	0.0	0.0	0.0	0.0	0.0	0.0	0.0	0.0	0.0
0.33337639929649665	0.23208942161022247	0.14202182194030225	0.09130956647856565	0.06420718340265565	0.044760817197489394	0.032320310741762594	0.023438997757791465	0.015086979353343724	0.00930641571713164	0.005101232797926165	0.0027173233531436764	0.0016712372156604512	0.0012169607655183336	0.0005042885363962957	0.0005167915579598403	0.0002458927574163756	0.00010835952021738586	0.0	0.0	0.0	0.0	0.0	0.0	0.0	0.0	0.0	0.0	0.0	0.0	0.0	0.0	0.0	0.0	0.0	0.0	0.0	0.0	0.0	0.0	0.0	0.0	0.0	0.0	0.0	0.0	0.0	0.0	0.0	0.0
0.07438498552294458	0.06636532172391527	0.04229799820859458	0.03316599662549211	0.028458349823984003	0.02590872164476014	0.024817214156268877	0.023971504155643968	0.024713062678359404	0.025587935092798966	0.026496135980169557	0.02872081154831587	0.032732726477388716	0.03763201199825025	0.04261461870143937	0.05023434082529631	0.056700064573916305	0.06258254004624325	0.06483221196908784	0.059412169058678944	0.04862207594725769	0.03847772199887516	0.02966650696773387	0.020838627700127066	0.013456370945903722	0.007990501385214656	0.00468265044680984	0.0021080259128877037	0.0010040202470473056	0.0006665694586206178	0.0005290895077801154	0.00024163142874997396	8.74872414439561e-05	0.0	0.0	0.0	0.0	0.0	0.0	0.0	0.0	0.0	0.0	0.0	0.0	0.0	0.0	0.0	0.0	0.0
0.992632811490814	0.005433718221707371	0.0008583941362513178	0.000570873770225391	0.00020001416767020998	9.584012200864227e-05	2.5001770958776247e-05	2.9168732785238955e-05	7.083835104986603e-05	2.9168732785238955e-05	3.750265643816437e-05	1.6667847305850833e-05	0.0	0.0	0.0	0.0	0.0	0.0	0.0	0.0	0.0	0.0	0.0	0.0	0.0	0.0	0.0	0.0	0.0	0.0	0.0	0.0	0.0	0.0	0.0	0.0	0.0	0.0	0.0	0.0	0.0	0.0	0.0	0.0	0.0	0.0	0.0	0.0	0.0	0.0
0.018603236504841424	0.039398030098495074	0.02536123193840308	0.019311534423278837	0.01544089462193557	0.013536823158842057	0.013082679199373365	0.012682699198373415	0.0124035464893422	0.012016065863373499	0.01294935253237338	0.014282619202373215	0.01616585837374798	0.023011349432528375	0.034264953418995714	0.04924753762311884	0.06886738996383514	0.0828333583320834	0.09736596503508158	0.0988992217055814	0.08907054647267637	0.07390463810142826	0.05728880222655534	0.04037298135093245	0.02546122693865307	0.015795043581154276	0.009091212106061364	0.004795593553655651	0.002462376881155942	0.0011749412529373532	0.00047497625118744064	0.0001833241671249771	0.00011666083362498542	3.749812509374531e-05	4.583104178124427e-05	0.0	0.0	0.0	0.0	0.0	0.0	0.0	0.0	0.0	0.0	0.0	0.0	0.0	0.0	0.0
0.7738759421835743	0.0677580510081208	0.042770655122270324	0.02917071178870088	0.02222907404552481	0.016508264548897714	0.012108282882154658	0.008949962708488714	0.006845804809146629	0.005429144045233145	0.004045816475764684	0.002687488802129991	0.002458323090320457	0.0017749926041974826	0.001170828454881438	0.000741663576401765	0.00045833142361906824	0.00027916550347706885	0.0001874992187532552	0.00014999937500260416	0.00014166607639134836	0.00010833288194632522	7.916633680692997e-05	2.4999895833767358e-05	3.749984375065104e-05	4.166649305627893e-06	4.166649305627893e-06	0.0	0.0	0.0	0.0	0.0	0.0	0.0	0.0	0.0	0.0	0.0	0.0	0.0	0.0	0.0	0.0	0.0	0.0	0.0	0.0	0.0	0.0	0.0
0.00024562352990154245	0.1808330384463271	0.34008867425740513	0.23159801003309674	0.1385399970858225	0.07183447471951042	0.027447388688828293	0.007426989446514436	0.0012447700922129015	0.0003871692928956516	0.000353864407485273	0.0	0.0	0.0	0.0	0.0	0.0	0.0	0.0	0.0	0.0	0.0	0.0	0.0	0.0	0.0	0.0	0.0	0.0	0.0	0.0	0.0	0.0	0.0	0.0	0.0	0.0	0.0	0.0	0.0	0.0	0.0	0.0	0.0	0.0	0.0	0.0	0.0	0.0	0.0
0.13253207731037844	0.1827646664417819	0.13738375749095255	0.10930231589643641	0.09278578062076519	0.077651870083249	0.06902295906681159	0.06028160567709049	0.04639705484272644	0.03312885479525077	0.023063180120188403	0.014617508526879973	0.009087009574259858	0.004968287086201655	0.003110905660848815	0.001653319340504658	0.0007995902100173661	0.0007787675482981639	0.0002498719406304269	0.0001457586320344157	0.00016658129375361793	7.496158218912807e-05	3.331625875072359e-05	0.0	0.0	0.0	0.0	0.0	0.0	0.0	0.0	0.0	0.0	0.0	0.0	0.0	0.0	0.0	0.0	0.0	0.0	0.0	0.0	0.0	0.0	0.0	0.0	0.0	0.0	0.0
0.3679048848540374	0.08758589097572149	0.0573439386998709	0.04373464373464373	0.03448548702785991	0.030458501644942324	0.026593928288843542	0.026281597468038147	0.024141090242785157	0.022054720359805106	0.02191729479865073	0.021467538416690957	0.021600799566901262	0.02338316745096406	0.02471994336401116	0.026377378919751802	0.027539249573147878	0.025540332319993336	0.023662182984216882	0.019377004122766835	0.015445800191562904	0.011102319576895848	0.007279390330237788	0.004335151792778912	0.0027318535793112064	0.0014367217757048265	0.0007329363261566652	0.000428934327239412	0.00020405613625952608	9.161704076958314e-05	4.164410944071961e-05	0.0	0.0	0.0	0.0	0.0	0.0	0.0	0.0	0.0	0.0	0.0	0.0	0.0	0.0	0.0	0.0	0.0	0.0	0.0
0.43979892716732194	0.08336942760045313	0.049543546345038984	0.03841124142067035	0.033396914773105885	0.029082261611248085	0.024921703205170922	0.021689878056906777	0.02037799027120677	0.02008229492903312	0.021989738122209637	0.02282268274805091	0.02449690144599187	0.02469264343306457	0.024330312520823617	0.023922169654161392	0.02241870460451789	0.018837042713400413	0.015580229226361032	0.013452055707336576	0.009803758246151796	0.007238288798560671	0.00425634703804891	0.002461351369360965	0.001449323648963817	0.0006621909775438129	0.0003498367428533351	0.00026654228026920773	0.00018741254081428666	8.329446258412741e-05	2.498833877523822e-05	0.0	0.0	0.0	0.0	0.0	0.0	0.0	0.0	0.0	0.0	0.0	0.0	0.0	0.0	0.0	0.0	0.0	0.0	0.0
0.522905963675454	0.1989308466977496	0.10881530647533573	0.0680699824585526	0.043703620371412025	0.02687883068128315	0.014220655575138644	0.008466560834656233	0.003862451719353508	0.0018249771877851526	0.001145819010595701	0.0005708261980058582	0.0003374957813027337	0.0001624979687753903	0.00010416536459960917	0.0	0.0	0.0	0.0	0.0	0.0	0.0	0.0	0.0	0.0	0.0	0.0	0.0	0.0	0.0	0.0	0.0	0.0	0.0	0.0	0.0	0.0	0.0	0.0	0.0	0.0	0.0	0.0	0.0	0.0	0.0	0.0	0.0	0.0	0.0
0.0005375134378359459	0.003941765210796936	0.37081343700259173	0.3602465061626541	0.1723043076076902	0.06293073993516504	0.021021358867305016	0.0063626590664766615	0.0018417127094844039	0.0	0.0	0.0	0.0	0.0	0.0	0.0	0.0	0.0	0.0	0.0	0.0	0.0	0.0	0.0	0.0	0.0	0.0	0.0	0.0	0.0	0.0	0.0	0.0	0.0	0.0	0.0	0.0	0.0	0.0	0.0	0.0	0.0	0.0	0.0	0.0	0.0	0.0	0.0	0.0	0.0
0.5339951802398186	0.11043682731141749	0.06400173745254374	0.049258450242449806	0.03987787713370449	0.035183414010717076	0.03088990147474638	0.02809160050285886	0.023860736496109525	0.021830924149337388	0.018247428277875462	0.01394556260467525	0.010345360458754296	0.007434292134268328	0.005249946748750162	0.00334125489180599	0.001954634111706504	0.0009063153894023748	0.0005178945082299285	0.00032577235195108405	0.0001670627445902995	4.5942254762332366e-05	5.011882337708985e-05	4.176568614757488e-05	0.0	0.0	0.0	0.0	0.0	0.0	0.0	0.0	0.0	0.0	0.0	0.0	0.0	0.0	0.0	0.0	0.0	0.0	0.0	0.0	0.0	0.0	0.0	0.0	0.0	0.0
0.2858946421056579	0.0775413435777351	0.0470539706084558	0.035687351302702904	0.0290540456081433	0.025166561805992475	0.023308236215682433	0.021554076858013093	0.020895746267723884	0.021470743871900535	0.021154078524672815	0.02201240828163216	0.024912396198349174	0.027895717101178746	0.03223736567764301	0.03812900779580085	0.041728992795863354	0.04149149378544256	0.04055816434098191	0.03589151711867867	0.02893321277828009	0.021012412448281465	0.014729105295394602	0.009441627326552807	0.005687476302182074	0.003279153003529152	0.0015541601909992043	0.000899996250015625	0.00040416498264590566	0.00017499927083637151	0.00017916592014199942	4.1666493056278935e-05	2.4999895833767358e-05	0.0	0.0	0.0	0.0	0.0	0.0	0.0	0.0	0.0	0.0	0.0	0.0	0.0	0.0	0.0	0.0	0.0
0.5853341796043127	0.11053440342071638	0.0663640691158417	0.04668826884692795	0.03791934258107081	0.030820687984900744	0.02355500622176197	0.019508773101945032	0.015550229244786665	0.015095080214796937	0.01182134774221027	0.009821197417759999	0.007608087455424625	0.0060463834442672105	0.004280071153573129	0.003273732472586666	0.0027768266508547616	0.001436433635930884	0.001131609056212993	0.00027141914632414964	0.00016285148779448977	0.0	0.0	0.0	0.0	0.0	0.0	0.0	0.0	0.0	0.0	0.0	0.0	0.0	0.0	0.0	0.0	0.0	0.0	0.0	0.0	0.0	0.0	0.0	0.0	0.0	0.0	0.0	0.0	0.0
0.002409939439345695	0.0008490978335518512	0.2849555680422884	0.5605003017627105	0.1323926661255749	0.018892426796528687	0.0	0.0	0.0	0.0	0.0	0.0	0.0	0.0	0.0	0.0	0.0	0.0	0.0	0.0	0.0	0.0	0.0	0.0	0.0	0.0	0.0	0.0	0.0	0.0	0.0	0.0	0.0	0.0	0.0	0.0	0.0	0.0	0.0	0.0	0.0	0.0	0.0	0.0	0.0	0.0	0.0	0.0	0.0	0.0
0.5703589692252504	0.15720232583360447	0.09730877359828483	0.07298679413703064	0.045865972587197906	0.026770444894928715	0.014131858414462213	0.006573733430104029	0.0034954242477329795	0.0018603331915142112	0.0010636434166729233	0.0006632129539254699	0.00020021523137372674	0.0001126210676477213	0.0001668460261447723	0.00016267487549115298	6.256725980428961e-05	0.00014599027287667577	0.0001751883274520109	7.090956111152822e-05	0.000108449916994102	0.00012513451960857923	0.00015016142353029506	9.593646503324407e-05	3.7540355882573766e-05	7.090956111152822e-05	2.919805457533515e-05	4.171150653619308e-06	0.0	0.0	0.0	0.0	0.0	0.0	0.0	0.0	0.0	0.0	0.0	0.0	0.0	0.0	0.0	0.0	0.0	0.0	0.0	0.0	0.0	0.0
0.7776195970680767	0.14456656179700664	0.051059626287697044	0.017523471158076485	0.005545087036283795	0.0021997725518191702	0.0009131131347173914	0.0005229647953381424	4.980617098458499e-05	0.0	0.0	0.0	0.0	0.0	0.0	0.0	0.0	0.0	0.0	0.0	0.0	0.0	0.0	0.0	0.0	0.0	0.0	0.0	0.0	0.0	0.0	0.0	0.0	0.0	0.0	0.0	0.0	0.0	0.0	0.0	0.0	0.0	0.0	0.0	0.0	0.0	0.0	0.0	0.0	0.0
0.38328520666727695	0.3705240120164102	0.16402732817948057	0.06104319749685859	0.017088433789080378	0.0029167256114305687	0.0008820910550974045	0.00023300518436535214	0.0	0.0	0.0	0.0	0.0	0.0	0.0	0.0	0.0	0.0	0.0	0.0	0.0	0.0	0.0	0.0	0.0	0.0	0.0	0.0	0.0	0.0	0.0	0.0	0.0	0.0	0.0	0.0	0.0	0.0	0.0	0.0	0.0	0.0	0.0	0.0	0.0	0.0	0.0	0.0	0.0	0.0
0.9206883775919273	0.06596119342094856	0.011785177568615043	0.0011697756611730226	0.0003954757573360753	0.0	0.0	0.0	0.0	0.0	0.0	0.0	0.0	0.0	0.0	0.0	0.0	0.0	0.0	0.0	0.0	0.0	0.0	0.0	0.0	0.0	0.0	0.0	0.0	0.0	0.0	0.0	0.0	0.0	0.0	0.0	0.0	0.0	0.0	0.0	0.0	0.0	0.0	0.0	0.0	0.0	0.0	0.0	0.0	0.0
0.0007069283133106284	0.00513978467795257	0.25585814859633144	0.2845303293038419	0.19767794841086675	0.13079837156983828	0.07209421275215509	0.03456463611904673	0.012945104937270508	0.003842363302935416	0.0017091031574745193	0.0001330688589761183	0.0	0.0	0.0	0.0	0.0	0.0	0.0	0.0	0.0	0.0	0.0	0.0	0.0	0.0	0.0	0.0	0.0	0.0	0.0	0.0	0.0	0.0	0.0	0.0	0.0	0.0	0.0	0.0	0.0	0.0	0.0	0.0	0.0	0.0	0.0	0.0	0.0	0.0
0.7607086043625643	0.1002773451489585	0.04934328333347215	0.02891718790342059	0.02001798995560812	0.01284699376181632	0.009394754595350928	0.006662946521525482	0.004368394313175144	0.002677671633338053	0.002082170787976713	0.0009702915871971483	0.0006996093847601756	0.0004289271823232029	0.0002873395687407864	9.57798562469288e-05	9.57798562469288e-05	7.495814836716167e-05	2.082170787976713e-05	2.4986049455720556e-05	4.164341575953426e-06	0.0	0.0	0.0	0.0	0.0	0.0	0.0	0.0	0.0	0.0	0.0	0.0	0.0	0.0	0.0	0.0	0.0	0.0	0.0	0.0	0.0	0.0	0.0	0.0	0.0	0.0	0.0	0.0	0.0
0.00030803556561990076	0.00019980685337507077	7.492757001565154e-05	6.243964167970961e-05	0.0006327217023543907	0.02092976789103866	0.11866862033367745	0.17945985547304272	0.1757634286856039	0.18033401045655867	0.1613481967431483	0.09610709647340904	0.046592460621399316	0.015930433913883248	0.002547537380532152	0.0010115221952112959	2.9138499450531152e-05	0.0	0.0	0.0	0.0	0.0	0.0	0.0	0.0	0.0	0.0	0.0	0.0	0.0	0.0	0.0	0.0	0.0	0.0	0.0	0.0	0.0	0.0	0.0	0.0	0.0	0.0	0.0	0.0	0.0	0.0	0.0	0.0	0.0
0.6324030633078057	0.15525703952467063	0.08435346372113565	0.05134540545495454	0.033183056807859934	0.02063732802226648	0.012412396563361973	0.005612453229556421	0.002545812118232348	0.0014291547570436914	0.0005499954167048608	0.00024999791668402763	2.083315972366897e-05	0.0	0.0	0.0	0.0	0.0	0.0	0.0	0.0	0.0	0.0	0.0	0.0	0.0	0.0	0.0	0.0	0.0	0.0	0.0	0.0	0.0	0.0	0.0	0.0	0.0	0.0	0.0	0.0	0.0	0.0	0.0	0.0	0.0	0.0	0.0	0.0	0.0
0.23116297860465893	0.2715754751165144	0.15396149088500993	0.103907138305449	0.0768266423433667	0.056230971390967895	0.03975443462904885	0.028125898067047343	0.01725538215486112	0.00985010349897334	0.005406103315715601	0.0029112990891257354	0.0015910103748870258	0.0010120825159621657	0.00022074227714401142	0.00020824743126793532	0.0	0.0	0.0	0.0	0.0	0.0	0.0	0.0	0.0	0.0	0.0	0.0	0.0	0.0	0.0	0.0	0.0	0.0	0.0	0.0	0.0	0.0	0.0	0.0	0.0	0.0	0.0	0.0	0.0	0.0	0.0	0.0	0.0	0.0
0.08911138402614434	0.02397119127412002	0.014462646489456922	0.010012281176495077	0.008551029329114715	0.008301242688536875	0.007023167710913595	0.007501925438687788	0.007019004600237297	0.0067608917383068625	0.006864969505214296	0.007764201411294519	0.009733352761183155	0.015595012593409795	0.026194292375262797	0.04470764555275702	0.06683874190795362	0.08686746737162007	0.10067234237422201	0.1058595782768885	0.096317728606815	0.08162194791948545	0.060602402114860225	0.04308403238900106	0.027697175329406132	0.017730688370350325	0.00913386482379634	0.005228867009429446	0.002527008180512479	0.0011531816573343602	0.0005703461626527342	0.0003205595220748944	8.326221352594659e-05	7.07728814970546e-05	4.1631106762973294e-05	4.163110676297329e-06	0.0	0.0	0.0	0.0	0.0	0.0	0.0	0.0	0.0	0.0	0.0	0.0	0.0	0.0
0.32518065823248227	0.12801461074755274	0.07958114747619305	0.06060215250591793	0.04908246003053613	0.040491573442719794	0.039680327493749244	0.037691734859862464	0.036323017335701896	0.03281593869476767	0.030656776399815285	0.027727970512249813	0.025331674786059882	0.022144934289078134	0.0185920930561507	0.014710593207999301	0.01026330131338639	0.007912768179189669	0.006011540493653561	0.00386901914124416	0.0016765749612058028	0.0009443734893144348	0.00039522238539590885	0.0001414480116153779	9.568541962216739e-05	5.8243298900449725e-05	4.160235635746409e-06	0.0	0.0	0.0	0.0	0.0	0.0	0.0	0.0	0.0	0.0	0.0	0.0	0.0	0.0	0.0	0.0	0.0	0.0	0.0	0.0	0.0	0.0	0.0
0.5530138768430182	0.0421559143371806	0.023204516645540064	0.020957035159116684	0.021248915871639202	0.01746697578224031	0.012530022016145174	0.008673026886383347	0.008460370938688372	0.00814347187937821	0.00893988925211822	0.011220728534258456	0.013055407298685703	0.016024251117486156	0.01964357195276536	0.023513076255921007	0.02684885582760691	0.02974681433050904	0.02872940156114484	0.02702815397958503	0.023004369871238908	0.018876342651277602	0.014010274201080792	0.009644572686636868	0.006100306891720595	0.003932050170124758	0.0020181466408699714	0.0009882246981119487	0.0005420641803989592	0.00014594035626125826	8.339448929214758e-05	2.918807125225165e-05	2.0848622323036895e-05	0.0	0.0	0.0	0.0	0.0	0.0	0.0	0.0	0.0	0.0	0.0	0.0	0.0	0.0	0.0	0.0	0.0
0.3084487147970217	0.05549560210165791	0.03374569272628031	0.025262394740021916	0.020695747101053746	0.018170757621843243	0.016570764288482132	0.015312436198182507	0.01504993729192795	0.014429106545389394	0.015370769288461298	0.01576243432319032	0.01792075866350557	0.021504077066345557	0.027720717830342374	0.034562355990183376	0.04301648743130237	0.04837479843833984	0.05118728671963867	0.04946646055641435	0.045933141945241895	0.03608318298673756	0.025666559722667823	0.017829092378781754	0.011733284444648147	0.006520806163307653	0.004016649930625289	0.002004158316007017	0.0012041616493264611	0.0004916646180640914	0.00022083241319827834	0.00015833267361385994	5.8333090278790505e-05	1.2499947916883679e-05	0.0	0.0	0.0	0.0	0.0	0.0	0.0	0.0	0.0	0.0	0.0	0.0	0.0	0.0	0.0	0.0
0.644202324903129	0.2552101995750177	0.071459522519895	0.021678263405691428	0.005487271363693179	0.0019624182325736427	0.0	0.0	0.0	0.0	0.0	0.0	0.0	0.0	0.0	0.0	0.0	0.0	0.0	0.0	0.0	0.0	0.0	0.0	0.0	0.0	0.0	0.0	0.0	0.0	0.0	0.0	0.0	0.0	0.0	0.0	0.0	0.0	0.0	0.0	0.0	0.0	0.0	0.0	0.0	0.0	0.0	0.0	0.0	0.0
0.000450024376320384	1.6667569493347555e-05	4.166892373336889e-05	0.0008542129365340622	0.004991937063257593	0.0209761362073779	0.041423077083342016	0.053073708159191955	0.057615620846129166	0.06376595398917441	0.07292895031814223	0.07267060299099534	0.07835007729585353	0.08429206582023192	0.08509627604828594	0.08092104989020239	0.07768754140849296	0.06766616525061774	0.049581852350335645	0.03435602761816265	0.0239471304695671	0.015046648360119506	0.008279615145820398	0.003825207198723264	0.0015292495010146383	0.00046669194581373157	0.00013750744832011734	8.333784746673778e-06	0.0	0.0	0.0	0.0	0.0	0.0	0.0	0.0	0.0	0.0	0.0	0.0	0.0	0.0	0.0	0.0	0.0	0.0	0.0	0.0	0.0	0.0
0.4755488335854072	0.06982238166068773	0.04326087771708561	0.03261127707710961	0.026553170922757063	0.023311625814031973	0.021153373415163598	0.019449270652350536	0.019115949818548472	0.018865959193196922	0.01862846809911295	0.019849255652913015	0.021157539925586125	0.02378244149177739	0.024953230920507146	0.02536154894191468	0.02498239649346483	0.02199917503093634	0.01991591981967343	0.016716039815173597	0.012432867100817053	0.008249690636601128	0.005003979017453512	0.003508201775766742	0.001870763179714094	0.0011541233870396527	0.0005249803132382536	0.0001291618230983005	6.249765633788733e-05	2.499906253515493e-05	0.0	0.0	0.0	0.0	0.0	0.0	0.0	0.0	0.0	0.0	0.0	0.0	0.0	0.0	0.0	0.0	0.0	0.0	0.0	0.0
0.34437935890278554	0.4524176547540683	0.15229600126652945	0.04077891561747477	0.009786439802354744	0.00034162965678718137	0.0	0.0	0.0	0.0	0.0	0.0	0.0	0.0	0.0	0.0	0.0	0.0	0.0	0.0	0.0	0.0	0.0	0.0	0.0	0.0	0.0	0.0	0.0	0.0	0.0	0.0	0.0	0.0	0.0	0.0	0.0	0.0	0.0	0.0	0.0	0.0	0.0	0.0	0.0	0.0	0.0	0.0	0.0	0.0
0.5945997749906247	0.02801366723613484	0.017634068086170258	0.013383890995458144	0.009471227967831994	0.008337847410308763	0.00797533230551273	0.008079503312638027	0.007896162340097504	0.007691987166131922	0.007483645151881328	0.0072544689362056755	0.008283678486603609	0.010362931788824534	0.013883911829659569	0.01944247676986541	0.026184424351014625	0.030380432518021583	0.03434726446935289	0.03374723946831118	0.030663777657402393	0.025109379557481562	0.01868411183799325	0.013046376932372181	0.008179507479478312	0.00462102587607817	0.0025626067752823035	0.0014583940997541563	0.0007125296887370307	0.00032084670194591444	0.00012917204883536814	3.3334722280095e-05	2.083420142505938e-05	4.166840285011875e-06	0.0	0.0	0.0	0.0	0.0	0.0	0.0	0.0	0.0	0.0	0.0	0.0	0.0	0.0	0.0	0.0
0.43693305165610374	0.1369468021717481	0.08434066277485405	0.062244000816697294	0.05174777387485364	0.04394748136388448	0.03895146067977549	0.0346054643715806	0.029476105353950774	0.02440924868015884	0.019913246746753002	0.014663049864369913	0.009425353450754403	0.005771049747698872	0.003295956931718273	0.0017333983357709247	0.0008791996366530412	0.000462517344400415	0.00017917338566862925	7.500281260547271e-05	0.0	0.0	0.0	0.0	0.0	0.0	0.0	0.0	0.0	0.0	0.0	0.0	0.0	0.0	0.0	0.0	0.0	0.0	0.0	0.0	0.0	0.0	0.0	0.0	0.0	0.0	0.0	0.0	0.0	0.0
0.749125	0.16262083333333333	0.059541666666666666	0.019625	0.0060416666666666665	0.0021458333333333334	0.0006625	0.0002375	0.0	0.0	0.0	0.0	0.0	0.0	0.0	0.0	0.0	0.0	0.0	0.0	0.0	0.0	0.0	0.0	0.0	0.0	0.0	0.0	0.0	0.0	0.0	0.0	0.0	0.0	0.0	0.0	0.0	0.0	0.0	0.0	0.0	0.0	0.0	0.0	0.0	0.0	0.0	0.0	0.0	0.0
0.3411351594521643	0.11724815888566763	0.0717493085407711	0.05372554900196608	0.04547802325968876	0.041245959545469696	0.03796777633376654	0.03568096237795328	0.033631577193508615	0.033277516744976504	0.03277766669999	0.03100736445732947	0.029262054716918257	0.02517161518211203	0.02147689026625346	0.01677829984338032	0.011867273151387917	0.00804342030724116	0.005498350494851544	0.0032906794628278185	0.0018786030857409445	0.0008664067446432737	0.0005081808790696125	0.0002749175247425772	9.580459195574661e-05	4.165417041554201e-05	8.3308340831084e-06	8.3308340831084e-06	4.1654170415542e-06	0.0	0.0	0.0	0.0	0.0	0.0	0.0	0.0	0.0	0.0	0.0	0.0	0.0	0.0	0.0	0.0	0.0	0.0	0.0	0.0	0.0
0.3239319836167349	0.05207894967104304	0.03165403477485511	0.02311657034762355	0.018833254861438078	0.016366598472506363	0.014849938125257811	0.013570776788430048	0.013045778975920934	0.01247911467035554	0.012887446302307074	0.013333277778009259	0.014708272048866463	0.017812425781559244	0.023241569826792388	0.031816534097774594	0.04087899633751526	0.04982062574739272	0.05327894467106387	0.053920608664130565	0.04882479656334765	0.0399581668409715	0.03031237369844292	0.020045749809375794	0.01315411185786726	0.007441635659851418	0.004341648576464264	0.002262490572955946	0.0010791621701576244	0.0006458306423723234	0.00022083241319827834	6.249973958441839e-05	8.333298611255787e-06	1.2499947916883679e-05	4.166649305627893e-06	0.0	0.0	0.0	0.0	0.0	0.0	0.0	0.0	0.0	0.0	0.0	0.0	0.0	0.0	0.0
0.7201969991791701	0.06963304319565335	0.044566480972995946	0.0317873675526352	0.024933229444877313	0.021916575347602718	0.019129086962137658	0.015512435364852646	0.01309161211828284	0.010237457343927734	0.007866633889025462	0.006120807829967375	0.0047083137153595194	0.003166653472277199	0.0020916579514252023	0.001558326840304832	0.0011583285069645542	0.000820829913208695	0.000508331215286603	0.0003541651909783709	0.00017916592014199942	0.00015833267361385994	0.0001208328298632089	8.333298611255787e-05	2.9166545139395252e-05	1.6666597222511573e-05	3.3333194445023147e-05	4.166649305627893e-06	1.6666597222511573e-05	0.0	0.0	0.0	0.0	0.0	0.0	0.0	0.0	0.0	0.0	0.0	0.0	0.0	0.0	0.0	0.0	0.0	0.0	0.0	0.0	0.0
5.409454061251665e-05	0.008596870838881492	0.04330059920106524	0.08261068575233023	0.09161118508655126	0.08783288948069241	0.07485436085219707	0.06713964713715047	0.06437250332889481	0.0625457723035952	0.06199234354194407	0.06088964713715046	0.060286284953395476	0.05853445406125166	0.050927929427430095	0.04126581225033289	0.031058588548601863	0.021504660452729692	0.013606857523302264	0.008859021304926764	0.004469041278295606	0.001710219707057257	0.001252496671105193	0.00046188415446071903	0.00017892809587217044	8.322237017310254e-05	0.0	0.0	0.0	0.0	0.0	0.0	0.0	0.0	0.0	0.0	0.0	0.0	0.0	0.0	0.0	0.0	0.0	0.0	0.0	0.0	0.0	0.0	0.0	0.0
0.15979231083367365	0.0613483127338795	0.03718736196421279	0.027390467300624236	0.022644119779642796	0.019260419878820205	0.01803112003800412	0.016697642244576497	0.015897555568519923	0.01617675248151883	0.016751814779934492	0.017351879786976922	0.019922991657429556	0.024235958895547017	0.031686766066323854	0.04194204372140315	0.05275988232058473	0.0615858384658338	0.06588213723153341	0.06449031978464334	0.059764807854184206	0.04839274254710927	0.03706234842107895	0.025931975964062774	0.016285097552234826	0.010676156583629894	0.005438089126322018	0.0027586321851533918	0.0015501679348596097	0.0005625609441022777	0.000329202330252444	0.00016668472417845267	3.3336944835690535e-05	1.250135431338395e-05	0.0	0.0	0.0	0.0	0.0	0.0	0.0	0.0	0.0	0.0	0.0	0.0	0.0	0.0	0.0	0.0
0.9785176512743166	0.018861635508372533	0.0017415868439363195	0.00041248109461649674	4.1664757031969365e-05	8.332951406393874e-06	2.0832378515984682e-05	8.332951406393874e-06	1.249942710959081e-05	8.332951406393874e-06	1.249942710959081e-05	8.332951406393874e-06	8.332951406393874e-06	2.0832378515984682e-05	1.249942710959081e-05	4.1664757031969365e-05	2.0832378515984682e-05	9.582894117352955e-05	8.332951406393873e-05	3.749828132877243e-05	2.499885421918162e-05	0.0	0.0	0.0	0.0	0.0	0.0	0.0	0.0	0.0	0.0	0.0	0.0	0.0	0.0	0.0	0.0	0.0	0.0	0.0	0.0	0.0	0.0	0.0	0.0	0.0	0.0	0.0	0.0	0.0
0.7215055913870974	0.1863990133826642	0.06296768494908588	0.02046147692615369	0.0063330166824992085	0.002333216672499708	0.0	0.0	0.0	0.0	0.0	0.0	0.0	0.0	0.0	0.0	0.0	0.0	0.0	0.0	0.0	0.0	0.0	0.0	0.0	0.0	0.0	0.0	0.0	0.0	0.0	0.0	0.0	0.0	0.0	0.0	0.0	0.0	0.0	0.0	0.0	0.0	0.0	0.0	0.0	0.0	0.0	0.0	0.0	0.0
0.32405636994547127	0.12411219002153655	0.07551123274888881	0.05577425361476649	0.046105716558983906	0.040627850885414714	0.036487167631020966	0.033404566415476324	0.03207988102825579	0.03013450972060802	0.029672119538276327	0.028655694272610256	0.02852239259842454	0.025293992676739274	0.021082492907934364	0.018583086516952223	0.015679609426094636	0.011805529520072315	0.008102242384100443	0.006286007073320087	0.003782435005019641	0.0018037382788254456	0.000958105783209821	0.0008497981729339282	0.0003249228308276784	0.00020828386591517848	5.415380513794641e-05	2.9159741228124987e-05	1.2497031954910708e-05	0.0	0.0	0.0	0.0	0.0	0.0	0.0	0.0	0.0	0.0	0.0	0.0	0.0	0.0	0.0	0.0	0.0	0.0	0.0	0.0	0.0
0.011135857461024499	0.03822409091855213	0.03537664175842475	0.026838457215411195	0.023687113627375477	0.019861374185625377	0.016660075349166373	0.015765043814915804	0.015178069645942177	0.014670191286972088	0.015194721395416605	0.017142976083924816	0.021018670774098205	0.02583102637220823	0.033116166767270985	0.04634181878733634	0.06322669275440751	0.07783860291821909	0.0865807713922944	0.08908685968819599	0.08371667048269259	0.07162333742688841	0.05661178527569053	0.039539579127032036	0.024777803217950586	0.014291363986428824	0.008867056595133526	0.004029723372811856	0.0020065358116687134	0.0010407343421518223	0.0003621755510688342	0.00014986574526986243	9.991049684657495e-05	3.746643631746561e-05	4.9955248423287474e-05	2.0814686843036447e-05	0.0	0.0	0.0	0.0	0.0	0.0	0.0	0.0	0.0	0.0	0.0	0.0	0.0	0.0
0.6477988207596308	0.2133133320832552	0.0987603391878659	0.031706148300935474	0.006233722941017147	0.0017792778715336375	0.00040835885576181845	0.0	0.0	0.0	0.0	0.0	0.0	0.0	0.0	0.0	0.0	0.0	0.0	0.0	0.0	0.0	0.0	0.0	0.0	0.0	0.0	0.0	0.0	0.0	0.0	0.0	0.0	0.0	0.0	0.0	0.0	0.0	0.0	0.0	0.0	0.0	0.0	0.0	0.0	0.0	0.0	0.0	0.0	0.0
0.15610191178370628	0.21801086136546452	0.12978206415957788	0.09608098927617294	0.07870113740085774	0.06646438797497635	0.057232644113148254	0.0499431091179621	0.04254104270775592	0.03333430582704338	0.02589472894516386	0.018142564799339816	0.011557393105575306	0.007268695844256522	0.004813843864745575	0.0019755515081293527	0.0009961114144365303	0.0006876919806779393	0.00037093688654749453	0.00010002792446224571	0.0	0.0	0.0	0.0	0.0	0.0	0.0	0.0	0.0	0.0	0.0	0.0	0.0	0.0	0.0	0.0	0.0	0.0	0.0	0.0	0.0	0.0	0.0	0.0	0.0	0.0	0.0	0.0	0.0	0.0
0.689543123523702	0.15448482146948672	0.07398257812141991	0.03934295105460272	0.021254525230896132	0.010589769332994506	0.006015588873660136	0.0026203638514766103	0.0014539061751436201	0.000658215403073616	5.415696354403169e-05	0.0	0.0	0.0	0.0	0.0	0.0	0.0	0.0	0.0	0.0	0.0	0.0	0.0	0.0	0.0	0.0	0.0	0.0	0.0	0.0	0.0	0.0	0.0	0.0	0.0	0.0	0.0	0.0	0.0	0.0	0.0	0.0	0.0	0.0	0.0	0.0	0.0	0.0	0.0
0.2661624197189434	0.01698501420277058	0.010062725432538923	0.0075970244987379944	0.0062350579356418735	0.0054353711463010325	0.004973052221213358	0.004602364074070989	0.004473247977875332	0.004156705290427915	0.004344131881679676	0.005318750156188826	0.007034744724982715	0.011253925545827884	0.01984639349588078	0.033241147217339874	0.05069681041592043	0.067348621789799	0.08130565528501336	0.08619124176364257	0.08155555740668238	0.07074312560913643	0.054574458337151285	0.038418286171249594	0.025477521304155874	0.01522736928036519	0.008804884753471557	0.004210850750122869	0.0020117120794355546	0.0009662882037868502	0.0004289986421984723	0.00022074687414096146	6.664056577840346e-05	1.6660141444600864e-05	0.0	1.2495106083450648e-05	0.0	0.0	0.0	0.0	0.0	0.0	0.0	0.0	0.0	0.0	0.0	0.0	0.0	0.0
0.7497073099597942	0.048521967377038934	0.028560714955315293	0.017311418036372726	0.02049038601754057	0.01899881257421411	0.011065975043226465	0.006249609399412537	0.006812074245359665	0.009053600816615628	0.010982646917900964	0.011445118013457493	0.009553569568568631	0.007524529716892694	0.006245442993146262	0.0058413015853175845	0.0057704726787909085	0.006170447680353311	0.005295502364435556	0.004478886736245651	0.0032997937628898195	0.0025456742286940398	0.0017498906318355104	0.0010832656292315064	0.0006707914088702789	0.0002958148449055267	0.00014165781305335083	5.8329687727850346e-05	4.999687519530029e-05	1.2499218798825073e-05	4.166406266275024e-06	8.332812532550048e-06	0.0	0.0	0.0	0.0	0.0	0.0	0.0	0.0	0.0	0.0	0.0	0.0	0.0	0.0	0.0	0.0	0.0	0.0
0.7790479042912528	0.047737899133097055	0.029780029617797302	0.012458609960232283	0.010657415264813059	0.017038553054127357	0.016605933542987405	0.011339622955456829	0.006389457395297758	0.003581590375879798	0.003577430572888068	0.00454666466996123	0.006285462320504501	0.006967670011148272	0.0075833208539243585	0.007225577796635551	0.006173147639727782	0.005099918467861362	0.004380272550292018	0.0035691109669046075	0.0033444816053511705	0.002362768099302817	0.0017970348924274946	0.0010482703539160386	0.0006239704487595467	0.0003494234513053462	0.000253747982495549	0.00010399507479325779	3.3278423933842494e-05	2.0799014958651558e-05	1.6639211966921247e-05	0.0	0.0	0.0	0.0	0.0	0.0	0.0	0.0	0.0	0.0	0.0	0.0	0.0	0.0	0.0	0.0	0.0	0.0	0.0
0.4254805487220114	0.09983321519409581	0.0599841554434391	0.04501104949339115	0.03608806237751741	0.029866989117291416	0.026122670224742527	0.024488179126881542	0.02284117916857774	0.020818913396989533	0.020560396947838053	0.021782095651086186	0.020481174165033564	0.020664637451528165	0.02015594379352041	0.019797356460826417	0.01915523495809532	0.01677438185381312	0.013926531292999207	0.011324688320893967	0.008318392194471084	0.006296126422882875	0.004165450527456949	0.0027602885377142144	0.0014135012300379435	0.0010298961764583247	0.0004961847975649418	0.0002043113872326231	0.0001334278447233457	2.501772088562732e-05	0.0	0.0	0.0	0.0	0.0	0.0	0.0	0.0	0.0	0.0	0.0	0.0	0.0	0.0	0.0	0.0	0.0	0.0	0.0	0.0
0.0360116110063011	0.08126455019844492	0.05152904625661656	0.03891852721798123	0.031663730598000144	0.02734500264454412	0.02537512962430815	0.024875373255537927	0.023367774876414414	0.0232969760575053	0.02426733634020082	0.02560001999025475	0.028548582565999077	0.03455815290046103	0.04240016325374713	0.05136662543676624	0.06086616107980693	0.06546808430889942	0.06483922421153021	0.06127429544763594	0.05249107726649925	0.04486562800634691	0.03219263942161529	0.01989863274986777	0.013114440043811975	0.007533827259211134	0.004172965679231375	0.0018032875639792268	0.000612201551743525	0.00031651236688780884	0.00012493909219255612	3.748172765776684e-05	0.0	0.0	0.0	0.0	0.0	0.0	0.0	0.0	0.0	0.0	0.0	0.0	0.0	0.0	0.0	0.0	0.0	0.0
0.11436324303595917	0.15767513786362441	0.0914088974661437	0.06750836768635035	0.05537886966416713	0.04746343435690735	0.04305346566018232	0.04050668789676171	0.03854762807874587	0.03833921745980801	0.03780151806294834	0.03868517908724485	0.03943128910304238	0.03633430730562583	0.03302057846451392	0.029485934367327885	0.02576788892547653	0.02064515591198403	0.01510976987299457	0.011612639687217343	0.007636165077883048	0.005201929048688889	0.0027676930194947295	0.0014922200315950498	0.0005918861577835114	0.0001125417342264423	5.8354973302599714e-05	0.0	0.0	0.0	0.0	0.0	0.0	0.0	0.0	0.0	0.0	0.0	0.0	0.0	0.0	0.0	0.0	0.0	0.0	0.0	0.0	0.0	0.0	0.0
0.6423583042344136	0.1666013850807964	0.08572166709724734	0.05051961364412924	0.028539164784612436	0.014555015709249707	0.006479544640104006	0.0026793229605060294	0.001191736184610769	0.0009958914269999084	0.00028334986207528774	7.500437525522322e-05	0.0	0.0	0.0	0.0	0.0	0.0	0.0	0.0	0.0	0.0	0.0	0.0	0.0	0.0	0.0	0.0	0.0	0.0	0.0	0.0	0.0	0.0	0.0	0.0	0.0	0.0	0.0	0.0	0.0	0.0	0.0	0.0	0.0	0.0	0.0	0.0	0.0	0.0
0.4829644450002084	0.025984744279104664	0.04975199032970697	0.02571797757492393	0.006052269601100412	0.001371347588679088	0.0009837022216664583	0.0008794964778458588	0.0006960943687216039	0.0008836647075986828	0.001179609020049185	0.0021758159309741153	0.004647576174398733	0.009299320578550289	0.01666875078154308	0.027589512733941893	0.038581134592138716	0.04795131507648702	0.0518777875036472	0.05141928223083656	0.04517944229085907	0.035892626401567256	0.027147680380142553	0.01871535159017965	0.011904464174065274	0.006956775457463215	0.0038639489808678256	0.001888208078029261	0.001050393897711642	0.0004418323537993414	0.00017506564961860697	7.919636530365554e-05	2.917760826976783e-05	0.0	0.0	0.0	0.0	0.0	0.0	0.0	0.0	0.0	0.0	0.0	0.0	0.0	0.0	0.0	0.0	0.0
0.6353973525110312	0.18084507981216744	0.0892371281786326	0.04783730067791384	0.026491556285182145	0.011166620139082754	0.005262478073008029	0.0021791575868433883	0.0008874963020987413	0.0006124974479273003	8.333298611255787e-05	0.0	0.0	0.0	0.0	0.0	0.0	0.0	0.0	0.0	0.0	0.0	0.0	0.0	0.0	0.0	0.0	0.0	0.0	0.0	0.0	0.0	0.0	0.0	0.0	0.0	0.0	0.0	0.0	0.0	0.0	0.0	0.0	0.0	0.0	0.0	0.0	0.0	0.0	0.0
7.082654578936186e-05	0.02890139694945901	0.1435279119084421	0.12480470621565433	0.09205784445657292	0.07816334267965987	0.06803098036438175	0.0640605275327781	0.06167742258033605	0.05959428888064894	0.058056936210279846	0.05387400374130812	0.04907029742982964	0.03966703190944201	0.029909633660107574	0.02013973660857501	0.012352982839144582	0.007470117447077988	0.004728713498289747	0.002112297571482733	0.0010040704432491886	0.00043329180953491955	0.00024164350916370514	4.999520879249072e-05	0.0	0.0	0.0	0.0	0.0	0.0	0.0	0.0	0.0	0.0	0.0	0.0	0.0	0.0	0.0	0.0	0.0	0.0	0.0	0.0	0.0	0.0	0.0	0.0	0.0	0.0
2.0826217708949444e-05	0.0002915670479252922	0.0017743937488024924	0.004981631275980706	0.008755341924842345	0.010134037537174798	0.01158770753325947	0.011983405669729509	0.012803958647462118	0.014157662798543831	0.015386409643371847	0.01679009671695504	0.01981822877183629	0.025653734973883922	0.038170291816962534	0.055343590939762245	0.07365400154947059	0.09698353062703577	0.10817137478028341	0.1100707258353396	0.10338134470722503	0.08548745845169567	0.06455710965420149	0.045692721653435076	0.0287526761689756	0.017756433218650294	0.009005256537349739	0.004731716663473313	0.002265892486733699	0.0009663365016952542	0.0004331853283461484	0.00016660974167159555	0.0001457835239626461	9.996584500295732e-05	2.499146125073933e-05	0.0	0.0	0.0	0.0	0.0	0.0	0.0	0.0	0.0	0.0	0.0	0.0	0.0	0.0	0.0
0.39942977253335	0.1066325362635533	0.06296643149986472	0.04515618821668644	0.037543443424694595	0.030983746436078333	0.029622692555826103	0.028344883561216207	0.02695053172670704	0.02620965224449023	0.02646771138998148	0.025755967617739486	0.02502341262408691	0.02486108509708435	0.02281742315456494	0.019962123577032736	0.017456452519198352	0.014143306070633285	0.010601236186551788	0.007092464256727228	0.004724147260202701	0.003209090341512143	0.0019937150111340035	0.0009739651620153587	0.0005868764437784854	0.0003080060768766519	0.00012070508418139061	4.578468710328609e-05	1.664897712846767e-05	0.0	0.0	0.0	0.0	0.0	0.0	0.0	0.0	0.0	0.0	0.0	0.0	0.0	0.0	0.0	0.0	0.0	0.0	0.0	0.0	0.0
0.9450579181113243	0.046617524026755126	0.006730405031362772	0.0007658593232966914	9.573241541208643e-05	3.329823144768223e-05	2.0811394654801397e-05	2.4973673585761675e-05	2.4973673585761675e-05	2.9135952516721955e-05	2.9135952516721955e-05	2.0811394654801397e-05	2.4973673585761675e-05	2.4973673585761675e-05	0.00010405697327400698	0.0001997893886860934	9.573241541208643e-05	8.740785755016587e-05	1.2486836792880837e-05	0.0	0.0	0.0	0.0	0.0	0.0	0.0	0.0	0.0	0.0	0.0	0.0	0.0	0.0	0.0	0.0	0.0	0.0	0.0	0.0	0.0	0.0	0.0	0.0	0.0	0.0	0.0	0.0	0.0	0.0	0.0
0.29063906128378353	0.06469283184109423	0.045753674404665275	0.03451089105613899	0.028188126188900407	0.024999687816086212	0.02414638511840095	0.02133256744213151	0.02049175210099774	0.020691549805821604	0.02072901187547608	0.02133672989431534	0.02204850921775036	0.023646890856341286	0.026706293211456733	0.031763672614810834	0.035913637442089884	0.04025507506982513	0.04153711034244494	0.042215590048409316	0.03650886810437765	0.02898731700819587	0.02197358507844141	0.013274060014235586	0.007417489791586019	0.004233213870955657	0.0030677272594831066	0.0017190927519220123	0.0008491402455014298	0.00024142222666217122	9.157394804427184e-05	3.7462069654474844e-05	0.0	0.0	0.0	0.0	0.0	0.0	0.0	0.0	0.0	0.0	0.0	0.0	0.0	0.0	0.0	0.0	0.0	0.0
7.492133260076919e-05	0.0054276343173001685	0.08687128515059188	0.15745966734928324	0.14382398481594327	0.12519354677588532	0.10676706125235169	0.09157884221567354	0.07832609093784859	0.060086908745816896	0.04763748064532241	0.03728168756139387	0.026563774703228276	0.015188219036678155	0.007134175782095466	0.005073839135574314	0.0035004911509581606	0.0014193430231590164	0.00030384762665867503	0.0001789787389907264	0.0001082197026455555	0.0	0.0	0.0	0.0	0.0	0.0	0.0	0.0	0.0	0.0	0.0	0.0	0.0	0.0	0.0	0.0	0.0	0.0	0.0	0.0	0.0	0.0	0.0	0.0	0.0	0.0	0.0	0.0	0.0
0.00048755891336869873	0.00025003021198394807	0.10218734763783957	0.2829550237320343	0.22361868725804368	0.15530626617382934	0.11388876155868834	0.06221168391180601	0.0333832004700568	0.016285301140554483	0.00638410474599014	0.001979405844872922	0.0010167895287347222	4.583887219705714e-05	0.0	0.0	0.0	0.0	0.0	0.0	0.0	0.0	0.0	0.0	0.0	0.0	0.0	0.0	0.0	0.0	0.0	0.0	0.0	0.0	0.0	0.0	0.0	0.0	0.0	0.0	0.0	0.0	0.0	0.0	0.0	0.0	0.0	0.0	0.0	0.0
0.7008381635461407	0.03281764730411576	0.0637796588966265	0.04495642383553647	0.013331387348317418	0.003973979400358618	0.0024352612484883867	0.002289312372294733	0.0022184229181435302	0.002368541762228431	0.002843918101830616	0.003957299528793628	0.006029773570743505	0.008923731287269088	0.012309745214961846	0.014895125307535131	0.016250364872190483	0.015987656895041908	0.013602435261248488	0.011071264751261415	0.009082190067136483	0.0058963345982235935	0.004161627955464743	0.002476960927400859	0.001542888119761478	0.0009716025186606063	0.0004878862432759268	0.0002126683624536091	0.00017096868354113674	7.088945415120303e-05	3.33597431299779e-05	8.339935782494475e-06	4.1699678912472375e-06	0.0	0.0	0.0	0.0	0.0	0.0	0.0	0.0	0.0	0.0	0.0	0.0	0.0	0.0	0.0	0.0	0.0
0.5381676367772606	0.10632189894461412	0.06417729482890082	0.04709445974492411	0.03857387492864792	0.03320736478519377	0.02954080505985242	0.026082572591632745	0.023640977138166805	0.021386876216110365	0.01873278696038032	0.015520380655564213	0.011895486381647202	0.00935389384476286	0.006845633669017987	0.004008216427020879	0.002720753978008975	0.0014166253484273375	0.0006624806776469019	0.0003458232468219677	0.00015832871541246715	5.416508685163349e-05	3.749890628190011e-05	2.0832725712166728e-05	3.3332361139466766e-05	0.0	0.0	0.0	0.0	0.0	0.0	0.0	0.0	0.0	0.0	0.0	0.0	0.0	0.0	0.0	0.0	0.0	0.0	0.0	0.0	0.0	0.0	0.0	0.0	0.0
0.00018742815254152575	0.00011245689152491545	0.005972710460989954	0.10415174183229763	0.1541367475800943	0.13764307015644003	0.11840461156556653	0.10039068357129767	0.08688752644819486	0.0710269396731253	0.06270096463022508	0.04869383403028839	0.0375147859987005	0.02736867534111924	0.017355846925345284	0.010999950019159323	0.006801559402229145	0.0044441297502624	0.0024948769638305315	0.0013494826982989854	0.0004748179864385319	0.0006081002282458391	0.00027905969378404943	0.0	0.0	0.0	0.0	0.0	0.0	0.0	0.0	0.0	0.0	0.0	0.0	0.0	0.0	0.0	0.0	0.0	0.0	0.0	0.0	0.0	0.0	0.0	0.0	0.0	0.0	0.0
0.009392334320390374	0.024744546857405014	0.024481795053593026	0.020382032781415524	0.01833423697710306	0.016636776911206574	0.01639070776160487	0.017812904033031655	0.016916211369228846	0.018075655836843642	0.018146557117237352	0.019326854902615005	0.023272302623347375	0.02916962088668307	0.039204237394169415	0.05031071443466655	0.07029236351503525	0.08666221795887726	0.09200900863327355	0.09406097510113859	0.0842056971264128	0.07012136630937982	0.05252950744463444	0.03577595195395587	0.02249238853901656	0.013392000667306168	0.007749092880677316	0.0038119864870500898	0.0018767985986570463	0.0012637110564290778	0.0006172582057805397	0.00030862910289026986	0.0001459732243399925	5.4218626183425785e-05	3.336530842056971e-05	0.0	0.0	0.0	0.0	0.0	0.0	0.0	0.0	0.0	0.0	0.0	0.0	0.0	0.0	0.0
[truncated: 353 more rows]
[truncated: 50 more columns]
