# Supplementary material for: Basal leakage in oscillation: Coupled transcriptional and translational control using feed-forward loops
Source: PLoS Comput Biol. 2020 Sep 3;16(9):e1007740. doi: 10.1371/journal.pcbi.1007740 (PMC7494099; doi:10.1371/journal.pcbi.1007740)
Supplement: S1 Appendix — (ZIP) [file pcbi.1007740.s010.zip › Codes/1.M1/workingPara_M1.csv]

954.967494912	407.920166518	0.954967494912	112.394085115	46.6192477364	0.112394085115	55.4872914831	98.8841211841	0.0554872914831	6.0	24.0047309252	69346.0
26.6013976412	68.6529019932	0.0266013976412	644.349421586	2.583396116	0.644349421586	575.549540551	7.85661033294	0.575549540551	6.0	24.000022473	74841.0
17.5544426776	31.9218197006	0.0175544426776	180.879111979	20.0085148489	0.180879111979	1074.56300168	16.6981925738	1.07456300168	5.0	24.025105736	50721.0
40.7523805989	398.565880472	0.0407523805989	346.548189303	175.973723272	0.346548189303	164.843615518	655.601031901	0.164843615518	7.0	24.0239486918	50146.0
438.099662422	42.8564132664	0.438099662422	93.7696172872	283.262683574	0.0937696172872	193.312036051	1.29853706919	0.193312036051	5.0	23.994310808	18160.0
90.2193887552	17.5516432989	0.0902193887552	1498.17719489	1.09677097524	1.49817719489	461.0113387	6.35225724231	0.4610113387	5.0	24.0000269432	56714.0
659.35667081	42.0180464203	0.65935667081	40.5011011942	313.993523706	0.0405011011942	107.23134915	423.419128235	0.10723134915	7.0	24.0091724907	190610.0
347.887924356	91.5963802928	0.347887924356	168.028764129	251.536589686	0.168028764129	102.619292913	1.80478720933	0.102619292913	4.0	23.9883337255	95120.0
10.6992679871	1.21939532439	0.0106992679871	418.697162141	66.4509466882	0.418697162141	1148.77245669	5.04840587497	1.14877245669	7.0	24.0334835172	100521.0
79.0070041563	7.27778738763	0.0790070041563	12.8914819546	33.3201688823	0.0128914819546	1706.0071926	4.15567749649	1.7060071926	6.0	24.1497670091	101313.0
163.664352223	314.872486102	0.163664352223	280.294529014	164.414135731	0.280294529014	91.581357717	641.435870787	0.091581357717	7.0	24.0013601446	75539.0
48.6942360933	90.5913729502	0.0486942360933	332.549614672	9.18300981128	0.332549614672	199.97789319	8.72421395043	0.19997789319	3.0	24.0195637578	60394.0
1621.79366419	41.6292739715	1.62179366419	745.850390745	15.2856963416	0.745850390745	106.337406037	12.2988798974	0.106337406037	7.0	24.00004845	113715.0
425.592722452	1.71797985531	0.425592722452	707.216162975	24.7415168326	0.707216162975	1092.02571846	1.69098238072	1.09202571846	7.0	23.9947585338	202677.0
239.605672905	14.2776218752	0.239605672905	1749.11623979	3.57736752524	1.74911623979	54.6156670504	55.6617171866	0.0546156670504	6.0	23.9836853796	30786.0
15.1154568143	2.64912088408	0.0151154568143	516.886344734	14.4532214861	0.516886344734	256.489606875	56.0942880333	0.256489606875	5.0	24.0091182713	185098.0
749.669016089	447.433905396	0.749669016089	148.75636688	14.0712626629	0.14875636688	23.3624667515	115.069526411	0.0233624667515	6.0	24.0436598211	2361.0
309.477396963	205.441645725	0.309477396963	858.083624347	110.063378185	0.858083624347	81.1393662884	5.58425313393	0.0811393662884	6.0	24.0007148726	146416.0
83.4433391609	107.557694257	0.0834433391609	131.447729525	91.4401051713	0.131447729525	392.804498516	42.0518456187	0.392804498516	3.0	24.0323441478	35680.0
247.034103123	38.939512258	0.247034103123	188.936684937	580.062061348	0.188936684937	115.825069289	1.42813797344	0.115825069289	6.0	24.0317102279	185060.0
81.5033254222	37.0413590152	0.0815033254222	138.89463333	3.5071388794	0.13889463333	1890.67652732	81.1152053238	1.89067652732	6.0	24.0041148413	186039.0
464.99263165	131.618895102	0.46499263165	64.5184251766	259.804720271	0.0645184251766	214.662392057	15.8298325848	0.214662392057	7.0	24.0028151733	145510.0
61.3275366117	3.42842524065	0.0613275366117	474.698761107	21.7544397909	0.474698761107	4144.91874747	3.45361460186	4.14491874747	7.0	24.00002727	85849.0
74.439470987	6.95135510891	0.074439470987	140.701948207	3.32782312887	0.140701948207	7568.12162848	14.772394138	7.56812162848	7.0	23.972966773	189715.0
18.2366512385	121.408024314	0.0182366512385	185.888247697	3.13891574453	0.185888247697	374.785219829	50.5510684374	0.374785219829	4.0	24.0284164571	190917.0
181.805772855	12.3791217875	0.181805772855	74.7174727789	304.982913286	0.0747174727789	387.520333521	2.2982627142	0.387520333521	4.0	24.0305498634	51223.0
22.318713068	17.5484438358	0.022318713068	122.182284279	510.047807409	0.122182284279	498.007238752	165.375300116	0.498007238752	7.0	24.0100898182	4002.0
1504.13828424	17.0294773711	1.50413828424	1649.08750841	2.68237381392	1.64908750841	157.648021998	29.8020726769	0.157648021998	7.0	24.000018096	23406.0
179.614606755	14.6616838916	0.179614606755	4765.32988387	15.0516324123	4.76532988387	49.6104941382	13.6132168844	0.0496104941382	7.0	23.9989287021	128946.0
123.976022624	6.79224906767	0.123976022624	352.675946276	46.2423652521	0.352675946276	186.336453793	132.27938295	0.186336453793	3.0	24.0273561634	23129.0
50.2276297197	14.0685339032	0.0502276297197	695.858306093	194.093579172	0.695858306093	51.4539059926	317.966755298	0.0514539059926	5.0	24.0307294797	25222.0
797.158785803	93.1916075719	0.797158785803	623.142167979	7.56815546639	0.623142167979	46.5795811172	3.20331360482	0.0465795811172	5.0	24.000046935	129349.0
30.0369560152	16.1418908553	0.0300369560152	773.420709591	258.321200947	0.773420709591	130.698980301	23.8236594893	0.130698980301	5.0	24.0066236075	82348.0
186.425835119	2.77381497077	0.186425835119	402.774609136	2.34935524266	0.402774609136	208.004304241	70.227564481	0.208004304241	3.0	24.0283682504	194429.0
470.343036932	28.0389541713	0.470343036932	149.080290231	2.49175297671	0.149080290231	492.137995538	116.055521204	0.492137995538	4.0	23.9998599006	60181.0
247.004250494	6.75947172197	0.247004250494	585.120756133	7.88090842464	0.585120756133	70.2719762421	297.922548108	0.0702719762421	6.0	24.0017182974	135071.0
294.100107816	31.6190683632	0.294100107816	1172.45884757	113.667160759	1.17245884757	76.8663794232	16.0454326392	0.0768663794232	7.0	23.9999717936	26316.0
677.156243132	6.87689771084	0.677156243132	68.6563055712	182.716362357	0.0686563055712	45.1250290966	173.77363353	0.0451250290966	5.0	24.0421238816	150954.0
133.86763073	19.319852421	0.13386763073	159.270565919	118.240283363	0.159270565919	981.251753766	29.3388348155	0.981251753766	4.0	24.0057499845	22321.0
998.00754304	47.9299125761	0.99800754304	314.990490855	18.2679542952	0.314990490855	77.6143051592	3.84183521948	0.0776143051592	4.0	24.0070068804	43481.0
640.873425925	144.130398043	0.640873425925	108.749279848	67.7169099208	0.108749279848	187.310273736	92.3729300675	0.187310273736	5.0	23.9987828896	49715.0
18.4898479971	106.169368336	0.0184898479971	256.055486991	185.767132737	0.256055486991	250.430635487	9.64200259106	0.250430635487	4.0	24.0305890878	20332.0
775.49287102	17.8430715049	0.77549287102	174.804106672	30.6997582808	0.174804106672	593.927731813	8.12637752691	0.593927731813	5.0	23.9991063376	27565.0
91.0225500987	82.5546872692	0.0910225500987	252.491652208	45.222851029	0.252491652208	283.815469863	87.2657451915	0.283815469863	3.0	23.9999998166	158879.0
42.3464965079	39.7254376217	0.0423464965079	284.791784194	46.864635379	0.284791784194	1085.78450956	4.28458284047	1.08578450956	5.0	24.0009919774	28891.0
326.887830829	26.8002122869	0.326887830829	575.77281155	119.493358548	0.57577281155	647.55477327	1.65882088292	0.64755477327	6.0	24.0000504789	116476.0
104.520111022	57.4641969112	0.104520111022	1534.63057205	150.449690996	1.53463057205	1022.23359782	3.08859037722	1.02223359782	7.0	24.0000315732	34636.0
618.228918661	2.15062412742	0.618228918661	549.120872027	1.46943719939	0.549120872027	1052.10899075	1.01971656689	1.05210899075	5.0	24.0084531922	193053.0
130.547839887	96.7368459042	0.130547839887	1015.57508577	4.3146796967	1.01557508577	22.2365635662	64.1171434354	0.0222365635662	5.0	24.0117055605	153985.0
344.160342374	492.698739783	0.344160342374	275.838678917	8.83742689182	0.275838678917	110.336743545	308.43957872	0.110336743545	7.0	23.9985878473	171459.0
116.530834811	307.954780352	0.116530834811	580.652711856	1.93219488444	0.580652711856	266.360311105	39.2424044136	0.266360311105	7.0	24.0007266666	175350.0
9794.70575772	1.97067536646	9.79470575772	86.762592952	2.24809273208	0.086762592952	204.930930917	6.72373462639	0.204930930917	7.0	23.9892712012	60331.0
210.521964884	334.926368037	0.210521964884	119.7881042	2.51397010653	0.1197881042	536.794191207	2.3068942758	0.536794191207	7.0	24.0302226218	121544.0
383.843456018	2.04310102688	0.383843456018	1497.52648831	21.6063339552	1.49752648831	206.387123299	32.594628049	0.206387123299	7.0	24.0065298343	60094.0
37.1769659658	41.83037017	0.0371769659658	167.279969362	160.928462852	0.167279969362	2164.97370419	20.1613987101	2.16497370419	7.0	23.9642190531	5195.0
44.2072066336	68.8197594763	0.0442072066336	248.239183231	199.443713039	0.248239183231	569.583552296	87.7975045165	0.569583552296	5.0	24.0003877167	30753.0
1450.56183271	2.61247998712	1.45056183271	120.236469231	73.4101736725	0.120236469231	71.7570887978	16.1440433028	0.0717570887978	6.0	24.0078923911	117513.0
909.436801039	1.6594493078	0.909436801039	1061.14592291	2.70774147559	1.06114592291	40.6079715271	13.6348410021	0.0406079715271	6.0	24.0000760889	126686.0
325.58573012	15.7370645333	0.32558573012	919.904388941	12.1634803443	0.919904388941	214.680223217	1.72637677622	0.214680223217	3.0	23.9962908298	98055.0
220.204653867	305.852056017	0.220204653867	297.46256627	37.3976757427	0.29746256627	24.987366235	470.144319941	0.024987366235	6.0	24.024525166	177699.0
498.021566829	36.1981932644	0.498021566829	121.250757795	315.168288861	0.121250757795	18.5050082486	1.47867801199	0.0185050082486	5.0	24.0181780627	78971.0
204.02116533	62.2897430553	0.20402116533	696.161372855	5.12701604651	0.696161372855	186.468284754	286.475922664	0.186468284754	7.0	24.0033396175	32116.0
2139.56450507	33.7715920878	2.13956450507	79.1443093303	18.2094920791	0.0791443093303	169.014244181	43.2200699674	0.169014244181	5.0	23.9965452661	83066.0
368.710430354	7.19774209176	0.368710430354	226.235533122	48.254764895	0.226235533122	741.153978026	1.91133742423	0.741153978026	4.0	24.0001152724	91469.0
290.962086767	1.54869628205	0.290962086767	1308.34557118	1.59985973264	1.30834557118	97.4177045441	176.381857138	0.0974177045441	7.0	24.0016312833	48806.0
18.6406766394	2.00801117255	0.0186406766394	126.756781557	269.54933012	0.126756781557	1654.18901208	42.098344566	1.65418901208	7.0	24.1832930395	191259.0
322.383739818	121.686081007	0.322383739818	852.652879785	8.62871456283	0.852652879785	62.5052077446	4.07993357552	0.0625052077446	4.0	23.9678171012	74696.0
71.5474859437	5.54088428051	0.0715474859437	3548.72739672	11.0606477354	3.54872739672	883.229774618	1.31195073764	0.883229774618	7.0	23.9999923997	78995.0
352.538118225	19.5733821482	0.352538118225	439.544913822	5.10701843774	0.439544913822	18.1101642629	84.649616708	0.0181101642629	5.0	24.0057484086	82363.0
321.876755211	1.84600214172	0.321876755211	174.168930336	64.5803297694	0.174168930336	63.3707555526	17.6773757325	0.0633707555526	3.0	24.0182911245	161485.0
36.7618823798	2.24435737862	0.0367618823798	368.575269384	26.6045302759	0.368575269384	1788.17306541	12.9353439722	1.78817306541	5.0	24.0039673474	87779.0
147.746533326	26.0239066314	0.147746533326	1794.78011989	6.82028846775	1.79478011989	1206.72890869	1.90136823998	1.20672890869	6.0	24.0000056357	59414.0
1036.36511382	179.553321551	1.03636511382	301.720266464	45.1156753416	0.301720266464	84.8249276861	2.65595576146	0.0848249276861	6.0	23.9988565535	111912.0
693.868296052	56.4398202972	0.693868296052	1138.33668246	7.17762904887	1.13833668246	178.25542899	6.49488069614	0.17825542899	5.0	23.999993854	115395.0
316.918844073	14.6492387311	0.316918844073	3.77087878834	33.3552926963	0.00377087878834	337.66148022	116.68920574	0.33766148022	7.0	24.0627882901	79031.0
507.315524378	1.23677567449	0.507315524378	1111.61363238	3.18190458824	1.11161363238	481.599566588	4.11113279461	0.481599566588	5.0	23.9999609068	37437.0
2346.57703495	75.459651613	2.34657703495	141.382617249	33.6817395634	0.141382617249	42.4690175086	82.4993077092	0.0424690175086	7.0	24.0250359231	66761.0
118.902165401	3.62726471475	0.118902165401	1436.91285692	21.2004861275	1.43691285692	509.704799104	1.38099839168	0.509704799104	4.0	24.0000784705	44667.0
409.750755586	4.59864247767	0.409750755586	1068.96122812	2.91760535571	1.06896122812	1096.74147961	1.04995864893	1.09674147961	7.0	23.9999949567	95843.0
476.237120039	1.82067663712	0.476237120039	155.79302587	6.28774850378	0.15579302587	6339.85012863	6.74218751791	6.33985012863	7.0	23.9998305929	17481.0
392.905081205	10.1875799974	0.392905081205	7.51774364241	1.09254493709	0.00751774364241	593.926327206	42.2646351518	0.593926327206	7.0	24.0290423065	164908.0
1896.7458136	57.1847108508	1.8967458136	921.811576611	1.95476890096	0.921811576611	126.832100694	39.2732534831	0.126832100694	6.0	24.0000017025	62752.0
176.688065989	10.4176899833	0.176688065989	460.362607463	4.19829887487	0.460362607463	436.154026068	102.009179419	0.436154026068	4.0	24.0203417215	125806.0
84.6557542354	10.9213783595	0.0846557542354	1131.67020559	33.0931761878	1.13167020559	675.151230787	32.6845243014	0.675151230787	7.0	23.9993398395	167377.0
1983.96194204	13.5183900309	1.98396194204	45.2371406382	2.36824699029	0.0452371406382	322.618594645	69.3154981274	0.322618594645	5.0	24.0102754745	150374.0
911.248752034	1.81440538228	0.911248752034	35.352099654	88.2107891243	0.035352099654	104.14309056	127.462957842	0.10414309056	5.0	24.0222496424	174269.0
172.759834876	529.303190776	0.172759834876	467.550838141	14.9382916128	0.467550838141	51.3297742997	188.593219116	0.0513297742997	6.0	24.0124909091	141804.0
290.959552339	1.41131408947	0.290959552339	945.64575079	1.59215031627	0.94564575079	1075.84036341	2.53581931936	1.07584036341	4.0	24.0003329063	91444.0
75.8974706751	5.81182848116	0.0758974706751	636.181621302	224.210918709	0.636181621302	1408.81897199	6.70742045546	1.40881897199	7.0	23.9997137856	165125.0
46.2606557319	16.0924093325	0.0462606557319	73.2276027793	209.464515874	0.0732276027793	665.943293842	439.491578204	0.665943293842	5.0	24.0417919067	127713.0
276.47818257	26.3389863959	0.27647818257	933.322322338	42.037480752	0.933322322338	8.69913975342	13.9379092985	0.00869913975342	7.0	24.0223959632	26173.0
310.580726897	4.82325852488	0.310580726897	323.537915844	3.8490316783	0.323537915844	2282.80440326	16.0785227645	2.28280440326	6.0	23.9997962029	29624.0
188.631308287	6.22953042606	0.188631308287	6.73584910519	1.74560612927	0.00673584910519	959.305386894	43.4298133309	0.959305386894	7.0	24.0432784372	103380.0
684.746497635	15.4146545101	0.684746497635	747.550212151	2.56183813346	0.747550212151	244.407675262	69.8225190201	0.244407675262	5.0	23.9977379726	137229.0
57.2984186066	1.0705871171	0.0572984186066	553.462601487	235.427886777	0.553462601487	740.36356147	11.2692163529	0.74036356147	6.0	24.0001908712	191997.0
109.314861103	31.0996785835	0.109314861103	315.756863567	169.177069737	0.315756863567	242.781404248	418.084956108	0.242781404248	7.0	24.0007536948	93443.0
669.212878114	4.31704681397	0.669212878114	73.7733041065	320.522330968	0.0737733041065	52.2032416392	1.83469969687	0.0522032416392	6.0	24.0183989515	201772.0
22.0280153993	392.521659977	0.0220280153993	161.353955691	650.298443994	0.161353955691	362.231752609	425.780544589	0.362231752609	7.0	24.0064189846	49759.0
159.072720862	23.8696715854	0.159072720862	267.916529832	451.935150084	0.267916529832	122.060839913	14.2443508791	0.122060839913	5.0	24.010253142	45013.0
83.2331032717	13.6496486738	0.0832331032717	624.338255176	344.174650518	0.624338255176	244.218769882	50.2762138012	0.244218769882	6.0	24.0022273123	86651.0
579.55981098	2.70153213086	0.57955981098	407.774019304	55.7926964281	0.407774019304	391.628320725	3.05824709261	0.391628320725	4.0	24.0000122752	161042.0
239.813223261	9.00381346031	0.239813223261	56.8332947894	416.705109804	0.0568332947894	680.23248536	139.67550998	0.68023248536	7.0	24.005475858	114320.0
873.258867068	201.015587211	0.873258867068	66.5926296503	1.09634776239	0.0665926296503	111.70606121	2.86476222977	0.11170606121	5.0	24.0102635218	193722.0
34.419230655	102.3231769	0.034419230655	118.516934248	219.279048955	0.118516934248	876.097587904	13.1656293542	0.876097587904	5.0	23.9335756332	170582.0
512.708226257	346.453538672	0.512708226257	57.8300199376	2.46180181018	0.0578300199376	89.3406976174	29.7295326384	0.0893406976174	4.0	24.0195441987	31595.0
193.121757327	12.0257202181	0.193121757327	15.8239540746	36.9011549935	0.0158239540746	1720.27401285	52.6007150431	1.72027401285	7.0	24.0149405845	196956.0
1186.28491167	3.43589407573	1.18628491167	215.471148786	2.21170351862	0.215471148786	281.958787488	60.229732699	0.281958787488	4.0	24.006785774	146766.0
14.8001845313	2.69228490183	0.0148001845313	337.20503955	15.3630739119	0.33720503955	2631.36862213	2.45305139778	2.63136862213	7.0	24.0151943391	18982.0
189.651124346	245.630440395	0.189651124346	359.323076654	14.5221638663	0.359323076654	249.795496322	132.750754113	0.249795496322	6.0	23.9990489588	17639.0
127.811825353	1.15730805239	0.127811825353	1264.16460634	57.306864847	1.26416460634	1068.42885957	17.9864175305	1.06842885957	7.0	23.999930581	41410.0
414.989192058	96.4105672566	0.414989192058	456.693072076	134.582935754	0.456693072076	204.026370716	5.85881517933	0.204026370716	7.0	23.9993652444	30084.0
414.733818603	32.6945982297	0.414733818603	692.38924489	13.0055258282	0.69238924489	154.833047617	182.306007406	0.154833047617	6.0	24.004408159	184179.0
152.977572081	454.14130877	0.152977572081	76.2435731962	7.27032944961	0.0762435731962	321.971005472	146.044217665	0.321971005472	5.0	24.0273304286	63397.0
434.517621837	47.5964884739	0.434517621837	659.389244968	32.0699804418	0.659389244968	208.443966579	18.0673828703	0.208443966579	5.0	24.0060400424	200964.0
80.2729716429	284.697726919	0.0802729716429	929.227791474	2.39144307138	0.929227791474	295.890001121	21.3469386828	0.295890001121	7.0	24.0001582522	142723.0
26.0124207255	11.0905131529	0.0260124207255	165.237655221	118.193234983	0.165237655221	660.761042278	16.1329520694	0.660761042278	4.0	24.0977850687	140994.0
814.193222923	34.0269946074	0.814193222923	995.045450359	19.373288876	0.995045450359	167.833716628	3.66297689346	0.167833716628	6.0	23.9999938931	114475.0
21.4257285019	208.148603177	0.0214257285019	346.164018074	6.20952439733	0.346164018074	328.594314397	87.0145197633	0.328594314397	7.0	24.0022992567	83662.0
142.565625933	76.2593699469	0.142565625933	334.947575784	67.7350977641	0.334947575784	1166.53961591	9.17333848282	1.16653961591	6.0	24.0002757417	63033.0
99.1615824198	83.9967538645	0.0991615824198	942.004875915	4.61948226974	0.942004875915	270.304863756	4.09150279132	0.270304863756	4.0	24.0006501714	31109.0
279.044085493	6.01019106839	0.279044085493	796.109580338	89.6256301158	0.796109580338	374.110958228	15.0043571163	0.374110958228	6.0	23.9997395367	84419.0
16.8754148074	47.0762639186	0.0168754148074	383.806545024	88.0736599245	0.383806545024	355.460723645	51.2791706675	0.355460723645	5.0	24.001412384	47899.0
149.634242376	818.947316719	0.149634242376	169.017099651	122.542696975	0.169017099651	168.024138025	302.07139065	0.168024138025	7.0	24.0109614313	135914.0
537.969120787	30.1194532015	0.537969120787	1129.52872545	44.8116987958	1.12952872545	170.28961956	1.44311528198	0.17028961956	6.0	24.0061052174	38681.0
703.613945214	15.9071734148	0.703613945214	29.0596005787	289.349566605	0.0290596005787	164.306594482	221.967394664	0.164306594482	7.0	24.0225011631	161060.0
101.27293582	90.7888393781	0.10127293582	170.806373239	44.5199425683	0.170806373239	1354.51810961	54.3723806053	1.35451810961	7.0	24.0088486174	148238.0
206.858532355	37.1347169795	0.206858532355	19.0916509422	2.05105887395	0.0190916509422	433.313450195	42.8310668818	0.433313450195	4.0	24.0533543288	182427.0
27.0183994086	2.92137909671	0.0270183994086	311.990951693	9.13376541587	0.311990951693	187.509095765	27.2937623771	0.187509095765	3.0	24.0043406325	13840.0
2416.27373558	2.78805243117	2.41627373558	326.651771273	1.3634834254	0.326651771273	421.591339504	12.7892669	0.421591339504	6.0	24.0000888994	147171.0
35.0524036453	81.1715584609	0.0350524036453	339.475379366	5.80606093145	0.339475379366	263.237140197	133.993308562	0.263237140197	5.0	24.0232492364	61698.0
1998.82338003	2.23045445814	1.99882338003	262.940152703	16.1817649838	0.262940152703	85.4175639743	27.6712361378	0.0854175639743	6.0	24.0005112314	89883.0
135.163879871	4.40201479808	0.135163879871	476.203228823	308.628134491	0.476203228823	829.345988938	1.958996578	0.829345988938	7.0	24.0000592395	13768.0
57.7520419685	133.934114162	0.0577520419685	127.135252195	133.026549673	0.127135252195	591.28533483	30.8528048611	0.59128533483	4.0	23.9905712204	920.0
121.915450452	175.736378003	0.121915450452	331.649444475	618.971736091	0.331649444475	147.450297768	7.42522620744	0.147450297768	6.0	23.9983175103	71124.0
80.4633241373	20.9328756892	0.0804633241373	238.334834693	56.008291626	0.238334834693	2245.97006572	13.7741874985	2.24597006572	6.0	23.9867978356	163214.0
137.030266631	41.5342309479	0.137030266631	60.8186901051	2.57374552273	0.0608186901051	1891.93106069	1.35448816621	1.89193106069	6.0	24.0123420181	185388.0
1419.28003469	79.7955508469	1.41928003469	251.620267792	35.0764312619	0.251620267792	154.634271806	7.71180559299	0.154634271806	6.0	24.0023612407	208714.0
832.828257617	62.7514429957	0.832828257617	410.060760105	25.4881134475	0.410060760105	22.8030210412	92.7841777491	0.0228030210412	7.0	24.0000384971	38665.0
752.023399868	12.4981476587	0.752023399868	7.99870872381	164.916989713	0.00799870872381	194.661674787	8.45412483454	0.194661674787	7.0	24.009628641	21112.0
229.381719684	36.5981274353	0.229381719684	2266.55595131	134.814239242	2.26655595131	158.255770321	3.49195036223	0.158255770321	6.0	23.9999273592	35312.0
200.96230836	1.79494838284	0.20096230836	184.205945782	25.7953655989	0.184205945782	291.122243792	174.77086196	0.291122243792	3.0	24.0076541326	37160.0
38.5242781197	306.508108574	0.0385242781197	62.2133016997	35.5571291877	0.0622133016997	878.737807085	163.5574258	0.878737807085	7.0	24.0203538402	63347.0
644.575611629	217.670979951	0.644575611629	35.9771965599	32.4779873931	0.0359771965599	170.031549849	119.189047441	0.170031549849	5.0	24.0071935978	145053.0
60.6993716969	16.1597054951	0.0606993716969	1241.81643624	18.7595696928	1.24181643624	20.6918710909	183.700375592	0.0206918710909	6.0	24.0556377034	184846.0
427.469270357	15.0316188299	0.427469270357	629.410649594	1.0792724127	0.629410649594	572.775940592	32.2849407747	0.572775940592	7.0	24.000015638	95635.0
33.0815018887	178.322892685	0.0330815018887	552.522182057	72.7737929407	0.552522182057	152.251286118	210.703961085	0.152251286118	7.0	24.0182792764	84528.0
858.480595302	1.10756237199	0.858480595302	29.9870988067	45.9379813498	0.0299870988067	554.923767838	12.3085373874	0.554923767838	6.0	23.9998093254	89263.0
171.423267822	39.9025447235	0.171423267822	13.9721891758	323.071729703	0.0139721891758	374.979511103	109.246424231	0.374979511103	5.0	24.0421410256	11682.0
421.114735481	3.1830632964	0.421114735481	838.174214942	6.89916093136	0.838174214942	358.315918359	2.3756287025	0.358315918359	3.0	23.9991716969	196094.0
46.7079486987	52.0550834595	0.0467079486987	583.688952149	1.01074318741	0.583688952149	1608.84962794	2.18588682394	1.60884962794	7.0	24.0000124394	52930.0
95.0226364773	173.340983942	0.0950226364773	54.3969367111	10.2658748225	0.0543969367111	488.764956231	3.71717598215	0.488764956231	4.0	24.0308464761	132085.0
26.3946397262	7.77014335392	0.0263946397262	2233.97426989	23.3371932871	2.23397426989	121.428565919	17.7931790373	0.121428565919	6.0	24.0332036126	52537.0
381.921616875	9.974061743	0.381921616875	694.595184213	204.486186623	0.694595184213	199.836209697	5.89646301576	0.199836209697	7.0	24.0000198675	200249.0
910.185040923	39.3952402718	0.910185040923	224.375605223	3.50475551814	0.224375605223	12.763256298	47.3528840117	0.012763256298	6.0	24.0421765218	19386.0
363.39487824	185.146847887	0.36339487824	179.224404623	21.3308782296	0.179224404623	381.525736694	36.0672599989	0.381525736694	5.0	24.0005814317	125257.0
630.486899588	30.9252296104	0.630486899588	238.306860883	49.4169584869	0.238306860883	11.872375475	223.431618508	0.011872375475	7.0	24.0142611254	204000.0
198.256454215	7.23280272002	0.198256454215	220.506693287	14.9773271155	0.220506693287	1621.15844772	5.51922000262	1.62115844772	4.0	23.9998488179	70610.0
360.708400555	148.986001233	0.360708400555	7.90629916098	58.1825549959	0.00790629916098	301.299792254	100.32233746	0.301299792254	7.0	24.0242186777	33475.0
355.000690892	39.0800537057	0.355000690892	394.160524865	87.2931732814	0.394160524865	12.5538979187	43.8765794253	0.0125538979187	6.0	24.007107292	82971.0
96.8245439091	52.5486157961	0.0968245439091	3588.61336484	21.6146452359	3.58861336484	34.223017914	36.4821685243	0.034223017914	7.0	23.9947211778	15194.0
104.10313389	339.494379611	0.10410313389	280.076349619	1.91256961597	0.280076349619	285.475298389	43.2887882937	0.285475298389	5.0	24.0036193792	17487.0
1348.92324855	1.13221590325	1.34892324855	417.855151895	14.0135959097	0.417855151895	184.688988087	23.8960331227	0.184688988087	6.0	24.0000084832	195983.0
808.593930348	20.3247646728	0.808593930348	202.779309296	11.8553358677	0.202779309296	367.445981703	190.857063407	0.367445981703	7.0	23.9979385888	183760.0
81.3865350869	9.19767909107	0.0813865350869	484.017017912	104.316962389	0.484017017912	1891.42429561	1.09931482585	1.89142429561	6.0	24.0001100562	36996.0
279.846788368	1.26228341172	0.279846788368	808.384688876	86.0093607991	0.808384688876	402.520019313	2.85451305692	0.402520019313	4.0	24.0000162208	14991.0
3093.14639084	1.17736437639	3.09314639084	211.901550366	6.48322212306	0.211901550366	1389.81842871	3.23586226695	1.38981842871	7.0	23.999609696	97376.0
153.484361495	193.050686032	0.153484361495	203.686926513	3.50843319591	0.203686926513	394.112753713	5.84786043346	0.394112753713	4.0	24.0081597555	79630.0
1907.8796688	6.92118476686	1.9078796688	31.4585077005	120.947768152	0.0314585077005	46.7590515186	13.4024081324	0.0467590515186	7.0	23.9838359905	101021.0
54.438411598	1.14022821878	0.054438411598	2773.66781154	49.659356476	2.77366781154	22.22874194	50.5843540439	0.02222874194	7.0	24.0355163477	43531.0
88.1686576683	39.2319365959	0.0881686576683	189.149811458	148.343740674	0.189149811458	276.944499721	495.969361666	0.276944499721	5.0	24.0151171894	140256.0
251.662811853	47.0064124953	0.251662811853	66.3994429138	1.01311382549	0.0663994429138	800.745521041	49.9135288125	0.800745521041	4.0	23.9835184111	29686.0
96.1941483848	500.334871279	0.0961941483848	362.129401816	1.60298559958	0.362129401816	109.431041383	117.592579594	0.109431041383	5.0	23.9784413372	63572.0
910.236427988	1.19213233968	0.910236427988	528.326252696	28.5231593444	0.528326252696	393.340203989	1.1370848724	0.393340203989	5.0	23.99919027	69863.0
101.502298321	7.18338386792	0.101502298321	602.21147291	109.674161638	0.60221147291	1783.68608342	11.6636316069	1.78368608342	7.0	23.9999990616	91352.0
363.830998583	198.907662568	0.363830998583	614.392046961	22.695528562	0.614392046961	148.846279728	11.8097421402	0.148846279728	5.0	24.0241169068	203404.0
100.720432427	5.39096935462	0.100720432427	326.570503677	421.752325403	0.326570503677	227.917540437	4.72312091688	0.227917540437	6.0	24.0355284479	91160.0
78.0650340528	439.958857845	0.0780650340528	222.855716253	459.360014623	0.222855716253	263.215386747	103.382698643	0.263215386747	7.0	23.9994095042	121393.0
436.252838592	5.00651772567	0.436252838592	107.230542628	81.7768302962	0.107230542628	46.5130810552	2.46237242605	0.0465130810552	3.0	24.0529210823	178893.0
28.0260320292	39.1847807277	0.0280260320292	387.567584019	28.1676799828	0.387567584019	921.25552584	23.5697352459	0.92125552584	6.0	24.0003667076	60246.0
470.903176088	21.238699511	0.470903176088	583.796882618	4.40831870259	0.583796882618	20.9401739036	185.124985232	0.0209401739036	7.0	23.9998871401	22048.0
497.165709227	303.927729348	0.497165709227	153.318068292	237.667423549	0.153318068292	69.1638183502	35.8282308567	0.0691638183502	7.0	24.0160315849	165613.0
264.233080598	1.4511925287	0.264233080598	544.211729714	4.60746198329	0.544211729714	11.0436419155	30.5933350197	0.0110436419155	5.0	24.0355013131	33975.0
142.382126754	4.77397425845	0.142382126754	28.7149313103	407.792435765	0.0287149313103	522.08734511	276.065617092	0.52208734511	7.0	24.0337490379	11985.0
352.889838217	4.42682856704	0.352889838217	399.932944393	167.868632905	0.399932944393	136.708697767	48.2527362853	0.136708697767	5.0	24.0106420998	26634.0
821.944556567	105.832211245	0.821944556567	129.259573777	3.98883419637	0.129259573777	17.1816527027	1.37158215012	0.0171816527027	5.0	24.0269293783	171199.0
178.059508904	246.776126497	0.178059508904	298.079179404	264.876876869	0.298079179404	167.924540075	91.5169125071	0.167924540075	7.0	24.005973227	40188.0
553.954089431	2.48583511597	0.553954089431	325.772688248	81.953842075	0.325772688248	31.4087867165	46.1378882265	0.0314087867165	7.0	24.0020592661	86243.0
82.0000021594	24.4536425606	0.0820000021594	625.980808461	3.64271779946	0.625980808461	216.685259852	3.42329353224	0.216685259852	3.0	24.001599492	62099.0
23.0331101366	7.31051403991	0.0230331101366	858.178300421	3.66253295159	0.858178300421	436.428610373	19.0528704853	0.436428610373	6.0	24.0007554375	39854.0
150.423333026	174.008540706	0.150423333026	2087.87785987	37.6829919094	2.08787785987	112.855256408	24.9818276364	0.112855256408	7.0	23.9959489099	139649.0
591.854021439	1.09504702396	0.591854021439	188.978363975	3.45340973038	0.188978363975	2389.22482212	87.8547181152	2.38922482212	5.0	23.9998613949	92626.0
298.272637742	96.7862197608	0.298272637742	966.80134208	5.03144044364	0.96680134208	62.7727850432	189.398359302	0.0627727850432	7.0	23.9966382282	43242.0
200.721551763	2.31732853398	0.200721551763	642.700865377	161.671413327	0.642700865377	222.890860087	45.2672825969	0.222890860087	5.0	23.9995859083	96637.0
516.376185775	23.0444634211	0.516376185775	85.7032519406	1.16416452652	0.0857032519406	329.594636074	36.2147002985	0.329594636074	3.0	24.0412726949	57587.0
773.387990392	13.7461226168	0.773387990392	111.589154194	65.2514635886	0.111589154194	1023.48196462	7.33072726116	1.02348196462	7.0	23.9997454775	28932.0
410.962948082	720.652314703	0.410962948082	59.8647065766	17.0102177653	0.0598647065766	107.896246002	348.181742322	0.107896246002	6.0	24.0266380414	11306.0
211.247409164	26.5518515496	0.211247409164	465.217333833	166.978510601	0.465217333833	56.7280687766	210.26675816	0.0567280687766	7.0	23.9993989225	17246.0
552.894291694	4.26284555284	0.552894291694	281.779084806	296.712575129	0.281779084806	324.245278136	1.31472951186	0.324245278136	7.0	23.9993033369	194355.0
150.219593483	22.5745608858	0.150219593483	6.04979379234	9.62166363279	0.00604979379234	687.539445971	5.20602815344	0.687539445971	6.0	24.0687876235	202157.0
234.876420734	10.9943204294	0.234876420734	367.960541951	2.19043618529	0.367960541951	376.975427764	201.258346983	0.376975427764	5.0	24.0006873142	94017.0
58.8844952578	45.4514304163	0.0588844952578	633.071034213	295.459086462	0.633071034213	910.384921482	4.8644914674	0.910384921482	7.0	24.0003742878	138728.0
442.075238198	4.24422681838	0.442075238198	16.4887397658	139.694065704	0.0164887397658	225.53098222	66.8400407717	0.22553098222	5.0	24.0489038445	8430.0
15.7721722144	9.14203925662	0.0157721722144	823.984157827	3.94891630204	0.823984157827	137.58633424	37.74248977	0.13758633424	5.0	24.0237397212	116928.0
623.749786248	54.5737297046	0.623749786248	113.409828971	284.581845125	0.113409828971	24.4954785903	106.980618003	0.0244954785903	7.0	24.010106385	123409.0
177.058480854	19.2883552247	0.177058480854	20.5454294769	206.776495564	0.0205454294769	919.789241873	123.432982921	0.919789241873	6.0	24.0139651199	72202.0
447.117253399	11.9777103354	0.447117253399	1227.6528568	16.3245373749	1.2276528568	28.6715814092	12.1580450034	0.0286715814092	6.0	24.0000728479	27611.0
502.939545532	92.0210216259	0.502939545532	446.784119337	1.34889677464	0.446784119337	649.369786736	1.81916345584	0.649369786736	6.0	24.0000097834	184168.0
289.308740027	2.44562137187	0.289308740027	125.043538333	179.235020798	0.125043538333	212.410102021	21.3312973094	0.212410102021	4.0	23.9593592374	206857.0
885.097818399	283.157862539	0.885097818399	220.244849003	15.2100532215	0.220244849003	87.8269147942	2.75516918647	0.0878269147942	6.0	23.9945119323	35192.0
869.715161365	2.20955348941	0.869715161365	3907.96307874	2.60029265604	3.90796307874	192.938667173	3.47362153931	0.192938667173	7.0	24.0000109147	10599.0
357.426189787	1.01942735454	0.357426189787	2272.17302027	22.4761405085	2.27217302027	140.157097569	5.05214162998	0.140157097569	5.0	23.9969978903	134437.0
78.2978596531	83.3501301308	0.0782978596531	322.94255865	36.4381070398	0.32294255865	539.53824246	6.10322016359	0.53953824246	4.0	23.9995418379	134691.0
1793.9231282	5.01047552721	1.7939231282	51.6668077342	8.16758935888	0.0516668077342	31.7883357285	64.4647967973	0.0317883357285	5.0	24.2573627714	192041.0
396.283967413	10.2802289844	0.396283967413	89.7087304416	318.886851841	0.0897087304416	212.094032699	6.79951632611	0.212094032699	5.0	24.0122702293	177271.0
56.2647577232	71.3064148924	0.0562647577232	30.1018202576	133.204211354	0.0301018202576	1651.77401446	111.557943217	1.65177401446	6.0	24.0049350109	187445.0
387.859572359	2.29899979039	0.387859572359	276.867570715	66.463065132	0.276867570715	14.1172810154	5.37238269766	0.0141172810154	5.0	24.0191550266	75498.0
52.5479312904	1.53808555326	0.0525479312904	50.1750750876	17.8252223951	0.0501750750876	979.040092098	418.827716384	0.979040092098	6.0	24.0386026665	177146.0
57.6308462632	104.45202792	0.0576308462632	363.56828186	8.5206092618	0.36356828186	190.359504057	17.7987371148	0.190359504057	3.0	24.0180082933	194033.0
59.2935309737	14.0891154271	0.0592935309737	19.4757503252	60.8898238848	0.0194757503252	1877.69017929	113.369676855	1.87769017929	6.0	24.1140807806	190877.0
364.533859282	22.1072597539	0.364533859282	877.724983774	1.05179155607	0.877724983774	72.5038739204	19.0914928292	0.0725038739204	4.0	24.0013389086	29740.0
64.3607680477	2.58627046608	0.0643607680477	679.893824756	3.11794797571	0.679893824756	133.482525575	152.59763203	0.133482525575	5.0	24.0100776818	178501.0
1497.83791903	62.157600471	1.49783791903	267.414680228	10.2407676487	0.267414680228	244.129455384	2.64075019722	0.244129455384	5.0	24.0004283888	22420.0
145.641431221	212.396966313	0.145641431221	121.757706445	15.1267566155	0.121757706445	760.764633052	77.0100469857	0.760764633052	6.0	24.002422437	85508.0
1041.98496435	103.891910937	1.04198496435	166.030272628	32.2122447836	0.166030272628	219.856013401	24.6493714274	0.219856013401	6.0	23.9988486859	204955.0
3457.44066298	55.7770526972	3.45744066298	26.9610253678	30.6420551674	0.0269610253678	50.5421637887	79.3127054709	0.0505421637887	7.0	23.9246216303	91258.0
499.439597414	13.088520894	0.499439597414	810.348272988	95.6360313105	0.810348272988	81.9509566155	1.521676539	0.0819509566155	5.0	24.0074842734	160048.0
336.668788929	906.418054531	0.336668788929	142.044181326	64.6597717687	0.142044181326	52.8307934087	485.571639454	0.0528307934087	7.0	24.0219418507	48512.0
433.600384913	207.554988244	0.433600384913	25.4621482118	23.7410256462	0.0254621482118	314.497899814	224.574827619	0.314497899814	7.0	23.9981432807	196910.0
1227.38971272	16.9596589453	1.22738971272	57.5621660991	16.7277891272	0.0575621660991	132.175092447	418.595246276	0.132175092447	6.0	24.0410636053	67459.0
1030.53543812	4.64373312596	1.03053543812	167.416145045	20.8673502361	0.167416145045	89.1046487133	61.6850727935	0.0891046487133	4.0	23.9816665192	125927.0
360.555065942	53.9523345777	0.360555065942	538.770616808	16.4849599946	0.538770616808	51.8639709594	47.5127888465	0.0518639709594	4.0	24.0018534747	154171.0
112.197197393	20.4461977961	0.112197197393	206.550622899	352.882023161	0.206550622899	808.852410492	108.142080442	0.808852410492	7.0	23.993430156	16753.0
24.8920784377	1.72137879786	0.0248920784377	980.183605489	1.1790822581	0.980183605489	100.766678623	55.8436615313	0.100766678623	5.0	24.0083071205	77678.0
414.080268337	90.1183147215	0.414080268337	80.1694461923	72.1053873213	0.0801694461923	376.069882036	8.27499674181	0.376069882036	5.0	24.0213905683	88099.0
575.35238091	20.2757920226	0.57535238091	455.057827117	6.05758770553	0.455057827117	316.715168002	114.833084925	0.316715168002	6.0	24.0367463728	161382.0
169.269758568	91.7311530573	0.169269758568	233.209753415	120.685874846	0.233209753415	423.717915192	40.4066449592	0.423717915192	4.0	23.9786323159	174983.0
42.7601493454	172.182248556	0.0427601493454	279.766556523	11.8861691489	0.279766556523	417.184366929	62.922556887	0.417184366929	5.0	23.9996818643	15881.0
103.773911485	276.616177017	0.103773911485	587.340192945	27.8233979637	0.587340192945	144.608912993	2.98084321353	0.144608912993	5.0	23.9937628635	44905.0
2544.47249182	11.3794894053	2.54447249182	88.0119304535	28.7987592612	0.0880119304535	336.850244006	24.2115265113	0.336850244006	7.0	23.9961430411	3942.0
95.2793794388	49.6988861413	0.0952793794388	328.721670585	27.5901950921	0.328721670585	523.328985247	159.910528732	0.523328985247	6.0	24.0038094756	92521.0
448.832916109	23.7680240411	0.448832916109	40.0627831789	71.7388913333	0.0400627831789	511.60814047	4.51247908632	0.51160814047	5.0	24.0001224755	67347.0
386.285857691	63.1739189374	0.386285857691	8.70219877467	4.83988154173	0.00870219877467	336.222025355	250.399125286	0.336222025355	7.0	24.0408632786	100730.0
691.400434169	1.08508746004	0.691400434169	346.712828761	36.4570838898	0.346712828761	27.3242941985	20.3677606629	0.0273242941985	6.0	24.001284475	172676.0
1849.29992995	1.96630794049	1.84929992995	537.040779113	1.74797822301	0.537040779113	471.923427732	1.16897560311	0.471923427732	6.0	24.0178897457	84796.0
3741.14527822	38.4174037194	3.74114527822	409.991889417	1.04061059565	0.409991889417	50.0488078414	3.16328333819	0.0500488078414	7.0	23.9999689015	201831.0
64.0047495899	1.8278046326	0.0640047495899	609.009652622	59.3719679163	0.609009652622	71.5791154598	208.769604237	0.0715791154598	4.0	23.9511565032	157056.0
33.5721624636	76.049163023	0.0335721624636	545.296167951	59.2237026393	0.545296167951	114.472716566	422.965202944	0.114472716566	7.0	24.0134059223	157884.0
11.0357532552	1.03487788074	0.0110357532552	559.472470062	17.1275856891	0.559472470062	193.898001226	36.4781535485	0.193898001226	5.0	24.004215373	62117.0
294.917555265	6.19489679637	0.294917555265	1133.34992521	1.45414029682	1.13334992521	17.3702635609	32.8541751271	0.0173702635609	6.0	24.0044346751	160326.0
324.42305604	1.40440110885	0.32442305604	510.811851657	25.2798273487	0.510811851657	1567.25326223	10.0884234418	1.56725326223	7.0	24.0000049344	77745.0
402.655085684	83.4450231684	0.402655085684	9.1595391529	195.651128135	0.0091595391529	251.135332446	3.0455993521	0.251135332446	7.0	24.0119593268	38107.0
46.1599200167	14.3950000441	0.0461599200167	869.963634051	300.833338258	0.869963634051	53.6349744451	237.451975749	0.0536349744451	7.0	23.9741758578	153229.0
2095.70990602	1.0958029796	2.09570990602	165.586059968	1.72352306723	0.165586059968	2408.79097035	22.0236959694	2.40879097035	6.0	24.0000044887	52706.0
464.194695728	46.3860763203	0.464194695728	420.774366672	32.1404216577	0.420774366672	96.0182714104	65.1565613711	0.0960182714104	4.0	23.9797036548	178647.0
208.79744397	8.95303110236	0.20879744397	540.515933278	2.11060791512	0.540515933278	222.484991714	185.820346874	0.222484991714	5.0	23.9932040211	94678.0
97.7161603449	13.750926689	0.0977161603449	1067.01365199	121.302265224	1.06701365199	61.3646033489	1.59467840957	0.0613646033489	4.0	24.0333996469	43045.0
326.941538078	14.2195823351	0.326941538078	710.843489951	3.76795042625	0.710843489951	216.20954381	66.7588724525	0.21620954381	4.0	24.0118482748	169595.0
731.014212889	1.6835675967	0.731014212889	25.9401069499	47.612415396	0.0259401069499	320.246593693	13.5794572977	0.320246593693	5.0	24.0004196413	90102.0
137.604545093	10.3015517881	0.137604545093	119.694163989	27.2273998369	0.119694163989	2313.0303261	178.652112284	2.3130303261	6.0	23.9731156818	145005.0
55.6234224558	169.640622364	0.0556234224558	349.145503104	116.770435372	0.349145503104	744.648035099	33.8257170684	0.744648035099	7.0	24.0006345332	35580.0
182.010522351	106.001438055	0.182010522351	1971.96380528	3.57183160418	1.97196380528	106.417686853	9.89870671199	0.106417686853	5.0	24.0105289164	55768.0
150.83871515	3.02220230094	0.15083871515	445.801721677	1.37871621404	0.445801721677	997.146210778	117.955977253	0.997146210778	6.0	24.0012803997	34570.0
218.733365497	162.570198975	0.218733365497	192.821057226	195.12311776	0.192821057226	75.3679735364	693.555245664	0.0753679735364	5.0	23.9822679689	41104.0
149.390648759	9.17650478122	0.149390648759	21.3781557109	45.2737305084	0.0213781557109	531.947029035	106.455842902	0.531947029035	4.0	24.0365155161	84870.0
658.367132637	1.45618532933	0.658367132637	138.418506542	11.5208874807	0.138418506542	3639.128037	1.44668143102	3.639128037	6.0	24.0001509127	118750.0
249.87798754	212.540279321	0.24987798754	200.76091432	395.314076566	0.20076091432	117.362475804	35.8406466282	0.117362475804	5.0	24.0031826082	84809.0
37.173397311	140.603876478	0.037173397311	539.970976726	242.604921709	0.539970976726	93.5398218407	8.79240339312	0.0935398218407	4.0	24.0998206906	18810.0
649.697931686	18.432383041	0.649697931686	139.133907291	385.43673384	0.139133907291	181.043451005	1.36609708941	0.181043451005	7.0	24.0124368752	174897.0
93.3864101293	12.4770267369	0.0933864101293	233.929450372	17.2621766405	0.233929450372	4284.09881451	4.90035271881	4.28409881451	7.0	24.0027812227	61646.0
320.190875141	1.70146913322	0.320190875141	718.458418429	198.002974116	0.718458418429	213.086882312	18.7399271968	0.213086882312	7.0	24.0000756059	175758.0
308.102998367	4.84534304715	0.308102998367	821.109353382	77.5074841921	0.821109353382	24.1140021206	8.85712298957	0.0241140021206	6.0	23.99426248	135103.0
124.821989121	3.27636932144	0.124821989121	138.470030302	437.796767796	0.138470030302	251.931020045	152.882938252	0.251931020045	7.0	24.0130038111	43581.0
134.023776708	2.57410494676	0.134023776708	948.981555003	2.10078865219	0.948981555003	1456.01129424	7.02397671908	1.45601129424	5.0	24.0000255294	159175.0
22.1639245046	92.9410150086	0.0221639245046	625.759555606	157.32112842	0.625759555606	269.901575634	86.7447296768	0.269901575634	7.0	24.0003559836	99425.0
2279.56518437	51.2824098068	2.27956518437	104.414372263	60.9914314531	0.104414372263	105.77054407	13.4504860469	0.10577054407	7.0	23.9822965689	29547.0
505.053437169	4.64608278006	0.505053437169	2073.94085612	6.49657016684	2.07394085612	253.626142042	9.86676653814	0.253626142042	7.0	23.9999659736	188112.0
1516.27780768	24.58026642	1.51627780768	257.52520824	1.95562028238	0.25752520824	424.405282455	9.15758763842	0.424405282455	5.0	23.9998342247	58003.0
316.749670923	41.0073454145	0.316749670923	456.134749399	3.26642074758	0.456134749399	310.962645522	153.663028916	0.310962645522	5.0	23.9999178711	172933.0
7800.68283322	1.27774677509	7.80068283322	50.6591424356	6.35432468192	0.0506591424356	101.713531019	13.2007795888	0.101713531019	7.0	23.9832334122	35779.0
235.257180404	2.98519262856	0.235257180404	23.3126898934	1.07919202873	0.0233126898934	1044.61961337	24.0456626786	1.04461961337	5.0	24.031359967	53109.0
93.6750967978	86.8130543032	0.0936750967978	513.220676896	87.8577679691	0.513220676896	49.0380406298	283.383268839	0.0490380406298	4.0	23.9931354168	23727.0
2380.68370342	39.7048346317	2.38068370342	445.625853948	8.35288709468	0.445625853948	111.883764185	21.3042944853	0.111883764185	6.0	24.0000345158	151806.0
215.849603087	558.832360591	0.215849603087	48.9907739899	6.77677810502	0.0489907739899	273.461524894	44.0471517558	0.273461524894	6.0	24.0071476526	113030.0
139.052929035	11.9664515296	0.139052929035	59.0656596158	78.1703140282	0.0590656596158	3946.22184651	1.93895333312	3.94622184651	7.0	23.9991558696	100493.0
504.618982856	1.21739043168	0.504618982856	365.472476441	19.2942337374	0.365472476441	399.977323086	62.4003315486	0.399977323086	4.0	24.0006372451	126752.0
105.51132475	4.6045506776	0.10551132475	431.690942703	141.323973871	0.431690942703	697.853577745	79.2579815596	0.697853577745	6.0	24.0029597739	16378.0
1042.49774456	278.322483916	1.04249774456	416.910849506	11.5170311496	0.416910849506	106.552020457	36.5595896077	0.106552020457	6.0	23.9997915116	139195.0
757.00875735	13.1373560466	0.75700875735	122.505679465	136.157530713	0.122505679465	309.919750388	3.00973087774	0.309919750388	5.0	24.0012574883	39835.0
498.570413677	1.19729928258	0.498570413677	103.634836389	8.05854931709	0.103634836389	1278.33838194	3.44170925508	1.27833838194	4.0	23.9950368424	174061.0
126.475431617	1.26883636027	0.126475431617	1645.8913128	2.79581774307	1.6458913128	1251.20600691	11.5765668198	1.25120600691	7.0	23.9999149053	119234.0
416.607537304	548.969718481	0.416607537304	90.4544101206	23.7007380074	0.0904544101206	80.3124188772	341.037617756	0.0803124188772	5.0	24.0284706524	200233.0
710.604748256	10.9262301583	0.710604748256	170.683275935	74.2352055753	0.170683275935	924.464151405	53.0319419341	0.924464151405	7.0	24.0000128424	186935.0
644.508635571	49.8085470894	0.644508635571	13.8736972022	457.329485549	0.0138736972022	121.868557425	7.89275396733	0.121868557425	7.0	24.0326694935	191922.0
402.747515315	28.4886331536	0.402747515315	16.2459229208	1.71263345433	0.0162459229208	708.567445427	19.7530333534	0.708567445427	6.0	23.9944173502	2083.0
45.7023231834	14.871338888	0.0457023231834	3936.87491754	1.84925145312	3.93687491754	163.372310601	10.56818258	0.163372310601	7.0	23.9404767409	107947.0
470.245929708	8.45126617844	0.470245929708	1394.71541015	17.771925922	1.39471541015	185.8078704	17.9115420934	0.1858078704	6.0	24.0031095318	14690.0
1166.39781899	1.95359872151	1.16639781899	83.0825721974	3.35749601378	0.0830825721974	574.415444541	13.7099637937	0.574415444541	4.0	23.999986471	112433.0
166.99789851	57.911426158	0.16699789851	55.6095317062	52.6598697718	0.0556095317062	1565.23527949	13.2163446721	1.56523527949	7.0	24.0091616331	12786.0
131.926530307	231.58850962	0.131926530307	1366.63535326	6.22151460337	1.36663535326	397.764799374	7.53972264368	0.397764799374	7.0	24.000017369	139090.0
2256.80108366	13.4808779938	2.25680108366	239.395158796	10.2743890539	0.239395158796	352.128369562	1.37251999421	0.352128369562	6.0	24.0000051438	65508.0
198.947250767	309.660606496	0.198947250767	107.342588441	397.828860981	0.107342588441	223.385974198	37.0588553117	0.223385974198	6.0	24.0020258903	84819.0
448.039884095	29.1880953721	0.448039884095	340.957871896	52.3518779309	0.340957871896	356.210848201	31.5667313155	0.356210848201	6.0	23.9999179402	148506.0
596.819590047	8.08134480514	0.596819590047	145.901856381	240.775221434	0.145901856381	154.046342216	1.09149958379	0.154046342216	5.0	24.0071882785	76692.0
3397.02619344	67.4716047476	3.39702619344	134.660746992	2.03151385882	0.134660746992	47.278630956	31.0790862821	0.047278630956	6.0	23.9938913034	119420.0
380.251858476	107.107985517	0.380251858476	3016.42868604	1.97431224656	3.01642868604	74.9372974353	4.47629023955	0.0749372974353	7.0	24.0005556214	8622.0
368.641941345	18.7434284607	0.368641941345	79.4602598617	99.1269223866	0.0794602598617	1269.04031529	75.5858098496	1.26904031529	6.0	24.0011011421	157106.0
333.255867687	1.98796356679	0.333255867687	1414.61039434	34.5281243398	1.41461039434	62.1606679202	43.3713711977	0.0621606679202	7.0	24.0033218954	142057.0
1999.45774485	30.0227660667	1.99945774485	59.804081402	1.32739770084	0.059804081402	481.063951076	1.41271202375	0.481063951076	6.0	23.9977793963	125737.0
31.2006371982	22.6656392216	0.0312006371982	198.370162497	2.3069850311	0.198370162497	1774.29860116	39.247728344	1.77429860116	6.0	23.9926755109	141520.0
699.772960064	67.2369873852	0.699772960064	26.2145851609	250.185853148	0.0262145851609	168.73030873	13.1691033706	0.16873030873	7.0	24.0179476702	194504.0
715.589337789	5.70447334871	0.715589337789	372.301069596	21.7175315517	0.372301069596	12.1115787229	45.7148054982	0.0121115787229	7.0	24.0017174365	7944.0
850.203094106	17.2910659188	0.850203094106	239.036973178	19.0814331734	0.239036973178	94.8081862989	346.836915382	0.0948081862989	6.0	23.9995403633	133244.0
306.09816453	140.497093317	0.30609816453	102.507071813	61.5483453838	0.102507071813	446.978206611	14.9635638343	0.446978206611	5.0	24.0025314897	137276.0
367.119757001	55.9612290903	0.367119757001	1106.46897142	12.8070376818	1.10646897142	54.8425622736	1.04293579559	0.0548425622736	4.0	24.0055954514	59879.0
32.4210998017	2.44275138665	0.0324210998017	85.0704201179	2.19934338958	0.0850704201179	925.601422682	158.717689575	0.925601422682	5.0	24.0396599097	107162.0
189.422344348	8.465529752	0.189422344348	1261.97689071	37.7582913718	1.26197689071	14.1865500787	64.7984642818	0.0141865500787	7.0	24.0210062226	39758.0
1529.29686295	392.729909479	1.52929686295	55.4755041053	5.02097613893	0.0554755041053	60.7230905312	238.651585881	0.0607230905312	7.0	24.015891075	73877.0
122.878442848	32.6699910617	0.122878442848	1061.33065854	31.1957744638	1.06133065854	962.577135918	13.9036333751	0.962577135918	7.0	24.0001230493	52495.0
28.7591118603	1.18481949748	0.0287591118603	90.5078228712	38.8215533187	0.0905078228712	1539.4913072	287.563321305	1.5394913072	7.0	23.9780870625	115911.0
185.694226833	375.03078502	0.185694226833	86.5525434249	572.587998195	0.0865525434249	193.315045996	76.5272912626	0.193315045996	4.0	24.025466154	107757.0
1199.70843965	51.0169085501	1.19970843965	93.3760243635	1.08580475786	0.0933760243635	47.1151649229	2.73656046982	0.0471151649229	4.0	24.0299119306	99467.0
202.48526664	66.9745098314	0.20248526664	862.589890208	2.20432660221	0.862589890208	70.0767795246	159.016082218	0.0700767795246	6.0	24.0136080805	13065.0
46.9294459951	6.30967292574	0.0469294459951	523.390234328	127.791968244	0.523390234328	375.630347616	3.26026073932	0.375630347616	4.0	24.0023418493	34733.0
262.900133753	63.1196664237	0.262900133753	115.806250149	4.36427528446	0.115806250149	511.562242976	147.199326904	0.511562242976	4.0	23.9935282367	12147.0
342.665388232	99.4127050542	0.342665388232	21.6759798308	114.43551677	0.0216759798308	235.839666583	1.75238819134	0.235839666583	5.0	24.008371292	63582.0
378.922677185	4.10733672089	0.378922677185	105.503447114	210.27186524	0.105503447114	140.002477792	3.61391806888	0.140002477792	4.0	24.0167747369	142920.0
50.0558737114	347.70225409	0.0500558737114	372.106737967	2.1854884042	0.372106737967	162.946592318	190.949312429	0.162946592318	7.0	23.9706962954	94634.0
126.316864352	8.42932795331	0.126316864352	1500.97032899	15.0689804054	1.50097032899	141.427222981	105.118919104	0.141427222981	6.0	23.9906987248	5589.0
32.2635655099	38.0842746506	0.0322635655099	399.606054986	344.738927246	0.399606054986	191.799705005	263.108203561	0.191799705005	6.0	24.0058440801	179065.0
35.7877713459	8.99195179723	0.0357877713459	1861.02473666	15.8361383617	1.86102473666	103.357029327	49.9344435559	0.103357029327	6.0	24.0141855756	26238.0
190.555795685	45.1261163978	0.190555795685	30.4501994808	34.9482688492	0.0304501994808	1573.58791058	57.2792481122	1.57358791058	7.0	24.0404012758	165034.0
385.831707484	48.1789650263	0.385831707484	218.632754492	2.46086290534	0.218632754492	905.834242949	37.0629545669	0.905834242949	6.0	23.9995866617	139191.0
393.984182836	72.069868323	0.393984182836	230.358986042	201.86666184	0.230358986042	75.8304696237	198.984588993	0.0758304696237	7.0	24.0010876561	98515.0
124.205402435	73.0783371632	0.124205402435	1032.97661198	5.00848651412	1.03297661198	295.195261853	2.01529825777	0.295195261853	4.0	24.0001305241	13284.0
138.568395372	7.14758114445	0.138568395372	2170.94216904	116.178150718	2.17094216904	114.193272716	19.6770454576	0.114193272716	6.0	23.996542294	21440.0
22.048832755	19.5578800538	0.022048832755	400.798133946	73.971594517	0.400798133946	646.338775467	82.92134452	0.646338775467	7.0	24.0046906804	204741.0
211.768135348	100.005795141	0.211768135348	20.930897059	480.538393269	0.020930897059	461.518463399	130.158115776	0.461518463399	7.0	23.9975386391	123071.0
50.7380058936	2.78133718168	0.0507380058936	1284.59490131	48.9969883377	1.28459490131	480.100118117	1.14915655081	0.480100118117	5.0	24.0000673251	36702.0
108.247169155	3.24535056902	0.108247169155	241.958942668	1.81338559119	0.241958942668	4249.72578753	3.21465551251	4.24972578753	5.0	24.0070764804	164469.0
28.2581991099	263.513957693	0.0282581991099	353.642055645	11.0145442361	0.353642055645	324.074703789	85.2073728255	0.324074703789	7.0	24.0010628593	207868.0
325.471987989	10.9804229235	0.325471987989	64.1805397918	45.4861875404	0.0641805397918	279.945980366	342.699725626	0.279945980366	4.0	24.0266238777	205950.0
544.395399623	1.17877808972	0.544395399623	77.1418146389	196.322663557	0.0771418146389	102.308557426	268.356596817	0.102308557426	6.0	23.9891901727	17507.0
2807.03403877	15.9450843935	2.80703403877	124.772821939	6.97940965783	0.124772821939	489.150041014	6.41329001889	0.489150041014	7.0	24.0020157832	53686.0
299.131351223	14.1819534951	0.299131351223	1372.88496175	14.3980505225	1.37288496175	334.910778158	2.23982836398	0.334910778158	4.0	24.0002286051	124984.0
75.5443688926	124.707340331	0.0755443688926	2124.97089515	230.143076254	2.12497089515	95.056609492	2.75061154302	0.095056609492	6.0	24.0306700001	122124.0
311.266914397	1.45788187963	0.311266914397	2303.02139715	8.45813423048	2.30302139715	309.973384051	4.84632634284	0.309973384051	5.0	24.000450672	68593.0
138.756429817	10.0858420446	0.138756429817	2360.32810678	18.9053024278	2.36032810678	104.39781264	1.0897003089	0.10439781264	4.0	24.015012853	115429.0
501.64888812	23.4981986203	0.50164888812	224.452783271	3.35902314092	0.224452783271	604.134526448	50.8488974618	0.604134526448	4.0	23.9787782843	69323.0
301.311567004	1.43921344466	0.301311567004	837.118654549	2.54000809627	0.837118654549	15.336388513	126.989784887	0.015336388513	7.0	24.0029348391	16489.0
1339.07459083	6.85884518715	1.33907459083	179.140019607	15.9224974908	0.179140019607	113.710218424	398.061873994	0.113710218424	7.0	23.9983323985	162583.0
67.9096007965	45.2033100895	0.0679096007965	196.123293097	96.3802841134	0.196123293097	1883.19517933	31.0049203936	1.88319517933	7.0	23.9852575334	142547.0
300.189511347	14.4775231319	0.300189511347	85.0004087705	2.62845889995	0.0850004087705	2721.12425183	12.4702310274	2.72112425183	6.0	23.9974953277	206222.0
3.87291385253	2.97337075511	0.00387291385253	307.692310772	45.4978598509	0.307692310772	297.378147565	116.765848151	0.297378147565	7.0	24.025725697	9835.0
230.967534245	127.709113054	0.230967534245	57.9402814379	208.055553019	0.0579402814379	361.287396486	377.205197974	0.361287396486	6.0	24.0018527401	193244.0
5.55349326938	83.2602646282	0.00555349326938	186.011484836	8.40489403096	0.186011484836	794.605456697	22.0264202408	0.794605456697	7.0	24.0290271033	50463.0
371.720268503	37.5158038832	0.371720268503	986.479101672	5.36386452588	0.986479101672	613.23455382	2.99695361414	0.61323455382	7.0	24.0000267579	98076.0
123.049619344	188.098329742	0.123049619344	12.5280040724	54.0806403257	0.0125280040724	523.348855765	518.65026439	0.523348855765	7.0	23.9928937705	88162.0
110.40375292	1.84117801713	0.11040375292	1992.97843314	41.2023648068	1.99297843314	21.3024058104	67.1455745371	0.0213024058104	7.0	24.0020869005	107463.0
1087.20821078	2.54907513946	1.08720821078	386.809529879	17.8412399289	0.386809529879	249.330862452	67.0675677392	0.249330862452	7.0	23.9991217128	154851.0
179.24778383	4.19803601781	0.17924778383	141.176883421	251.402583356	0.141176883421	2869.61578297	110.133998151	2.86961578297	7.0	24.0016157445	30686.0
1186.73042978	6.30084222192	1.18673042978	15.2131871407	24.4119964549	0.0152131871407	147.691078088	10.4526209951	0.147691078088	5.0	24.076331236	86218.0
1351.2904864	53.6910412061	1.3512904864	287.659349677	36.0245963317	0.287659349677	33.172427891	34.982338584	0.033172427891	7.0	24.0005645505	120313.0
30.4414624591	1.45867124292	0.0304414624591	277.000257387	105.343731152	0.277000257387	205.624932517	541.283426736	0.205624932517	5.0	23.9771753897	146287.0
1494.31815789	207.245487291	1.49431815789	164.190374997	3.48825475773	0.164190374997	92.8647669723	20.6778204428	0.0928647669723	5.0	24.0144736946	76731.0
159.619051781	15.6713004042	0.159619051781	50.6203977215	363.663906677	0.0506203977215	1121.87924737	1.19308225896	1.12187924737	6.0	24.0158239552	105468.0
1891.34753355	63.1775127236	1.89134753355	112.795647491	1.16559782093	0.112795647491	302.588953321	167.754610393	0.302588953321	6.0	24.0018952402	151150.0
35.160616039	1.51043021353	0.035160616039	3668.65818713	1.0460492438	3.66865818713	106.939881881	2.81249239296	0.106939881881	6.0	23.9518739157	78063.0
265.093912933	4.45644357528	0.265093912933	803.410551286	4.02918379296	0.803410551286	629.752587305	31.6251386947	0.629752587305	6.0	24.0000907869	67921.0
53.7455951484	269.610811815	0.0537455951484	347.556359207	10.6935297434	0.347556359207	232.29660958	25.6645314563	0.23229660958	4.0	24.0163015299	184217.0
141.945717763	3.13908638741	0.141945717763	43.4219261889	6.95972254604	0.0434219261889	1872.91464746	71.4433056637	1.87291464746	5.0	23.9924991141	204666.0
338.361890034	94.4969922551	0.338361890034	28.5258372671	1.43670903399	0.0285258372671	581.240465418	152.659505929	0.581240465418	6.0	24.0156539701	205044.0
26.3675392576	4.13272084699	0.0263675392576	1002.3657151	6.22716012852	1.0023657151	496.460272002	28.7604093008	0.496460272002	7.0	24.000084639	101421.0
193.552370707	26.3007332584	0.193552370707	543.263379981	8.60123701677	0.543263379981	30.8300954627	93.3898946342	0.0308300954627	4.0	24.0145323229	146629.0
127.985093743	165.883534599	0.127985093743	72.8670776706	444.276556912	0.0728670776706	387.748881206	464.818708072	0.387748881206	6.0	23.9881050241	158769.0
47.592718571	4.62067743632	0.047592718571	2223.37899	75.7562720043	2.22337899	84.0047964226	65.2727902499	0.0840047964226	7.0	24.0257721477	15178.0
533.241423272	111.291588906	0.533241423272	230.742334836	52.4013592616	0.230742334836	18.4072008671	70.1922680906	0.0184072008671	5.0	24.0087215834	22895.0
481.702430858	6.12415604031	0.481702430858	916.187931977	13.2939266416	0.916187931977	459.701789995	1.7222057506	0.459701789995	5.0	23.9992183237	177552.0
421.1804716	1.38638087966	0.4211804716	676.396134239	3.20693153146	0.676396134239	11.6516341326	79.7678820602	0.0116516341326	7.0	24.0002219442	171071.0
187.574300399	56.9421340076	0.187574300399	20.0881413127	7.62939718569	0.0200881413127	1094.6447992	190.159265067	1.0946447992	7.0	24.0138829595	59536.0
164.362592946	10.9927551957	0.164362592946	155.864120522	223.42599707	0.155864120522	667.181672558	346.763577838	0.667181672558	6.0	23.9947888467	158265.0
287.592115005	83.8324651203	0.287592115005	148.327205981	1.81969080413	0.148327205981	1315.07483462	19.7582816049	1.31507483462	6.0	24.0206082658	142644.0
818.976784995	238.925367129	0.818976784995	28.6738951409	642.535187417	0.0286738951409	56.9926475098	23.3246120376	0.0569926475098	7.0	23.9921894967	77898.0
315.326251168	143.09454511	0.315326251168	454.108205178	47.2296765131	0.454108205178	102.205790079	298.65674709	0.102205790079	7.0	24.0000588334	30997.0
383.704411043	8.55950060882	0.383704411043	96.2866767603	129.179435183	0.0962866767603	412.021433679	27.8741004693	0.412021433679	4.0	23.9990387782	77518.0
91.5838892273	23.1176026736	0.0915838892273	219.744484086	141.203744396	0.219744484086	1205.37230854	2.24072459076	1.20537230854	5.0	24.0066826063	141346.0
136.496815795	316.827259491	0.136496815795	326.982700674	42.1778389507	0.326982700674	105.239972717	332.450557061	0.105239972717	5.0	24.0168571241	141529.0
174.710676181	15.6026372445	0.174710676181	620.075150626	2.17110396106	0.620075150626	2214.07616817	8.87020646207	2.21407616817	7.0	24.0002096026	7231.0
79.7645835419	375.393500074	0.0797645835419	1068.22691764	64.6690199612	1.06822691764	37.1828656297	125.088656711	0.0371828656297	6.0	23.9830487981	68813.0
129.309685984	15.665318173	0.129309685984	994.070118835	3.65764619977	0.994070118835	613.832135404	3.34329261435	0.613832135404	4.0	24.0000088455	87821.0
56.3987801676	12.0492594314	0.0563987801676	473.855568459	103.201407067	0.473855568459	98.9712098808	3.20816509821	0.0989712098808	3.0	24.0962785755	146966.0
47.3849131945	15.5572795718	0.0473849131945	239.706214989	104.069825725	0.239706214989	566.858594393	283.47212185	0.566858594393	6.0	24.0132450885	151695.0
3816.8989948	24.8510066161	3.8168989948	64.4352664659	14.5713904929	0.0644352664659	216.983392428	8.8675535557	0.216983392428	7.0	24.0020839572	93149.0
7.43292568344	7.52897570276	0.00743292568344	349.884223571	37.5218482874	0.349884223571	256.614822827	16.9332176128	0.256614822827	5.0	24.0528256338	69760.0
93.1677869824	304.040786677	0.0931677869824	53.9523296315	2.40239637639	0.0539523296315	587.506443823	59.7990661279	0.587506443823	5.0	24.0195343476	183616.0
400.638881957	33.469654652	0.400638881957	32.3590338677	5.84678782908	0.0323590338677	725.456382667	30.5126004251	0.725456382667	5.0	23.9990740037	128201.0
219.085966039	71.9621686194	0.219085966039	1617.33928019	6.74933858427	1.61733928019	65.1802400021	23.9129196695	0.0651802400021	5.0	24.0013790314	206612.0
383.032676082	1.10209905838	0.383032676082	291.671848304	138.713543726	0.291671848304	613.555492206	44.3393051566	0.613555492206	5.0	23.9999964095	44148.0
258.382224494	23.5399774447	0.258382224494	35.4929062012	4.27505312765	0.0354929062012	1832.52335629	1.65217394049	1.83252335629	7.0	23.9957107576	52446.0
1077.1688826	19.6879715004	1.0771688826	506.23849858	3.32686577207	0.50623849858	250.544010615	48.6345306532	0.250544010615	5.0	23.9773464202	185460.0
86.5559783468	12.3285402072	0.0865559783468	841.412093655	54.6845551687	0.841412093655	800.111848555	14.3633400143	0.800111848555	5.0	24.0000020498	197653.0
1941.98560823	5.60038348195	1.94198560823	36.088221505	5.07936007591	0.036088221505	768.903756822	17.7994940556	0.768903756822	7.0	23.9998813037	21689.0
289.41100601	282.253362238	0.28941100601	153.657458749	57.3254212185	0.153657458749	77.0672171066	8.63424227649	0.0770672171066	4.0	24.0067997509	155055.0
421.459834508	3.35022965021	0.421459834508	233.448539497	1.15471778751	0.233448539497	1827.37332277	2.60683633092	1.82737332277	4.0	23.999838974	155780.0
1272.85841935	60.7272649885	1.27285841935	114.115914928	59.7648358639	0.114115914928	150.121815771	10.6179075033	0.150121815771	5.0	24.0196667746	148081.0
1325.1920929	16.9580005986	1.3251920929	420.038720135	34.0916112809	0.420038720135	55.0793646949	16.3222900364	0.0550793646949	7.0	24.0000474042	85089.0
2032.62568137	25.5166808861	2.03262568137	26.6855992227	74.7289557972	0.0266855992227	135.16097576	22.2521317795	0.13516097576	7.0	23.9944436919	110280.0
876.467943136	11.5066489856	0.876467943136	223.522825492	31.5723288374	0.223522825492	579.641019329	27.2177433197	0.579641019329	6.0	23.9991078905	44997.0
382.144135052	33.4009995427	0.382144135052	29.2460469454	8.02044063544	0.0292460469454	596.629500439	1.7472702017	0.596629500439	5.0	24.0050311452	163053.0
272.040444168	29.6837835971	0.272040444168	47.9727995459	105.388983794	0.0479727995459	244.368487672	581.223107758	0.244368487672	5.0	24.017484837	13559.0
166.636538395	6.62694198488	0.166636538395	10.4239329681	128.809716972	0.0104239329681	829.385742188	3.5280641842	0.829385742188	6.0	24.017044605	151011.0
765.845527602	35.634878078	0.765845527602	449.932674385	2.19422239359	0.449932674385	19.9628067833	39.2757786988	0.0199628067833	6.0	24.0005212243	193099.0
82.1626563799	16.4223012452	0.0821626563799	2264.11836657	4.34644915914	2.26411836657	60.4817461857	26.6147801338	0.0604817461857	5.0	24.0147848752	14520.0
1262.81088699	76.260435338	1.26281088699	249.649076002	3.33792959832	0.249649076002	342.925880945	4.22006356888	0.342925880945	5.0	24.0001030354	207798.0
44.4995313697	175.494480707	0.0444995313697	78.595776235	2.71210048081	0.078595776235	1202.19260112	17.965515996	1.20219260112	6.0	23.9590092339	173084.0
91.4267506255	65.5602957589	0.0914267506255	953.399948018	224.012680125	0.953399948018	23.9004861738	93.8815410858	0.0239004861738	6.0	24.0129708704	180300.0
1185.51432206	74.1941072944	1.18551432206	194.235937772	23.8169345689	0.194235937772	225.475624381	6.30592247873	0.225475624381	5.0	23.9953792424	206125.0
123.763648942	3.42145257176	0.123763648942	325.244595036	7.55625777906	0.325244595036	1598.72018782	75.0313192096	1.59872018782	5.0	23.999032176	193006.0
94.1668663299	17.3357625633	0.0941668663299	140.19840347	160.024775243	0.14019840347	2939.86041013	2.18228025572	2.93986041013	7.0	23.976930609	42310.0
442.235939731	3.98163653858	0.442235939731	1348.85383913	17.0278430081	1.34885383913	128.40851364	81.2067960483	0.12840851364	7.0	23.9925775644	81593.0
500.494399866	1.88098600959	0.500494399866	230.826158776	12.9916006513	0.230826158776	1321.42547906	2.71762857246	1.32142547906	4.0	24.0001371065	31738.0
397.13772672	10.6668857114	0.39713772672	72.6933083969	5.01284954685	0.0726933083969	468.393836961	1.48678206263	0.468393836961	3.0	23.9894237862	108705.0
30.5322700451	211.372159526	0.0305322700451	714.584756815	3.99199857246	0.714584756815	88.0162408455	104.320833698	0.0880162408455	5.0	24.0226019693	169875.0
273.591701022	5.34379173117	0.273591701022	335.168923661	10.7816335306	0.335168923661	716.531331971	217.706095283	0.716531331971	7.0	23.9997839473	141494.0
3048.15930353	3.55332349008	3.04815930353	651.530854454	2.5758296747	0.651530854454	150.662286676	10.4513595001	0.150662286676	6.0	24.0000020483	112115.0
98.9357701068	68.3853372525	0.0989357701068	379.659689392	240.125825788	0.379659689392	300.274076023	117.073401101	0.300274076023	6.0	24.0011516738	1110.0
1705.2008264	46.7463096768	1.7052008264	326.220149656	4.26399640958	0.326220149656	290.131180232	15.9088241983	0.290131180232	6.0	24.0007428008	112580.0
2101.27925549	4.46580757362	2.10127925549	80.7490993835	1.753868109	0.0807490993835	233.950427844	264.626685571	0.233950427844	6.0	24.017915417	25972.0
208.198789938	1.12177748608	0.208198789938	452.869271114	16.6985073721	0.452869271114	44.6206921374	10.4432664148	0.0446206921374	3.0	24.0310804718	182779.0
613.092221083	28.463247274	0.613092221083	417.947321383	6.89839691676	0.417947321383	30.1263253743	60.9140224044	0.0301263253743	5.0	24.0007919712	101898.0
150.895317517	231.079116851	0.150895317517	790.935739811	1.76122922292	0.790935739811	273.014161921	26.4902029186	0.273014161921	7.0	23.9996377971	172194.0
1278.11082176	13.954414465	1.27811082176	474.378504844	15.0518081185	0.474378504844	276.09046003	2.49786632479	0.27609046003	6.0	23.9961570986	153984.0
55.4915997728	12.2082751687	0.0554915997728	629.803868393	205.93929883	0.629803868393	208.957259808	188.197692626	0.208957259808	7.0	24.0007254697	18706.0
2877.38343638	1.45544193493	2.87738343638	82.3746341585	12.0434313403	0.0823746341585	206.599490498	144.893456545	0.206599490498	7.0	24.0006644622	133723.0
681.64592578	14.4372918753	0.68164592578	124.642076197	121.249948634	0.124642076197	27.3739885282	404.739059659	0.0273739885282	7.0	24.0312838351	18236.0
442.922286943	213.631228422	0.442922286943	45.319729343	59.0535518841	0.045319729343	170.150101294	131.727336684	0.170150101294	4.0	24.0236302947	167449.0
31.6569382868	35.244481442	0.0316569382868	119.781602292	4.27082045354	0.119781602292	1518.37005773	96.3622550286	1.51837005773	6.0	24.0206479631	76674.0
839.401671306	66.7056629091	0.839401671306	36.3494788244	69.6730773805	0.0363494788244	205.661977276	1.24242425535	0.205661977276	6.0	24.0036366761	184570.0
674.223778701	2.52670098803	0.674223778701	729.129442479	3.98218166408	0.729129442479	546.665541708	1.39434008434	0.546665541708	5.0	23.9855024001	72643.0
278.834262523	3.51856237135	0.278834262523	239.597721426	97.7935117867	0.239597721426	1218.58372553	1.92140884081	1.21858372553	5.0	23.99932335	148681.0
2097.82465807	3.50680612472	2.09782465807	206.238680951	8.64333439424	0.206238680951	577.034767069	19.863312837	0.577034767069	6.0	24.0000066276	38172.0
113.489847517	9.53290956889	0.113489847517	165.961347748	258.817486945	0.165961347748	2521.93742048	2.18068784675	2.52193742048	7.0	23.9865870696	42200.0
2075.28601044	11.666902934	2.07528601044	245.444162612	1.56460623091	0.245444162612	70.5868176098	179.283831305	0.0705868176098	6.0	24.0053552858	44478.0
556.160449552	69.5037003989	0.556160449552	105.63177868	6.71125200679	0.10563177868	615.709139038	3.72066971304	0.615709139038	5.0	23.9902112817	65546.0
403.1400283	9.46536764203	0.4031400283	105.290758812	3.86847830331	0.105290758812	204.34833672	231.52421997	0.20434833672	4.0	23.967009332	147772.0
1437.08725971	255.327961233	1.43708725971	100.625289153	1.55893088539	0.100625289153	223.277556613	143.94543681	0.223277556613	7.0	23.9850169293	64708.0
32.5795323798	2.05628655271	0.0325795323798	254.229523332	192.929331599	0.254229523332	2231.1050509	6.35930814457	2.2311050509	6.0	23.9838716506	117524.0
415.523298928	138.726041309	0.415523298928	360.147801577	24.5338520516	0.360147801577	39.5583779226	22.613240248	0.0395583779226	4.0	24.0168647888	147677.0
157.494536152	4.5370798362	0.157494536152	1536.20527668	12.6496494356	1.53620527668	50.0141973698	14.5279057195	0.0500141973698	4.0	24.022870181	130310.0
175.588329432	391.339164249	0.175588329432	87.6477529678	32.3844212617	0.0876477529678	390.931524968	18.4472462391	0.390931524968	6.0	24.0164936562	28983.0
35.2875755414	1.58001344799	0.0352875755414	175.887895049	12.2329783057	0.175887895049	1642.29720407	168.222467367	1.64229720407	7.0	24.007473333	121632.0
441.507479361	154.443399187	0.441507479361	31.9096426241	214.381824214	0.0319096426241	171.190173765	251.371436839	0.171190173765	5.0	24.0151780478	148828.0
78.7454580861	3.31187750169	0.0787454580861	42.3601714399	245.815450561	0.0423601714399	802.619363156	49.8636121981	0.802619363156	5.0	24.0038974572	5227.0
234.373641357	2.58977626632	0.234373641357	722.92406909	29.194921456	0.72292406909	708.639118196	24.2968223753	0.708639118196	6.0	23.9998975013	26.0
428.976480679	27.0970199395	0.428976480679	1252.72225958	1.95024529626	1.25272225958	403.480192178	10.7415487144	0.403480192178	7.0	24.000006872	164438.0
282.269616099	24.4298027765	0.282269616099	11.4361739386	21.6683989636	0.0114361739386	914.628487376	9.60567661594	0.914628487376	7.0	23.9999884182	118320.0
354.020536399	1.27200152268	0.354020536399	73.8841033	16.5097561154	0.0738841033	2875.71007396	93.3960127048	2.87571007396	6.0	23.9986263421	111802.0
275.185384191	101.353923529	0.275185384191	309.598595027	2.46916864162	0.309598595027	227.534849092	3.23789481198	0.227534849092	3.0	24.0125721961	135765.0
318.206429884	11.6106319885	0.318206429884	28.2269112492	83.0500511712	0.0282269112492	1093.00898264	5.92762365331	1.09300898264	6.0	24.0016748467	193687.0
639.667911276	66.8979557862	0.639667911276	15.2301513377	1.70934690158	0.0152301513377	491.559632565	43.4153160041	0.491559632565	7.0	24.0106244675	26199.0
150.084237703	33.4432284449	0.150084237703	767.167144443	110.565864008	0.767167144443	35.4122089542	1.71590024758	0.0354122089542	4.0	23.9449281651	15890.0
104.442745901	96.1221992202	0.104442745901	30.2054697125	180.256352725	0.0302054697125	552.694565805	15.8259313862	0.552694565805	4.0	24.0266466875	13438.0
459.776293442	21.8085901137	0.459776293442	77.9093919284	33.9809343298	0.0779093919284	1529.77667434	12.2198000725	1.52977667434	7.0	24.0003377229	144776.0
591.948115239	5.27469845936	0.591948115239	531.489032204	63.358838851	0.531489032204	20.4813993604	2.2770297612	0.0204813993604	7.0	23.9989760671	111585.0
1024.40477751	244.751880859	1.02440477751	174.781887115	2.58422174051	0.174781887115	85.5174425787	245.081037635	0.0855174425787	6.0	23.9797649012	10881.0
229.655767513	134.923328885	0.229655767513	24.0091491432	30.3315920913	0.0240091491432	562.829794019	4.32407406887	0.562829794019	7.0	24.0249714305	174238.0
48.12906161	5.67714516949	0.04812906161	355.570206513	54.2725113501	0.355570206513	134.987717925	416.88531971	0.134987717925	4.0	24.0192447809	105864.0
518.591869922	166.125101632	0.518591869922	694.263916723	39.8370617468	0.694263916723	71.7191553876	25.1269415122	0.0717191553876	6.0	23.9998077192	147286.0
268.618331009	587.361374356	0.268618331009	153.5389927	293.731500548	0.1535389927	89.5518189496	97.3968272378	0.0895518189496	6.0	24.0229015737	58015.0
514.309183185	38.7623182821	0.514309183185	324.71174369	68.2285000581	0.32471174369	18.3483190871	140.847170067	0.0183483190871	7.0	24.0013525444	65691.0
168.189527991	151.849630628	0.168189527991	24.1813172452	68.54345525	0.0241813172452	668.047292869	22.9106217416	0.668047292869	7.0	23.9933329336	78616.0
113.4585596	59.5774093788	0.1134585596	1470.75659518	218.532444904	1.47075659518	46.5018829145	16.3668841315	0.0465018829145	6.0	24.0144886529	83246.0
287.24240671	500.903724215	0.28724240671	428.672061713	25.3789674456	0.428672061713	26.9209242264	231.460243986	0.0269209242264	7.0	23.9994261532	67692.0
213.666889498	467.560244371	0.213666889498	771.845200683	1.67740628966	0.771845200683	51.4594635193	5.27354851939	0.0514594635193	7.0	24.0058474792	186456.0
280.684473729	246.371609545	0.280684473729	40.9982970955	1.11317389429	0.0409982970955	202.111537168	5.44535999176	0.202111537168	4.0	24.0233127987	189078.0
142.441199754	1.47555917759	0.142441199754	195.250340854	22.7033032252	0.195250340854	2433.59488022	12.1660014513	2.43359488022	4.0	23.9597731237	102743.0
1146.89228469	4.16172414844	1.14689228469	70.7162423522	139.759399741	0.0707162423522	169.074242432	25.988916655	0.169074242432	6.0	23.9878868721	184024.0
218.024954878	18.7424490684	0.218024954878	40.13136902	52.6070616832	0.04013136902	1208.34353208	20.9806572444	1.20834353208	5.0	24.0091571871	133068.0
9.52836662174	63.5746400513	0.00952836662174	1968.97354222	5.4600472549	1.96897354222	73.0647190911	10.7380261364	0.0730647190911	7.0	24.1322588918	181764.0
338.588091777	40.2309301426	0.338588091777	24.8224628953	1.68428767467	0.0248224628953	901.322942551	8.7804310648	0.901322942551	6.0	23.994976014	11199.0
262.731338693	57.9653737703	0.262731338693	237.413279016	293.357716862	0.237413279016	122.237966195	149.802699732	0.122237966195	5.0	23.9979989717	60372.0
204.671184092	19.3341392677	0.204671184092	295.518430904	3.20425726156	0.295518430904	50.1188565608	202.291215243	0.0501188565608	4.0	24.0182638464	190801.0
19.1760737329	50.0077675068	0.0191760737329	184.691582994	172.511066588	0.184691582994	1221.82568911	9.14489124761	1.22182568911	6.0	24.0004348926	36419.0
166.301219876	20.4828337772	0.166301219876	944.584773305	8.51346663067	0.944584773305	508.743843956	31.9352145096	0.508743843956	6.0	23.9998999424	155273.0
159.739560986	180.460231526	0.159739560986	466.641428	12.9643067775	0.466641428	391.481899057	20.0296416279	0.391481899057	5.0	23.9999386978	159402.0
159.90658085	1.33598371628	0.15990658085	779.982001171	25.8805471589	0.779982001171	23.3014009378	4.08503671183	0.0233014009378	4.0	24.0405100336	128421.0
138.03236468	21.4939231732	0.13803236468	488.776910768	193.354578084	0.488776910768	446.372124734	50.2758744033	0.446372124734	6.0	24.0032539619	7445.0
438.017946039	16.8169316071	0.438017946039	1549.63671251	1.71220846822	1.54963671251	43.1753324979	64.9417327376	0.0431753324979	7.0	24.0002187602	5915.0
118.909667926	19.2255794286	0.118909667926	5024.99273979	2.46886456504	5.02499273979	427.514540115	2.83735592274	0.427514540115	7.0	23.9999746412	123554.0
72.7260677504	707.93435132	0.0727260677504	550.375764778	551.550156951	0.550375764778	47.0809918415	398.446734993	0.0470809918415	7.0	24.0236377222	29220.0
356.720886137	2.03636594184	0.356720886137	325.296670046	1.13150950133	0.325296670046	3492.91347309	8.62399734281	3.49291347309	6.0	24.0002571917	71766.0
568.91103408	9.4138191088	0.56891103408	115.623884613	38.6677068747	0.115623884613	260.316902452	1.547434153	0.260316902452	3.0	24.0143292162	201320.0
944.690812989	111.290683113	0.944690812989	409.258619837	21.9100308494	0.409258619837	69.9520614919	23.6628000281	0.0699520614919	5.0	24.0202779328	2731.0
83.206133593	87.2877484223	0.083206133593	88.7493942904	12.6796870474	0.0887493942904	1741.78911929	23.7074194322	1.74178911929	6.0	23.9674834721	195163.0
259.297569576	2.17792727767	0.259297569576	2486.30373673	37.6970270644	2.48630373673	151.334144078	20.4396080083	0.151334144078	7.0	23.9984580547	198432.0
1280.23135889	14.9611140313	1.28023135889	162.858788899	1.36601507987	0.162858788899	431.036507059	141.018081232	0.431036507059	6.0	24.0014373782	193088.0
166.554960604	11.5529821566	0.166554960604	164.267382201	56.4752268526	0.164267382201	263.640048014	618.257539021	0.263640048014	7.0	24.0152527407	122477.0
81.7390134515	121.992185756	0.0817390134515	2076.35641312	31.9381450265	2.07635641312	149.206864501	4.33226816781	0.149206864501	5.0	24.0065583517	112804.0
64.9348290102	104.973284354	0.0649348290102	467.662148649	6.59840158627	0.467662148649	167.810964224	319.731061441	0.167810964224	7.0	23.9634182145	177136.0
370.203680348	105.491042062	0.370203680348	132.095212819	2.49688809998	0.132095212819	553.494974093	3.66067083598	0.553494974093	4.0	24.0200318599	49656.0
67.0707576684	190.266271364	0.0670707576684	92.6291415589	54.3482914769	0.0926291415589	1228.81089028	12.290123069	1.22881089028	7.0	24.008117843	153140.0
153.464252954	77.4419038171	0.153464252954	95.2464336036	9.91302189423	0.0952464336036	1048.00064159	1.89220122115	1.04800064159	5.0	24.0097840766	135286.0
311.282363789	355.005250929	0.311282363789	193.63704189	339.687455337	0.19363704189	32.7239143228	68.9293696114	0.0327239143228	5.0	24.0120412051	200379.0
450.236087216	5.77528277086	0.450236087216	903.882673723	2.06835372199	0.903882673723	57.4048000673	120.411896135	0.0574048000673	6.0	24.0000487625	51631.0
122.229043968	23.8166956165	0.122229043968	1352.95230934	208.164122076	1.35295230934	112.359041255	32.6743397627	0.112359041255	6.0	23.9980481248	163295.0
940.572535529	2.56897767542	0.940572535529	286.039732795	6.29230432798	0.286039732795	1345.03323929	30.0893417577	1.34503323929	7.0	24.0000009593	92003.0
1922.49549244	6.27298322738	1.92249549244	381.215196726	4.84000814224	0.381215196726	366.414367596	4.32132496329	0.366414367596	6.0	24.0014971676	108467.0
1247.48556767	1.70031806223	1.24748556767	233.9155169	10.8226221924	0.2339155169	29.3021322003	300.182426139	0.0293021322003	7.0	24.0019727345	202080.0
662.38140971	2.21055633558	0.66238140971	207.618782278	112.49121359	0.207618782278	1147.32196963	6.73790411202	1.14732196963	6.0	23.9999957664	118222.0
96.1765951644	152.109656263	0.0961765951644	113.583638769	4.07566578472	0.113583638769	1174.16705416	94.6516072363	1.17416705416	7.0	24.0015955104	125103.0
296.301835714	389.067156499	0.296301835714	548.851657177	3.64232805967	0.548851657177	103.173943795	60.4415451698	0.103173943795	6.0	23.9998819331	34862.0
135.223859445	287.39681715	0.135223859445	218.956430707	8.61220454077	0.218956430707	353.162040562	4.80320976389	0.353162040562	5.0	24.0119015165	88134.0
229.98732194	452.06645492	0.22998732194	31.9410578852	70.4887736123	0.0319410578852	303.763298382	50.3640136005	0.303763298382	7.0	24.0053822543	182055.0
385.950931748	12.2338739568	0.385950931748	2521.41450035	2.15549002413	2.52141450035	31.2140124551	13.7243373951	0.0312140124551	7.0	24.0007506031	68608.0
1070.94031723	12.7665786165	1.07094031723	111.350863622	72.7911507021	0.111350863622	72.199643221	212.745967894	0.072199643221	6.0	24.0195161286	61003.0
306.731735309	6.30189415045	0.306731735309	238.004454356	51.22859306	0.238004454356	11.2433326878	265.009008386	0.0112433326878	5.0	24.0191683754	7459.0
404.256714488	11.9633607046	0.404256714488	1648.25557899	4.42417037549	1.64825557899	17.077380751	12.0772876254	0.017077380751	7.0	24.0003694412	39120.0
285.797213462	9.87050376555	0.285797213462	46.3427922433	19.4682428709	0.0463427922433	2018.73771067	74.6354472142	2.01873771067	6.0	24.001621113	21836.0
80.377711216	19.2044271937	0.080377711216	983.412938112	13.1889348529	0.983412938112	42.2256050685	294.065410851	0.0422256050685	7.0	23.9983211454	116279.0
1348.01352363	180.465742809	1.34801352363	441.692411819	5.36646459082	0.441692411819	30.4319917764	3.68390748538	0.0304319917764	7.0	24.0002808278	46207.0
265.022346442	38.1251530529	0.265022346442	235.145822282	532.455688371	0.235145822282	28.4452019485	27.7045916524	0.0284452019485	6.0	23.9873762052	188813.0
425.603999804	75.2977238806	0.425603999804	82.1151120022	1.72830774497	0.0821151120022	495.435576563	84.0643205255	0.495435576563	4.0	23.9939683272	38711.0
303.460413199	78.7867471459	0.303460413199	502.471885935	218.790893016	0.502471885935	491.737233784	1.70721547896	0.491737233784	7.0	24.0000057954	61031.0
398.353731629	1.59468028431	0.398353731629	652.221953738	68.6230923107	0.652221953738	43.7823243905	3.79132201582	0.0437823243905	5.0	24.0091367085	150209.0
1134.6018882	20.2460930635	1.1346018882	244.819623423	30.7639174752	0.244819623423	194.222996942	3.64819451975	0.194222996942	4.0	24.0025147481	160867.0
71.2259130002	272.53201575	0.0712259130002	998.47258112	217.338453956	0.99847258112	77.7580724753	91.5978814885	0.0777580724753	6.0	24.0141368285	109024.0
197.792360503	156.424475436	0.197792360503	16.0393010259	1.25981747328	0.0160393010259	476.185586525	268.648834259	0.476185586525	7.0	24.0135780162	207499.0
290.27695679	28.9063082864	0.29027695679	255.132903232	70.3945410206	0.255132903232	2.85055899191	167.134814063	0.00285055899191	7.0	24.0245887325	156625.0
53.3478931163	502.222741854	0.0533478931163	401.793776843	19.924697469	0.401793776843	163.042155176	17.1874189541	0.163042155176	6.0	24.0140438888	78960.0
393.786214129	7.39145565079	0.393786214129	475.078451915	3.05500976838	0.475078451915	790.98451031	29.1521208249	0.79098451031	7.0	23.9846491504	41391.0
131.772082039	4.80677307779	0.131772082039	369.81148067	63.3542162343	0.36981148067	689.105604526	71.5195408491	0.689105604526	4.0	23.986463622	1710.0
491.911291704	37.623861216	0.491911291704	163.709797079	169.098381165	0.163709797079	16.2827741328	2.38445177009	0.0162827741328	5.0	23.9981197856	17133.0
101.903296707	32.8614354146	0.101903296707	1513.16377232	4.30935466237	1.51316377232	497.689116679	18.2002202585	0.497689116679	7.0	23.9999265139	20804.0
164.330660274	36.1952075486	0.164330660274	70.3521089549	9.37293794348	0.0703521089549	1724.92337886	217.306450692	1.72492337886	7.0	24.0055534154	29982.0
267.561564063	190.010740782	0.267561564063	73.6422451292	387.659331872	0.0736422451292	176.733935379	8.49962045247	0.176733935379	5.0	24.024655263	194109.0
1961.37832327	2.28180075784	1.96137832327	75.3272597863	39.6735424926	0.0753272597863	31.1155616501	19.5589870552	0.0311155616501	6.0	24.0059671187	154088.0
24.5933107937	8.25864835487	0.0245933107937	1152.62254126	1.52570326005	1.15262254126	139.237522633	49.758655692	0.139237522633	6.0	24.0130784024	53080.0
168.529596135	39.8991135986	0.168529596135	157.628509088	2.01675154718	0.157628509088	1759.49708708	1.4932556021	1.75949708708	5.0	24.0099602562	184748.0
87.1730155496	33.825047478	0.0871730155496	1840.98206291	132.402090455	1.84098206291	24.9166095359	59.7763847275	0.0249166095359	7.0	23.9515717329	14367.0
630.778339107	2.22489002072	0.630778339107	502.206496111	6.07115211076	0.502206496111	738.963403224	6.74312313673	0.738963403224	6.0	24.00188261	45527.0
372.765216467	22.6507488921	0.372765216467	325.4655017	11.1987621999	0.3254655017	706.107815531	8.52727395316	0.706107815531	4.0	23.9916802183	58814.0
5615.00402202	5.59863581573	5.61500402202	212.98985955	7.88313123025	0.21298985955	145.362494101	1.89671179872	0.145362494101	7.0	24.001231125	2664.0
806.160001201	39.4909920121	0.806160001201	158.596385886	14.5541544751	0.158596385886	489.106582767	19.0056484614	0.489106582767	5.0	23.9886795341	198394.0
2387.86284099	94.6630429526	2.38786284099	697.361663179	3.0223075084	0.697361663179	227.395054619	1.57856123722	0.227395054619	7.0	24.000043758	39383.0
191.842827928	17.906237844	0.191842827928	1461.56665849	4.86868369099	1.46156665849	2308.21229302	1.35402326985	2.30821229302	7.0	23.9999774308	191361.0
940.613883369	28.4829950355	0.940613883369	374.051969496	1.99631042346	0.374051969496	505.048093183	4.66924315039	0.505048093183	6.0	23.9999859673	134513.0
135.759385705	67.9155189056	0.135759385705	486.187156004	1.28655650955	0.486187156004	428.055455361	16.042941418	0.428055455361	4.0	24.0002913441	170264.0
29.4758931927	200.592101509	0.0294758931927	85.9290382112	15.9568641134	0.0859290382112	828.59844789	14.8287110667	0.82859844789	5.0	23.9774472303	46710.0
203.468208331	82.6631663231	0.203468208331	160.354219396	396.404791894	0.160354219396	258.309422457	3.80058309238	0.258309422457	5.0	24.0065112266	3219.0
24.1014133137	7.49839190828	0.0241014133137	959.902404098	32.7230936758	0.959902404098	193.140808298	31.052224328	0.193140808298	5.0	24.004110427	208147.0
744.147613654	4.73619423417	0.744147613654	223.425246204	10.7829284133	0.223425246204	1010.82944961	115.252460693	1.01082944961	6.0	24.0000133647	48432.0
71.3824802111	15.270111832	0.0713824802111	151.45254608	5.27385605134	0.15145254608	544.191104088	158.0778044	0.544191104088	4.0	24.013957019	159821.0
1835.96867081	34.0870675065	1.83596867081	209.363694836	12.8182672738	0.209363694836	28.1415747764	2.75194851439	0.0281415747764	6.0	24.0170465773	62896.0
683.509786404	8.36952333869	0.683509786404	34.1559636406	101.860745355	0.0341559636406	114.808657577	397.147917857	0.114808657577	5.0	24.0328521926	25067.0
645.072435254	21.1378268993	0.645072435254	129.068557635	15.7023647605	0.129068557635	770.642608927	152.29899049	0.770642608927	6.0	23.999513392	177022.0
295.504146031	17.7729703831	0.295504146031	662.171919337	140.406830781	0.662171919337	308.125753416	7.63601747095	0.308125753416	5.0	23.9997750594	25502.0
124.987188484	424.914606024	0.124987188484	61.8422880439	79.4882695704	0.0618422880439	506.51617434	129.576511476	0.50651617434	7.0	23.8965140964	90185.0
311.093221124	362.363455873	0.311093221124	17.207209009	127.043313225	0.017207209009	221.783110145	490.198007065	0.221783110145	7.0	24.0105442337	79646.0
120.602151644	5.92862984114	0.120602151644	81.3225465846	196.891399363	0.0813225465846	332.422171062	715.865967308	0.332422171062	5.0	24.0276564051	74744.0
1003.67012064	70.5321220373	1.00367012064	106.539966066	5.78675472461	0.106539966066	420.371625903	6.96853905993	0.420371625903	5.0	24.0004497545	208276.0
138.27292647	4.14792983812	0.13827292647	5787.4683885	61.5392808007	5.7874683885	158.839083768	5.77638679779	0.158839083768	7.0	24.0000352408	57443.0
69.3055559459	8.63122878234	0.0693055559459	343.933920789	104.569631003	0.343933920789	352.592026899	156.792434032	0.352592026899	4.0	24.0077799976	122899.0
275.879336666	7.27211618427	0.275879336666	1023.52217707	39.9499856518	1.02352217707	84.2748811592	49.8107511403	0.0842748811592	5.0	24.003872669	123334.0
335.322806615	30.5840434907	0.335322806615	554.32461643	82.3500771063	0.55432461643	12.0752878356	32.7121125151	0.0120752878356	7.0	24.004085251	14041.0
28.8569977054	120.996411885	0.0288569977054	160.760101839	151.296829373	0.160760101839	748.093879556	28.1741793217	0.748093879556	5.0	24.009161886	181488.0
312.296416862	39.2067379896	0.312296416862	1055.65729689	42.1414618379	1.05565729689	276.776041971	1.59383421718	0.276776041971	4.0	23.9971785862	102920.0
188.232614493	29.6792650615	0.188232614493	798.229547723	21.6667695655	0.798229547723	479.590299849	32.4057916332	0.479590299849	6.0	24.0026101544	177567.0
412.476457233	23.3997174393	0.412476457233	104.625953856	57.8782880656	0.104625953856	533.913891647	8.04979138789	0.533913891647	4.0	24.0002887265	111310.0
141.335171818	10.0530210859	0.141335171818	469.716080269	5.9684325069	0.469716080269	2938.48312444	11.3011590655	2.93848312444	7.0	23.999887996	113742.0
542.054183485	17.5207965032	0.542054183485	4.97752362055	67.1847055991	0.00497752362055	269.842031048	24.1024761082	0.269842031048	7.0	24.0193518873	196301.0
506.715014849	90.9459860344	0.506715014849	30.4497394184	2.2535246499	0.0304497394184	159.8796445	108.026492256	0.1598796445	4.0	24.0228716596	113010.0
558.480474511	48.3405467627	0.558480474511	1050.59084138	8.64272640374	1.05059084138	14.3606148253	2.61234539968	0.0143606148253	7.0	24.0004295614	178284.0
90.9061771213	23.628284844	0.0909061771213	147.994275555	3.96189373317	0.147994275555	2072.37895502	94.8580585999	2.07237895502	6.0	24.0027054437	27217.0
539.866178393	306.195104757	0.539866178393	137.964554812	61.9895806306	0.137964554812	82.4932039461	303.301810406	0.0824932039461	5.0	24.0043709414	38649.0
359.898328845	31.9902259359	0.359898328845	7.48750464456	391.346967348	0.00748750464456	220.751415126	133.078559051	0.220751415126	7.0	24.0294644986	176778.0
961.362453283	11.3083608657	0.961362453283	589.924123341	17.9543072367	0.589924123341	34.4803040691	7.77954706833	0.0344803040691	6.0	24.0000331219	62661.0
1187.17060979	30.5809430126	1.18717060979	180.036311376	6.75516527115	0.180036311376	65.1360439887	38.9769673373	0.0651360439887	4.0	24.007603673	31192.0
93.4203860132	3.69571101985	0.0934203860132	1665.91580698	12.9595124935	1.66591580698	7.67996215241	62.8423234295	0.00767996215241	7.0	24.0576601651	51608.0
94.9061796886	5.67743945556	0.0949061796886	655.748442898	134.901476807	0.655748442898	75.4793228897	249.713501734	0.0754793228897	6.0	24.0194431999	99576.0
118.093810039	5.51102431068	0.118093810039	674.23897229	94.2765605182	0.67423897229	16.8513818954	110.702963024	0.0168513818954	5.0	24.0251309099	119498.0
489.71635465	77.9821243385	0.48971635465	655.829599463	1.02373702624	0.655829599463	460.369555074	8.77226727816	0.460369555074	6.0	23.9999873382	121594.0
55.5743262033	5.24276780569	0.0555743262033	1721.68909235	1.98443208504	1.72168909235	289.281705646	8.08144568614	0.289281705646	5.0	23.9940531605	178336.0
195.608101779	3.54330458475	0.195608101779	1258.75927284	15.083573309	1.25875927284	31.6256345872	45.7379179037	0.0316256345872	5.0	24.0033852576	17929.0
279.555959478	3.71136051324	0.279555959478	37.9691327806	185.991275092	0.0379691327806	1191.98917075	7.79390700432	1.19198917075	6.0	23.9982075026	156214.0
333.282138417	53.2336353878	0.333282138417	1422.98788302	9.50066626216	1.42298788302	39.7601509134	76.4483754557	0.0397601509134	7.0	24.0010858933	101476.0
910.345255055	12.9429709512	0.910345255055	35.6336000637	5.28510801913	0.0356336000637	1069.32952386	85.5451831496	1.06932952386	7.0	23.9999955713	16283.0
28.4182105137	155.993538104	0.0284182105137	129.022413601	6.20938090573	0.129022413601	1082.20686589	66.0490151135	1.08220686589	7.0	24.0204123093	159053.0
203.366870983	344.693483261	0.203366870983	22.3730700555	135.033482091	0.0223730700555	353.026095127	124.788459415	0.353026095127	7.0	24.0121849001	132322.0
324.422876354	60.2550304139	0.324422876354	174.103960305	439.917906487	0.174103960305	31.2184042936	372.159533916	0.0312184042936	6.0	24.0129189734	188777.0
284.036910244	2.44591665141	0.284036910244	114.8326577	4.6968497648	0.1148326577	490.491717884	215.750125743	0.490491717884	4.0	24.0111367647	196007.0
93.8520714099	1.10590157228	0.0938520714099	4191.16317109	57.2148711934	4.19116317109	342.015447233	8.10298572473	0.342015447233	7.0	24.0001924625	29233.0
12.9401206881	2.50895100369	0.0129401206881	455.448381375	4.85737157881	0.455448381375	451.338903002	78.7315159101	0.451338903002	7.0	23.9993296349	198191.0
251.856966068	10.4796999449	0.251856966068	66.3307511568	6.97814122182	0.0663307511568	773.831471888	128.422954733	0.773831471888	4.0	23.9430227396	183709.0
393.333031359	38.0365480851	0.393333031359	1403.02404849	9.03370955161	1.40302404849	318.468717619	6.21851040785	0.318468717619	7.0	24.0000000884	145602.0
65.0992742444	19.2932403847	0.0650992742444	1509.23067404	252.982754034	1.50923067404	17.3452475032	7.20030031512	0.0173452475032	7.0	23.9481122807	46430.0
3.66780095578	282.483804495	0.00366780095578	202.276824872	50.6852690006	0.202276824872	352.369084488	98.4560680947	0.352369084488	7.0	24.0254127902	184584.0
688.604341903	62.8316185771	0.688604341903	10.7451720024	15.6969847436	0.0107451720024	256.46612289	58.7835221016	0.25646612289	6.0	23.9741199734	180657.0
87.4193943965	21.7762054484	0.0874193943965	73.2872592562	2.65470924644	0.0732872592562	684.403110854	5.68832669363	0.684403110854	3.0	24.0933338076	36300.0
42.2410085234	4.77617611068	0.0422410085234	296.8411357	210.947250626	0.2968411357	766.263087204	46.3521320424	0.766263087204	5.0	24.0337090021	70270.0
54.9699680343	160.684651079	0.0549699680343	67.3113909677	382.722055434	0.0673113909677	765.549503974	5.31372122054	0.765549503974	6.0	24.0215943904	105139.0
21.7987437519	2.61436926228	0.0217987437519	527.291733657	173.709824936	0.527291733657	129.6300125	155.212039946	0.1296300125	5.0	24.0476048749	1842.0
899.992100761	51.4018410527	0.899992100761	51.8693959635	139.318977987	0.0518693959635	115.902514004	3.32990951688	0.115902514004	5.0	24.0132505894	74375.0
16.7577058148	24.805140752	0.0167577058148	117.923401462	36.3408475005	0.117923401462	681.817021119	354.483351255	0.681817021119	7.0	24.0230582169	99546.0
158.549144988	1.75127966594	0.158549144988	535.878587616	11.5218879487	0.535878587616	1597.23810465	6.43384099748	1.59723810465	4.0	24.0001202762	149209.0
71.9568659361	214.039656303	0.0719568659361	184.269510419	2.68496347443	0.184269510419	648.588190217	18.0742189245	0.648588190217	5.0	24.0098441216	146351.0
299.580769957	292.564212147	0.299580769957	455.952411505	12.6544467861	0.455952411505	8.16183949211	7.29147796938	0.00816183949211	7.0	24.02038552	93815.0
441.215498866	24.0577801631	0.441215498866	58.5163971114	18.3801831854	0.0585163971114	194.763043528	84.8072518654	0.194763043528	3.0	24.0370068893	169132.0
891.589332819	2.52754737267	0.891589332819	137.010600027	61.1013891814	0.137010600027	206.987779441	185.254501602	0.206987779441	6.0	23.9822538676	125162.0
451.87736109	142.060869103	0.45187736109	1676.56753489	14.0354985796	1.67656753489	159.042334803	1.14017620748	0.159042334803	7.0	23.9999774866	168922.0
10.885218469	109.364515325	0.010885218469	168.722662572	1.77651187309	0.168722662572	872.631467058	9.51640499206	0.872631467058	6.0	24.0009354629	203632.0
90.4150230299	63.0748684749	0.0904150230299	317.584437651	156.087016268	0.317584437651	101.07127261	572.727838722	0.10107127261	4.0	23.9985622814	26218.0
455.565923985	2.14215323361	0.455565923985	908.060387863	4.50302351423	0.908060387863	726.635486233	3.44086285745	0.726635486233	7.0	24.0007864043	147452.0
19.2553759706	92.7900549456	0.0192553759706	288.771411579	18.4788814209	0.288771411579	753.584841093	21.9244639689	0.753584841093	6.0	24.0025460453	149652.0
1768.99622463	4.00872422181	1.76899622463	357.775101091	3.00417900745	0.357775101091	593.976510745	2.63231034777	0.593976510745	7.0	23.9988715364	95189.0
226.298809993	28.9673674031	0.226298809993	501.878038374	21.8507056114	0.501878038374	842.486755349	11.8814305715	0.842486755349	5.0	23.9989733636	70354.0
48.6528261899	3.33027274298	0.0486528261899	1083.17764951	5.55811040685	1.08317764951	1425.47816252	2.77731805965	1.42547816252	6.0	23.9999043653	187791.0
1074.42111703	135.859433917	1.07442111703	23.6657347382	32.4165081602	0.0236657347382	196.961283244	99.5922251674	0.196961283244	7.0	24.0070533767	2575.0
753.164213202	223.712436806	0.753164213202	260.677374734	15.4436370891	0.260677374734	270.521924746	2.97803186011	0.270521924746	7.0	23.9999961557	190749.0
807.078094115	15.454730912	0.807078094115	35.6796182435	46.0331827181	0.0356796182435	666.539856852	165.391823523	0.666539856852	7.0	24.0000446036	140536.0
165.979723315	308.394316724	0.165979723315	70.1862307917	191.079442822	0.0701862307917	273.946004231	340.507033792	0.273946004231	4.0	24.0318930981	168145.0
753.331206834	101.370842295	0.753331206834	211.689966289	37.728678879	0.211689966289	103.651959469	56.6813037315	0.103651959469	4.0	23.9973147374	86272.0
549.888878667	32.9936779455	0.549888878667	22.4797877101	69.797040763	0.0224797877101	389.328537021	2.95719337296	0.389328537021	6.0	24.0009722301	180712.0
45.1482926101	2.79064460901	0.0451482926101	713.082382362	139.993654667	0.713082382362	520.974427222	7.74517793997	0.520974427222	5.0	24.0010909939	51424.0
203.662378873	4.85284643832	0.203662378873	3462.84274073	26.6170289436	3.46284274073	176.935933811	9.0629068428	0.176935933811	6.0	24.0056429341	161045.0
285.391793562	449.849241265	0.285391793562	382.022294766	33.6962257008	0.382022294766	18.0584751341	110.327536765	0.0180584751341	6.0	24.0213887093	129879.0
107.470827728	1.04817656714	0.107470827728	269.653462007	40.9707329929	0.269653462007	6098.34234765	43.7846567723	6.09834234765	7.0	23.9984055624	12039.0
125.438865116	89.5118505605	0.125438865116	521.666875387	14.3014990323	0.521666875387	501.204904408	28.8990454593	0.501204904408	5.0	23.9931643331	12187.0
58.5013363017	126.60710542	0.0585013363017	144.357189564	3.0179712499	0.144357189564	871.779496343	2.30761498403	0.871779496343	5.0	24.004235444	82143.0
4684.47724867	7.85189518797	4.68447724867	419.65687539	1.30072399682	0.41965687539	260.71093937	1.32500485928	0.26071093937	6.0	24.0092549906	206716.0
1663.35495954	4.19057796257	1.66335495954	34.1901739215	10.0866952858	0.0341901739215	362.418315346	110.710328028	0.362418315346	6.0	24.001368888	189268.0
1323.09861663	3.53906312929	1.32309861663	28.0056887703	100.218970925	0.0280056887703	116.518005862	51.7068372744	0.116518005862	6.0	24.0394500116	28925.0
202.645759524	43.1190027027	0.202645759524	8852.12308218	11.3556403465	8.85212308218	144.765274367	1.4530464332	0.144765274367	7.0	23.9829137739	6667.0
188.560379869	73.6718936573	0.188560379869	876.880270281	3.00344507409	0.876880270281	77.2735500233	37.3823950671	0.0772735500233	4.0	24.0115904822	20613.0
158.472294917	358.374042283	0.158472294917	772.440672077	84.795455766	0.772440672077	103.214496817	42.9946574709	0.103214496817	6.0	23.9909686418	92275.0
102.743065028	5.49030320293	0.102743065028	822.503743957	233.611290918	0.822503743957	327.396770502	9.11685775683	0.327396770502	5.0	23.9985249705	185597.0
5187.37925828	1.46145211656	5.18737925828	86.7210067289	7.60597205687	0.0867210067289	135.608961826	8.42456499375	0.135608961826	6.0	23.9909244367	2631.0
81.5015972273	25.2817672263	0.0815015972273	1193.13090705	37.7978336889	1.19313090705	642.645983242	4.38807209236	0.642645983242	5.0	24.0000170904	160902.0
119.774266364	70.0033907408	0.119774266364	197.12669641	73.1100082566	0.19712669641	369.329806177	236.391145024	0.369329806177	4.0	24.0022247844	152985.0
286.578805926	382.714928512	0.286578805926	137.33252393	30.7104424738	0.13733252393	85.354613353	528.665113897	0.085354613353	6.0	24.0080625304	8654.0
978.880197713	162.383978924	0.978880197713	32.0435256601	25.9733218378	0.0320435256601	79.3488521354	6.69811857677	0.0793488521354	5.0	24.02539868	18824.0
304.868948774	22.6761656548	0.304868948774	8.77229494553	56.7361184678	0.00877229494553	484.639362848	18.0447335746	0.484639362848	6.0	24.0252315166	69773.0
280.847179614	5.7338582769	0.280847179614	243.807615408	46.0266689538	0.243807615408	11.4537633617	6.85302887974	0.0114537633617	4.0	24.0242438906	207111.0
66.7999892153	412.952485158	0.0667999892153	65.2537514009	3.72190152483	0.0652537514009	553.656737306	89.5186378232	0.553656737306	5.0	24.0250921918	73521.0
22.0579201812	7.06365534398	0.0220579201812	992.990578173	30.3400292672	0.992990578173	116.923096376	112.322383381	0.116923096376	6.0	23.9969823895	50011.0
999.848152182	1.4028282604	0.999848152182	33.0538791885	45.987346749	0.0330538791885	169.496258204	145.103485766	0.169496258204	5.0	23.9809327356	125451.0
312.311109199	74.8085013095	0.312311109199	298.399363628	24.727647823	0.298399363628	726.173741623	5.16248663506	0.726173741623	5.0	24.0005824108	135222.0
48.5700097555	577.494453662	0.0485700097555	447.656738693	7.59962479082	0.447656738693	150.582686157	117.956411801	0.150582686157	7.0	24.0091214505	91892.0
225.918070016	5.44086157775	0.225918070016	617.149353427	7.18501335895	0.617149353427	28.7847934267	147.921475685	0.0287847934267	5.0	23.9768842464	185920.0
719.812963328	12.1701180553	0.719812963328	1141.03017044	16.4780590591	1.14103017044	221.801801064	2.26419361757	0.221801801064	6.0	24.000081399	85358.0
369.62610771	44.9531273787	0.36962610771	15.3105099852	11.1473866744	0.0153105099852	216.588313625	58.1687495175	0.216588313625	4.0	24.012483861	50162.0
1983.82289856	1.40562389066	1.98382289856	185.341194896	7.84599020399	0.185341194896	306.117881364	53.1911375625	0.306117881364	6.0	24.0037780101	208061.0
231.091009953	12.624326705	0.231091009953	308.151507386	33.286699433	0.308151507386	1072.1237351	49.2843198813	1.0721237351	6.0	23.9820853198	19262.0
67.4288332624	58.1767824302	0.0674288332624	1130.59144502	5.61380752662	1.13059144502	192.954042093	2.45809286603	0.192954042093	4.0	24.0322494896	91170.0
72.1397991755	64.1237110534	0.0721397991755	1865.57703035	133.958034878	1.86557703035	12.0478844262	1.77846463184	0.0120478844262	7.0	24.045850006	62388.0
427.096750133	12.427622072	0.427096750133	78.8494032865	469.287961457	0.0788494032865	109.64625724	456.113729279	0.10964625724	7.0	24.0084266633	56980.0
276.831418992	5.73556005035	0.276831418992	4232.95315608	33.7276758402	4.23295315608	68.3296718057	4.2824660101	0.0683296718057	7.0	23.9996290414	31805.0
1454.65648834	1.59084870859	1.45465648834	110.732921387	2.22150853854	0.110732921387	1423.27142106	13.7331977872	1.42327142106	5.0	23.9997923292	31967.0
522.5309118	1.5134368653	0.5225309118	32.9614322653	5.87749433386	0.0329614322653	2281.87904408	3.8741256098	2.28187904408	7.0	24.0001112033	96559.0
1033.25079546	4.16731171905	1.03325079546	662.798543136	46.9196138369	0.662798543136	187.168683134	2.55428732723	0.187168683134	7.0	23.9999948425	82070.0
32.1427923245	2.58794399744	0.0321427923245	236.273339131	30.6512995179	0.236273339131	289.746306587	431.058305835	0.289746306587	6.0	24.0063536816	205017.0
178.101533717	148.205087649	0.178101533717	547.192812987	39.5737326135	0.547192812987	155.944370602	249.467000637	0.155944370602	7.0	24.0003140795	37944.0
1749.21828502	1.52367003768	1.74921828502	77.0578570702	84.1093516152	0.0770578570702	71.9851465894	40.2041438348	0.0719851465894	7.0	24.0069772385	25408.0
112.434706317	45.8884208012	0.112434706317	132.844271545	13.5301319448	0.132844271545	261.044759203	495.705795618	0.261044759203	6.0	23.9411240094	40703.0
1212.89468876	273.990866426	1.21289468876	54.9613133316	161.176413765	0.0549613133316	16.4711958757	11.822400649	0.0164711958757	7.0	24.0279341916	184932.0
95.6881254486	6.58393475177	0.0956881254486	78.034436045	9.13133568775	0.078034436045	7472.08474666	3.96228587594	7.47208474666	7.0	23.9882645615	59175.0
766.569806239	376.734494539	0.766569806239	193.339494454	1.12326716194	0.193339494454	157.262845846	18.1576317019	0.157262845846	6.0	23.99512396	126243.0
224.935962853	48.4659020891	0.224935962853	3932.11709365	6.32242605981	3.93211709365	97.3123104036	1.56120474234	0.0973123104036	5.0	24.0159267411	144844.0
1225.33661022	15.4102222806	1.22533661022	206.709698547	9.76896246831	0.206709698547	618.889558333	6.95022529854	0.618889558333	6.0	23.9993682679	207991.0
2374.0367544	1.27164785912	2.3740367544	392.655571671	1.11320945906	0.392655571671	275.539574315	12.9047335579	0.275539574315	5.0	24.0000117556	46113.0
382.379773198	513.275156466	0.382379773198	137.36125354	138.92091038	0.13736125354	43.0219567763	12.3013979796	0.0430219567763	7.0	24.0099166149	148319.0
834.301318867	398.906524358	0.834301318867	167.835656939	46.2429578118	0.167835656939	82.9663074375	172.263379138	0.0829663074375	7.0	24.0003398724	109357.0
28.7394463207	143.742364603	0.0287394463207	499.014926657	285.303135357	0.499014926657	304.85743938	54.9974544074	0.30485743938	6.0	24.0025102034	203324.0
226.873358785	273.137264196	0.226873358785	1025.39438485	2.08571041506	1.02539438485	209.372649409	3.80011535086	0.209372649409	6.0	23.9979770875	193082.0
90.6660002199	56.1272362886	0.0906660002199	1034.08539477	10.1653937506	1.03408539477	132.029911686	34.9951663818	0.132029911686	4.0	23.9855749218	21872.0
156.365862459	29.6636340309	0.156365862459	164.032261098	3.97379312585	0.164032261098	530.936411143	373.863697333	0.530936411143	7.0	24.0058903405	27171.0
356.130970719	57.0534291014	0.356130970719	1106.73486217	14.3950633842	1.10673486217	222.042791492	7.55140620256	0.222042791492	5.0	23.999846468	154952.0
278.779439661	2.90660497619	0.278779439661	4467.31700673	2.3874225606	4.46731700673	294.894554056	3.34986656851	0.294894554056	7.0	23.9995591432	100893.0
41.4199208363	307.95973062	0.0414199208363	63.8117149485	80.3375823367	0.0638117149485	779.188943395	6.48964784718	0.779188943395	6.0	24.0420532176	15911.0
237.726805015	43.9532154439	0.237726805015	14.0832066207	115.161735899	0.0140832066207	612.801217294	125.011748997	0.612801217294	6.0	24.0202515544	93660.0
1585.05289539	27.0759284355	1.58505289539	9.57604910634	25.2060436163	0.00957604910634	182.818674897	15.2514035531	0.182818674897	7.0	24.0552239997	175028.0
39.3273062568	1.82466995075	0.0393273062568	4503.73659929	14.4596634623	4.50373659929	187.459883436	4.21466322116	0.187459883436	7.0	23.9981231947	30690.0
347.186475954	110.737377708	0.347186475954	190.42788548	290.305472256	0.19042788548	5.62141041225	15.9829826369	0.00562141041225	6.0	24.0237787324	62632.0
1015.91495351	3.97863703665	1.01591495351	31.5498392078	81.7895737982	0.0315498392078	73.4844289534	210.265898506	0.0734844289534	5.0	24.0246259722	161017.0
77.8426592392	202.592217341	0.0778426592392	573.665745546	37.8344214842	0.573665745546	46.3317443411	196.05622367	0.0463317443411	4.0	24.0374433021	141896.0
54.0359206215	92.3088083512	0.0540359206215	1915.2883742	2.35749211355	1.9152883742	160.8910397	30.8330872324	0.1608910397	7.0	24.0137038341	101216.0
329.310655805	140.756779872	0.329310655805	181.807716149	427.110333494	0.181807716149	19.5900465632	87.5988930933	0.0195900465632	5.0	24.013185559	106449.0
945.818213171	21.9463924717	0.945818213171	83.873619717	18.4370014434	0.083873619717	87.7074113653	535.19978036	0.0877074113653	7.0	23.977092307	54903.0
48.9475170589	78.7990302075	0.0489475170589	220.674029529	234.230266979	0.220674029529	404.891382318	3.09189924666	0.404891382318	4.0	23.9547577188	49266.0
566.378961656	129.691957191	0.566378961656	57.5842285602	29.5627897312	0.0575842285602	359.054911916	71.0965421952	0.359054911916	6.0	24.0021871249	140278.0
615.818834576	445.334054224	0.615818834576	17.6677092481	40.1509938027	0.0176677092481	100.477553164	81.2602049756	0.100477553164	6.0	24.0210095229	149191.0
875.878491023	19.0974344366	0.875878491023	303.174710541	146.072997993	0.303174710541	250.47117288	1.42106434896	0.25047117288	7.0	23.9999322551	80782.0
66.6671325988	87.989195688	0.0666671325988	1278.13727303	43.2579620944	1.27813727303	38.4117961024	91.8596693638	0.0384117961024	5.0	24.0095741654	76379.0
250.245684796	85.3253369022	0.250245684796	294.390451572	454.563685	0.294390451572	20.5866927986	6.09143983711	0.0205866927986	7.0	24.0051912237	104486.0
15.4809333935	1.54494633243	0.0154809333935	777.343012941	1.65542946515	0.777343012941	901.036952721	3.496273606	0.901036952721	7.0	23.9999732317	176612.0
924.286574977	49.4891144028	0.924286574977	110.971664959	87.1364052758	0.110971664959	209.019690859	21.3825971697	0.209019690859	5.0	23.9748714069	208824.0
64.75419828	8.12923636803	0.06475419828	93.9700411138	37.9434936707	0.0939700411138	523.942274336	326.755902787	0.523942274336	4.0	23.9504624129	142213.0
12.2951972122	1.98228983676	0.0122951972122	239.143411213	6.69343986998	0.239143411213	1977.23317793	32.6414619735	1.97723317793	7.0	23.9941514904	206629.0
130.020198266	267.949923402	0.130020198266	30.6330372654	7.61094395398	0.0306330372654	447.312480321	6.84152044611	0.447312480321	5.0	24.0397049901	28840.0
153.655722634	3.79237067549	0.153655722634	2158.55419249	7.00175341163	2.15855419249	58.9241482852	2.89342230858	0.0589241482852	4.0	24.0460531967	138467.0
430.523699452	4.61333834039	0.430523699452	697.185468249	18.3136777468	0.697185468249	24.3816294336	10.9337281051	0.0243816294336	5.0	23.9999907035	92442.0
40.3444431205	38.2723989378	0.0403444431205	1023.43112061	1.90602162167	1.02343112061	914.395556108	7.06502991542	0.914395556108	7.0	24.0000670119	125866.0
122.737174926	3.91993207608	0.122737174926	663.537028468	21.4508775356	0.663537028468	459.109559498	136.028359617	0.459109559498	6.0	24.0041072175	113040.0
1159.2183378	15.6698271425	1.1592183378	1149.02373361	2.72533117892	1.14902373361	291.65240741	1.93603421008	0.29165240741	6.0	23.9999981165	96043.0
69.6590076056	274.935390249	0.0696590076056	32.0448725803	123.331687767	0.0320448725803	692.092431678	613.600485532	0.692092431678	7.0	24.0189666553	45891.0
171.551126284	13.1875965266	0.171551126284	74.0565275699	105.201858892	0.0740565275699	393.436257658	30.1364804731	0.393436257658	3.0	24.0401320573	185303.0
548.293737616	350.605518287	0.548293737616	123.602114094	6.2525753663	0.123602114094	27.4291890602	12.7674902797	0.0274291890602	5.0	24.0239489804	31345.0
173.096133472	177.608487556	0.173096133472	860.40597673	3.87563155167	0.86040597673	336.033444636	20.4742161334	0.336033444636	7.0	23.9999194599	179693.0
365.912400887	29.3246326199	0.365912400887	15.93898626	3.27348941232	0.01593898626	452.954658932	60.013639817	0.452954658932	5.0	24.0205229228	125776.0
153.974244866	2.46155520857	0.153974244866	1468.89707112	133.783750745	1.46889707112	120.998355156	30.1477175914	0.120998355156	6.0	24.0014837469	52123.0
42.4907537279	2.1480178444	0.0424907537279	338.755223703	234.750526142	0.338755223703	418.970049417	28.8529295047	0.418970049417	5.0	24.0231495317	77544.0
629.210725898	142.941429807	0.629210725898	281.144556535	140.952300157	0.281144556535	36.3749704063	16.5154195781	0.0363749704063	7.0	24.0025581215	156155.0
144.134886114	24.1238232104	0.144134886114	301.563574878	42.788934586	0.301563574878	432.96606884	1.31054484269	0.43296606884	3.0	24.0064711214	84146.0
3193.54417174	142.117674378	3.19354417174	76.5256994012	3.30150552014	0.0765256994012	172.699814173	14.2765729243	0.172699814173	7.0	23.9646287555	100735.0
806.504786165	2.19015097896	0.806504786165	222.146116279	55.944819208	0.222146116279	38.6833071935	3.35760335136	0.0386833071935	5.0	24.0253472788	81406.0
16.8622174004	1.10593989771	0.0168622174004	1789.47607242	15.2752063564	1.78947607242	140.19187362	4.04111116697	0.14019187362	6.0	24.0263106668	159723.0
127.150204864	10.3107561857	0.127150204864	315.550374114	23.437802125	0.315550374114	2661.0735046	8.21256550388	2.6610735046	6.0	24.0006139094	51407.0
891.093363703	6.20498643902	0.891093363703	18.9310686741	3.32647512048	0.0189310686741	817.296902474	41.0332482061	0.817296902474	7.0	24.0000830277	113891.0
1047.34781962	51.9506685441	1.04734781962	56.3057894126	37.2283841467	0.0563057894126	363.468075067	2.85328763751	0.363468075067	7.0	23.9987629713	178626.0
113.437267026	61.0503805584	0.113437267026	341.414072672	439.677262164	0.341414072672	81.0005026496	905.195398621	0.0810005026496	7.0	24.0042573164	107995.0
566.414549711	5.78012630003	0.566414549711	209.977455902	268.78026458	0.209977455902	407.335179516	79.8322148911	0.407335179516	7.0	24.0000411554	169488.0
54.3053929605	35.3777571851	0.0543053929605	818.185962867	56.5737586844	0.818185962867	126.825646692	133.115584238	0.126825646692	5.0	24.0138197555	63281.0
963.587865942	66.452693374	0.963587865942	79.9830049406	144.047176997	0.0799830049406	158.512049745	4.99435127275	0.158512049745	6.0	23.9994331194	159019.0
648.081311115	4.75158463214	0.648081311115	1152.6088158	1.14322578085	1.1526088158	199.536234501	13.5883824616	0.199536234501	4.0	23.9999681228	6034.0
550.489559918	1.70872565859	0.550489559918	2733.76103224	5.25747136913	2.73376103224	28.5562747782	1.67658825561	0.0285562747782	7.0	24.0000488661	39104.0
250.644370947	15.0861023617	0.250644370947	81.1369715236	5.48352280667	0.0811369715236	1579.77072529	207.872269104	1.57977072529	6.0	24.0032434225	15197.0
347.049692941	6.93033909841	0.347049692941	238.200583751	318.380776344	0.238200583751	25.0209720578	1.49744935366	0.0250209720578	7.0	24.0202863357	60777.0
121.674493292	92.9037436958	0.121674493292	32.7913291294	13.4460626697	0.0327913291294	708.071507642	349.217047081	0.708071507642	6.0	23.9916065888	147567.0
69.7567287715	84.2933309706	0.0697567287715	31.1194607684	29.2607105412	0.0311194607684	1577.6833409	101.781426614	1.5776833409	6.0	24.0104027271	111390.0
70.8710714901	2.17892389582	0.0708710714901	33.393101846	112.472218053	0.033393101846	1956.19588151	196.502654392	1.95619588151	6.0	24.0789933955	137877.0
127.782757922	29.2760122854	0.127782757922	45.7837930747	4.49038317017	0.0457837930747	2208.02352677	3.00584432566	2.20802352677	6.0	24.0123128346	30615.0
951.756573376	2.24221625544	0.951756573376	480.623278629	9.32641743803	0.480623278629	155.511318627	178.4311767	0.155511318627	7.0	24.0000031905	101432.0
1543.44345978	2.55977303855	1.54344345978	215.489404777	1.02949132438	0.215489404777	877.67892997	4.36859386592	0.87767892997	4.0	24.0000230025	52285.0
249.925327401	189.413132527	0.249925327401	88.9950205484	3.01360871342	0.0889950205484	247.507417105	2.41369713042	0.247507417105	4.0	24.0092060822	43299.0
306.664943319	21.8312102337	0.306664943319	2963.32861132	1.64249402309	2.96332861132	211.637462687	7.37754084875	0.211637462687	7.0	24.0000993642	148970.0
597.72426025	14.0375643809	0.59772426025	879.146406733	1.80002598764	0.879146406733	371.531065424	14.9795901662	0.371531065424	5.0	23.9999813025	51915.0
103.142588195	2.72798354547	0.103142588195	1982.81802578	1.67102522432	1.98281802578	209.502110886	3.69412955772	0.209502110886	4.0	24.0154816861	188759.0
942.438777443	27.6166576321	0.942438777443	141.12844111	16.6426706372	0.14112844111	507.736430687	1.99269356024	0.507736430687	5.0	24.0071442135	113196.0
41.0915769809	3.48399264529	0.0410915769809	1923.61398946	42.3847833694	1.92361398946	30.4875932107	85.2293611353	0.0304875932107	6.0	24.0384020448	132041.0
310.637762927	14.9027247006	0.310637762927	29.6288322917	2.02331192839	0.0296288322917	566.161809932	22.3423451738	0.566161809932	4.0	24.0208600764	204918.0
447.993253368	5.11699611388	0.447993253368	184.444506305	1.59893962838	0.184444506305	4279.04490473	11.721133049	4.27904490473	7.0	23.999901905	22124.0
213.088771844	55.9420699256	0.213088771844	10.3600280046	47.4106428452	0.0103600280046	706.584881438	3.03888068181	0.706584881438	7.0	24.0000110812	204602.0
174.403763919	79.6998035262	0.174403763919	2751.4264057	1.50716874325	2.7514264057	107.633818292	20.1776039361	0.107633818292	7.0	24.0062063144	5034.0
20.8981193327	8.64235682038	0.0208981193327	306.263961747	4.75226966923	0.306263961747	1074.71124194	11.4075842243	1.07471124194	5.0	24.0176669625	173542.0
242.988219103	6.15151889005	0.242988219103	3451.75182366	9.36297163881	3.45175182366	184.789867016	14.8241343412	0.184789867016	7.0	23.9619137826	101663.0
1045.27280549	4.34443143837	1.04527280549	350.438456574	7.94566326273	0.350438456574	140.521262165	309.339886547	0.140521262165	7.0	23.9998510083	132848.0
399.268360685	2.20793477126	0.399268360685	71.6515871251	270.125068972	0.0716515871251	120.057908259	647.323383008	0.120057908259	7.0	24.0068224522	165798.0
9.33875648951	409.118701255	0.00933875648951	559.954629507	271.642055669	0.559954629507	130.685758193	137.451054595	0.130685758193	7.0	24.037684565	148374.0
389.419636644	5.19662877513	0.389419636644	13.8004140017	42.6909422043	0.0138004140017	639.998206585	1.11969047673	0.639998206585	6.0	24.0031931276	167784.0
90.4813363462	73.1723013038	0.0904813363462	123.311062582	157.474941605	0.123311062582	1491.22600433	32.4273135138	1.49122600433	7.0	24.0082624942	136910.0
2601.19985408	6.45898338059	2.60119985408	667.289773729	4.55201292986	0.667289773729	136.907501873	32.7485747362	0.136907501873	7.0	24.0000121864	141867.0
58.315579695	193.411606871	0.058315579695	882.69792266	277.878600173	0.88269792266	336.236057352	25.5345985009	0.336236057352	7.0	24.0003933532	151527.0
84.4531023062	19.5297448217	0.0844531023062	337.206062833	10.4472654783	0.337206062833	897.543266541	134.506178868	0.897543266541	7.0	24.0055875969	126242.0
3011.58385721	25.112008967	3.01158385721	224.931889689	2.56144723074	0.224931889689	87.1887411613	2.4799780964	0.0871887411613	5.0	24.00160679	64569.0
1027.47180861	2.75450402294	1.02747180861	227.418329962	95.0176857404	0.227418329962	268.005365536	7.8329174407	0.268005365536	5.0	24.0024373596	7186.0
102.410471501	5.53711056961	0.102410471501	741.598836131	8.16113263546	0.741598836131	57.0486843982	118.796886047	0.0570486843982	4.0	23.8928082258	103284.0
7.12106960521	31.127199322	0.00712106960521	170.469482182	3.80076150407	0.170469482182	1180.62161073	31.1993320888	1.18062161073	7.0	24.0293745449	68235.0
155.665400885	293.907629947	0.155665400885	193.045768028	26.5359868691	0.193045768028	160.744005989	62.5389515307	0.160744005989	3.0	24.0286679791	107341.0
298.176590797	317.976024071	0.298176590797	138.458370404	386.355891923	0.138458370404	82.9625323469	15.8119790618	0.0829625323469	5.0	24.0115656237	13471.0
156.176794128	3.83569034487	0.156176794128	835.578296596	70.7150387206	0.835578296596	99.0016317307	247.101203539	0.0990016317307	7.0	24.0001430096	53822.0
116.973200211	16.7643979896	0.116973200211	4023.47374258	1.57107566539	4.02347374258	1028.16479365	1.09596618887	1.02816479365	7.0	23.9999759243	33988.0
784.512920114	77.5385402714	0.784512920114	79.2631140191	357.631707371	0.0792631140191	11.8999951373	4.09655376265	0.0118999951373	7.0	24.0276387665	112553.0
84.1848378408	1.7438870187	0.0841848378408	386.334130518	3.09954390408	0.386334130518	1845.88675437	93.9874397001	1.84588675437	7.0	23.9983993472	141883.0
185.902471889	31.6354342619	0.185902471889	45.702149287	30.1302253966	0.045702149287	400.443910358	23.0095463345	0.400443910358	3.0	23.9961572736	15339.0
189.831474933	179.64690017	0.189831474933	79.6072977436	24.6375499748	0.0796072977436	264.84728532	26.6758647724	0.26484728532	3.0	23.9326081938	192824.0
394.924907355	94.9907284242	0.394924907355	424.723350233	16.6395178422	0.424723350233	253.42017761	23.9091748327	0.25342017761	4.0	23.9986250053	152156.0
76.9585680368	80.1414883687	0.0769585680368	153.616780123	8.53540647767	0.153616780123	871.275546966	11.3486770383	0.871275546966	4.0	23.9976976696	104996.0
34.2355314351	35.8869472526	0.0342355314351	66.555195719	313.194950952	0.066555195719	2737.79277951	11.2552344457	2.73779277951	7.0	24.0335397433	97070.0
333.711911392	296.743107486	0.333711911392	539.487169218	5.79518812131	0.539487169218	88.6176588451	54.9720388818	0.0886176588451	5.0	24.0004650369	179618.0
1120.0337316	71.0490830856	1.1200337316	23.8522511283	375.70734657	0.0238522511283	37.599111909	40.3266937011	0.037599111909	6.0	24.0518073168	135154.0
337.097673271	9.98762578899	0.337097673271	669.612018804	2.52142307689	0.669612018804	13.5278304516	1.84771426876	0.0135278304516	5.0	24.0168099159	174049.0
42.5277839223	3.99401239155	0.0425277839223	403.184486827	434.889519226	0.403184486827	429.25586354	2.60532854838	0.42925586354	7.0	24.0139066313	131910.0
2106.1684995	59.8414290121	2.1061684995	251.168780623	15.0037226456	0.251168780623	208.479634047	10.8135302713	0.208479634047	7.0	23.9996185868	6069.0
191.634210482	17.4738505169	0.191634210482	489.969824464	61.6688554089	0.489969824464	132.297692779	399.707437198	0.132297692779	7.0	24.0091821488	165496.0
105.534372824	319.877404369	0.105534372824	57.473239855	381.365154506	0.057473239855	440.76636391	219.156048025	0.44076636391	7.0	24.0038529908	185752.0
1220.26680429	5.55697835685	1.22026680429	920.898151284	1.4683857388	0.920898151284	369.421397774	3.71068016456	0.369421397774	6.0	23.9999973847	101030.0
296.458630451	26.064650378	0.296458630451	991.171108745	5.46917801364	0.991171108745	123.195508833	91.8538035864	0.123195508833	5.0	24.0018047663	17078.0
968.871605619	13.4912137429	0.968871605619	135.700609977	71.5182483526	0.135700609977	45.8005834162	326.795425034	0.0458005834162	7.0	24.0145297269	68796.0
729.091312912	8.77704520208	0.729091312912	299.164699754	77.1904588231	0.299164699754	321.944298649	12.9639075374	0.321944298649	5.0	23.9995581449	155067.0
1453.02432443	163.811256582	1.45302432443	39.1893981811	96.3919941994	0.0391893981811	24.5218616866	9.35631998426	0.0245218616866	6.0	23.9609704095	51917.0
191.027805699	66.6626979853	0.191027805699	506.196056866	340.248619427	0.506196056866	35.7891254006	17.7091300243	0.0357891254006	6.0	24.005129842	161587.0
27.2049989399	532.424183758	0.0272049989399	126.064239108	185.40681851	0.126064239108	530.57492164	155.099232323	0.53057492164	7.0	24.0061105177	90718.0
2414.63796106	3.95188172035	2.41463796106	53.1371571117	31.0637305951	0.0531371571117	411.377582186	2.50677751585	0.411377582186	7.0	24.0001957685	187608.0
135.700845582	32.2958324575	0.135700845582	173.238045927	2.17609943634	0.173238045927	309.045140115	255.568386326	0.309045140115	5.0	24.015233043	21699.0
399.3162823	6.71758198637	0.3993162823	648.119916833	36.8711964827	0.648119916833	220.679483657	48.1426573656	0.220679483657	5.0	23.9996278597	192514.0
1074.44390247	8.59698690404	1.07444390247	53.5612724542	63.6336419734	0.0535612724542	222.178578333	63.617640821	0.222178578333	5.0	24.0074670662	38326.0
236.693344795	85.7520430045	0.236693344795	931.748805909	28.6307785633	0.931748805909	129.405869144	50.4100044028	0.129405869144	5.0	23.9980674452	79648.0
218.523314772	3.35616293607	0.218523314772	841.248575563	42.550669182	0.841248575563	546.12112181	26.422822594	0.54612112181	6.0	23.9988216975	27470.0
501.685864081	31.2697663982	0.501685864081	324.825166633	5.14409869476	0.324825166633	28.8673792726	19.7700002026	0.0288673792726	4.0	24.0193435183	56339.0
1065.16336538	8.5296322759	1.06516336538	54.6427535699	16.702760217	0.0546427535699	520.491701944	1.57627994011	0.520491701944	5.0	23.9997737952	112636.0
194.923930284	28.2540088615	0.194923930284	237.468864575	254.016503535	0.237468864575	318.229602401	1.07972529433	0.318229602401	4.0	24.003350299	154056.0
1292.9131415	15.6845583759	1.2929131415	182.441905619	61.336331466	0.182441905619	57.8867308893	28.3536276161	0.0578867308893	6.0	24.0054740568	182659.0
80.7789637947	17.4556175812	0.0807789637947	556.568316307	15.6586334704	0.556568316307	91.2459070095	58.3252197359	0.0912459070095	3.0	24.0475373325	27279.0
52.7276237011	1.32559490652	0.0527276237011	451.172412757	4.93722974297	0.451172412757	307.381588502	9.82955398023	0.307381588502	3.0	23.9938283441	110405.0
394.355210845	65.2662035046	0.394355210845	161.015417612	410.293982567	0.161015417612	14.58474496	254.760678274	0.01458474496	7.0	23.9959237675	84352.0
17.0687712217	14.3018009148	0.0170687712217	409.613179642	31.4325428875	0.409613179642	197.541756292	56.0215111607	0.197541756292	4.0	24.0234882398	183491.0
1942.05803951	15.8726898443	1.94205803951	289.23729012	1.28026280665	0.28923729012	47.4254371554	100.463701001	0.0474254371554	6.0	24.0023229015	22028.0
50.2278395672	1.20682706821	0.0502278395672	202.706946407	9.07655542695	0.202706946407	458.109360136	329.126264259	0.458109360136	6.0	24.0097398132	107167.0
301.83192641	3.19491669571	0.30183192641	91.8641909214	6.56541413007	0.0918641909214	1535.94172322	3.60939089787	1.53594172322	4.0	24.0021047765	93071.0
87.0489223479	1.03919953129	0.0870489223479	644.844765882	2.39483356317	0.644844765882	2919.01790872	20.6269956648	2.91901790872	7.0	24.0001430566	35734.0
119.773311054	192.644836698	0.119773311054	423.263107184	20.1690886654	0.423263107184	164.732828329	95.0799892503	0.164732828329	4.0	24.0029282873	69552.0
403.746364487	204.014631372	0.403746364487	17.8870219106	42.8750403901	0.0178870219106	204.352974617	52.9256098068	0.204352974617	5.0	23.999405734	199593.0
3204.16169665	2.06105148596	3.20416169665	201.584149694	18.3110627767	0.201584149694	117.383289811	13.5079177935	0.117383289811	7.0	23.9983908033	39890.0
349.473330872	5.04454527387	0.349473330872	504.297631868	36.7275827358	0.504297631868	765.444422504	11.0644638411	0.765444422504	6.0	23.9996876097	143276.0
113.544616221	4.41115222308	0.113544616221	830.126022506	7.76939747527	0.830126022506	1213.37125778	22.5684907856	1.21337125778	6.0	24.0018519841	189089.0
302.253078135	3.54826976304	0.302253078135	184.024863895	104.863948004	0.184024863895	49.7564563644	1.11656939931	0.0497564563644	3.0	24.0201396478	11058.0
573.724473702	49.918739071	0.573724473702	243.536141848	3.39467174379	0.243536141848	477.212719708	84.7273705952	0.477212719708	6.0	23.9999769326	137023.0
445.165334113	21.9719915923	0.445165334113	101.872706695	7.02469790318	0.101872706695	822.463883265	50.1524715145	0.822463883265	4.0	24.0184416598	188103.0
169.689352448	47.3069951053	0.169689352448	31.1924629141	2.28073806677	0.0311924629141	1792.81102616	14.1923027481	1.79281102616	7.0	24.0171561366	77393.0
254.486265445	103.637133856	0.254486265445	117.433332071	40.6686637244	0.117433332071	572.133022055	1.07635384003	0.572133022055	5.0	23.9942077159	200699.0
975.047826101	24.3078110826	0.975047826101	41.2361699391	67.5034319803	0.0412361699391	89.5548190333	5.30643194444	0.0895548190333	4.0	24.0203590257	185878.0
48.8485562324	1.01692805795	0.0488485562324	3634.08927468	39.9659405357	3.63408927468	129.033504054	4.15429055916	0.129033504054	6.0	23.9377962608	89876.0
125.918109086	1.58363171277	0.125918109086	31.3646867724	45.2538318187	0.0313646867724	1291.98412797	136.632991124	1.29198412797	5.0	24.0251920377	75923.0
2368.42688719	2.21982507061	2.36842688719	469.705917259	1.03021491635	0.469705917259	491.399179833	4.6258728939	0.491399179833	7.0	24.000007486	190625.0
59.1268178137	2.0253587869	0.0591268178137	783.567157774	6.75410270779	0.783567157774	1775.04157111	11.7587017427	1.77504157111	6.0	24.0000309523	94594.0
6.17123211655	5.32147730758	0.00617123211655	225.287270438	122.332886238	0.225287270438	300.17482559	410.79190761	0.30017482559	7.0	24.0234477536	49817.0
2518.07148221	61.7919738835	2.51807148221	1692.32376492	1.04106862236	1.69232376492	161.698747123	1.63331851618	0.161698747123	6.0	23.9999977382	146580.0
33.744083185	88.6570531025	0.033744083185	620.662270202	157.440483388	0.620662270202	88.4826096994	445.027106533	0.0884826096994	7.0	24.0192743337	116957.0
891.895674632	9.05542069067	0.891895674632	214.483642476	43.6574838651	0.214483642476	30.1423256475	118.029949101	0.0301423256475	6.0	24.0083061457	92916.0
217.902981993	335.132783608	0.217902981993	9.52376852817	4.69886447474	0.00952376852817	313.586987253	125.592285292	0.313586987253	6.0	24.0165919183	187960.0
255.989066653	218.902462857	0.255989066653	36.3219060398	29.7440870115	0.0363219060398	356.775182735	4.25872302045	0.356775182735	6.0	23.9901589756	81986.0
896.218706234	4.47047571299	0.896218706234	259.602116901	40.6259772777	0.259602116901	104.868916779	6.38714768667	0.104868916779	4.0	24.0025870175	199184.0
415.383711943	1.94915633023	0.415383711943	536.713385188	9.27407782636	0.536713385188	20.3129349868	129.95031308	0.0203129349868	6.0	24.0001614703	47026.0
1351.51519846	1.90212125363	1.35151519846	161.301219009	7.26978282437	0.161301219009	24.9578709664	6.19837192608	0.0249578709664	5.0	24.010118432	53782.0
99.793953786	2.04072446319	0.099793953786	548.685658655	9.72166318758	0.548685658655	422.306768452	243.638158515	0.422306768452	6.0	24.0223537756	64942.0
478.228708326	3.38820392446	0.478228708326	62.8636608658	1.38701523134	0.0628636608658	992.756197217	1.74981120189	0.992756197217	4.0	23.9977696033	191910.0
57.7464589899	3.71687818899	0.0577464589899	975.273662512	3.10799256656	0.975273662512	874.131872463	28.2329847962	0.874131872463	7.0	24.0035650609	79398.0
1735.17971931	1.34767857246	1.73517971931	343.790949798	26.0270579479	0.343790949798	194.967275137	4.38474574853	0.194967275137	6.0	24.0016427717	177167.0
207.472326024	20.5402516074	0.207472326024	298.759884976	357.015154704	0.298759884976	112.664834947	169.528166608	0.112664834947	6.0	23.9635224406	35444.0
795.168297728	1.33306319461	0.795168297728	143.60675488	56.6346596458	0.14360675488	84.6337965824	5.22896195082	0.0846337965824	4.0	24.0005151684	178744.0
234.221810522	360.964677772	0.234221810522	69.5933267324	15.6563459706	0.0695933267324	268.999140542	241.087807415	0.268999140542	5.0	24.0069191474	47246.0
221.119088376	182.224150746	0.221119088376	356.421054628	116.794519972	0.356421054628	8.93372344159	248.572583049	0.00893372344159	6.0	24.0148474599	181171.0
48.4936865054	92.8272187758	0.0484936865054	48.8779870727	153.65900833	0.0488779870727	1999.93978164	41.4917996217	1.99993978164	7.0	23.9403976992	77199.0
445.947420968	5.41306852749	0.445947420968	515.074804842	60.9323389311	0.515074804842	597.833047795	5.35114218214	0.597833047795	7.0	24.0000883054	57903.0
126.994483512	10.6634616855	0.126994483512	197.259182031	181.988184182	0.197259182031	1418.35740539	166.578931761	1.41835740539	7.0	24.0042408881	195536.0
136.870933597	1.35353044884	0.136870933597	66.3870925397	188.997102785	0.0663870925397	399.738003984	726.186161452	0.399738003984	6.0	23.9884207493	37469.0
450.347926858	16.6060120173	0.450347926858	58.4528532665	14.2738056411	0.0584528532665	283.911840694	241.253167476	0.283911840694	4.0	24.0028667136	52476.0
192.24019766	1.04783990122	0.19224019766	2262.94151572	146.791456564	2.26294151572	659.060647845	3.94343720351	0.659060647845	7.0	23.999986976	23825.0
330.284391559	4.58786856188	0.330284391559	170.455181991	7.71183013671	0.170455181991	4808.34526208	24.1961997882	4.80834526208	7.0	23.999939297	164499.0
18.2232661496	421.283026923	0.0182232661496	409.89542416	29.1804781085	0.40989542416	255.82765126	80.9008345467	0.25582765126	7.0	24.0061198867	101583.0
655.72258218	31.2395519008	0.65572258218	26.3632057567	7.75748540628	0.0263632057567	738.941655716	6.13897436643	0.738941655716	7.0	23.9999836857	78546.0
709.12421969	1.49587082149	0.70912421969	1002.64885205	2.24926518743	1.00264885205	461.437180937	1.8599287128	0.461437180937	5.0	24.0001363548	123072.0
131.055947969	133.936322815	0.131055947969	159.804792617	299.937773578	0.159804792617	539.975495828	7.74409961772	0.539975495828	6.0	24.0041813498	159467.0
5371.02882855	29.38199873	5.37102882855	244.934308475	4.04378304508	0.244934308475	134.343059485	62.4514566476	0.134343059485	7.0	23.997707722	40910.0
100.604764951	380.731328584	0.100604764951	65.9927197894	748.808488004	0.0659927197894	385.964614883	259.169063485	0.385964614883	6.0	24.0054739705	164980.0
387.197775343	72.773120925	0.387197775343	156.654973122	322.731886693	0.156654973122	150.622349877	3.56891993958	0.150622349877	5.0	23.9940321301	154151.0
19.6179303606	134.103560244	0.0196179303606	324.791010676	34.7179861055	0.324791010676	398.41641586	7.09242161297	0.39841641586	5.0	24.0078502478	95819.0
742.130823751	17.7660115534	0.742130823751	570.300808671	5.27216993284	0.570300808671	113.268466117	212.498077155	0.113268466117	6.0	24.0000053988	730.0
135.979408729	70.6373793035	0.135979408729	1118.20960296	49.7925422758	1.11820960296	153.947711465	19.7073228116	0.153947711465	4.0	24.0069279109	30018.0
121.003531967	554.343205331	0.121003531967	146.947588755	297.42930924	0.146947588755	227.224282647	193.408656089	0.227224282647	6.0	24.0028251681	117706.0
33.9848933312	213.676045187	0.0339848933312	1290.56319029	1.95520095881	1.29056319029	129.48186413	31.1008715917	0.12948186413	6.0	24.0094507318	2159.0
452.131246148	9.958292446	0.452131246148	137.493063444	207.85259716	0.137493063444	19.4245829087	66.1795091749	0.0194245829087	5.0	24.0185801685	98623.0
60.4725626709	34.4618444189	0.0604725626709	25.4760047739	18.8116886348	0.0254760047739	2188.49558259	4.8201156279	2.18849558259	6.0	24.0192518904	74355.0
1097.07669395	3.88222039109	1.09707669395	17.2414531456	117.628525382	0.0172414531456	228.101786741	7.33326531309	0.228101786741	7.0	24.008467284	131348.0
1064.9325657	4.47129514843	1.0649325657	824.369526132	7.36696898182	0.824369526132	269.487804186	7.20601691953	0.269487804186	6.0	23.9999964032	58942.0
151.69596739	236.400683691	0.15169596739	45.5850072128	32.8147449243	0.0455850072128	393.799088853	40.5637864145	0.393799088853	4.0	24.0302172307	131736.0
20.354506086	259.05272547	0.020354506086	489.089076431	49.6154087196	0.489089076431	375.023588268	2.19372806514	0.375023588268	7.0	24.0017007621	184131.0
188.967287449	11.314314552	0.188967287449	30.4501767403	102.015418879	0.0304501767403	2496.67898762	5.53419955243	2.49667898762	7.0	24.0137450732	38748.0
71.7289498659	505.076009239	0.0717289498659	315.796125071	6.41612301398	0.315796125071	175.233677417	162.088020967	0.175233677417	7.0	24.008110408	98318.0
351.614748231	43.3714881283	0.351614748231	25.8431730567	2.59008202056	0.0258431730567	279.278221512	102.020185283	0.279278221512	4.0	24.0407842236	146150.0
43.8841320781	16.9036946341	0.0438841320781	62.1938948051	246.435145224	0.0621938948051	1412.21686521	4.83625092291	1.41221686521	5.0	23.8965606689	88834.0
110.106652749	41.6940572386	0.110106652749	695.49251942	22.9435984987	0.69549251942	25.6027181521	226.514934963	0.0256027181521	5.0	24.0400862677	58971.0
32.6345432706	315.849561098	0.0326345432706	35.6766514825	53.2498644098	0.0356766514825	1038.4305893	224.929941051	1.0384305893	6.0	24.0308572192	89616.0
49.5989136776	5.18832841039	0.0495989136776	52.8936146314	192.047899747	0.0528936146314	1456.8166747	450.369638276	1.4568166747	7.0	24.0269597349	206274.0
84.8771238849	63.8332901354	0.0848771238849	89.5972650715	19.2687424332	0.0895972650715	1478.59365831	53.8371163307	1.47859365831	5.0	23.9723541703	192921.0
153.939292692	34.0608765248	0.153939292692	229.744572462	120.862585149	0.229744572462	1172.19400394	14.1546447063	1.17219400394	6.0	23.9985807387	13705.0
420.180599433	35.5624730702	0.420180599433	156.567692826	1.24331131177	0.156567692826	1647.55532961	3.77496120727	1.64755532961	6.0	24.0006869846	204558.0
519.7452492	209.897679816	0.5197452492	5.59373372971	44.8526091342	0.00559373372971	148.789321927	20.0275083319	0.148789321927	7.0	24.0353407291	33954.0
1413.77963279	2.27742380839	1.41377963279	65.8555161662	12.6201353054	0.0658555161662	219.529666885	175.218776044	0.219529666885	5.0	24.0035326798	161620.0
721.12485515	2.98316743712	0.72112485515	503.285650399	1.97515275592	0.503285650399	540.967136708	41.161801035	0.540967136708	6.0	23.9977992056	40004.0
319.897837405	48.014176509	0.319897837405	9.44454485168	167.784324061	0.00944454485168	212.38726638	478.020945555	0.21238726638	6.0	24.0326428952	52956.0
75.9209127642	384.28779085	0.0759209127642	48.4335129367	1.36346389408	0.0484335129367	593.376974704	57.8904531915	0.593376974704	5.0	23.9698012389	109537.0
471.190092124	6.41890673836	0.471190092124	82.3320525312	277.823984992	0.0823320525312	757.907217329	185.570687841	0.757907217329	7.0	24.0000383759	26274.0
45.3256183723	3.05710284075	0.0453256183723	278.457021613	16.9472174062	0.278457021613	2792.79756415	1.06731176284	2.79279756415	5.0	23.9922180452	38588.0
887.091732078	3.73556734002	0.887091732078	669.462558595	17.6779922951	0.669462558595	167.789385212	1.48874091815	0.167789385212	4.0	23.9999572928	134742.0
419.610930481	21.2133961876	0.419610930481	508.464553241	1.35749145828	0.508464553241	1218.31902586	1.55693213821	1.21831902586	6.0	24.0001359047	105603.0
61.2507663141	29.1948826509	0.0612507663141	407.623123273	130.650459812	0.407623123273	120.766068387	308.851225031	0.120766068387	4.0	24.0134908741	208372.0
368.302697005	10.2828814996	0.368302697005	396.915842722	7.11657460455	0.396915842722	470.891442152	18.1141413509	0.470891442152	3.0	23.9995788571	80249.0
184.320348901	10.1306879299	0.184320348901	1514.02342341	10.9681521261	1.51402342341	11.09013909	11.7160184664	0.01109013909	6.0	24.0391133951	107147.0
179.463357774	28.8881652239	0.179463357774	11.9771319323	229.592066669	0.0119771319323	934.616875623	10.6375466778	0.934616875623	7.0	24.0097738564	145737.0
227.010047709	1.72398697409	0.227010047709	612.211573686	9.22741669812	0.612211573686	213.360080221	350.047253796	0.213360080221	7.0	24.0016271834	60683.0
317.2341523	31.1019453967	0.3172341523	437.127439226	56.3458426991	0.437127439226	97.1779285733	256.687611551	0.0971779285733	6.0	24.0027096273	204714.0
399.98271682	1.90320463183	0.39998271682	425.72067135	199.288551591	0.42572067135	295.242977539	55.4453682863	0.295242977539	7.0	23.9995915138	40382.0
518.262429944	6.39302062384	0.518262429944	101.887334111	73.7212086723	0.101887334111	106.937816597	3.53972870258	0.106937816597	3.0	24.0181751491	42248.0
592.626941794	58.6009515957	0.592626941794	650.456851513	8.06351868905	0.650456851513	309.669384602	3.79860061404	0.309669384602	5.0	23.9999802879	193239.0
612.288187088	50.3302626648	0.612288187088	173.743574712	49.3973151388	0.173743574712	445.882199136	23.4466310189	0.445882199136	6.0	23.9936004759	85190.0
582.078170343	40.7538495607	0.582078170343	62.6340332275	33.6768221421	0.0626340332275	309.742250959	111.820702723	0.309742250959	4.0	24.0006745886	84708.0
158.862950179	23.7084483651	0.158862950179	29.6212946584	61.3260029683	0.0296212946584	649.052590547	2.76111825045	0.649052590547	4.0	24.0443853595	191242.0
96.2776711796	4.85152306406	0.0962776711796	76.6487566913	6.73616215179	0.0766487566913	1230.86796268	284.471527778	1.23086796268	6.0	24.0065868557	183383.0
163.481926896	33.4694606192	0.163481926896	297.195973685	1.1525009218	0.297195973685	1846.21916407	23.0319097581	1.84621916407	6.0	23.9952328914	160113.0
823.399535681	2.94307211627	0.823399535681	13.4438945363	36.7176963257	0.0134438945363	447.833098146	73.9870324366	0.447833098146	7.0	24.0003327857	171263.0
235.858180752	74.5201417805	0.235858180752	33.3182968792	158.367263427	0.0333182968792	703.279181412	267.9322221	0.703279181412	7.0	23.9936622746	68177.0
336.238954478	12.122929412	0.336238954478	67.6897643319	152.385415531	0.0676897643319	1401.9578151	21.3144833465	1.4019578151	6.0	24.0003511845	68634.0
139.383331476	590.417545686	0.139383331476	231.931477713	10.9280611935	0.231931477713	207.799362841	112.368861217	0.207799362841	7.0	24.0016624568	195893.0
107.686246547	307.286425785	0.107686246547	455.706873835	653.936951591	0.455706873835	44.7159076439	6.84202368809	0.0447159076439	6.0	24.0238847248	34104.0
575.694662531	6.4349605671	0.575694662531	1578.98196641	36.9284728683	1.57898196641	56.954475785	3.27087021947	0.056954475785	7.0	24.0011165306	61925.0
448.821609239	69.972844727	0.448821609239	233.192096828	320.40753845	0.233192096828	34.2045801981	22.3633814479	0.0342045801981	7.0	24.0141949324	28068.0
437.859751294	9.8227556747	0.437859751294	1684.16417138	1.12252087987	1.68416417138	122.132849565	3.63990055014	0.122132849565	4.0	24.0000365708	37422.0
248.713129393	1.0435059297	0.248713129393	3085.48934591	8.37783992432	3.08548934591	210.900606545	6.08452591573	0.210900606545	5.0	23.9931334969	195053.0
220.513755297	75.5847410603	0.220513755297	48.8201699168	29.9597716227	0.0488201699168	769.256116878	1.23106109339	0.769256116878	6.0	24.0155796335	169362.0
446.533694505	2.07384312294	0.446533694505	167.193424289	36.9415883223	0.167193424289	3255.77904935	3.13811110535	3.25577904935	6.0	23.9999958032	5911.0
816.427034168	28.4518785149	0.816427034168	100.687212703	30.6811332652	0.100687212703	48.5965713724	160.082527308	0.0485965713724	4.0	24.0327156411	135736.0
191.759560312	759.400669312	0.191759560312	143.7871983	39.2103131782	0.1437871983	136.648217393	190.249995693	0.136648217393	5.0	23.9994101024	165337.0
29.745979771	348.117436287	0.029745979771	332.409772047	11.6119630941	0.332409772047	455.989633677	4.43821196986	0.455989633677	7.0	24.0008992469	162836.0
112.161051708	7.5560993075	0.112161051708	193.1231999	1.66728190002	0.1931231999	4939.79084555	1.84470945121	4.93979084555	6.0	24.0088107777	84779.0
389.898791519	39.0057803345	0.389898791519	860.153361544	85.1806098444	0.860153361544	288.722824856	2.76148544553	0.288722824856	7.0	23.9999391299	31189.0
449.15110971	270.90966023	0.44915110971	24.8954094136	6.54930681372	0.0248954094136	141.475574629	7.8682244403	0.141475574629	5.0	24.0129156551	141063.0
335.827986865	64.3708828975	0.335827986865	78.7694236553	60.011531927	0.0787694236553	169.823754909	404.465658399	0.169823754909	4.0	24.0349767421	40847.0
2609.1247426	22.9705887904	2.6091247426	119.778114616	10.1857710583	0.119778114616	150.290652569	55.5206857613	0.150290652569	5.0	23.9881122903	119653.0
73.1000640233	139.355448051	0.0731000640233	98.9702931599	419.068289801	0.0989702931599	538.966373311	11.774090964	0.538966373311	5.0	23.9947235835	38490.0
250.761803292	8.8942275182	0.250761803292	1491.9389874	6.33763976006	1.4919389874	563.880238246	11.927172026	0.563880238246	7.0	23.9999815899	134519.0
26.9933657479	9.68397288938	0.0269933657479	1280.60962925	43.5553166508	1.28060962925	34.0450668647	226.215982773	0.0340450668647	6.0	24.048442166	91828.0
2082.79683779	10.1312377193	2.08279683779	150.376462706	13.9455241993	0.150376462706	663.9572906	11.4035527696	0.6639572906	7.0	23.9998974361	57690.0
2441.66720066	2.79518713766	2.44166720066	81.661261087	16.0915456504	0.081661261087	23.5495301363	1.53385194492	0.0235495301363	6.0	24.0059537909	89091.0
63.7113683434	1.42099209299	0.0637113683434	725.521615664	255.364911035	0.725521615664	379.0279035	20.6190927091	0.3790279035	6.0	24.0007952146	195808.0
7.81931978224	5.91065500093	0.00781931978224	373.642969623	6.6710110689	0.373642969623	882.627004434	8.80593618531	0.882627004434	7.0	24.0126478086	103257.0
49.9151944685	21.4714457438	0.0499151944685	1399.49899749	290.497352978	1.39949899749	31.8390910285	3.68918537619	0.0318390910285	6.0	24.0513144199	164485.0
625.156045486	31.5112758108	0.625156045486	13.7086571927	103.694766027	0.0137086571927	315.340824445	1.63608073727	0.315340824445	7.0	23.9995364099	29180.0
241.441537186	107.990549363	0.241441537186	282.509929899	130.282833262	0.282509929899	21.6104378225	394.160651655	0.0216104378225	5.0	24.0354264838	95528.0
29.1718740882	37.0607791792	0.0291718740882	926.325388667	17.1332361265	0.926325388667	89.5231986229	9.90087691303	0.0895231986229	4.0	24.0945154239	140439.0
147.037481999	5.00969935198	0.147037481999	786.161803181	1.17910110651	0.786161803181	1181.9789584	2.38662839508	1.1819789584	4.0	24.0000295157	41782.0
379.253734013	54.7550421329	0.379253734013	60.151714707	3.65263653137	0.060151714707	214.315996605	372.582121678	0.214315996605	6.0	24.0246721936	87049.0
22.8488291159	28.9973593152	0.0228488291159	239.256921402	101.085727321	0.239256921402	473.867734217	10.5504406622	0.473867734217	4.0	23.9344700923	98180.0
2064.82697592	12.9730608652	2.06482697592	254.664497739	27.73212258	0.254664497739	102.625991631	8.27447910441	0.102625991631	6.0	24.0008847428	177990.0
496.795526816	28.9948272264	0.496795526816	256.28604834	7.58770475894	0.25628604834	580.773813723	63.945999672	0.580773813723	6.0	23.9892566602	120519.0
393.138165544	17.4159189326	0.393138165544	925.552697204	32.2790586121	0.925552697204	163.811492622	9.3254108609	0.163811492622	4.0	23.9978328342	114149.0
71.6617278898	13.2488574488	0.0716617278898	763.817733971	372.108198926	0.763817733971	39.287606175	46.6105509922	0.039287606175	6.0	24.021605118	134439.0
463.708037661	54.2645735015	0.463708037661	974.291584857	51.5894422913	0.974291584857	177.67548214	1.03865263068	0.17767548214	5.0	24.0047249958	181896.0
1042.09647869	3.62027646414	1.04209647869	182.915013899	12.077882692	0.182915013899	1456.82899632	1.20536007185	1.45682899632	6.0	24.0003284484	71332.0
1940.22956194	4.83309730493	1.94022956194	898.936854018	4.50840349073	0.898936854018	83.4809088447	7.52429628779	0.0834809088447	6.0	23.9999919739	182937.0
427.51809392	94.3193852091	0.42751809392	262.35100622	11.5175087703	0.26235100622	590.109213805	4.14442476056	0.590109213805	5.0	23.9998439226	131752.0
14.0316578982	379.918527503	0.0140316578982	164.678655535	31.3082767825	0.164678655535	386.11287203	239.912021486	0.38611287203	6.0	24.0169321861	112180.0
46.1894006789	264.786192832	0.0461894006789	473.226851952	29.8406586945	0.473226851952	426.925529193	21.412128913	0.426925529193	6.0	24.0000509316	19372.0
1235.17140311	11.3486823741	1.23517140311	122.011344956	74.521104201	0.122011344956	306.58535021	65.6467425978	0.30658535021	6.0	24.0001761365	90838.0
65.1507796967	390.411012715	0.0651507796967	67.852702503	2.04254620043	0.067852702503	559.690377045	83.4659615383	0.559690377045	5.0	24.0125780186	18491.0
580.028822078	1.64675859999	0.580028822078	159.149638212	17.6082855904	0.159149638212	352.654094069	12.489554245	0.352654094069	3.0	24.0025665009	3838.0
14.0059373037	40.8741880293	0.0140059373037	258.562179978	59.7126869007	0.258562179978	297.432573594	11.7097729744	0.297432573594	4.0	24.0348824989	160472.0
135.751985669	12.1214871605	0.135751985669	552.053131399	25.0584129328	0.552053131399	9.2546437491	129.430120335	0.0092546437491	5.0	24.053720569	53103.0
300.055397298	342.324094792	0.300055397298	342.62173384	144.464017166	0.34262173384	97.1742834955	29.1726225526	0.0971742834955	6.0	24.0000473226	76447.0
96.0985383132	129.960084281	0.0960985383132	44.8759610665	6.61917678946	0.0448759610665	574.851896961	3.94804777792	0.574851896961	4.0	24.0177373261	107199.0
301.632693004	220.98066939	0.301632693004	125.667601421	306.920654036	0.125667601421	115.20752898	41.2152822411	0.11520752898	4.0	24.0234800025	180557.0
251.496545692	88.5875674973	0.251496545692	43.490557736	3.0104104977	0.043490557736	648.1814196	2.9431451102	0.6481814196	5.0	23.9650298581	157852.0
132.898330091	106.768199522	0.132898330091	63.4677766295	289.429887677	0.0634677766295	367.794256076	3.05418588137	0.367794256076	4.0	24.0200051587	101157.0
4019.47986268	10.9277413189	4.01947986268	242.930644291	1.21965828416	0.242930644291	293.740508668	1.44188656603	0.293740508668	5.0	24.0001874841	189351.0
293.801518968	36.0883576025	0.293801518968	994.913476182	60.3854094051	0.994913476182	33.2809682439	10.4044475937	0.0332809682439	5.0	23.9834894627	23933.0
914.489788053	1.71989091396	0.914489788053	4204.82720322	1.74806322412	4.20482720322	146.452089847	1.36993646578	0.146452089847	6.0	23.9999931972	155528.0
163.352400501	91.9278796842	0.163352400501	26.1387046728	25.2231287278	0.0261387046728	853.988312278	12.930248777	0.853988312278	6.0	23.9954927598	19437.0
41.3563827654	17.0973112455	0.0413563827654	850.383762941	112.491320755	0.850383762941	687.247086671	13.2143048017	0.687247086671	6.0	24.0003936741	151035.0
630.90501013	2.92581339061	0.63090501013	62.4317500714	215.309906295	0.0624317500714	83.182269572	6.77198520117	0.083182269572	5.0	23.9593082056	162764.0
1136.25704069	11.8613143353	1.13625704069	24.4426831114	128.487835746	0.0244426831114	229.477861171	1.1528968463	0.229477861171	7.0	23.9985907235	84758.0
261.747409224	603.298636258	0.261747409224	153.170096122	9.65837467741	0.153170096122	115.081190699	80.592295214	0.115081190699	5.0	24.012068719	175106.0
238.133880666	7.41820733143	0.238133880666	1476.62021792	73.3289997193	1.47662021792	65.6230169066	39.9480545965	0.0656230169066	7.0	24.0000767421	102600.0
2162.76887218	20.0267305433	2.16276887218	83.0158817801	7.07889199419	0.0830158817801	55.1193240033	106.129622521	0.0551193240033	5.0	24.0422013092	169675.0
82.7852779717	47.8086488395	0.0827852779717	1002.09317577	92.5114419578	1.00209317577	28.3620915388	199.992528525	0.0283620915388	6.0	24.022397994	135904.0
25.0234032923	64.0229272006	0.0250234032923	282.861532289	99.7289578259	0.282861532289	658.825566033	10.8560210808	0.658825566033	5.0	24.0076126364	185833.0
289.634502463	143.10885076	0.289634502463	298.504501692	15.4833403832	0.298504501692	56.8053227393	175.430313631	0.0568053227393	4.0	24.0106732286	158249.0
62.4017568235	74.8809317995	0.0624017568235	2654.12909342	164.466646059	2.65412909342	98.5660566935	8.62247389328	0.0985660566935	6.0	24.0118250275	40740.0
1304.45868625	219.858703863	1.30445868625	20.5813124049	72.0613937629	0.0205813124049	84.8988046672	90.1162075121	0.0848988046672	7.0	23.9929260372	34863.0
1952.20631215	122.902312613	1.95220631215	46.504285072	28.7614884479	0.046504285072	109.507147016	24.4648472498	0.109507147016	6.0	24.0061023137	83617.0
335.966359295	1.47855399422	0.335966359295	169.394734907	119.11795231	0.169394734907	4799.6105435	39.1015730844	4.7996105435	7.0	23.9995725866	50739.0
40.1889482078	27.1119728975	0.0401889482078	323.975670889	2.40851992967	0.323975670889	1864.69650211	2.18383554517	1.86469650211	6.0	24.0020362483	12303.0
91.0888088869	3.33457033221	0.0910888088869	526.183597904	4.3736794833	0.526183597904	1425.12791511	1.39642734595	1.42512791511	4.0	24.0001620705	15496.0
285.071206265	22.5196118665	0.285071206265	5.92858027424	69.2502751926	0.00592858027424	531.283134493	7.02376823521	0.531283134493	7.0	24.0245044681	190466.0
71.8755576417	8.44081128304	0.0718755576417	203.28564953	399.610413506	0.20328564953	1591.04247735	29.159790385	1.59104247735	7.0	23.993458599	71051.0
1735.74912579	50.9185739947	1.73574912579	405.506179784	8.69661277288	0.405506179784	177.336949886	6.46381110507	0.177336949886	5.0	24.0004392064	117732.0
108.612598952	95.1105718246	0.108612598952	339.689485852	3.19097543575	0.339689485852	436.302973399	33.0957945336	0.436302973399	4.0	24.0018161939	56595.0
358.327608954	1.53457538558	0.358327608954	232.182284155	60.5284523914	0.232182284155	235.192480947	5.4907719805	0.235192480947	3.0	24.023836558	15713.0
1048.87864593	34.5629394603	1.04887864593	55.3140224558	3.84722834297	0.0553140224558	648.341946756	10.995280267	0.648341946756	6.0	23.9975647216	117737.0
24.8658230471	14.6860770049	0.0248658230471	241.56896233	8.83205837436	0.24156896233	734.399613259	5.82936541311	0.734399613259	4.0	24.0575140776	165381.0
2257.70986071	27.3868829727	2.25770986071	471.357139444	1.82270792232	0.471357139444	199.395099426	91.1090697143	0.199395099426	6.0	23.9999903514	67503.0
91.4814869255	485.434595935	0.0914814869255	92.4741275798	381.873975519	0.0924741275798	339.540339345	296.008705686	0.339540339345	5.0	24.0213057679	133920.0
367.598797779	131.692583967	0.367598797779	158.657665685	11.5763452196	0.158657665685	578.282579562	18.1697912146	0.578282579562	5.0	24.0033888413	121666.0
361.993053414	18.7924616501	0.361993053414	258.663402007	2.26071030138	0.258663402007	1143.89739038	1.0525517214	1.14389739038	4.0	23.9996650243	121664.0
212.238063089	217.036330524	0.212238063089	311.072337117	129.899362221	0.311072337117	315.445568759	11.3354076722	0.315445568759	5.0	23.999399089	14523.0
4130.91874594	17.4834525314	4.13091874594	161.508308148	4.09619970692	0.161508308148	183.559785914	60.2110398691	0.183559785914	6.0	24.0023732676	8937.0
202.42030051	49.4166439016	0.20242030051	141.135815462	1.48402415789	0.141135815462	632.889325639	14.6745912825	0.632889325639	3.0	24.0000324372	3953.0
103.728839929	3.55120531663	0.103728839929	354.579118803	234.914990907	0.354579118803	82.9584728029	542.875965429	0.0829584728029	7.0	24.0078307445	96666.0
378.582154609	16.1234769381	0.378582154609	425.344582431	1.00979348999	0.425344582431	578.876904272	34.9088574768	0.578876904272	4.0	24.0000254108	84638.0
78.0862743169	25.2740090553	0.0780862743169	116.162431621	1.60409984191	0.116162431621	1707.00783598	168.845436149	1.70700783598	7.0	24.0205940541	85727.0
412.658581293	2.16344000515	0.412658581293	234.515776405	2.86613875712	0.234515776405	43.8803363802	17.9772758204	0.0438803363802	3.0	24.0165637609	28551.0
164.472422212	2.90941728506	0.164472422212	331.64340375	322.495439865	0.33164340375	405.98790315	29.5092586895	0.40598790315	6.0	23.997475828	10510.0
33.5968158684	4.58424732637	0.0335968158684	383.242791233	5.16151430018	0.383242791233	206.243141736	4.43402532722	0.206243141736	3.0	24.0451273399	39986.0
8.1387373531	1.92289608726	0.0081387373531	381.704845117	1.01824422979	0.381704845117	634.137765213	31.6074895111	0.634137765213	7.0	24.0083897479	57573.0
1278.09418992	8.5075530724	1.27809418992	71.0643963054	10.928029126	0.0710643963054	1432.63534339	36.133724927	1.43263534339	7.0	24.0000733269	13492.0
351.433405568	13.6420330733	0.351433405568	321.953717483	2.82221111586	0.321953717483	91.6490268788	46.1364206896	0.0916490268788	3.0	24.0122205223	48673.0
500.974353655	111.097167083	0.500974353655	179.967742322	157.773634636	0.179967742322	23.2045398996	204.544650217	0.0232045398996	6.0	24.0128055145	31343.0
1595.15464045	9.78772749008	1.59515464045	530.170339925	9.62327539239	0.530170339925	44.0850265855	3.34502021586	0.0440850265855	6.0	23.9999549242	163754.0
385.077998916	8.37402055617	0.385077998916	68.9878438825	271.38874843	0.0689878438825	149.520233658	1.23268953655	0.149520233658	4.0	24.0117735794	121987.0
175.442796106	88.7101328467	0.175442796106	602.926268227	9.82689537809	0.602926268227	314.144192715	124.655204101	0.314144192715	7.0	24.0006443304	129129.0
194.62872052	136.32130617	0.19462872052	859.489611876	23.568985506	0.859489611876	24.3780733909	58.209006618	0.0243780733909	5.0	24.0094606032	37468.0
14.1718133683	121.41871244	0.0141718133683	564.946691202	209.59277217	0.564946691202	105.781579836	425.295274763	0.105781579836	6.0	24.0173144504	8409.0
222.853192493	75.4219598282	0.222853192493	1376.76082081	3.20825938143	1.37676082081	173.137859067	2.82421594596	0.173137859067	4.0	24.001428487	117416.0
58.5524910364	82.3938048642	0.0585524910364	1802.38265353	46.1820570622	1.80238265353	21.0765597862	134.128484446	0.0210765597862	7.0	24.002291196	102144.0
16.4056385375	40.0207749573	0.0164056385375	334.55981359	399.280451618	0.33455981359	616.848415073	3.68466462502	0.616848415073	7.0	24.0058631052	3747.0
552.604053801	452.265284828	0.552604053801	87.3114973195	49.1042068993	0.0873114973195	64.0781473669	16.376938459	0.0640781473669	6.0	24.0060078311	32482.0
14.8962669209	312.678505624	0.0148962669209	229.740671739	21.6524290091	0.229740671739	280.945565955	275.129174751	0.280945565955	7.0	24.0082969428	44566.0
1386.90425152	21.1919667918	1.38690425152	87.5862349157	19.0659020539	0.0875862349157	26.0428781063	86.0607673123	0.0260428781063	5.0	23.9912939609	154345.0
6930.0667752	37.4350984473	6.9300667752	196.01379771	2.11417077898	0.19601379771	186.864985373	33.4203434127	0.186864985373	7.0	23.9968631763	144110.0
1025.76811709	34.1651634494	1.02576811709	214.899388784	12.5269110379	0.214899388784	461.946879918	13.26230958	0.461946879918	7.0	23.9998925235	206156.0
15.5649738304	401.891590428	0.0155649738304	215.721723909	5.1822933939	0.215721723909	335.115637041	9.67301425862	0.335115637041	6.0	24.0264878463	38203.0
17.0761553093	307.284301153	0.0170761553093	446.706952872	9.33064434584	0.446706952872	166.272129565	74.2421323009	0.166272129565	5.0	24.0123481218	200388.0
314.994856418	5.84086242591	0.314994856418	603.704148622	1.62842062953	0.603704148622	59.9892168635	56.4804252453	0.0599892168635	4.0	23.9994176883	82210.0
