# Supplementary material for: Basal leakage in oscillation: Coupled transcriptional and translational control using feed-forward loops
Source: PLoS Comput Biol. 2020 Sep 3;16(9):e1007740. doi: 10.1371/journal.pcbi.1007740 (PMC7494099; doi:10.1371/journal.pcbi.1007740)
Supplement: S1 Appendix — (ZIP) [file pcbi.1007740.s010.zip › Codes/2.M2/2_caller_SSA_M2.py]

import sys, os, csv, time
sys.path.insert(0, 'path/to/functions/directory/')

import linecache
import numpy as np
import M2_SSA
import myautocorr

# i_seed can be any number from 1-1000 (representing the 1000 different parameters sets)
# if you do not run this code parallelly, you can change the int(sys.argv[1]) into any number from 1-1000
i_seed = int(sys.argv[1])

t0 = time.process_time()  # starting time

line = linecache.getline("workingPara_M2.csv", i_seed).rstrip('\n')
parameters = line.split(",")
parameters = np.asarray(parameters, dtype=np.float64)

para = parameters[0:13]
tspan = np.array([0, parameters[13]*1000])
matsize = int(round((tspan[1]/0.1))+1)
initcon = np.zeros(9, dtype=np.float64)

itter = 500
nlags = 2400
finalacf = [[], [], []]

for i in range(0, itter):

    y = M2_SSA.M2(matsize, para, tspan, initcon)

    indata = np.asarray(y[3][241:-1])
    xmean = np.mean(indata)
    xvar = np.var(indata)
    acf = myautocorr.myautocorrfun(indata, nlags, xmean, xvar)
    finalacf[0].append(list(acf))

    indata = np.asarray(y[6][241:-1])
    xmean = np.mean(indata)
    xvar = np.var(indata)
    acf = myautocorr.myautocorrfun(indata, nlags, xmean, xvar)
    finalacf[1].append(list(acf))

    indata = np.asarray(y[9][241:-1])
    xmean = np.mean(indata)
    xvar = np.var(indata)
    acf = myautocorr.myautocorrfun(indata, nlags, xmean, xvar)
    finalacf[2].append(list(acf))

    elapsed_time2 = time.process_time() - t0
    print(i, elapsed_time2)

# Take average of 500 Auto correlation function
avgacf = [[],[],[]]
for i, row in enumerate(finalacf):
    acf = np.zeros((itter, nlags))
    ino = 0
    for line in row:
        acf[ino, :] = np.asanyarray(line)
        ino += 1
    avgacf[i] = np.mean(acf, axis=0)

# Saving the results
ext = '.csv'
seedno = str(i_seed)
path = '/path/to/the/output/directory/'

filename = 'finalacfCCA'
with open(path+filename+seedno+ext, 'w', newline='') as csvfile:
    outfile = csv.writer(csvfile, delimiter=',', quoting=csv.QUOTE_MINIMAL)
    outfile.writerow(avgacf[0])

filename = 'finalacfPRR'
with open(path+filename+seedno+ext, 'w', newline='') as csvfile:
    outfile = csv.writer(csvfile, delimiter=',', quoting=csv.QUOTE_MINIMAL)
    outfile.writerow(avgacf[1])

filename = 'finalacfTOC'
with open(path+filename+seedno+ext, 'w', newline='') as csvfile:
    outfile = csv.writer(csvfile, delimiter=',', quoting=csv.QUOTE_MINIMAL)
    outfile.writerow(avgacf[2])
