# Supplementary material for: Basal leakage in oscillation: Coupled transcriptional and translational control using feed-forward loops
Source: PLoS Comput Biol. 2020 Sep 3;16(9):e1007740. doi: 10.1371/journal.pcbi.1007740 (PMC7494099; doi:10.1371/journal.pcbi.1007740)
Supplement: S1 Appendix — (ZIP) [file pcbi.1007740.s010.zip › Codes/2.M2/workingPara_M2.csv]

3.28265917965	64.5235842118	0.00328265917965	6.51752834739	79.6909938277	74.104092489	0.0796909938277	38.7552281047	2.51790869668	132.044883763	0.00251790869668	9.06885905233	6.0	24.0217559618	17322.0
397.949248662	485.677029816	0.397949248662	42.7782012907	32.836196648	145.476797896	0.032836196648	0.894833755509	4.95717088335	797.670530145	0.00495717088335	5.45050215946	6.0	24.021444723	22759.0
14.3120761162	21.1778679402	0.0143120761162	2.51836954485	2.83158768264	504.397949658	0.00283158768264	0.308558800224	83.0248897523	160.933782682	0.0830248897523	0.268340446125	6.0	24.0089743605	7300.0
8.23651541991	358.760571097	0.00823651541991	7.70242064146	6.588685829	903.82989747	0.006588685829	65.17976426	41.0054434229	22.0542941852	0.0410054434229	1.71146447398	7.0	24.0132184133	6793.0
58.0445017944	272.415468809	0.0580445017944	74.5847483557	33.0141108279	146.070445878	0.0330141108279	32.948356894	2.56297459382	165.737107488	0.00256297459382	0.306139278099	7.0	24.0109199871	13784.0
5.3188106186	600.889735239	0.0053188106186	2.00124188503	202.914088914	991.791404175	0.202914088914	15.6894343567	22.3705652935	163.897969079	0.0223705652935	2.57172274791	5.0	24.0299956177	14608.0
68.2277686726	176.16381105	0.0682277686726	187.842369951	5.02272321782	790.474988643	0.00502272321782	181.019791258	111.847442263	555.55964983	0.111847442263	2.4231964525	7.0	24.0052818499	5072.0
6.34359452018	19.8055071932	0.00634359452018	0.414671691686	1.22130278243	93.0539331051	0.00122130278243	13.1152225063	4.23478574351	174.596757071	0.00423478574351	17.8121406776	3.0	24.0254411053	17703.0
6.50449540132	44.4169491789	0.00650449540132	23.0027168756	2.11859776847	194.911777669	0.00211859776847	20.145695808	8.56974354649	40.9725820109	0.00856974354649	1.31673637078	5.0	24.0149930656	20064.0
52.7445144315	127.865313066	0.0527445144315	2.9541079763	4.1069254435	430.035727922	0.0041069254435	0.848054465287	166.229295478	566.929945821	0.166229295478	44.6854111475	6.0	24.0077415211	20577.0
0.626277808428	632.580876802	0.000626277808428	0.209949732284	143.658988632	42.6094127329	0.143658988632	40.2285583596	2.49692246053	15.6521635925	0.00249692246053	6.16080967314	6.0	24.0025493778	736.0
3.67483753785	376.842322076	0.00367483753785	6.34696848506	53.3611330266	69.9676321019	0.0533611330266	0.228175309756	2.69743538338	16.7619912079	0.00269743538338	34.4392100852	7.0	24.01967697	12666.0
2.47499155172	518.182732254	0.00247499155172	15.1235906276	21.4416107577	11.149404743	0.0214416107577	0.198964128853	3.98011919891	53.5402095574	0.00398011919891	7.15024732628	6.0	24.0179640284	8059.0
9.23873130521	56.2360191102	0.00923873130521	11.4223920249	3.36513937216	88.3432511366	0.00336513937216	0.129315120836	28.3533224099	141.584088219	0.0283533224099	51.7346698795	6.0	24.0206991305	17329.0
4.28428909858	432.041499041	0.00428428909858	0.590939132326	23.5762886792	25.7308099405	0.0235762886792	1.84451312382	12.863289854	277.709035542	0.012863289854	15.5538683715	6.0	24.0186552621	15782.0
1.49440604411	136.432022346	0.00149440604411	6.03555553176	1.72244397739	22.4683139149	0.00172244397739	0.538007402878	1.35178686413	6.51530407113	0.00135178686413	2.00698243769	4.0	24.0162251533	11708.0
22.9065933349	99.9293990383	0.0229065933349	1.29785387036	15.3426460851	659.447408714	0.0153426460851	1.43530196659	8.23467789632	236.027940854	0.00823467789632	4.81287682309	5.0	24.0153792871	2728.0
5.77608817564	51.4240851056	0.00577608817564	0.783819882376	8.45106110012	34.0156040466	0.00845106110012	1.66242416592	2.60781151437	116.643702708	0.00260781151437	94.6245727938	6.0	24.0014539355	1234.0
7.38461736292	42.2646048769	0.00738461736292	23.8383537975	8.11944856899	28.0938345723	0.00811944856899	1.25938718795	5.97914692488	225.867713449	0.00597914692488	47.4679388607	7.0	24.0137368607	13372.0
55.5918542438	637.896934076	0.0555918542438	1.79199268198	159.168448551	303.684063469	0.159168448551	3.45470361834	13.9650811014	381.570808249	0.0139650811014	2.24106282486	7.0	23.9967944017	4143.0
8.97753176382	71.5960096076	0.00897753176382	56.2572760908	1.1992603939	134.252018653	0.0011992603939	1.79256078087	57.3039654959	107.734012539	0.0573039654959	1.41412419668	5.0	24.0436935419	15818.0
4.18316561611	32.0193411569	0.00418316561611	2.46931998861	4.35910585532	503.418081335	0.00435910585532	233.801047799	9.91392271758	26.1469792166	0.00991392271758	1.42733317289	5.0	24.0075405846	21397.0
16.1130517263	226.543397747	0.0161130517263	159.577091691	15.9284090597	113.833215323	0.0159284090597	15.7240576274	8.90337142266	216.621557868	0.00890337142266	7.62609325023	7.0	23.999992964	11443.0
3.42294585578	3.00987986084	0.00342294585578	7.4281340508	1.96606259942	13.502517979	0.00196606259942	1.80204600443	0.688755162683	3.48962292352	0.000688755162683	1.83241734458	7.0	8.00083165291	16884.0
6.44520781815	42.8556016775	0.00644520781815	18.140871159	2.51795174757	377.287910167	0.00251795174757	0.35090388711	73.991154353	296.444244309	0.073991154353	15.4433876785	4.0	24.0188365411	11233.0
125.048524864	240.536400715	0.125048524864	273.694432166	17.5291666174	262.646423806	0.0175291666174	63.2535099902	4.09401641762	489.288276291	0.00409401641762	6.5948664899	5.0	24.0133568892	11652.0
23.9808148684	44.2400663228	0.0239808148684	2.84574927126	2.4540721272	848.465539048	0.0024540721272	1.52714961134	107.578006726	710.602306551	0.107578006726	23.2191843419	4.0	24.020881733	4252.0
27.4370771858	161.081211081	0.0274370771858	0.292594622217	27.7422434174	103.557129326	0.0277422434174	8.95729450989	6.02106554285	330.338089926	0.00602106554285	65.245047044	7.0	24.0209351519	18213.0
6.96375540921	34.7530480245	0.00696375540921	6.96918674087	1.35389689833	13.7155096534	0.00135389689833	0.241265723422	0.763796305968	15.0844772694	0.000763796305968	0.420403323339	5.0	24.0303245088	14796.0
23.1829019199	638.627512844	0.0231829019199	180.088459825	24.6149186347	660.368869012	0.0246149186347	2.11238147249	23.599420945	18.352328151	0.023599420945	4.21514251806	7.0	24.0215907846	10307.0
5.85777034091	506.521764805	0.00585777034091	1.78036033632	87.9127510935	315.329739953	0.0879127510935	47.5962626719	26.4865220854	571.609406015	0.0264865220854	17.1895461236	5.0	24.0123679413	21955.0
6.03715778369	221.483649281	0.00603715778369	11.2905846402	7.32936721011	4.65437779768	0.00732936721011	49.1022910272	1.35552786903	220.747991509	0.00135552786903	13.2727547432	6.0	24.0011540425	12669.0
0.806178272766	28.2420332538	0.000806178272766	0.0898202937643	23.6968106738	438.745075922	0.0236968106738	4.00401396764	13.1130713613	28.6613941835	0.0131130713613	1.73715774729	7.0	24.0311485973	12683.0
1.40865816215	184.927293675	0.00140865816215	0.567764546712	33.6691476147	210.739261101	0.0336691476147	0.339602456547	30.3815993052	20.0180390702	0.0303815993052	1.6909250138	7.0	24.0035957016	3438.0
7.99966646368	238.112044446	0.00799966646368	111.246508651	47.4244372622	906.980868097	0.0474244372622	118.894688232	15.0564419828	128.318997577	0.0150564419828	0.355638989229	6.0	24.0056227826	2364.0
18.3264133069	350.158474575	0.0183264133069	49.7395412889	11.0713984109	545.709320691	0.0110713984109	2.12902751301	141.03435806	83.2849099981	0.14103435806	1.40699695672	7.0	23.9897169778	3401.0
10.8619607861	81.9853964856	0.0108619607861	7.54189352216	3.4261633359	148.343777632	0.0034261633359	24.455668098	7.64629341554	140.450545529	0.00764629341554	3.84004629033	4.0	24.0002483439	23338.0
82.2396185758	90.2753110234	0.0822396185758	1.47452042635	4.87044265556	286.296930831	0.00487044265556	3.38222646585	13.2362185454	152.113973235	0.0132362185454	0.582392241894	7.0	23.9981075229	8938.0
1.47018742611	434.205348036	0.00147018742611	3.26296074479	30.7913587688	5.71167900217	0.0307913587688	2.96171666873	1.27935883954	69.4572476955	0.00127935883954	0.523408604317	6.0	24.030345753	12838.0
15.6799854668	197.898946717	0.0156799854668	13.783561675	19.0424809907	430.937962234	0.0190424809907	0.815563619308	3.80499198857	200.338827314	0.00380499198857	7.20936151283	5.0	24.0268478846	13422.0
9.1924451331	303.427043365	0.0091924451331	0.636487535702	7.61043393439	140.292491663	0.00761043393439	1.56566344899	9.0761530416	44.9664686294	0.0090761530416	12.820213888	6.0	24.0256069142	8487.0
10.0849851798	240.618180796	0.0100849851798	7.3228191014	35.0582690179	776.204639585	0.0350582690179	6.86356030156	27.5673157772	82.0216126487	0.0275673157772	0.166898090607	6.0	24.0094619915	12076.0
2.15468700571	810.838081696	0.00215468700571	17.6870823405	19.7729708139	974.241060148	0.0197729708139	28.3339388777	16.789554697	21.0139763902	0.016789554697	1.84751294234	3.0	24.0293306393	8963.0
1.83830122971	340.690843158	0.00183830122971	0.248735753132	33.1107641545	4.73031932125	0.0331107641545	0.762023786168	1.19425942308	60.6708654297	0.00119425942308	2.85406586795	5.0	24.0192166507	7691.0
20.4121908642	853.102665594	0.0204121908642	21.219572847	11.9189803991	319.351634481	0.0119189803991	3.6494313546	19.4013288919	696.53164764	0.0194013288919	49.1594771842	3.0	23.9902589557	14322.0
18.479320113	177.737635625	0.018479320113	53.1067503919	7.82259319761	229.985081032	0.00782259319761	1.19712873725	10.6008947728	44.7041875041	0.0106008947728	35.7277609832	6.0	24.0018289528	16317.0
6.66338340159	81.9807440944	0.00666338340159	45.1919151556	13.3519327919	5.84284200228	0.0133519327919	42.9913835642	5.77586350451	1.5847800712	0.00577586350451	21.6554525979	6.0	1.87934384785	12238.0
15.4891381951	111.54898135	0.0154891381951	47.2265267828	1.54170201991	4.80000227289	0.00154170201991	0.265226626979	2.90895374951	458.003607632	0.00290895374951	33.4796063938	5.0	24.0130730758	13824.0
30.0635457749	108.860612086	0.0300635457749	1.9363412257	18.7822565757	953.168296207	0.0187822565757	1.81779872053	39.5253906879	894.88410194	0.0395253906879	94.9282090502	5.0	24.0050432248	12878.0
363.127741064	410.815154947	0.363127741064	5.59491225964	47.3366235763	264.564522467	0.0473366235763	5.7543786843	5.90769780543	414.820209422	0.00590769780543	1.05106629895	7.0	24.0277246749	6858.0
11.8628500486	116.71672584	0.0118628500486	41.9237788238	2.38297574479	24.9193340404	0.00238297574479	0.171063729533	3.95597349804	87.5738394945	0.00395597349804	16.0487242424	7.0	24.001112914	17406.0
2.04449726783	24.5103130512	0.00204449726783	17.4580534049	2.12619920476	162.399638913	0.00212619920476	5.08998172202	3.17188515468	2.26964140688	0.00317188515468	0.257111835307	7.0	24.0303219307	4133.0
19.3810618741	84.4384239677	0.0193810618741	14.0758527958	19.061018896	214.150060923	0.019061018896	9.57550787082	2.29285193574	229.038777946	0.00229285193574	0.661366929827	6.0	24.0069932376	15481.0
0.35916905124	104.002313111	0.00035916905124	1.26308795707	1.36198842248	3.32840622054	0.00136198842248	0.0611891674273	1.46655228167	3.7311058859	0.00146655228167	10.7507188063	7.0	24.03491506	18187.0
5.9670699566	217.233639133	0.0059670699566	32.1501950968	7.49104535175	749.981191696	0.00749104535175	47.6560880125	161.986066305	152.018991204	0.161986066305	6.81507213741	6.0	24.0023605261	19584.0
2.22877657743	47.4880830679	0.00222877657743	65.4889590348	6.96160848327	106.127352402	0.00696160848327	0.921773467447	2.53195643795	21.1703702357	0.00253195643795	0.63467714896	6.0	24.0065415608	5889.0
17.2679022397	438.562232302	0.0172679022397	2.23486905108	27.6227258963	29.6659667403	0.0276227258963	1.71078791399	2.74570777351	184.042589753	0.00274570777351	18.069148283	5.0	23.9950025618	12506.0
1.5122551259	346.121566992	0.0015122551259	30.2607899924	20.1164531134	5.0258232359	0.0201164531134	0.150157576388	1.39725905924	15.2046743872	0.00139725905924	1.2506788099	6.0	24.015022243	1826.0
3.66532606307	549.428664251	0.00366532606307	2.75569325884	28.3418534357	145.58636564	0.0283418534357	52.7389712663	7.16388576363	39.2171335799	0.00716388576363	2.11850707784	4.0	24.0333460883	2361.0
61.1260597903	49.3021936386	0.0611260597903	9.84485662537	31.4569288165	116.922473764	0.0314569288165	1.79898474423	111.446675369	15.6320463982	0.111446675369	11.2634684261	5.0	1.9188810066	19721.0
2.14034788547	136.493506647	0.00214034788547	93.4211152052	18.9260605558	930.102223713	0.0189260605558	112.588806282	29.7002222598	35.7130054881	0.0297002222598	3.47964955181	6.0	24.0040709052	19158.0
8.53149310294	333.947147665	0.00853149310294	2.61425131931	2.38657016886	91.6236456511	0.00238657016886	8.80564740167	26.2233333635	62.8118708524	0.0262233333635	21.3936954402	7.0	24.040437072	11822.0
23.2276642363	28.4326463723	0.0232276642363	0.067001668534	2.31466046184	83.7105382796	0.00231466046184	0.201718459968	34.2379216499	552.584672559	0.0342379216499	9.14092900175	7.0	24.0271882252	15148.0
2.34609203771	137.609198793	0.00234609203771	46.364138425	1.63358027803	57.2394049475	0.00163358027803	37.3542314801	27.9850287233	135.457144149	0.0279850287233	66.2866188251	5.0	24.0752812219	4098.0
15.3142064807	238.489748855	0.0153142064807	31.4180221667	12.1907131363	62.9693402172	0.0121907131363	13.5478407806	11.6972251284	232.8457165	0.0116972251284	14.9901243594	7.0	23.9999926266	13735.0
20.1795061937	521.138400672	0.0201795061937	1.80670941013	186.885636129	674.591776831	0.186885636129	5.85478558287	104.475922942	574.786257246	0.104475922942	5.30117296337	7.0	24.0130971203	18413.0
55.6506581836	183.523774231	0.0556506581836	3.57085629009	10.8908261517	8.3314654572	0.0108908261517	0.359580447288	1.5186034087	447.332787684	0.0015186034087	1.78293192539	7.0	24.0004817015	15590.0
41.7980041322	11.906955644	0.0417980041322	1.78734651621	2.43930106497	608.242735014	0.00243930106497	17.5874166696	15.0852022477	313.027847772	0.0150852022477	4.35826204511	5.0	24.009968695	7683.0
9.50400315595	43.8184950018	0.00950400315595	0.195335043168	5.02075096946	476.176731252	0.00502075096946	36.6687269295	50.5325481542	243.003196639	0.0505325481542	0.457930335128	5.0	24.0185470425	9922.0
28.1550763633	182.318414319	0.0281550763633	2.85573522952	37.370690418	756.366408251	0.037370690418	7.03792264677	119.187743478	777.297772815	0.119187743478	44.4892879701	7.0	24.0002917065	8312.0
1.6027323779	149.0701579	0.0016027323779	11.5875949463	2.51829891511	75.26309415	0.00251829891511	0.390235697331	45.0018031363	15.2608534684	0.0450018031363	35.9414262084	6.0	24.0089177794	7603.0
5.68643636475	462.749533673	0.00568643636475	0.890012789608	84.9753767935	329.676605519	0.0849753767935	220.126911594	11.1684863427	272.565559454	0.0111684863427	6.47840286526	4.0	23.9813957157	8482.0
5.94371500641	20.5250866004	0.00594371500641	0.230866876503	2.91409194232	856.655870872	0.00291409194232	3.33773054125	96.126915808	129.753473534	0.096126915808	37.117761139	6.0	24.0158937805	6134.0
23.0656085441	185.321901634	0.0230656085441	29.8049565792	3.55083050113	734.331641757	0.00355083050113	1.65077522583	41.9083009328	133.43889239	0.0419083009328	0.302430304676	3.0	24.0092051277	4753.0
1.73398914893	99.6270773789	0.00173398914893	12.4719148197	13.9909230909	269.204011787	0.0139909230909	50.5478891351	10.0842551702	17.8607927673	0.0100842551702	0.131421031604	5.0	24.0148371936	1807.0
11.3898865708	8.55123910026	0.0113898865708	8.68964970201	9.59162081843	675.787108012	0.00959162081843	228.055885419	21.6740559287	534.57319397	0.0216740559287	109.568855424	7.0	24.002876634	3746.0
25.1330830145	49.6616013296	0.0251330830145	3.33209256799	12.3572960427	347.610172312	0.0123572960427	4.64536038174	8.1129209373	420.973345284	0.0081129209373	0.919222342651	5.0	24.0122180008	17589.0
6.26601192611	33.0080587179	0.00626601192611	7.4562404223	5.83327847045	826.153698377	0.00583327847045	2.96446346541	133.238552216	502.271990588	0.133238552216	14.219995743	6.0	24.0258253744	23507.0
90.2921764797	794.851454412	0.0902921764797	80.5941833658	79.1902340311	239.713549687	0.0791902340311	23.4488960369	1.42508065232	378.438728244	0.00142508065232	49.6784865471	7.0	24.0256862433	11209.0
7.1258875951	228.437178795	0.0071258875951	12.0033415408	7.75939613315	5.1166643082	0.00775939613315	0.853616751612	2.07249217681	130.079238357	0.00207249217681	168.664351334	6.0	23.9941666634	22334.0
4.46638614132	64.5097260971	0.00446638614132	0.67597200918	6.48157941272	241.132335332	0.00648157941272	0.852410919741	89.2551393033	299.068885149	0.0892551393033	1.31252816053	7.0	24.0236264163	19981.0
15.6205954739	91.7121365909	0.0156205954739	56.7204653356	3.8453757944	95.7416314714	0.0038453757944	231.677062003	5.40135992061	89.6188335874	0.00540135992061	7.36836332114	7.0	24.0000787825	23527.0
5.9387792033	42.8840127243	0.0059387792033	29.3064537858	4.57157974498	8.68711126847	0.00457157974498	1.52219637426	1.04352458463	216.578712624	0.00104352458463	7.02143584804	4.0	24.0167340044	1726.0
2.05314704094	247.933764199	0.00205314704094	3.20419430783	14.4462365656	641.539430695	0.0144462365656	0.24751834832	50.9722298618	5.61808076774	0.0509722298618	34.3156019908	7.0	24.0210488636	20164.0
48.7030857515	121.350847432	0.0487030857515	111.24985978	14.7979304967	877.770065244	0.0147979304967	7.32744255844	29.0700995203	329.862820281	0.0290700995203	7.09321977814	6.0	24.0052023217	4291.0
48.4582759514	90.8093126753	0.0484582759514	0.948836364785	33.2305182613	495.27161231	0.0332305182613	6.66507152644	6.48260062936	632.527842524	0.00648260062936	3.26020347816	7.0	24.0145445932	12608.0
2.3498726816	191.268603278	0.0023498726816	0.471268811015	6.07581898456	55.3910661393	0.00607581898456	0.11921190152	22.4607079031	32.6008096644	0.0224607079031	3.8703789394	5.0	24.0292187143	17936.0
2.45503684923	137.34671121	0.00245503684923	16.8430305288	1.2108371084	48.3491116206	0.0012108371084	0.235923705321	4.18364080093	11.3632468925	0.00418364080093	1.58549628772	4.0	24.0252556241	3407.0
1.14562133715	414.703949097	0.00114562133715	10.9689264819	23.790652892	671.550705558	0.023790652892	1.30616006936	140.75214798	214.067147333	0.14075214798	29.196316067	5.0	24.0203418599	4467.0
40.7198747123	669.561892808	0.0407198747123	3.78644180687	4.03720124115	312.26942786	0.00403720124115	49.0278293111	15.0097782202	163.144555833	0.0150097782202	6.84976615377	7.0	24.0156196948	12814.0
55.4615272917	206.979585796	0.0554615272917	1.58636259535	18.7665717954	585.456187228	0.0187665717954	41.5066787405	7.39765130293	825.373848091	0.00739765130293	1.73808152457	3.0	23.9995242307	18679.0
4.30229839158	328.031454335	0.00430229839158	11.8763884747	20.2483151142	319.038190667	0.0202483151142	22.8835527086	26.5221362707	31.5396242027	0.0265221362707	4.96054523517	7.0	24.0003588433	22394.0
7.06896421623	814.462830039	0.00706896421623	13.9396358941	191.598963028	242.623634654	0.191598963028	10.5856578779	21.9726055602	455.905451892	0.0219726055602	194.848608965	5.0	23.9895552147	14630.0
69.6802104005	35.3511368243	0.0696802104005	2.9629198815	2.43243083425	129.385117964	0.00243243083425	3.07304426241	17.6203263899	580.701052956	0.0176203263899	3.39912986024	7.0	24.0053317918	15964.0
20.3054432904	202.382890373	0.0203054432904	1.20243111959	13.7236104324	26.7858540794	0.0137236104324	2.74646324279	2.08286598006	154.291760445	0.00208286598006	0.679327936621	4.0	24.0038673923	8719.0
0.836137208563	132.729949588	0.000836137208563	14.7321192611	2.9822697433	9.75769922299	0.0029822697433	3.53982194541	5.37140515766	38.100093325	0.00537140515766	26.2762679132	5.0	24.0215772387	14558.0
39.5302424716	950.822942075	0.0395302424716	35.0872862892	9.51113785728	11.578038815	0.00951113785728	0.131264666366	5.30730903883	316.627912754	0.00530730903883	1.04646736514	7.0	24.0479066847	5080.0
0.980719179597	692.059006351	0.000980719179597	0.593299976435	211.939285569	317.005200097	0.211939285569	3.92739870439	31.4513431121	28.6145643598	0.0314513431121	49.5209035775	7.0	24.0076890257	20082.0
2.58470849242	60.3381567879	0.00258470849242	1.88568395431	13.0970319954	585.587174654	0.0130970319954	7.67653725149	16.2023679646	82.7651543192	0.0162023679646	5.99609511729	4.0	24.0188472305	20673.0
19.4458877792	69.7444514265	0.0194458877792	3.03874713023	6.30201899201	73.2282818426	0.00630201899201	0.639588994397	3.27749038527	635.528919519	0.00327749038527	13.9437846412	3.0	24.0103763034	11487.0
29.2112212482	13.1752617029	0.0292112212482	0.466801946731	1.96126038691	49.4204581911	0.00196126038691	2.27168845519	4.2948147128	983.362251981	0.0042948147128	17.6792380579	4.0	24.005277942	15365.0
44.6669033306	23.7681495269	0.0446669033306	2.11991148425	3.04504441345	16.6397742448	0.00304504441345	0.758316474766	2.26012260385	517.591626264	0.00226012260385	0.386186559009	5.0	24.0265613751	23480.0
16.3877175647	286.362117436	0.0163877175647	18.5014541566	1.09886072861	64.3384355295	0.00109886072861	33.7540327958	4.034018811	55.9986121673	0.004034018811	3.11137441895	7.0	24.0146290421	3416.0
1.64625954347	11.3017178258	0.00164625954347	1.04570695042	1.03298907865	467.017582023	0.00103298907865	23.2976807422	8.41420954356	6.00489367282	0.00841420954356	0.725186934492	4.0	24.0215997861	2227.0
4.12869365493	393.435582022	0.00412869365493	17.1664516103	15.7113892867	24.5376662412	0.0157113892867	66.1325794102	2.58959028232	71.626688097	0.00258959028232	1.7286505488	5.0	23.9997788195	20916.0
72.6060016885	358.224625853	0.0726060016885	1.95414971286	13.2054905091	45.3298841197	0.0132054905091	1.06489418929	3.16388214472	245.606044272	0.00316388214472	8.56820539064	7.0	24.0046394223	17534.0
1.14187786	246.476872296	0.00114187786	0.986181759304	21.9472404834	36.7653640126	0.0219472404834	2.4749929381	8.53206136267	18.1887987599	0.00853206136267	0.800853908821	7.0	24.0109711845	11098.0
2.15860111629	62.4465932363	0.00215860111629	1.34736223511	3.69226720436	43.64397459	0.00369226720436	0.114509117669	31.2973568141	83.9934751542	0.0312973568141	3.48893545371	7.0	24.0292232063	4255.0
11.9240329063	35.6435997931	0.0119240329063	2.53543430433	50.576211756	24.1233774586	0.050576211756	15.7842858472	388.093010598	20.3995619981	0.388093010598	56.8007627467	6.0	0.941436566768	3476.0
4.73081307707	85.3809904764	0.00473081307707	22.5019516638	9.49193647421	613.884059792	0.00949193647421	11.6820872094	76.7653339611	118.933806889	0.0767653339611	0.76095847653	5.0	24.0050564195	8340.0
40.2613873796	16.4095122466	0.0402613873796	34.058133953	0.616052559441	805.032818323	0.000616052559441	2.27463110133	60.169014785	791.051473028	0.060169014785	12.7839666857	4.0	24.0016907756	18846.0
9.4751876108	47.2252467769	0.0094751876108	49.8193358501	1.15596541227	49.0900822262	0.00115596541227	4.30654452322	1.54259135372	32.6330413629	0.00154259135372	35.2721021768	5.0	24.0005235415	5224.0
50.513862926	564.425715776	0.050513862926	37.2746222409	80.7427149212	756.097007516	0.0807427149212	70.163293745	25.7150301015	308.840486206	0.0257150301015	40.5204117903	7.0	24.0003569971	11605.0
1.73535736336	598.33719317	0.00173535736336	5.65943468535	31.1705048243	364.524442148	0.0311705048243	0.449768281685	192.436391464	70.4961458581	0.192436391464	11.718667063	7.0	24.0203282268	16402.0
42.6029345771	65.6748609929	0.0426029345771	12.0503350636	5.43520125411	929.8330232	0.00543520125411	4.30138526981	73.9212762114	334.737969271	0.0739212762114	53.5912132883	7.0	24.0083122621	17683.0
10.8965091178	412.468251585	0.0108965091178	2.25625330488	24.8052932306	229.628526479	0.0248052932306	36.9232867939	42.1380525907	368.913170595	0.0421380525907	97.735131469	6.0	23.9842066049	12481.0
1.27406303695	203.866245847	0.00127406303695	18.9855082862	6.16216796756	337.812809619	0.00616216796756	19.9170837035	23.2969948885	12.1671600217	0.0232969948885	0.828377332769	4.0	24.009895445	2206.0
24.6606749371	15.4920350871	0.0246606749371	5.49091325263	2.62967071459	144.272702523	0.00262967071459	0.42875096576	1.60787040293	156.214591692	0.00160787040293	1.11491959665	7.0	24.0294523275	12229.0
35.828055623	335.494833292	0.035828055623	16.5233688469	8.56000354473	73.725661226	0.00856000354473	65.6112902676	26.8187304797	126.631694539	0.0268187304797	45.6192896322	7.0	24.0216218538	21357.0
6.86534303492	71.6290543354	0.00686534303492	22.9487819585	12.4824984065	993.615179554	0.0124824984065	7.39512813944	79.5376609946	142.579156815	0.0795376609946	1.46028808675	6.0	24.004017933	13877.0
3.56154381941	294.671405122	0.00356154381941	6.15718910917	17.2603468526	101.056170527	0.0172603468526	0.412598504566	14.3650851686	60.8649855175	0.0143650851686	14.5134211964	5.0	24.0016996472	1882.0
76.9579438334	410.968706539	0.0769579438334	1.0150748027	14.5541363584	15.2021608884	0.0145541363584	0.160095894785	2.98464943668	313.764729533	0.00298464943668	0.474669183376	7.0	24.0160136834	6202.0
8.03269861187	444.664579236	0.00803269861187	3.92461830885	7.9457106011	312.735238473	0.0079457106011	1.72214025687	44.675394109	30.3060543737	0.044675394109	1.44174700919	6.0	24.011006393	8890.0
60.2506755733	152.075729132	0.0602506755733	1.52195533479	25.4754195464	22.439690128	0.0254754195464	4.95823914506	0.742383741786	805.122794771	0.000742383741786	0.470841131603	4.0	24.0259857869	406.0
13.512348838	43.0493719345	0.013512348838	7.59168666551	7.77854205251	40.2585763401	0.00777854205251	0.556641154492	5.43597299531	334.26548531	0.00543597299531	44.2157734044	7.0	24.0274248907	6299.0
2.37673938041	120.900303899	0.00237673938041	0.393091064781	7.20926255425	90.5526331869	0.00720926255425	0.240161868287	18.99597717	26.2073701966	0.01899597717	10.5878740523	7.0	24.0129041687	5432.0
42.9256272069	804.889187024	0.0429256272069	56.781865185	23.2691957442	44.0642986535	0.0232691957442	0.794206289869	5.08792930731	295.242888596	0.00508792930731	24.2559501041	6.0	24.0023480778	16768.0
9.40916049394	22.696915148	0.00940916049394	47.9764487955	1.27421090867	486.283363772	0.00127421090867	2.50321644473	87.3183027613	136.934784528	0.0873183027613	7.31181295051	7.0	24.0023840232	8653.0
34.7149613997	796.702870882	0.0347149613997	0.543239639076	165.062499218	831.345429711	0.165062499218	10.220742642	30.1099951856	196.322581282	0.0301099951856	0.491426372264	7.0	24.0064279779	19432.0
7.60066556421	133.879838943	0.00760066556421	51.805983235	29.0087684964	454.872923912	0.0290087684964	15.5601949822	34.6185374101	177.546421951	0.0346185374101	2.84865016936	6.0	24.001711421	13988.0
47.3743306344	9.7328180042	0.0473743306344	30.5423105909	4.39948547557	9.17119335598	0.00439948547557	9.58868235757	15.7140393691	47.0363040397	0.0157140393691	17.9850993171	3.0	1.86887933462	4562.0
1.2257605552	253.966218193	0.0012257605552	1.47658795089	20.1673846168	6.97122052215	0.0201673846168	1.96459463538	1.10253808605	37.6145631206	0.00110253808605	1.55173913165	4.0	24.0062802359	17174.0
11.2627083521	310.630056435	0.0112627083521	1.14517466233	17.2571493467	167.379506966	0.0172571493467	40.7166726672	25.5067430869	549.325754233	0.0255067430869	7.07664925379	5.0	24.0017468392	6683.0
16.6968287756	132.062383479	0.0166968287756	8.18551745076	9.73801010188	303.465944587	0.00973801010188	1.49559754277	31.953157762	225.642641567	0.031953157762	0.280798913446	4.0	24.0201759849	2939.0
7.4276645152	741.73317973	0.0074276645152	0.6236265479	105.133746337	971.821686541	0.105133746337	382.748707641	61.2268959858	948.163805318	0.0612268959858	7.56416465967	6.0	24.0160523288	15068.0
49.3218736943	324.978297326	0.0493218736943	47.8690794077	3.89105491465	55.5480146362	0.00389105491465	9.13203925615	7.84623387072	349.624235886	0.00784623387072	225.91880077	6.0	24.0043466819	18367.0
3.34964992731	102.630261474	0.00334964992731	0.938312157247	5.76212010591	627.643968608	0.00576212010591	0.732516929403	56.7934175587	40.796552934	0.0567934175587	70.0097938331	5.0	24.020028626	20016.0
24.1595788364	396.022439697	0.0241595788364	116.790232708	16.8551355118	50.301578941	0.0168551355118	11.1518802877	11.5874111489	571.82461092	0.0115874111489	79.8868008089	7.0	24.0070925556	17386.0
4.9776227546	78.2469301516	0.0049776227546	32.6980247912	72.8606161998	189.217996382	0.0728606161998	12.0887970102	14.0583426901	170.695203792	0.0140583426901	0.310379299958	7.0	24.0846263363	13342.0
1.32362588579	6.69346281376	0.00132362588579	2.92123307696	1.79282559136	414.588621083	0.00179282559136	16.6374487063	30.8183067786	155.407157192	0.0308183067786	3.8826056642	5.0	24.067719101	19490.0
7.4753512695	18.8413183678	0.0074753512695	0.109879271969	1.8719489985	590.933310372	0.0018719489985	10.811938887	98.9387868147	289.545408681	0.0989387868147	2.36414260813	5.0	24.004555372	12183.0
2.14943688795	785.847778708	0.00214943688795	1.90579247022	235.600808874	782.59114203	0.235600808874	6.14831033678	18.0582062638	32.0672416393	0.0180582062638	2.02328121605	6.0	24.0063356532	22020.0
1.34880256693	100.538189902	0.00134880256693	0.94412443716	8.18137538635	13.2615204239	0.00818137538635	9.3885097479	2.39685573946	97.6063852276	0.00239685573946	53.878462276	5.0	24.0280515799	21473.0
52.467163377	434.434596502	0.052467163377	101.063670644	11.2562783706	27.9953304794	0.0112562783706	6.13592560007	12.717959208	370.181929642	0.012717959208	25.8312714978	7.0	24.0081364437	9759.0
3.53027320484	217.658375659	0.00353027320484	36.3323974442	56.8365368522	989.134744671	0.0568365368522	9.43829435815	40.1529578703	92.8224054928	0.0401529578703	14.434499901	7.0	24.0063687799	3975.0
15.273230115	99.5118610649	0.015273230115	7.7328110018	1.33045016432	237.331107902	0.00133045016432	10.637799679	61.6116729397	53.4163784708	0.0616116729397	8.08955881552	7.0	24.0271589487	8753.0
48.0074081662	307.871036537	0.0480074081662	0.421783152336	14.1984965347	408.416004185	0.0141984965347	29.9276517222	47.6042576316	242.411751811	0.0476042576316	0.793035224579	6.0	24.0216913936	7933.0
3.95371241024	87.834658269	0.00395371241024	3.50550679139	0.842072877923	35.7579360307	0.000842072877923	0.13492134867	6.11015503439	11.2837896508	0.00611015503439	0.50693927008	7.0	24.0358478504	21522.0
200.743924945	69.2651063669	0.200743924945	11.1836520608	4.15632718942	69.1680556691	0.00415632718942	92.1902071457	1.29057804279	303.781993404	0.00129057804279	0.477553147867	6.0	24.0147027919	9403.0
7.98941368298	897.69986553	0.00798941368298	111.751058755	39.9226680731	59.6287579203	0.0399226680731	123.145411619	11.6555605092	427.075939958	0.0116555605092	5.47474016032	7.0	24.0018598499	13441.0
2.98694852142	47.2840612442	0.00298694852142	8.35090114981	5.29338951969	84.7894251806	0.00529338951969	8.70425427632	4.62102722785	19.6316064444	0.00462102722785	1.34951692592	7.0	23.9993791826	3813.0
106.359281098	524.844189592	0.106359281098	75.6632224581	13.0498580873	12.4804241328	0.0130498580873	7.5716740353	2.44845202909	951.716201574	0.00244845202909	97.2255076419	6.0	24.0006745143	23519.0
1.4382851981	712.164958409	0.0014382851981	16.8845058406	21.1600985341	3.7653804642	0.0211600985341	29.5795322499	3.39580826515	66.4675884104	0.00339580826515	17.5202724853	7.0	24.0135551315	20833.0
5.08145458003	211.527619851	0.00508145458003	0.168225162332	15.3064802217	4.97227144535	0.0153064802217	2.35609205947	1.02883206683	144.72082923	0.00102883206683	3.96140744206	4.0	24.0366317104	5544.0
2.05492190567	84.0091968133	0.00205492190567	43.5782072086	13.8362712002	16.1998124912	0.0138362712002	19.6803637168	1.05407099844	48.1689620668	0.00105407099844	62.5715599632	7.0	24.000453315	12765.0
2.15420891796	34.8801163007	0.00215420891796	15.7305822101	1.4883361263	3.52997192059	0.0014883361263	1.30460336475	1.42033862632	132.842307351	0.00142033862632	49.9097937462	6.0	24.0024412738	17667.0
2.35869069069	92.7563440758	0.00235869069069	1.88038511018	5.53769115894	162.426169941	0.00553769115894	0.470070654457	46.1363425634	128.079781079	0.0461363425634	8.3577116313	4.0	24.0099763013	7938.0
1.36095068953	37.5177154883	0.00136095068953	9.31046376268	1.69996842449	699.433094919	0.00169996842449	21.6756816655	114.932620454	224.783365578	0.114932620454	54.1341910548	5.0	24.0259540362	20575.0
6.34491724365	374.934105592	0.00634491724365	11.5271230904	9.47925356575	958.131203833	0.00947925356575	5.63820060859	55.6003484567	72.9399633784	0.0556003484567	144.002670017	5.0	24.009386561	21737.0
137.24449479	314.401053281	0.13724449479	2.04074069104	8.97733078272	557.460238443	0.00897733078272	196.634719293	11.703522057	197.72013494	0.011703522057	1.46431345503	7.0	24.0040020205	4866.0
21.9305863236	544.589091765	0.0219305863236	0.882591153283	152.488286408	41.4171362377	0.152488286408	2.70713896258	6.17238964762	541.076895468	0.00617238964762	1.48660872486	6.0	24.0200397064	23413.0
4.26070208588	65.0124207779	0.00426070208588	1.11161407698	9.86064386482	3.24857603494	0.00986064386482	0.44947968033	0.931787017902	593.593788556	0.000931787017902	12.1479004712	7.0	24.0533838624	21437.0
8.80113359781	20.8477188912	0.00880113359781	1.68130815646	1.41939911759	240.100590887	0.00141939911759	1.89446382222	94.9718096612	279.059622154	0.0949718096612	7.14583349594	7.0	24.012069703	21926.0
69.0793082421	237.517707837	0.0690793082421	4.15449377253	9.03381252089	509.216321374	0.00903381252089	0.173038446061	117.093397174	504.589964023	0.117093397174	0.470753598179	6.0	23.9759633091	13936.0
2.88702762253	47.7862179872	0.00288702762253	77.5009142072	3.29886723245	230.506770974	0.00329886723245	29.0576859296	22.4641525068	501.563364951	0.0224641525068	21.0217606032	5.0	24.0280937373	615.0
2.39772583124	123.263225896	0.00239772583124	0.177426706448	27.9058674751	97.1484587742	0.0279058674751	17.0100563482	5.66849943941	527.790845363	0.00566849943941	27.1360438021	4.0	24.0260787152	13223.0
42.2893517726	984.213611137	0.0422893517726	31.0098779478	128.795238384	975.888270628	0.128795238384	1.15456759458	45.6828769567	907.373212776	0.0456828769567	10.7404607015	6.0	23.9983731791	14170.0
66.197458695	115.016254121	0.066197458695	212.259036916	8.44425779804	718.997517031	0.00844425779804	22.2835140665	14.2320017211	316.345561597	0.0142320017211	1.98887111504	5.0	24.0081045496	21800.0
78.3594083853	64.6517239328	0.0783594083853	5.24399469991	11.1611231084	225.721362382	0.0111611231084	9.05994421366	12.6809562943	766.266543017	0.0126809562943	2.15271688358	7.0	24.0007793174	884.0
21.1761636648	399.503966453	0.0211761636648	1.16888267991	11.7572414631	2.81092790502	0.0117572414631	0.797142845232	1.28928082907	214.213069865	0.00128928082907	92.3679501234	6.0	24.0188730008	21914.0
13.9205134563	24.0905208126	0.0139205134563	2.8112061798	7.11260545938	725.060885635	0.00711260545938	36.7951499408	5.33361230997	104.256551932	0.00533361230997	0.302385618768	7.0	24.0273006636	20771.0
23.6679266841	495.375493184	0.0236679266841	1.38738783	6.24089427096	187.791950894	0.00624089427096	26.5283763792	12.5412985403	129.969545243	0.0125412985403	0.92719664021	5.0	24.0179653719	2032.0
2.83370631131	89.1577760986	0.00283370631131	70.0922457685	68.9490758505	101.507542504	0.0689490758505	39.286795874	6.29723168738	101.996617727	0.00629723168738	9.09871738394	6.0	23.9955181042	18008.0
83.8940856907	113.761129885	0.0838940856907	44.8227163794	24.1455032147	159.020009423	0.0241455032147	3.98983946782	2.80627491431	221.961361813	0.00280627491431	4.31675517666	7.0	23.9619354417	11642.0
62.4865052874	24.1433180513	0.0624865052874	0.457593957533	3.38067442581	287.933923222	0.00338067442581	4.22258808152	26.4122887614	475.865084686	0.0264122887614	0.170078956667	6.0	24.0140455376	6422.0
21.8542303549	44.242089542	0.0218542303549	0.417778153216	15.7065761299	165.72594023	0.0157065761299	7.94382975844	7.49332416064	669.376259555	0.00749332416064	12.1084763909	5.0	24.0001121701	20805.0
16.7694726756	210.61943277	0.0167694726756	0.174251754422	38.4280069254	416.816551426	0.0384280069254	30.4115672102	26.6071876678	256.371132503	0.0266071876678	1.61574674804	6.0	23.9850848491	5973.0
24.0710042117	78.0056205518	0.0240710042117	3.81787993111	10.3937727475	203.59445948	0.0103937727475	0.471946498498	37.3140425761	487.484804291	0.0373140425761	20.0923485637	7.0	24.001269301	20234.0
9.58794779346	232.048534292	0.00958794779346	16.4090388668	10.3214222319	293.220444099	0.0103214222319	9.21679755399	27.6398915845	32.4464932813	0.0276398915845	0.231849330499	6.0	24.0016734997	4313.0
4.2610346369	212.082648406	0.0042610346369	2.11793610821	31.1453478455	566.45340078	0.0311453478455	1.66321202095	27.7287425899	76.4460207029	0.0277287425899	2.29344728705	4.0	24.0151658009	10866.0
1.11948061134	567.388588914	0.00111948061134	35.901095065	13.7601846974	908.619184761	0.0137601846974	0.570332984374	45.9851656089	9.74657370148	0.0459851656089	10.8934765185	4.0	24.0294814192	11188.0
9.05176552986	476.848137712	0.00905176552986	1.62105433159	54.3321954681	365.360158109	0.0543321954681	4.51524966304	49.3129167507	637.73485257	0.0493129167507	0.536138873439	6.0	24.0190921989	8638.0
5.05632774633	91.2359611864	0.00505632774633	0.245744858822	4.8828598857	887.883605667	0.0048828598857	1.56189425568	153.492444612	102.451325325	0.153492444612	4.85546892477	4.0	24.0196893663	13588.0
319.904478621	285.420644835	0.319904478621	229.504414087	6.85349263137	766.866344437	0.00685349263137	4.87088890398	23.1261990517	247.57442342	0.0231261990517	9.91333108976	7.0	24.0378568431	19940.0
22.2640454146	359.196911709	0.0222640454146	195.598348884	7.49355943926	381.42225487	0.00749355943926	6.62143390266	124.297382247	270.816259941	0.124297382247	1.58079746256	6.0	24.003327879	4258.0
10.411757482	68.3258707765	0.010411757482	287.168893251	3.7487826156	370.269433486	0.0037487826156	0.438112899434	159.146706345	299.628052849	0.159146706345	4.03308345065	7.0	24.0057237236	5173.0
131.87164817	35.4480065873	0.13187164817	4.2570650572	1.76423913884	156.905770085	0.00176423913884	0.186886404177	6.62358056349	231.754599253	0.00662358056349	0.0719349771014	6.0	24.0200863502	21843.0
35.5913567834	3.1655975744	0.0355913567834	3.22079643736	0.580762280525	312.653123759	0.000580762280525	3.27483884177	19.7838924118	436.267574526	0.0197838924118	1.29126240883	6.0	24.0194801273	23522.0
109.112989467	115.638470518	0.109112989467	1.75489858361	23.8552625719	511.380572304	0.0238552625719	9.59363541187	11.9674076998	965.70960337	0.0119674076998	2.24783579618	6.0	23.9993805385	8998.0
221.610339468	878.787784453	0.221610339468	13.773723655	32.2997817492	324.95355783	0.0322997817492	2.50685415041	10.2910030718	393.074833326	0.0102910030718	0.932144169919	6.0	24.0117525382	14618.0
99.8076034286	87.9071881314	0.0998076034286	0.619452090176	3.55930058947	224.219043713	0.00355930058947	46.5816670052	10.7521474463	653.877641983	0.0107521474463	44.120391909	6.0	24.0087677075	7109.0
12.4468538293	433.162269793	0.0124468538293	14.4893905734	8.64547568857	318.82949406	0.00864547568857	57.6810235212	24.0376730234	176.356972349	0.0240376730234	32.2496855254	4.0	23.9774430351	9591.0
53.1264973542	306.039244774	0.0531264973542	30.0261314872	9.784048264	406.035301896	0.009784048264	0.129362747412	58.0928347999	164.078303956	0.0580928347999	0.118537723353	6.0	24.0146249823	18693.0
62.6483039734	204.784412458	0.0626483039734	7.65700155645	9.70516940088	631.381379126	0.00970516940088	27.9613790803	74.1146616993	538.413069662	0.0741146616993	2.30921601405	6.0	23.9939536389	19496.0
2.15172393082	461.899911629	0.00215172393082	0.647818725038	130.826153569	9.90213178104	0.130826153569	1.38708911133	1.53095274369	93.243180688	0.00153095274369	4.2707890826	5.0	24.0206455976	18047.0
6.60572302475	63.2090864424	0.00660572302475	47.3300262544	17.0628949488	661.781660497	0.0170628949488	60.1282070769	17.6342708627	23.3150234079	0.0176342708627	13.6555636201	7.0	24.0093019858	16723.0
1.47943351964	891.829022367	0.00147943351964	22.2426877801	46.6052882426	873.929381809	0.0466052882426	0.559336282265	169.150016051	24.2448313195	0.169150016051	0.252153937557	5.0	24.0222081469	11411.0
25.0825668591	189.230162724	0.0250825668591	1.56555291975	4.07693473438	18.2253674488	0.00407693473438	0.0560682507149	1.51532254693	97.7518758634	0.00151532254693	21.3153560773	6.0	24.0174311664	8651.0
616.684824036	16.9667675967	0.616684824036	10.3649862048	1.33939069924	152.569533042	0.00133939069924	18.2876010962	1.64521041551	653.257911118	0.00164521041551	0.341608288026	7.0	24.0473103665	7440.0
11.2729612786	100.468796362	0.0112729612786	1.46897538964	19.0655242765	115.347310051	0.0190655242765	53.3150429782	2.97024652831	33.85781684	0.00297024652831	0.538253806097	7.0	24.0035512545	6148.0
4.76455216346	339.820632021	0.00476455216346	20.0340203841	6.56568378637	696.202631094	0.00656568378637	2.5131693888	77.91777815	639.075719257	0.07791777815	212.604672679	3.0	24.0124146006	22312.0
19.5225540691	35.6399427414	0.0195225540691	35.4272053115	5.27745068731	232.130631082	0.00527745068731	4.87320413205	3.04459496664	316.86999596	0.00304459496664	1.41898295828	5.0	24.0244724556	1684.0
1.53828850161	37.4110049019	0.00153828850161	0.440256507631	14.2156375928	800.915001448	0.0142156375928	16.5955178613	7.24986053733	28.7930489268	0.00724986053733	12.4189547905	6.0	24.0089237195	16107.0
10.3993524508	986.74162469	0.0103993524508	15.5117436512	34.2192506326	65.0913963952	0.0342192506326	7.33077757025	13.2517817978	222.119105092	0.0132517817978	1.90975430363	5.0	24.0270136113	18081.0
40.0226238125	89.3589593457	0.0400226238125	1.03899898043	2.39914246232	576.585456197	0.00239914246232	0.382146967372	70.1217286178	333.475569978	0.0701217286178	62.9565676885	6.0	24.0058029896	8037.0
10.5318405812	697.387976874	0.0105318405812	2.18226028065	106.335176521	142.287797057	0.106335176521	4.34590351616	5.74553715255	120.244755286	0.00574553715255	14.6083998049	5.0	23.9943613662	17851.0
7.03076559602	56.0149423935	0.00703076559602	9.84148346398	1.03763456135	466.086671299	0.00103763456135	0.337163462432	275.851893943	365.5749837	0.275851893943	11.6427538211	5.0	24.039585032	4128.0
0.80908370548	502.128010447	0.00080908370548	1.46951472813	30.3418698983	160.037061252	0.0303418698983	2.38756521316	26.1461384427	21.5094951274	0.0261461384427	1.35162126536	4.0	24.0054413842	5990.0
3.86283885592	2.48595336368	0.00386283885592	33.9331468665	2.01515512151	53.7409457948	0.00201515512151	25.829038283	19.3361922936	1.42007365159	0.0193361922936	5.04074092691	4.0	2.25763758017	23299.0
7.34311146477	26.5662609856	0.00734311146477	67.9545695889	0.843374930706	150.072759496	0.000843374930706	8.05199094429	6.06395256101	13.906630175	0.00606395256101	3.1483677999	7.0	24.0016590186	19916.0
1.8942881038	334.838204096	0.0018942881038	18.1744060399	1.31015929349	147.808616497	0.00131015929349	84.8999602769	5.04911774104	26.1489353835	0.00504911774104	19.1603763704	4.0	24.0183385297	7189.0
62.6320089623	323.627057284	0.0626320089623	193.148716195	6.68162019771	23.2202500078	0.00668162019771	7.37169251332	16.3406227476	544.642375567	0.0163406227476	21.7722820168	7.0	24.0124423125	13425.0
17.9779501602	505.03554332	0.0179779501602	5.41975545689	19.6035325586	4.07833899081	0.0196035325586	0.105701355691	2.23911734412	623.238956116	0.00223911734412	65.8777069016	7.0	24.0221784069	53.0
19.5392604806	17.6912386133	0.0195392604806	0.850841614171	1.24726631796	214.729228638	0.00124726631796	2.76643355256	36.6521331144	147.126320095	0.0366521331144	1.44278635313	7.0	24.0060073981	7649.0
1.696296148	76.8184757119	0.001696296148	0.22277139814	2.64200947125	473.335333364	0.00264200947125	4.3621769497	250.378038098	167.221141432	0.250378038098	6.22704544387	6.0	24.1710907016	12461.0
3.80392619035	13.8342967518	0.00380392619035	6.82428729196	3.94059783423	74.6727936323	0.00394059783423	6.18821449402	3.38005850205	467.773141809	0.00338005850205	221.710612764	4.0	24.0410876426	17351.0
1.13665822511	274.67236312	0.00113665822511	0.403071516908	62.8049900488	223.305615681	0.0628049900488	12.2086030978	8.78755161679	18.3865820957	0.00878755161679	0.466020951864	4.0	24.0284396805	11478.0
17.5099991713	12.6594254044	0.0175099991713	11.3626522887	2.92122905484	413.051180485	0.00292122905484	1.79815494832	3.54056651808	166.648530733	0.00354056651808	0.692342147661	7.0	24.0172699315	7679.0
1.67905503938	914.234094646	0.00167905503938	33.9948581962	10.5275124257	219.351608664	0.0105275124257	35.2328964733	3.7168007651	17.369742484	0.0037168007651	4.16612081747	3.0	24.0124283175	7623.0
8.98322272451	84.9388816805	0.00898322272451	29.7298269402	2.19937070017	170.901788152	0.00219937070017	6.66782448973	6.07856333046	25.3426936071	0.00607856333046	23.8948900752	6.0	24.0010505524	10344.0
176.123552074	31.3424812453	0.176123552074	0.751461348007	3.48665772862	240.595895409	0.00348665772862	0.680276485112	11.52820366	894.15844511	0.01152820366	4.99163436715	5.0	24.0252694626	13612.0
26.359779231	135.253596051	0.026359779231	18.7086346932	3.95949682764	26.4173155529	0.00395949682764	3.56724753558	2.94166302762	233.278172243	0.00294166302762	0.556774079254	4.0	24.0059590176	17381.0
2.5962457484	70.897412811	0.0025962457484	13.4616220688	5.84282403811	38.6537513218	0.00584282403811	0.591071717509	13.1072225537	94.4655951021	0.0131072225537	40.1788952316	6.0	24.011585573	5322.0
42.6618370647	12.9687346626	0.0426618370647	2.2986445639	2.29310417824	380.124105285	0.00229310417824	0.374876843734	28.5533955108	561.231185363	0.0285533955108	58.0523895299	7.0	24.0063266039	16749.0
1.79830725544	49.0171041468	0.00179830725544	43.9298613922	1.25692433847	13.0513707796	0.00125692433847	1.68443314034	6.96793085956	89.6187046127	0.00696793085956	17.1985127122	6.0	24.0249662957	1154.0
1.08463972129	22.002420155	0.00108463972129	1.79120309439	2.05823574546	190.046889119	0.00205823574546	2.10858164093	33.9353786561	284.931144322	0.0339353786561	24.0199166733	5.0	24.0531410616	10835.0
52.3882313757	401.116849796	0.0523882313757	7.89703960836	1.81708563365	166.276554996	0.00181708563365	20.8190179245	12.0570217	396.370381635	0.0120570217	2.1800573494	5.0	24.0460555567	22419.0
295.648236772	982.922531651	0.295648236772	58.045926605	18.6403778747	969.174607514	0.0186403778747	294.878445352	33.4635919554	728.363802296	0.0334635919554	0.47332399843	7.0	24.0070084994	23107.0
3.86062327291	278.819190452	0.00386062327291	123.245639537	21.3161871052	481.091267662	0.0213161871052	17.4791797413	3.06868389428	4.78177964498	0.00306868389428	0.36587236548	7.0	24.0606204433	23331.0
388.290820971	310.044212647	0.388290820971	11.2277343824	5.30681403024	813.314491601	0.00530681403024	12.9447811469	18.3985469501	696.699307538	0.0183985469501	1.7504735537	6.0	24.0544907767	7969.0
27.3521650295	569.023981393	0.0273521650295	59.3826698804	58.565071132	687.108752861	0.058565071132	41.6400792087	5.22736761354	354.643719411	0.00522736761354	5.11661202044	5.0	24.0067773808	20257.0
9.34509154283	109.785753142	0.00934509154283	154.985411812	3.68295526822	121.562921984	0.00368295526822	4.41136435085	7.60933508174	359.985287684	0.00760933508174	80.2345342043	4.0	24.0142383565	12973.0
7.53638230774	20.1150863626	0.00753638230774	1.37220132507	0.935859518003	946.660686831	0.000935859518003	10.1059328846	322.649142281	190.836827333	0.322649142281	1.19268725999	6.0	24.0225465563	15996.0
437.842317112	112.744693613	0.437842317112	20.9857652537	1.91390755071	107.510967407	0.00191390755071	0.70101823074	2.16206337107	469.431398732	0.00216206337107	0.178719768032	6.0	24.0823503436	18469.0
26.8602453098	675.079953621	0.0268602453098	5.22564213534	277.846699415	351.490742419	0.277846699415	16.0566963249	14.3258522499	488.542335016	0.0143258522499	0.279928048936	6.0	24.0476329888	9992.0
27.1138366541	250.710243599	0.0271138366541	36.1559697849	12.7072737786	117.323290046	0.0127072737786	20.6680517418	3.50612785379	35.1359721867	0.00350612785379	0.964802156377	7.0	24.0018919366	3946.0
3.07875980326	17.1581541818	0.00307875980326	28.9637025486	3.1949584085	167.941232904	0.0031949584085	19.5014145918	11.2669421351	55.1909302799	0.0112669421351	5.65808452952	7.0	24.0037545832	19025.0
89.2139894378	998.158114199	0.0892139894378	12.9438355794	41.5613004339	83.6068753416	0.0415613004339	6.68529017004	11.1546258465	371.938835644	0.0111546258465	7.04894377219	7.0	24.0062461939	12958.0
51.5064607698	348.754092226	0.0515064607698	8.46673023468	40.4522336888	246.233542775	0.0404522336888	2.44429658401	29.0751230451	629.380337938	0.0290751230451	1.28027163403	6.0	23.9992113778	9936.0
95.8889456755	265.080699576	0.0958889456755	1.79199769383	13.5657144156	473.339133936	0.0135657144156	9.12880749715	109.359596505	739.27682884	0.109359596505	12.2413068732	7.0	23.9934574689	2530.0
146.9752483	475.201483495	0.1469752483	1.37873377758	53.9202392872	761.992885712	0.0539202392872	7.48768505467	11.3267830452	348.790777694	0.0113267830452	0.95955838491	7.0	24.0737597688	8526.0
4.1256497136	12.9788082457	0.0041256497136	0.200536347462	2.89316079953	15.5534308346	0.00289316079953	1.38870645475	1.81100790892	190.316007751	0.00181100790892	6.09327545675	4.0	24.0214899517	15145.0
2.15962855189	853.381080683	0.00215962855189	62.4368258528	130.823091925	254.738057141	0.130823091925	1.24675786364	2.9232123395	12.6409297427	0.0029232123395	1.78764097971	7.0	24.0231266536	17595.0
4.24608673527	756.258752423	0.00424608673527	7.43233330767	271.644280548	238.49861385	0.271644280548	110.967534023	16.1376302679	171.327499785	0.0161376302679	61.7457604079	6.0	24.0010378183	6082.0
2.47938759038	39.2142060197	0.00247938759038	53.892168738	1.63758965915	46.8618371013	0.00163758965915	71.8135686019	3.41513785749	151.402559184	0.00341513785749	11.7514374386	4.0	24.03116359	8429.0
12.3173535437	68.6376460295	0.0123173535437	16.8026002538	4.10211791042	236.985084916	0.00410211791042	4.00841542515	9.89452491498	312.144253945	0.00989452491498	1.05390171902	3.0	24.0226745234	14792.0
56.8932253074	250.262273139	0.0568932253074	1.0260456798	12.0165879963	349.088095885	0.0120165879963	6.35598328878	117.819362282	649.245828485	0.117819362282	26.0060034063	6.0	24.0061314781	13572.0
41.049154917	999.38808421	0.041049154917	19.5707953795	23.5582039019	52.7122176385	0.0235582039019	1.20437343966	2.44487367847	206.834486905	0.00244487367847	16.5904286261	5.0	24.0067298987	20721.0
1.98944652673	451.644682253	0.00198944652673	0.666867841934	377.402167509	26.0952983937	0.377402167509	3.09972053851	1.56562881728	108.947317147	0.00156562881728	45.0003165498	6.0	24.0239175708	17918.0
2.12679673514	684.989684386	0.00212679673514	74.0898105807	7.00645044393	10.3919091474	0.00700645044393	0.1530311299	2.53259073126	22.680451082	0.00253259073126	18.9103725179	5.0	24.009869398	21850.0
3.0621858113	11.2584070708	0.0030621858113	0.933674467556	5.11856927221	259.009350668	0.00511856927221	22.4562798417	4.56194479068	40.6299869447	0.00456194479068	7.39312736737	7.0	24.0021054897	17502.0
99.3418051854	214.138856453	0.0993418051854	9.37655972004	11.5780941631	730.969896605	0.0115780941631	0.48577134658	81.3179056732	751.154616644	0.0813179056732	10.5945291265	6.0	23.984202547	7760.0
5.26797488828	550.276438724	0.00526797488828	14.2650948139	9.22455685799	22.350337347	0.00922455685799	0.164565148963	24.3147025582	233.544044312	0.0243147025582	4.20760172857	7.0	24.0559693101	4009.0
5.39716219579	997.230702636	0.00539716219579	15.259219719	12.3717583888	109.182985322	0.0123717583888	9.79039316857	14.1568632106	36.408251998	0.0141568632106	3.87404240238	5.0	24.0241086864	12760.0
3.23749644894	52.0991317998	0.00323749644894	2.26936479481	19.0946391942	409.214176715	0.0190946391942	58.3851320256	2.66683301519	105.056079097	0.00266683301519	5.98900731554	5.0	24.0258191635	16830.0
3.36423238736	503.088507226	0.00336423238736	0.21198854712	18.1633942438	191.871964653	0.0181633942438	79.6265565759	136.01740394	197.470592878	0.13601740394	49.5950598205	7.0	24.1259098432	9331.0
1.56815895174	524.238694686	0.00156815895174	9.67378618172	12.1000204745	206.350620695	0.0121000204745	0.455347951943	224.426329455	22.3693489419	0.224426329455	85.4394228015	7.0	24.0280859509	3056.0
4.97224292239	46.8894843317	0.00497224292239	40.384146197	4.69663637404	292.391284015	0.00469663637404	9.89716604122	90.759094842	151.325006242	0.090759094842	6.32496333787	7.0	24.0084626959	13270.0
24.5726564985	10.7345077723	0.0245726564985	0.321297990014	2.86626886764	146.500480717	0.00286626886764	0.458968511257	11.8597958737	364.010903353	0.0118597958737	4.22109421916	6.0	24.0309194254	7402.0
93.2441746373	290.567370084	0.0932441746373	24.7664942389	45.2210384054	224.333228618	0.0452210384054	5.96949802751	9.99463588886	556.058483442	0.00999463588886	61.5466075576	7.0	23.9997615746	11893.0
4.16754634063	120.63862418	0.00416754634063	14.1656822693	27.9747504596	200.762285135	0.0279747504596	5.08435523319	15.0119818574	68.3090175584	0.0150119818574	1.59384119885	7.0	23.9995701854	15978.0
1.8396083831	33.6413780356	0.0018396083831	6.59443743433	0.641513073448	311.538406777	0.000641513073448	13.7980378784	17.1553014011	20.6385019752	0.0171553014011	1.51290451282	3.0	24.019313893	2108.0
15.6980546703	46.0989124597	0.0156980546703	18.2567723651	4.26170593753	28.8677160068	0.00426170593753	6.34306199976	3.36958402066	479.885692602	0.00336958402066	28.7837417584	5.0	24.0221890429	4844.0
5.94384720317	11.1868208094	0.00594384720317	0.645015454733	1.92211299728	20.7872090001	0.00192211299728	7.13003836558	0.375634434553	17.9152540226	0.000375634434553	0.0548142570024	5.0	24.0149769861	10582.0
1.90557330579	357.681069907	0.00190557330579	11.6329780381	11.0491991203	69.0975450439	0.0110491991203	0.16167713763	8.66922136055	12.487224966	0.00866922136055	9.55902053524	7.0	24.0056239286	19189.0
0.780406224405	1.04035372372	0.000780406224405	0.676149052332	0.883611214537	30.367259843	0.000883611214537	28.9505621273	0.788881172776	29.5389438618	0.000788881172776	12.5550494529	6.0	24.015194023	11364.0
3.5747760799	40.4486312046	0.0035747760799	63.6901464732	4.66213830065	123.315520133	0.00466213830065	5.12790230396	7.36951650801	37.1978299075	0.00736951650801	0.378047844883	7.0	24.0083593778	8944.0
13.29256457	39.5634829637	0.01329256457	4.05369559812	2.20042979364	94.7362303908	0.00220042979364	0.743655676065	23.9697689642	228.927668056	0.0239697689642	0.84781585151	5.0	24.0026118794	5809.0
93.0054715619	169.554051874	0.0930054715619	11.3036956591	5.22633745106	370.677994273	0.00522633745106	1.26889347801	38.2956843061	243.00853196	0.0382956843061	0.181313295549	6.0	24.0195370516	19767.0
19.9466106402	259.985062274	0.0199466106402	9.21190082047	12.1555399503	406.842412956	0.0121555399503	3.34851834629	8.39990196582	151.863533353	0.00839990196582	67.1037206525	4.0	24.0525139153	20207.0
2.63116725382	388.035619801	0.00263116725382	60.8633484161	8.1640684834	25.565901885	0.0081640684834	36.811103698	4.79462462323	437.224384776	0.00479462462323	36.6976117907	5.0	24.0387040031	21788.0
30.7111141044	539.222115511	0.0307111141044	10.5567333408	17.4120027573	744.495047484	0.0174120027573	21.7846908087	131.784264595	724.27223916	0.131784264595	25.900615744	5.0	24.0093251336	864.0
3.61578094567	1.96182896508	0.00361578094567	0.894511583275	1.81617508702	18.1306239558	0.00181617508702	6.54467890962	2.59257580342	245.147479496	0.00259257580342	26.1115374638	6.0	24.0429866718	491.0
2.79654149887	749.000352641	0.00279654149887	21.6968327509	10.5059203292	365.750853392	0.0105059203292	3.48679530524	17.245670222	9.82011924793	0.017245670222	9.33098849072	6.0	24.0126971037	5554.0
2.33149558655	393.664574245	0.00233149558655	0.261608518262	53.518217335	6.33633305431	0.053518217335	9.47160394976	0.700371279512	46.4363472346	0.000700371279512	2.75570726776	6.0	24.0054454954	19311.0
2.7558944719	55.8039511934	0.0027558944719	8.20411505662	3.14328972683	840.828228982	0.00314328972683	7.02240213633	98.0904351151	102.071527885	0.0980904351151	1.73039892456	4.0	24.0073866073	10603.0
19.3927597636	791.907109135	0.0193927597636	46.4406925201	21.9042821804	42.5655966264	0.0219042821804	10.9084566361	12.700446284	616.561295021	0.012700446284	3.44327288242	6.0	24.0159356185	1047.0
4.46363996405	647.963650074	0.00446363996405	2.34339054379	83.2102693355	162.081933598	0.0832102693355	16.0474419317	11.5294722539	63.1421887891	0.0115294722539	0.646505433017	5.0	24.0057764435	552.0
3.31342690082	367.818288606	0.00331342690082	143.599555146	22.1263831765	604.039302894	0.0221263831765	57.6476479223	48.278817149	37.2721712373	0.048278817149	0.303406112113	6.0	24.00466	3622.0
1.63394197253	40.6741048926	0.00163394197253	152.000239516	2.0962863051	333.478635447	0.0020962863051	38.1001640762	2.18460772798	23.7617345081	0.00218460772798	13.8632314882	4.0	24.0294986295	1696.0
17.8857089367	12.8455751228	0.0178857089367	0.846639459214	4.55522039268	749.430042905	0.00455522039268	15.7659310558	4.76432508401	256.848941082	0.00476432508401	6.93392560204	7.0	24.0187109046	11009.0
2.4574305372	8.46779214432	0.0024574305372	0.174836358468	1.16864150288	726.122685667	0.00116864150288	7.5598746165	76.1711476426	161.443843669	0.0761711476426	9.58610991465	4.0	24.0073156092	17101.0
16.8686096357	6.0278774648	0.0168686096357	3.92355520563	2.19156413646	279.125090969	0.00219156413646	70.1127059028	3.17249016615	175.978265873	0.00317249016615	131.220054945	7.0	24.0108352247	6749.0
60.2520759259	164.116780601	0.0602520759259	3.11205038304	1.93281314436	131.459270423	0.00193281314436	0.898656716723	8.71152813879	164.042617825	0.00871152813879	1.56800041126	6.0	24.0058230934	4745.0
23.9356269545	66.3833031717	0.0239356269545	0.26298030756	5.4753178778	13.8840001868	0.0054753178778	0.543837549089	3.42552723834	522.018051665	0.00342552723834	4.80795216354	5.0	24.0037472307	22013.0
5.40141491655	196.971868676	0.00540141491655	2.59419728624	5.42540384894	63.6331504372	0.00542540384894	33.8773809074	9.50046595655	17.776863525	0.00950046595655	0.450322052729	7.0	24.0384775832	3197.0
185.186820396	22.263506502	0.185186820396	85.5481244988	7.84309633731	5.67732299497	0.00784309633731	11.549478683	12.3672618108	27.1762154454	0.0123672618108	19.8983876793	4.0	0.90511238458	14855.0
46.9145662432	44.9486169719	0.0469145662432	0.252017015114	19.3563664997	99.6066793115	0.0193563664997	83.8000256982	3.41107496841	672.10809271	0.00341107496841	0.490457029363	7.0	24.0110514369	18419.0
4.85820303488	68.344966569	0.00485820303488	43.7671607038	8.79892334068	95.0361598985	0.00879892334068	1.64224230278	3.94085960983	8.85768015922	0.00394085960983	3.93340544873	6.0	24.0280862296	6322.0
7.53423161257	14.2461529852	0.00753423161257	0.143574772102	9.00962095091	69.322458373	0.00900962095091	4.13483510987	2.38866961064	221.106558877	0.00238866961064	0.414430444494	5.0	24.0394103976	6196.0
2.07141721261	9.31532936639	0.00207141721261	0.289675598441	2.76886825726	57.7209285452	0.00276886825726	44.6609870397	1.59901807539	31.1788147041	0.00159901807539	11.2086348962	5.0	24.0111476546	929.0
13.6825943094	258.593084711	0.0136825943094	3.61130714096	52.2057113402	19.8557719304	0.0522057113402	1.3122911217	3.58275330521	198.777400571	0.00358275330521	0.682665302294	7.0	24.0007731731	15167.0
1.198045352	148.219844797	0.001198045352	31.9750542332	6.65244841579	50.9741045779	0.00665244841579	0.196295016717	3.85111675245	4.73022533371	0.00385111675245	0.238050399092	5.0	24.0074072748	580.0
2.50898994951	505.91152045	0.00250898994951	28.1339215123	342.144332495	166.465575149	0.342144332495	7.65777357196	9.42112586846	74.0043473121	0.00942112586846	0.666488180881	6.0	24.0401153115	2745.0
57.4687616648	3.78699739871	0.0574687616648	37.9195781375	3.41889528099	1.99108600251	0.00341889528099	18.6559739291	2.44523770899	29.2799683397	0.00244523770899	26.3822099661	7.0	1.93709142765	15754.0
5.02672594929	183.981349586	0.00502672594929	0.554430122263	58.1936100828	49.0086897231	0.0581936100828	119.727742044	2.66357078074	252.522804391	0.00266357078074	0.680100873982	5.0	24.0388147333	10085.0
12.4449895035	562.829916301	0.0124449895035	313.329094385	11.1529012225	26.2360533943	0.0111529012225	1.9931029189	27.5044910612	180.441732411	0.0275044910612	7.80564212661	7.0	24.0044370683	21607.0
3.72218477999	291.78451961	0.00372218477999	5.08151228586	3.71256001758	120.909928541	0.00371256001758	1.04146088085	10.7700174803	73.3671584722	0.0107700174803	14.4479164516	3.0	24.0131568436	12857.0
5.82963689952	12.1387628592	0.00582963689952	0.865224498235	1.45699565027	3.30019430618	0.00145699565027	1.90755414189	1.2006166324	307.760865371	0.0012006166324	6.77638509314	7.0	24.0087376779	5105.0
1.4400411974	258.081659529	0.0014400411974	92.5227849028	5.89734265665	23.5198550746	0.00589734265665	49.424079682	7.3178020018	12.3745747228	0.0073178020018	23.6661502828	6.0	24.0029412902	15409.0
12.4513849398	699.80394463	0.0124513849398	8.02841890112	47.5362313454	57.6579027228	0.0475362313454	65.2833593308	3.67268465954	278.767590795	0.00367268465954	21.1547752225	5.0	24.0005169286	14872.0
99.2422317197	24.0340447271	0.0992422317197	30.8343006325	8.22505631081	250.659546337	0.00822505631081	0.85307824785	349.564655601	13.9656122345	0.349564655601	2.32735303971	7.0	1.67278582543	9702.0
5.9199679716	602.834893954	0.0059199679716	88.3683094684	13.4554992757	133.419691876	0.0134554992757	28.2783447365	58.945586606	27.1502076126	0.058945586606	4.68224110271	6.0	24.0147751587	20213.0
16.136254795	732.677112704	0.016136254795	3.71694905185	29.3656875442	102.318525804	0.0293656875442	227.57230404	67.8216356544	210.809979684	0.0678216356544	7.55987911257	7.0	23.9914878513	12840.0
35.9420735532	328.005053371	0.0359420735532	3.53634090479	30.0030724897	94.9441884272	0.0300030724897	4.09937125143	0.589296317227	168.79538618	0.000589296317227	1.60827769389	5.0	24.0651112704	9193.0
0.773616999626	4.11534678483	0.000773616999626	0.163000941344	1.82091984095	44.9030778578	0.00182091984095	4.73523087369	2.0244334192	14.2454180379	0.0020244334192	0.213842606475	5.0	24.0174733416	2472.0
13.5309905838	558.093397111	0.0135309905838	314.240159942	30.6154714777	833.657161078	0.0306154714777	0.643634665806	259.148583345	545.843448534	0.259148583345	371.906255183	7.0	23.9909357164	2928.0
1.10621193948	56.8102310224	0.00110621193948	1.08999795557	18.4300781258	95.2045999633	0.0184300781258	1.7622640649	0.891209671513	29.8662693995	0.000891209671513	6.94294848832	5.0	24.0244457529	20818.0
1.52213943558	243.75597733	0.00152213943558	10.7632084282	17.1114755748	470.907754571	0.0171114755748	0.309911591046	51.9406281722	8.54862106081	0.0519406281722	1.14409852479	7.0	24.0025446153	11335.0
2.02617498505	91.540339164	0.00202617498505	16.624925944	78.2817433501	39.6632972296	0.0782817433501	32.4717134513	133.070097517	2.10751270724	0.133070097517	30.1682259886	4.0	1.44386412099	12152.0
53.2758995817	12.6913893284	0.0532758995817	16.485119328	4.80065720687	493.320545601	0.00480065720687	119.294042259	18.1848472575	899.7819893	0.0181848472575	1.13813528236	6.0	24.0234345143	23563.0
19.6627009423	9.27463633646	0.0196627009423	0.744302874234	1.46258658788	368.996113147	0.00146258658788	0.35088548175	19.1843154989	206.273369211	0.0191843154989	15.953501302	5.0	24.0271611443	6782.0
30.862836939	172.914034741	0.030862836939	0.230261748594	41.4847708649	34.1963930511	0.0414847708649	3.66538095219	1.75124916482	277.961565998	0.00175124916482	1.94749389886	5.0	24.0356351323	17820.0
10.7767205993	301.55379991	0.0107767205993	1.41934841201	141.798825363	35.493722907	0.141798825363	3.05538390999	92.8598876679	11.8980751719	0.0928598876679	11.1225112231	6.0	2.68867440747	2028.0
31.8810745573	341.194470736	0.0318810745573	43.9544694277	3.74214412244	617.578391488	0.00374214412244	55.9622362417	58.3633296286	123.115127653	0.0583633296286	0.39035276929	6.0	24.0306795912	1484.0
2.75869175447	981.213881615	0.00275869175447	16.1188500147	48.8797181513	98.2614837694	0.0488797181513	2.98122134412	15.6906871122	23.5509257629	0.0156906871122	8.68094819284	6.0	24.0085866757	21581.0
15.9803826243	135.316918296	0.0159803826243	0.301153585013	20.346697563	92.3316125447	0.020346697563	0.490926999121	16.9064811096	962.922701215	0.0169064811096	38.9358488989	4.0	24.0109983839	5624.0
67.7630696844	518.473284574	0.0677630696844	11.3183189238	10.7415879049	106.3906123	0.0107415879049	0.0751547819307	27.101658294	618.559931303	0.027101658294	2.95223873008	5.0	24.0236819565	3193.0
8.7134769892	569.286027432	0.0087134769892	0.503257318538	253.153554113	98.4808488335	0.253153554113	1.29573265668	9.60788539795	223.438299465	0.00960788539795	0.582597028406	6.0	23.9749848504	10280.0
82.8640495965	103.025177978	0.0828640495965	10.3949879849	10.8214821316	995.677700459	0.0108214821316	3.00412277309	8.33638526561	305.701529801	0.00833638526561	0.32188111959	7.0	24.0404384164	4208.0
4.71173171976	390.5045736	0.00471173171976	2.47453254951	21.563483034	38.5245119313	0.021563483034	1.1373298644	2.83915973898	69.5632637281	0.00283915973898	21.1823093286	4.0	24.0112134047	20151.0
2.67295334903	116.278698656	0.00267295334903	3.11135554432	56.9722664948	405.02842485	0.0569722664948	22.1358183598	15.7133223921	170.337068434	0.0157133223921	96.6734460353	5.0	24.0099202291	14918.0
2.92309939803	15.0402623415	0.00292309939803	0.228834053356	2.58046343061	218.339384175	0.00258046343061	22.1917581057	12.4472229746	28.5761068074	0.0124472229746	0.564479383696	6.0	24.0103733056	19137.0
4.40504220788	236.245510156	0.00440504220788	144.004127569	14.1511878483	19.8961534188	0.0141511878483	1.82751650932	4.44004130903	215.74435205	0.00444004130903	83.6592145158	5.0	24.0041295833	23506.0
2.41566144908	110.917915661	0.00241566144908	109.788545851	138.221262786	34.4592609948	0.138221262786	100.844360278	1.31526276512	85.7464013282	0.00131526276512	11.1859149728	7.0	24.0003665756	20394.0
5.78826295995	264.504422984	0.00578826295995	0.601519276908	5.24184177826	283.923682635	0.00524184177826	2.83358721974	20.2345201051	29.2238629819	0.0202345201051	33.5294392093	7.0	24.025697472	12043.0
2.26124623484	29.873872503	0.00226124623484	3.48714291993	3.35569279648	629.364171365	0.00335569279648	4.97383173917	39.2896894706	23.5847550697	0.0392896894706	0.417258910265	5.0	24.0099414634	23384.0
14.3058140137	145.787722488	0.0143058140137	1.76051041563	38.1716551371	269.044258529	0.0381716551371	0.955599156486	15.9349620218	627.290602214	0.0159349620218	92.2783720349	5.0	24.00663524	20542.0
27.1722807035	39.1363343905	0.0271722807035	9.79939441934	1.51453858676	148.612488256	0.00151453858676	1.59839970542	57.0698583923	289.909663294	0.0570698583923	17.5825718964	7.0	24.0058652572	21304.0
24.1637817552	21.8532891195	0.0241637817552	6.2369798698	5.05358747965	155.295158926	0.00505358747965	11.3842094814	6.70983856216	187.383690921	0.00670983856216	5.87642098503	7.0	23.993613973	9057.0
2.87161030058	819.906095187	0.00287161030058	0.396201120411	175.223565759	94.3872758955	0.175223565759	18.3010759086	10.5451787331	165.114759106	0.0105451787331	6.74536017733	6.0	24.014212007	4294.0
7.40137787799	14.5135831085	0.00740137787799	50.8452544167	1.06278241509	14.9939890742	0.00106278241509	1.02953944392	1.04453818455	55.2684707636	0.00104453818455	31.7579082137	7.0	23.997845784	4417.0
1.03616989885	84.793712822	0.00103616989885	23.2763543235	1.81363812261	675.404077304	0.00181363812261	36.872604153	24.595933406	43.2025854366	0.024595933406	16.0401250381	3.0	24.0259987746	20638.0
5.68532554988	492.469659534	0.00568532554988	52.2052233043	91.5382547655	913.192889727	0.0915382547655	34.3851966907	126.648772176	184.90229247	0.126648772176	31.0178401424	7.0	24.0001456093	2747.0
9.17423413781	35.7937982842	0.00917423413781	31.2190977337	3.21767293006	320.12239694	0.00321767293006	0.375309909169	29.9723882584	218.178086268	0.0299723882584	27.0097661461	5.0	24.004017725	5562.0
2.69972000127	38.0807767419	0.00269972000127	30.833848315	7.20962873379	52.7820145191	0.00720962873379	1.77194497364	3.59881902848	49.2636327035	0.00359881902848	1.80504937701	6.0	24.0014470341	350.0
66.1837063142	527.998694183	0.0661837063142	73.249804814	7.03286049868	70.160823655	0.00703286049868	0.565387021455	9.70847770903	353.42848558	0.00970847770903	113.798926216	7.0	24.0097513424	20937.0
1.95472939141	31.5947772003	0.00195472939141	24.6793266432	1.43358816854	49.005919835	0.00143358816854	0.468219787214	2.71618805909	19.1248246413	0.00271618805909	50.6374680086	4.0	24.0113127183	14934.0
87.3454568245	37.1406071758	0.0873454568245	1.41713958343	1.98629887529	8.06137263532	0.00198629887529	1.41831206233	1.58773660531	944.299185036	0.00158773660531	15.8322060868	6.0	24.000589877	9987.0
133.179348536	168.794408886	0.133179348536	18.3599951264	5.11913621652	64.9023661323	0.00511913621652	24.3062517498	1.11163373876	245.186086226	0.00111163373876	0.13416627124	5.0	24.0189423594	2933.0
3.21509964594	112.612082584	0.00321509964594	1.52613213842	0.717299157841	8.2137281648	0.000717299157841	0.707710620321	2.96565728577	19.2532324155	0.00296565728577	1.92705196422	7.0	24.0583989772	19070.0
14.2107650648	413.13950179	0.0142107650648	245.287209856	88.9054700706	158.213201532	0.0889054700706	4.41586014903	27.258845574	435.063059549	0.027258845574	37.5362538803	7.0	23.9989427441	20057.0
1.41802269804	361.805159806	0.00141802269804	40.394920634	8.72166841463	113.714979349	0.00872166841463	6.07745349824	2.9088273627	5.91075229494	0.0029088273627	0.183445781203	3.0	24.0093561343	10711.0
0.804205537953	217.280519681	0.000804205537953	7.30336870346	8.07598916212	785.571770628	0.00807598916212	1.10468696003	25.7701470396	11.2328169677	0.0257701470396	6.01506924502	3.0	24.0275083297	16663.0
46.555729775	40.8545960953	0.046555729775	16.4342075448	0.431010902126	268.117901108	0.000431010902126	3.7351643344	48.7795028932	987.837108611	0.0487795028932	23.3813269995	4.0	24.0568810101	9925.0
83.9574867881	785.123301342	0.0839574867881	0.940507145499	11.8234338071	856.994552605	0.0118234338071	44.7320107353	84.6049042435	708.43735049	0.0846049042435	21.3719101536	7.0	24.0150292319	18350.0
83.0519706564	583.257947221	0.0830519706564	9.71762414851	42.8344932161	113.405590018	0.0428344932161	1.2392976944	9.68815741865	770.173296285	0.00968815741865	1.13747863506	5.0	24.0006119757	3613.0
12.9773321236	395.823946395	0.0129773321236	92.0129358431	12.1240964363	435.48116977	0.0121240964363	10.3213916337	86.2160669933	55.1911296529	0.0862160669933	4.1454623527	7.0	23.9985808687	14535.0
4.66949322568	74.1805929179	0.00466949322568	4.91301293201	5.03121637305	312.185652741	0.00503121637305	5.95839002743	27.2041473222	70.206998964	0.0272041473222	0.758589164667	4.0	24.0153109766	2374.0
0.898164542274	432.439333101	0.000898164542274	8.42582918495	20.5644836305	999.775406825	0.0205644836305	0.83097837463	400.220018749	23.0742995544	0.400220018749	0.369859780988	7.0	24.0223734537	23356.0
78.6411717757	410.290947423	0.0786411717757	6.22186516339	15.702863453	127.847166891	0.015702863453	0.234972224719	22.8704235396	832.868729379	0.0228704235396	18.4781893011	6.0	24.0196037195	16499.0
7.39262895233	395.168317359	0.00739262895233	73.5727174075	7.01956402109	10.2612953024	0.00701956402109	0.674288336806	2.56521030021	57.6791679111	0.00256521030021	106.561231098	6.0	24.0108453445	8448.0
3.33978159084	28.5665294996	0.00333978159084	0.451168081851	2.27105644732	34.9677963463	0.00227105644732	0.213004967937	9.85903577459	50.0423728058	0.00985903577459	1.54450583983	6.0	24.0247688635	20012.0
7.92137342809	25.612625753	0.00792137342809	0.119024872647	1.81758463486	978.490911202	0.00181758463486	25.2638931391	294.804202583	750.720368716	0.294804202583	5.68562156248	7.0	24.0470518189	15686.0
1.19758086615	47.0948596343	0.00119758086615	0.0830362256182	4.78248803835	3.8157654447	0.00478248803835	0.818083206221	1.16475242657	82.564752259	0.00116475242657	12.9300414035	5.0	24.0359233013	21597.0
1.75765301711	6.27008918778	0.00175765301711	0.484087880797	1.85994145642	172.924562087	0.00185994145642	85.5985209595	3.20982115785	21.6258175258	0.00320982115785	0.440317620304	5.0	24.0068542857	15977.0
17.5892170088	78.1902770385	0.0175892170088	2.80052439973	20.9518337102	729.026838581	0.0209518337102	18.6186149674	23.0903435382	172.832056257	0.0230903435382	167.581626933	6.0	24.0100395415	1407.0
24.1403881748	27.6073630439	0.0241403881748	3.88215774921	2.59688507246	188.852607901	0.00259688507246	0.600947640433	14.3173705047	137.877431873	0.0143173705047	3.72764144527	6.0	24.011810515	6578.0
24.0443005676	89.8674153972	0.0240443005676	0.874348736481	7.35164337313	23.5112526493	0.00735164337313	0.158102599125	7.39030130482	529.469181977	0.00739030130482	41.3595555876	6.0	24.0254605964	21376.0
6.00177161113	109.908748399	0.00600177161113	0.470069979612	18.5306123879	190.72583273	0.0185306123879	55.9571572982	10.5762106711	356.098144413	0.0105762106711	2.68621594668	4.0	24.0414673186	6679.0
3.42419059797	289.481747334	0.00342419059797	6.99131731654	186.084251454	146.562077593	0.186084251454	65.7764052975	22.9080040564	103.963639034	0.0229080040564	11.0919127342	7.0	24.0008199148	16815.0
88.204603295	450.881997183	0.088204603295	6.29455854056	56.129032004	948.109651701	0.056129032004	262.621308176	23.1805446492	230.345895512	0.0231805446492	14.7654278758	7.0	23.9999839959	3727.0
1.23039796407	33.347359118	0.00123039796407	0.264536084335	8.50008316786	142.125056429	0.00850008316786	1.72620332418	15.6745692884	81.6756286449	0.0156745692884	13.0484446887	4.0	24.0211743454	20267.0
26.6199056278	885.67725662	0.0266199056278	103.210518683	20.1594524222	575.788135415	0.0201594524222	11.9732495609	252.159736174	675.557114085	0.252159736174	363.405158109	6.0	24.0079965145	2373.0
26.847170143	52.1843553707	0.026847170143	17.5605865368	3.23127694709	25.2534023959	0.00323127694709	4.48938796161	1.05814133019	109.023526103	0.00105814133019	22.8999354853	6.0	24.0010311377	17904.0
43.2650775944	738.405406523	0.0432650775944	0.497919383669	121.252624561	251.398411301	0.121252624561	0.367403960113	13.4400472384	251.801633685	0.0134400472384	1.16228451683	6.0	24.0261233678	2561.0
211.0885843	77.1843088113	0.2110885843	0.645912090094	5.4400227664	68.1707836448	0.0054400227664	2.32614549377	4.35347813712	633.780969328	0.00435347813712	0.927374990498	7.0	24.0011550617	7651.0
7.85129373898	156.060300738	0.00785129373898	0.0868768229247	119.319563972	152.609121404	0.119319563972	20.7717196378	4.60695553544	229.853591668	0.00460695553544	14.1888963091	7.0	24.0320525207	4841.0
9.92089150021	137.859623123	0.00992089150021	0.0660107023877	11.5905582932	129.833251218	0.0115905582932	4.67619174313	43.2443397156	404.617110578	0.0432443397156	9.30740334442	6.0	24.0251755999	17829.0
2.62957247901	581.483804951	0.00262957247901	64.7708503923	21.3520478486	11.1324741595	0.0213520478486	0.424849304786	2.26610907485	78.5510575286	0.00226610907485	61.4085510307	5.0	24.0031745458	9120.0
1.22155931304	32.2648583485	0.00122155931304	15.6608672054	11.7635704147	446.66008914	0.0117635704147	40.4910826934	7.62230583162	59.8446630274	0.00762230583162	20.1352200241	5.0	24.0143224625	9584.0
38.9306796453	345.491439241	0.0389306796453	2.62223841573	12.963968862	44.955467819	0.012963968862	8.75702801438	5.27163142844	645.409872367	0.00527163142844	9.30621319774	4.0	24.0054013805	11848.0
16.0981455946	544.28063299	0.0160981455946	2.38357472911	19.129125293	10.4020806518	0.019129125293	0.449692600251	1.05595253443	81.5587775073	0.00105595253443	0.66139456685	4.0	24.0300740201	21981.0
3.62052397788	311.734713171	0.00362052397788	0.328103240311	79.1438427558	415.28769564	0.0791438427558	39.9317280474	16.3016000719	40.5115620914	0.0163016000719	208.472404534	7.0	24.0098710317	9734.0
10.7087026655	203.936380213	0.0107087026655	176.571688638	3.53443668078	411.727343677	0.00353443668078	295.43135068	12.6085213044	49.6415178588	0.0126085213044	331.799989659	7.0	24.0191545907	5323.0
6.07405357819	538.331335779	0.00607405357819	19.3035079952	2.40106953464	40.7928271164	0.00240106953464	5.47263997796	3.44368263491	102.045952568	0.00344368263491	24.9886745261	4.0	24.0255463758	14118.0
0.532652367425	780.479631074	0.000532652367425	0.754170161421	36.5096146396	2.25697211401	0.0365096146396	0.0867301582457	0.542710995281	6.94158760365	0.000542710995281	21.8851945726	6.0	24.01091833	6473.0
27.2548633764	60.1938572534	0.0272548633764	44.9235080474	9.79440867023	961.984037288	0.00979440867023	58.1626451296	14.137113039	218.071852889	0.014137113039	3.66917010828	6.0	24.0073159391	1111.0
1.71729628977	432.398313754	0.00171729628977	7.18280532716	40.9259723841	951.017113506	0.0409259723841	62.4984721229	92.8787084328	379.152927415	0.0928787084328	7.8184649054	6.0	24.0480074032	15898.0
1.46037670801	8.83112089154	0.00146037670801	0.785804590367	1.15172744279	822.065814223	0.00115172744279	8.01642606763	86.1261315148	25.9310134771	0.0861261315148	37.8908525839	7.0	24.0039378639	9220.0
1.5297188	501.343995029	0.0015297188	2.32095490833	19.6082040036	493.678408203	0.0196082040036	0.442536703838	27.8634992642	7.18559449259	0.0278634992642	1.26371955658	4.0	24.0251447401	15116.0
160.905463479	142.875189788	0.160905463479	10.7938487845	3.14550746765	188.677952789	0.00314550746765	0.266727117821	31.9077888435	671.784293764	0.0319077888435	0.296836826482	6.0	24.0231980994	17788.0
11.4316772145	142.216632346	0.0114316772145	18.7512667214	12.7460814955	493.420206063	0.0127460814955	0.597447579165	156.632379122	527.655470801	0.156632379122	43.3535111091	6.0	24.0102731797	2456.0
11.3754678955	185.099796696	0.0113754678955	1.25881225587	15.7063202227	873.387155839	0.0157063202227	3.7309368133	107.482799491	652.859910549	0.107482799491	26.6660230272	4.0	24.0132003471	1842.0
140.684445871	640.211861588	0.140684445871	9.92349583966	7.14369152505	239.410538389	0.00714369152505	32.8747550123	8.7185636135	409.569469884	0.0087185636135	1.88352547476	6.0	24.0083622914	21959.0
21.0617002782	589.879303053	0.0210617002782	0.803179604086	25.0827126569	513.86370325	0.0250827126569	3.13503826191	137.891572372	294.901940939	0.137891572372	5.70544444187	5.0	24.0178437316	16928.0
0.767208544522	22.7864031664	0.000767208544522	4.04213534715	0.697744439802	57.0888269642	0.000697744439802	0.865017582603	3.43938932072	4.41359768407	0.00343938932072	21.1915576045	5.0	24.0051261263	9504.0
15.885428025	524.56706215	0.015885428025	111.066237982	3.49655903363	28.9167599099	0.00349655903363	0.596450685186	12.0780191175	93.1358964296	0.0120780191175	1.88672517485	6.0	24.0317673346	11578.0
4.20094918406	841.279628494	0.00420094918406	0.71365206348	65.422702845	22.005890252	0.065422702845	0.570225286801	1.94412660069	49.4803083628	0.00194412660069	4.62588280703	4.0	24.003314783	8309.0
1.90226471528	60.0240690104	0.00190226471528	37.1286576373	1.62737473089	30.700597151	0.00162737473089	6.52597868169	11.036382628	24.7625959013	0.011036382628	37.4947210234	6.0	24.0070913885	5124.0
24.0140620945	280.584898634	0.0240140620945	0.772240135464	66.1283455653	550.08461654	0.0661283455653	23.1795840857	30.0194391394	485.003002779	0.0300194391394	15.658895244	6.0	23.9818294943	20156.0
4.72188281158	81.3449663957	0.00472188281158	1.66661617407	0.539702601778	581.638856612	0.000539702601778	0.964660209234	121.809557746	75.596734266	0.121809557746	19.9371418585	5.0	24.0509752271	15280.0
89.290228692	20.686816796	0.089290228692	20.7458033008	0.485894506732	36.40364813	0.000485894506732	0.0791168593373	6.36324436934	400.520598525	0.00636324436934	0.658178123187	6.0	24.0087793976	12508.0
3.74429565293	20.214977067	0.00374429565293	100.188813743	2.92650488659	321.375129655	0.00292650488659	78.3018507895	6.54877287413	27.0224105086	0.00654877287413	0.348506197736	7.0	24.0154775594	4354.0
5.31006854834	16.3275731738	0.00531006854834	16.2040771125	3.94132445423	332.79615674	0.00394132445423	65.6476883486	13.6863443419	77.9130196025	0.0136863443419	0.655665676466	7.0	23.9982069173	14997.0
30.7951037204	122.286187032	0.0307951037204	9.52705407065	3.02137135981	72.3161127628	0.00302137135981	9.03309174646	3.5911930786	52.3225739518	0.0035911930786	0.166263995955	6.0	24.011898814	10922.0
5.26493104541	12.1262146956	0.00526493104541	0.395315539273	2.85045821537	85.7619068992	0.00285045821537	1.14147826188	9.82162233875	122.419281813	0.00982162233875	2.51784712339	5.0	23.9812002384	10951.0
50.5723933261	855.41252069	0.0505723933261	20.6080867143	41.607472761	12.3613158594	0.041607472761	29.5677002239	1.3034376734	232.407868116	0.0013034376734	7.81407163906	7.0	24.0210984994	7454.0
43.9516001927	14.2003734806	0.0439516001927	2.91192215996	2.93403537622	445.543542951	0.00293403537622	6.57962117489	16.1031170234	843.150839137	0.0161031170234	3.77855000635	5.0	24.018010124	23098.0
10.6639930599	717.464589494	0.0106639930599	41.6297513198	47.2619117895	313.893468594	0.0472619117895	3.72058946425	72.1039352938	320.006182372	0.0721039352938	5.41585673705	6.0	23.9862095458	10612.0
7.50973573654	211.127482752	0.00750973573654	13.1664337035	22.9860816133	140.053695712	0.0229860816133	157.539670873	5.5661413394	250.37267145	0.0055661413394	6.60738202449	4.0	24.0037752699	20922.0
3.05800761706	141.372996071	0.00305800761706	6.27055350586	17.6162994712	122.976512159	0.0176162994712	1.50744618501	1.45790532764	11.3717294627	0.00145790532764	0.0514548467059	6.0	24.0004185775	15076.0
7.85257518461	104.850222987	0.00785257518461	57.7076233639	75.0534315028	349.677227062	0.0750534315028	62.3246111401	2.96927147969	507.080019331	0.00296927147969	142.881196193	7.0	24.0618413548	17411.0
1.49070076392	777.244240988	0.00149070076392	0.828283910929	54.2158150321	10.4683218684	0.0542158150321	0.863401102934	0.622958102637	4.39901558147	0.000622958102637	0.697387106354	7.0	24.0046546829	7529.0
1.93323213687	11.8799875095	0.00193323213687	17.3870539965	1.35908412226	33.7432424992	0.00135908412226	5.02844364879	9.50644821575	108.401107709	0.00950644821575	5.69195405588	6.0	24.018321503	15417.0
72.8345400819	569.799951005	0.0728345400819	7.66907987082	62.2515703299	338.778445907	0.0622515703299	101.779675136	11.4239591458	433.237641141	0.0114239591458	26.6643463627	7.0	23.9995448813	5808.0
2.11442188008	120.637029828	0.00211442188008	4.35135107791	6.76590103143	16.3983974161	0.00676590103143	6.61825505497	2.0398131096	86.8925894995	0.0020398131096	10.2050510598	4.0	24.0359383179	22666.0
3.1340533491	31.0500240293	0.0031340533491	8.09564297689	2.40673302953	54.7650384948	0.00240673302953	0.557932218608	11.2965948784	60.6503884382	0.0112965948784	2.71199492541	5.0	24.0136807287	21545.0
34.2065848367	65.3462589967	0.0342065848367	20.9384320596	15.4305201788	331.324541825	0.0154305201788	54.4601250446	28.1598935237	872.284138122	0.0281598935237	42.0193446743	7.0	24.0007549045	11737.0
213.130619758	225.672381521	0.213130619758	31.3633991714	6.40186822272	762.681472436	0.00640186822272	7.44943917408	68.1105752385	954.9535705	0.0681105752385	0.792459068196	6.0	24.001721983	13277.0
2.321249841	119.353031725	0.002321249841	1.82795926898	4.69013278564	15.9353489002	0.00469013278564	29.2597245912	1.95805293286	33.639096031	0.00195805293286	4.80485002345	4.0	24.016199376	3635.0
3.10649601468	152.812791182	0.00310649601468	0.590277445441	8.31082907784	496.710550274	0.00831082907784	1.55578069528	40.7533808463	13.4466502741	0.0407533808463	0.509189005474	5.0	24.0049341588	17597.0
2.59390985945	17.1097205659	0.00259390985945	1.47328530863	0.645581010949	453.99741886	0.000645581010949	0.252424778563	113.897315362	17.2974640379	0.113897315362	0.604893379491	6.0	24.0061981614	4970.0
34.1096301684	500.972203276	0.0341096301684	3.93471784549	22.6945955615	31.8517515866	0.0226945955615	2.07831678066	16.2669290384	403.399570099	0.0162669290384	336.955293305	7.0	24.0009371098	4920.0
38.9025244162	27.1678706848	0.0389025244162	0.748147685174	5.11207276941	21.4014984515	0.00511207276941	5.14463634748	3.44333203147	842.252721195	0.00344333203147	21.542254207	7.0	24.0006418122	3337.0
4.43712064373	392.297009181	0.00443712064373	232.42113621	9.54556530418	206.719053824	0.00954556530418	37.8689646673	34.9373451237	47.2044393204	0.0349373451237	6.24915902402	6.0	24.0008674959	3306.0
1.52785505178	318.93553745	0.00152785505178	0.12012402165	32.218073176	48.7977490845	0.032218073176	0.465052508743	18.2009900488	77.2620642718	0.0182009900488	8.43530903951	7.0	24.0143390066	7991.0
4.37773505884	79.8822739528	0.00437773505884	38.3409183297	3.33755192762	6.96478513126	0.00333755192762	20.7068453914	2.24523095429	242.737660434	0.00224523095429	38.0754840795	7.0	24.0014743568	7229.0
19.49422113	71.1782959738	0.01949422113	0.509026287984	7.17038728919	281.366262599	0.00717038728919	5.50136437559	23.8015765162	119.140409649	0.0238015765162	1.58489854077	7.0	23.9940739019	11415.0
5.72882530871	10.2217862121	0.00572882530871	0.857451170873	2.00471040546	111.479443828	0.00200471040546	2.42777660794	21.4629381755	155.782354978	0.0214629381755	0.510899556794	6.0	24.0159265459	6346.0
10.2745524282	513.626378915	0.0102745524282	0.673858935339	18.6942985915	816.076605099	0.0186942985915	260.606071541	51.3959932186	186.455361446	0.0513959932186	4.27238597812	4.0	24.0223276181	4825.0
0.647896224214	71.987787046	0.000647896224214	47.7609862915	50.925251164	329.702384964	0.050925251164	13.5148252347	3.46980861296	22.5075027081	0.00346980861296	0.305707030784	7.0	24.1830680185	8583.0
6.48185550164	930.9968524	0.00648185550164	13.156251716	43.0944662086	551.130724122	0.0430944662086	35.7932639886	21.3437281962	124.298598314	0.0213437281962	13.5520908639	4.0	24.0021799284	2966.0
1.95867155001	223.736339136	0.00195867155001	0.376419740983	2.92857832688	160.764431353	0.00292857832688	0.304463766215	80.03833991	27.4069801754	0.08003833991	11.9424603733	6.0	24.0623408537	12723.0
120.363513197	14.2958699429	0.120363513197	0.403951413408	0.772075971884	110.923555415	0.000772075971884	3.55153881287	20.9960565736	958.277606712	0.0209960565736	9.40566878595	6.0	24.0021828753	5866.0
6.79061442296	16.6517149131	0.00679061442296	0.411919083382	5.053532074	44.0168613112	0.005053532074	40.7807658281	2.07438792904	182.676998326	0.00207438792904	4.55629173787	5.0	24.0061361023	12301.0
3.32908796614	42.3019388602	0.00332908796614	2.43576363101	1.13359685051	726.397343733	0.00113359685051	0.563901595644	35.5804569917	5.83178094305	0.0355804569917	7.73730417787	7.0	24.0831319507	6162.0
179.856703339	313.102757572	0.179856703339	11.6000887862	60.0041331972	433.318504059	0.0600041331972	18.6985286588	5.3903399564	878.604713758	0.0053903399564	23.9428186533	7.0	24.0108913645	7206.0
2.16612488097	5.08144649606	0.00216612488097	4.73275494696	1.03259810395	268.867869947	0.00103259810395	7.18965998461	1.69592198897	20.1981446279	0.00169592198897	0.0950642878531	5.0	24.0118095591	6959.0
3.13334312319	5.6391253244	0.00313334312319	9.3592163409	5.15855460536	710.547356252	0.00515855460536	22.9511851095	34.7876603737	217.915999735	0.0347876603737	2.50580892311	7.0	24.1975323175	17986.0
17.5609603004	248.391036799	0.0175609603004	61.987823556	1.52883496352	339.411271308	0.00152883496352	0.415911600586	29.2218144699	120.234856388	0.0292218144699	25.0531913102	5.0	24.0098564655	19167.0
4.28549648424	500.362466	0.00428549648424	1.28494079879	52.2067719098	50.7239436502	0.0522067719098	0.876637667481	3.31186477699	172.310744403	0.00331186477699	18.6410319019	3.0	24.021975266	6720.0
4.48181083677	1.75009558666	0.00448181083677	0.066818280049	1.26615424529	163.834415819	0.00126615424529	3.08842908409	10.7420027003	171.608086204	0.0107420027003	32.7218778422	7.0	24.027149662	10103.0
19.2056653005	88.4709989655	0.0192056653005	18.4526751372	5.95167663616	806.541079509	0.00595167663616	1.94495821719	4.76994090737	52.1580146502	0.00476994090737	1.26904433339	7.0	24.125046183	9619.0
47.2990504615	18.6637181809	0.0472990504615	56.0323772931	0.781961226812	54.5384068354	0.000781961226812	1.64584905832	0.736266218524	168.475121798	0.000736266218524	0.120834084703	4.0	24.0296839163	20238.0
1.36247208811	35.4941379915	0.00136247208811	16.3422061495	2.22869721358	127.603374728	0.00222869721358	2.29791118534	31.7680076115	299.643103722	0.0317680076115	13.7703339981	6.0	24.0069821224	20645.0
4.11067037505	21.76580062	0.00411067037505	3.81485429741	143.191276678	2.0068577763	0.143191276678	12.3845550464	4.78919667355	3.78982517504	0.00478919667355	18.1232748854	7.0	1.14591232674	4103.0
5.36256918475	318.52757935	0.00536256918475	2.14763839599	11.6975593443	73.7908554047	0.0116975593443	23.8836009723	4.0213956602	101.239097528	0.0040213956602	1.04283413574	3.0	24.0132550662	10192.0
17.4771016153	5.75791455091	0.0174771016153	11.7835138853	1.16980782714	654.47855305	0.00116980782714	16.2202108584	292.478648886	6.35801979664	0.292478648886	21.718843183	6.0	2.99877570429	12825.0
21.5725000985	12.0642932938	0.0215725000985	2.95865285476	1.01925588414	570.471753741	0.00101925588414	5.53951004665	98.506327016	292.418447025	0.098506327016	3.84241596178	7.0	24.0027651538	19112.0
181.957486503	15.6724160416	0.181957486503	1.83379508259	0.767448107181	33.8850454048	0.000767448107181	2.37211532844	1.55117931181	636.895501635	0.00155117931181	0.221167871339	4.0	24.0166029188	15351.0
32.1954941936	45.4268354777	0.0321954941936	4.98323517664	5.30418814314	167.893487583	0.00530418814314	7.57168835479	3.43645418169	309.284226806	0.00343645418169	17.9908318299	4.0	24.0142612932	17515.0
0.826067710763	524.682976703	0.000826067710763	3.73784557756	37.5684263669	239.350047131	0.0375684263669	11.8352920389	10.2682519104	60.4827475276	0.0102682519104	25.4141354259	3.0	24.0104446474	6415.0
32.5229983435	172.059116964	0.0325229983435	223.983132265	39.3855353529	696.329634474	0.0393855353529	428.759600803	15.0794806252	598.880299114	0.0150794806252	1.06923239813	6.0	24.0032228165	3650.0
0.337876728791	130.993502109	0.000337876728791	0.107894743861	16.0365765083	41.1947229128	0.0160365765083	4.79569574645	5.75057182712	22.3949921355	0.00575057182712	3.93872544157	4.0	24.0127389316	14090.0
16.4198140914	846.769489181	0.0164198140914	113.107550452	24.1757680695	309.105064577	0.0241757680695	0.566473176873	56.5882703099	71.5015149642	0.0565882703099	0.811506049457	7.0	23.9873287216	3116.0
98.4962317814	350.184078593	0.0984962317814	0.271241025227	54.9912159994	493.179755767	0.0549912159994	13.7479567449	25.1349144056	630.316937025	0.0251349144056	7.38452616539	7.0	23.9942868269	368.0
105.046828935	38.6009123628	0.105046828935	5.5175241297	82.3475220234	93.5593130073	0.0823475220234	5.75259391956	45.6794977309	55.6674685046	0.0456794977309	1.85198440898	5.0	2.23915573708	14132.0
65.615244579	58.2209436442	0.065615244579	2.47442193881	4.63491353443	31.0014704915	0.00463491353443	1.25232066648	1.49699012504	207.688548198	0.00149699012504	0.116935911385	6.0	24.00697086	7210.0
0.944066270958	18.8955473818	0.000944066270958	7.34998931059	6.38851821175	375.529814913	0.00638851821175	27.9653037809	1.28924226986	12.9918201369	0.00128924226986	0.450946986175	7.0	24.0067545956	13260.0
139.030655567	269.067170112	0.139030655567	138.756111796	11.3767421072	889.579872952	0.0113767421072	197.066714445	5.82605981825	149.652879344	0.00582605981825	0.359926402828	6.0	24.0639157287	11803.0
71.2991853719	16.0076783472	0.0712991853719	1.2972930918	4.0955334698	412.493360279	0.0040955334698	24.5622293499	3.9167996396	539.915516596	0.0039167996396	9.41048437571	6.0	24.0263666345	6023.0
0.872730868451	296.848787434	0.000872730868451	1.04763284209	38.5803689539	294.959508676	0.0385803689539	0.293727045936	37.6774432408	10.478058041	0.0376774432408	0.605029184664	4.0	24.0155504339	14427.0
0.894845638229	41.7523079166	0.000894845638229	7.5771581497	1.94718430097	12.8520599151	0.00194718430097	0.577225092167	0.736303558934	3.60970949212	0.000736303558934	0.305799825141	4.0	24.0080635906	23385.0
12.6799565925	326.723081924	0.0126799565925	1.43200569772	26.6982095922	68.3324085042	0.0266982095922	103.506474425	9.22485793477	394.134200478	0.00922485793477	11.9314731338	6.0	24.0248647097	16246.0
2.41778534861	658.297165763	0.00241778534861	45.8263270685	27.6806749517	8.79121991319	0.0276806749517	0.801544802097	3.7044825127	56.5496635401	0.0037044825127	4.89815974131	7.0	24.0200261123	3596.0
30.017715306	718.539661943	0.030017715306	27.4221102931	30.5565682089	853.759580976	0.0305565682089	3.61396730836	127.564152752	220.223788801	0.127564152752	0.421778245061	6.0	23.9965318104	9101.0
21.8417773069	335.027433756	0.0218417773069	0.253973838351	54.1277356807	65.159423116	0.0541277356807	35.8521642147	3.33193724844	116.892404362	0.00333193724844	0.236332230923	7.0	24.0067668066	9855.0
13.4866605462	668.734541408	0.0134866605462	3.35904387523	53.6754216365	167.811512508	0.0536754216365	0.396334167007	13.9524562572	190.409352878	0.0139524562572	52.0725322214	5.0	24.007881727	19583.0
8.39342396494	221.561194314	0.00839342396494	6.73775962368	9.83350958801	238.273681024	0.00983350958801	2.58542402261	13.0602058329	43.7389345899	0.0130602058329	41.5984759973	6.0	24.0033804192	7721.0
12.5863261082	78.2486473592	0.0125863261082	8.03952203351	32.2375619709	444.628598719	0.0322375619709	33.6201221011	10.6418424567	615.961249608	0.0106418424567	26.5639342821	5.0	24.0231858619	11814.0
1.53998093267	3.21830494609	0.00153998093267	6.32747622344	0.40613105416	200.632052089	0.00040613105416	5.00380642386	2.4799447507	15.093157379	0.0024799447507	0.545297354311	4.0	24.0367968934	3010.0
3.39146238979	88.9459485096	0.00339146238979	1.01149965521	5.20632327762	437.663589903	0.00520632327762	0.921276707393	182.205258587	66.2448315975	0.182205258587	75.7690670457	7.0	24.004789233	21610.0
3.1506377984	214.436764276	0.0031506377984	0.594486245551	22.2636051802	906.384879499	0.0222636051802	28.6204805592	161.392900348	334.93699057	0.161392900348	25.5331503075	6.0	23.9998702325	18861.0
16.6298167214	298.86856466	0.0166298167214	22.0969743674	10.1592765583	817.681565176	0.0101592765583	2.95150356316	257.591148851	369.179460343	0.257591148851	193.01649554	6.0	23.9980025355	6380.0
49.8001687452	103.820868289	0.0498001687452	8.7358981182	6.69698650254	142.596509545	0.00669698650254	8.1964069253	12.5288945117	189.265001368	0.0125288945117	0.179787130078	6.0	24.0190618701	8565.0
7.24972303733	304.309778027	0.00724972303733	38.8386741123	16.1130749967	417.375020133	0.0161130749967	1.29850018342	19.4174279355	80.2830692335	0.0194174279355	15.2345280846	4.0	24.007009893	7085.0
453.161535476	14.7162461288	0.453161535476	46.8954294745	0.866071203354	127.757341258	0.000866071203354	0.527171398747	2.76886528744	671.38825362	0.00276886528744	0.253119059984	7.0	24.0564799365	11720.0
24.9969226606	112.208732215	0.0249969226606	7.42300177395	3.98930244817	46.0507009394	0.00398930244817	6.45530535446	15.0998875257	597.599115272	0.0150998875257	4.21563908176	6.0	24.02607723	2538.0
8.46004764385	207.375825811	0.00846004764385	9.87159003061	9.38113350582	283.181591894	0.00938113350582	8.40120543557	31.1554080026	89.8186067461	0.0311554080026	120.527991913	6.0	24.0000281562	2463.0
91.3168506912	505.514556906	0.0913168506912	11.1522339711	8.59626639623	54.0626322823	0.00859626639623	116.971674368	3.88426221426	296.707543301	0.00388426221426	0.490225976104	6.0	24.0092789341	15787.0
21.7133718139	260.668810091	0.0217133718139	0.40017836942	47.9544599837	200.38204216	0.0479544599837	4.33585836356	16.91921262	623.60452533	0.01691921262	19.5766286971	5.0	23.9962884951	3682.0
3.5518545238	242.139992209	0.0035518545238	32.9217574967	2.04611710819	20.4258780633	0.00204611710819	17.1676815732	8.5935555672	62.4165088651	0.0085935555672	88.5876968918	5.0	24.059444874	18147.0
8.51794813696	699.394757427	0.00851794813696	3.24067398755	216.575894855	770.277768438	0.216575894855	0.819866963014	19.5081480707	141.76635695	0.0195081480707	0.61073569752	7.0	24.0238531783	10990.0
28.9950839052	474.984169321	0.0289950839052	16.1274494746	20.7523288079	690.501197565	0.0207523288079	4.9081695351	30.7228435833	207.142171918	0.0307228435833	29.9009645832	5.0	24.0118734942	16617.0
67.5917398958	45.6916503088	0.0675917398958	2.34982120117	12.6684974092	291.026336215	0.0126684974092	74.3359380197	6.84551318835	690.409199298	0.00684551318835	478.471348545	6.0	23.9884699675	19973.0
37.9767145524	21.8595663611	0.0379767145524	1.34351462569	2.08382354017	343.229776592	0.00208382354017	1.89033674042	18.3913603665	383.434634057	0.0183913603665	102.538663802	5.0	24.0006845257	23485.0
4.79852517356	445.502317333	0.00479852517356	0.75941843293	56.8714352933	201.955494685	0.0568714352933	13.0133218819	18.3677232153	65.8599356444	0.0183677232153	1.94230662538	6.0	24.0008912572	22077.0
77.9828611012	100.113160369	0.0779828611012	0.227370041451	34.6929270877	199.771027023	0.0346929270877	40.2692324447	3.38137375536	590.575510337	0.00338137375536	0.337043674379	7.0	24.0174318438	19983.0
0.901621559717	21.2582540702	0.000901621559717	3.64023329422	2.40319549073	198.462055998	0.00240319549073	7.53933702894	6.75315677024	10.9481115065	0.00675315677024	2.35579406947	4.0	24.0227682705	1966.0
22.3972906696	90.7998885203	0.0223972906696	14.3085587646	9.88113513912	484.431935825	0.00988113513912	20.6271040282	18.517216648	210.111713214	0.018517216648	192.741252027	6.0	23.999984886	14199.0
47.2883164092	108.022640365	0.0472883164092	0.494366754807	7.38788509932	48.5274213907	0.00738788509932	36.3882481467	2.53854084771	943.584398383	0.00253854084771	30.86572026	4.0	24.0060344291	22343.0
3.21463353309	220.340682295	0.00321463353309	2.71106047035	19.2632529586	83.1690006828	0.0192632529586	0.809445936475	3.72656147213	16.2144598522	0.00372656147213	84.4834109881	5.0	24.0113587203	9117.0
1.74041438443	437.744904747	0.00174041438443	3.19690275438	13.004732044	187.514959408	0.013004732044	6.61857346174	16.1370060395	55.7363540688	0.0161370060395	6.38607497875	3.0	24.0196919314	2657.0
82.529531803	80.7438712388	0.082529531803	7.17762174608	3.8305420382	232.264184686	0.0038305420382	57.1844673882	8.48324300254	185.88926055	0.00848324300254	1.17634785206	7.0	24.0005564113	19796.0
1.48477061551	185.72320997	0.00148477061551	4.54808711363	13.8366049517	769.190388049	0.0138366049517	0.490806596678	66.2294803515	4.99386142405	0.0662294803515	34.0630468116	7.0	24.0043510573	18472.0
1.53342696241	28.4664329495	0.00153342696241	3.88217018269	0.497512030779	139.337648542	0.000497512030779	0.129876168522	140.018810641	91.5058192166	0.140018810641	5.472498733	6.0	24.0696820238	2294.0
41.8108797854	18.0603034878	0.0418108797854	2.54053672391	2.97136211965	163.006469249	0.00297136211965	47.7952224365	9.89597446688	543.364582437	0.00989597446688	5.92402471401	7.0	24.0015946471	18229.0
7.41612342073	18.4276163437	0.00741612342073	0.576837279123	3.83520943585	195.603514813	0.00383520943585	12.6059400994	5.94648883982	156.429547591	0.00594648883982	6.21047134279	4.0	24.0055892376	4638.0
7.33690900861	441.761897869	0.00733690900861	0.0777448286363	60.9922025335	19.8762221336	0.0609922025335	21.7052591774	2.91159856221	596.423433878	0.00291159856221	4.17520835161	6.0	24.0115579706	16139.0
3.50973487189	133.672235572	0.00350973487189	0.285421388737	53.0011200952	40.0194742447	0.0530011200952	16.0740721387	1.27202169089	48.9295574714	0.00127202169089	62.555645959	6.0	24.0198928907	16735.0
73.229733141	24.996069009	0.073229733141	0.409348764337	4.96552955166	73.3002478458	0.00496552955166	20.0399243313	3.20503770395	783.439290116	0.00320503770395	0.398209992926	5.0	24.0210511308	13287.0
4.86324081321	151.110359514	0.00486324081321	0.762955451073	33.9950795164	55.3948550482	0.0339950795164	3.48951018791	2.14137528906	39.1602118654	0.00214137528906	5.56854526068	5.0	24.0058615276	15961.0
2.16582897073	814.962294809	0.00216582897073	1.8401332863	126.517193748	15.0668780263	0.126517193748	0.526351310313	1.01044554639	18.7555203266	0.00101044554639	4.21107418017	6.0	24.0017071948	4628.0
55.8983768867	453.366062338	0.0558983768867	168.713421578	17.2868827581	115.596016847	0.0172868827581	0.177029553974	16.2246708171	456.552815846	0.0162246708171	3.75082863304	7.0	23.9990448909	6548.0
14.4899151021	809.226777598	0.0144899151021	285.890815673	127.531693545	986.102974419	0.127531693545	13.0172588873	127.917947915	474.613755547	0.127917947915	35.9328897906	7.0	24.0001971808	18864.0
6.61252276121	868.500333294	0.00661252276121	11.6083944775	34.231718796	202.705283143	0.034231718796	143.651791404	7.23068887792	167.111686734	0.00723068887792	46.4395027256	4.0	24.0027137322	11967.0
8.23507457323	65.8677087514	0.00823507457323	0.629961005742	8.60726651156	333.502187698	0.00860726651156	37.3536671956	18.2898617889	98.2120267086	0.0182898617889	4.40110495289	6.0	24.0009570406	3397.0
2.74257662701	580.873664823	0.00274257662701	36.2875401568	32.1067254246	152.205114076	0.0321067254246	3.45283560422	22.8133375761	55.9291711446	0.0228133375761	33.1358045681	6.0	24.0008667893	15660.0
23.2286754009	12.232725365	0.0232286754009	0.201375226606	3.34923562835	83.8652680813	0.00334923562835	71.3110927076	3.21822309387	269.101675425	0.00321822309387	0.170255050154	6.0	24.0141442281	11106.0
43.4510663479	922.182626108	0.0434510663479	7.98712223813	34.3368223602	673.095533775	0.0343368223602	3.61842163362	50.8816941941	314.038716698	0.0508816941941	256.907480241	7.0	24.0009461616	22958.0
4.57195953893	193.731868762	0.00457195953893	193.580848199	75.3034952513	300.770884879	0.0753034952513	35.9052910997	14.0258137106	152.879220154	0.0140258137106	8.01433438804	6.0	24.0009612803	12013.0
2.32912739297	172.883979923	0.00232912739297	2.5295849112	16.4146911792	79.6204022093	0.0164146911792	0.131528781034	8.68619064023	11.1476195421	0.00868619064023	1.48445035413	7.0	24.03286568	21849.0
80.2705247721	11.0597084962	0.0802705247721	1.33377416727	1.6885736292	681.213406159	0.0016885736292	9.52615419378	13.0715817342	168.326823593	0.0130715817342	0.450261985503	6.0	24.0504808355	21498.0
5.53184388383	8.22384036521	0.00553184388383	17.1013607538	1.22309044295	443.500904029	0.00122309044295	10.7720900717	2.40561438029	77.0374061916	0.00240561438029	1.0981222502	5.0	24.0113462941	412.0
4.14831435956	57.5300330817	0.00414831435956	29.7962913712	1.58234775202	165.327858786	0.00158234775202	24.4807277503	3.36191677228	43.0431625842	0.00336191677228	0.879064164319	3.0	24.0050635987	3575.0
25.6922150595	280.829825896	0.0256922150595	0.329967027614	13.1374936101	156.673807534	0.0131374936101	0.145265889476	53.4958286618	596.526222281	0.0534958286618	26.82564021	5.0	24.0311181313	3027.0
5.26518316858	44.7956373151	0.00526518316858	0.154819517997	4.96484576695	314.405968113	0.00496484576695	0.723285383234	59.3501665932	61.9369960908	0.0593501665932	4.17535281266	6.0	24.0169766955	11888.0
671.527185105	424.910222893	0.671527185105	160.303157736	15.0741611196	588.962221957	0.0150741611196	122.576596738	11.517466239	521.746602785	0.011517466239	5.39896422284	7.0	24.0252763604	20929.0
84.6999099486	89.4435885249	0.0846999099486	2.9347145262	7.46645322824	220.700568272	0.00746645322824	48.1449301942	8.89996416694	758.79266327	0.00889996416694	1.94385522147	5.0	24.0067384247	17759.0
1.60464814883	134.366287383	0.00160464814883	1.466069962	13.7678139516	197.311692793	0.0137678139516	0.235008218054	18.0043579255	8.77267777149	0.0180043579255	0.251489545164	5.0	24.0217421313	6560.0
2.55672484026	51.6188001164	0.00255672484026	3.37891310936	2.25543697143	177.750818	0.00225543697143	31.6636842702	6.1308703882	46.8658545514	0.0061308703882	1.74672728084	3.0	23.9740040388	14275.0
240.069693465	2.41468943219	0.240069693465	18.5734996181	2.42504326321	9.35363488182	0.00242504326321	14.1260626007	24.9506599859	572.296161672	0.0249506599859	5.39772468027	7.0	2.28487292244	7313.0
51.9143952358	180.855060494	0.0519143952358	76.5309979374	15.6692984486	297.600413742	0.0156692984486	1.48075191739	11.1268498199	522.204551607	0.0111268498199	603.388153929	5.0	23.9977225145	21697.0
4.47578459131	231.597359367	0.00447578459131	0.195822369294	19.298433379	50.3287411044	0.019298433379	25.635455295	10.901772535	580.535350436	0.010901772535	109.754390116	6.0	24.024991403	18405.0
16.291280126	31.7810185281	0.016291280126	0.615231862156	5.17201331315	740.632852786	0.00517201331315	2.56229903718	21.4334198316	68.0907653791	0.0214334198316	0.342211044829	5.0	24.0362312105	18767.0
145.983974789	78.5883948915	0.145983974789	24.394346491	1.04536055453	184.892410869	0.00104536055453	1.41178986154	6.70777012873	184.571152384	0.00670777012873	0.487568426558	6.0	24.0363843232	7937.0
12.3927671544	38.3646966228	0.0123927671544	15.103804038	16.5231105147	362.925547684	0.0165231105147	324.878903056	49.084371605	304.581589698	0.049084371605	4.8378406043	7.0	24.0003694852	14299.0
26.980129065	477.24626718	0.026980129065	3.59498617498	128.857270486	439.593656466	0.128857270486	3.36664119095	5.29414202722	211.77797293	0.00529414202722	0.270273646558	7.0	24.0085720852	18068.0
3.21379198122	4.57709391059	0.00321379198122	0.235842578526	2.17903195679	231.913362178	0.00217903195679	5.93764318725	24.2554704603	792.528125956	0.0242554704603	211.240815507	6.0	24.0411428173	18749.0
3.01087106463	24.9233642317	0.00301087106463	1.6337929827	6.20054866784	45.4858872831	0.00620054866784	11.2090726778	7.3799368578	564.120063592	0.0073799368578	103.224983106	6.0	24.0211361648	1555.0
6.76443824255	194.791274064	0.00676443824255	21.1945425877	5.45982328033	12.0227582691	0.00545982328033	0.291888592263	1.64460198232	48.460241776	0.00164460198232	36.1972685412	7.0	24.0033202988	420.0
3.26093092161	30.2888684338	0.00326093092161	22.951009596	14.1280955669	266.628838761	0.0141280955669	6.35768651396	17.2487574613	161.011653991	0.0172487574613	87.7680589944	6.0	24.0028231689	489.0
24.8558192179	3.65928848102	0.0248558192179	1.02844819907	0.6960106088	225.701982441	0.0006960106088	0.518741067295	21.8548897715	319.859401757	0.0218548897715	1.55346428954	6.0	24.0283748094	330.0
116.967193186	18.8366433633	0.116967193186	15.5108771227	2.02332327198	433.297946123	0.00202332327198	55.6031171088	17.9312088113	843.710718837	0.0179312088113	30.6314359282	7.0	24.0052917356	19945.0
61.3731692589	78.806003907	0.0613731692589	9.36559857002	3.56112001581	523.567825951	0.00356112001581	4.81615899858	41.2619789047	998.75750671	0.0412619789047	3.90283198348	4.0	24.0197925091	22441.0
105.090663369	36.209807404	0.105090663369	9.90621417073	6.74595536883	582.017176458	0.00674595536883	4.5847423589	16.2947920291	692.750245405	0.0162947920291	46.7477038363	6.0	24.0165360701	19504.0
16.2097416337	878.472521961	0.0162097416337	7.58614781012	10.9213926109	33.821763732	0.0109213926109	3.84240644242	15.0729944418	243.839389735	0.0150729944418	146.567533016	6.0	24.0504528253	8906.0
291.78528953	412.230309915	0.29178528953	32.40009504	35.5806337852	282.25294289	0.0355806337852	7.94400470057	10.4208881426	676.566464324	0.0104208881426	31.1675980208	7.0	24.0067237748	6475.0
18.5447017216	95.195336053	0.0185447017216	31.6791040417	10.6781068354	541.835466312	0.0106781068354	9.84486379122	4.30735659731	134.247554248	0.00430735659731	0.113709933853	5.0	24.0089683266	5179.0
3.75492651537	19.1070309142	0.00375492651537	25.3645470524	1.33085065299	61.0361962043	0.00133085065299	31.964557611	6.79488245715	40.4473409437	0.00679488245715	0.678153141697	7.0	24.000094017	16025.0
8.35391372438	109.158057705	0.00835391372438	29.1359805746	10.0294522773	108.299100998	0.0100294522773	274.138410734	7.19059654431	137.619073271	0.00719059654431	8.09900354187	7.0	24.00002726	12275.0
19.6099679161	252.479728827	0.0196099679161	7.61410683878	11.8859821711	109.339260157	0.0118859821711	1.35420452574	7.06775193481	78.2086441603	0.00706775193481	3.70027791017	6.0	24.000399885	8881.0
15.3230580551	7.76950348503	0.0153230580551	3.03140185819	9.39151581418	93.2425384885	0.00939151581418	47.2395705002	1.98008817535	431.128642367	0.00198008817535	4.1783348668	7.0	24.0130899343	3405.0
4.07623090675	240.077692531	0.00407623090675	1.53607994026	22.4729813439	468.866489799	0.0224729813439	143.88275187	16.3038878583	93.253566143	0.0163038878583	4.91773602678	4.0	24.0027341888	2305.0
4.07145211721	201.538751811	0.00407145211721	2.41598689405	29.1087534711	26.6490762731	0.0291087534711	8.53431388777	2.42802066435	102.569242098	0.00242802066435	9.51164714614	5.0	24.0011540945	19841.0
2.81554974102	139.942002987	0.00281554974102	8.29876174034	5.62609903675	106.240800903	0.00562609903675	10.5837054693	42.7373366505	63.1205634591	0.0427373366505	2.07010341473	7.0	24.0020396208	3962.0
8.25268165025	4.21419774543	0.00825268165025	1.56325630396	2.58415220185	295.191362741	0.00258415220185	131.64033941	4.51533849123	493.825323058	0.00451533849123	1.77715058998	5.0	24.369417097	746.0
7.0146114796	403.031787401	0.0070146114796	8.19366377884	13.7973862614	137.298591441	0.0137973862614	3.18634000774	4.01970846477	51.4129010237	0.00401970846477	1.22380775594	3.0	24.0290518888	22624.0
43.7868337942	482.3263485	0.0437868337942	27.9986969145	38.6474800202	120.430353956	0.0386474800202	1.11054316237	0.958656757167	399.394395245	0.000958656757167	3.87008124078	5.0	24.0259112425	2169.0
6.13887965612	621.069972282	0.00613887965612	145.400310142	122.98813064	311.632797006	0.12298813064	2.75250076706	29.5859647649	129.503117272	0.0295859647649	1.287902827	6.0	24.0010990844	10188.0
144.07109374	740.846259851	0.14407109374	8.19039841174	9.92765650504	95.1196636424	0.00992765650504	0.787063038599	14.246846585	665.209239891	0.014246846585	11.106957637	7.0	24.0148802579	19590.0
2.95437414121	365.219302817	0.00295437414121	0.377870184009	18.492972571	17.5088248178	0.018492972571	0.232152794693	4.73564994148	39.3082684088	0.00473564994148	8.16961706551	5.0	24.0144670708	15945.0
1.72822678024	528.101985787	0.00172822678024	8.3003226572	20.423266203	64.0939995145	0.020423266203	0.909070602438	2.90110466485	3.45884787452	0.00290110466485	18.672033703	7.0	24.0039527916	20815.0
30.0585206738	98.3294359877	0.0300585206738	26.4082688785	4.94257469663	84.8790251715	0.00494257469663	16.9583288598	4.93002196481	120.918317611	0.00493002196481	4.6954492493	7.0	23.9989506257	5632.0
35.0079795388	695.264216037	0.0350079795388	25.0530623081	2.98871364335	185.558783735	0.00298871364335	1.25178525306	60.6046736225	304.274124096	0.0606046736225	3.66342824792	7.0	24.0649923576	19456.0
1.0143498057	166.077885193	0.0010143498057	9.37359762659	4.6998684979	13.7191228878	0.0046998684979	0.376241660293	1.63827007911	4.87341098907	0.00163827007911	10.9191189893	7.0	24.0149684011	17585.0
10.5334106141	13.7689897811	0.0105334106141	7.67539297997	6.70723334546	102.525234952	0.00670723334546	13.6670342309	0.732423828832	273.153286893	0.000732423828832	6.65956155841	7.0	24.00204284	5264.0
1.54206138653	28.3576262302	0.00154206138653	0.467232388894	7.29205495015	84.8858135315	0.00729205495015	27.4870520777	1.53961170672	60.9746835592	0.00153961170672	1.84645139765	3.0	24.0267841148	3821.0
6.08189286009	481.385657267	0.00608189286009	0.510030399456	53.9447325595	145.735228976	0.0539447325595	7.37579633346	11.658470423	110.998306335	0.011658470423	21.0251046736	5.0	23.9787508234	858.0
12.3130739323	527.951834583	0.0123130739323	10.8138135876	146.201969371	2.11629253136	0.146201969371	1.74127263178	1.63134136177	3.24867548626	0.00163134136177	7.40989240745	6.0	2.391475216	16896.0
11.866774926	57.4500668693	0.011866774926	0.988039154367	13.6806533209	165.586555069	0.0136806533209	20.3030635168	6.27261943584	78.6572399809	0.00627261943584	23.6690351855	7.0	24.0012295162	21069.0
11.3105295866	355.993055154	0.0113105295866	261.284989292	9.19103836979	623.546442131	0.00919103836979	5.58454558966	16.8568474429	601.885494628	0.0168568474429	10.6858760444	3.0	24.0072477648	22296.0
59.5811270173	643.111376836	0.0595811270173	0.807871381762	159.240400285	422.569072724	0.159240400285	14.3381110026	7.67391421333	773.350816779	0.00767391421333	0.752722553341	5.0	24.0140722312	22890.0
177.657453331	6.48604771421	0.177657453331	32.4547527047	0.409203725263	146.401764524	0.000409203725263	5.03408006242	1.18481285674	324.365887844	0.00118481285674	0.0417479204118	7.0	24.0041509276	23294.0
23.9658977762	761.512918721	0.0239658977762	1.07871026775	19.522477945	170.272004348	0.019522477945	125.766023313	9.07799596128	264.065193786	0.00907799596128	314.627647312	6.0	24.0063563204	1876.0
2.54494991016	230.825289819	0.00254494991016	64.9882564498	6.72810015153	96.0725702107	0.00672810015153	162.735534174	17.4691647758	10.5395689525	0.0174691647758	47.5319292038	7.0	24.0021065909	7885.0
109.138289345	966.171600601	0.109138289345	403.724868451	77.457151696	515.158259942	0.077457151696	44.3858951968	9.3178594484	313.528923009	0.0093178594484	1.03834839833	6.0	24.008027369	20538.0
4.35574717001	539.865470939	0.00435574717001	44.8313820401	9.46883313029	444.219734937	0.00946883313029	81.5602479181	22.629496858	46.8011305696	0.022629496858	11.5767548685	4.0	24.0240018693	2641.0
9.0706079653	345.365307947	0.0090706079653	44.5361405464	33.1641337679	596.96317078	0.0331641337679	1.39474621717	9.26968636732	29.0159287271	0.00926968636732	0.74966765073	6.0	24.0303124166	18280.0
5.68843761289	46.9596428466	0.00568843761289	2.04673772837	2.26113799362	7.56144259397	0.00226113799362	0.447003954827	1.93147172875	57.1603261338	0.00193147172875	4.67435186607	6.0	24.0271152237	15807.0
0.67494439798	373.387551298	0.00067494439798	0.0928787830905	205.186055406	88.4124923671	0.205186055406	1.54026822978	10.0764632365	68.6857228508	0.0100764632365	18.3993569424	7.0	24.0400523051	13609.0
8.07944707176	588.061165565	0.00807944707176	43.0718399541	106.770709225	90.0732904719	0.106770709225	0.950881944862	28.52209152	252.34324751	0.02852209152	1.6661810508	7.0	23.9907332421	14793.0
35.6140150675	692.361278997	0.0356140150675	14.7963293214	9.0649390099	78.7207817246	0.0090649390099	123.752787273	4.61595076901	108.017215748	0.00461595076901	0.534372544066	6.0	24.011840519	15339.0
11.0489027306	678.287606674	0.0110489027306	19.2525133589	70.2855511114	92.9177631245	0.0702855511114	3.02315459211	21.5790489179	930.819109159	0.0215790489179	11.8600892961	7.0	24.0130441467	7052.0
6.23648739071	108.99715409	0.00623648739071	1.43886299212	80.5324506037	302.60595988	0.0805324506037	15.0974509632	13.3340189661	104.979178993	0.0133340189661	0.177316629781	7.0	24.0196661627	14804.0
1.94117078665	213.866491242	0.00194117078665	0.20046622369	10.573561925	278.041525205	0.010573561925	40.3087722927	73.4031153541	360.853314671	0.0734031153541	9.97046862936	6.0	24.0679171918	10697.0
1.238538	56.9316388355	0.001238538	0.903891209623	1.22629321853	25.9204090091	0.00122629321853	2.61377895343	40.7863628607	78.8489574122	0.0407863628607	15.5076891051	7.0	24.274379734	11358.0
49.7415812987	36.8101490499	0.0497415812987	0.603066632297	2.67869541904	32.9009631772	0.00267869541904	11.3626357532	1.81678363321	286.352871501	0.00181678363321	0.402813842793	4.0	24.01350701	20572.0
9.30973188764	74.6716595453	0.00930973188764	6.91877195876	2.40876833673	363.083425102	0.00240876833673	0.151392061256	15.1292410359	12.7000592272	0.0151292410359	0.0791301729689	7.0	24.0269426156	22504.0
9.64400636765	53.9203656736	0.00964400636765	0.729123995162	5.81535376435	78.0472574046	0.00581535376435	8.27007695239	2.72290223626	23.5027752825	0.00272290223626	0.500393560222	6.0	24.0244619334	2192.0
19.1152312554	437.919049697	0.0191152312554	1.64278482005	21.4641803196	66.6577302092	0.0214641803196	67.7278370834	19.8310349675	283.101743363	0.0198310349675	50.3869568227	6.0	24.0045035428	17095.0
8.53830078954	924.17216938	0.00853830078954	188.412194408	27.1284979639	953.510236241	0.0271284979639	0.495347084323	433.809755555	510.570020586	0.433809755555	25.8528515545	7.0	24.0207953355	8710.0
36.2001725365	10.4468750619	0.0362001725365	14.0411481415	0.950898065479	20.4536217162	0.000950898065479	4.17401434508	1.53498873393	358.143456594	0.00153498873393	0.376144563347	5.0	24.0028403571	20261.0
0.855543349757	54.1948329429	0.000855543349757	4.26027273777	9.01024159682	498.391706372	0.00901024159682	1.09554288843	3.14657895016	5.51264417096	0.00314657895016	0.0964482691754	6.0	24.0264886389	17806.0
4.86875302916	54.9382684044	0.00486875302916	16.1464445141	2.32790611572	250.03065036	0.00232790611572	62.9913122937	27.209413205	71.9320060557	0.027209413205	46.0126110495	6.0	24.0034254992	20303.0
10.1223808039	287.866534241	0.0101223808039	0.412031186725	1.93350241555	30.6053434768	0.00193350241555	55.6902950547	5.38889927971	99.6954409644	0.00538889927971	5.81388080563	7.0	24.0544151089	15638.0
67.8553046214	129.654478628	0.0678553046214	0.169571030107	1.6650682088	3.63967570273	0.0016650682088	0.36256590337	1.30315628721	693.029818908	0.00130315628721	6.21109152211	7.0	24.0406050115	22886.0
1.97181543006	610.718932652	0.00197181543006	7.66306022758	66.2126699769	471.046826271	0.0662126699769	0.490836126814	54.7943057673	27.8917889901	0.0547943057673	6.32357472408	6.0	23.9987374423	14622.0
85.8477930854	162.273999813	0.0858477930854	2.87222978767	11.1695029354	429.364198664	0.0111695029354	50.415819085	5.28871611359	652.528729461	0.00528871611359	40.6976501552	4.0	23.9604623432	18398.0
6.94957322789	239.847833248	0.00694957322789	5.95023131098	3.23836012265	60.7019202334	0.00323836012265	3.14210574485	1.89221712997	20.1263108003	0.00189221712997	0.668935306963	4.0	24.0185886055	12547.0
3.16125508214	15.8145837317	0.00316125508214	18.1654383172	4.44171005519	103.659803293	0.00444171005519	6.66433444102	3.97557804572	45.3846412788	0.00397557804572	0.339950103071	7.0	24.0009593627	11864.0
6.90642705382	89.4899706255	0.00690642705382	1.26690908624	5.49862853488	604.309203884	0.00549862853488	5.31938252505	63.984572208	89.9376338087	0.063984572208	0.935383716415	4.0	24.0160457923	1962.0
27.5905639699	538.188769457	0.0275905639699	1.74740844314	118.613905036	17.0879969291	0.118613905036	0.304669229513	0.796294877338	221.950074733	0.000796294877338	9.82752067189	7.0	24.013273157	1354.0
13.5935425213	35.5624720358	0.0135935425213	4.44995497042	17.5072370419	334.172561429	0.0175072370419	20.515135401	20.7212358849	499.943046822	0.0207212358849	107.817009132	7.0	24.001993115	21227.0
1.64056366439	39.7415920145	0.00164056366439	0.0801014576819	19.9015018178	361.666479539	0.0199015018178	1.9275637927	28.4964683368	82.3477404871	0.0284964683368	3.56007586432	6.0	24.0206530492	12930.0
18.2510448661	931.304451379	0.0182510448661	16.6160990223	19.5237362179	10.1742711814	0.0195237362179	0.335808035953	4.89085869551	116.169614593	0.00489085869551	11.1598340854	7.0	24.0096566825	13530.0
2.6169843898	210.075205547	0.0026169843898	1.21947140076	61.4320267858	189.550183184	0.0614320267858	1.09183948845	4.12989979702	24.6516610273	0.00412989979702	1.05850810054	6.0	24.0276455266	21805.0
22.1694452681	25.0019466301	0.0221694452681	0.579964066799	1.78571355058	375.825941864	0.00178571355058	1.18067867053	147.690663932	731.08434355	0.147690663932	23.9004700367	7.0	24.0139110346	16853.0
3.18705427061	48.3737953717	0.00318705427061	37.7275955913	2.26647142756	510.336689357	0.00226647142756	0.158152429068	86.2360313826	32.9733384704	0.0862360313826	8.80174014054	6.0	24.033700785	18197.0
2.18267236637	128.789808381	0.00218267236637	4.99332170458	11.4392670569	262.000363089	0.0114392670569	4.59112628327	26.193816448	427.602005956	0.026193816448	36.455926478	4.0	24.0377034622	10451.0
16.3342008276	307.98534521	0.0163342008276	22.0446895244	30.920087855	793.025749939	0.030920087855	41.9199679897	39.0131624689	442.675907155	0.0390131624689	22.1671941272	5.0	23.9972811917	20239.0
10.1673824159	549.785316037	0.0101673824159	15.8615932012	61.3448878378	216.407201384	0.0613448878378	2.87855851654	8.68169239045	164.703326268	0.00868169239045	0.63751103745	4.0	23.9647606976	10132.0
13.4230958616	574.929512044	0.0134230958616	2.29258621977	133.059342826	95.0637746472	0.133059342826	0.679064851059	2.57556176553	111.051215218	0.00257556176553	2.90579240496	6.0	24.0180455595	8561.0
33.335221584	523.281142585	0.033335221584	0.611999444137	89.0858379614	923.256322797	0.0890858379614	3.67107123555	53.3722776755	462.463921829	0.0533722776755	3.70891369485	5.0	23.9683476876	10815.0
1.39546522341	107.730739522	0.00139546522341	1.77131934353	17.6230407135	68.5198842501	0.0176230407135	0.877810183869	5.75963255277	15.5723409516	0.00575963255277	1.17407445657	6.0	24.001948026	12354.0
7.22392443405	151.789341903	0.00722392443405	3.65057523397	6.02328766156	138.128835314	0.00602328766156	7.66348781666	14.2900977322	55.6625534608	0.0142900977322	17.7107400076	5.0	24.0151614674	1852.0
14.7935774276	404.779782088	0.0147935774276	41.0840681362	13.4503050898	61.8532944179	0.0134503050898	51.0625253706	15.8826474286	125.084516153	0.0158826474286	17.3187282012	7.0	23.9999964357	14643.0
1.25858947503	25.8306314827	0.00125858947503	1.84468655253	3.45359678942	507.278632667	0.00345359678942	0.896299646161	9.54937328478	19.5526531884	0.00954937328478	5.74830877976	4.0	24.021472357	18787.0
8.80960641546	248.223167016	0.00880960641546	27.6288140209	5.24292494409	19.9614997438	0.00524292494409	61.2319596831	1.68257188047	105.747342538	0.00168257188047	1.95332701801	4.0	24.0148615723	8524.0
0.766684479046	602.201317727	0.000766684479046	0.154686302373	178.051270888	5.40278307283	0.178051270888	0.730445783055	0.860611735358	52.6361523195	0.000860611735358	7.62390255741	6.0	24.0163745021	4681.0
13.5792677503	564.291910466	0.0135792677503	5.38433802996	31.6288205807	296.368787405	0.0316288205807	0.467050964633	46.1856074613	108.85062029	0.0461856074613	1.93337549782	6.0	24.0003940434	705.0
1.66708808217	69.4625565348	0.00166708808217	1.81408486664	4.13452166231	301.38707455	0.00413452166231	0.160779965323	38.4781799923	22.0796340787	0.0384781799923	13.2334088181	4.0	24.017364735	23126.0
8.47259897358	38.3035001538	0.00847259897358	2.76345451407	1.63628566913	17.5235038242	0.00163628566913	4.68586830589	4.64160413439	371.888020171	0.00464160413439	6.76433462484	5.0	24.0021129148	8571.0
8.05886800063	23.5022239073	0.00805886800063	51.7115585758	1.68002196112	538.414958264	0.00168002196112	0.870605345564	70.1367897415	156.352250174	0.0701367897415	25.7495282164	6.0	24.0070450437	5262.0
2.08080387628	146.564098786	0.00208080387628	39.9055292895	2.24554606563	943.306109327	0.00224554606563	21.5689760707	56.4461737558	21.1261096943	0.0564461737558	8.81829542677	4.0	24.0151104045	15342.0
14.051178274	120.542879379	0.014051178274	4.7325569334	3.2749001324	25.0542238511	0.0032749001324	49.1065898094	0.648153064346	146.671735857	0.000648153064346	28.4251922947	4.0	24.0159657613	21929.0
2.92368861801	94.0157008745	0.00292368861801	5.03184232643	63.7249907709	36.8864559581	0.0637249907709	2.92832205872	6.30018804381	134.024457406	0.00630018804381	188.128014774	7.0	24.0001273253	15031.0
4.10912840617	141.390518008	0.00410912840617	9.71969930574	2.18181806635	301.799330658	0.00218181806635	0.209653646733	207.242641606	69.2853764969	0.207242641606	39.8573220314	6.0	24.0183250692	22627.0
38.8377045358	325.318988336	0.0388377045358	32.7635126172	22.9021475859	192.299030008	0.0229021475859	7.45959119216	8.08477799764	255.259721334	0.00808477799764	67.8316582589	6.0	23.9992607662	463.0
5.15576094471	14.0242957634	0.00515576094471	1.00577950251	3.70213329121	86.4009281969	0.00370213329121	225.177055857	11.9937073779	230.068971743	0.0119937073779	180.402140233	7.0	24.0004897316	4318.0
7.3290471463	55.9879966849	0.0073290471463	1.25282343181	13.8682863196	56.0570251329	0.0138682863196	5.01875290644	14.2651171875	198.354196316	0.0142651171875	1.23376801846	7.0	23.9910879986	677.0
11.2145942312	428.126093456	0.0112145942312	67.049044712	10.8266753855	16.0026911381	0.0108266753855	23.9855912703	5.08993454757	257.639406363	0.00508993454757	59.0930092613	6.0	24.0037507618	9825.0
1.28616925234	59.0681193954	0.00128616925234	60.8481167996	4.80531708503	159.176948494	0.00480531708503	16.7775665078	1.20547592398	2.26206698992	0.00120547592398	0.153297551285	6.0	24.0475121524	8356.0
5.19930097003	167.251884727	0.00519930097003	0.811050950266	1.60247570094	723.313028844	0.00160247570094	0.605696152272	191.071117739	32.5145250295	0.191071117739	1.0793771453	7.0	24.046332696	17401.0
1.58301541914	455.450812144	0.00158301541914	2.45569833238	33.8190818269	29.6431296021	0.0338190818269	0.807507685946	5.27309546091	87.0445850303	0.00527309546091	45.3006034291	4.0	24.0191513609	19458.0
11.152941263	372.155380066	0.011152941263	9.34533465816	13.4986391101	649.961483001	0.0134986391101	124.892778801	9.49507304718	75.0038562377	0.00949507304718	8.523792235	4.0	24.0124925495	6815.0
17.6577773008	156.205740182	0.0176577773008	1.02885843439	50.9967409988	868.70805228	0.0509967409988	7.87729452219	32.2401189234	324.101546293	0.0322401189234	0.306919804302	5.0	24.0159501936	23606.0
32.3532517736	405.851608996	0.0323532517736	27.0561987969	10.1069964252	978.441094797	0.0101069964252	6.36541945436	164.059271775	487.619264142	0.164059271775	51.6100623098	5.0	23.9796680894	5389.0
52.0698578683	24.330499701	0.0520698578683	5.75633457956	2.52134333725	414.624385147	0.00252134333725	1.00731522321	48.5863215677	577.09194035	0.0485863215677	7.46289067886	7.0	24.0054688093	10891.0
1.68874079282	291.516123219	0.00168874079282	2.33374667016	23.3088341359	4.3373307172	0.0233088341359	3.17276388217	0.893095875875	20.789775327	0.000893095875875	1.02380017829	7.0	24.0052279003	5872.0
89.0328096236	125.184998493	0.0890328096236	1.9341204746	4.4287684979	66.112644144	0.0044287684979	0.0635494733599	9.17734150453	559.236518978	0.00917734150453	26.364465308	6.0	23.9421359532	22253.0
4.72038564961	637.255999614	0.00472038564961	4.13655660519	63.9870605486	75.4875025665	0.0639870605486	0.252037297971	2.61016030826	33.3480245017	0.00261016030826	19.2111036829	5.0	24.0450078283	21861.0
5.89263777634	35.633030782	0.00589263777634	9.4578573405	1.6911795685	945.814069682	0.0016911795685	4.19939392633	43.6084314332	58.2002301522	0.0436084314332	0.25005422411	3.0	24.0113958488	5900.0
121.875491255	28.593092668	0.121875491255	1.301473303	2.93695419589	15.2734538763	0.00293695419589	1.75428329376	4.82901237249	290.497859103	0.00482901237249	6.19831078624	7.0	12.0018742233	6636.0
12.8760471253	368.551468364	0.0128760471253	337.651535279	15.5995816486	821.612403956	0.0155995816486	17.7095876148	27.884728409	53.2518200306	0.027884728409	261.76406967	6.0	24.0004279611	3606.0
10.5155477573	518.414868804	0.0105155477573	31.5116334673	18.5306368788	36.3209015506	0.0185306368788	1.63433788683	10.1203930861	134.776063589	0.0101203930861	6.94804709384	6.0	24.0000812583	22076.0
116.192608978	62.3395947299	0.116192608978	2.74341529826	0.730044764506	15.2979279016	0.000730044764506	0.471249267105	0.557869128751	126.991401682	0.000557869128751	0.157544949109	7.0	24.0480252873	22309.0
7.3033668181	266.982563158	0.0073033668181	2.21907022216	24.8577992745	984.234617107	0.0248577992745	21.0578336952	24.0757900254	12.9406302438	0.0240757900254	0.689875376853	6.0	24.0209806045	2907.0
37.6601727945	48.3366296571	0.0376601727945	1.75065059063	6.10026454224	42.6275111796	0.00610026454224	0.603617284794	1.71390930862	309.508731754	0.00171390930862	1.27171580592	4.0	24.0130301973	14226.0
63.4500254649	501.398183086	0.0634500254649	15.0027703353	25.7682698894	404.211106353	0.0257682698894	84.6047533465	45.7917073126	503.467868322	0.0457917073126	0.494404094478	7.0	24.0045838784	4384.0
14.1077116156	140.91063435	0.0141077116156	0.894155889988	214.110571155	184.469300959	0.214110571155	138.54989349	11.1180160171	587.665194974	0.0111180160171	10.2052813708	7.0	24.0150218163	2878.0
1.12017485001	192.362667142	0.00112017485001	59.0169642181	2.82766655863	133.59776596	0.00282766655863	0.0753449880849	24.9252477304	9.45428052027	0.0249252477304	7.42151665775	6.0	24.0170457397	18776.0
19.062473819	91.8764319667	0.019062473819	0.90499111819	0.735274777403	23.066030831	0.000735274777403	0.544093794623	2.14904503744	77.0626731107	0.00214904503744	11.4057804681	7.0	24.0106346688	15239.0
11.6064097552	25.6383367698	0.0116064097552	9.79436206572	5.71696620322	233.476715956	0.00571696620322	38.5298011222	1.16343278099	109.58291213	0.00116343278099	0.20047776427	6.0	24.0029220664	22868.0
46.8030092996	102.285324944	0.0468030092996	6.3145650757	4.03774665803	465.899178469	0.00403774665803	0.0879428279621	181.886199952	541.377559023	0.181886199952	1.93843792966	7.0	24.0135112084	17938.0
2.30568568078	41.2653582729	0.00230568568078	3.80499882744	1.88538168127	10.6273903717	0.00188538168127	0.826487778212	0.675300266441	5.7361898214	0.000675300266441	0.153191567704	4.0	24.0175847869	22845.0
14.6852861235	773.114188958	0.0146852861235	4.73378144402	18.1225649773	451.543570846	0.0181225649773	0.965060674342	384.365023818	913.829659657	0.384365023818	199.868119511	7.0	24.0724413285	11913.0
2.97673267716	60.9156895394	0.00297673267716	0.575681079002	1.57793027138	360.982418094	0.00157793027138	10.7972953738	312.498256173	45.9236312488	0.312498256173	22.5031101541	6.0	24.0677687522	15500.0
5.3395959379	303.722877443	0.0053395959379	7.33091167932	13.5594371124	137.674798901	0.0135594371124	0.891988280766	5.86716443451	61.1525978759	0.00586716443451	177.741245985	4.0	24.015027668	1296.0
34.2544209995	5.74080014836	0.0342544209995	8.4083828543	0.656307751741	234.883146444	0.000656307751741	3.89913463404	16.4308265862	585.57306228	0.0164308265862	59.6548499858	6.0	24.0078714451	3665.0
10.9537552352	218.72770268	0.0109537552352	6.12068807287	17.9468611801	133.322013598	0.0179468611801	4.49674163465	20.1416671555	221.595135201	0.0201416671555	2.38752470557	5.0	23.995007948	11742.0
2.11501539766	21.3464623226	0.00211501539766	5.6171514205	0.951845046301	128.436932093	0.000951845046301	2.51674799404	5.28657575961	7.03616611591	0.00528657575961	4.35306877098	5.0	24.0298348516	9764.0
323.891034807	132.527693605	0.323891034807	0.549592987776	2.48731614808	44.2326356931	0.00248731614808	10.1333335867	2.57489790785	839.695872276	0.00257489790785	0.867567221957	7.0	24.0177827427	21746.0
16.3523887996	429.349128836	0.0163523887996	0.372196021697	6.56199069316	192.205316997	0.00656199069316	67.3462599228	14.7995767769	194.895424356	0.0147995767769	5.7383905891	5.0	24.0348599159	62.0
4.30936542872	149.202577803	0.00430936542872	135.271461109	3.77103754261	240.396350289	0.00377103754261	28.0914443937	13.8710332422	71.0433986548	0.0138710332422	260.368688254	5.0	24.0093854762	18338.0
1.42309349911	449.820597717	0.00142309349911	1.71623583267	60.1022312978	281.998300432	0.0601022312978	10.6618764323	42.415264505	464.887129949	0.042415264505	13.227147581	7.0	24.0367607772	23148.0
11.1343113773	566.377019907	0.0111343113773	23.9302843438	49.5021025241	537.823836249	0.0495021025241	3.75290627208	3.52977982365	94.7573896605	0.00352977982365	1.62996620584	5.0	24.0213574499	20492.0
9.30563412335	474.587467291	0.00930563412335	15.6586601875	52.5563438563	928.204016991	0.0525563438563	96.8029404017	11.1600568509	16.0738074024	0.0111600568509	0.857849797406	6.0	24.0359487042	10292.0
21.2308655966	4.21438766852	0.0212308655966	4.91549218763	5.27427836778	13.2124709893	0.00527427836778	32.0649655592	44.0328504518	15.3512725135	0.0440328504518	15.9463326766	4.0	1.3571711846	18700.0
18.6808174728	14.8750242956	0.0186808174728	0.549818590037	4.13431719839	105.631859256	0.00413431719839	9.36513767485	18.7140165992	603.579921378	0.0187140165992	22.4191863361	7.0	24.0077319697	21494.0
46.474234923	837.451968179	0.046474234923	17.9210965057	23.2456764149	151.866720235	0.0232456764149	33.6206850399	76.3946068071	233.213049451	0.0763946068071	21.553749635	7.0	23.9993594365	6920.0
109.875894215	81.9905833502	0.109875894215	1.31655078547	6.7353488648	4.96963296475	0.0067353488648	0.136202483221	1.19661370166	979.142406679	0.00119661370166	6.3352635664	7.0	24.0192933453	13050.0
2.65181399018	619.964029366	0.00265181399018	2.67452141553	32.7766462735	45.0323024422	0.0327766462735	0.366336408632	13.7068904196	37.8479949931	0.0137068904196	8.49834318447	6.0	24.0157790782	10881.0
1.49152192307	131.907485003	0.00149152192307	6.13781513546	36.8167329999	181.031414944	0.0368167329999	77.4958148002	20.6377453772	46.101842561	0.0206377453772	12.7760954822	6.0	24.00037926	17650.0
20.784836194	112.097660243	0.020784836194	21.8097732552	12.8394145862	57.0250828825	0.0128394145862	0.518678708297	20.492630232	492.219707016	0.020492630232	1.47752955829	7.0	24.0099528721	21013.0
3.59571484075	394.958807341	0.00359571484075	27.1983288141	13.4200660499	134.660952431	0.0134200660499	9.40745926605	10.2285643712	21.2929631059	0.0102285643712	1.77333206604	5.0	24.003506773	6011.0
35.7707523675	6.35427617333	0.0357707523675	34.826626054	1.2043263412	77.1482190501	0.0012043263412	4.57457497368	1.47951241046	351.999403051	0.00147951241046	22.2994068324	6.0	24.0081358705	1454.0
16.7333247316	158.866527374	0.0167333247316	0.250009797385	12.1242883233	284.151622622	0.0121242883233	43.4625899493	36.3258584716	320.659456609	0.0363258584716	21.579453118	5.0	24.0082027948	8886.0
6.05629483568	193.677689954	0.00605629483568	5.61530154175	9.76428106844	61.8746269611	0.00976428106844	1.16866029056	7.74234363272	55.6515468333	0.00774234363272	2.64807082658	5.0	24.0008479433	15048.0
39.7876252982	103.944565783	0.0397876252982	2.46985857755	4.85794378311	34.8179210123	0.00485794378311	0.319858781935	5.40861771446	739.087392665	0.00540861771446	14.2200950392	4.0	24.0026074128	3684.0
10.2975402643	340.905094629	0.0102975402643	26.3742519359	1.48832513004	283.508061236	0.00148832513004	0.229094496737	31.8346979486	27.4014382754	0.0318346979486	0.461224831748	7.0	24.0264240657	14523.0
12.2939242563	13.9355422297	0.0122939242563	0.511886054524	7.74579461271	469.251267712	0.00774579461271	16.910700874	13.8882627968	248.209017703	0.0138882627968	0.758586282141	6.0	24.0189431319	6111.0
2.30659069485	919.919963707	0.00230659069485	4.05513228459	405.619671334	364.458770654	0.405619671334	28.0008297308	22.2861649878	64.3342168242	0.0222861649878	4.02105711054	6.0	24.0064472725	8144.0
16.9507409225	87.4552089267	0.0169507409225	0.478679876451	28.2415035878	411.412080913	0.0282415035878	17.1107618217	32.9241368729	557.063063734	0.0329241368729	2.19891322398	5.0	24.0130931536	2623.0
4.70330158622	215.778518745	0.00470330158622	26.7172591421	11.4685955951	267.993413978	0.0114685955951	3.40806986401	25.8152800367	26.1170292138	0.0258152800367	0.294737634644	7.0	24.0003594086	21484.0
1.02613281251	813.026335259	0.00102613281251	25.650318585	64.2664703727	141.686342723	0.0642664703727	0.782930029457	30.5650775377	35.3122032126	0.0305650775377	11.1674703546	5.0	24.0134030352	18764.0
9.48800071159	897.089045618	0.00948800071159	7.63894991683	48.9475788468	420.227802695	0.0489475788468	2.02679357017	145.847690399	117.106116795	0.145847690399	65.4430665264	7.0	24.0016638048	10720.0
1.8406081701	301.755539576	0.0018406081701	0.504286039605	18.5413065786	5.69787823062	0.0185413065786	19.1801793551	1.8916834503	23.904660365	0.0018916834503	2.46157905972	6.0	24.0074507829	12826.0
4.00734148338	95.1720178483	0.00400734148338	0.640634198139	13.442205728	599.068900845	0.013442205728	15.1858456016	101.525999231	179.612538521	0.101525999231	33.5820372078	6.0	24.0050915433	13876.0
7.84715228067	341.500808864	0.00784715228067	67.7778902186	18.3385765492	30.5801510023	0.0183385765492	64.3352936276	1.8970900623	471.338496811	0.0018970900623	6.43560310886	4.0	24.0265867864	9797.0
17.889366046	14.974733089	0.017889366046	1.76516930204	1.43537714018	221.89964817	0.00143537714018	0.718019040727	3.06071391254	111.714066184	0.00306071391254	20.8293233017	5.0	24.1144176625	5606.0
43.8998848062	422.997698508	0.0438998848062	22.9633737162	33.8802972785	111.008534174	0.0338802972785	5.16031676661	3.59162193717	232.236795705	0.00359162193717	46.7073399588	5.0	24.0193113615	7734.0
1.13970676519	552.179729645	0.00113970676519	9.96291357085	109.807499252	923.837831341	0.109807499252	13.7588851573	56.2263882139	24.4531031017	0.0562263882139	4.18400157627	6.0	24.0028352029	22612.0
7.62094553397	164.90649597	0.00762094553397	13.4112370437	68.1841525157	38.6245237946	0.0681841525157	15.4707743263	2.05724050601	152.639735054	0.00205724050601	1.75283414875	7.0	24.0008929991	17282.0
34.0685692833	142.922456908	0.0340685692833	0.535189275383	11.3783222812	105.635382545	0.0113783222812	7.44863278386	10.5680956973	602.815717362	0.0105680956973	37.8768267957	5.0	24.0179938413	11755.0
13.8363048278	284.105527618	0.0138363048278	1.31959260865	14.7871792825	167.318150058	0.0147871792825	3.87405956918	54.124355336	101.447932343	0.054124355336	5.08343130612	6.0	23.9916700963	20598.0
16.2430769218	30.3562616722	0.0162430769218	6.92354088664	1.19789650546	57.7366052391	0.00119789650546	1.33725021138	6.52665589693	776.099420085	0.00652665589693	10.8309800338	3.0	24.0186496611	12931.0
24.699620811	55.9468761795	0.024699620811	73.3481613797	3.29656075165	586.54179193	0.00329656075165	132.74503823	19.7763699722	79.6221299126	0.0197763699722	0.486664773397	7.0	24.0144148512	17593.0
9.7239084099	164.436015035	0.0097239084099	1.74214573882	13.27874156	106.746187971	0.01327874156	103.059062575	1.88360143578	43.208939458	0.00188360143578	26.674639078	5.0	24.0042280477	21780.0
7.26835277452	195.404017394	0.00726835277452	0.498800972467	63.5987259071	19.8643685127	0.0635987259071	3.26856725535	4.85214696415	455.030564329	0.00485214696415	137.528221342	7.0	24.0077397622	5925.0
240.117382115	70.262697165	0.240117382115	0.55832614834	3.03110702901	24.8999080516	0.00303110702901	2.34749850878	1.57949436673	823.700340212	0.00157949436673	0.391698402377	5.0	24.0305664275	9461.0
1.18414419345	10.1900614214	0.00118414419345	1.21886334932	0.809753288061	95.4389718783	0.000809753288061	0.333845764846	27.64052074	19.1432544611	0.02764052074	0.497599923803	5.0	24.0122492597	18444.0
11.0269294446	58.7728362484	0.0110269294446	2.1311031073	1.41896480714	3.48185645892	0.00141896480714	0.228148673654	3.10859937445	319.813235079	0.00310859937445	14.4469280324	6.0	24.0230860256	23045.0
10.5393462097	10.6884661437	0.0105393462097	0.125872116311	1.0577248335	171.373572305	0.0010577248335	9.37810316139	36.5160619153	113.618932042	0.0365160619153	0.813932849107	7.0	24.0097817721	20137.0
5.60363356426	357.098653105	0.00560363356426	47.0657447567	21.5126809118	110.787931578	0.0215126809118	32.4077597322	19.0601119626	167.266793023	0.0190601119626	1.47686184138	6.0	23.9981409417	10529.0
84.9021101477	499.576587169	0.0849021101477	0.750401136792	95.9189147911	169.32597638	0.0959189147911	0.874573614834	7.30136226292	474.330400197	0.00730136226292	0.676093290281	6.0	23.9935239953	22382.0
9.26049324906	561.576836209	0.00926049324906	119.325661829	34.3354086485	825.661730732	0.0343354086485	1.37856270121	59.9983853883	188.544089065	0.0599983853883	62.348156315	5.0	23.9996333606	21657.0
7.52635115405	2.69855233974	0.00752635115405	0.404596233944	0.647501055829	293.57217719	0.000647501055829	23.920935757	19.9673557768	143.586587179	0.0199673557768	9.60967097686	7.0	24.0038763072	15758.0
9.93683019567	727.578724554	0.00993683019567	1.5063066905	139.799810316	189.067139203	0.139799810316	13.9755813174	5.71547634705	247.235045087	0.00571547634705	347.180324571	5.0	24.0034666639	21521.0
2.20206738317	36.7578132874	0.00220206738317	6.47546451056	0.883601182101	33.0234434905	0.000883601182101	24.7316255252	3.56951294065	15.3311299055	0.00356951294065	2.22144211767	4.0	24.0145360466	18227.0
49.6767914828	187.203219673	0.0496767914828	25.3471528089	8.38973946611	659.487910797	0.00838973946611	3.34525323223	6.43856272209	832.069013604	0.00643856272209	65.5231121119	4.0	24.0421015941	8667.0
41.7272642049	91.3603911928	0.0417272642049	126.698942988	5.85475276472	843.649889124	0.00585475276472	127.53431824	22.3367552328	82.8409497532	0.0223367552328	0.501028282067	7.0	24.0148037027	2598.0
5.26357772044	37.819668431	0.00526357772044	52.9885383058	2.05477625761	300.603941277	0.00205477625761	5.61488663378	6.52408014063	411.444732224	0.00652408014063	16.8993414081	3.0	24.0323661861	20915.0
3.98080736179	100.102088057	0.00398080736179	0.266479192173	1.98690599596	544.802760129	0.00198690599596	64.4270671309	112.113119559	36.0043682573	0.112113119559	10.1112068108	7.0	24.040052741	20479.0
26.5293635395	611.067492669	0.0265293635395	36.5820462601	73.511734762	370.551721171	0.073511734762	0.898088089973	28.7033926238	895.634734947	0.0287033926238	34.3401263296	5.0	24.0055234602	13715.0
2.41956887442	41.4217882148	0.00241956887442	105.559796626	4.06668952422	711.964015547	0.00406668952422	95.0501790334	153.126055842	209.501518779	0.153126055842	45.0668576091	7.0	24.0127803661	22731.0
3.39280179549	18.5127671333	0.00339280179549	59.1279909139	12.9067997849	199.487195088	0.0129067997849	67.5342430766	4.67275231248	128.803743578	0.00467275231248	25.0790356997	7.0	24.0014378985	20020.0
6.84636701068	111.361451032	0.00684636701068	3.10610324323	10.9419257879	69.5513790937	0.0109419257879	32.5192110232	1.10939584218	12.132018558	0.00110939584218	0.225826298911	6.0	24.0004328208	11210.0
163.352871939	280.014938527	0.163352871939	2.92213379224	20.4986110684	386.92238589	0.0204986110684	6.27677813859	15.0240675098	390.113943059	0.0150240675098	1.01412265041	6.0	23.9882950625	8679.0
0.705474136424	40.7502376945	0.000705474136424	12.2680636295	0.523752530526	7.13859035775	0.000523752530526	1.58693493649	0.680788257971	18.7839124142	0.000680788257971	32.4486364912	3.0	24.0281324114	6913.0
4.44283612649	10.0349701637	0.00444283612649	3.08971250428	1.06702784907	103.940532567	0.00106702784907	4.21339387604	3.9924538121	40.8888820325	0.0039924538121	1.25394320595	4.0	24.0023461055	18690.0
219.091682718	26.0253029794	0.219091682718	6.40156338717	1.14244750463	101.25974059	0.00114244750463	0.481572734086	5.7080657506	537.039944866	0.0057080657506	47.8715379218	7.0	24.0005780185	11810.0
0.547391178447	79.3490932477	0.000547391178447	15.4353984777	5.30537777867	165.94939287	0.00530537777867	0.527757033041	16.2368803171	5.58699808799	0.0162368803171	10.3470911107	6.0	24.0060940242	21486.0
2.64526238867	524.657196172	0.00264526238867	10.6014754767	87.9805234029	30.1473187364	0.0879805234029	1.63009521413	5.86248610174	136.487932652	0.00586248610174	4.0390355037	5.0	24.0237704356	6665.0
0.419027477349	601.214922224	0.000419027477349	10.4156755513	29.0557500462	561.854650951	0.0290557500462	7.45525225127	59.8557540805	25.4817981409	0.0598557540805	0.833817832673	4.0	24.0206690408	10874.0
1.42734690243	969.047388734	0.00142734690243	0.913869821515	56.3331947284	86.3468527447	0.0563331947284	1.03636909579	37.4314030996	102.777181118	0.0374314030996	7.99019232633	6.0	24.0223046455	11204.0
9.62371819126	604.535114041	0.00962371819126	11.8795258193	10.9205038694	16.8243010944	0.0109205038694	11.5802492237	0.994268153924	18.906925492	0.000994268153924	0.353340766952	7.0	24.0291281336	22230.0
5.24668567811	9.82625458792	0.00524668567811	8.37284062494	21.1533119391	79.9813462252	0.0211533119391	44.2804513337	2.93926470124	223.303297569	0.00293926470124	19.510215231	7.0	24.0245125368	21527.0
11.4386927276	10.5669862484	0.0114386927276	148.673923729	5.74768765092	292.627479467	0.00574768765092	5.76063459199	21.8021319957	359.195326585	0.0218021319957	11.887458305	7.0	24.0023197092	2839.0
25.3067583324	237.989320323	0.0253067583324	0.884280124404	64.914284767	53.7648932531	0.064914284767	49.0448282273	3.30610431408	605.897552544	0.00330610431408	0.746881186129	5.0	24.021470333	10356.0
26.920886816	253.557745018	0.026920886816	3.43807983138	10.3595451516	85.2021257155	0.0103595451516	5.35676066557	6.37675295963	112.597830154	0.00637675295963	4.79125475594	6.0	24.012877271	8516.0
1.85981368538	134.72018754	0.00185981368538	26.192156295	6.97734991322	67.6557160194	0.00697734991322	52.1754478123	4.53722680579	17.1420661567	0.00453722680579	56.7170048782	7.0	24.000438883	16204.0
38.4966727328	165.949881136	0.0384966727328	48.8360211814	4.62020231981	62.0565811727	0.00462020231981	0.393269580127	19.4431093272	271.211763923	0.0194431093272	1.91036208225	7.0	24.0113331837	11531.0
5.25349182267	8.89826978798	0.00525349182267	0.635938014809	4.18550657865	206.369113381	0.00418550657865	39.3916734972	17.9177977588	935.775015534	0.0179177977588	92.9281720938	6.0	24.031683776	20879.0
10.6254243525	311.974320509	0.0106254243525	7.8577400885	23.0175773405	21.9266406356	0.0230175773405	2.08560868124	2.63153716356	129.366154849	0.00263153716356	17.8463939012	7.0	24.0000220269	15.0
1.28777402836	7.12069343276	0.00128777402836	32.9767154567	1.91365032802	570.764155298	0.00191365032802	28.9770253948	19.2217850933	167.364250066	0.0192217850933	10.7292462681	5.0	24.5394632451	11437.0
40.5430736163	231.952822481	0.0405430736163	107.863883977	4.95779299986	43.6049285217	0.00495779299986	26.675533902	32.7135610288	632.72670457	0.0327135610288	57.1740239853	7.0	24.0102701826	6305.0
1.01678379035	97.1780180654	0.00101678379035	55.1831339168	1.52140962251	134.67645722	0.00152140962251	0.485668527347	13.6670302203	41.351598441	0.0136670302203	58.2360303484	3.0	24.00451711	2528.0
13.3721547996	442.885198767	0.0133721547996	1.63119250993	70.2777968633	27.5996674189	0.0702777968633	60.5876236129	0.917209173884	203.423439764	0.000917209173884	5.0453983338	5.0	23.9798583871	7086.0
3.46043698792	3.34672235973	0.00346043698792	0.219126382148	1.4247594946	16.7716124763	0.0014247594946	0.607495226822	1.2306397177	57.8942928637	0.0012306397177	0.610959177474	6.0	24.0032154641	5516.0
8.79627740088	153.83627527	0.00879627740088	2.30037339595	10.5919014482	22.5855497976	0.0105919014482	12.4830492011	1.01064635647	62.3607045504	0.00101064635647	6.62767859807	5.0	24.025683647	21917.0
39.3301665457	350.708174334	0.0393301665457	177.533259307	11.8187234059	116.650553296	0.0118187234059	78.3219197782	15.6564833273	797.354145772	0.0156564833273	7.64030706614	6.0	24.0131643132	20586.0
73.3437282135	299.525391513	0.0733437282135	110.175202331	3.51888123205	989.139882149	0.00351888123205	1.57903702412	209.35057876	494.917764192	0.20935057876	2.96962456299	6.0	23.9906393808	18682.0
0.939908011615	70.882567846	0.000939908011615	0.10478825942	6.34864548526	720.037035284	0.00634864548526	33.1105389826	115.882684301	136.633578551	0.115882684301	29.0628592843	5.0	24.042882829	4643.0
43.8185840055	392.507601229	0.0438185840055	22.4976081475	17.4079626653	37.1260046561	0.0174079626653	0.685329668626	11.3728008016	522.702372326	0.0113728008016	0.93042611707	7.0	24.0013122878	21291.0
38.6173557143	438.197874151	0.0386173557143	0.402470177906	217.650233605	584.263942148	0.217650233605	46.8476329268	5.44973122394	510.011894966	0.00544973122394	0.145298809668	7.0	24.0257034641	1736.0
31.0815195582	714.881798785	0.0310815195582	3.57870281293	3.9229126847	37.1673663972	0.0039229126847	18.9192100973	1.99044790137	159.439047292	0.00199044790137	4.43049722309	6.0	24.0336127267	17526.0
1.31482621474	149.785609231	0.00131482621474	0.609957903165	40.1558309596	121.378545125	0.0401558309596	2.96650350182	13.2506696797	20.5173543777	0.0132506696797	0.175630306399	7.0	24.0086110063	7436.0
5.2760090612	349.29849229	0.0052760090612	0.417097933638	29.2104452717	203.312549587	0.0292104452717	0.79430271181	48.8332896735	201.421119506	0.0488332896735	49.6154304311	5.0	24.0032450278	16481.0
26.1830809132	550.458350478	0.0261830809132	38.0842676241	3.26798473147	118.197640933	0.00326798473147	2.57608545302	37.7303927123	216.75356624	0.0377303927123	9.70421916636	6.0	24.0383624997	18668.0
14.9135442336	113.617413264	0.0149135442336	17.2728549143	8.77561823938	377.215511449	0.00877561823938	27.8776265008	10.0721834805	10.8954288426	0.0100721834805	38.1751376191	7.0	24.0029919931	22126.0
8.67183392723	7.58015362097	0.00867183392723	0.343833805095	1.95942754367	176.423994391	0.00195942754367	1.99596417514	5.66445461135	90.1912799709	0.00566445461135	1.48408222132	4.0	24.028090858	11586.0
1.02331901943	136.183676658	0.00102331901943	76.2891850987	26.1302121966	506.500229659	0.0261302121966	43.5641827626	32.6816473705	100.608369235	0.0326816473705	6.17284039332	5.0	24.0818570113	23401.0
20.2894492569	79.990350823	0.0202894492569	5.31435175238	13.0880973856	887.481288169	0.0130880973856	45.4862969145	9.599002523	49.1388705558	0.009599002523	0.593059940395	6.0	24.0113589768	13793.0
53.6460630637	124.176625077	0.0536460630637	6.67217424686	16.1587308852	590.889578509	0.0161587308852	9.17558248607	26.2075063333	238.354872639	0.0262075063333	170.712171221	7.0	23.9994488698	16556.0
1.89173247653	275.381029587	0.00189173247653	44.2043360939	1.10332309118	8.12662563185	0.00110332309118	0.0471940860032	8.11264328163	37.4895573494	0.00811264328163	12.2993216559	7.0	24.06024913	18966.0
2.41205216215	893.537767217	0.00241205216215	3.29280102819	32.9327951622	206.863775842	0.0329327951622	0.0334780639578	99.3747440628	28.2086860952	0.0993747440628	1.41439956181	7.0	24.0278617555	23192.0
18.9634908872	590.636846076	0.0189634908872	0.387021583858	326.034115921	901.989470665	0.326034115921	74.7762518892	6.24480092574	367.791134366	0.00624480092574	0.277976403257	7.0	24.1059423877	21951.0
31.045747786	4.46238006285	0.031045747786	0.457605932799	1.01773255288	105.072372423	0.00101773255288	10.7813032889	4.32382783725	543.973206338	0.00432382783725	0.768549793653	4.0	24.0190387904	9984.0
70.4660462325	222.048895085	0.0704660462325	9.59865982022	2.78291179307	494.326116875	0.00278291179307	0.448739962267	33.0627428118	138.213598155	0.0330627428118	1.32944800183	7.0	24.0031235234	3616.0
2.39244873512	178.594131167	0.00239244873512	0.959870358658	4.64713983845	613.703911311	0.00464713983845	25.698189547	22.140284943	32.2771964425	0.022140284943	3.00115280114	3.0	24.0167773542	8202.0
3.56133452366	2.88066792792	0.00356133452366	7.4046481795	1.68601439578	90.5703474543	0.00168601439578	13.2881856348	2.72563148779	80.9637183819	0.00272563148779	0.879024297024	6.0	24.0005042651	15480.0
33.2070591332	205.375571049	0.0332070591332	17.5060893169	1.88491574162	50.4652756115	0.00188491574162	41.3685184753	1.02979521629	52.8153067439	0.00102979521629	2.8840357925	6.0	24.0212787929	3840.0
8.27871059381	207.602688933	0.00827871059381	13.0908357563	4.84118217649	234.059342955	0.00484118217649	2.72996579275	68.4822658993	112.625493205	0.0684822658993	296.304909295	5.0	24.0061850459	6130.0
15.1244747985	13.581706381	0.0151244747985	0.210420949734	6.21533004691	314.55419575	0.00621533004691	3.80236984182	11.0551572908	273.894622142	0.0110551572908	30.376628111	6.0	24.0096774988	16916.0
1.31653838758	199.778161994	0.00131653838758	28.4743590028	2.14305224811	334.374000364	0.00214305224811	0.341346378331	80.5200987443	56.0531063789	0.0805200987443	18.5466555211	3.0	24.0137626471	5521.0
4.9022368352	27.7870202133	0.0049022368352	19.1230169384	7.30053408758	567.994418409	0.00730053408758	3.41330191193	21.7371855096	378.521321047	0.0217371855096	19.8108436039	5.0	24.1119024587	11726.0
87.771306186	106.507505427	0.087771306186	0.661360610793	5.98588677205	373.484240318	0.00598588677205	0.550452817354	54.6119611919	409.299437216	0.0546119611919	0.728039604424	7.0	23.9894396365	4088.0
17.7623110172	241.271965325	0.0177623110172	1.79039097493	41.4610718911	661.235435718	0.0414610718911	2.51396095387	22.8340144734	84.721684695	0.0228340144734	0.147239925897	7.0	24.0182991069	17866.0
51.8888075579	195.771843722	0.0518888075579	15.1282506066	11.7030786455	693.890484686	0.0117030786455	106.293334489	2.43583249192	233.387914344	0.00243583249192	0.180662456044	4.0	24.0221523558	21965.0
1.08199108252	4.07992746303	0.00108199108252	0.658979977551	0.829900219298	339.060587309	0.000829900219298	10.9960154521	2.45401548943	10.4795375767	0.00245401548943	6.5762061464	5.0	24.0517030036	21108.0
35.6372660611	40.081642092	0.0356372660611	22.567528473	3.9740144415	392.010876202	0.0039740144415	1.20402710668	26.3852602236	647.564303756	0.0263852602236	9.72834341998	5.0	24.0174349332	21065.0
23.9537471604	157.917888251	0.0239537471604	24.6495450884	16.9733141075	339.931119244	0.0169733141075	0.941201743308	18.1038978648	307.245222459	0.0181038978648	2.67554377468	5.0	24.000907358	2687.0
29.1519674656	577.195083485	0.0291519674656	0.300712269569	173.989574339	117.267724457	0.173989574339	2.28244762912	5.49821178168	240.271164974	0.00549821178168	0.7081107303	7.0	24.0013006366	10204.0
1.89192441431	88.1889635834	0.00189192441431	1.04183065998	7.77364786503	54.919756525	0.00777364786503	7.12491423095	7.62289114969	36.9018486063	0.00762289114969	1.66658265049	5.0	24.0139139641	1827.0
2.71475320635	9.12487732253	0.00271475320635	0.275296883707	2.239324551	76.8539239078	0.002239324551	0.525987252869	9.78347353651	33.0652438919	0.00978347353651	0.210059920599	5.0	24.0283508085	17052.0
5.67990792415	32.941331394	0.00567990792415	5.05330643322	6.98901905764	161.765839331	0.00698901905764	122.673386479	13.2367026198	759.094481333	0.0132367026198	1.62443414924	7.0	24.0357413056	18984.0
1.64305389622	80.723663615	0.00164305389622	2.28506335655	15.0915601852	315.09638159	0.0150915601852	1.17546051733	2.97520614156	28.7055515645	0.00297520614156	9.26681345663	5.0	24.0205579324	10818.0
1.66439377419	30.7473144456	0.00166439377419	46.2690839003	3.04752709416	77.0865657233	0.00304752709416	63.3152518828	10.5868930583	42.4692068613	0.0105868930583	9.25045705431	6.0	24.0002496221	20241.0
149.176695874	59.7308304522	0.149176695874	177.196470953	6.96155432944	547.51639724	0.00696155432944	2.76724163561	13.1222396452	215.945226199	0.0131222396452	68.9204353616	7.0	24.0243360028	4766.0
2.46290483264	14.1560852622	0.00246290483264	23.8305953143	4.63039132234	298.706450349	0.00463039132234	11.2532611061	8.89668289967	62.3045449891	0.00889668289967	3.17801896535	6.0	24.007509204	1328.0
20.1988430295	26.0154014405	0.0201988430295	0.731900080248	6.2223608518	205.067447195	0.0062223608518	7.4253521538	5.79033373086	504.870417687	0.00579033373086	4.7744397684	4.0	24.0298611644	8619.0
10.24245895	924.425340744	0.01024245895	0.510903907033	33.8920845932	3.00133364201	0.0338920845932	0.874352787558	0.837502957656	109.072182435	0.000837502957656	1.80437335317	6.0	24.044867787	8387.0
0.771147242617	33.6022492287	0.000771147242617	7.47769951805	1.39208231759	15.9065921219	0.00139208231759	2.13546798299	6.40183403189	32.0795002011	0.00640183403189	5.1158420373	6.0	24.0305327122	2796.0
222.619406019	45.7871345936	0.222619406019	3.39860940174	2.95498319807	106.456152684	0.00295498319807	1.71282010093	3.45292823134	186.163857342	0.00345292823134	3.52106279754	7.0	24.0420590261	4976.0
160.358590604	130.826063215	0.160358590604	0.895409335645	16.2150163431	140.313080613	0.0162150163431	12.0909008047	4.0471062215	368.582431199	0.0040471062215	1.28740309672	6.0	24.0248641471	3137.0
12.8595381634	345.844843039	0.0128595381634	23.7585805243	66.0323388153	186.895031711	0.0660323388153	5.26321831708	6.73082497932	80.5020492345	0.00673082497932	14.6691795872	6.0	24.0234897528	23424.0
161.854504942	129.408254296	0.161854504942	2.24319204765	15.2715262261	140.356593873	0.0152715262261	0.51304554345	5.57544183945	789.452553836	0.00557544183945	0.243112057594	6.0	23.9977552453	13352.0
1.25902965509	646.940032255	0.00125902965509	0.0566708865558	243.282405802	54.4124620834	0.243282405802	3.49245459635	5.54619805296	118.033285537	0.00554619805296	3.67632545022	7.0	24.0189533721	10125.0
5.42081057699	609.554196929	0.00542081057699	2.60489590839	231.501146285	806.549703648	0.231501146285	4.76976879286	23.8022647634	135.938562075	0.0238022647634	3.29929426933	6.0	24.0113475102	6474.0
20.7139238487	258.232157214	0.0207139238487	2.01170797271	67.8192436365	207.857781109	0.0678192436365	0.581591623382	3.41824592801	569.651556747	0.00341824592801	66.1165379849	6.0	24.0223410907	22339.0
33.6639999678	251.733085351	0.0336639999678	16.332354375	8.53127520283	120.188753491	0.00853127520283	4.64360576144	13.1106040047	746.451864213	0.0131106040047	6.21161795589	4.0	24.0216998529	5609.0
4.19129618293	81.5197521335	0.00419129618293	1.53394311725	11.5809853321	496.644359512	0.0115809853321	0.736271108029	10.7392361809	66.2630735605	0.0107392361809	5.09338528575	4.0	24.0486047307	13436.0
4.89259387764	26.1058075687	0.00489259387764	83.8932395431	2.58885647871	99.8405767481	0.00258885647871	5.71664000433	1.67669484054	305.799791623	0.00167669484054	72.5088441932	4.0	24.0149243099	17026.0
7.49672427352	76.4826921756	0.00749672427352	40.8227181755	4.98928191026	62.7305811614	0.00498928191026	74.5037652269	9.63621147663	180.664526495	0.00963621147663	60.9083715262	7.0	24.0003340279	13121.0
13.9071711592	320.127472484	0.0139071711592	7.69975606156	74.7701215685	101.0842157	0.0747701215685	6.48806704027	6.48740327601	200.493327216	0.00648740327601	2.23373995509	7.0	23.9995448342	6823.0
3.65476410452	246.658802499	0.00365476410452	53.7053330855	4.17548855139	406.720808145	0.00417548855139	5.4293986027	234.392785539	17.5203082417	0.234392785539	107.988964534	7.0	24.0282504374	15856.0
12.1416488568	8.51003817336	0.0121416488568	0.0926190956591	5.15969405	214.485050779	0.00515969405	6.51396356921	7.13822476206	684.922885893	0.00713822476206	18.6500151039	5.0	24.0399590132	17219.0
2.76527700654	179.164367846	0.00276527700654	1.50787490046	14.0795781402	248.214945706	0.0140795781402	11.8703276758	16.8929551797	10.6991926337	0.0168929551797	0.195415712966	7.0	24.0036475606	4084.0
3.16624632719	103.39423776	0.00316624632719	14.2085196287	29.7510309686	767.264009725	0.0297510309686	10.0287525771	28.1285669679	209.590019931	0.0281285669679	105.425507216	5.0	24.014281082	18067.0
10.9789795391	9.39568228829	0.0109789795391	2.32805190233	1.01540009233	112.892336177	0.00101540009233	78.7895694549	3.18334721635	73.7802231841	0.00318334721635	78.0253947197	6.0	24.0278462043	18126.0
64.9539821459	540.588865643	0.0649539821459	1.42209465877	55.378914617	257.576951631	0.055378914617	3.6697444823	10.9397130325	471.682697004	0.0109397130325	10.2668980171	5.0	24.0019443634	21771.0
68.7478119381	47.0402093983	0.0687478119381	8.88065639194	2.82044886761	314.819368297	0.00282044886761	49.0565364905	6.96742773247	405.173838571	0.00696742773247	115.274777759	5.0	24.0005761379	1816.0
14.1045538708	514.381252898	0.0141045538708	0.760978909813	40.2411977377	12.1804305824	0.0402411977377	12.7017482637	3.01249763919	310.743943435	0.00301249763919	6.50856479873	7.0	24.0007532524	22170.0
2.0596683097	41.1652843489	0.0020596683097	7.90399543706	1.66237635534	16.915040737	0.00166237635534	4.87926384475	1.71706315318	34.2688274325	0.00171706315318	3.69423214413	4.0	24.0015592241	7768.0
2.10573585452	343.739557304	0.00210573585452	11.2179721898	3.69798562913	131.747956046	0.00369798562913	0.409573663413	11.0725120936	32.8289427895	0.0110725120936	13.713365274	3.0	24.0147321465	11522.0
1.66808413176	18.4595124841	0.00166808413176	0.200765942771	7.2505888811	74.9894198936	0.0072505888811	6.8021410343	8.22743197121	430.793230459	0.00822743197121	4.03242462942	7.0	24.0817852345	8964.0
3.01816498318	17.9237199021	0.00301816498318	6.5915590264	1.50547279359	43.8788830817	0.00150547279359	4.15191256288	2.61932286031	19.1986536139	0.00261932286031	34.5898989163	7.0	24.0123717265	23198.0
10.7774267208	80.2193650608	0.0107774267208	50.443781383	1.72472390511	213.535206547	0.00172472390511	0.178442009487	11.5444723375	17.1410720964	0.0115444723375	16.8233520742	6.0	24.0373350954	2313.0
2.9462113791	63.8597204363	0.0029462113791	19.0469118016	2.55872917217	14.4698604591	0.00255872917217	49.8133200891	2.78106289656	23.3636064148	0.00278106289656	0.613908439876	7.0	24.0071133587	21761.0
13.7808053417	279.402167555	0.0137808053417	7.51787909028	6.43207936674	424.199505784	0.00643207936674	13.119060234	152.722019117	63.974921862	0.152722019117	6.71003073631	6.0	23.9819332346	16477.0
1.62186406706	688.625891494	0.00162186406706	16.5713082867	80.9297712324	115.70341208	0.0809297712324	6.08635558533	8.90070241054	21.3597999279	0.00890070241054	0.285633047714	5.0	24.0213414869	10731.0
26.9570499655	31.3290917092	0.0269570499655	75.8143659897	6.83516864272	167.669090162	0.00683516864272	32.1651961584	9.74700933217	803.584980418	0.00974700933217	136.294666004	7.0	24.0028569158	1390.0
32.0648021859	223.893608462	0.0320648021859	1.66823958921	55.4291215228	516.020530439	0.0554291215228	483.375428819	17.8120525137	579.457642468	0.0178120525137	52.4589439022	7.0	23.99512565	21348.0
2.03648772856	382.607214087	0.00203648772856	0.155823375914	68.2926736989	949.06126525	0.0682926736989	2.34471558774	133.53089297	232.962592641	0.13353089297	123.406105158	5.0	24.0155304153	10345.0
3.27808798834	66.9490181598	0.00327808798834	92.285666349	1.30365708846	194.285772189	0.00130365708846	68.2304506061	24.9406731998	15.1960700275	0.0249406731998	38.8975678326	6.0	24.0080621898	16540.0
0.91497289246	49.746581925	0.00091497289246	0.612607188147	1.13076482201	238.884990076	0.00113076482201	0.0564656881899	109.984822194	14.8947789535	0.109984822194	7.2355206999	5.0	24.0171556638	22158.0
32.8400845646	312.280502466	0.0328400845646	16.5133455531	1.59114795998	6.45248586382	0.00159114795998	0.0508394322715	0.951323318119	119.163332672	0.000951323318119	0.980541659392	6.0	24.0307230911	9735.0
8.10470821295	62.0171994966	0.00810470821295	15.2569186432	5.29468716039	310.294576354	0.00529468716039	2.95020469032	84.6208621893	247.728520523	0.0846208621893	117.040654605	7.0	24.0009041148	13100.0
4.93880695884	6.96575312047	0.00493880695884	0.129095645123	0.675187317675	213.940334927	0.000675187317675	2.96145401173	45.0795750538	205.503931935	0.0450795750538	50.1986331052	5.0	24.0040664596	12650.0
13.9216541979	108.129594997	0.0139216541979	167.955937564	21.3169700226	160.701586268	0.0213169700226	29.1724499686	35.38975887	412.298801798	0.03538975887	1.58371449933	7.0	23.9994870199	9334.0
26.0134390095	94.1599589589	0.0260134390095	3.68476026911	2.24585562807	672.378784333	0.00224585562807	1.31133815	67.0675853801	176.779894323	0.0670675853801	1.3039982407	4.0	24.0211485895	7538.0
13.6501714379	18.2432039833	0.0136501714379	18.1942360755	9.66486464383	265.097516167	0.00966486464383	26.1586534239	8.61545943434	464.458549911	0.00861545943434	12.4885887119	6.0	24.0032028061	17093.0
7.17501594566	70.0083589904	0.00717501594566	28.6418056318	8.14743110714	439.29686435	0.00814743110714	26.6648069487	7.02158280059	255.949053873	0.00702158280059	10.120244328	4.0	24.0078215008	4934.0
24.8570900374	179.527212153	0.0248570900373	11.8046141706	15.4903652591	63.3824066926	0.0154903652591	0.24992763512	5.84888214858	168.456308247	0.00584888214858	0.338603994508	6.0	23.9980579766	233.0
25.8851650266	260.035822181	0.0258851650266	26.4434747481	2.99131246287	331.515515788	0.00299131246287	27.164151009	10.9124890696	66.4040497843	0.0109124890696	2.7145842399	6.0	24.0033936287	20189.0
10.1599694898	379.667399032	0.0101599694898	0.388670713691	110.285201015	53.3550325273	0.110285201015	1.88028593115	3.27338297031	473.738052252	0.00327338297031	12.5216423098	4.0	24.0416410942	3044.0
1.07941520387	121.585255393	0.00107941520387	49.6944992844	1.03184489723	52.8814016302	0.00103184489723	0.106732731223	9.82337182836	14.9260879197	0.00982337182836	19.508994374	4.0	24.0149304489	10382.0
60.452350006	221.534926361	0.060452350006	42.0256976783	9.08225549091	55.3276180754	0.00908225549091	38.188622328	4.98165407014	376.289668305	0.00498165407014	0.310949850011	6.0	24.0053651985	17437.0
19.1862392147	58.4329173361	0.0191862392147	143.963760599	6.65480133646	494.027751023	0.00665480133646	8.03962949792	3.64357749342	492.392410634	0.00364357749342	6.54723717734	5.0	24.0180412661	10549.0
16.2011721781	879.348034291	0.0162011721781	0.190468929958	138.920738606	34.9360749005	0.138920738606	4.94192983618	4.13262963585	492.735889278	0.00413262963585	34.584463396	6.0	24.0163067092	8003.0
3.57798083812	21.868328246	0.00357798083812	0.813472346739	6.25267506212	28.2960401171	0.00625267506212	27.9446011237	1.51874676086	458.174646437	0.00151874676086	1.76688188335	5.0	24.0780995161	1577.0
28.131842887	866.926333263	0.028131842887	1.79557166881	19.6752064488	63.7140681392	0.0196752064488	1.70352961457	49.6468217563	369.259884412	0.0496468217563	9.46866067124	7.0	24.0628307293	20603.0
4.00357327707	76.4073638324	0.00400357327707	6.34706699352	3.12830450118	16.3387226184	0.00312830450118	3.39896798225	2.8194106205	207.780068306	0.0028194106205	3.7636837951	4.0	24.0111592925	12216.0
19.7839650693	357.532374274	0.0197839650693	3.82943835533	8.11031687486	6.10429680825	0.00811031687486	6.11869402622	3.16642447297	923.583716439	0.00316642447297	17.8833088401	6.0	24.0681648463	11738.0
26.8496747679	2.6531719867	0.0268496747679	0.91884015977	1.5232130415	513.484273343	0.0015232130415	17.7993543265	11.1780794701	458.534920834	0.0111780794701	0.173402408504	6.0	24.0352862012	3187.0
6.12430246525	371.972166207	0.00612430246525	18.9190964724	30.3989727635	620.96258019	0.0303989727635	2.38970207777	37.4380758404	41.6185572037	0.0374380758404	26.1195770577	6.0	23.999615874	23383.0
1.62969937962	107.142648708	0.00162969937962	45.8677472529	3.61701872516	268.281907119	0.00361701872516	12.7428485649	53.2100930285	9.150871742	0.0532100930285	0.957701901802	7.0	24.0043103081	16322.0
1.75118309409	18.9532598897	0.00175118309409	1.20176577272	2.74907932148	9.91506337505	0.00274907932148	1.48060306696	2.45468932316	136.469099797	0.00245468932316	12.3059469567	5.0	24.034662685	20648.0
13.649314046	227.12697381	0.013649314046	133.433304381	133.179880971	16.3320958697	0.133179880971	3.273626936	3.05653993311	340.158081923	0.00305653993311	3.95035610762	7.0	24.0034902992	9354.0
0.524476524532	55.6908106814	0.000524476524532	1.63628312047	4.41500766503	181.311198212	0.00441500766503	3.35242875243	28.5039697746	7.08217982334	0.0285039697746	2.90325602457	6.0	24.0034566726	9316.0
7.99165663468	493.944034654	0.00799165663468	13.1728313959	29.9963367746	13.6551462114	0.0299963367746	59.023975498	0.874539760408	334.601945195	0.000874539760408	8.6113541197	4.0	24.0201606497	5320.0
2.92314406463	92.6156994791	0.00292314406463	14.5224084401	64.2635399911	152.44107293	0.0642635399911	10.7105610712	28.8288908883	146.746282116	0.0288288908883	35.231406297	6.0	24.0097377349	10127.0
35.7462812043	220.488870533	0.0357462812043	40.3345308714	18.3167070208	710.622763119	0.0183167070208	0.233983444613	62.5548571981	258.922198144	0.0625548571981	1.0894599145	7.0	24.0184901913	1814.0
0.658304278967	38.1662201483	0.000658304278967	1.19784256466	0.937214861245	6.84309176803	0.000937214861245	0.154397624691	0.777780136992	1.51501750768	0.000777780136992	0.2583926616	7.0	24.0304862157	20804.0
2.21596962213	57.4268998608	0.00221596962213	0.0801665164317	13.4793423483	45.0130148283	0.0134793423483	1.25153558441	7.1463772034	140.374180109	0.0071463772034	2.50429536172	5.0	24.0294725536	21131.0
2.75006758309	40.6376274728	0.00275006758309	15.9026714883	2.28185744343	70.2412784607	0.00228185744343	28.6660118288	2.40001785859	27.7169590643	0.00240001785859	0.522549135882	4.0	23.9757714024	16070.0
4.99284820349	90.7606833162	0.00499284820349	38.9910996558	1.22532081244	659.789369954	0.00122532081244	0.0934109229801	213.366840461	49.1036615085	0.213366840461	0.769325170904	5.0	24.0116975954	17520.0
2.02043234681	66.8298338277	0.00202043234681	7.9444207327	1.18685581432	180.066474794	0.00118685581432	0.406741376361	6.92607080355	1.62315477713	0.00692607080355	0.766820872627	7.0	24.0392198385	2467.0
67.8173133732	253.217918856	0.0678173133732	0.622164424502	11.1292810069	8.95541175962	0.0111292810069	95.8893376521	1.17893142818	809.425397082	0.00117893142818	15.9454563029	5.0	24.0244961138	2962.0
11.6756758283	683.984907422	0.0116756758283	42.508824943	55.8482954976	328.299019963	0.0558482954976	2.00940992563	3.42560190387	166.150297449	0.00342560190387	77.1888330577	5.0	24.0200398133	8113.0
1.49804499693	97.5989841376	0.00149804499693	1.24621954086	5.06036341812	348.076353946	0.00506036341812	0.825540900262	220.7101674	150.769039071	0.2207101674	31.5935631794	7.0	24.0065727978	9781.0
21.4341396216	715.483971066	0.0214341396216	7.30114107419	17.71140029	139.342510991	0.01771140029	114.850087508	5.64273772552	180.255741383	0.00564273772552	4.35325368809	4.0	24.0328375359	9758.0
18.2697580634	87.8131083604	0.0182697580634	34.3587088162	4.01608621703	58.3547933491	0.00401608621703	22.8644329216	5.41319986092	172.759135413	0.00541319986092	1.76286478629	6.0	24.0000398037	9266.0
82.9377345201	566.220271764	0.0829377345201	1.18853057695	10.2450024177	805.882530938	0.0102450024177	16.8684651007	129.410393104	778.655422341	0.129410393104	108.520967221	7.0	24.0123744752	16983.0
3.85661715275	14.6476282342	0.00385661715275	2.3697672504	3.94607079338	104.660260223	0.00394607079338	0.865187978868	27.486691552	77.8586456219	0.027486691552	1.22617713991	7.0	24.0086333179	18122.0
7.11443768895	47.5966622009	0.00711443768895	7.61110723362	9.97223874593	376.083616781	0.00997223874593	5.38969869295	15.0061187447	451.295705137	0.0150061187447	28.9454989165	4.0	24.0117515648	5484.0
4.38159144968	771.121712508	0.00438159144968	134.044394943	21.2980127297	278.584111445	0.0212980127297	4.44784441085	11.4447720375	34.2170860469	0.0114447720375	71.8026939455	5.0	24.0043633635	13881.0
31.9168721707	38.6089488802	0.0319168721707	5.14940726961	2.74345332226	53.9229301061	0.00274345332226	16.3254064451	0.777650679606	674.667202297	0.000777650679606	5.16872316629	3.0	24.0340171185	3060.0
3.24544007276	94.5662929756	0.00324544007276	1.27874415087	9.18594247249	105.266884333	0.00918594247249	47.8180352677	2.6520552978	5.91260072701	0.0026520552978	0.376641997018	7.0	24.0153681437	20861.0
2.48471959192	39.0379286613	0.00248471959192	40.2390055709	0.859878864808	34.4041202182	0.000859878864808	12.5267090142	0.718632726706	15.4703974186	0.000718632726706	40.5450370695	4.0	24.0054710194	19188.0
1.42878994561	2.28245600203	0.00142878994561	0.16833288387	2.90004859821	420.373288489	0.00290004859821	9.4989954295	12.0733090008	98.8367782966	0.0120733090008	8.2274190481	7.0	24.0755795646	11142.0
1.46825471197	389.599315243	0.00146825471197	3.6374042616	21.8785435122	128.785758712	0.0218785435122	0.386260861853	54.1844289332	54.1772066285	0.0541844289332	9.23121537649	6.0	24.0176715865	15757.0
5.56598990327	17.9948342421	0.00556598990327	12.5057650465	0.825422239591	144.590963923	0.000825422239591	0.914782491434	40.2128868589	50.6211287732	0.0402128868589	0.520956205715	7.0	24.0665152102	17644.0
62.0945049246	293.454561747	0.0620945049246	4.59963341037	7.93892073089	10.051746511	0.00793892073089	0.199177914485	0.699212434536	330.971705647	0.000699212434536	4.15043550356	4.0	24.0306359574	16479.0
15.4942107882	65.0124672131	0.0154942107882	6.85943542994	17.1942360303	312.680278349	0.0171942360303	160.975721867	37.8687935802	808.870920532	0.0378687935802	414.833552917	6.0	23.9995911932	3342.0
43.4320606867	280.252744018	0.0434320606867	7.84850923738	10.7719316433	218.690775635	0.0107719316433	14.4604271181	27.944663116	901.152191509	0.027944663116	89.139964911	5.0	24.0014270631	4899.0
6.33183382144	30.129869221	0.00633183382144	0.504429820446	10.1044453657	61.1691576639	0.0101044453657	12.0391788549	7.08505936094	128.252045723	0.00708505936094	0.434334401278	7.0	24.000857077	5938.0
16.1804118173	503.350575787	0.0161804118173	32.9135955477	13.3538551598	190.650695196	0.0133538551598	216.692974806	3.38935420819	25.3093811399	0.00338935420819	0.533479604341	6.0	24.0074947375	20507.0
18.4157613254	738.74813708	0.0184157613254	12.5987965601	3.10433892478	250.908951173	0.00310433892478	0.0376465265394	78.1793665672	178.568796251	0.0781793665672	4.71413599117	6.0	24.023087632	3005.0
59.8725475289	121.152772647	0.0598725475289	1.2948585173	2.17871106776	401.375367536	0.00217871106776	0.602844555696	30.0235404384	154.328778114	0.0300235404384	1.88202714057	7.0	23.9945626352	9990.0
5.35959313534	15.710675583	0.00535959313534	0.085177649953	7.49132580077	403.476607603	0.00749132580077	16.6818000233	20.3419277938	138.285276937	0.0203419277938	0.114474161588	6.0	24.0319648458	3279.0
0.974396659029	117.182650502	0.000974396659029	2.16972061504	0.75915118125	3.16748764858	0.00075915118125	25.8264352649	1.23093247345	7.90783282963	0.00123093247345	13.3041093831	7.0	24.0600333069	11071.0
1.09037249085	19.5199584976	0.00109037249085	5.17295286229	1.48659090278	101.688908869	0.00148659090278	3.78688415271	1.0769482861	5.51595868494	0.0010769482861	2.85381585743	4.0	24.0778044178	12377.0
1.6961209966	112.850050047	0.0016961209966	0.525752697442	1.26783213947	110.714880593	0.00126783213947	11.539906607	8.46921530923	12.04342157	0.00846921530923	2.78370012936	5.0	24.0218181099	1612.0
5.57914467557	73.3624777618	0.00557914467557	1.25333079198	13.8484605891	905.227752473	0.0138484605891	86.7004486012	37.4119315946	683.565045003	0.0374119315946	34.6089727827	4.0	24.0446218022	21912.0
8.71850416409	155.255260841	0.00871850416409	3.75473991208	4.49865405034	329.970413152	0.00449865405034	11.6908092659	59.9439006847	187.358876052	0.0599439006847	19.8272731294	4.0	24.0313229479	4919.0
0.876006908329	95.9773347841	0.000876006908329	3.3139051726	6.5813214039	139.244151329	0.0065813214039	2.4211597522	8.59036409524	8.17087715069	0.00859036409524	1.20700357069	4.0	24.0067344363	12232.0
2.39681235927	274.119607095	0.00239681235927	1.99978375333	6.81867056453	173.493419803	0.00681867056453	88.5123061295	28.7491246622	16.7400376509	0.0287491246622	7.4526864183	5.0	24.0344790538	4385.0
29.2916747537	139.39814759	0.0292916747537	1.40993246324	18.9618530277	955.866495147	0.0189618530277	24.9533126294	50.0686864918	236.326194015	0.0500686864918	1.63674926661	6.0	23.9976104057	462.0
38.5914934711	852.282418821	0.0385914934711	1.55816152249	126.616661696	25.5829385583	0.126616661696	0.949983232045	1.36847552556	230.73358769	0.00136847552556	0.362903201172	6.0	24.0033478214	7420.0
37.2616324648	125.888108616	0.0372616324648	62.7662963407	4.15527050624	201.241327223	0.00415527050624	5.14859798781	2.5746251291	77.7220197234	0.0025746251291	24.1108319924	5.0	24.2421166927	20781.0
1.52423337383	331.563788824	0.00152423337383	2.8971057876	13.0740979561	33.9021333215	0.0130740979561	23.2735307508	0.928727719058	2.15653518501	0.000928727719058	3.65263194743	7.0	24.0044319356	19547.0
3.13322713435	29.3397833684	0.00313322713435	2.79945942325	4.29635304226	468.900451639	0.00429635304226	10.4371167997	70.3422680629	340.564751766	0.0703422680629	55.4775387594	5.0	24.0190724609	1292.0
11.346573812	19.0588475545	0.011346573812	0.301173198749	4.54367257861	42.7606153303	0.00454367257861	58.9089454167	3.63150466438	788.09464057	0.00363150466438	1.08979607222	6.0	24.0525653119	12095.0
16.6260819657	238.267399297	0.0166260819657	5.6512895715	19.9122664649	593.920015194	0.0199122664649	26.9541570417	35.3228174902	138.30868257	0.0353228174902	1.44226132402	6.0	23.9929967631	21564.0
5.32843914784	12.6746291533	0.00532843914784	3.54118936187	0.971635206967	52.4673324827	0.000971635206967	16.0254777457	1.86118516911	49.7827047286	0.00186118516911	0.954653830142	4.0	23.9788988597	4597.0
73.2001250929	80.9321607241	0.0732001250929	43.7491914706	0.966745899326	133.716547449	0.000966745899326	0.922558786109	5.45722966664	120.40519394	0.00545722966664	7.16531868076	6.0	24.0039233561	77.0
1.65623662613	197.02991277	0.00165623662613	18.7205843251	17.6474309018	529.676118927	0.0176474309018	4.18624546883	9.84369298292	17.7153347569	0.00984369298292	1.2088073436	4.0	24.0136936002	22833.0
3.57681500025	339.635827417	0.00357681500025	0.179679597798	21.6323279428	10.3512460732	0.0216323279428	5.60164567822	4.1285373824	202.147957054	0.0041285373824	3.25088584261	6.0	24.0204862226	21205.0
20.1912085701	84.6857863078	0.0201912085701	300.829224122	6.21521778308	171.452332278	0.00621521778308	10.728415659	10.0391419744	933.459292804	0.0100391419744	14.9911309348	4.0	24.0149183405	14336.0
7.71283215468	122.813897073	0.00771283215468	0.282648761212	15.65047264	159.535174492	0.01565047264	15.6338201171	10.9572424152	52.3865864706	0.0109572424152	0.352580012554	6.0	24.0014766593	12781.0
11.0743693937	540.412241009	0.0110743693937	12.2710864383	15.1183971	12.5103640413	0.0151183971	0.0994956222793	2.22341427703	110.835835097	0.00222341427703	4.48175567978	4.0	24.0243622909	554.0
35.7199906888	5.50202450524	0.0357199906888	4.16940126737	0.886418401039	146.740306332	0.000886418401039	0.344032535799	9.16039491345	169.567201394	0.00916039491345	9.64867684045	7.0	24.0151416234	14035.0
20.848856338	185.885331516	0.020848856338	13.8613108017	4.25103808218	293.899726509	0.00425103808218	20.4996129561	88.3916094552	523.005318995	0.0883916094552	8.47606549972	5.0	24.0336167824	22828.0
9.35417143967	398.420447914	0.00935417143967	98.3179144377	6.49950717838	184.461049587	0.00649950717838	1.34022692179	74.8364789346	121.223003581	0.0748364789346	49.688478146	5.0	23.9750753511	9771.0
31.2715229012	68.7318393084	0.0312715229012	0.490387166304	6.25826940921	19.8812178774	0.00625826940921	5.77920096943	2.49982642293	337.372722955	0.00249982642293	4.76564260365	7.0	24.0267084026	12809.0
12.1462164534	26.8261045191	0.0121462164534	3.43095209749	5.89798380001	11.9108276733	0.00589798380001	16.3900572318	0.60155060843	313.215253986	0.00060155060843	8.34762618357	5.0	24.0009189249	16471.0
4.86485634889	376.516993638	0.00486485634889	9.40858614987	48.1732579746	62.8787295281	0.0481732579746	0.875589997803	11.1066875672	462.292600794	0.0111066875672	10.8041943779	5.0	24.0409878142	11051.0
5.88827650463	202.004267051	0.00588827650463	94.1710473824	5.12518004096	571.694293185	0.00512518004096	0.473604179965	41.1049444944	94.9626515168	0.0411049444944	89.0277789516	4.0	24.0078936877	19164.0
2.27618383786	114.158441164	0.00227618383786	1.411072787	2.44379093659	62.6438560551	0.00244379093659	0.530551815707	49.8167019672	50.3382195776	0.0498167019672	33.2690509225	5.0	24.0508213512	21317.0
18.879710324	4.16701144118	0.018879710324	57.7059443432	2.51370813597	94.0890327128	0.00251370813597	15.1505323818	1.18753308599	405.18351799	0.00118753308599	0.118658431128	7.0	24.0876462012	14110.0
28.2795245095	582.483010194	0.0282795245095	3.42772595828	15.1649512058	803.558474791	0.0151649512058	11.8511903959	184.973069589	332.813316235	0.184973069589	5.78259162984	5.0	24.0191299465	3281.0
11.2221859991	130.117992669	0.0112221859991	6.14159832469	16.8098972697	45.1027286824	0.0168098972697	55.7427244897	5.68052424606	376.405767334	0.00568052424606	0.742824414485	6.0	24.0204241567	16490.0
8.1551922431	290.586416704	0.0081551922431	46.8000837927	34.9097003175	6.68648742293	0.0349097003175	0.804032996638	1.53649748671	133.195567815	0.00153649748671	1.24461585064	7.0	24.0004484155	7469.0
10.1676167009	87.7869426044	0.0101676167009	0.878597523264	6.39687288732	79.6333121528	0.00639687288732	11.7298439579	11.9326104998	126.625951384	0.0119326104998	29.6353715294	7.0	23.9957484281	2500.0
4.89541738326	462.355458375	0.00489541738326	15.0675635232	3.13378840483	345.205433208	0.00313378840483	0.206876111333	33.2329879165	33.675612148	0.0332329879165	18.8409332613	5.0	24.0377511766	18165.0
2.76952541255	8.58878980283	0.00276952541255	120.088440985	1.77912161681	194.402156447	0.00177912161681	1.29338261163	14.8248820938	43.5490623053	0.0148248820938	0.183401395588	6.0	24.0165678911	6447.0
5.53492009783	36.4939936521	0.00553492009783	68.7029197768	2.13668161015	130.022505986	0.00213668161015	1.22910516069	10.5364635874	78.4309830461	0.0105364635874	6.75380110145	5.0	24.0081301284	4980.0
0.795470393222	236.208533644	0.000795470393222	2.99976628557	13.5681861669	39.6614427432	0.0135681861669	54.0404101706	9.7916310024	19.719028226	0.0097916310024	1.86617310435	7.0	24.0209768705	2853.0
24.8165769404	836.857778612	0.0248165769404	110.132247465	33.5760299755	274.892719307	0.0335760299755	34.9669842602	21.9569935616	696.120338974	0.0219569935616	53.1070631848	5.0	23.9991741527	3717.0
104.705889286	221.310911051	0.104705889286	26.26130212	10.1039422377	634.304029205	0.0101039422377	14.9547262079	4.24427557897	115.635358045	0.00424427557897	0.0574921725136	7.0	24.0695909104	7849.0
2.55685735512	40.624669531	0.00255685735512	2.29571963143	2.66111599763	414.490324986	0.00266111599763	40.3860533262	14.974240658	27.624643127	0.014974240658	2.08424321102	4.0	24.0119028741	8060.0
34.8743814184	181.910915472	0.0348743814184	22.3922351707	6.19088963725	6.36622793611	0.00619088963725	7.85994887465	1.47293340322	456.714854325	0.00147293340322	4.89238817522	6.0	24.0015819306	4696.0
27.1454508833	91.2136019368	0.0271454508833	1.87945375644	24.9741184854	408.499411237	0.0249741184854	62.3714208956	8.57591231238	84.9879220808	0.00857591231238	0.659351518484	7.0	23.9947180256	20474.0
32.7052995736	318.999439801	0.0327052995736	84.9193401726	42.0371698064	222.237267959	0.0420371698064	12.21783908	2.15506325295	213.64111718	0.00215506325295	0.292198591509	6.0	23.9886869123	1897.0
15.6298703218	264.360352908	0.0156298703218	263.721807531	28.4668858174	78.1590381034	0.0284668858174	457.067943599	13.634486634	601.079741668	0.013634486634	13.1730464724	7.0	24.0037726273	12625.0
49.8241348697	393.771325277	0.0498241348697	1.86908283481	51.7488094403	911.217454186	0.0517488094403	2.1005402737	33.4953748058	485.528114386	0.0334953748058	18.1395409105	5.0	23.9955507264	2220.0
8.30842118655	480.72496448	0.00830842118655	2.6870222428	30.2583606289	137.769731432	0.0302583606289	4.95911406626	16.8174337428	801.474008301	0.0168174337428	10.4546389164	4.0	24.0203710458	19948.0
3.76334193494	182.060106109	0.00376334193494	46.4705488968	9.80400242297	270.38426413	0.00980400242297	0.321259832829	81.1581786293	64.6585648276	0.0811581786293	1.22853734118	6.0	24.0051272404	4979.0
7.007958743	382.566817845	0.007007958743	0.189704886813	132.90825769	578.881791988	0.13290825769	69.0484804222	14.303082712	333.113581996	0.014303082712	1.80726985394	4.0	24.0206992502	17495.0
2.64276627478	792.535722444	0.00264276627478	2.29113079313	36.9183668952	164.099561417	0.0369183668952	8.434835586	69.961307891	30.4809725568	0.069961307891	2.04869605608	6.0	24.0205192166	10457.0
118.196669825	180.997028174	0.118196669825	0.769199709916	4.70222356404	37.4500103984	0.00470222356404	0.323291525233	4.26793780608	351.526192394	0.00426793780608	0.781629538115	7.0	24.0085290466	12325.0
8.90890531922	3.58694005318	0.00890890531922	1.57099140726	0.58496574108	56.8847813505	0.00058496574108	22.3238841633	3.047879244	95.6313742434	0.003047879244	4.59035752709	7.0	23.9954037141	22263.0
21.4220734261	196.598797773	0.0214220734261	9.8863200302	51.6732023605	468.431118164	0.0516732023605	9.90950945331	5.90568331102	240.904805888	0.00590568331102	138.018553391	7.0	24.0359297035	3014.0
2.94061634565	39.88303175	0.00294061634565	8.85357499913	0.81931607599	80.2833381796	0.00081931607599	39.8159977293	13.2481601465	37.3425660368	0.0132481601465	6.92387598535	4.0	24.0188658287	3122.0
6.91599155545	304.618234362	0.00691599155545	31.8021547812	7.86715902581	136.62314089	0.00786715902581	1.85372080896	11.4342172543	194.138795761	0.0114342172543	3.96976991872	3.0	23.987657627	8962.0
61.0082352502	297.191421466	0.0610082352502	75.3816948601	1.59838433531	105.813830002	0.00159838433531	73.4002936413	2.19926875162	212.018942237	0.00219926875162	96.9267570629	6.0	24.0123700736	21173.0
9.03413401491	143.329049094	0.00903413401491	2.56412711956	38.3535308668	747.426497025	0.0383535308668	1.02859148121	105.723428732	287.771349871	0.105723428732	27.2901850208	7.0	24.002391145	8739.0
11.8714279941	684.539047693	0.0118714279941	2.33543434043	108.407866518	75.8229836405	0.108407866518	6.44754436938	8.76950172906	157.093266611	0.00876950172906	1.15786682206	7.0	23.9998937899	7044.0
48.1509297248	220.295345841	0.0481509297248	25.769736912	21.565500929	590.722224151	0.021565500929	336.19470042	12.300901099	66.5808168896	0.012300901099	18.5033802337	7.0	24.0039324792	10844.0
80.7448865767	462.506720035	0.0807448865767	0.330215085635	87.5851056354	745.471355483	0.0875851056354	5.51734926802	28.7557249233	803.395260063	0.0287557249233	1.27992303495	5.0	23.9829052698	10651.0
57.5436392554	49.5031542661	0.0575436392554	3.22846781255	1.54600772874	179.183743518	0.00154600772874	0.134600868205	30.7539980124	429.949284099	0.0307539980124	3.51185336277	6.0	24.0011914923	15374.0
8.76943548158	51.2117726792	0.00876943548158	59.0277325124	2.02465910832	103.605404991	0.00202465910832	0.152719766944	6.8335198495	11.8195955326	0.0068335198495	9.97863149197	7.0	24.0090422882	1563.0
6.27971759865	19.2582169652	0.00627971759865	3.04906594273	2.36791220433	15.4259262705	0.00236791220433	85.8043269279	1.58641435122	98.0324781624	0.00158641435122	0.287995875809	7.0	24.0231249986	197.0
147.431913609	183.464197473	0.147431913609	0.951529079679	29.3403143068	39.6255087397	0.0293403143068	0.531543583878	0.951197231314	625.889303668	0.000951197231314	0.0745731800953	7.0	24.0210229845	1254.0
5.89884508968	421.739437184	0.00589884508968	10.7160839769	16.9274740307	651.856657439	0.0169274740307	9.71441233328	161.967928157	27.4020317867	0.161967928157	8.48844771322	7.0	24.0045770403	8207.0
137.896287403	875.760924655	0.137896287403	23.6487838176	63.2483756563	275.361546436	0.0632483756563	2.87278846178	7.5195395239	904.882221767	0.0075195395239	72.7673072943	5.0	24.0050175943	7772.0
8.02976811694	909.497932409	0.00802976811694	103.376349318	48.641716881	217.349208484	0.048641716881	5.38529489008	17.184750568	154.457169776	0.017184750568	0.667890350628	4.0	23.9786317347	2284.0
4.41835033126	2.85351024928	0.00441835033126	0.664850844676	2.3051313732	75.9690116617	0.0023051313732	92.0299961994	2.68978893656	106.718340845	0.00268978893656	0.831541781597	6.0	24.0166074489	14795.0
3.10680535245	246.164516048	0.00310680535245	0.949256732028	11.5587945307	16.3278399072	0.0115587945307	18.7592018705	15.0299257851	69.909496809	0.0150299257851	56.0747707312	7.0	23.9772464152	1767.0
165.454601617	204.490468962	0.165454601617	7.77450105067	27.9080428336	298.495144569	0.0279080428336	32.6787299455	8.06728529807	867.166771405	0.00806728529807	2.43616830632	6.0	23.9901340518	12310.0
3.3811912868	24.363694164	0.0033811912868	0.322578643405	4.0192496195	631.429984472	0.0040192496195	6.0477492816	54.2877258982	84.8737097126	0.0542877258982	0.38903247461	4.0	24.0247875574	18803.0
4.54418807761	111.136489122	0.00454418807761	82.0402134721	7.49657345186	9.78803244048	0.00749657345186	0.40639040311	2.6078745237	119.899558686	0.0026078745237	18.4921070097	6.0	24.0280973959	9527.0
47.6379950842	78.4291007902	0.0476379950842	0.359044328233	35.3281649734	164.406350978	0.0353281649734	30.9274621153	3.0477844581	551.289415403	0.0030477844581	76.944566137	7.0	24.0172942526	2022.0
18.7636924864	26.4424215653	0.0187636924864	5.16067352133	13.9785586313	507.444198533	0.0139785586313	43.9855643329	3.87191596245	311.713324769	0.00387191596245	0.201371270328	7.0	24.0125595551	21647.0
35.4239428833	200.576651219	0.0354239428833	4.70132396344	7.24176623023	275.426535789	0.00724176623023	0.106235743265	74.0235387701	367.96146987	0.0740235387701	3.46063286834	7.0	23.9883364066	12904.0
2.70528122609	12.5241281071	0.00270528122609	0.134950013909	1.99488623399	349.378151569	0.00199488623399	2.00519781899	42.8527604322	120.39937577	0.0428527604322	24.021836888	4.0	24.0065419095	10508.0
15.1958438312	401.446291721	0.0151958438312	69.4092059762	0.990203168992	222.181861896	0.000990203168992	24.6274156467	40.2637815594	264.833952966	0.0402637815594	66.6776126063	6.0	24.0605622867	18307.0
2.986205373	180.137436937	0.002986205373	22.9755525146	6.69941087629	164.074239248	0.00669941087629	0.448388632203	19.0151307005	13.226181215	0.0190151307005	0.303362125117	6.0	24.0047176761	18830.0
10.2746046802	80.8505201192	0.0102746046802	14.9480587976	0.647409904269	555.241725283	0.000647409904269	43.1336964914	8.56182210452	9.41715833821	0.00856182210452	0.0897535013138	7.0	24.1257191096	4543.0
1.94887718524	154.710912547	0.00194887718524	51.5198991602	3.41777331145	6.89287309136	0.00341777331145	2.77630613037	6.007429793	36.3927419089	0.006007429793	62.986342487	6.0	24.0103563506	4244.0
8.55856775684	84.469194581	0.00855856775684	39.7334061837	7.22836030033	389.723070655	0.00722836030033	2.5139625459	8.54274064046	14.4259138614	0.00854274064046	178.45535403	6.0	24.0615127982	16827.0
35.3408269629	26.9551887124	0.0353408269629	0.449082140737	0.848276411904	93.8020757154	0.000848276411904	0.557044156298	44.4224060312	961.152122208	0.0444224060312	12.1963560098	5.0	24.0383843043	15295.0
25.006542061	35.9736966253	0.025006542061	1.71977802635	5.96076486773	337.869916361	0.00596076486773	31.777319752	30.6180845214	506.524101713	0.0306180845214	1.43685406616	5.0	24.0201915747	5257.0
0.915249391692	14.9020350605	0.000915249391692	4.02556979706	0.694885388242	850.726800412	0.000694885388242	1.9134162298	81.0733966524	5.38112790773	0.0810733966524	0.552217919259	5.0	23.9988888809	9038.0
1.32142623822	902.966110714	0.00132142623822	21.1863061209	395.660806885	232.708698478	0.395660806885	17.687844138	8.88241295089	45.7341491449	0.00888241295089	55.7094163535	7.0	24.0007373449	3025.0
8.26488465726	257.258113699	0.00826488465726	2.29973135655	22.8570697962	547.22897669	0.0228570697962	0.203311327914	75.3702230056	67.0459183599	0.0753702230056	1.4716233195	6.0	24.0340559743	4184.0
68.6305895716	97.8990188073	0.0686305895716	58.5108677303	10.1301482463	340.227130338	0.0101301482463	29.2521833577	12.1059122933	347.600003988	0.0121059122933	172.461062213	7.0	23.9975505883	19698.0
15.811775192	102.722474291	0.015811775192	14.3571839281	8.27857986844	302.302178876	0.00827857986844	63.4519266478	2.65848254591	518.457846875	0.00265848254591	1.5124977403	3.0	24.0388624628	2418.0
1.57037234374	102.179308123	0.00157037234374	9.51001239308	4.86873047182	581.588765064	0.00486873047182	4.24086569213	71.2960939004	20.4847777683	0.0712960939004	4.2149536566	5.0	24.0037990419	19161.0
1.21489621355	731.369833272	0.00121489621355	42.6086536796	33.6331081782	709.980885149	0.0336331081782	38.8224056763	10.1831264132	36.0780752985	0.0101831264132	2.73310562113	3.0	24.0326522421	5386.0
2.01283624243	722.043914491	0.00201283624243	20.9752846471	27.2783746103	77.7509367822	0.0272783746103	65.550333151	10.0712034345	252.187856287	0.0100712034345	43.8238422781	5.0	24.010164917	3325.0
4.60176456489	157.242826298	0.00460176456489	1.59268530008	86.7571427748	222.712694478	0.0867571427748	15.8222930712	25.7526019943	164.28275769	0.0257526019943	13.9794931506	6.0	24.001883287	4254.0
1.61170731792	534.78409852	0.00161170731792	6.31069456374	55.3551287061	363.14549722	0.0553551287061	0.810095015135	49.4269066906	21.2487210685	0.0494269066906	4.76329563351	7.0	24.0005609412	15015.0
3.48097040069	4.39824455573	0.00348097040069	0.123956112241	0.698869436807	17.0106217411	0.000698869436807	4.57715099243	1.76904881005	115.173228744	0.00176904881005	1.97936519454	4.0	24.0146891472	20533.0
1.56419997986	14.0910934024	0.00156419997986	0.972110505789	5.34972012091	533.252378156	0.00534972012091	8.66353298734	20.8774937707	15.9512395047	0.0208774937707	11.2365034379	7.0	24.0230775113	17211.0
17.829485353	226.870570784	0.017829485353	5.75628295199	29.4195010998	120.947492513	0.0294195010998	1.33498587368	5.20740264516	22.1679073284	0.00520740264516	7.73016006888	7.0	24.0008633771	6377.0
1.4438022189	36.6658975442	0.0014438022189	2.39810679471	14.9818645989	57.2999544294	0.0149818645989	4.48342777995	1.06242050717	20.9751755042	0.00106242050717	2.64403158449	7.0	24.0129627147	10609.0
1.30902392023	122.657775695	0.00130902392023	1.28502190255	3.57271536584	96.0554372053	0.00357271536584	2.04118363349	20.5885980983	9.0408575877	0.0205885980983	9.25225591076	5.0	24.0065304421	15187.0
6.25237417564	288.59652641	0.00625237417564	207.789004129	8.26312543353	428.628255476	0.00826312543353	7.28106472645	8.3861160497	511.302995089	0.0083861160497	59.22816024	3.0	24.0117379857	22826.0
2.93550660129	55.9096359289	0.00293550660129	15.1947355049	3.48184571963	151.800155023	0.00348184571963	5.78919306421	12.5955491602	128.944362668	0.0125955491602	50.4190470508	4.0	24.0071103191	17309.0
17.2124159458	109.661657076	0.0172124159458	16.2377421095	1.90127837095	72.8689452056	0.00190127837095	0.407936617518	27.2280302141	541.533076721	0.0272280302141	5.35256809406	4.0	24.030028605	6063.0
6.51445703744	918.965896545	0.00651445703744	219.780774084	69.4838726251	295.985984387	0.0694838726251	332.455024807	27.4336133366	95.8279148351	0.0274336133366	0.477503228131	7.0	23.9968155336	13225.0
10.8240533305	621.399858866	0.0108240533305	28.5976371751	12.4903883546	347.107729805	0.0124903883546	0.523724177832	400.185588372	165.850799441	0.400185588372	25.102329793	7.0	24.0249846939	714.0
21.7981218226	11.4079182427	0.0217981218226	16.731879462	1.43175568623	701.51766236	0.00143175568623	26.6664128383	2.75416370842	129.851433282	0.00275416370842	70.2845073991	7.0	24.0611080201	12438.0
44.8649621843	830.541624029	0.0448649621843	1.47524573859	23.9165936547	362.86777881	0.0239165936547	1.07633421391	60.0761992729	870.097569877	0.0600761992729	8.08905735508	4.0	24.0217165472	19019.0
19.8109977846	64.9159331022	0.0198109977846	0.300891863778	3.65726942195	29.4806751611	0.00365726942195	0.477719102739	14.961408542	767.615884228	0.014961408542	13.6224174477	6.0	24.0056781337	4478.0
9.14057511454	510.807549116	0.00914057511454	69.2237213228	9.53830858639	187.627177615	0.00953830858639	1.89846067887	14.5601176881	51.1391443132	0.0145601176881	0.709440448393	4.0	24.000538915	15600.0
22.7299009191	442.513068232	0.0227299009191	12.1865892595	60.8613083953	874.516966613	0.0608613083953	187.274164743	56.4387577945	271.664375295	0.0564387577945	0.513335595229	7.0	23.9997307126	20765.0
18.8188628862	163.572479635	0.0188188628862	13.801466383	7.97141199648	78.2823726916	0.00797141199648	18.8332840976	2.81835659292	58.0517678429	0.00281835659292	46.5108940292	7.0	24.0004728415	12820.0
8.85788346947	36.9252422037	0.00885788346947	2.2876088223	2.20327734314	23.8852017342	0.00220327734314	21.7470647627	1.52007931175	223.154942924	0.00152007931175	17.1587261924	4.0	24.0013773288	13895.0
4.55317368376	67.1496170944	0.00455317368376	5.06484790427	38.485417207	28.8274795653	0.038485417207	43.250322477	2.46394907635	244.664570695	0.00246394907635	8.04714624134	5.0	24.0357247784	3930.0
38.7743053376	646.918786169	0.0387743053376	84.6745627784	7.94151825719	88.1230315689	0.00794151825719	6.75197135646	3.28844827811	119.817268804	0.00328844827811	12.6555317198	6.0	24.0044964502	3130.0
8.16433594415	15.751943647	0.00816433594415	1.30054730447	0.664007294201	3.43348147669	0.000664007294201	0.254224889617	1.16117201975	151.91864583	0.00116117201975	1.7920946058	4.0	24.0291707647	11991.0
32.915029652	99.3511306983	0.032915029652	27.3822671513	8.53484947473	262.739094079	0.00853484947473	0.281877711187	11.4331978842	40.8985448106	0.0114331978842	16.1050362429	7.0	24.0202736476	12501.0
19.5189437604	7.81254120439	0.0195189437604	16.3807675744	6.5623566254	15.4692384778	0.0065623566254	71.337759619	10.9836465511	5.65860183189	0.0109836465511	15.9682409593	3.0	1.24507118551	20456.0
3.9741448069	27.3104693802	0.0039741448069	10.8614176425	1.63064770096	183.366520588	0.00163064770096	51.9492389173	8.52232930269	106.822552643	0.00852232930269	10.039384402	4.0	24.01371349	10300.0
2.8558315082	11.6206528957	0.0028558315082	0.702781426397	1.39141910509	19.8900286063	0.00139141910509	5.22375619146	0.500638946755	11.4796753749	0.000500638946755	0.670972948369	4.0	24.0093574741	9698.0
279.157119108	468.48465558	0.279157119108	2.91629603989	12.9207558445	169.831531277	0.0129207558445	21.6356683659	5.41417351157	498.605793495	0.00541417351157	2.30504039031	7.0	24.0022244013	18637.0
9.74171316915	105.423422375	0.00974171316915	0.329037191237	10.7492171867	429.986497089	0.0107492171867	1.15768292712	41.2710957225	66.9296434774	0.0412710957225	7.74959075661	7.0	24.0071923671	6026.0
20.2331773549	28.0589197746	0.0202331773549	2.90943182608	0.789400705342	62.5578003856	0.000789400705342	27.9588327529	9.86104127218	409.701050101	0.00986104127218	16.4565021424	4.0	24.0150277739	15841.0
5.77848029302	453.935564745	0.00577848029302	3.18856981416	15.9764953208	102.783982971	0.0159764953208	61.3341450737	56.8077394749	207.639189443	0.0568077394749	34.7231327017	6.0	24.0118152005	3343.0
1.10561661939	12.0042674251	0.00110561661939	27.4253762257	5.22312976673	251.614881035	0.00522312976673	24.1203546918	2.43292782334	33.1619315984	0.00243292782334	2.66976302356	6.0	24.0089240506	15511.0
18.6193806704	491.133732911	0.0186193806704	0.868031296084	77.8104797484	357.933491954	0.0778104797484	55.7662204158	3.78053521406	599.161088191	0.00378053521406	5.44524802349	3.0	24.0134740066	9516.0
2.07356106647	108.025537027	0.00207356106647	0.0718775881625	7.38768677907	199.984317706	0.00738768677907	7.71094489477	65.5525451055	308.910313101	0.0655525451055	5.48402437533	6.0	24.0359541173	16841.0
8.53456172205	8.74324954691	0.00853456172205	0.130116203511	3.10573439086	20.5011307146	0.00310573439086	1.78836236388	1.82733092612	131.233944169	0.00182733092612	2.90842907835	5.0	24.0279841523	23529.0
87.2194729252	96.2116892827	0.0872194729252	8.87436655994	5.41405136068	72.0725607952	0.00541405136068	1.1252928491	9.73794185657	517.91674775	0.00973794185657	0.882055641915	7.0	24.0117892654	14800.0
2.78613523164	167.94356016	0.00278613523164	3.35623906584	2.79635239555	932.390615398	0.00279635239555	1.30160421562	191.369100022	36.8925030306	0.191369100022	1.35811481622	4.0	24.0376305582	3455.0
22.0789988383	586.079513628	0.0220789988383	20.5837443456	6.96214510575	414.052450175	0.00696214510575	3.07272558138	17.2052574406	72.4168811066	0.0172052574406	0.459006484254	4.0	24.0164722469	22583.0
1.83390017866	73.9130696279	0.00183390017866	1.99783598545	7.56071236276	737.375419902	0.00756071236276	2.47523829199	181.688960516	155.96814873	0.181688960516	2.97253557516	6.0	24.023096065	18443.0
8.01918027537	596.431058556	0.00801918027537	1.6056004606	67.1951276265	210.968846124	0.0671951276265	45.1734457891	34.6911051043	829.776446125	0.0346911051043	10.2803328717	7.0	24.0029410038	10043.0
1.32777738082	730.41927157	0.00132777738082	71.8638087624	101.147085403	684.996272323	0.101147085403	12.7064100007	3.66174732748	31.9242622703	0.00366174732748	83.5453121217	6.0	24.0279539244	19810.0
5.79139040061	133.559913806	0.00579139040061	13.8786501161	30.5906460638	50.0190730369	0.0305906460638	20.272415037	3.06967145277	161.08769642	0.00306967145277	143.430407268	7.0	24.0006717731	19294.0
13.8022379534	715.403412082	0.0138022379534	26.8169595054	25.4448288281	623.085922192	0.0254448288281	175.83241292	112.516052398	57.2077103183	0.112516052398	0.667753900651	7.0	24.0023749302	3611.0
6.73602847767	641.764995776	0.00673602847767	1.67055215437	28.0593504409	446.043572161	0.0280593504409	3.30433068958	34.0337824092	30.4994661641	0.0340337824092	11.7547447811	7.0	24.0192028953	1083.0
15.480383281	18.5486916102	0.015480383281	134.205636242	1.84966340012	34.1100710047	0.00184966340012	2.24922870429	3.30180497731	279.663009567	0.00330180497731	1.29926414868	5.0	24.0012009378	19675.0
14.9385396289	283.694566005	0.0149385396289	0.847305615941	21.2398285984	84.768941806	0.0212398285984	9.60493659445	12.9606122424	178.878782397	0.0129606122424	96.9529942872	7.0	23.999929937	12951.0
17.67207954	8.34658419462	0.01767207954	0.360118563998	0.974248480307	11.2852166271	0.000974248480307	8.32306669774	1.77907185674	405.182173668	0.00177907185674	0.430755982622	6.0	24.0226575794	991.0
84.6480645523	476.621730769	0.0846480645523	11.2488600098	26.9505825948	297.456188065	0.0269505825948	12.3943579807	33.400464995	806.879819764	0.033400464995	1.54870035077	6.0	23.9980046167	4865.0
1.06410152532	44.65546641	0.00106410152532	1.54129265893	5.9281234203	410.796453115	0.0059281234203	7.98381583657	46.572453083	404.013176339	0.046572453083	7.79665057459	6.0	24.0448655288	23.0
8.42548373026	201.571660843	0.00842548373026	12.4138256807	6.8028787056	136.344673185	0.0068028787056	7.69416243001	2.5703858139	19.6517412013	0.0025703858139	0.324133394591	4.0	24.0206086575	12439.0
7.82523810307	19.5392666923	0.00782523810307	0.623943181312	3.69251671214	223.951774969	0.00369251671214	25.8143364738	29.0647687187	198.319701046	0.0290647687187	0.633599252289	6.0	24.005120777	421.0
2.35728243389	28.7437453797	0.00235728243389	7.82089823092	1.90862265039	528.330254212	0.00190862265039	31.2292046399	19.0790824594	25.1321814288	0.0190790824594	36.6756716764	5.0	24.019172408	17474.0
10.4924874328	323.059619189	0.0104924874328	0.860542968797	79.5443806153	24.9564444822	0.0795443806153	0.698283723602	3.55600430061	281.831481873	0.00355600430061	3.99802340672	5.0	23.9894332694	908.0
1.19921500104	298.319087957	0.00119921500104	7.89927286136	17.5726650233	4.32442906293	0.0175726650233	0.360920561641	2.27991855132	83.2465177539	0.00227991855132	9.95749247729	7.0	24.0339520963	10216.0
11.8557108065	163.321568991	0.0118557108065	4.97102864957	20.9234979128	302.492927967	0.0209234979128	11.4808499201	39.8772683747	443.043407662	0.0398772683747	1.72086265792	5.0	24.0086538245	10370.0
1.27304893873	45.3686902557	0.00127304893873	4.01610525799	2.29224852638	31.3862090591	0.00229224852638	0.730359521631	1.93508743199	2.81818430589	0.00193508743199	0.141124415641	7.0	24.0117777523	21189.0
3.02457604989	284.357372349	0.00302457604989	3.03172409787	11.0117639922	12.8740165822	0.0110117639922	34.1576888954	1.25824608312	45.145596558	0.00125824608312	3.28336200269	4.0	24.0105637487	20165.0
