# Supplementary material for: Basal leakage in oscillation: Coupled transcriptional and translational control using feed-forward loops
Source: PLoS Comput Biol. 2020 Sep 3;16(9):e1007740. doi: 10.1371/journal.pcbi.1007740 (PMC7494099; doi:10.1371/journal.pcbi.1007740)
Supplement: S1 Appendix — (ZIP) [file pcbi.1007740.s010.zip › Codes/3.M3/1_caller_M3.py]

import sys, os, csv, time
sys.path.insert(0, 'path/to/functions/directory/')

import numpy as np
from scipy.integrate import odeint
from my_functions import *
from my_ODE import ODE_M3

# To run it parallelly, we need to make sure that the random number is different for each run
# If you run it manually, then just replace (int(sys.argv[1])) into any integer number
i_seed = int(sys.argv[1])

inittemp = time.time()
init = str(inittemp-int(inittemp))[-6:]
init = int(init)
np.random.seed(init*i_seed)

parameters = []
properties = []

ino = 0
for i in range(0,10000):
    nhill = np.random.randint(2, 8)  # 1

    # rounding is important to make sure that the parameters obtained through
    # random search is consistent in several different platforms.

    # CCA
    log_rate = 3 * np.random.uniform()  # 2
    gamma_cca = np.around((0.01 * (10 ** log_rate)), decimals=12)
    beta_cca = gamma_cca * 1000

    log_rate = 3 * np.random.uniform()  # 3
    K_cp = np.around((1 * (10 ** log_rate)), decimals=12)

    log_rate = 2 * np.random.uniform()  # 4 (100 - 10, 000)
    betaPOS = np.around((0.1 * (10 ** log_rate)), decimals=12) * beta_cca
    maxSS = (betaPOS + beta_cca) / gamma_cca
    log_rate = np.log10(maxSS) * np.random.uniform()  # 5
    kcc = np.around((1 * (10 ** log_rate)), decimals=12)

    # PRR
    log_rate = 3 * np.random.uniform()  # 6
    gamma_prr = np.around((0.01 * (10 ** log_rate)), decimals=12)
    beta_prr = (1000 * gamma_prr)

    log_rate = 3 * np.random.uniform()  # 7
    K_pt = np.around((1 * (10 ** log_rate)), decimals=12)

    # TOC
    log_rate = 3 * np.random.uniform()  # 8
    gamma_toc = np.around((0.01 * (10 ** log_rate)), decimals=12)
    beta_toc = 1000 * gamma_toc

    log_rate = 3 * np.random.uniform()  # 9
    K_tc = np.around((1 * (10 ** log_rate)), decimals=12)

    para = [beta_cca,K_cp,gamma_cca,betaPOS,kcc,
            beta_prr,K_pt,gamma_prr,
            beta_toc,K_tc,gamma_toc,nhill]

    y0 = [100, 100, 100]
    t = np.arange(0.0, 960.1, 0.1)

    sol = odeint(ODE_M3, y0, t, args=(para,))
    CCA1_wt = sol[:, 0]
    PRR9_wt = sol[:, 1]
    TOC1_wt = sol[:, 2]

    peakCCA = findpeak(t, CCA1_wt, 0.01 * max(CCA1_wt))
    peakPRR = findpeak(t, PRR9_wt, 0.01 * max(PRR9_wt))
    peakTOC = findpeak(t, TOC1_wt, 0.01 * max(TOC1_wt))

    if len(peakCCA) > 3 and len(peakPRR) > 3 and len(peakTOC) > 3:
        OscCCA1_wt = osccheck(t, CCA1_wt)
        OscPRR9_wt = osccheck(t, PRR9_wt)
        OscTOC1_wt = osccheck(t, TOC1_wt)

        # select which one is oscillating
        if OscCCA1_wt[2] > 0 and OscPRR9_wt[2] > 0 and OscTOC1_wt[2] > 0:

            # period normalization
            t_target = 24
            t_system = OscCCA1_wt[3]
            t_norm = np.around((t_target / t_system), decimals=12)

            beta_cca = beta_cca / t_norm
            gamma_cca = gamma_cca / t_norm
            betaPOS = betaPOS / t_norm
            beta_prr = beta_prr / t_norm
            gamma_prr = gamma_prr / t_norm
            beta_toc = beta_toc / t_norm
            gamma_toc = gamma_toc / t_norm

            para = [beta_cca, K_cp, gamma_cca, betaPOS, kcc,
                    beta_prr, K_pt, gamma_prr,
                    beta_toc, K_tc, gamma_toc, nhill]

            sol = odeint(ODE_M3, y0, t, args=(para,))
            CCA1_wt = sol[:, 0]
            PRR9_wt = sol[:, 1]
            TOC1_wt = sol[:, 2]

            OscCCA1_wt = osccheck(t, CCA1_wt)
            OscPRR9_wt = osccheck(t, PRR9_wt)
            OscTOC1_wt = osccheck(t, TOC1_wt)

            if OscCCA1_wt[2] > 0 and OscPRR9_wt[2] > 0 and OscTOC1_wt[2] > 0:
                parameters.append([beta_cca, K_cp, gamma_cca, betaPOS, kcc,
                                   beta_prr, K_pt, gamma_prr,
                                   beta_toc, K_tc, gamma_toc, nhill, OscCCA1_wt[3]])

                properties.append([OscCCA1_wt[0], OscCCA1_wt[1], OscCCA1_wt[2], OscCCA1_wt[3],
                                   OscPRR9_wt[0], OscPRR9_wt[1], OscPRR9_wt[2], OscPRR9_wt[3],
                                   OscTOC1_wt[0], OscTOC1_wt[1], OscTOC1_wt[2], OscTOC1_wt[3],
                                   CCA1_wt[-1], PRR9_wt[-1], TOC1_wt[-1]])

pathname = '/path/to/the/output/directory/'
filename1 = 'parameters_'
filename2 = 'properties_'
ext = '.csv'
i_seed = str(i_seed)
fullname1 = pathname+filename1+i_seed+ext
fullname2 = pathname+filename2+i_seed+ext

if len(parameters) > 0 and len(properties) > 0:
    with open(fullname1, 'w', newline='') as csvfile:
        outfile = csv.writer(csvfile, delimiter=',', quoting=csv.QUOTE_MINIMAL)
        for row in parameters:
            outfile.writerow(row)

    with open(fullname2, 'w', newline='') as csvfile:
        outfile = csv.writer(csvfile, delimiter=',', quoting=csv.QUOTE_MINIMAL)
        for row in properties:
            outfile.writerow(row)
