# Supplementary material for: Basal leakage in oscillation: Coupled transcriptional and translational control using feed-forward loops
Source: PLoS Comput Biol. 2020 Sep 3;16(9):e1007740. doi: 10.1371/journal.pcbi.1007740 (PMC7494099; doi:10.1371/journal.pcbi.1007740)
Supplement: S1 Appendix — (ZIP) [file pcbi.1007740.s010.zip › Codes/3.M3/M3_SSA.pyx]

import numpy as np
cimport numpy as np
cimport cython
from libc.stdlib cimport rand, RAND_MAX
from libc.math cimport log

@cython.boundscheck(False) # turn of bounds-checking for entire function
@cython.wraparound(False) # no negative indices
@cython.cdivision(True) # not checking zero division

def M3(double basal, int matsize, np.ndarray para not None, np.ndarray time not None, np.ndarray initcon not None):
    """
    basal is the basal level for the system (no basal == 0)
    matsize size of output file
    para is the parameter value.
    time is 1x2 matrix consist of init and final time
    initcon is 1x3 matrix consist of initial condition value

    usage:
    Y = M3(basal, matsize, para, time, initcon)

    :return:
    """

    if len(para) != 12:
        exit('Error!! 10 parameters needed')

    if len(time) != 2:
        exit('Error!! t[start] and t[end] need to be specified')

    if len(initcon) != 9:
        exit('Error!! 9 Initial conditions is needed')

    # variable declaration
    cdef double step = 0.1
    cdef double tstep = 0
    cdef double dt = 0
    cdef double rfrac = 0
    cdef double r1 = 0
    cdef double r2 = 0
    cdef unsigned int i, j, jpos
    cdef unsigned int ino = 0

    cdef double[:, :] outfile = np.zeros([10, matsize], dtype=np.float64)
    cdef double[:] now = np.zeros(10, dtype=np.float64)
    cdef double[:] before = np.zeros(10, dtype=np.float64)
    cdef double[:] r = np.zeros(9*2, dtype=np.float64)
    cdef int[:, :] stoi = np.zeros([9, 9*2], dtype=np.int)

    cdef double beta_cca = para[0]
    cdef double k_cp = para[1]
    cdef double gamma_cca = para[2]
    cdef double betaPOS = para[3]
    cdef double kcc = para[4]
    cdef double beta_prr = para[5]
    cdef double k_pt = para[6]
    cdef double gamma_prr = para[7]
    cdef double beta_toc = para[8]
    cdef double k_tc = para[9]
    cdef double gamma_toc = para[10]
    cdef int nhill = <int>para[11]

    cdef int Bm = 2
    cdef int Bp = 10
    cdef double KgCCA = beta_cca/(Bm*Bp)
    cdef double KgPRR = beta_prr/(Bm*Bp)
    cdef double KgTOC = beta_toc/(Bm*Bp)
    cdef double gammaGCCA = 100 * gamma_cca
    cdef double gammaMCCA = 10 * gamma_cca
    cdef double gammaPCCA = 1 * gamma_cca
    cdef double gammaGPRR = 100 * gamma_prr
    cdef double gammaMPRR = 10 * gamma_prr
    cdef double gammaPPRR = 1 * gamma_prr
    cdef double gammaGTOC = 100 * gamma_toc
    cdef double gammaMTOC = 10 * gamma_toc
    cdef double gammaPTOC = 1 * gamma_toc
    cdef double betaMCCA = Bm*(KgCCA+gammaGCCA)
    cdef double betaMPRR = Bm*(KgPRR+gammaGPRR)
    cdef double betaMTOC = Bm*(KgTOC+gammaGTOC)
    cdef double betaPCCA = Bp*gammaMCCA
    cdef double betaPPRR = Bp*gammaMPRR
    cdef double betaPTOC = Bp*gammaMTOC

    # prepare the stoichiometry matrix
    stoi[0,0] = 1
    stoi[0,1] = -1
    stoi[1,2] = 1
    stoi[1,3] = -1
    stoi[2,4] = 1
    stoi[2,5] = -1

    stoi[3,6] = 1
    stoi[3,7] = -1
    stoi[4,8] = 1
    stoi[4,9] = -1
    stoi[5,10] = 1
    stoi[5,11] = -1

    stoi[6,12] = 1
    stoi[6,13] = -1
    stoi[7,14] = 1
    stoi[7,15] = -1
    stoi[8,16] = 1
    stoi[8,17] = -1

    # prepare the temporary NOW matrix
    now[0] = time[0]
    now[1] = initcon[0]
    now[2] = initcon[1]
    now[3] = initcon[2]
    now[4] = initcon[3]
    now[5] = initcon[4]
    now[6] = initcon[5]
    now[7] = initcon[6]
    now[8] = initcon[7]
    now[9] = initcon[8]

    # Init matrix preparation
    outfile[0,ino] = now[0]
    outfile[1,ino] = now[1]
    outfile[2,ino] = now[2]
    outfile[3,ino] = now[3]
    outfile[4,ino] = now[4]
    outfile[5,ino] = now[5]
    outfile[6,ino] = now[6]
    outfile[7,ino] = now[7]
    outfile[8,ino] = now[8]
    outfile[9,ino] = now[9]

    # first reaction vector
    cdef double hillCP, hillPT, hillTC, hillCC, bPOS

    hillCP = (k_cp**nhill) / ((k_cp**nhill) + (now[6]**nhill))
    hillCC = (now[3]**nhill) / ((k_cp**nhill) + (now[3]**nhill))
    hillPT = (k_pt**nhill) / ((k_pt**nhill) + (now[9]**nhill))
    hillTC = (k_tc**nhill) / ((k_tc**nhill) + (now[3]**nhill))

    bPOS = (betaPOS/beta_cca) * betaMCCA

    # for CCA
    r[0] = KgCCA * (1 - now[1])
    r[1] = gammaGCCA * now[1]
    r[2] = (betaMCCA * now[1] * (basal * (1-hillCP) + hillCP)) + (bPOS * now[1] * hillCC)
    r[3] = gammaMCCA * now[2]
    r[4] = betaPCCA * now[2]
    r[5] = gammaPCCA * now[3]

    # for PRR
    r[6] = KgPRR * (1 - now[4])
    r[7] = gammaGPRR * now[4]
    r[8] = betaMPRR * now[4] * (basal * (1-hillPT) +  hillPT)
    r[9] = gammaMPRR * now[5]
    r[10] = betaPPRR * now[5]
    r[11] = gammaPPRR * now[6]

    # for TOC
    r[12] = KgTOC * (1 - now[7])
    r[13] = gammaGTOC * now[7]
    r[14] = betaMTOC * now[7] * (basal * (1-hillTC) + hillTC)
    r[15] = gammaMTOC * now[8]
    r[16] = betaPTOC * now[8]
    r[17] = gammaPTOC * now[9]

    cdef double rsum = 0
    for i in range(0, 18):
        rsum += r[i]

    cdef double tfinal = time[1]
    while outfile[0,ino] < tfinal:
        if ino > matsize:
            exit('Error!! Not enough memory')

        before[0] = now[0]
        before[1] = now[1]
        before[2] = now[2]
        before[3] = now[3]
        before[4] = now[4]
        before[5] = now[5]
        before[6] = now[6]
        before[7] = now[7]
        before[8] = now[8]
        before[9] = now[9]

        # time jump
        r1 = <double> rand() / (RAND_MAX)
        while r1 == 0:
            r1 = <double> rand() / (RAND_MAX)

        dt = (1 / rsum) * log(1 / r1)
        now[0] = before[0] + dt

        # which reaction
        r2 = <double> rand() / (RAND_MAX)
        while r2 == 0:
            r2 = <double> rand() / (RAND_MAX)
        rfrac = r2 * rsum

        jpos = 0
        for j in range(0, 18):
            rfrac = rfrac - r[j]
            if rfrac < 0.000000001:
                jpos = j
                break

        now[1] = before[1] + stoi[0,jpos]
        now[2] = before[2] + stoi[1,jpos]
        now[3] = before[3] + stoi[2,jpos]
        now[4] = before[4] + stoi[3,jpos]
        now[5] = before[5] + stoi[4,jpos]
        now[6] = before[6] + stoi[5,jpos]
        now[7] = before[7] + stoi[6,jpos]
        now[8] = before[8] + stoi[7,jpos]
        now[9] = before[9] + stoi[8,jpos]

        # recalculate r
        hillCP = (k_cp**nhill) / ((k_cp**nhill) + (now[6]**nhill))
        hillCC = (now[3]**nhill) / ((k_cp**nhill) + (now[3]**nhill))
        hillPT = (k_pt**nhill) / ((k_pt**nhill) + (now[9]**nhill))
        hillTC = (k_tc**nhill) / ((k_tc**nhill) + (now[3]**nhill))

        bPOS = (betaPOS/beta_cca) * betaMCCA

        # for CCA
        r[0] = KgCCA * (1 - now[1])
        r[1] = gammaGCCA * now[1]
        r[2] = (betaMCCA * now[1] * (basal * (1-hillCP) + hillCP)) + (bPOS * now[1] * hillCC)
        r[3] = gammaMCCA * now[2]
        r[4] = betaPCCA * now[2]
        r[5] = gammaPCCA * now[3]

        # for PRR
        r[6] = KgPRR * (1 - now[4])
        r[7] = gammaGPRR * now[4]
        r[8] = betaMPRR * now[4] * (basal * (1-hillPT) +  hillPT)
        r[9] = gammaMPRR * now[5]
        r[10] = betaPPRR * now[5]
        r[11] = gammaPPRR * now[6]

        # for TOC
        r[12] = KgTOC * (1 - now[7])
        r[13] = gammaGTOC * now[7]
        r[14] = betaMTOC * now[7] * (basal * (1-hillTC) + hillTC)
        r[15] = gammaMTOC * now[8]
        r[16] = betaPTOC * now[8]
        r[17] = gammaPTOC * now[9]

        rsum = 0
        for i in range(0, 18):
            rsum += r[i]

        tstep = (ino + 1) * step
        if now[0] >= tstep:
            ino = ino + 1

            outfile[0,ino] = now[0]
            outfile[1,ino] = now[1]
            outfile[2,ino] = now[2]
            outfile[3,ino] = now[3]
            outfile[4,ino] = now[4]
            outfile[5,ino] = now[5]
            outfile[6,ino] = now[6]
            outfile[7,ino] = now[7]
            outfile[8,ino] = now[8]
            outfile[9,ino] = now[9]

    return outfile
