# Supplementary material for: Basal leakage in oscillation: Coupled transcriptional and translational control using feed-forward loops
Source: PLoS Comput Biol. 2020 Sep 3;16(9):e1007740. doi: 10.1371/journal.pcbi.1007740 (PMC7494099; doi:10.1371/journal.pcbi.1007740)
Supplement: S1 Appendix — (ZIP) [file pcbi.1007740.s010.zip › Codes/3.M3/workingPara_M3.csv]

99.4662127552	1.4072250145	0.0994662127552	63.9218343344	447.529453293	2724.5279031	13.0995041808	2.7245279031	496.221731715	15.6671732609	0.496221731715	7.0	24.0000111486	39636.0
233.780905537	17.5031082193	0.233780905537	959.576512623	4803.93085757	558.978995965	30.6076216852	0.558978995965	1334.22081442	5.20714082961	1.33422081442	6.0	24.0001616131	24064.0
547.967245106	6.39337835298	0.547967245106	241.729847121	332.534468256	48.1506254636	43.581889438	0.0481506254636	399.92865081	2.25542237425	0.39992865081	4.0	24.0002968556	18463.0
267.517125408	11.4450481313	0.267517125408	221.550418181	920.228821959	59.4863152503	8.90175408162	0.0594863152503	542.053613516	313.521471814	0.542053613516	3.0	24.0462378332	52922.0
885.390501061	71.0535173393	0.885390501061	460.368925327	425.703955908	140.871055518	14.5706680544	0.140871055518	5.24488792187	7.88077757009	0.00524488792187	7.0	24.036151502	53578.0
266.020193598	41.1439378584	0.266020193598	1042.7895634	410.316389309	111.314824607	6.24275951632	0.111314824607	1281.53971451	5.39437204175	1.28153971451	5.0	24.001709767	24243.0
95.5795933214	31.4767251348	0.0955795933214	35.7941594971	1199.80183518	1355.74643825	228.17440975	1.35574643825	38.1977054218	17.1942159729	0.0381977054218	6.0	24.030976902	45372.0
541.958259545	123.02052537	0.541958259545	1650.76921826	3666.23982816	373.235617488	33.5103470274	0.373235617488	147.675658563	76.4417465571	0.147675658563	5.0	24.0109987952	56020.0
299.225839979	7.06745913627	0.299225839979	204.664149176	525.652592667	105.442330108	1.18494455429	0.105442330108	217.274225273	429.533099132	0.217274225273	5.0	23.9806817472	38594.0
136.309084882	12.8361815835	0.136309084882	339.292320561	1103.66707585	441.102594368	93.2260919825	0.441102594368	1242.89720532	1.35935070507	1.24289720532	5.0	23.9999708087	15975.0
103.656905693	3.22676292696	0.103656905693	63.2922155084	1014.12111611	182.839313237	64.7363637888	0.182839313237	1076.20059345	365.474614107	1.07620059345	7.0	24.0065485352	21534.0
110.029478334	131.073448816	0.110029478334	538.455854631	1349.47205824	604.442829873	187.894154457	0.604442829873	57.7868205391	289.954866513	0.0577868205391	6.0	24.0178309819	14736.0
234.257312199	8.61135573282	0.234257312199	71.8202468181	210.588365256	190.616901932	246.377822513	0.190616901932	1132.62216586	77.4966277576	1.13262216586	6.0	24.0016247828	13920.0
9.96467828635	16.9777501731	0.00996467828635	2.80290090015	558.383571405	542.33912138	108.026329348	0.54233912138	180.899339919	123.33355937	0.180899339919	6.0	24.0249226321	58244.0
24.0872718715	2.16954391501	0.0240872718715	23.4019885378	1316.73154426	779.282429102	23.7363501865	0.779282429102	132.265284329	4.34658657715	0.132265284329	4.0	24.0435014423	46217.0
205.854394461	1.14350314928	0.205854394461	72.1997531366	131.055400485	571.82524298	11.2890748945	0.57182524298	100.379814711	332.061206457	0.100379814711	6.0	24.0110659318	17229.0
603.520885905	2.72780760041	0.603520885905	172.586425409	259.389343771	335.233715594	264.442304688	0.335233715594	40.667549252	131.845304611	0.040667549252	7.0	24.0020769332	38347.0
116.653837779	9.38523467007	0.116653837779	46.7208419967	1.88962933924	638.435389667	16.2065436932	0.638435389667	71.3358010357	355.445867858	0.0713358010357	6.0	23.9630424193	60651.0
894.591976256	1.14236414852	0.894591976256	508.230671175	138.305232404	25.8817632043	11.3381236066	0.0258817632043	714.932456119	13.6085369156	0.714932456119	6.0	23.9998866128	28195.0
100.771522457	162.836621551	0.100771522457	226.572280636	1200.9863155	29.1804469066	92.6157930576	0.0291804469066	546.860505691	35.38151153	0.546860505691	4.0	24.0247865047	2654.0
58.3275847155	7.03047825524	0.0583275847155	6.92697561816	802.864220849	307.729426413	20.4429215785	0.307729426413	350.972888877	423.395108634	0.350972888877	7.0	24.0085265517	34061.0
68.0620869335	32.3275669836	0.0680620869335	14.3015682045	833.938619752	1075.01407341	301.036673923	1.07501407341	86.890753966	2.43681185532	0.086890753966	5.0	23.9608293916	20161.0
21.8211957973	125.875778611	0.0218211957973	51.1001483873	204.108147465	605.225474787	144.600355789	0.605225474787	350.172667064	14.1975911198	0.350172667064	6.0	24.0015854451	59537.0
37.9283931582	16.5705397981	0.0379283931582	8.09337829035	212.267660101	376.272609237	3.70840769894	0.376272609237	662.824386935	1.87163621261	0.662824386935	4.0	23.9934331232	45735.0
25.1110043934	207.208218825	0.0251110043934	219.489120099	838.861968071	510.029087609	79.1811809235	0.510029087609	186.025090344	149.223768156	0.186025090344	6.0	23.9792462258	36688.0
279.787372937	1.99108595564	0.279787372937	35.7983794614	786.142402608	1541.92000804	2.08848297154	1.54192000804	107.543878439	17.0223485985	0.107543878439	4.0	24.0083564398	60496.0
386.011037487	18.4887545197	0.386011037487	2888.68605777	5168.68050587	39.4315619526	5.84046292529	0.0394315619526	968.799571917	41.6905490845	0.968799571917	5.0	23.9971693073	16343.0
367.851088932	370.807799225	0.367851088932	1823.03681012	2930.69415251	81.46229718	9.12936025514	0.08146229718	102.510654457	492.378752771	0.102510654457	7.0	24.036591766	38645.0
957.373229527	168.892900889	0.957373229527	1225.98159775	1334.31202207	68.6741755465	240.718859368	0.0686741755465	35.1703161325	50.1701387507	0.0351703161325	7.0	24.0240761072	22519.0
66.4374521549	13.7931980548	0.0664374521549	7.00174717124	6.33449905723	21.3539328247	6.34197947118	0.0213539328247	1402.46935593	137.42661471	1.40246935593	6.0	24.0922220823	2249.0
294.200415585	7.47484633141	0.294200415585	1018.35666841	184.639094042	265.15942844	12.1706350962	0.26515942844	2816.81738109	2.36206917527	2.81681738109	7.0	23.9996231071	18695.0
8.49299742959	16.2139519938	0.00849299742959	28.2540477887	449.045476694	273.10137704	221.031752928	0.27310137704	379.06715641	182.634701916	0.37906715641	7.0	24.0144647689	12664.0
332.213098007	203.663467708	0.332213098007	1015.61323076	2380.52128227	9.82538128743	299.671770704	0.00982538128743	231.087253749	85.0362274168	0.231087253749	7.0	24.0025942532	60243.0
675.850784497	74.4071124733	0.675850784497	581.308620808	732.437584554	277.632705166	2.37602533303	0.277632705166	600.543580516	108.567777561	0.600543580516	5.0	24.0000017147	7213.0
12.6313276309	5.17204983834	0.0126313276309	4.39996935104	803.546605639	297.400197866	52.8063883196	0.297400197866	864.892353748	42.1604974247	0.864892353748	6.0	24.0248823917	58682.0
15.1610132736	49.1410277889	0.0151610132736	12.6331658823	278.434677218	347.961400721	46.226333257	0.347961400721	659.053694389	26.8024062888	0.659053694389	6.0	24.0030351547	10080.0
229.331519731	36.8371674543	0.229331519731	38.9312946519	723.504946411	396.511370016	2.00953902635	0.396511370016	988.836333517	2.53086966953	0.988836333517	4.0	23.9942093719	5254.0
301.848657418	28.0932383745	0.301848657418	863.548386161	429.771752909	50.672753489	1.23326873816	0.050672753489	1115.66422936	1.75179169567	1.11566422936	5.0	23.9924582917	56711.0
30.2284765485	32.7414022855	0.0302284765485	9.88329384003	42.5029426876	319.913626436	57.0698777838	0.319913626436	202.610121621	300.336671952	0.202610121621	5.0	24.0189115064	54772.0
191.667534955	67.2227758045	0.191667534955	76.8205307758	216.022738136	92.4833806342	273.207665767	0.0924833806342	386.213683568	27.1024207257	0.386213683568	4.0	23.9883930493	61238.0
94.1177284482	2.75314703864	0.0941177284482	86.1576115692	484.804394377	267.407558172	6.51554989209	0.267407558172	1738.23792195	45.5829805189	1.73823792195	4.0	23.9873025601	50035.0
1688.197499	5.82535491154	1.688197499	385.811567763	549.573054112	251.426042429	11.3601890657	0.251426042429	28.1035124465	15.3208790902	0.0281035124465	6.0	23.9836839677	47372.0
159.877885312	282.411751879	0.159877885312	32.8318002965	744.070690797	11.2644643954	3.54069205188	0.0112644643954	479.860959786	56.4160070468	0.479860959786	7.0	24.0208987084	17393.0
367.23395746	78.6384552938	0.36723395746	2048.04724523	5220.1415145	176.885377666	218.401852068	0.176885377666	8.75243837463	11.9738042312	0.00875243837463	5.0	24.0207210522	32335.0
27.5195292274	3.78375840628	0.0275195292274	265.448393788	2626.28847727	904.298604326	222.791179209	0.904298604326	252.936446448	9.46678058203	0.252936446448	6.0	23.9395167059	18961.0
286.860783621	10.6179588567	0.286860783621	427.830646437	1480.15034059	278.444240476	123.353671295	0.278444240476	9.72742382361	1.57477138962	0.00972742382361	5.0	24.0157586275	12874.0
2713.17367752	8.09918526122	2.71317367752	8619.20111298	2193.75458297	296.53896534	1.9862876934	0.29653896534	444.762743584	6.89752172751	0.444762743584	7.0	23.9973729602	10897.0
3800.29359513	48.8806496879	3.80029359513	848.133313208	181.249264082	185.727719487	56.604395608	0.185727719487	77.7804459376	16.2452315951	0.0777804459376	7.0	24.0025093939	8200.0
67.6091761018	101.054342208	0.0676091761018	7.24117521829	813.695259806	190.679404072	4.83586571469	0.190679404072	1730.37197306	28.1564481059	1.73037197306	7.0	23.9771652345	42772.0
197.139319041	16.7563234024	0.197139319041	817.039305775	417.134415567	527.774845836	194.394265432	0.527774845836	1120.8261835	1.10662594436	1.1208261835	7.0	23.999995995	17031.0
1394.46067282	5.00558751682	1.39446067282	313.719313675	1223.11152561	43.527956214	72.0240460622	0.043527956214	117.86981751	1.89226149318	0.11786981751	5.0	24.0068739641	48048.0
73.1204657872	55.0190791961	0.0731204657872	22.796728228	230.011267253	675.659436152	520.909796403	0.675659436152	146.647994096	38.4552642367	0.146647994096	7.0	24.0120741695	29365.0
63.2091327739	47.8986622239	0.0632091327739	143.033760393	390.812628129	1447.8244499	175.260943797	1.4478244499	178.35502221	54.0876974748	0.17835502221	7.0	24.0083138026	50169.0
67.4566198873	8.30742708649	0.0674566198873	17.0785339626	7.80164359612	312.958117463	2.59912608506	0.312958117463	367.753522743	292.280428676	0.367753522743	6.0	23.9782852177	9652.0
1870.93925712	1.47414399865	1.87093925712	758.714290456	280.972515822	537.010033763	14.5978045705	0.537010033763	573.124803547	23.78059726	0.573124803547	7.0	23.9992708257	63220.0
127.318745246	131.840562153	0.127318745246	19.9836716089	13.9015901182	506.532194228	71.351955201	0.506532194228	90.599731595	355.119164491	0.090599731595	6.0	24.0088661531	31727.0
86.312017523	1.86366431912	0.086312017523	33.7438384005	719.243206509	5161.700683	81.5779216221	5.161700683	343.778585487	1.53058573499	0.343778585487	7.0	24.0002372494	53038.0
1610.009879	31.2155293974	1.610009879	8748.26904217	5216.35121861	74.9346516908	47.7340114099	0.0749346516908	191.632033281	149.624932843	0.191632033281	7.0	23.9924337806	52379.0
13.6368936573	138.858461547	0.0136368936573	1.67595407499	132.772928679	400.179805445	26.6505457449	0.400179805445	164.097435683	379.109739747	0.164097435683	7.0	23.9993858034	19589.0
257.873073039	26.0219428615	0.257873073039	53.2428776738	18.295813901	501.102541655	143.223084306	0.501102541655	61.3519361613	252.320408131	0.0613519361613	7.0	24.0026557382	53646.0
39.8176201338	4.33247299838	0.0398176201338	4.28548517744	429.083091369	63.214608516	5.70954779833	0.063214608516	912.152152252	455.97250521	0.912152152252	7.0	24.0208497243	38004.0
87.1892526733	2.82362976776	0.0871892526733	42.0317806189	848.989860511	714.763479712	2.27246574218	0.714763479712	321.488180726	1.39094435776	0.321488180726	3.0	24.016477767	7059.0
430.907074456	4.13302575738	0.430907074456	156.284322804	304.537026616	385.008423116	163.855936086	0.385008423116	758.151331983	168.773943274	0.758151331983	6.0	23.9996401598	59962.0
54.0703345706	162.357665417	0.0540703345706	28.589538103	607.917802874	158.83226163	340.568098801	0.15883226163	456.591730716	346.89287087	0.456591730716	6.0	24.0233277484	8078.0
538.951201459	12.1445787573	0.538951201459	98.1331614785	129.203567469	1389.6805435	38.5328427455	1.3896805435	745.744848628	9.49358762525	0.745744848628	6.0	23.9997988195	39835.0
49.3786589077	8.34410260135	0.0493786589077	13.1741125862	721.502221202	55.0641277232	10.6273716681	0.0550641277232	1134.57963609	302.369984863	1.13457963609	5.0	24.0505596081	1798.0
6055.3255512	23.8521344432	6.0553255512	629.164243476	195.26713752	29.9492495763	8.94615325439	0.0299492495763	81.797328955	85.6642271735	0.081797328955	5.0	23.9360896449	36326.0
487.85165909	25.449866648	0.48785165909	61.8007717645	336.298548334	807.137612636	7.72875777255	0.807137612636	332.977934029	25.590740395	0.332977934029	6.0	23.9999746002	23123.0
14.9948502402	60.2618885064	0.0149948502402	17.0521951431	1121.90895024	688.12293648	7.92300812362	0.68812293648	145.402466739	99.8944672866	0.145402466739	6.0	24.0145124629	56005.0
2972.69390498	79.4950576789	2.97269390498	1734.78331483	1057.90407649	128.008273602	1.19090105105	0.128008273602	113.122780822	7.91522539329	0.113122780822	5.0	24.0013660069	9995.0
102.942134737	3.37169870752	0.102942134737	53.8449862778	219.4265584	579.079436675	5.43616388771	0.579079436675	510.054271816	1.00818820242	0.510054271816	3.0	24.00141395	38730.0
491.278806921	46.0119776996	0.491278806921	66.0603320469	2.01350326314	59.0598078729	53.0940473503	0.0590598078729	84.4040845284	406.553466373	0.0844040845284	4.0	24.0636631927	33729.0
45.161002053	411.36247928	0.045161002053	7.31442259455	210.981018949	68.7568034859	29.8840805676	0.0687568034859	662.361962201	205.574526183	0.662361962201	6.0	24.0156643977	5875.0
26.4318113086	2.59565004717	0.0264318113086	20.3990582255	524.366500904	358.207670351	20.1294193286	0.358207670351	795.1917591	144.348945268	0.7951917591	7.0	24.0077776123	56342.0
2072.35882685	65.4076525413	2.07235882685	284.551911008	466.578583695	152.533689615	18.8122768999	0.152533689615	25.1786541071	244.17482266	0.0251786541071	6.0	23.9857327274	19737.0
342.152082639	7.88224376002	0.342152082639	42.7300078019	75.16319987	72.7196966928	9.37851855678	0.0727196966928	1005.55425189	1.00963386453	1.00555425189	4.0	24.0015125005	32316.0
239.988577069	77.7951879501	0.239988577069	161.935371666	261.304615528	306.980698365	230.678989565	0.306980698365	4.06725089924	34.2561748268	0.00406725089924	7.0	24.0262915061	8563.0
32.7430113121	87.4332344183	0.0327430113121	3.9015006473	85.1919347969	212.06656026	20.1639234229	0.21206656026	1187.05173927	2.34426803239	1.18705173927	6.0	23.9883771588	9650.0
424.426157406	42.7743717678	0.424426157406	3226.3418824	2135.83916943	507.042670566	2.98701126621	0.507042670566	846.803485205	2.89681992456	0.846803485205	7.0	23.9997968768	27727.0
67.1063430018	6.24681025971	0.0671063430018	14.45988316	459.422877786	472.590073134	269.511930973	0.472590073134	288.669020385	190.18108118	0.288669020385	7.0	24.0067106687	50131.0
10.079461832	59.1049258169	0.010079461832	76.7092825495	569.288037877	287.746384541	2.0141147668	0.287746384541	478.888216629	45.1825635255	0.478888216629	6.0	24.0079593914	49522.0
443.62165414	125.22457693	0.44362165414	2081.14877809	1387.34930434	97.2000281622	601.239862868	0.0972000281622	54.5911535063	9.48763240264	0.0545911535063	5.0	24.0148195666	58534.0
165.529539438	34.8223350292	0.165529539438	143.955563037	1511.7376263	209.103600003	365.135096985	0.209103600003	99.7723747917	247.593784493	0.0997723747917	4.0	24.0201478249	53558.0
139.161852815	3.86035193069	0.139161852815	18.0962465959	4.761626118	696.258586431	20.649365262	0.696258586431	256.475272218	358.579493495	0.256475272218	7.0	24.0016941541	7060.0
99.3726561564	4.12477134636	0.0993726561564	20.4914197805	317.130869752	1008.53408247	1.89961840792	1.00853408247	348.187887976	80.0573178858	0.348187887976	5.0	24.0028167058	6256.0
5814.83216536	22.4000366442	5.81483216536	14212.5678613	3071.23047643	657.093656806	1.61294996382	0.657093656806	120.002950643	3.9407558641	0.120002950643	7.0	24.0000006433	21430.0
106.846706539	264.988051785	0.106846706539	20.2810300947	457.930090164	19.3949369974	84.8179787114	0.0193949369974	573.412569037	86.0309805279	0.573412569037	5.0	24.0141333015	58055.0
124.127338845	49.5396364159	0.124127338845	73.7192483156	342.582435206	272.149786139	45.6494459745	0.272149786139	1954.20523717	8.80777843428	1.95420523717	7.0	24.000603361	30908.0
75.5944298941	1.52720417714	0.0755944298941	206.293146677	1818.57376795	1391.67706167	177.857799503	1.39167706167	502.080274474	8.56172119623	0.502080274474	6.0	24.0001785187	47724.0
51.6881659491	3.02203889758	0.0516881659491	15.1938283923	3.5075481654	317.017874143	24.4157734087	0.317017874143	172.038685932	811.537094765	0.172038685932	7.0	24.0293845288	8226.0
236.40089597	2.26422665212	0.23640089597	115.721389739	71.5120354181	94.5749565402	2.22957194967	0.0945749565402	516.751297479	235.838813094	0.516751297479	5.0	23.9530852697	34648.0
39.3466706302	64.954219251	0.0393466706302	202.663066515	3474.87382572	158.510584983	24.5042096151	0.158510584983	375.890797267	12.3205016019	0.375890797267	3.0	24.0625666977	5319.0
76.8998278029	8.53213906512	0.0768998278029	21.4569585841	216.387611659	695.090539352	25.358358793	0.695090539352	45.9295827609	582.651362228	0.0459295827609	7.0	24.0337113253	43816.0
6.73460463412	1.38668934812	0.00673460463412	3.54937390445	337.61862076	293.811867715	5.30782619333	0.293811867715	639.775386903	52.3097742241	0.639775386903	7.0	24.0298539461	8102.0
41.7460266244	150.037969104	0.0417460266244	111.575334935	418.620899143	189.059628625	57.7321618538	0.189059628625	524.099314698	1.13014118044	0.524099314698	5.0	24.0217420631	28088.0
263.814426476	418.252040135	0.263814426476	54.4093632515	1.24438932578	50.5944743595	303.024127617	0.0505944743595	183.920770828	895.972794769	0.183920770828	7.0	24.0166079253	20395.0
5712.86510506	4.11919074067	5.71286510506	14865.3924715	3432.07200793	68.710103933	2.71600532139	0.068710103933	78.6533664227	28.9140453358	0.0786533664227	6.0	24.0298828114	37082.0
1462.70397088	104.439000751	1.46270397088	324.193183163	232.426294842	23.9069359209	8.52675343499	0.0239069359209	169.74465369	32.7079528086	0.16974465369	3.0	23.9622102104	519.0
19.629836434	30.6319478237	0.019629836434	61.3299519332	1248.29955071	283.043382489	5.34062804673	0.283043382489	437.533158391	172.85610932	0.437533158391	7.0	24.0154437401	54875.0
618.69685094	40.6278855538	0.61869685094	2392.11637181	3107.80555857	55.9444776799	538.507031138	0.0559444776799	63.8176041269	53.7424116806	0.0638176041269	6.0	23.9979510568	42486.0
205.120458475	87.3787423773	0.205120458475	413.37298485	468.559271787	793.454322183	247.766604357	0.793454322183	214.637458227	1.56126040824	0.214637458227	5.0	24.0017107408	32890.0
270.83105656	23.5860265059	0.27083105656	42.6615401844	154.044640757	381.416522907	377.044110337	0.381416522907	122.616967157	233.890210327	0.122616967157	6.0	23.9853457754	22933.0
411.284270376	55.1156241527	0.411284270376	1632.09100023	3502.40789406	292.966885108	19.8297972569	0.292966885108	28.0069803231	65.0752616307	0.0280069803231	4.0	23.9322819515	37280.0
218.485543515	34.3277233157	0.218485543515	25.0859370603	184.781362086	319.305560615	463.677967957	0.319305560615	55.8788718874	4.22779981185	0.0558788718874	6.0	23.9979353913	14722.0
813.243749136	569.845160427	0.813243749136	107.641084313	248.962298223	126.850205938	9.26329336899	0.126850205938	86.4361210489	107.090283447	0.0864361210489	5.0	24.0061811999	45281.0
78.0605968757	32.4922545597	0.0780605968757	149.726649922	186.367305785	1000.10285832	260.039285062	1.00010285832	8.76966001995	6.16273847045	0.00876966001995	7.0	24.0337897523	5700.0
324.603766137	9.59134810106	0.324603766137	185.72000529	4.82333400549	336.756834038	9.03762551164	0.336756834038	147.445767965	632.187269489	0.147445767965	7.0	24.0019004077	43469.0
95.5384520468	7.66456882279	0.0955384520468	16.9000651533	424.147518406	105.816782612	28.6684711885	0.105816782612	1860.45055191	4.1778489594	1.86045055191	4.0	24.0060475013	46810.0
142.481293691	279.874804893	0.142481293691	52.5136944359	442.638427092	480.69949151	67.6560171624	0.48069949151	333.897528599	2.0871950786	0.333897528599	6.0	24.0003911699	48295.0
125.921909653	39.6857664789	0.125921909653	438.51860209	2289.65056104	1291.96057507	44.4069359991	1.29196057507	56.6923068906	20.4132833419	0.0566923068906	4.0	24.0057743912	17431.0
655.902436593	78.2148709682	0.655902436593	389.3786872	959.779563673	712.051608673	14.988690659	0.712051608673	133.364541201	14.1366302917	0.133364541201	4.0	24.0010919294	56546.0
194.207289618	21.8937184939	0.194207289618	33.7334874989	131.388956309	505.508181446	96.497232898	0.505508181446	12.4808902859	214.606721651	0.0124808902859	7.0	24.0217068235	25095.0
241.285290974	240.091094566	0.241285290974	60.7487366171	445.767809086	27.2377813179	7.34919234589	0.0272377813179	909.701474117	180.325434086	0.909701474117	6.0	24.0051414828	52989.0
60.7109679164	4.58223754723	0.0607109679164	31.1136272433	282.619322333	1056.85435277	138.18378061	1.05685435277	908.605347673	7.0149094981	0.908605347673	6.0	24.0000248636	18617.0
81.8304728472	1.03112620425	0.0818304728472	183.141761857	1001.19811956	1355.34069426	3.70044211992	1.35534069426	1824.17128961	5.25795033285	1.82417128961	6.0	23.999955384	62762.0
200.268157449	93.1893503468	0.200268157449	89.9441036352	10.0639433842	73.0980411648	9.37936569486	0.0730980411648	676.615887457	438.821778759	0.676615887457	7.0	24.0064630317	49981.0
287.026967301	9.43867575226	0.287026967301	31.4341942356	3.33651991362	89.7574459105	34.6638841864	0.0897574459105	1172.18098398	92.4948718824	1.17218098398	7.0	24.0004554949	54338.0
64.8045214802	116.581875838	0.0648045214802	25.3084156025	583.60523776	2513.70640769	66.379359087	2.51370640769	215.162333356	1.0987853851	0.215162333356	6.0	23.9881430068	42166.0
55.7014845302	10.8606723557	0.0557014845302	151.81442931	596.708118357	646.607345039	417.496349596	0.646607345039	101.10402703	14.7530440811	0.10110402703	6.0	24.0318060108	51561.0
62.9572857111	24.2139388832	0.0629572857111	27.5269511778	955.656006928	511.537016521	18.5452009053	0.511537016521	585.073218873	1.18671741036	0.585073218873	4.0	23.9997538399	38498.0
201.892887696	262.791619947	0.201892887696	351.874345916	615.009181627	534.030103511	204.823561531	0.534030103511	55.1659122405	15.5610394869	0.0551659122405	5.0	24.0133757662	43345.0
170.968636268	1.2074779439	0.170968636268	25.1251863283	87.6469352861	172.446841385	1.49498257349	0.172446841385	2654.02518718	128.853309648	2.65402518718	6.0	24.0028703688	1921.0
35.5001509609	289.445106923	0.0355001509609	167.858164309	1256.30028411	1019.68994164	59.2533485878	1.01968994164	301.65527527	16.7750797815	0.30165527527	7.0	23.9948467419	20767.0
1678.71513452	5.9939355171	1.67871513452	428.932422693	44.3456771626	66.5729378717	5.40181170227	0.0665729378717	315.970100328	208.488834882	0.315970100328	7.0	24.0042724968	13424.0
1557.40551621	2.82012953641	1.55740551621	5732.34366657	2741.22375712	248.455433427	79.5461285056	0.248455433427	543.930360714	2.00040914012	0.543930360714	7.0	24.0000271371	31058.0
1337.71708245	166.802300281	1.33771708245	2027.95292221	1439.88066002	1043.33514753	15.9607307555	1.04333514753	98.551814385	30.749076888	0.098551814385	7.0	24.0000065232	47919.0
798.261502894	4.94225422899	0.798261502894	1787.20749344	1250.8881782	57.631319839	138.970263391	0.057631319839	182.198431556	12.5708685829	0.182198431556	5.0	24.0153137595	53515.0
189.831598319	8.37405578033	0.189831598319	24.1346691487	141.190129167	980.218389306	19.2770871176	0.980218389306	703.40789344	53.2363427461	0.70340789344	5.0	23.9998796436	45196.0
46.0354401793	152.755959232	0.0460354401793	19.3217575229	638.76419511	65.1512504205	144.730219984	0.0651512504205	1528.36905962	459.279293922	1.52836905962	7.0	24.0024918996	49.0
2804.41541493	227.052270079	2.80441541493	1171.82734341	262.0820301	73.7918310919	7.85472643665	0.0737918310919	551.801499803	37.7827596974	0.551801499803	4.0	23.9999968959	54345.0
20.1956765941	244.393575143	0.0201956765941	20.3214305106	256.503005467	217.556453761	607.806863666	0.217556453761	399.160484648	87.6907340741	0.399160484648	7.0	24.0141968084	50087.0
71.8005865096	2.68031278226	0.0718005865096	7.35495193772	266.738343851	939.311520067	1.14943312844	0.939311520067	508.680347985	6.20995931564	0.508680347985	4.0	23.9991263273	38048.0
559.501557453	26.9273613432	0.559501557453	307.243839143	488.020119525	2205.58179225	34.9076981088	2.20558179225	78.5277487011	1.1587944509	0.0785277487011	5.0	24.0010220917	45778.0
127.401388067	43.3162820608	0.127401388067	611.400510136	3868.60683857	585.757712107	40.5385548601	0.585757712107	144.171310401	1.84720352571	0.144171310401	3.0	24.0192217631	50336.0
761.504461067	150.015740438	0.761504461067	172.287296292	351.538357124	171.888018771	8.18866145507	0.171888018771	255.457804223	4.58012887393	0.255457804223	4.0	24.0058051098	34965.0
737.083048713	3.49622364495	0.737083048713	213.96552313	2.3907140388	100.057392062	29.2122018944	0.100057392062	9.6988359532	375.669081814	0.0096988359532	7.0	24.0539625348	22943.0
349.932228598	100.247749512	0.349932228598	654.865567574	319.441288866	152.353509772	126.436439819	0.152353509772	490.363929037	9.07818401378	0.490363929037	6.0	23.9966398796	284.0
52.5745508505	15.7961321485	0.0525745508505	16.5159901049	229.875923591	350.160991999	78.424834029	0.350160991999	252.457725777	9.90732654171	0.252457725777	3.0	24.0120784955	58654.0
1313.94636816	70.5932753435	1.31394636816	1040.51530669	1041.64967484	179.921918328	61.0406740246	0.179921918328	77.1956568767	798.064544793	0.0771956568767	5.0	24.0015193465	35944.0
211.964448352	6.4996462325	0.211964448352	682.138866978	1364.67237355	225.368147462	3.39240975627	0.225368147462	1540.57940614	55.7536703295	1.54057940614	4.0	23.9937840965	14479.0
171.240551269	2.68858812863	0.171240551269	1236.07751721	554.901473954	268.843795304	2.50021968865	0.268843795304	2493.36094498	12.8937928984	2.49336094498	4.0	23.9980664212	49712.0
81.7567864788	67.6947461866	0.0817567864788	347.305717936	489.323860757	111.506003308	13.4093688403	0.111506003308	1329.60607604	2.79832255262	1.32960607604	5.0	24.0079329539	22445.0
176.029799561	52.0810526928	0.176029799561	100.902494469	18.2141361713	105.904262542	1.7920633885	0.105904262542	277.836758586	243.458366233	0.277836758586	4.0	23.9799254741	13536.0
83.9154784536	118.291954077	0.0839154784536	486.446669839	1265.22036878	219.052753799	613.624449793	0.219052753799	185.740718719	6.43394982896	0.185740718719	4.0	24.0094752011	37865.0
158.346228157	63.3195876994	0.158346228157	30.3249081067	234.573920064	2690.55828479	87.8925567248	2.69055828479	200.99394914	9.43493519283	0.20099394914	6.0	23.9939346529	52793.0
113.673955014	276.214101219	0.113673955014	217.624553407	1889.45414712	54.3953646518	85.0885773329	0.0543953646518	450.246381553	8.44750203662	0.450246381553	5.0	23.9453864235	46831.0
15.3646132423	4.05196569405	0.0153646132423	84.9838103944	346.950370516	656.587864221	17.3687816933	0.656587864221	1040.19344185	2.14667106799	1.04019344185	7.0	24.0001040712	26273.0
76.8066937883	282.164062258	0.0768066937883	17.9980075103	319.190927167	858.108216496	1.08444656825	0.858108216496	195.295815854	8.11829050071	0.195295815854	5.0	24.0016640183	24322.0
275.065984832	43.6008147012	0.275065984832	232.761685903	5.70051723874	51.4794934827	5.20277096782	0.0514794934827	370.184833191	472.263782641	0.370184833191	7.0	24.0131337332	46001.0
137.455986534	133.402556322	0.137455986534	1317.92823512	7656.13292869	16.444126779	14.2441447023	0.016444126779	811.106602054	13.280777992	0.811106602054	7.0	24.0076707305	49346.0
429.925864108	22.5573038939	0.429925864108	55.5203695287	568.40459759	59.2657243082	48.3148164698	0.0592657243082	378.549359889	260.236535838	0.378549359889	4.0	23.9949839804	41330.0
460.059267227	56.3915779649	0.460059267227	198.555511195	481.055829416	771.786767948	12.3164645377	0.771786767948	32.8175838242	122.491614036	0.0328175838242	4.0	24.0004746081	45808.0
393.534103821	2.05246851305	0.393534103821	2245.5092315	1441.11371017	458.755975212	6.16419508873	0.458755975212	891.462709256	61.9099577211	0.891462709256	6.0	24.0000038301	5648.0
8243.41741627	10.5379624763	8.24341741627	4930.35333198	376.72099162	241.923576362	1.82052684166	0.241923576362	222.99406251	162.587014682	0.22299406251	4.0	23.9997324192	23561.0
259.600731225	1.44313589594	0.259600731225	127.951298366	1260.47880119	40.5656496169	146.134790368	0.0405656496169	2646.9222845	17.0233858808	2.6469222845	7.0	24.0043731909	49333.0
33.4942238168	107.231333347	0.0334942238168	119.977591417	805.3422434	1542.14719163	146.725338276	1.54214719163	346.592671844	1.41544774142	0.346592671844	7.0	24.0013309799	18187.0
111.793218048	212.883421432	0.111793218048	21.9167714875	474.304689454	26.4308839041	54.7218670643	0.0264308839041	524.186591961	7.98089027221	0.524186591961	5.0	24.0136344102	53005.0
117.24198883	2.26022520909	0.11724198883	1000.6662901	2943.48382045	2115.14043816	30.615093715	2.11514043816	25.3599245461	39.9373648954	0.0253599245461	6.0	24.0093622353	9115.0
415.041113054	44.6542658258	0.415041113054	93.4607313701	314.123319181	1401.30989075	11.026602799	1.40130989075	180.300784719	83.899688836	0.180300784719	6.0	24.0000445817	54593.0
242.540242343	6.59823587358	0.242540242343	1717.76374338	430.3093121	21.8154351962	1.08926788219	0.0218154351962	2308.5209592	8.4076493492	2.3085209592	7.0	23.9880093706	38247.0
104.502048935	42.5886161868	0.104502048935	223.424028178	1106.42273331	1116.94678193	90.1763018007	1.11694678193	23.1848541659	181.093487396	0.0231848541659	7.0	23.9842119487	19285.0
158.328311723	141.630230586	0.158328311723	375.91608279	302.438476905	858.856768401	230.931413146	0.858856768401	596.923081483	5.45248942586	0.596923081483	7.0	24.0000232069	58186.0
649.28196115	221.024666322	0.64928196115	217.670612898	2.17149715847	172.111276725	42.6544293492	0.172111276725	29.944437744	383.359375426	0.029944437744	7.0	23.9756092692	49163.0
694.967098041	14.6516555402	0.694967098041	4701.44308324	4348.08989625	121.525894431	51.0226226232	0.121525894431	384.666346352	4.34149049261	0.384666346352	4.0	23.9996830822	35231.0
1607.42941045	2.2479609252	1.60742941045	410.210814193	5.46377996816	99.44615105	1.6678275512	0.09944615105	274.830130319	253.040757039	0.274830130319	6.0	24.0018449671	2583.0
19.9320298696	4.86597036771	0.0199320298696	2.98294101932	27.2049243122	164.643321194	87.1921879632	0.164643321194	847.068220615	286.867970565	0.847068220615	7.0	24.0018403656	32518.0
55.1498993019	295.421179069	0.0551498993019	158.145139334	202.9489129	660.973353052	788.724976908	0.660973353052	53.8555111183	6.08329786608	0.0538555111183	7.0	24.0184406877	60968.0
105.713210681	69.9249481074	0.105713210681	115.752397988	293.7602488	79.1086767127	15.378053916	0.0791086767127	1108.87037224	1.57596151359	1.10887037224	5.0	24.0119784934	47442.0
79.793510283	4.32528046449	0.079793510283	96.3350028104	491.008930487	1058.68931474	14.2522478087	1.05868931474	394.148860879	11.9243137751	0.394148860879	4.0	24.0032467066	60368.0
855.840950466	72.0841339234	0.855840950466	703.737588576	915.476273195	252.498645936	90.0459050114	0.252498645936	23.0981205892	32.5849976705	0.0230981205892	6.0	24.0031078247	57065.0
2405.76236334	7.23548743384	2.40576236334	15301.6793431	4428.7946899	165.33252298	16.4958817258	0.16533252298	595.675711797	8.55471234236	0.595675711797	7.0	24.0000815326	28242.0
739.384603437	4.07660992674	0.739384603437	328.382449022	480.639688008	593.177272247	3.68613619658	0.593177272247	655.478206277	12.0533141023	0.655478206277	7.0	23.9874714768	33988.0
418.141902343	7.05112997706	0.418141902343	640.690202884	824.372978514	419.413013902	33.5106528475	0.419413013902	791.991228816	4.37443281744	0.791991228816	5.0	24.0000052645	3369.0
85.6174909681	3.90071688693	0.0856174909681	60.0276416208	2.52929435238	336.050042099	41.7582176872	0.336050042099	115.376564237	542.021292512	0.115376564237	5.0	24.0335618834	33773.0
1062.83724869	6.23135003963	1.06283724869	215.626429097	498.195992287	31.6155042291	17.3247778406	0.0316155042291	187.393048467	5.66554105775	0.187393048467	4.0	24.0389325808	8073.0
1711.11950638	10.7742090971	1.71111950638	2247.43548942	705.908191745	69.2325390844	62.1077844238	0.0692325390844	461.004917264	77.9384624584	0.461004917264	7.0	24.0000988787	17612.0
1823.65410903	1.03587376512	1.82365410903	406.907216719	145.251419426	755.407031233	9.94292570283	0.755407031233	121.43912511	14.3043515761	0.12143912511	4.0	24.0000174672	51185.0
20.1332068119	23.0237043344	0.0201332068119	2.37269983668	179.631057584	1263.47677777	2.64774202338	1.26347677777	131.483279553	4.50774270698	0.131483279553	5.0	23.9937079755	35657.0
338.194999657	3.42338403696	0.338194999657	34.9936818172	100.782885331	1526.47457004	6.5615449546	1.52647457004	1157.60568584	4.36792603426	1.15760568584	5.0	24.0000130562	52888.0
5.11365701896	88.5011000386	0.00511365701896	6.0828249745	1005.99970774	264.07743079	17.4385164111	0.26407743079	429.838980411	69.0703070886	0.429838980411	7.0	24.0277535131	7308.0
8.91813769513	30.108689229	0.00891813769513	44.1970231906	5325.59551636	149.106216171	39.3432592775	0.149106216171	951.415836477	119.779899037	0.951415836477	7.0	24.0114032301	4577.0
3097.47215967	19.6116703537	3.09747215967	9418.90731345	2788.1191494	295.56399505	7.41795544961	0.29556399505	190.552915649	5.97635453534	0.190552915649	6.0	23.987302835	29326.0
336.004526047	4.38054372641	0.336004526047	158.416662432	285.020302018	11.1183358207	56.6190558466	0.0111183358207	367.134715383	4.00169295434	0.367134715383	5.0	24.0468874159	36346.0
82.0662291683	93.4408387378	0.0820662291683	17.3694987973	231.795485438	273.667951436	217.037460813	0.273667951436	372.904841816	5.7608765486	0.372904841816	4.0	23.9839189387	25994.0
311.529565966	61.2108649276	0.311529565966	42.0510372507	284.436745836	5.38704710054	15.1066262436	0.00538704710054	393.761879745	3.05568838034	0.393761879745	7.0	24.0098003639	34873.0
314.498131835	1.53022284862	0.314498131835	86.8537917316	1027.96026144	1878.14467946	2.46604569819	1.87814467946	316.205511249	16.5701326204	0.316205511249	5.0	24.0027496054	11751.0
415.774538617	20.0642072889	0.415774538617	63.3930767362	2.13275574337	347.528879002	3.591529866	0.347528879002	23.4240100869	232.487164577	0.0234240100869	6.0	24.0034959585	51085.0
18.4839489997	140.942703895	0.0184839489997	8.56081278356	267.491303892	950.414649149	31.8777091895	0.950414649149	98.9741463619	21.2538112469	0.0989741463619	5.0	24.0444803388	55783.0
669.004683918	168.341910643	0.669004683918	272.728540276	7.93019635399	143.811263837	4.20360924485	0.143811263837	186.801315594	358.837233643	0.186801315594	7.0	24.0035616343	18976.0
850.3992828	1.09644782548	0.8503992828	188.151486144	13.9713404053	103.401978395	61.7869345843	0.103401978395	61.4178412632	409.282939971	0.0614178412632	6.0	24.0104375471	48663.0
464.768503972	4.54312140688	0.464768503972	102.107960277	846.123878758	209.090295131	4.12654884956	0.209090295131	406.725179303	280.791933863	0.406725179303	5.0	23.9968449926	29165.0
78.0470312352	63.2322638612	0.0780470312352	24.6655809551	2.26863472786	65.3316118979	44.7114725201	0.0653316118979	633.080510324	630.55838162	0.633080510324	6.0	24.008530347	47647.0
30.878446639	1.54376230481	0.030878446639	113.130129337	795.871580557	1231.69408794	55.7895529255	1.23169408794	1038.64582205	4.13085460481	1.03864582205	7.0	23.9999909568	1822.0
399.269955051	383.61637244	0.399269955051	579.689143819	1487.96158346	238.410427174	1.09671959792	0.238410427174	329.949110165	65.4099727626	0.329949110165	7.0	24.0019660937	56116.0
1219.78116172	1.24855240674	1.21978116172	189.09932826	118.338797356	2795.27241122	4.81989908484	2.79527241122	231.682250809	13.5156958945	0.231682250809	7.0	24.0000069942	50150.0
355.922053838	44.7126278504	0.355922053838	469.99014469	1126.45944731	160.372887069	45.6790616871	0.160372887069	576.684239215	200.573454914	0.576684239215	6.0	23.9964432674	11212.0
25.0424606539	6.00978618205	0.0250424606539	38.114543538	994.147383054	213.08247532	11.4415687975	0.21308247532	372.729951636	286.760897074	0.372729951636	5.0	24.0032202888	62783.0
168.382357839	15.4338251152	0.168382357839	64.7354745321	64.871150302	290.60705101	14.0692287482	0.29060705101	59.7290566569	413.587700312	0.0597290566569	4.0	24.0295934511	11077.0
94.966549381	211.063679431	0.094966549381	45.6005451419	803.082366095	741.259418714	7.97643016125	0.741259418714	93.8287246914	178.366555826	0.0938287246914	5.0	24.0265221649	31315.0
44.1747088167	42.5764338516	0.0441747088167	18.6645025366	43.3754442021	442.816273026	16.104415373	0.442816273026	140.931163526	320.308466741	0.140931163526	5.0	24.0431944421	5576.0
425.568996416	45.25466496	0.425568996416	3610.75741921	382.743768431	79.9306339871	32.0798680554	0.0799306339871	814.647710629	6.25408530436	0.814647710629	6.0	24.0001152141	61773.0
237.246016738	28.7294231842	0.237246016738	188.983781241	298.113089906	93.5001173518	517.338744206	0.0935001173518	540.864150587	12.3765065007	0.540864150587	7.0	24.0009927113	7810.0
65.9956982667	1.86012677591	0.0659956982667	8.66938286263	55.5859017463	329.484709488	13.0217281704	0.329484709488	191.566882588	560.895824141	0.191566882588	7.0	24.0103931394	19135.0
178.370332585	9.08955666517	0.178370332585	24.1920673433	3.61503887532	343.743598524	20.1475134103	0.343743598524	549.474069275	345.01197729	0.549474069275	7.0	24.0015582466	62444.0
218.410324849	5.17052675003	0.218410324849	31.7880851049	13.6606463321	99.925620587	12.9625941015	0.099925620587	455.476747284	574.209654139	0.455476747284	7.0	24.0093454203	33982.0
43.572684514	235.923864684	0.043572684514	5.85699714156	12.6562095891	79.5172433272	110.754685757	0.0795172433272	596.463488206	131.638288208	0.596463488206	6.0	24.0349981471	46970.0
1030.98524836	2.83104392417	1.03098524836	213.901550929	154.205871021	1421.94940264	2.43229138008	1.42194940264	429.234853408	4.81452041264	0.429234853408	6.0	24.0000018997	58002.0
61.1193559243	40.030719802	0.0611193559243	108.934451412	1093.0291724	2732.46663418	12.1362548338	2.73246663418	182.453003665	14.5149103042	0.182453003665	6.0	24.0109621498	173.0
841.44839096	2.06530535264	0.84144839096	762.57267122	1440.02362637	67.9809781089	37.9678525754	0.0679809781089	458.771031373	116.157284875	0.458771031373	5.0	24.000105628	9026.0
27.4175429749	262.925242215	0.0274175429749	7.68792420458	1.18603882703	231.72982255	32.1380830391	0.23172982255	257.596238302	241.76913965	0.257596238302	5.0	24.0247710971	18191.0
14.1439284857	58.5435945435	0.0141439284857	30.4812149021	175.397884123	202.846789543	35.7139628201	0.202846789543	1531.95748378	6.414309885	1.53195748378	7.0	24.0289729472	54906.0
34.6277874823	9.24975449499	0.0346277874823	6.77730680025	98.312485666	156.532016317	7.83432721345	0.156532016317	480.349528375	277.805862253	0.480349528375	5.0	24.001138451	44645.0
217.64176222	1.57838095281	0.21764176222	49.9159310345	18.0665025631	28.4747807213	1.64575830839	0.0284747807213	1017.65274381	151.481950946	1.01765274381	7.0	24.0233006719	43916.0
2486.90970123	14.1667369289	2.48690970123	409.898605445	109.786754138	367.074600467	31.6430834773	0.367074600467	221.03812489	7.71824697861	0.22103812489	5.0	23.9998072176	56217.0
196.108018262	11.1724943111	0.196108018262	44.5689947321	210.491610548	194.327872095	330.95001693	0.194327872095	135.137573635	5.90810553097	0.135137573635	4.0	24.0096394728	12401.0
2236.98541243	236.025258195	2.23698541243	1016.36892342	1188.27662294	104.573484667	2.7619735213	0.104573484667	68.2112949866	34.670572963	0.0682112949866	6.0	24.0082503584	5859.0
238.971869433	5.96386745757	0.238971869433	341.240350338	1026.40445438	283.939186752	7.74675879545	0.283939186752	230.930041914	74.3781424859	0.230930041914	2.0	24.2336556979	4554.0
2427.61595081	1.50456489894	2.42761595081	269.138500124	503.957853539	198.267121139	1.73559292866	0.198267121139	278.801227683	6.64683574706	0.278801227683	4.0	23.9997363795	54668.0
423.613272306	82.7282737575	0.423613272306	154.930614122	557.847375833	367.847271335	1.37133973579	0.367847271335	318.191405929	7.20089438653	0.318191405929	3.0	24.0010540322	17353.0
1214.87736248	8.13464898581	1.21487736248	8060.87230603	4109.9468214	122.213137123	4.82160444635	0.122213137123	272.468674429	85.82355169	0.272468674429	4.0	24.0194850066	13131.0
297.039296698	175.520261664	0.297039296698	56.6894070525	16.2367063381	190.451679814	48.4004891736	0.190451679814	99.1145969833	281.636941611	0.0991145969833	4.0	24.0194872077	32806.0
6.3503922395	17.9183410752	0.0063503922395	24.8500658013	765.367164092	863.053405085	21.2262547495	0.863053405085	100.83817315	27.0335651044	0.10083817315	6.0	24.0820159476	40446.0
3242.31391514	10.141821137	3.24231391514	4658.11815808	1350.3980994	155.714067757	27.8779705309	0.155714067757	300.713802777	2.65912036319	0.300713802777	6.0	23.9930643168	63812.0
8994.36641634	278.711372366	8.99436641634	25175.7469836	1648.39099011	218.414033643	57.4094957335	0.218414033643	147.865503636	331.77253628	0.147865503636	4.0	24.0001150158	44816.0
1057.00960143	1.41944455468	1.05700960143	5940.42627933	3568.32500665	131.365842967	36.7315791582	0.131365842967	12.6066166776	2.29187101183	0.0126066166776	6.0	24.0057391642	5038.0
49.611557978	9.26440508112	0.049611557978	23.6945161925	547.642769928	77.5110102152	30.6155342796	0.0775110102152	1691.92099741	327.061705142	1.69192099741	5.0	24.0769787557	33626.0
85.6444840448	2.99625993667	0.0856444840448	125.629294973	676.701990022	507.773100226	183.831048853	0.507773100226	219.556400353	155.889356572	0.219556400353	5.0	24.0072672944	37370.0
108.772867336	8.28733891899	0.108772867336	36.1883456989	15.4628061686	313.783770449	29.6673476163	0.313783770449	176.971221782	332.876386305	0.176971221782	4.0	24.015048096	54530.0
32.5475226965	370.904938618	0.0325475226965	5.95695256209	1133.46879551	519.189839171	315.225263112	0.519189839171	235.942524926	71.6982457471	0.235942524926	7.0	23.9969830486	50866.0
169.201386307	1.5658740957	0.169201386307	24.8209278947	2.59933536473	88.8151985624	114.104884775	0.0888151985624	499.387697293	147.559826713	0.499387697293	6.0	24.0324703922	15153.0
188.968185209	5.7266360915	0.188968185209	25.7780707816	2.48649202241	441.83927353	163.567639136	0.44183927353	304.922745545	206.414553831	0.304922745545	6.0	24.0047760383	42591.0
58.8233614339	7.54937041061	0.0588233614339	26.0075625963	1082.50916228	66.8792367435	154.530899164	0.0668792367435	561.029925748	282.883366925	0.561029925748	4.0	24.0960187444	26751.0
206.193632954	26.138739181	0.206193632954	196.220236382	931.084865874	375.407344321	236.703879071	0.375407344321	12.3045212287	48.2044776493	0.0123045212287	6.0	24.0177942075	18166.0
257.789810983	39.9655343567	0.257789810983	202.090247242	542.098186854	215.623759909	581.614066757	0.215623759909	100.500317769	25.0139672385	0.100500317769	7.0	24.0173409961	44352.0
123.562364708	72.2984551105	0.123562364708	198.672164216	2344.48070646	512.940282375	320.905461351	0.512940282375	18.8194970494	46.56161853	0.0188194970494	5.0	24.0195682913	43741.0
727.918120748	26.6853866251	0.727918120748	86.7311023529	194.583401358	54.1420273848	242.556350281	0.0541420273848	322.671923997	24.182039519	0.322671923997	7.0	23.9998742999	39463.0
30.8872619171	52.4394806567	0.0308872619171	11.3088218796	1332.33038723	415.624298668	198.029573578	0.415624298668	232.830236435	6.88887683676	0.232830236435	4.0	24.0226966907	32026.0
461.858865945	58.0736502202	0.461858865945	2007.57487188	1494.77245697	146.872689375	37.5443147785	0.146872689375	411.21174087	5.44736730284	0.41121174087	4.0	24.0026107225	20669.0
3835.45550361	113.096289458	3.83545550361	1990.19059173	855.584262944	203.892530709	11.4179753778	0.203892530709	120.827708083	109.962903752	0.120827708083	7.0	23.9991742961	49789.0
526.043433891	3.62075509858	0.526043433891	4827.78071682	8797.45767714	46.2746457994	121.965029884	0.0462746457994	458.630415148	3.03155382514	0.458630415148	5.0	23.9997387137	6904.0
377.086568918	204.528276785	0.377086568918	89.1884363721	370.112114058	29.6106377908	698.776768676	0.0296106377908	174.966317617	160.232957927	0.174966317617	7.0	23.9774603577	28199.0
91.0445589939	3.62408226974	0.0910445589939	30.3278056758	5.2964595648	271.898582881	20.2000160709	0.271898582881	144.892605213	652.063616517	0.144892605213	5.0	24.0125566761	9377.0
48.6417592863	3.62921179802	0.0486417592863	6.65633084167	504.166178841	241.942194863	1.78019415071	0.241942194863	312.262974827	233.8991025	0.312262974827	5.0	24.0090940342	56787.0
194.754780103	35.3022429641	0.194754780103	448.195772194	1762.18457481	321.889609628	68.0161229759	0.321889609628	39.1039078111	36.4412617372	0.0391039078111	3.0	24.0367150476	32650.0
129.126221564	33.5815960917	0.129126221564	28.0172507508	885.033176281	42.5065274266	198.719621009	0.0425065274266	1633.20347351	50.4063311354	1.63320347351	6.0	24.0057327859	14216.0
718.466725357	367.890739787	0.718466725357	174.021651328	485.132765882	51.1705662251	32.7569273159	0.0511705662251	195.745223227	61.8625147667	0.195745223227	7.0	24.0054624853	54864.0
66.4442557855	3.66158074102	0.0664442557855	380.033352171	4764.20209991	111.391404501	4.13874392731	0.111391404501	9576.89765671	1.58560168225	9.57689765671	7.0	24.0011438184	46840.0
586.026882947	14.6626847486	0.586026882947	211.723086549	713.360878184	478.760911707	1.8356586116	0.478760911707	573.914521155	48.4430778282	0.573914521155	7.0	24.0156462761	16692.0
131.061422729	38.3376775472	0.131061422729	1050.58033216	7718.35796838	69.0733410539	36.9643320265	0.0690733410539	1996.39339519	95.2132770901	1.99639339519	6.0	24.0207678177	21054.0
1674.61905988	22.4466215101	1.67461905988	228.105782976	397.581959971	992.058847901	11.3475134217	0.992058847901	77.8189690652	14.8518029401	0.0778189690652	7.0	23.9370919576	1605.0
66.6950725368	106.830164547	0.0666950725368	152.876801494	816.201575291	21.3281660733	416.780717338	0.0213281660733	1233.7543725	37.099941541	1.2337543725	7.0	24.0652581754	830.0
1399.13765033	24.3889127337	1.39913765033	910.684622608	524.929485449	98.736805546	10.9828296742	0.098736805546	724.842717101	5.98456575618	0.724842717101	7.0	24.0006906297	10811.0
151.929512878	2.12994503865	0.151929512878	23.041783329	252.94572913	291.228247285	2.97183037512	0.291228247285	1185.32389978	29.5492668931	1.18532389978	3.0	23.9886444014	23508.0
704.670517712	2.51197316109	0.704670517712	2065.66967699	2750.50853589	104.314759997	54.4078762099	0.104314759997	291.267258132	208.805568337	0.291267258132	5.0	23.9994289704	59896.0
631.626898028	31.463423005	0.631626898028	1512.35423179	3363.1578822	2531.77610756	5.89801296182	2.53177610756	67.0568368595	12.875223279	0.0670568368595	7.0	23.9999849278	32702.0
1009.80797648	8.15706896257	1.00980797648	588.570781225	1344.48960366	53.8153105587	10.367797853	0.0538153105587	1560.50788055	37.0924054561	1.56050788055	7.0	23.9995059363	50624.0
440.836309726	2.35779255086	0.440836309726	118.96223019	177.954339519	186.337345041	57.1930807907	0.186337345041	871.069688671	3.12730158015	0.871069688671	4.0	24.0000264959	14738.0
29.1528409654	1.01518558205	0.0291528409654	12.17386441	824.512445477	2380.45568114	1.29932624575	2.38045568114	342.506850425	5.41564418072	0.342506850425	7.0	24.000821084	28073.0
139.351497497	83.6035243294	0.139351497497	34.4974162477	641.322836798	706.414082127	123.390852946	0.706414082127	58.379555833	398.791486563	0.058379555833	6.0	24.0119970114	52864.0
55.1410026475	94.3873920573	0.0551410026475	20.8807416939	586.087885396	215.86845819	1.72335618422	0.21586845819	648.317220033	175.791935274	0.648317220033	7.0	23.988034647	50101.0
271.016304416	356.531894441	0.271016304416	125.419993333	1239.23928712	285.323429899	74.1761424386	0.285323429899	19.3991245282	242.537991489	0.0193991245282	5.0	24.0218538983	32228.0
12.2723538401	22.8745728696	0.0122723538401	10.7685993354	474.111516483	256.322935832	74.2549908977	0.256322935832	325.325771067	184.673884207	0.325325771067	5.0	24.0516697365	19164.0
14.5877151175	14.8861558629	0.0145877151175	25.0124520351	598.883163764	593.976838927	177.178840723	0.593976838927	343.983612589	6.07039946255	0.343983612589	6.0	24.0130752431	50241.0
177.146488291	21.2046755639	0.177146488291	29.123235465	300.121134466	982.634509299	19.9974274353	0.982634509299	590.546311308	20.4543905896	0.590546311308	5.0	23.9944572816	45081.0
397.537966974	273.41708875	0.397537966974	41.0452040449	108.398833207	19.6462661564	24.759700675	0.0196462661564	329.68764781	25.3601492233	0.32968764781	5.0	24.1101160529	47642.0
325.201595295	138.30225081	0.325201595295	648.322727449	680.29006345	2039.01284084	41.0367870452	2.03901284084	372.788874405	1.54255479019	0.372788874405	7.0	23.9992447071	13854.0
47.9548837324	113.947821338	0.0479548837324	8.61958975405	22.5497312057	101.721974669	8.97548637728	0.101721974669	702.480203578	137.032940769	0.702480203578	5.0	24.0423692288	63586.0
29.466779062	277.270696564	0.029466779062	6.33298822207	25.7474583309	179.047830924	28.7654573688	0.179047830924	380.554487267	169.972411422	0.380554487267	6.0	24.0108380497	46283.0
487.791393259	153.332678685	0.487791393259	594.42497858	825.332420383	376.909909644	67.5521297458	0.376909909644	404.720103555	51.395994848	0.404720103555	4.0	23.999989754	1636.0
12.9694100792	1.82803699963	0.0129694100792	18.9300245814	571.380150924	263.381806567	27.5642468868	0.263381806567	550.033499476	311.098866601	0.550033499476	7.0	24.0111756487	33181.0
153.874749978	1.00732765123	0.153874749978	112.871555834	854.005911897	2717.57794287	32.2328031329	2.71757794287	46.5641493352	20.7827507425	0.0465641493352	6.0	24.0116971956	11196.0
2284.59976055	23.7728905108	2.28459976055	13515.5658358	5714.61703723	221.149244241	3.28910110992	0.221149244241	19.3866579474	1.08621823138	0.0193866579474	7.0	24.0181851041	38161.0
477.811466468	111.722789178	0.477811466468	122.709456555	393.664039173	139.94614659	57.7368242906	0.13994614659	411.97080834	149.690704131	0.41197080834	6.0	23.9998732791	46895.0
185.043317987	30.8746469178	0.185043317987	406.847060105	1427.12512941	285.605025883	3.66093830795	0.285605025883	968.145282229	107.207938299	0.968145282229	7.0	24.0172601431	16054.0
1559.37082955	79.547161572	1.55937082955	1355.51369526	1695.1873173	51.7776948105	3.88121984339	0.0517776948105	156.345371122	1.79886810147	0.156345371122	5.0	24.0067036492	57874.0
700.781253819	35.6390713646	0.700781253819	245.024808993	946.494180224	297.84780576	254.282077408	0.29784780576	171.621830478	1.0179294455	0.171621830478	7.0	24.0000689709	54009.0
1513.08180943	110.073831394	1.51308180943	733.097684426	1374.57508156	29.9798209876	103.078909943	0.0299798209876	52.7625515863	8.42155178281	0.0527625515863	6.0	23.9881716847	56848.0
301.550559384	43.4442474647	0.301550559384	50.2571553243	452.008769891	67.0560290069	318.870463268	0.0670560290069	269.847666699	629.163981874	0.269847666699	5.0	24.0066946975	40151.0
325.46563107	21.7454482266	0.32546563107	34.7127225859	749.65436388	821.169555487	13.6473094781	0.821169555487	41.5943590911	16.5407538896	0.0415943590911	4.0	24.0138883525	2995.0
447.728594153	1.6558583113	0.447728594153	202.178289383	1011.71840363	1990.16927633	24.5749432503	1.99016927633	154.345251563	3.84974178712	0.154345251563	5.0	23.9983946941	20661.0
528.029752578	9.80524968946	0.528029752578	206.325927554	517.33698428	169.192422575	30.630736098	0.169192422575	703.735142876	6.07013940807	0.703735142876	4.0	23.9999857988	49288.0
4.38710155509	1.29556829951	0.00438710155509	3.41010722099	494.43439299	287.47063601	25.7749172734	0.28747063601	286.827839961	77.9793677409	0.286827839961	6.0	24.0396780791	49926.0
594.182199403	21.2199513705	0.594182199403	1986.784567	1854.87769626	100.922994911	112.865859303	0.100922994911	440.67754595	9.94184722556	0.44067754595	5.0	24.0001481726	50189.0
67.5359051684	39.1837454967	0.0675359051684	65.8405007251	1805.00903506	1247.3891291	26.5667812429	1.2473891291	175.639470678	69.6242998736	0.175639470678	6.0	24.0013636972	16079.0
2580.84459998	19.03111658	2.58084459998	694.688908414	622.881642407	1048.49331105	2.65581515763	1.04849331105	184.313959463	24.853239671	0.184313959463	7.0	24.0071051391	31224.0
81.611178536	11.3468111158	0.081611178536	35.3223155641	1370.96335327	428.445788963	5.03841463326	0.428445788963	692.791477128	165.773380437	0.692791477128	7.0	24.0051686904	17814.0
112.364299063	37.9084787408	0.112364299063	29.1831766074	168.788870034	37.3187563137	52.6615795498	0.0373187563137	1973.87557164	1.04721441185	1.97387557164	7.0	24.0049848246	34672.0
298.704587971	9.47657597917	0.298704587971	183.888109557	525.18347744	477.645028155	1.89036757069	0.477645028155	2864.96843532	1.97284221089	2.86496843532	7.0	24.0000938252	26596.0
9088.91734513	114.05144114	9.08891734513	2512.70944872	310.965826601	149.356821196	12.7189739154	0.149356821196	105.610991098	119.308356473	0.105610991098	7.0	24.0047892109	30032.0
125.377118371	29.8805410779	0.125377118371	136.192943653	719.282294419	72.8695513039	240.963617589	0.0728695513039	2649.75057571	523.281925385	2.64975057571	5.0	24.0126610495	10828.0
342.525747244	3.98042061014	0.342525747244	154.688119898	447.492187286	74.4962512363	45.9151400813	0.0744962512363	1688.15908567	320.161555113	1.68815908567	4.0	23.9997207638	22502.0
212.931254664	4.90148445081	0.212931254664	47.3929419862	709.469860007	1461.71372392	20.6545086953	1.46171372392	122.813876971	75.0528675435	0.122813876971	5.0	23.9954644004	28202.0
18.9919382688	12.7931856588	0.0189919382688	52.532177076	1001.04774936	407.16641044	135.918625142	0.40716641044	182.36418711	14.370392788	0.18236418711	4.0	24.043566689	23351.0
558.626329862	1.51994839778	0.558626329862	2215.86425495	2144.51000969	533.79864851	71.2063963935	0.53379864851	642.206878538	1.17762999444	0.642206878538	6.0	23.9999924057	33535.0
52.4383108711	3.65600714387	0.0524383108711	156.456805862	1256.42885435	213.132597796	311.958767639	0.213132597796	1966.51268067	69.2182983877	1.96651268067	7.0	23.9875071645	59499.0
86.9297554392	48.7661633284	0.0869297554392	28.4154571684	3.34974071535	94.8982995782	2.3326284282	0.0948982995782	514.21901965	299.793462937	0.51421901965	5.0	24.0428038357	29037.0
332.641974563	462.785855187	0.332641974563	2200.07272131	5718.49866017	54.2689633771	54.4521045707	0.0542689633771	173.402868601	248.36235385	0.173402868601	5.0	23.9864241877	47749.0
841.002206555	30.0741659426	0.841002206555	894.823362451	749.312647515	674.708280171	123.7902559	0.674708280171	182.425066186	135.964672646	0.182425066186	7.0	23.9999992924	53600.0
2111.95622068	171.898543192	2.11195622068	243.62664268	99.9356312702	37.5862213612	89.0232560126	0.0375862213612	167.96805015	35.0388550383	0.16796805015	3.0	23.94061426	23597.0
514.379031648	61.8431366419	0.514379031648	59.8791936743	112.899984671	124.085715147	11.3711949348	0.124085715147	858.191924297	20.7113818724	0.858191924297	4.0	23.999899002	56940.0
51.4524529958	189.854411005	0.0514524529958	471.961981556	3413.04775718	295.167416626	190.796952235	0.295167416626	207.216501811	207.251647549	0.207216501811	4.0	24.0026892923	7205.0
126.362805057	4.52423124506	0.126362805057	37.0601206657	888.394152351	300.359283226	24.96349857	0.300359283226	3913.08456083	16.548713157	3.91308456083	7.0	24.0001556287	12734.0
27.6906222816	444.226546089	0.0276906222816	3.87004489172	228.18732002	50.5990153073	14.2847017015	0.0505990153073	1187.75290671	148.70652116	1.18775290671	7.0	24.0348406747	43240.0
112.358151001	2.4910208301	0.112358151001	1097.92455985	8298.33513879	58.1014759115	29.5216127425	0.0581014759115	2676.35546677	27.2258529485	2.67635546677	5.0	23.9780992866	7379.0
866.105100429	7.82356965036	0.866105100429	1642.10684915	709.039342282	19.4762969301	26.6439879473	0.0194762969301	401.224571979	85.3481480169	0.401224571979	6.0	24.0013277367	16060.0
282.052905615	45.2843967396	0.282052905615	222.630541246	748.434396941	1211.77287792	168.970313115	1.21177287792	42.6750753822	4.05965075921	0.0426750753822	7.0	23.9931673521	11322.0
237.075754264	21.1015776339	0.237075754264	117.092398598	71.2996104167	355.567614971	3.22826804162	0.355567614971	246.432962763	348.471446164	0.246432962763	6.0	23.9877797679	30110.0
80.9006302138	2.31608623031	0.0809006302138	21.7356975924	6.56622048766	707.554712578	4.74002187369	0.707554712578	70.9475079861	181.383867688	0.0709475079861	5.0	23.9714913784	6801.0
3457.8602712	2.15387248815	3.4578602712	3979.09905735	856.890872616	2461.85345347	15.53768715	2.46185345347	6.20827593316	465.264903343	0.00620827593316	6.0	24.0000006123	35269.0
9.6894504661	7.68800057637	0.0096894504661	20.3782070877	553.579224357	209.779705547	86.1291319198	0.209779705547	500.356553206	17.8901399582	0.500356553206	5.0	24.0927388313	4467.0
797.62060014	25.1176867379	0.79762060014	1407.68104068	192.983200507	8.34269028033	154.214344906	0.00834269028033	184.991145285	9.05805735835	0.184991145285	7.0	24.0064117179	13133.0
43.0356846837	43.8665411537	0.0430356846837	64.5689717967	215.761130652	79.1857510162	28.1995967968	0.0791857510162	1816.13913139	7.78044855244	1.81613913139	5.0	24.0318025754	7064.0
251.871619738	696.337127401	0.251871619738	161.676208563	105.970053528	129.506188472	96.0997998591	0.129506188472	103.484468811	896.273454565	0.103484468811	7.0	24.0247361297	61660.0
1008.10768665	9.80853860487	1.00810768665	401.96725932	590.896008386	280.397608229	4.04561627515	0.280397608229	900.489863812	17.9662235297	0.900489863812	7.0	24.0001021056	45947.0
324.141719962	78.0397995026	0.324141719962	84.9963244326	707.083902786	484.808551272	206.5486175	0.484808551272	64.5304580783	11.7293719829	0.0645304580783	5.0	23.9662749328	49757.0
88.8597942641	57.9153753761	0.0888597942641	293.172801808	586.321657388	215.987194909	1.10664096317	0.215987194909	951.641788073	5.58031350701	0.951641788073	4.0	24.0158781273	13389.0
18.1646781572	1.69960406056	0.0181646781572	140.660499893	995.149822115	368.050818889	93.3183683096	0.368050818889	256.961341843	247.129828328	0.256961341843	6.0	24.0420643466	14695.0
453.953397359	4.16422879609	0.453953397359	97.2380735174	364.159967076	312.166096594	16.9742729762	0.312166096594	908.257638549	49.3752560774	0.908257638549	4.0	24.0006159929	30517.0
8.68034662372	225.862262037	0.00868034662372	7.95453680589	1818.37599017	548.419430983	110.786780644	0.548419430983	117.733272477	237.045816884	0.117733272477	6.0	24.0283529517	29284.0
673.533914993	9.95651511463	0.673533914993	289.136446605	434.123619621	190.529511218	60.9202121477	0.190529511218	778.251398609	1.33975388189	0.778251398609	6.0	23.9999613774	41401.0
886.638993193	5.6260849801	0.886638993193	315.494774384	1.0943645791	125.726277754	2.52836830385	0.125726277754	55.183331213	207.979656188	0.055183331213	6.0	24.018936033	26974.0
195.788193042	25.4942386687	0.195788193042	40.6553749475	4.05424659218	263.78477779	251.339781025	0.26378477779	186.34468015	520.514508972	0.18634468015	7.0	23.9999383723	34012.0
460.93674551	37.4629872743	0.46093674551	3309.37531062	6655.81878559	115.114720818	2.51220586668	0.115114720818	1724.88064002	17.9443401569	1.72488064002	7.0	24.0000760863	53067.0
1558.3301779	29.5932227832	1.5583301779	277.343170877	204.442623777	24.7142421138	4.18870157427	0.0247142421138	437.729028419	11.4753073433	0.437729028419	7.0	24.0006155891	38470.0
40.727986917	1.68645822331	0.040727986917	87.734557633	367.431526996	790.774926503	8.38200522996	0.790774926503	2736.53342016	4.20845192472	2.73653342016	7.0	23.9999188595	14889.0
281.045278162	27.1323370146	0.281045278162	1990.41219056	4446.60399503	3840.62048158	1.87639902949	3.84062048158	272.049933092	1.85912736399	0.272049933092	7.0	24.0000487992	33746.0
4844.61721832	34.113917915	4.84461721832	12691.8853013	3273.71716703	79.5383039312	19.4987937114	0.0795383039312	62.8159690056	9.54516990972	0.0628159690056	7.0	23.9762969288	2716.0
407.829694225	10.7390607079	0.407829694225	265.332599914	1093.38538429	156.096917907	171.567262205	0.156096917907	918.791926701	184.682848519	0.918791926701	7.0	24.0003532826	27701.0
831.390443672	1.12670986803	0.831390443672	139.170029682	185.652928729	408.91650124	172.832294057	0.40891650124	57.7404168384	1.58115699605	0.0577404168384	7.0	24.0063162963	13711.0
17.4552508417	5.52266268389	0.0174552508417	30.7644398134	1436.09686843	2070.30378934	4.56699953744	2.07030378934	185.577616028	11.5095688188	0.185577616028	7.0	24.0299905528	38370.0
284.877910189	1.58050589826	0.284877910189	145.133231511	1432.64950136	864.887338145	1.20513223455	0.864887338145	43.4450293756	24.5438177078	0.0434450293756	4.0	23.9415683343	16684.0
149.144877978	6.11846084892	0.149144877978	43.7915676142	35.7001610287	96.1868069738	47.3449235985	0.0961868069738	1865.99536048	420.761064853	1.86599536048	7.0	24.0241247286	31505.0
26.0796771993	23.7957821018	0.0260796771993	25.4015060912	1040.38205996	649.58654255	118.216180448	0.64958654255	230.717741475	113.659476924	0.230717741475	6.0	24.0123087478	56913.0
461.620617703	83.6146139495	0.461620617703	63.4895322611	301.934346697	1652.62654388	9.33311737271	1.65262654388	169.053379155	6.50106036354	0.169053379155	6.0	24.0221755068	24451.0
202.792645346	151.206238214	0.202792645346	1656.3053805	3165.66646205	21.9644883847	3.3292926291	0.0219644883847	523.539472956	5.92387852707	0.523539472956	6.0	24.0321219008	34643.0
101.640905349	17.3063013493	0.101640905349	327.496700693	1355.63922826	937.878378812	262.928012236	0.937878378812	23.2796478103	1.1550381339	0.0232796478103	6.0	23.9637600233	43652.0
10052.2567812	107.940837652	10.0522567812	1249.58055835	164.015362176	20.7304252897	258.195449148	0.0207304252897	33.7532478202	163.645219173	0.0337532478202	5.0	23.9914987054	57393.0
40.5740914694	8.55107786243	0.0405740914694	7.64075281958	813.704478709	1266.28657059	1.36274510472	1.26628657059	314.827834289	7.95319455969	0.314827834289	5.0	23.9998861885	17074.0
509.671127158	334.646508398	0.509671127158	113.504873782	696.392280059	117.277491578	77.6926907913	0.117277491578	71.0848282322	14.2730060067	0.0710848282322	5.0	23.9981919362	34793.0
455.31986221	6.49182588073	0.45531986221	63.0078152973	366.042409058	2651.93532114	1.66884710429	2.65193532114	27.5788094235	12.0990821094	0.0275788094235	7.0	24.0003384382	13847.0
48.8792701551	97.961870737	0.0488792701551	15.2628590518	865.251187288	124.352911193	2.93924676822	0.124352911193	1622.76387131	16.6507453108	1.62276387131	6.0	24.0064821757	725.0
1496.86842319	55.9426667263	1.49686842319	14811.7801098	8448.22030336	106.351082277	9.14902907827	0.106351082277	84.9822906161	13.5667366916	0.0849822906161	4.0	24.0443997021	16129.0
355.567412859	50.9279919237	0.355567412859	3356.97040605	9238.18592933	487.215489191	6.17869070019	0.487215489191	341.620866948	72.6125727803	0.341620866948	5.0	24.0004198567	12475.0
733.065087199	308.764486408	0.733065087199	594.227269605	655.718164921	207.645139113	8.57175430776	0.207645139113	35.8033509982	287.668191696	0.0358033509982	4.0	24.0182379692	12363.0
35.2955042566	1.47387502003	0.0352955042566	191.011014152	5447.12475651	144.50137619	58.5564906513	0.14450137619	1750.47022485	152.572104821	1.75047022485	6.0	23.9979014128	54608.0
63.6358839808	89.1759021346	0.0636358839808	26.275201716	446.647947899	312.989299366	303.156730898	0.312989299366	200.331561237	698.036360808	0.200331561237	7.0	24.008884228	31261.0
399.787633882	79.8971265671	0.399787633882	641.369933666	979.753900615	5.84424915495	32.759647051	0.00584424915495	324.551366057	46.8495733793	0.324551366057	7.0	24.0075046353	28849.0
454.865902679	68.9189806717	0.454865902679	83.3919690848	294.695296042	114.754966726	47.4129335768	0.114754966726	714.589112427	5.80164337619	0.714589112427	7.0	24.0000616895	9338.0
31.4930087276	24.3832626941	0.0314930087276	39.2323893333	1754.38298032	1433.408601	35.1970435666	1.433408601	337.959548983	9.60572472317	0.337959548983	6.0	23.9950362451	55289.0
104.575707905	604.430016742	0.104575707905	53.2314905422	120.47204868	82.3075509801	31.791724398	0.0823075509801	349.05448977	501.660387931	0.34905448977	7.0	24.0211067188	31799.0
128.436966788	83.575920024	0.128436966788	46.9246736129	10.0563855825	505.762576297	61.2400276777	0.505762576297	62.8196963341	607.366670874	0.0628196963341	7.0	24.025151243	25029.0
628.608497327	59.0495174615	0.628608497327	85.1756672817	839.80640731	947.838766185	1.34782747606	0.947838766185	197.964330786	1.89612856427	0.197964330786	4.0	23.9999801107	41390.0
625.144626469	73.0182194052	0.625144626469	312.553002971	663.423431209	32.3742374367	105.843664891	0.0323742374367	121.698830806	11.0696016654	0.121698830806	4.0	24.0087537277	59497.0
209.693867521	165.864371188	0.209693867521	42.3237304872	80.7421115887	126.189055228	4.81525734608	0.126189055228	189.341402216	539.570683688	0.189341402216	7.0	24.0163451426	36832.0
7.94941248093	5.24433437893	0.00794941248093	2.21297386928	467.43564561	1542.05013388	18.1330889777	1.54205013388	83.6028679645	34.6851054578	0.0836028679645	7.0	24.0905058596	52644.0
250.243175239	17.9599402934	0.250243175239	185.651903398	650.539608409	69.998930237	175.037458061	0.069998930237	1190.20009154	1.77073972347	1.19020009154	6.0	24.0007671496	3882.0
9.47629559992	4.77084496999	0.00947629559992	30.0263362491	1634.15980865	1151.48498997	11.9976040463	1.15148498997	80.3766358636	50.8668470502	0.0803766358636	6.0	24.0845492126	55726.0
63.3807411656	16.5338212559	0.0633807411656	376.299187997	1052.86433684	993.373710362	49.5428461663	0.993373710362	204.067910694	24.4434485471	0.204067910694	4.0	23.9983824337	6365.0
22.5536586436	50.1534939181	0.0225536586436	27.4493032452	1314.53046904	702.159177901	1.6846253466	0.702159177901	835.30383393	4.23320974656	0.83530383393	7.0	24.0000408109	10584.0
27.3414722977	430.225224092	0.0273414722977	27.2429991975	1337.98845927	669.275168939	4.74406367053	0.669275168939	106.05409101	133.545639474	0.10605409101	7.0	24.0110252596	61312.0
395.111691844	20.0498132312	0.395111691844	66.1721529644	230.458227267	541.934112127	39.9650198547	0.541934112127	642.949354542	9.39069648421	0.642949354542	6.0	24.0002979566	33270.0
473.541663262	99.3258218019	0.473541663262	253.200142674	612.912866438	374.608598778	52.3862153969	0.374608598778	31.5245818474	177.178684994	0.0315245818474	3.0	23.9855643622	55914.0
576.394028195	2.88103730452	0.576394028195	815.650703753	1993.27862856	41.0597635191	2.53751817683	0.0410597635191	597.891560002	2.55453439677	0.597891560002	4.0	24.0025694769	47999.0
206.461939725	48.5825285843	0.206461939725	25.4924064512	93.2962032404	231.837005532	23.1789980261	0.231837005532	583.794064731	109.53316365	0.583794064731	5.0	23.9998257404	1771.0
118.551299423	8.05836291244	0.118551299423	32.7170896802	259.151881906	167.097845499	22.5802621202	0.167097845499	895.713916313	2.30910608783	0.895713916313	3.0	24.0270920193	29516.0
192.528249587	64.6744933489	0.192528249587	37.0680639803	69.314929779	170.981604659	142.964297649	0.170981604659	130.581879663	745.844877288	0.130581879663	5.0	24.0084648574	59709.0
152.502166221	3.62533402578	0.152502166221	613.038324009	1301.85161816	909.92690498	141.232576035	0.90992690498	234.532994911	59.2427646048	0.234532994911	6.0	23.9949395686	42175.0
264.143439706	3.32155299297	0.264143439706	1573.25021583	5168.98351886	538.790837457	70.2510584075	0.538790837457	1286.25639221	7.22357339181	1.28625639221	7.0	24.0000693176	45736.0
286.188750659	14.5701282569	0.286188750659	51.0947956298	2.51348496487	89.2939023234	7.10833311342	0.0892939023234	1919.89507322	239.711685309	1.91989507322	7.0	24.0015669707	24331.0
435.599202571	6.82488314945	0.435599202571	2942.95248049	4082.68558178	4.82187301338	13.1902295045	0.00482187301338	392.895055327	1.69555403284	0.392895055327	7.0	24.0148029619	49096.0
198.720465202	19.623274003	0.198720465202	1691.0360389	243.038734158	7.3207696442	395.135504966	0.0073207696442	438.101975477	3.74228402207	0.438101975477	7.0	24.0486562149	64151.0
2397.41912214	26.4321010517	2.39741912214	800.596179671	280.381330884	20.5532703027	2.26743261969	0.0205532703027	321.814816261	2.56166569259	0.321814816261	7.0	24.0084527644	7328.0
479.914273181	189.09057902	0.479914273181	80.9346707383	1016.98091737	207.498730056	4.18794711504	0.207498730056	13.6993981267	10.787936729	0.0136993981267	5.0	23.9920294176	8930.0
78.1424244768	3.74531440015	0.0781424244768	12.738519437	264.865023774	1092.7276233	269.161936021	1.0927276233	91.1246852718	7.59710356845	0.0911246852718	6.0	23.9854162005	7158.0
35.860380673	82.0745477189	0.035860380673	3.96232026023	45.9461601776	650.72969269	105.661101786	0.65072969269	125.888500893	251.093819164	0.125888500893	6.0	24.002574841	42196.0
89.9906618956	1.80781664348	0.0899906618956	25.2957893524	210.475320015	341.12894666	326.300281848	0.34112894666	1262.57366804	1.03049875839	1.26257366804	7.0	24.0010352288	1070.0
95.5869686205	3.23892382061	0.0955869686205	30.8474451412	1241.72854924	317.390217179	32.7057618211	0.317390217179	542.157952076	44.4994141377	0.542157952076	3.0	23.9803855259	52770.0
100.863349483	23.7108857399	0.100863349483	69.6914071804	189.515377389	294.056515096	3.29864372659	0.294056515096	2654.99809233	10.7917612983	2.65499809233	6.0	23.9998392932	10697.0
118.311701257	128.297553656	0.118311701257	1134.52219334	1188.67966197	35.5411634453	27.7562477338	0.0355411634453	487.384676536	4.28320211394	0.487384676536	4.0	24.0313858168	48760.0
578.582644497	1.02517878549	0.578582644497	155.420566237	509.693023773	678.706934337	1.2858705875	0.678706934337	438.972526167	49.8990295418	0.438972526167	4.0	23.9985921308	64001.0
716.251047478	147.250562664	0.716251047478	546.032694509	1146.86981547	35.0572536619	9.80476102705	0.0350572536619	120.091360291	54.4805195214	0.120091360291	4.0	24.0356006146	59521.0
763.813802525	4.05300927805	0.763813802525	1775.2113305	1136.5671961	97.6117631008	2.55210340977	0.0976117631008	439.567011049	5.37509576124	0.439567011049	3.0	24.0053948684	4544.0
19.9159930811	1.49967682159	0.0199159930811	3.93420281106	526.462758014	636.665460336	67.3866527428	0.636665460336	764.447375063	2.81371642927	0.764447375063	6.0	24.0003431757	39306.0
29.2194824235	2.91426181426	0.0292194824235	145.750141731	1600.59258264	378.296432373	5.28002613201	0.378296432373	2388.9309098	9.64083192784	2.3889309098	6.0	24.0034858591	27281.0
33.2344170084	123.39538524	0.0332344170084	187.196061058	2517.38799774	2698.53369832	1.97129757307	2.69853369832	144.382306436	14.0473208597	0.144382306436	7.0	24.0050821753	28972.0
24.2751357609	84.0547186609	0.0242751357609	4.82967782838	445.037362399	28.8072275524	68.1490008301	0.0288072275524	2381.29234467	14.4344315809	2.38129234467	7.0	24.1091481346	41192.0
20.292046522	20.7129336029	0.020292046522	49.8053170286	343.34318949	341.135418198	50.7068673299	0.341135418198	635.112844027	107.810147193	0.635112844027	6.0	23.9974485707	43605.0
283.881492403	1.19647404079	0.283881492403	84.3391460404	902.913326916	270.85945353	9.13229976059	0.27085945353	30.3479108481	1.58681963027	0.0303479108481	3.0	24.0171446295	14368.0
927.054788631	2.47052862131	0.927054788631	101.469952957	89.3415453209	860.87999198	19.7499897019	0.86087999198	329.224742237	1.8386607173	0.329224742237	5.0	23.979618052	30787.0
45.1966860643	51.2266289193	0.0451966860643	385.19296631	1377.63880199	639.00805188	13.3332039854	0.63900805188	236.227411567	74.7380595622	0.236227411567	5.0	24.0083649118	52948.0
614.420503501	5.55814106496	0.614420503501	63.6366448161	105.292374426	200.518247506	21.698071679	0.200518247506	19.5285482765	334.760687924	0.0195285482765	6.0	24.012174188	6538.0
641.81824262	1.24455306142	0.64181824262	322.633942592	21.6563514435	108.833064875	3.84611793145	0.108833064875	176.120548819	389.618755634	0.176120548819	5.0	23.9978441308	15341.0
198.911773047	1.47067838502	0.198911773047	35.265240628	538.868214885	346.517639842	69.2594757458	0.346517639842	20.1764754485	151.369667322	0.0201764754485	4.0	24.0222300874	10659.0
188.549260149	277.848152838	0.188549260149	24.901731345	681.70421928	465.549434016	93.7091158107	0.465549434016	27.9335026333	525.010214	0.0279335026333	6.0	24.0228952633	11589.0
14.2102167196	94.8662690715	0.0142102167196	111.614942775	884.508485478	1350.61340681	27.4492636489	1.35061340681	227.732265879	5.78591022825	0.227732265879	7.0	24.0017478174	3878.0
215.050058994	1.12757280771	0.215050058994	22.0731461971	421.495074463	307.678776151	11.0647267034	0.307678776151	1102.06350223	8.27761116382	1.10206350223	3.0	23.9976473158	20096.0
554.080285435	1.35221536044	0.554080285435	503.030789932	731.415822867	1621.7174733	19.226580667	1.6217174733	6.66868259716	58.4982824471	0.00666868259716	7.0	24.0018017152	58060.0
113.982242699	57.0471146921	0.113982242699	198.974521441	1164.45181926	633.709043027	6.08363481153	0.633709043027	250.49148907	46.684699991	0.25049148907	4.0	24.004279179	25181.0
65.9336629717	317.481199284	0.0659336629717	10.443803573	35.8850596885	488.210534866	2.81644836957	0.488210534866	128.289037423	149.611978784	0.128289037423	6.0	24.0162467965	33568.0
126.131359084	13.5507704122	0.126131359084	19.7291815858	138.418985311	2102.16394272	12.4813489275	2.10216394272	197.910323418	2.12020522616	0.197910323418	4.0	24.0168985956	54683.0
714.311856775	18.4847579439	0.714311856775	311.988486704	395.607649834	56.3089613128	20.9124676083	0.0563089613128	1100.11399401	95.3881207502	1.10011399401	6.0	23.9994699964	2168.0
3147.41519269	146.427316125	3.14741519269	915.583614148	532.453330098	535.572299399	2.60768024192	0.535572299399	210.786263027	3.06336829412	0.210786263027	7.0	24.0000054751	12066.0
1849.16460295	19.2122436784	1.84916460295	1500.04618607	1142.33531759	156.780846517	7.14862981542	0.156780846517	13.8635243261	83.0574838072	0.0138635243261	7.0	24.0411175714	1018.0
11.8794828585	20.2664443207	0.0118794828585	7.57083854827	264.000960854	235.049157994	13.4414695555	0.235049157994	402.1004459	85.7436823336	0.4021004459	5.0	24.0451950748	35596.0
402.344638461	1.09122491863	0.402344638461	293.283247874	1260.400736	834.429235564	56.5634778297	0.834429235564	17.200729734	1.65065949934	0.017200729734	7.0	24.0113183691	36875.0
1604.92343929	2.83615845121	1.60492343929	396.819188263	33.542289165	147.280247011	22.4794987924	0.147280247011	133.4595508	284.10038859	0.1334595508	7.0	24.0065243806	53647.0
75.759742154	131.034705267	0.075759742154	42.679593045	546.66514395	63.5973595796	543.960385469	0.0635973595796	801.672534986	224.375171613	0.801672534986	7.0	23.9814070416	41756.0
277.932619917	1.39839567536	0.277932619917	79.0967330455	1102.16226231	388.815210455	298.038860454	0.388815210455	431.84395112	16.6303361766	0.43184395112	7.0	23.9999842528	22341.0
294.804701145	34.4284655858	0.294804701145	59.5982730826	507.123191848	33.1464549928	94.8896373541	0.0331464549928	1004.94763413	6.07174874995	1.00494763413	7.0	24.0009010548	18441.0
207.593701958	121.964714416	0.207593701958	110.784797315	583.864008932	504.816022718	301.727947034	0.504816022718	119.39830017	70.4267124799	0.11939830017	6.0	23.9950945178	8968.0
238.283324351	64.9893465737	0.238283324351	35.7148477603	150.931097127	732.331548748	180.478080143	0.732331548748	588.835062895	21.997425539	0.588835062895	6.0	24.0004227134	50609.0
724.568656428	390.610749599	0.724568656428	83.233617788	409.167834757	44.4454135783	114.925718971	0.0444454135783	61.6399459986	86.2480834884	0.0616399459986	5.0	24.0279113886	16448.0
647.030174664	121.107576732	0.647030174664	80.6036800161	155.406067805	746.992524803	8.40688717422	0.746992524803	84.196980613	4.99247592757	0.084196980613	4.0	24.0000632615	26695.0
3809.81583884	366.249238714	3.80981583884	2318.24920209	806.538152748	245.736350493	2.1500766854	0.245736350493	148.440856209	266.589195583	0.148440856209	6.0	23.9986340523	18547.0
36.3568324855	4.02819287475	0.0363568324855	59.422021822	251.808235359	528.393882291	40.5399229892	0.528393882291	445.534034125	8.44969825412	0.445534034125	4.0	24.0053846261	6627.0
1388.5640078	27.3073188671	1.3885640078	7759.67117376	2611.66067097	79.2234647539	130.966472675	0.0792234647539	50.8698624097	72.0431596839	0.0508698624097	7.0	24.0166096463	57932.0
504.413174068	28.0510433301	0.504413174068	267.216221067	596.75560484	66.7451227237	22.5009749289	0.0667451227237	136.046078609	874.17965031	0.136046078609	7.0	24.0350358783	26525.0
26.6460609255	41.9410860083	0.0266460609255	22.4932294731	1493.14322933	610.297063562	4.1245186185	0.610297063562	204.049336328	10.5255021583	0.204049336328	4.0	24.0215245855	10704.0
322.387601041	34.4056341294	0.322387601041	1067.036057	435.840089207	103.470923194	428.705790525	0.103470923194	1021.95207217	210.743872785	1.02195207217	5.0	24.0011281736	34422.0
161.368281062	166.083523056	0.161368281062	929.142143206	819.971422278	643.517300295	128.27704123	0.643517300295	18.9685961704	17.3975126201	0.0189685961704	5.0	23.9902862054	16072.0
197.776228793	8.12664654492	0.197776228793	111.551860517	331.188918678	1958.54973665	56.791624516	1.95854973665	141.115967082	1.78547359527	0.141115967082	4.0	23.9866451289	15225.0
1148.56044008	20.0042872258	1.14856044008	281.773864309	238.974818747	179.249974423	3.12610219288	0.179249974423	693.694812451	191.71722044	0.693694812451	7.0	23.9999394194	26930.0
656.305553243	10.4898401514	0.656305553243	594.431145803	1548.72999555	40.1363630691	191.270415292	0.0401363630691	624.678438343	9.76320491129	0.624678438343	7.0	24.000003965	39081.0
227.808141063	407.727968528	0.227808141063	889.225331049	4098.02130358	191.187168934	7.65307027093	0.191187168934	458.526907611	19.8537558	0.458526907611	7.0	23.9990687311	46612.0
141.288263943	4.93429791751	0.141288263943	33.3847090647	242.696541331	362.002603518	457.77664296	0.362002603518	249.473862989	1.6268952078	0.249473862989	7.0	24.0028360284	23184.0
936.059353506	1.53316332857	0.936059353506	612.373644108	907.966743583	106.293776234	1.50189896845	0.106293776234	835.277180082	56.6902292169	0.835277180082	4.0	23.9999848766	55582.0
626.729818545	26.8336003166	0.626729818545	384.235209867	453.152482141	1216.91792969	1.67880275964	1.21691792969	912.91227307	5.9657915966	0.91291227307	7.0	24.00000478	21342.0
113.347076092	4.49246790437	0.113347076092	13.6804238845	429.21359647	581.520603608	1.33026405509	0.581520603608	1711.30531515	36.1308224533	1.71130531515	7.0	23.9996840178	603.0
55.4038228445	28.6176291935	0.0554038228445	13.8926734512	1202.94255837	193.112696437	3.2696760668	0.193112696437	689.421689908	252.456852285	0.689421689908	7.0	24.0056777224	60107.0
4780.36294549	1.58858625171	4.78036294549	4833.91647413	911.487527483	226.93554613	8.80391167633	0.22693554613	141.656360009	128.343644054	0.141656360009	6.0	23.9976095249	26583.0
291.349369462	85.1629599234	0.291349369462	34.0216080948	1.5733643045	122.936760652	2.29898692434	0.122936760652	747.750229894	83.9845135617	0.747750229894	7.0	24.0004240862	38968.0
32.0061480734	13.2459878712	0.0320061480734	155.327731616	1594.49997682	112.69215258	13.2729205636	0.11269215258	675.580444163	519.316297576	0.675580444163	7.0	24.0061713911	20175.0
402.388886246	287.797875039	0.402388886246	40.9557701308	90.6995714882	3971.37636383	1.70024661542	3.97137636383	42.5409483722	1.15825452471	0.0425409483722	7.0	24.0065941136	58030.0
985.367486279	6.1737022198	0.985367486279	300.593558431	712.25682242	280.920416563	48.2637694561	0.280920416563	550.895344938	5.40296453987	0.550895344938	6.0	24.0001126568	38132.0
41.2744228393	3.7377906497	0.0412744228393	392.758251726	1512.49849629	377.914530834	239.818895748	0.377914530834	271.260469515	98.131801596	0.271260469515	5.0	24.0229326478	19906.0
152.145705157	481.210698113	0.152145705157	210.13208225	1115.22945811	218.774908861	46.7524754216	0.218774908861	113.143249115	20.9371759545	0.113143249115	5.0	24.0229871582	2286.0
314.279711632	37.8075856783	0.314279711632	1803.18860108	1102.04952333	210.228911917	3.88103775135	0.210228911917	1828.7918693	12.5323181621	1.8287918693	7.0	23.9989666868	38405.0
1739.82744623	95.9463022154	1.73982744623	255.844126603	240.217278948	85.1225828794	1.03903468381	0.0851225828794	290.086002677	36.3681639753	0.290086002677	4.0	24.0098457453	35220.0
253.28583517	4.84478817463	0.25328583517	35.2886525031	330.37030005	136.416872283	231.921840266	0.136416872283	910.747244895	4.59708649182	0.910747244895	5.0	24.0016424012	9187.0
80.406703358	27.0733152482	0.080406703358	45.393094315	437.664922057	1793.35304827	58.3841490971	1.79335304827	358.883119454	2.6069792986	0.358883119454	5.0	24.0003829296	48559.0
19.7612963969	8.85961305336	0.0197612963969	7.32226703759	11.5930900947	606.655677433	110.73271589	0.606655677433	101.163442849	616.468323576	0.101163442849	7.0	24.0397208472	132.0
262.135042182	5.38128737896	0.262135042182	2275.06182445	4954.60536356	523.394561633	3.36667056262	0.523394561633	89.0132530382	35.8659686994	0.0890132530382	3.0	24.0016186083	35818.0
501.620844822	218.572015731	0.501620844822	69.5861559367	165.336841991	1236.50503037	7.30282759365	1.23650503037	188.159680102	4.80243713478	0.188159680102	7.0	23.9999753128	33611.0
1877.52133789	119.213194114	1.87752133789	1467.39373425	872.707154473	60.3861256444	89.02865057	0.0603861256444	58.621551651	72.8285413579	0.058621551651	6.0	24.0038709375	2707.0
45.944942092	23.4503886644	0.045944942092	16.4033797224	1.22115170364	237.388290299	91.3284908957	0.237388290299	582.429375129	431.018882193	0.582429375129	7.0	24.007331427	60267.0
60.506597057	59.6690675966	0.060506597057	21.2399987	278.21795669	77.1807917121	6.10926596006	0.0771807917121	2791.50843277	90.7696780855	2.79150843277	6.0	24.0244314851	1837.0
419.758588887	122.273288738	0.419758588887	234.53554746	20.2543994972	150.033703495	6.57359554535	0.150033703495	39.6923928537	370.075393529	0.0396923928537	5.0	24.0446374268	2535.0
534.53648078	12.3102064442	0.53453648078	56.9439262933	229.308507934	620.133619883	6.27884193546	0.620133619883	227.617288981	138.844576414	0.227617288981	5.0	24.016308177	30399.0
535.345950967	1.31106582702	0.535345950967	3239.28221436	546.715517665	243.02119488	11.167036873	0.24302119488	2433.23859871	34.4043153116	2.43323859871	5.0	23.9999452676	55319.0
42.0651192447	170.3575712	0.0420651192447	8.62734623892	26.7084122186	205.957726558	33.4039100263	0.205957726558	504.855297021	164.366071262	0.504855297021	7.0	24.006679226	2417.0
387.914845379	4.70539886585	0.387914845379	134.763684654	773.833371382	1676.91619612	2.75817377131	1.67691619612	662.040298342	2.25907546235	0.662040298342	6.0	24.0000421326	4171.0
44.6666553682	201.287008269	0.0446666553682	109.85909159	295.455215892	685.637033489	308.136557744	0.685637033489	280.929941235	16.2309865226	0.280929941235	6.0	24.0008396983	5978.0
166.768726475	56.1503631133	0.166768726475	115.20762166	14.5867517962	220.170629242	1.76169818825	0.220170629242	244.459544223	293.741732615	0.244459544223	5.0	24.0306196924	49191.0
101.205301378	87.0428641033	0.101205301378	11.3619442114	114.543354317	52.1611010622	93.6342934361	0.0521611010622	527.583061715	1.37699588496	0.527583061715	4.0	23.9643547037	61441.0
90.4641445424	79.6965720253	0.0904641445424	688.418055817	1306.81465094	1266.31292152	1.96895936279	1.26631292152	734.082276992	8.44292152621	0.734082276992	7.0	23.9999762594	7821.0
435.485007868	250.129250597	0.435485007868	127.121514876	599.611962845	12.2928115676	10.8353486094	0.0122928115676	261.665531479	159.900046331	0.261665531479	7.0	24.0175365265	4078.0
35.0030498323	20.2222508212	0.0350030498323	209.885231117	3680.93432364	429.705767107	208.760168148	0.429705767107	480.70228019	85.9554591072	0.48070228019	6.0	23.9999963118	54678.0
9.45177255948	4.85888798095	0.00945177255948	93.3684226685	625.474967831	139.006471411	63.9968902207	0.139006471411	1712.4852757	54.6866091425	1.7124852757	7.0	24.019391335	20545.0
36.0235125815	12.269916981	0.0360235125815	26.565780014	27.1093829391	57.7308152754	13.6356566141	0.0577308152754	1024.98578948	585.757825774	1.02498578948	7.0	24.0543331404	50845.0
42.4142738799	54.0002587142	0.0424142738799	4.79974416535	91.9980917389	802.796463895	32.1599652088	0.802796463895	192.139291435	3.48229002053	0.192139291435	4.0	24.012256004	36074.0
48.5247231225	1.844714334	0.0485247231225	235.938928903	3396.97986157	164.19251235	177.086451394	0.16419251235	430.882454751	18.8836160212	0.430882454751	4.0	24.0494340058	57339.0
356.286879254	5.95586402148	0.356286879254	212.745152779	1248.04207382	82.9710040614	169.369144926	0.0829710040614	1591.08643557	3.78337673596	1.59108643557	6.0	24.0005735577	43626.0
634.461198405	458.716420681	0.634461198405	867.458332225	1775.76207946	37.966669779	4.16721366579	0.037966669779	84.4299729133	16.5047466232	0.0844299729133	6.0	24.0196178949	63950.0
563.865658382	14.2181625611	0.563865658382	89.2573657276	5.06500794244	188.131994564	93.836015714	0.188131994564	124.000037121	142.591610349	0.124000037121	6.0	24.0151998236	63401.0
896.156863227	1.68251691045	0.896156863227	1016.95461927	971.553885769	109.052477305	33.1365113327	0.109052477305	301.042894352	434.367947733	0.301042894352	3.0	24.0018253209	61562.0
91.1938599206	5.40691588947	0.0911938599206	13.6736654499	494.394935762	3077.90287294	23.754469452	3.07790287294	1189.92158891	2.68540624994	1.18992158891	7.0	23.9999967195	43655.0
206.186757813	9.13723063385	0.206186757813	52.0590164097	82.8132244938	350.92733125	92.3892984832	0.35092733125	18.0721181183	511.656402177	0.0180721181183	6.0	24.0295327058	20682.0
3215.76344495	4.73921602805	3.21576344495	6008.99189012	2442.76548568	260.923102896	1.30504097493	0.260923102896	309.39672282	5.78843721886	0.30939672282	5.0	23.9662001171	19176.0
520.35703643	74.2612691978	0.52035703643	3494.5197347	3209.77606646	54.8377492597	26.7646945774	0.0548377492597	562.594204461	2.55561671712	0.562594204461	7.0	23.9999432344	32001.0
554.097178336	16.4738963314	0.554097178336	707.42400359	918.898748796	1293.77958303	89.3118487308	1.29377958303	184.021313973	351.497519808	0.184021313973	7.0	24.0000205095	24582.0
187.106731476	8.29185672624	0.187106731476	19.7828342767	213.27568736	681.590809236	19.1436565116	0.681590809236	59.9269189579	56.8203192387	0.0599269189579	3.0	24.0277658707	31671.0
18.1746402043	109.631962139	0.0181746402043	152.413625002	4792.80515304	140.014232191	502.970436498	0.140014232191	533.501279588	118.735937189	0.533501279588	6.0	24.0389122689	62124.0
61.1543283947	13.6399014083	0.0611543283947	42.018625815	1250.5285487	784.487894742	2.71579911737	0.784487894742	998.462633226	3.26132572476	0.998462633226	5.0	24.0000099509	43497.0
180.651937195	3.86005512348	0.180651937195	109.857604026	169.061070888	460.551842199	302.314363678	0.460551842199	428.799833994	2.57572893776	0.428799833994	6.0	23.9995652063	58435.0
11.7076990334	59.5021476669	0.0117076990334	35.3915619869	592.285273059	263.832439242	13.417480422	0.263832439242	1131.29749736	2.925334719	1.13129749736	7.0	23.9970544392	53817.0
516.250046082	41.5602747337	0.516250046082	2298.31270906	3716.4769576	106.51984157	5.7033138274	0.10651984157	1207.35190289	64.0452974758	1.20735190289	7.0	24.0078776292	28854.0
46.4759272926	227.67928101	0.0464759272926	7.77390155345	629.792332222	1428.89866485	83.8305364442	1.42889866485	18.6464987452	36.9777301922	0.0186464987452	6.0	24.4744189556	59965.0
43.8304968517	28.587648984	0.0438304968517	70.0963547872	400.897104227	105.502629742	13.6951707522	0.105502629742	3175.71820322	75.0385461092	3.17571820322	7.0	24.007737526	58354.0
3544.12420282	2.04957050991	3.54412420282	526.033128148	167.84062759	86.2875833353	1.5421862273	0.0862875833353	1406.88738137	3.52628820513	1.40688738137	7.0	24.0000833628	32853.0
54.9292222807	128.305205228	0.0549292222807	21.6137255801	4.13014335885	415.447362696	498.674662187	0.415447362696	97.5832930834	930.244700938	0.0975832930834	6.0	24.0156961779	40566.0
921.00019198	42.9130349208	0.92100019198	8258.20885	4055.19665302	1091.8568161	6.23989640275	1.0918568161	221.529005847	4.9511335769	0.221529005847	6.0	23.9999910648	34692.0
57.1175326203	384.483719679	0.0571175326203	8.39626140469	717.75345205	100.258324916	3.67471895318	0.100258324916	580.598334503	83.1642130721	0.580598334503	6.0	23.9994208037	26747.0
100.708613232	49.7936677002	0.100708613232	16.4086507374	5.67680994365	658.557068839	37.8344132495	0.658557068839	198.555411793	209.720470287	0.198555411793	7.0	24.0017549374	16422.0
107.295194589	170.10948918	0.107295194589	15.6087085428	2.62042686367	480.483623861	166.190127875	0.480483623861	157.677310967	193.38984435	0.157677310967	6.0	23.9965344858	9197.0
963.181769063	3.40749849676	0.963181769063	191.44196181	14.4768193613	171.982883711	29.0053812122	0.171982883711	98.4861775799	191.393640812	0.0984861775799	6.0	23.9804205188	23209.0
192.485217924	2.28394876376	0.192485217924	39.3912307923	196.048753743	512.81055519	4.13336300101	0.51281055519	2899.64109154	1.73929526109	2.89964109154	5.0	24.0000513992	41711.0
751.413746025	2.20145436973	0.751413746025	4952.42363864	4925.76378418	156.526593967	64.025404771	0.156526593967	14.3190765567	35.0332185792	0.0143190765567	6.0	24.0088027161	42243.0
372.948207649	38.0919055741	0.372948207649	2163.65024664	2904.35109486	660.225782272	160.612015976	0.660225782272	156.498096476	3.44423356294	0.156498096476	5.0	23.9994136725	63844.0
284.817272015	6.2344044591	0.284817272015	30.1209530895	1070.27594116	1100.14651407	4.03467692695	1.10014651407	1386.94972413	1.1439354254	1.38694972413	5.0	24.000057129	1227.0
140.752964522	88.7044732941	0.140752964522	531.692756653	1250.6516919	94.4390925909	113.667671945	0.0944390925909	1738.60312542	542.002663043	1.73860312542	5.0	24.0011277466	20670.0
472.555067803	11.9726094407	0.472555067803	808.650229553	2559.39816145	9.2671707498	49.5054337019	0.0092671707498	228.875395954	13.1152286685	0.228875395954	5.0	24.0479405331	6367.0
1449.73858864	6.36479392056	1.44973858864	393.549843051	303.616885379	256.321091135	1.33592284945	0.256321091135	826.057594559	53.0151681642	0.826057594559	5.0	23.9999584556	23394.0
53.362085272	55.4700673059	0.053362085272	5.38827764007	455.015052348	1067.69992607	108.316319272	1.06769992607	75.1856825459	169.487683582	0.0751856825459	6.0	24.0181585398	712.0
3644.58219924	24.8101493945	3.64458219924	1192.81673307	264.510429205	51.4825791294	287.802837361	0.0514825791294	425.070557413	193.483350272	0.425070557413	7.0	23.9999764727	7867.0
136.510286685	121.44668863	0.136510286685	651.709945737	2928.74962931	165.827865188	94.3941999346	0.165827865188	468.018679883	7.03948725025	0.468018679883	4.0	24.0158449897	41798.0
65.9266066892	622.795261566	0.0659266066892	292.05155644	4650.84130601	397.732571289	231.026596204	0.397732571289	173.618559082	114.532106082	0.173618559082	7.0	23.9933829259	56625.0
640.212410012	17.4136627095	0.640212410012	133.296107582	166.708038518	27.2775315055	7.41874395745	0.0272775315055	990.51968447	3.06048670954	0.99051968447	7.0	24.0000526559	35025.0
87.5481726731	5.61604745895	0.0875481726731	73.642552074	990.195225695	4813.46626892	11.8524498638	4.81346626892	28.4913850804	20.5713870526	0.0284913850804	7.0	23.9684167595	17669.0
1105.38521208	7.83069039606	1.10538521208	401.295224123	645.922080077	301.671852427	9.55726801029	0.301671852427	58.8002486282	11.7073361532	0.0588002486282	4.0	24.0000007031	25673.0
1410.22117895	85.8603106023	1.41022117895	331.791367189	762.153029196	79.381162888	130.575380655	0.079381162888	99.9306748037	28.1857494228	0.0999306748037	7.0	24.0021662686	54203.0
1199.47193337	7.00486698354	1.19947193337	1052.08163601	557.256494725	130.618191628	21.4159472091	0.130618191628	687.795033509	52.3081233816	0.687795033509	4.0	23.999872318	17834.0
148.154570596	65.1871042948	0.148154570596	329.621104964	1172.4942325	27.4618737242	17.7133298656	0.0274618737242	943.683214407	1.40222682101	0.943683214407	6.0	24.0081775618	10539.0
76.9900495514	29.4662232122	0.0769900495514	46.4437141736	1002.32997129	275.84109074	58.5430743512	0.27584109074	1373.04623489	13.7535196913	1.37304623489	5.0	24.002140274	41985.0
158.704880943	356.890197027	0.158704880943	630.350427043	1623.21796785	20.0343300243	3.00966601152	0.0200343300243	419.998564438	40.1055074982	0.419998564438	6.0	24.0229636292	24130.0
452.688820358	8.34045886832	0.452688820358	3123.16872407	669.834069537	74.1168966994	449.153204316	0.0741168966994	127.449819532	1.6536699483	0.127449819532	6.0	24.0157626469	48063.0
35.4568552971	1.05461866102	0.0354568552971	11.2453915824	519.419439137	1099.59786696	65.1530992159	1.09959786696	106.1260058	72.8733776151	0.1061260058	5.0	24.0331673198	47125.0
355.429632839	21.5560767427	0.355429632839	86.5976709305	15.257293219	76.3745852488	14.9293684297	0.0763745852488	536.631424036	332.093254833	0.536631424036	5.0	24.0054842443	43374.0
345.330512694	2.86415795478	0.345330512694	45.8512441927	24.7425042449	157.958134506	50.1415077378	0.157958134506	50.8905337524	447.182523966	0.0508905337524	4.0	23.9853759216	60501.0
152.564268286	1.89507582699	0.152564268286	46.4639815814	937.114984735	1963.50875394	3.55647730791	1.96350875394	56.1071344167	7.12889531778	0.0561071344167	4.0	24.0161854171	20992.0
24.2658072386	61.3738238077	0.0242658072386	3.8257863187	251.003809329	437.871356152	590.363683957	0.437871356152	161.974237692	236.335950951	0.161974237692	7.0	24.0462050106	50164.0
1226.63069072	2.77590480286	1.22663069072	405.599231444	606.610086212	44.7978150844	77.9906470385	0.0447978150844	133.231503243	2.2113655928	0.133231503243	5.0	24.0273181625	49604.0
458.112919664	11.3661490267	0.458112919664	87.0006646462	1095.70657471	518.933637068	83.554283581	0.518933637068	335.188537937	7.28757717275	0.335188537937	6.0	24.000995003	38443.0
128.693991247	4.56098604661	0.128693991247	19.1237549418	19.9311678405	33.9018789637	64.7738118849	0.0339018789637	1265.13043381	248.822287647	1.26513043381	6.0	24.0255609187	42375.0
18.3019188055	26.1257371597	0.0183019188055	4.29524921329	680.775605702	1120.92147686	235.829859068	1.12092147686	160.747624652	56.7440862836	0.160747624652	7.0	24.0066078522	31257.0
260.175204979	172.906831682	0.260175204979	106.272585321	182.908713426	90.4864138324	53.4305472032	0.0904864138324	164.23002818	315.235253673	0.16423002818	4.0	23.9583366522	32312.0
1069.67296302	23.2474277352	1.06967296302	4728.91516127	1310.92078726	22.5841148203	126.294271213	0.0225841148203	153.002066536	45.69712923	0.153002066536	6.0	24.01020445	39791.0
124.513434145	395.635458759	0.124513434145	430.933710844	3523.83140813	43.4638590585	67.3165030976	0.0434638590585	473.440262027	37.5709853505	0.473440262027	6.0	23.9952561483	39657.0
3522.66463643	38.6435568488	3.52266463643	648.021071353	201.979245617	69.8198922863	15.0006482552	0.0698198922863	288.827461066	9.08444049786	0.288827461066	7.0	23.992197622	14258.0
28.9239872475	33.8983593137	0.0289239872475	190.503786799	3056.53518227	170.937219487	116.413804935	0.170937219487	658.993387543	33.5484482758	0.658993387543	4.0	24.0396830699	50785.0
120.291107359	154.758462694	0.120291107359	36.0605203001	551.076771592	1556.98101715	126.340921155	1.55698101715	119.91795749	7.05175108379	0.11991795749	5.0	24.0255285099	14063.0
251.962471951	52.6615693279	0.251962471951	39.9253860211	308.853398383	13.1429124773	22.3109758039	0.0131429124773	798.683436683	107.886711216	0.798683436683	6.0	24.0199793425	3523.0
182.094996288	104.772800767	0.182094996288	18.9936714126	834.944165839	708.001752918	3.50137686237	0.708001752918	63.6998965402	142.654216587	0.0636998965402	5.0	24.0103214047	30628.0
114.044952422	1.52029531159	0.114044952422	667.062188818	2884.14545459	829.417021482	6.01680400591	0.829417021482	1248.52812664	3.01619799757	1.24852812664	4.0	24.0000029574	53548.0
38.8070505904	1.10609178398	0.0388070505904	25.7358441053	1581.21463963	421.684112534	20.7395812884	0.421684112534	860.627738039	71.7874129808	0.860627738039	5.0	23.9968984233	31337.0
3468.17662341	11.362371932	3.46817662341	904.75407975	203.650923835	551.668287747	7.15657040793	0.551668287747	125.898685731	2.18500787936	0.125898685731	5.0	24.0035096334	7986.0
374.460446153	18.3753697796	0.374460446153	2710.85838954	2191.44789562	747.360013088	85.0597392344	0.747360013088	83.6915645582	20.3015206491	0.0836915645582	5.0	23.9996169157	54653.0
871.735016852	1.9880459542	0.871735016852	186.80413668	825.342686173	417.411283072	72.5578437873	0.417411283072	406.37687841	8.34917596115	0.40637687841	7.0	23.9999249643	54956.0
163.605309504	11.1188688127	0.163605309504	1523.28435275	2365.78278236	342.264783563	4.98006965854	0.342264783563	1116.45844388	87.9075331703	1.11645844388	6.0	23.9973578263	633.0
1025.58515629	46.5621694792	1.02558515629	1182.61131647	1026.03873206	83.3366354779	15.887072533	0.0833366354779	381.044501104	75.5121199538	0.381044501104	4.0	23.9794064862	51986.0
270.904625466	13.4899670145	0.270904625466	76.7356501994	36.7650203234	48.3176137863	66.8248840522	0.0483176137863	190.984916448	773.833749894	0.190984916448	5.0	24.0184705742	33566.0
352.603973179	153.941551351	0.352603973179	2456.91402507	6910.29461264	282.948344125	7.22993235542	0.282948344125	11.3696210377	8.37267032811	0.0113696210377	5.0	24.0144577107	31443.0
769.915967855	12.4116758751	0.769915967855	172.497818496	763.931221865	94.9833102456	3.3674884324	0.0949833102456	2042.66826675	5.47954950309	2.04266826675	7.0	23.9999914914	38998.0
417.0957352	9.37855094062	0.4170957352	1352.33447485	760.732418193	62.3841203066	187.365648311	0.0623841203066	411.379411074	145.739711518	0.411379411074	5.0	23.9992738383	43276.0
190.456825293	34.2469407619	0.190456825293	36.181587875	454.394628642	568.648304302	123.565692354	0.568648304302	1149.55447275	1.51276082333	1.14955447275	6.0	23.9999498048	48067.0
264.087864342	4.21507479058	0.264087864342	95.9924844736	1301.70166615	12.8728712246	3.28846416716	0.0128728712246	606.147626907	1.05276747898	0.606147626907	5.0	24.0170334729	49429.0
423.80598926	2.93862282038	0.42380598926	4146.4997786	6636.84258594	217.022347053	1.70462473684	0.217022347053	1887.01774717	18.4538308212	1.88701774717	4.0	24.0040827686	1276.0
2761.1431278	71.3635633747	2.7611431278	426.596896914	189.892124342	106.87708366	18.4266873453	0.10687708366	234.39671268	22.4271215771	0.23439671268	7.0	24.015275263	62474.0
283.385898262	50.7140530144	0.283385898262	49.61339246	751.205314039	238.034994616	1.27398616928	0.238034994616	1102.85148259	23.9641023003	1.10285148259	5.0	24.0046104476	12697.0
102.469171059	19.2758021742	0.102469171059	13.6355886998	717.802437614	1640.03916245	1.03531808998	1.64003916245	1560.31119038	3.06758689709	1.56031119038	7.0	23.9999922482	20944.0
1072.73232561	212.45039584	1.07273232561	374.984987571	399.11810366	1050.67445326	8.37787661388	1.05067445326	86.5441302307	102.406679593	0.0865441302307	6.0	23.9999871177	29794.0
64.4208067997	13.0056538583	0.0644208067997	14.179293419	706.905742005	3461.90832912	157.99342861	3.46190832912	72.0684848814	12.9331818028	0.0720684848814	7.0	23.9266641875	32375.0
23.8911962612	11.8281684941	0.0238911962612	8.55503840776	29.6800952433	515.11893457	43.0158834764	0.51511893457	117.046455342	607.209181842	0.117046455342	7.0	24.0228579738	34210.0
527.022728407	4.23188074587	0.527022728407	88.4853687172	19.9041661959	377.505814092	29.1488061567	0.377505814092	270.036508066	149.991029003	0.270036508066	6.0	24.0035763921	38770.0
272.426725907	208.290848048	0.272426725907	176.252994339	1143.77997108	213.721353192	375.719060166	0.213721353192	83.5700530285	7.43882511082	0.0835700530285	5.0	24.0014696221	47914.0
295.629089428	28.9765463357	0.295629089428	1886.63228009	1149.91445731	1891.69396789	40.7815105839	1.89169396789	570.436145839	1.07471111449	0.570436145839	6.0	23.9999763976	31423.0
120.505492516	55.4417030886	0.120505492516	12.4650190639	21.7603913248	36.333824909	1.99497974586	0.036333824909	894.035693418	98.32470104	0.894035693418	5.0	24.0300540624	7077.0
1454.36089533	1.60504548376	1.45436089533	6388.53457814	961.568936967	83.5142436139	14.2426961805	0.0835142436139	654.227462919	7.89491043469	0.654227462919	5.0	23.9999992561	12304.0
34.5468208135	1.18338290257	0.0345468208135	113.857847186	900.651168395	460.352158694	246.740909451	0.460352158694	1345.44420246	11.3032979214	1.34544420246	7.0	23.9993870176	39361.0
475.180099062	2.49087377602	0.475180099062	779.632888314	783.734460704	158.610205726	292.316157041	0.158610205726	97.8872106413	3.88720260321	0.0978872106413	6.0	24.0133672473	61587.0
9.63350840973	1.33529333982	0.00963350840973	9.72826282469	225.406015556	945.299595428	28.9504451702	0.945299595428	310.871115828	3.34484355174	0.310871115828	7.0	24.0142219104	10243.0
177.858234312	11.3931378486	0.177858234312	42.4138270548	687.456521872	301.540713896	28.2183609536	0.301540713896	335.251799568	140.358795122	0.335251799568	3.0	24.0304981329	24905.0
405.46392987	74.2745608135	0.40546392987	1630.02357658	1681.90334741	228.602611319	74.3001109989	0.228602611319	10.93524077	29.3113764889	0.01093524077	5.0	24.0078016836	47397.0
312.526023301	17.4151265451	0.312526023301	726.537441256	302.590905098	68.0795581046	83.3907976067	0.0680795581046	284.005089168	3.66624571678	0.284005089168	3.0	24.0141701655	10230.0
726.483440549	2.37693166329	0.726483440549	6656.24861538	2861.55337325	378.76799184	44.4589467178	0.37876799184	180.013281036	106.171363266	0.180013281036	7.0	23.9989949943	32287.0
1909.22657518	32.9343551355	1.90922657518	275.153418391	85.6507106023	95.2245220926	31.9345244088	0.0952245220926	322.710041215	7.06324413661	0.322710041215	2.0	23.9929967412	39119.0
121.63722086	4.89842143587	0.12163722086	22.5548705003	317.265250521	92.3581179367	223.187162278	0.0923581179367	3060.764778	1.49885979254	3.060764778	6.0	24.0000475845	6889.0
344.732717211	3.47602055656	0.344732717211	396.867771808	716.803772011	124.217299934	22.935847941	0.124217299934	3764.84448803	3.26294401532	3.76484448803	6.0	23.9996455135	40805.0
157.058502661	65.3806225974	0.157058502661	870.765535814	673.835501508	253.868700866	439.37648178	0.253868700866	144.873643462	2.87568397491	0.144873643462	4.0	24.0220657947	31416.0
541.627269694	7.83254829825	0.541627269694	316.664889139	532.359373673	181.871908275	1.47463853664	0.181871908275	3161.37793444	7.59496483682	3.16137793444	7.0	24.0000128474	28309.0
128.610621713	11.1725929169	0.128610621713	44.1870915674	4.62020713253	550.401679436	36.7718662761	0.550401679436	67.5956488862	590.983329697	0.0675956488862	7.0	24.0093731514	40656.0
395.67229687	2.1855132562	0.39567229687	52.7075378387	110.140842227	2919.23351145	8.14956267192	2.91923351145	38.2592277206	31.4604505056	0.0382592277206	5.0	24.0007186818	4645.0
585.159592122	37.3134270377	0.585159592122	374.315189407	438.427544639	2032.52886178	6.32487902596	2.03252886178	581.365357825	1.56159948503	0.581365357825	5.0	24.0158362789	51884.0
633.659277348	10.8783290944	0.633659277348	168.660376843	229.270201041	149.544663392	118.850645016	0.149544663392	23.3109082461	3.1771073399	0.0233109082461	5.0	23.980021773	34572.0
293.264737049	4.88235289859	0.293264737049	36.7334405356	638.427281125	306.456521251	321.940981762	0.306456521251	317.252812859	90.0109068571	0.317252812859	7.0	24.0003647566	58397.0
119.922227585	32.3315648165	0.119922227585	123.50432348	370.42019967	191.275316347	250.019881301	0.191275316347	595.394608531	106.834735344	0.595394608531	4.0	23.9989218438	38624.0
1333.5230254	9.08147873332	1.3335230254	10358.1939491	7071.2982288	514.496486913	1.2009265166	0.514496486913	404.758458302	21.2537925556	0.404758458302	6.0	23.9878575601	17776.0
414.615528151	276.759248541	0.414615528151	57.3640235102	1.22258404258	69.2881305638	146.385890603	0.0692881305638	85.381378533	142.152364713	0.085381378533	5.0	23.9980238943	35576.0
724.136669711	6.16469641639	0.724136669711	1004.40348329	600.960605777	26.0658163358	158.355960536	0.0260658163358	482.083451564	13.3643312846	0.482083451564	7.0	23.9999050797	35429.0
1117.24617518	179.332760844	1.11724617518	287.087502888	447.997295404	187.825888789	17.3416861408	0.187825888789	213.324582708	113.146796378	0.213324582708	6.0	23.9995932904	49764.0
579.548833986	266.646914298	0.579548833986	61.5693768745	138.633910568	367.825606776	134.330937449	0.367825606776	22.9792115116	31.6198902059	0.0229792115116	7.0	24.0004232669	24057.0
248.857532965	509.490153346	0.248857532965	30.8239559972	495.357021556	311.761297325	31.1914793467	0.311761297325	182.056795448	27.2348037003	0.182056795448	7.0	24.000696088	20470.0
643.959807345	11.9962388839	0.643959807345	251.871566748	552.388801658	612.95258878	91.4067856486	0.61295258878	301.046450705	1.61328796019	0.301046450705	7.0	24.0002791564	8026.0
16.3847926306	9.01543111358	0.0163847926306	2.8391901309	779.741972961	323.141132899	200.894427751	0.323141132899	495.680880278	152.383988909	0.495680880278	7.0	23.9867292391	15497.0
48.1163533573	38.4448680925	0.0481163533573	13.1420057804	262.23387158	931.910382989	15.6817729894	0.931910382989	245.755873333	88.2823856492	0.245755873333	5.0	23.9829349459	60142.0
64.2512482849	7.63421497099	0.0642512482849	10.9393018004	39.5115573673	294.825456362	5.1802569215	0.294825456362	698.288376752	280.919724132	0.698288376752	7.0	23.9797464632	22108.0
488.106233127	12.6688698297	0.488106233127	63.8852118406	173.207047725	57.7493179518	63.9111518499	0.0577493179518	1196.68135663	9.41138646174	1.19668135663	6.0	23.9998730652	40488.0
1158.91854483	31.3421910236	1.15891854483	2065.6714389	1687.57258729	344.414677562	1.02727119045	0.344414677562	459.742854132	39.8688756824	0.459742854132	7.0	24.000008228	52686.0
54.3039325031	3.69249483907	0.0543039325031	313.127988369	1760.69786538	2821.00047608	2.85470280243	2.82100047608	672.44978421	3.86396426209	0.67244978421	7.0	24.0000013796	28978.0
190.073763636	313.432953083	0.190073763636	320.849195804	497.081105858	483.238198938	320.171709555	0.483238198938	86.5168258744	1.29471626473	0.0865168258744	7.0	23.9945903304	22057.0
1787.74876715	12.5254311552	1.78774876715	795.65068573	214.480087774	82.1494298771	13.5740982687	0.0821494298771	527.265449447	1.30965680996	0.527265449447	6.0	23.9996726847	27368.0
40.7426561498	7.66825541423	0.0407426561498	138.481461617	270.519304429	2243.39492016	169.538981028	2.24339492016	18.9625539743	11.9413043708	0.0189625539743	7.0	24.0960039904	42153.0
1299.05168705	12.3786366913	1.29905168705	408.310573891	1303.4050044	129.688372317	1.0952662636	0.129688372317	523.850103906	33.5887362188	0.523850103906	4.0	23.9997134601	22044.0
59.5690915713	14.7851153123	0.0595690915713	62.111026327	236.223917576	442.52946996	1.14549124168	0.44252946996	2976.71319491	5.78895917316	2.97671319491	7.0	24.0000070528	47412.0
1800.24828506	11.5356629632	1.80024828506	192.489998333	483.064906094	349.969871707	16.1211009852	0.349969871707	107.55807519	5.21418432808	0.10755807519	5.0	24.0135364204	8708.0
2273.53507821	20.6644888775	2.27353507821	1843.46107462	1100.15927455	558.545297817	1.29973850086	0.558545297817	353.020452107	19.4414919935	0.353020452107	7.0	24.0000010344	48738.0
179.70924358	115.681597806	0.17970924358	99.6625321713	343.76836571	101.367384048	178.514632902	0.101367384048	543.820429386	1.54661405935	0.543820429386	6.0	24.0090009787	13751.0
1037.57512283	4.25980859087	1.03757512283	1031.56704246	617.645040816	1853.02888634	2.1467820585	1.85302888634	1086.30706011	10.5206341296	1.08630706011	5.0	24.0000222243	13614.0
95.5601086906	328.497624787	0.0955601086906	9.85033445423	127.155695804	40.6043626196	3.12904548969	0.0406043626196	879.52860297	76.6767956517	0.87952860297	7.0	24.0249953907	29227.0
902.793866903	21.5532891097	0.902793866903	1030.55236674	2070.8100999	119.129230098	65.0627706744	0.119129230098	113.677726643	286.825483578	0.113677726643	6.0	24.0052769059	27672.0
62.6176281528	1.23515836502	0.0626176281528	518.361541396	389.682876253	122.233718769	37.5849382204	0.122233718769	1808.17867759	9.92452696353	1.80817867759	4.0	24.1049856833	26765.0
249.156843628	10.0680106066	0.249156843628	60.4209395279	345.765385862	592.427800912	108.559055742	0.592427800912	13.2258914654	3.74201472915	0.0132258914654	6.0	23.996378116	5796.0
118.240734006	188.237865855	0.118240734006	1085.79650885	875.305482176	1811.60742027	302.713924798	1.81160742027	102.62612242	6.56297720671	0.10262612242	7.0	23.9881614309	10885.0
439.315169403	1.44805776416	0.439315169403	2145.09004843	1890.16360616	128.319631352	136.651864209	0.128319631352	104.408790643	4.68367540831	0.104408790643	4.0	24.0419797814	47507.0
290.390004905	25.8448411209	0.290390004905	2148.89367546	3592.43574396	319.264776786	118.842320782	0.319264776786	577.713582135	28.3169050422	0.577713582135	7.0	24.0001301768	53494.0
339.756691255	48.9464540609	0.339756691255	179.897322209	2.01400901238	15.1889468827	120.343505555	0.0151889468827	232.40307739	564.181415581	0.23240307739	7.0	24.0309185238	59141.0
109.536633793	21.2756919309	0.109536633793	46.7609825756	295.812764591	38.3626679295	15.712165045	0.0383626679295	1796.10613256	49.1721118522	1.79610613256	5.0	24.0069343526	15401.0
168.576695337	11.0379477961	0.168576695337	18.2172860413	9.45582877158	674.499320303	6.77417242203	0.674499320303	205.632598623	161.05414218	0.205632598623	5.0	24.0039525974	47401.0
1558.0235601	23.1969984319	1.5580235601	165.484633053	90.6477811452	384.70658949	2.14505842812	0.38470658949	169.00790475	294.875063023	0.16900790475	7.0	24.0000471918	20601.0
175.429656399	445.354148141	0.175429656399	161.423045864	823.276709431	16.6801972344	39.9550610298	0.0166801972344	362.133899174	95.8461806259	0.362133899174	6.0	24.0383087416	25840.0
223.015830242	36.5557031429	0.223015830242	104.823261358	504.873453775	1279.81004528	199.719060267	1.27981004528	44.2430384081	5.67660821194	0.0442430384081	7.0	24.014217789	46419.0
692.224555077	20.2861880153	0.692224555077	789.249832824	1332.34444637	74.7895173965	8.33318712175	0.0747895173965	1159.45414862	11.3077701036	1.15945414862	6.0	24.000879616	63503.0
68.5142594989	525.909008955	0.0685142594989	10.1947340517	494.787136836	323.971217176	60.9743527323	0.323971217176	231.379757498	87.9984005728	0.231379757498	6.0	24.000647142	38825.0
359.726657756	19.2129138045	0.359726657756	40.9005771565	191.525883648	946.704185979	96.419159493	0.946704185979	155.432161729	33.2669363848	0.155432161729	7.0	23.9905701986	36349.0
175.58005232	357.215777063	0.17558005232	28.4132630792	38.4450841013	286.903487673	3.40527059394	0.286903487673	50.333747248	155.438009127	0.050333747248	4.0	24.0206856341	21892.0
37.1845174324	261.187431754	0.0371845174324	12.2826368067	3.64261631863	154.135594014	109.139958123	0.154135594014	464.932228954	397.61896712	0.464932228954	7.0	24.0164901351	36102.0
516.046589963	3.31047883614	0.516046589963	147.145663441	274.688453274	3173.60797511	6.28751216394	3.17360797511	266.964090591	7.44040369446	0.266964090591	6.0	24.000001004	19875.0
1759.34626922	11.6846216059	1.75934626922	331.417270676	603.034631451	114.042176045	42.498343697	0.114042176045	574.155690851	8.81866548929	0.574155690851	7.0	23.9999799969	52913.0
137.122874804	120.895265049	0.137122874804	1121.18161888	1967.37376139	252.42739859	18.5628108273	0.25242739859	323.428452067	392.30955157	0.323428452067	7.0	24.0005881275	7052.0
83.6861349837	244.836626252	0.0836861349837	347.163997097	714.802403768	1055.8010216	31.2485051277	1.0558010216	251.237927558	34.4993839016	0.251237927558	7.0	23.9971170026	57837.0
1007.57147095	82.9337126281	1.00757147095	3650.38174433	2279.9383076	509.581344412	2.56654732639	0.509581344412	318.803586731	3.00618404272	0.318803586731	5.0	24.000013542	42325.0
63.7577632303	17.7047529605	0.0637577632303	13.5845637616	169.486032498	626.489126225	1.74522467159	0.626489126225	188.499459504	11.3111825991	0.188499459504	3.0	24.0414947566	26283.0
188.254953403	1.15113356257	0.188254953403	42.6866791	329.560099227	799.719331282	10.1690003028	0.799719331282	3408.15017696	4.30322047257	3.40815017696	7.0	24.0000238195	28423.0
537.698347732	4.86641015153	0.537698347732	354.891669832	823.65322653	1292.3056377	30.6197548467	1.2923056377	201.14907025	7.05022815786	0.20114907025	5.0	24.0000831413	53003.0
244.422104915	16.4678932507	0.244422104915	52.2321008809	467.722449412	145.722493127	155.0571203	0.145722493127	259.948244575	5.96701405987	0.259948244575	3.0	24.0023832965	51235.0
231.250947651	70.8378291229	0.231250947651	51.2438904062	321.021959346	70.1401599851	392.496986148	0.0701401599851	451.352661795	77.6673417154	0.451352661795	6.0	23.9964291074	37871.0
137.143218631	8.65770924315	0.137143218631	33.6679403711	1189.06249676	28.6744891619	7.19058685361	0.0286744891619	460.853777826	228.518047716	0.460853777826	4.0	24.0409665949	54323.0
116.681215374	266.043993638	0.116681215374	15.4514091648	7.29256029955	435.87150574	4.65736648255	0.43587150574	148.404002713	141.227356306	0.148404002713	6.0	24.0085966243	17298.0
5202.74506625	8.0017557039	5.20274506625	6549.14802133	909.659989433	45.2829205573	2.5604960421	0.0452829205573	3948.40991815	267.175301895	3.94840991815	4.0	23.999923579	41507.0
107.144341895	1.67480869055	0.107144341895	468.129346088	331.741558502	736.212076858	94.9309128949	0.736212076858	2156.88812101	1.2714921125	2.15688812101	6.0	24.00005938	40622.0
696.576983128	2.74619813195	0.696576983128	113.63358856	185.243077128	210.919704611	24.4282593331	0.210919704611	3483.95711074	63.9089557443	3.48395711074	7.0	23.999949388	8560.0
14.8542079958	357.460780396	0.0148542079958	6.64455494009	291.390526388	134.082928033	1.4382023615	0.134082928033	610.671985413	57.5483786943	0.610671985413	6.0	24.0299763205	43729.0
1013.30644759	7.78433487056	1.01330644759	422.448362923	1411.66384543	252.903402571	9.8646369402	0.252903402571	171.276115092	348.772468189	0.171276115092	7.0	23.9997026058	53880.0
252.502645968	342.020826436	0.252502645968	74.4504014426	783.971825709	183.113074154	805.283993988	0.183113074154	55.0429727156	354.368215896	0.0550429727156	6.0	24.0189170091	46448.0
190.946969149	2.91425211841	0.190946969149	63.274926274	3.5637771966	211.973252921	1.41322942515	0.211973252921	410.684387928	142.191195501	0.410684387928	4.0	24.025518224	16721.0
1164.99092377	1.52504636339	1.16499092377	130.609483543	639.46148227	692.620301268	1.96298164831	0.692620301268	430.490453101	19.8346021932	0.430490453101	7.0	23.9946386578	17760.0
2894.4875997	12.5035546768	2.8944875997	367.642414315	962.591542684	523.857957643	8.19004427321	0.523857957643	68.8654519586	8.88906610731	0.0688654519586	7.0	23.9999945435	48084.0
161.304354378	1.09453182434	0.161304354378	61.8908840458	401.873369627	871.021264318	92.9183433444	0.871021264318	466.120096626	34.2877110284	0.466120096626	5.0	23.998344954	61249.0
25.6139260562	89.4365554561	0.0256139260562	6.41599577518	5.37333664877	117.565654849	31.5195317883	0.117565654849	512.163019607	342.962767399	0.512163019607	5.0	24.0189585783	52816.0
1112.2014652	107.191243931	1.1122014652	265.21170804	787.009799269	125.041608115	87.5249536566	0.125041608115	24.63367929	24.8648535456	0.02463367929	6.0	23.9987071187	51206.0
811.687148477	1.88731056033	0.811687148477	252.775067864	342.778572864	34.4660699671	14.2130196434	0.0344660699671	4613.86930069	307.43544683	4.61386930069	7.0	24.0000147565	44585.0
368.972141244	368.484915421	0.368972141244	42.1811514766	812.847816715	127.87600199	241.094341488	0.12787600199	132.624502437	17.9254917214	0.132624502437	7.0	23.9946914313	39720.0
155.362274037	24.4947778576	0.155362274037	533.743743502	2276.88003724	464.498450688	238.932885071	0.464498450688	50.5025372162	7.98329397801	0.0505025372162	4.0	23.9055187205	6511.0
301.459854499	107.8384496	0.301459854499	184.348982045	1315.43273792	91.6822134435	273.516520955	0.0916822134435	261.082609644	77.6091392982	0.261082609644	5.0	23.9945469903	290.0
119.507345931	497.330452606	0.119507345931	33.8273921903	233.397438333	405.798043342	37.8449690618	0.405798043342	263.195044782	15.2694923798	0.263195044782	7.0	23.9976567044	35160.0
596.952297138	309.049197478	0.596952297138	4582.81888878	2804.47310631	519.864708278	11.5900441649	0.519864708278	29.0857787543	2.17155459249	0.0290857787543	7.0	24.000147307	21424.0
534.841754525	10.071107317	0.534841754525	352.338667536	1582.33998229	1548.75676528	5.53931092691	1.54875676528	14.8959691983	1.04134381026	0.0148959691983	7.0	23.9991511406	16720.0
647.489937274	8.43861124504	0.647489937274	728.742084911	1909.79244507	31.4941004699	2.1233982387	0.0314941004699	924.924852206	92.3301242318	0.924924852206	6.0	24.0001646674	33571.0
102.747914436	3.0736325139	0.102747914436	248.966928634	1658.86800843	280.297346863	175.257436802	0.280297346863	565.987782032	335.598579681	0.565987782032	7.0	24.0030077715	36342.0
52.9114563371	11.7284395211	0.0529114563371	7.44791824533	5.96234935258	437.796631618	3.68829659751	0.437796631618	187.852855907	283.731653035	0.187852855907	6.0	24.0321446464	1322.0
128.813921987	19.8550969148	0.128813921987	14.9218432857	168.083657519	17.7017105446	16.3335966067	0.0177017105446	1500.0404921	1.01531832365	1.5000404921	6.0	23.9564206521	63978.0
63.8607293444	3.58025012077	0.0638607293444	60.525445664	985.325889624	1570.18100296	49.7931212014	1.57018100296	24.2740548767	163.241219607	0.0242740548767	7.0	24.0242036831	8545.0
1321.85873152	3.55483342106	1.32185873152	5264.63895878	1003.88025323	193.330250012	1.15737463095	0.193330250012	1979.83118951	14.6651839424	1.97983118951	6.0	24.0000253043	57836.0
406.537254363	20.9745114173	0.406537254363	112.447049081	448.462006708	724.447252588	30.5655683889	0.724447252588	505.649362736	1.53113885592	0.505649362736	4.0	23.9993611617	27786.0
1948.29209964	2.28144626589	1.94829209964	336.245031704	543.815680714	106.103985642	3.16937417673	0.106103985642	359.088365987	19.9572467104	0.359088365987	4.0	23.9898335678	51411.0
617.215715552	1.37237601437	0.617215715552	175.274847388	251.266021352	832.493423089	18.3772975388	0.832493423089	19.7400232447	10.7426179573	0.0197400232447	5.0	24.0007029312	57601.0
5000.05531404	6.0402390134	5.00005531404	880.455746496	922.686441637	431.570771274	1.32151485449	0.431570771274	67.9190482158	7.32992576928	0.0679190482158	7.0	24.0000028695	34562.0
210.942541469	176.329908258	0.210942541469	29.7057277641	234.298906446	394.548306394	454.068980608	0.394548306394	63.3220004428	47.4189035243	0.0633220004428	6.0	24.0231909399	720.0
666.745759311	141.15003783	0.666745759311	359.733562934	446.569129742	751.661846286	203.706936525	0.751661846286	11.4034782676	285.742245803	0.0114034782676	5.0	23.998403906	10613.0
70.366542983	47.4275504522	0.070366542983	331.461437235	5449.02283589	169.305598841	37.1745592683	0.169305598841	1525.82305354	14.7090713548	1.52582305354	5.0	24.0158606536	32600.0
1513.57004726	54.5869789318	1.51357004726	393.765005694	519.14259817	331.968927081	18.3906326963	0.331968927081	180.349308037	8.05853527357	0.180349308037	5.0	24.0008345291	25674.0
117.713980277	33.9545288124	0.117713980277	325.750702617	1570.76617667	47.4398289174	49.8434503803	0.0474398289174	1218.50835516	336.538586447	1.21850835516	6.0	24.0137610058	58770.0
68.1469538118	104.432262383	0.0681469538118	7.140412826	408.476745811	260.003041214	2.07567272736	0.260003041214	575.034527257	12.7807303763	0.575034527257	4.0	24.0057701678	63036.0
18.9815173453	8.29003046125	0.0189815173453	101.84679184	266.18107513	1292.34915288	8.02361109093	1.29234915288	457.509992777	6.11423072944	0.457509992777	7.0	24.0003176071	35150.0
347.241979118	120.583359151	0.347241979118	188.360746022	453.751719122	117.536532338	1.12604111593	0.117536532338	752.400097956	133.021382202	0.752400097956	4.0	23.9770039785	26468.0
449.387031226	221.929882971	0.449387031226	219.90149236	1024.76178258	793.828255838	48.5388262394	0.793828255838	44.5736873492	4.13250849703	0.0445736873492	6.0	23.9938706564	614.0
16.1271099847	3.81934280373	0.0161271099847	6.79360222473	18.2114656094	227.324677874	30.7092823684	0.227324677874	279.607315942	608.916246076	0.279607315942	6.0	23.9869055242	19903.0
985.031624525	160.00379294	0.985031624525	164.371593979	7.04328393615	308.295522547	1.11551857857	0.308295522547	54.2950654933	129.844694351	0.0542950654933	7.0	24.0011031004	17151.0
57.2677007053	207.498559437	0.0572677007053	6.92410224701	1065.060481	304.129820617	3.19702400339	0.304129820617	344.307405223	125.269744334	0.344307405223	7.0	24.0009496053	17716.0
63.9114265078	81.4488737697	0.0639114265078	98.2710908865	1217.58581078	270.723894388	15.5469475307	0.270723894388	204.987293148	1.5376047039	0.204987293148	3.0	24.0185140683	59161.0
925.686744797	17.8865215675	0.925686744797	98.082764425	20.4428639158	33.2599247529	55.4056643282	0.0332599247529	247.439216096	157.207949855	0.247439216096	6.0	24.0151285972	26418.0
63.0430029171	65.1399856871	0.0630430029171	277.238757161	480.109203155	1698.5475144	213.193075344	1.6985475144	37.257143507	79.9086521555	0.037257143507	7.0	24.0304508064	49379.0
236.724309488	81.1729363505	0.236724309488	485.977542971	468.336116649	226.882052477	464.792641462	0.226882052477	100.806841674	33.0404613023	0.100806841674	5.0	23.9774200717	36043.0
52.5641095149	12.1170049207	0.0525641095149	5.92758468277	759.894781448	1015.5032888	3.68088925338	1.0155032888	250.771125439	36.0866873345	0.250771125439	5.0	23.9896232773	2993.0
197.118129923	21.6224486942	0.197118129923	1851.32389732	9402.62406308	837.458840467	178.001821919	0.837458840467	36.2742568287	50.1815386777	0.0362742568287	7.0	24.0192571315	33960.0
635.900773169	1.64391562535	0.635900773169	153.943306903	104.666018417	200.48020381	2.44269445094	0.20048020381	616.998533519	184.253849919	0.616998533519	5.0	24.0002086872	2277.0
104.840277634	110.502902561	0.104840277634	40.7597849002	9.66160692602	84.3988087187	1.84215138911	0.0843988087187	741.840387281	343.778629346	0.741840387281	7.0	24.003900323	13870.0
98.8205835635	195.265464489	0.0988205835635	43.6924492053	355.651803064	154.347943095	728.138480536	0.154347943095	277.36842323	5.23473775751	0.27736842323	7.0	23.9896847242	39462.0
7.6764010837	5.91318337382	0.0076764010837	27.4158912439	2131.20568327	123.578641214	16.3499341953	0.123578641214	606.716190518	192.872790162	0.606716190518	6.0	24.0287610004	54136.0
2553.12787909	23.6345219705	2.55312787909	617.690750227	225.949373335	1236.34042324	1.86472683216	1.23634042324	206.072038398	3.49729456365	0.206072038398	5.0	23.9999799179	36448.0
223.580177222	31.5900668861	0.223580177222	27.2441413621	5.90476267281	868.717261017	4.55879387077	0.868717261017	77.0120758859	140.837594791	0.0770120758859	6.0	24.0071461462	3316.0
1230.50812394	1.68599642072	1.23050812394	847.429380973	968.841309451	43.3682528384	26.6043728835	0.0433682528384	679.64469194	3.00995675625	0.67964469194	6.0	24.0001768877	39070.0
1015.60312767	160.600090988	1.01560312767	113.64869263	212.181912044	91.3148473128	21.1682625246	0.0913148473128	57.2209276132	1.55535910184	0.0572209276132	5.0	24.0081909537	59391.0
172.606272726	4.147049696	0.172606272726	22.6444281362	19.8151220465	279.645871677	94.7820124633	0.279645871677	48.3242485947	779.885686065	0.0483242485947	5.0	24.0230796335	5742.0
168.963931706	77.6751844207	0.168963931706	34.7412414214	10.4593963103	112.012532439	510.387032292	0.112012532439	204.21210065	829.004256386	0.20421210065	6.0	24.0055517056	5662.0
669.411580678	34.8624774207	0.669411580678	83.3847879265	125.993472889	46.764040752	6.41490121931	0.046764040752	947.534952128	8.38586830979	0.947534952128	7.0	24.0256235298	39125.0
662.531317975	215.724271635	0.662531317975	69.2429312798	111.757886614	258.769655281	2.8757834977	0.258769655281	44.6376045041	13.9820899395	0.0446376045041	3.0	24.0231288067	26364.0
142.96739927	98.5813317851	0.14296739927	412.006847152	1130.27808806	20.3243453989	28.3184599046	0.0203243453989	853.640784919	254.187291057	0.853640784919	5.0	23.9921865058	14585.0
378.194789462	63.3591689118	0.378194789462	63.1467563781	198.552615299	862.756355131	12.602098093	0.862756355131	818.918065647	2.34443812817	0.818918065647	6.0	23.9999609685	28464.0
634.387447883	95.6979280645	0.634387447883	221.698647075	23.8010436339	186.154512971	39.3124466327	0.186154512971	73.8731179831	382.39167415	0.0738731179831	6.0	24.0209654551	32829.0
396.578095955	1.32126612785	0.396578095955	44.331102366	843.080174407	1039.45486894	4.91473292316	1.03945486894	646.463633763	6.33297645123	0.646463633763	6.0	23.9923871785	34698.0
49.731386607	59.1233185531	0.049731386607	11.7591920484	2.14014689391	464.782287593	30.7534891732	0.464782287593	135.451041462	513.966986857	0.135451041462	7.0	24.0168997781	9912.0
1294.48647863	69.8579331364	1.29448647863	370.696945369	181.074726532	820.405517215	5.23555858584	0.820405517215	399.497466465	41.7471958288	0.399497466465	5.0	23.9999812519	47052.0
307.039902862	2.74334306565	0.307039902862	859.475041577	2766.16190621	191.709086487	2.03047630437	0.191709086487	70.9149270419	145.952997458	0.0709149270419	3.0	24.0488249675	19715.0
156.919840122	51.0658208903	0.156919840122	17.498092825	86.4384150106	26.3726010863	20.3342531906	0.0263726010863	1268.68501959	195.093553461	1.26868501959	7.0	24.0120645721	54128.0
102.279577967	38.4834634306	0.102279577967	358.810110963	2761.61584012	1286.35600891	8.97472058812	1.28635600891	25.2772208143	126.659389972	0.0252772208143	6.0	23.9927677057	7737.0
74.7157068665	46.1061838671	0.0747157068665	206.171829681	3246.24689523	118.970960199	79.9225245546	0.118970960199	2299.36766937	1.35517160019	2.29936766937	7.0	23.991948893	18730.0
447.527333654	2.2873089706	0.447527333654	1952.88382248	981.908319529	115.663207835	2.16187002102	0.115663207835	2897.34667643	2.40025210064	2.89734667643	5.0	24.0000618405	42042.0
304.237506556	28.1745953971	0.304237506556	73.0725213586	17.8646103881	180.79404854	8.60528415813	0.18079404854	298.022706456	220.54378243	0.298022706456	4.0	23.9975460649	50165.0
733.913494078	31.0219162329	0.733913494078	2470.43953903	1431.58677445	209.60266981	85.5208366005	0.20960266981	310.12322139	1.91699084296	0.31012322139	5.0	23.9994711048	6579.0
25.9360923377	1.22988990552	0.0259360923377	14.155179486	360.003602732	1088.47745976	11.2008511358	1.08847745976	123.28321551	56.4157002631	0.12328321551	5.0	24.0283987692	25155.0
35.6994125901	18.0132442994	0.0356994125901	15.9618566656	130.282830627	369.611592268	368.122732611	0.369611592268	585.450865832	13.705408758	0.585450865832	6.0	24.0122812529	19107.0
470.500471435	42.5539237718	0.470500471435	130.172300608	119.649021054	186.611823387	107.197116329	0.186611823387	47.4398812621	473.045531805	0.0474398812621	6.0	24.0112530498	45620.0
694.180468597	2.8973753831	0.694180468597	744.648464511	322.454464609	137.183793213	310.963710218	0.137183793213	182.762649686	17.80694577	0.182762649686	7.0	24.0027646204	4110.0
127.510008714	47.2005252522	0.127510008714	160.650100356	816.032753233	179.438832827	100.259366774	0.179438832827	610.684058383	332.045315336	0.610684058383	3.0	23.9938895912	25740.0
46.6484237448	50.7522354647	0.0466484237448	10.5429784719	35.1684584239	52.0169493925	243.997922402	0.0520169493925	835.157863959	791.340805612	0.835157863959	7.0	24.0242127014	4906.0
478.85893312	13.7084717613	0.47885893312	1827.26033029	779.289755957	106.023022717	6.25060689216	0.106023022717	2397.88042414	91.5852887829	2.39788042414	7.0	23.9998946764	1249.0
544.723730767	1.82109139171	0.544723730767	226.930261109	966.042808937	336.94901962	2.26522511159	0.33694901962	1381.48908463	42.2681496846	1.38148908463	5.0	23.9999257357	54929.0
175.578784166	37.99094735	0.175578784166	1084.20862518	1007.42636226	16.7565871987	184.265679898	0.0167565871987	749.375813303	229.29620524	0.749375813303	6.0	24.0184615814	10082.0
199.105351454	4.37079269822	0.199105351454	121.899219431	248.196225297	15.6027139171	25.935898729	0.0156027139171	3056.79895035	92.7219676371	3.05679895035	6.0	24.0265043725	6489.0
196.010890709	15.9491862212	0.196010890709	219.906459119	755.463265453	216.032765731	11.7099713755	0.216032765731	1301.53341134	27.4703988746	1.30153341134	4.0	24.0007600173	26107.0
662.610806231	4.76954481353	0.662610806231	4212.47382912	2413.86489562	41.6108644674	26.132808697	0.0416108644674	360.299146303	1.22752873728	0.360299146303	4.0	24.00372755	52252.0
455.260670059	6.58222978352	0.455260670059	287.124131549	790.00064031	2245.19143913	7.17552449544	2.24519143913	178.094478034	2.2854296964	0.178094478034	4.0	24.0077705079	9863.0
353.630081066	9.21824406905	0.353630081066	112.816374937	12.3340183481	22.0921386506	2.64560686056	0.0220921386506	406.974516626	193.469882965	0.406974516626	7.0	24.0198678867	47227.0
38.8258478341	6.50561506612	0.0388258478341	19.9028054234	2.33242175427	592.374818907	13.4060767593	0.592374818907	159.588935049	374.120450482	0.159588935049	7.0	24.022377929	40094.0
104.199381496	30.5243494455	0.104199381496	111.127639659	788.461905624	1358.1311859	1.57763637067	1.3581311859	992.940702908	7.5584943795	0.992940702908	7.0	23.9999983467	20411.0
320.262149408	4.85482811992	0.320262149408	194.472627159	2.1275027967	42.3912189687	163.728772747	0.0423912189687	264.806038763	807.210969117	0.264806038763	6.0	24.0394480708	2416.0
148.186638662	3.18520072795	0.148186638662	17.4843886132	59.3447430754	600.612988695	83.3199561015	0.600612988695	57.5583244819	149.530878136	0.0575583244819	5.0	24.036667677	12045.0
1809.35725664	39.9913750252	1.80935725664	3166.51821697	1206.78419012	71.377737561	61.8363291289	0.071377737561	26.0077092822	1.85794845717	0.0260077092822	6.0	23.9986555173	58300.0
452.881963521	2.39179766449	0.452881963521	599.698140517	879.818702122	20.2764692537	166.063593773	0.0202764692537	344.302020396	86.2307809448	0.344302020396	6.0	24.0014376175	10469.0
154.957430325	428.346274333	0.154957430325	129.755654774	5.00360987765	253.148350383	6.93377793229	0.253148350383	89.0470286689	432.83258166	0.0890470286689	6.0	23.9693230321	15817.0
337.993150383	1.40103712588	0.337993150383	71.4487196361	189.97377622	165.175154317	89.0801613112	0.165175154317	309.661386135	186.327730836	0.309661386135	3.0	23.9834039107	35353.0
44.6702009868	3.39389102778	0.0446702009868	13.1795654031	589.892572813	737.864701173	63.7066825108	0.737864701173	136.555960531	260.972966365	0.136555960531	6.0	24.0177760494	62822.0
471.440565516	21.4309933878	0.471440565516	117.677012807	982.169003619	237.036667176	58.5400139324	0.237036667176	31.5489307068	53.9252443909	0.0315489307068	4.0	23.9190316349	22700.0
366.863771689	10.831362093	0.366863771689	61.9381828818	212.984201255	11.8566941447	6.68171664245	0.0118566941447	939.464887155	51.3241864241	0.939464887155	7.0	24.0032895586	28750.0
189.041570749	6.20370115806	0.189041570749	21.7464523421	107.458152693	68.8390341434	1.55672054389	0.0688390341434	793.868168938	4.11140595685	0.793868168938	3.0	24.0209524244	44320.0
32.1325542803	37.3775667322	0.0321325542803	6.82485098163	454.578133324	1860.37550772	13.0770924084	1.86037550772	51.8017801879	11.6113888997	0.0518017801879	5.0	24.2346870091	29683.0
112.317258069	379.158412387	0.112317258069	14.8077635701	176.823226778	206.848657494	799.944565268	0.206848657494	153.646243499	448.309337486	0.153646243499	6.0	24.0159050362	13972.0
70.3235421361	52.7220861229	0.0703235421361	8.52092770029	5.09027064696	142.774571043	82.8551579925	0.142774571043	757.269931485	412.582767262	0.757269931485	7.0	23.9809267714	28303.0
168.556268783	1.20450978306	0.168556268783	684.332298774	1651.60453675	932.982782361	1.03328690122	0.932982782361	1181.01674914	22.7220320864	1.18101674914	6.0	23.999709292	55547.0
81.3481446284	9.83421118348	0.0813481446284	299.971181988	517.380091501	461.510492593	9.24603542381	0.461510492593	944.892794765	16.128684663	0.944892794765	4.0	23.9982793606	58694.0
5955.83737288	6.45328981441	5.95583737288	3671.13026236	437.572047217	199.182521892	1.59796374748	0.199182521892	637.437849588	2.83961960671	0.637437849588	6.0	24.0005075875	52782.0
760.745730966	5.00646774175	0.760745730966	119.262548449	112.201489677	1500.07634008	4.34812135153	1.50007634008	423.983848693	9.23786221397	0.423983848693	5.0	23.999991672	12804.0
23.771464537	1.30772286872	0.023771464537	73.5981232634	747.666215251	771.205804957	12.532103829	0.771205804957	107.514007798	30.2217398928	0.107514007798	4.0	23.9328185248	28307.0
1182.42509831	123.732449838	1.18242509831	165.001529074	278.247376484	77.6978712376	234.859948506	0.0776978712376	33.8600695206	336.529391656	0.0338600695206	7.0	24.003713056	38015.0
326.084408374	272.229355549	0.326084408374	1925.60358915	6254.69496018	814.455009919	70.7432282598	0.814455009919	57.8902988229	4.41218192763	0.0578902988229	6.0	23.9921306044	3781.0
24.7416154325	312.365778302	0.0247416154325	193.199082796	1664.63195548	38.8210235776	2.67666002911	0.0388210235776	1137.74068159	21.9259072651	1.13774068159	6.0	24.0385758676	14450.0
173.072576123	131.782958321	0.173072576123	56.1234232933	1159.97990079	1168.59733329	1.64431770039	1.16859733329	877.165772495	2.50721181609	0.877165772495	7.0	23.9998976568	58054.0
709.999643769	3.61232433528	0.709999643769	903.76084901	645.901077487	14.4786933201	2.56527042918	0.0144786933201	1452.38841123	169.777632948	1.45238841123	6.0	24.0001239468	50698.0
93.4497953644	7.35806579807	0.0934497953644	10.0063037165	40.4824638356	491.210649672	2.53408613338	0.491210649672	72.9214740362	168.476431443	0.0729214740362	4.0	24.0392926073	17297.0
38.6075476248	30.3333805274	0.0386075476248	4.11193542903	514.549329974	677.014590684	237.741393964	0.677014590684	81.6552447648	3.15355766072	0.0816552447648	4.0	24.0235436726	12017.0
321.528103222	101.798247908	0.321528103222	68.2231222995	99.1028612068	57.06143944	5.73574123637	0.05706143944	146.803969761	91.2864536224	0.146803969761	5.0	24.073515225	16065.0
30.9491272071	1.07815950169	0.0309491272071	5.02211063062	159.371053428	172.631470455	280.578342179	0.172631470455	521.862878984	161.514597583	0.521862878984	6.0	23.9553797611	14002.0
344.574472967	2.34974052974	0.344574472967	169.784682575	746.262546552	171.287666693	345.42610927	0.171287666693	92.0506784072	1.34033846023	0.0920506784072	6.0	23.9791117067	51700.0
101.930696443	8.00202473919	0.101930696443	326.02842991	765.263897416	178.385335213	360.081034141	0.178385335213	267.08783555	93.0542776315	0.26708783555	5.0	24.0018955007	27773.0
461.002188506	5.81759207769	0.461002188506	137.088559239	15.8166110003	163.96128722	40.3323796425	0.16396128722	38.2347581586	299.528081267	0.0382347581586	5.0	24.0212092494	42574.0
266.030961778	5.2377444828	0.266030961778	49.3679325968	115.021762638	26.1708687962	3.55834266196	0.0261708687962	619.723207305	2.92612075314	0.619723207305	4.0	24.0078366692	28886.0
2260.2179986	7.40989730172	2.2602179986	421.676087365	922.557906255	174.87012059	4.00869144545	0.17487012059	752.948401956	1.45913481806	0.752948401956	6.0	23.9998911184	39492.0
62.9808509234	2.64759936802	0.0629808509234	27.4664753832	7.44842328937	365.404797209	3.03901123506	0.365404797209	291.800716689	330.585830094	0.291800716689	6.0	24.0194594576	31693.0
1329.03278218	383.024922301	1.32903278218	683.695177509	332.729993447	101.376318911	2.17801543251	0.101376318911	2179.27095165	51.542539369	2.17927095165	4.0	23.9999825679	40730.0
37.8308926739	111.421789301	0.0378308926739	237.418176212	1809.36529982	1134.9713409	25.3218524007	1.1349713409	223.299159227	49.8291048994	0.223299159227	7.0	24.0045175507	25909.0
312.099405756	134.338921701	0.312099405756	55.5585849795	68.2683803159	313.03492239	45.1214641104	0.31303492239	71.0988125664	136.294840455	0.0710988125664	6.0	24.0171198346	23533.0
293.438747511	36.4692721148	0.293438747511	69.5181609066	568.559480123	66.1643505681	402.664337682	0.0661643505681	276.347555127	8.89652347181	0.276347555127	5.0	24.00803329	57792.0
32.6710221191	92.8072234908	0.0326710221191	8.38573506696	273.892156683	159.488613763	10.1327881806	0.159488613763	383.490560901	317.882632919	0.383490560901	5.0	23.9925472384	19723.0
298.00098146	17.6770857968	0.29800098146	47.7797566706	68.6673999255	482.954237137	3.44924822911	0.482954237137	57.8671222981	106.662811633	0.0578671222981	5.0	23.9961857437	53852.0
111.004518904	541.888361836	0.111004518904	41.9915896631	632.85146118	1142.85441251	4.71168493533	1.14285441251	53.7057239827	179.245912905	0.0537057239827	6.0	24.0237629289	59296.0
36.5159389766	311.846176645	0.0365159389766	32.1574272345	1008.05588202	251.282313372	114.552392136	0.251282313372	351.583484596	35.8785305074	0.351583484596	5.0	24.0080939661	29588.0
9853.33681016	1.21718470628	9.85333681016	11280.6033689	753.03605645	159.090845194	12.5870696237	0.159090845194	119.945606177	44.3724319239	0.119945606177	5.0	23.9904163082	28788.0
643.587787729	21.7354654796	0.643587787729	115.234425822	2.37772599176	84.0428498848	267.056305888	0.0840428498848	74.3449223862	207.500497461	0.0743449223862	7.0	24.0283737563	23912.0
1002.7151438	1.50156195462	1.0027151438	158.155307859	214.954713649	372.827656031	53.4928354512	0.372827656031	159.300150458	18.2347003285	0.159300150458	5.0	24.0007418882	52443.0
1661.74895404	50.7676712725	1.66174895404	2678.11895989	1315.1792018	21.0884799705	75.8231986644	0.0210884799705	136.743792372	58.7181629601	0.136743792372	7.0	24.0024696285	7619.0
154.185031287	87.3778101971	0.154185031287	1440.1496017	3527.12806818	324.723276878	2.3145338955	0.324723276878	2053.00035618	7.80937156758	2.05300035618	7.0	23.9993836204	25436.0
1207.51976278	6.18751388667	1.20751976278	852.224639145	548.177580225	544.714670603	48.8342255722	0.544714670603	342.461583292	1.24264478867	0.342461583292	7.0	24.0015627612	33906.0
1470.39684459	3.78199099247	1.47039684459	1530.17571488	708.578597571	20.5250847823	95.049686519	0.0205250847823	85.9584995831	33.9369139245	0.0859584995831	6.0	23.9984864849	11546.0
10.8657730705	51.2370514345	0.0108657730705	2.12128127714	221.729265914	337.914117188	24.9834558428	0.337914117188	598.488522417	7.57093363243	0.598488522417	6.0	24.0065993778	24034.0
271.542615594	69.5170049732	0.271542615594	1526.13744793	3664.42034776	507.650643312	88.8292071158	0.507650643312	223.522347979	17.8227593407	0.223522347979	4.0	23.986469476	5179.0
427.583313186	576.046662851	0.427583313186	79.8072222538	325.912682022	44.7214003334	860.077526477	0.0447214003334	298.469130663	296.725206776	0.298469130663	5.0	23.9982639434	44495.0
58.8084189652	20.4037552264	0.0588084189652	221.940212945	870.711486423	406.846771499	3.24882672049	0.406846771499	2180.21726847	1.27143614967	2.18021726847	6.0	24.000529198	47754.0
111.110617403	133.024016291	0.111110617403	553.746626983	1241.5296797	34.6261798817	193.199890841	0.0346261798817	636.328395822	18.288070729	0.636328395822	5.0	24.0206930122	35141.0
508.039044636	177.049885799	0.508039044636	267.808219148	553.815671841	290.884285294	577.580363914	0.290884285294	60.3790389139	495.517989485	0.0603790389139	4.0	24.0234996124	23805.0
890.65019187	116.211797309	0.89065019187	6159.22145862	2669.38313695	285.41686872	59.8101557215	0.28541686872	33.3124806675	8.83372245514	0.0333124806675	6.0	23.9949883117	59657.0
57.951693727	11.4930879892	0.057951693727	16.2669131506	649.02982566	812.730542721	359.734312355	0.812730542721	56.5407029485	168.779654308	0.0565407029485	7.0	24.017059225	25989.0
60.5960626555	168.929389355	0.0605960626555	12.5184134989	27.6905692039	239.631064605	1.76787312934	0.239631064605	380.544245396	131.297974071	0.380544245396	6.0	24.0049634006	43198.0
662.555634322	1.13834192304	0.662555634322	875.693001504	1067.39042327	325.634993081	1.20491457005	0.325634993081	1512.60884805	10.088565107	1.51260884805	4.0	24.0000807309	13069.0
177.547003263	5.74692241784	0.177547003263	98.9367058537	1208.85262113	1295.21922229	58.7038735837	1.29521922229	599.268330662	8.92019666958	0.599268330662	5.0	24.0001163102	13548.0
227.816781623	3.12814161194	0.227816781623	1656.86382457	1788.26931779	229.908082422	116.41132667	0.229908082422	824.504624406	3.73204241858	0.824504624406	4.0	23.9959113666	24980.0
73.1786508119	8.2222056705	0.0731786508119	148.04843705	194.037558574	520.463987163	35.8499028318	0.520463987163	2096.59710048	10.1905674394	2.09659710048	6.0	23.9999826637	20409.0
1089.20706044	1.43106647036	1.08920706044	2947.32777985	872.442582998	80.6378587686	41.334898259	0.0806378587686	1276.56465628	2.4032897134	1.27656465628	6.0	24.0001909794	52338.0
13.006290658	1.33341243811	0.013006290658	45.6037760008	1351.132995	503.132184041	119.59606687	0.503132184041	521.061255557	54.4436262817	0.521061255557	7.0	24.0163748253	63701.0
647.637616649	1.09681068881	0.647637616649	68.2199338651	399.618166603	523.473671665	13.9769762016	0.523473671665	80.8331562792	104.28517066	0.0808331562792	5.0	24.0000356645	6853.0
342.273386808	6.75608212912	0.342273386808	163.882736998	29.9966567515	358.58328476	6.07490635582	0.35858328476	87.8820921351	582.246391908	0.0878820921351	7.0	23.9991892563	37540.0
428.59612758	5.56228856799	0.42859612758	104.819858008	23.5055818205	128.496514814	27.9191764801	0.128496514814	148.320996064	545.820427937	0.148320996064	5.0	24.0104394787	34824.0
98.121246499	54.1509566141	0.098121246499	73.3821101886	69.3597802615	197.195220429	7.14882123211	0.197195220429	190.879025765	417.531160991	0.190879025765	4.0	24.0057578137	37357.0
127.120461009	10.4163128355	0.127120461009	13.1083518317	262.734977807	57.2184973084	169.318736754	0.0572184973084	2359.35673132	130.854157484	2.35935673132	6.0	23.9636579409	22530.0
299.804642084	4.42032124658	0.299804642084	437.128566315	662.619357657	847.527829223	145.675582707	0.847527829223	421.839632975	2.32682637667	0.421839632975	5.0	24.0000096103	8159.0
29.9241776981	43.7361291577	0.0299241776981	42.7458093985	341.302348827	144.627092786	399.914125003	0.144627092786	817.720464176	138.072863918	0.817720464176	6.0	24.0462095434	53249.0
26.0884041522	1.58187383034	0.0260884041522	8.85872579654	550.694374887	344.744698999	4.02542538003	0.344744698999	2059.06620331	25.6230933216	2.05906620331	6.0	23.9979308137	13117.0
451.604182603	10.3399774627	0.451604182603	156.094649566	9.12697525254	36.9119841864	30.1788825357	0.0369119841864	171.260840329	810.751322464	0.171260840329	7.0	24.0668875722	50579.0
100.389970263	8.48869672377	0.100389970263	463.501045653	897.76027066	77.5451737006	112.054230075	0.0775451737006	3482.487128	67.5814444725	3.482487128	6.0	24.0110945844	35816.0
837.945622745	12.053362019	0.837945622745	1737.85357255	1250.08650214	37.1534813558	224.23904889	0.0371534813558	66.3617786526	4.06402883228	0.0663617786526	5.0	23.9691947908	44959.0
656.345837893	183.638286446	0.656345837893	307.885241077	1210.31418067	358.750193276	10.608731032	0.358750193276	11.1144648116	8.59823828872	0.0111144648116	7.0	24.0104031909	38157.0
2188.12709458	56.30371287	2.18812709458	12212.9871155	869.602170949	16.2446224437	31.3228506774	0.0162446224437	104.687605796	2.26120689363	0.104687605796	7.0	24.0051238213	37980.0
46.1340784559	99.7070220435	0.0461340784559	12.2416597472	311.796392418	354.36298654	314.213554107	0.35436298654	590.452353833	17.106900132	0.590452353833	6.0	24.00002744	29183.0
967.74471745	31.2971237865	0.96774471745	219.51327369	989.600828625	216.724923078	5.89807435803	0.216724923078	110.260105711	138.134315098	0.110260105711	4.0	24.0095476019	8823.0
457.766692956	8.86067342785	0.457766692956	47.1057182635	289.658160588	2176.09706616	11.923865616	2.17609706616	204.816851936	14.0070431074	0.204816851936	7.0	23.9998536314	35075.0
726.815168283	23.5543719427	0.726815168283	86.8515930409	194.576936259	1364.36222719	48.3923339624	1.36436222719	71.997088743	1.94810739567	0.071997088743	7.0	24.0003938577	58267.0
32.7665918141	102.795138222	0.0327665918141	21.5156861349	808.392594136	796.672581733	372.901950046	0.796672581733	381.701743311	4.5677370632	0.381701743311	7.0	23.9999588149	37230.0
480.064559743	2.19162907057	0.480064559743	3174.46632422	2574.34070517	436.606314325	43.1761679038	0.436606314325	17.2525762455	62.8654737663	0.0172525762455	7.0	24.0004889559	1380.0
17.3774852624	8.59331677529	0.0173774852624	123.616032919	196.429066892	283.911536307	40.7337922612	0.283911536307	2573.36981944	3.23673628901	2.57336981944	7.0	24.0031884659	56774.0
362.520604183	3.73187777321	0.362520604183	146.355314113	19.511741632	144.024838245	1.49892290409	0.144024838245	227.87313895	173.792075126	0.22787313895	4.0	24.0153807186	10606.0
157.960275774	3.04788708458	0.157960275774	30.2852852531	643.442492467	232.089494524	62.8659256504	0.232089494524	2353.51951737	119.329858635	2.35351951737	6.0	24.0009118801	13735.0
213.51182238	67.2751376709	0.21351182238	58.2339264845	830.845798353	612.660963318	6.79186450532	0.612660963318	774.000607271	5.15529151601	0.774000607271	5.0	23.9851939347	40052.0
376.998738701	20.224021329	0.376998738701	57.1867295108	1098.08523706	127.143236132	3.03091926287	0.127143236132	2102.40245279	24.2844737893	2.10240245279	6.0	23.9873478566	4301.0
122.292250581	8.53849272586	0.122292250581	479.786274174	3269.59259013	629.045335126	108.102729673	0.629045335126	7.98662897093	147.838822926	0.00798662897093	6.0	24.0267282057	49969.0
68.1852273786	101.448901682	0.0681852273786	126.285561235	1498.18261972	249.792835938	66.908404591	0.249792835938	245.58628721	483.336619802	0.24558628721	4.0	24.0301611835	31707.0
943.759836884	74.1117833803	0.943759836884	551.189278564	417.885490565	21.0071713073	1.80075920513	0.0210071713073	199.422496318	9.73260822441	0.199422496318	5.0	24.0272156038	51347.0
379.831222483	2.30540434972	0.379831222483	1941.76462891	455.81217024	355.525567128	2.80747523441	0.355525567128	2730.84316536	11.1628391495	2.73084316536	6.0	23.9997993395	55776.0
189.568280148	1.09951397754	0.189568280148	29.9902348154	248.865714346	340.627453392	42.261470442	0.340627453392	341.127868957	511.639820822	0.341127868957	7.0	24.0024275528	32901.0
1341.88800584	17.8678958973	1.34188800584	176.230449612	1.7944448961	29.2313241082	152.594648444	0.0292313241082	53.3476332696	285.817583755	0.0533476332696	7.0	24.0088434539	32791.0
152.689228446	19.581752618	0.152689228446	18.1183835965	119.671592207	20.550535338	5.85659549112	0.020550535338	742.637950071	309.5012576	0.742637950071	6.0	24.0365966816	53148.0
993.893180913	67.0590540726	0.993893180913	125.831679729	211.947003941	12.0533910416	97.5408962458	0.0120533910416	386.236229315	177.255278623	0.386236229315	6.0	23.9969668788	4655.0
1750.2418622	528.504125215	1.7502418622	3259.0259752	1355.31970868	134.309718617	10.7048342275	0.134309718617	440.770612115	693.92036518	0.440770612115	5.0	23.9950699871	43737.0
77.9586858214	217.832953059	0.0779586858214	168.100247936	1367.55525866	1536.51229986	2.38777482481	1.53651229986	119.262902054	3.57895801597	0.119262902054	5.0	24.0303156444	56535.0
6547.46501159	1.45717242031	6.54746501159	47634.771392	6379.83557798	147.253679164	3.44186806924	0.147253679164	157.44267408	58.023843585	0.15744267408	7.0	24.0020883849	14783.0
864.607021587	1.11159741609	0.864607021587	456.056401948	947.200456099	159.178096806	199.840893433	0.159178096806	106.51434072	42.0279568874	0.10651434072	7.0	24.012308924	13215.0
99.681104183	109.106113819	0.099681104183	54.0113989682	544.467624514	1296.00897744	2.95327068691	1.29600897744	168.183817743	23.4232902099	0.168183817743	5.0	23.9926955129	46669.0
30.4484164452	276.260223595	0.0304484164452	6.57425444046	438.339942373	795.304353553	47.0662611251	0.795304353553	87.4350579435	184.923667239	0.0874350579435	5.0	23.9295365417	53767.0
3711.00574386	1.05715127407	3.71100574386	4119.18859933	1140.92552696	110.488861162	19.1358395425	0.110488861162	524.656586202	2.85415306346	0.524656586202	7.0	24.0000886076	59563.0
441.136701194	32.934211259	0.441136701194	102.330802962	1154.39659915	390.355363995	64.1022129769	0.390355363995	40.7754876479	8.46864739917	0.0407754876479	4.0	24.0086969452	36620.0
508.276621076	50.8393245911	0.508276621076	230.767382608	768.182027202	102.34620597	121.308197825	0.10234620597	330.865666539	6.28412258205	0.330865666539	5.0	24.0003871681	56455.0
196.775286252	77.8778394379	0.196775286252	523.25405104	2970.71659982	251.056800085	39.2619525171	0.251056800085	560.058094064	1.87471139313	0.560058094064	4.0	24.0001350953	27753.0
607.643469076	176.366934703	0.607643469076	76.5979038961	664.616421277	852.463790255	2.78333957359	0.852463790255	104.332273304	3.02915813505	0.104332273304	5.0	23.9999914907	1437.0
507.107985684	12.8507179753	0.507107985684	600.106476015	249.109731845	36.4891602006	12.7781644915	0.0364891602006	435.685778476	1.13587454317	0.435685778476	4.0	24.0059771477	64182.0
298.155247828	8.46961184152	0.298155247828	1145.60070391	241.293869956	106.902760704	16.0471663456	0.106902760704	2251.22212209	16.01075967	2.25122212209	5.0	24.0007969562	61872.0
191.705200436	1.27351555126	0.191705200436	81.8049835516	269.411319431	1581.25221524	80.6854501719	1.58125221524	1249.35345196	3.25361594426	1.24935345196	6.0	23.9999836464	7498.0
330.711064449	461.542620609	0.330711064449	41.7251043534	162.179335293	84.4928900288	691.301679927	0.0844928900288	100.034670323	32.5574361452	0.100034670323	7.0	24.0050464188	40489.0
585.313191705	1.84994420887	0.585313191705	108.615873293	422.748440047	81.1775466077	22.4289553095	0.0811775466077	580.582368417	373.793295064	0.580582368417	5.0	24.0001120084	62856.0
374.266519803	49.7514400745	0.374266519803	179.599875448	1391.22479352	116.647089564	86.3918896552	0.116647089564	505.511863241	100.131914112	0.505511863241	5.0	23.9995787596	60560.0
800.223057394	28.0699329988	0.800223057394	7260.87006768	279.062055259	15.5146718599	176.718459353	0.0155146718599	213.10912643	6.39128652225	0.21310912643	7.0	24.0122698813	13649.0
380.623643256	6.28254064334	0.380623643256	826.437186155	1688.31338595	2327.29059269	2.3862856323	2.32729059269	547.719337864	1.63137931253	0.547719337864	7.0	24.0000221774	54681.0
251.735950716	54.8221933242	0.251735950716	538.442022927	2143.36357202	826.478574786	8.45267476838	0.826478574786	423.000888139	29.2747743252	0.423000888139	7.0	23.999939702	40948.0
114.624859892	18.2312553948	0.114624859892	15.6541739787	168.026627276	440.971073455	12.1060049091	0.440971073455	210.531514423	67.9442862267	0.210531514423	3.0	24.0260639427	29061.0
746.802531217	7.20448585715	0.746802531217	331.928022053	795.01793287	382.305262449	1.56543951635	0.382305262449	784.933758117	2.1769593364	0.784933758117	4.0	23.9999796819	23236.0
32.5197724292	24.4865769041	0.0325197724292	4.66057809673	57.5657172482	770.7307582	49.776658257	0.7707307582	65.4366735073	518.043960946	0.0654366735073	7.0	24.0087531783	25936.0
13.4911968695	68.7958400868	0.0134911968695	1.82950360683	29.8731991005	774.105474908	122.969798803	0.774105474908	110.050189103	214.622466085	0.110050189103	7.0	23.9999890307	34198.0
1551.42773092	18.0397821964	1.55142773092	578.071315381	322.107017158	527.406438321	1.04037683214	0.527406438321	21.2489327288	2.81087679207	0.0212489327288	6.0	24.0002877718	49186.0
696.267509837	101.753215782	0.696267509837	812.005886027	1728.44852213	15.8836495538	178.658262081	0.0158836495538	162.548880767	22.5255634547	0.162548880767	7.0	24.0227831405	44749.0
471.57501269	236.621902693	0.47157501269	57.7826817014	1086.10618883	697.516084732	29.8254624868	0.697516084732	19.8106331661	1.48108968941	0.0198106331661	7.0	23.9963796768	59623.0
74.9606642823	202.970825419	0.0749606642823	8.58411117824	504.6923496	41.5885633665	1.92773608204	0.0415885633665	863.568297867	5.25422602596	0.863568297867	6.0	24.0397489342	33208.0
806.000343721	8.52092918363	0.806000343721	961.359402581	497.138859308	27.0404988704	57.3150286545	0.0270404988704	715.65556826	2.42155828	0.71565556826	7.0	23.9930248733	46686.0
539.418952693	304.46288579	0.539418952693	184.824804864	80.2425902599	228.60073768	8.05257821291	0.22860073768	55.3844832571	302.271562001	0.0553844832571	7.0	24.0070216058	15458.0
342.406767128	5.50900825362	0.342406767128	1978.28784094	1529.60377133	200.040065097	295.877037645	0.200040065097	125.083262521	3.93880696301	0.125083262521	5.0	24.0104721902	14488.0
883.265573079	392.142928407	0.883265573079	8021.1676582	5102.17927243	67.9336075293	18.1566594184	0.0679336075293	61.5651177413	338.019767812	0.0615651177413	6.0	24.0468772161	22570.0
34.3558918351	365.457290818	0.0343558918351	4.82537530539	112.782013776	730.295013699	6.62170481072	0.730295013699	77.1343334603	107.737615169	0.0771343334603	6.0	24.0289814057	611.0
1479.14400761	15.2923614192	1.47914400761	980.562238338	360.201202463	47.2816111504	13.0425640693	0.0472816111504	117.048410996	1.21936474064	0.117048410996	4.0	23.9334365296	60970.0
932.985452636	14.1964900489	0.932985452636	492.594150057	470.904413721	8.62599833772	45.495129752	0.00862599833772	180.484954742	8.1603086936	0.180484954742	6.0	24.0442068608	43754.0
2939.78126163	257.018850639	2.93978126163	323.26531387	75.1169011893	77.3787169243	1.55985275066	0.0773787169243	375.290945895	2.51445743438	0.375290945895	6.0	23.9999621507	53275.0
234.4233184	41.7557044083	0.2344233184	85.402316881	48.1090960915	470.955191468	3.98531559886	0.470955191468	98.0202630153	217.775063148	0.0980202630153	6.0	24.0082281246	54536.0
1439.96557489	58.7339939802	1.43996557489	234.181367056	125.656046045	369.596095027	7.37731893881	0.369596095027	160.927504272	22.682656881	0.160927504272	3.0	23.9995380196	38618.0
45.0884727753	316.412995209	0.0450884727753	5.11349406396	307.196386143	749.745753496	272.910207945	0.749745753496	59.7939898551	35.0068830265	0.0597939898551	5.0	24.0645429481	20604.0
531.452890387	44.7112047385	0.531452890387	2137.94065575	1998.30333299	123.87845023	194.332684487	0.12387845023	11.6432977824	5.64482214147	0.0116432977824	5.0	24.0189087364	22100.0
54.0646895576	10.5711857995	0.0540646895576	41.7684775692	429.887062302	545.541183253	11.7230384058	0.545541183253	583.791347507	14.8923579588	0.583791347507	4.0	24.0002147712	15571.0
31.133443636	175.378054108	0.031133443636	3.24177567387	113.477779903	184.143348341	50.1277756041	0.184143348341	460.620555103	42.0050603726	0.460620555103	4.0	23.9439986075	62953.0
15.3479563855	23.5137888358	0.0153479563855	27.7918365744	919.545926181	1301.8735578	55.1350831771	1.3018735578	229.973367368	24.7291924474	0.229973367368	7.0	24.0034042633	34016.0
787.384541321	131.185053951	0.787384541321	308.865417083	234.348178902	1418.66356024	2.85433160821	1.41866356024	471.846108969	10.7630863611	0.471846108969	4.0	23.9999943179	46538.0
96.3745260136	592.051495347	0.0963745260136	38.8020346271	235.014235097	64.6758904347	9.70360669479	0.0646758904347	411.924303056	415.175715864	0.411924303056	7.0	24.0053045455	2525.0
122.280850476	6.23235976023	0.122280850476	104.277363024	456.715748336	308.426846602	30.344113755	0.308426846602	2299.23766655	33.1513537194	2.29923766655	6.0	23.9991083528	885.0
79.6859276374	20.9354817091	0.0796859276374	405.472817519	585.666278212	445.075387456	181.219284363	0.445075387456	406.395526017	23.9309278611	0.406395526017	4.0	24.0019223324	47545.0
150.455074855	4.3824307788	0.150455074855	139.21157127	558.587202841	572.123789016	282.869020653	0.572123789016	18.3032242969	1.40841327192	0.0183032242969	7.0	24.007372956	27506.0
160.866482463	24.1143260032	0.160866482463	447.851181359	1001.18734525	55.4002851634	1.5610086604	0.0554002851634	1869.14224564	14.3232360691	1.86914224564	5.0	23.9350862572	29036.0
348.374175181	6.14025281409	0.348374175181	59.2537692859	407.490199861	228.909322078	159.442610765	0.228909322078	103.770432836	323.336296513	0.103770432836	5.0	24.0023523994	14723.0
421.709835237	536.690823042	0.421709835237	110.180816965	844.572525111	166.166208954	3.4120826386	0.166166208954	71.621489553	155.830923074	0.071621489553	4.0	23.9994418782	55449.0
3965.1601959	3.21507831215	3.9651601959	5662.24849047	954.191938447	2122.92783446	2.42745881103	2.12292783446	29.1147597748	14.6596795555	0.0291147597748	6.0	24.0000281416	47998.0
579.530455787	235.667713427	0.579530455787	85.2139542381	43.128955577	394.06914014	1.59206158544	0.39406914014	121.075006601	274.859695571	0.121075006601	7.0	24.0001272822	26978.0
203.917670142	131.568264324	0.203917670142	783.809688605	1503.13811034	565.535661072	257.129912626	0.565535661072	63.3523895798	1.18086737809	0.0633523895798	5.0	24.0014012729	63366.0
118.083388125	12.3423548082	0.118083388125	305.545735172	250.995704406	350.846166975	3.16884881697	0.350846166975	3297.65217238	5.02725880378	3.29765217238	6.0	23.9983006771	46770.0
317.376798844	58.6218294532	0.317376798844	366.764496605	1725.17606548	108.52699649	26.6830465343	0.10852699649	298.039832415	335.974750953	0.298039832415	4.0	24.0142233772	878.0
3506.60187224	239.591024074	3.50660187224	6865.91705338	1351.58782484	436.433264053	54.5221154481	0.436433264053	24.5011798147	73.1841308678	0.0245011798147	7.0	23.9998030999	34464.0
2997.55012381	1.42676977374	2.99755012381	935.528340717	266.993636504	216.992903121	18.2596380067	0.216992903121	106.289331621	56.9556378737	0.106289331621	5.0	23.9978266856	23440.0
128.903797321	33.8505341326	0.128903797321	16.0183623997	129.212919486	82.8134529175	57.6378770164	0.0828134529175	3505.72270635	81.4544297006	3.50572270635	5.0	23.9964479592	34921.0
568.305222744	1.01473599871	0.568305222744	171.736128021	271.866486821	576.144892145	17.660155036	0.576144892145	13.8329365172	7.73392262877	0.0138329365172	5.0	24.0264144667	10536.0
9.93647052183	224.224172016	0.00993647052183	47.5231189965	5754.04926928	711.317612039	156.959721469	0.711317612039	104.643461795	14.0038395407	0.104643461795	6.0	24.0658637543	57433.0
377.943196132	61.0822498866	0.377943196132	1646.97287483	4554.24077767	576.898097611	79.3534119651	0.576898097611	224.064930786	7.22969231117	0.224064930786	5.0	23.9974435885	46102.0
107.390762439	6.47548293058	0.107390762439	12.6124616482	4.89438292085	1046.37670432	148.206411862	1.04637670432	54.8804169165	172.740968922	0.0548804169165	7.0	24.0003517991	8542.0
407.785397884	561.378331917	0.407785397884	188.356711214	514.220075192	93.4116303091	35.3927902	0.0934116303091	393.310697178	183.755492268	0.393310697178	4.0	24.000192585	10426.0
229.319348391	18.2955482573	0.229319348391	286.644615438	994.491078297	216.66487343	29.408762447	0.21666487343	795.247650774	105.345565573	0.795247650774	4.0	23.9870872094	49916.0
26.2743454673	5.45900619297	0.0262743454673	38.7242505787	293.870201802	516.158231044	5.82744813392	0.516158231044	1354.32365677	23.0554631151	1.35432365677	7.0	24.000033806	31419.0
862.473694162	559.445162578	0.862473694162	624.851828033	710.838474689	30.2618764882	8.01564603335	0.0302618764882	1152.39202318	214.804849851	1.15239202318	6.0	24.0000677695	4800.0
172.699653344	22.9676043889	0.172699653344	54.8871426831	1.08528739006	47.2323649908	7.412013645	0.0472323649908	999.13554613	261.074117929	0.99913554613	6.0	23.9713947438	45529.0
38.0527472218	4.33966556511	0.0380527472218	39.2959465054	683.238264325	441.924134734	142.817446909	0.441924134734	338.583055363	1.96992474262	0.338583055363	4.0	24.0189948237	43542.0
165.821984536	5.46526235629	0.165821984536	53.4942068629	3.87700456934	232.571472739	25.9062153097	0.232571472739	229.373667544	640.953839605	0.229373667544	6.0	24.0099923162	47069.0
34.717084143	91.1125685365	0.034717084143	12.8996976835	993.808036895	1223.49650776	2.85449382923	1.22349650776	88.6001648744	98.0636472903	0.0886001648744	7.0	24.0133755404	28758.0
4.00716646752	37.566630092	0.00400716646752	3.78011145721	882.19520159	397.722257268	7.58031939876	0.397722257268	208.340421739	19.682989943	0.208340421739	6.0	24.0461325413	55457.0
226.029618184	1.44478713942	0.226029618184	429.972877781	420.501290706	196.717783333	358.162038751	0.196717783333	500.539590386	41.7644527123	0.500539590386	7.0	23.9999766324	12199.0
73.6248222793	27.7269698703	0.0736248222793	16.6413278503	214.988379109	14.373578562	46.8776729627	0.014373578562	1034.08396032	23.7846645786	1.03408396032	5.0	24.1219397534	50304.0
27.4394880066	6.06744976716	0.0274394880066	25.8009908238	1478.71008147	3019.13569865	5.38452215941	3.01913569865	26.6398781482	48.417548222	0.0266398781482	7.0	23.9905081958	36930.0
204.064382586	4.43046296089	0.204064382586	822.355390493	622.75988905	307.568451675	66.836165274	0.307568451675	523.271380573	27.3544503055	0.523271380573	3.0	23.9922398453	2494.0
67.5975816389	93.4973542007	0.0675975816389	17.6628348167	809.447623849	195.422492043	27.7476973547	0.195422492043	960.899330231	82.7053749984	0.960899330231	6.0	23.9968107522	42670.0
440.96258394	4.84562599267	0.44096258394	4335.44002952	4929.80826593	542.292368979	35.0862515148	0.542292368979	191.361521867	72.9847217661	0.191361521867	5.0	23.9803750262	13959.0
132.453672501	268.415363271	0.132453672501	83.5024122952	1535.21216494	228.485510383	126.40082053	0.228485510383	142.34729493	606.132598859	0.14234729493	4.0	24.0026251718	34791.0
156.320526449	3.73395309343	0.156320526449	117.401415111	318.693508366	57.5616574648	30.5588133205	0.0575616574648	2280.23327097	52.4743450621	2.28023327097	5.0	23.9693308667	36802.0
503.734085634	52.8108945771	0.503734085634	141.642633739	755.476085438	48.5448096277	3.36756323423	0.0485448096277	598.8242069	3.10610671922	0.5988242069	5.0	24.0018005964	57850.0
31.8682979739	112.154010025	0.0318682979739	133.92221249	4281.92211395	245.14705723	11.9319070461	0.24514705723	1331.54473155	3.03671119316	1.33154473155	7.0	24.0037830057	10076.0
82.0428846238	9.84323308722	0.0820428846238	22.9762610293	799.034779741	1033.55544812	306.190096665	1.03355544812	41.6222519328	60.1205335685	0.0416222519328	7.0	24.0139748131	52472.0
295.058150237	384.936191296	0.295058150237	80.0122752314	181.515047974	342.755726791	10.8807906435	0.342755726791	3193.19097854	60.8999232027	3.19319097854	5.0	24.0002547166	11665.0
303.676010775	10.5404764582	0.303676010775	53.7329490843	45.4335651254	167.782771768	12.2846581652	0.167782771768	1444.52895791	301.918932181	1.44452895791	7.0	24.0005054909	47361.0
271.537061894	3.27596996145	0.271537061894	512.658069901	2369.75993049	132.752487686	4.20001493467	0.132752487686	7171.67130708	14.1803703707	7.17167130708	7.0	24.0000310024	269.0
63.3720281695	26.1180987718	0.0633720281695	262.719132735	1680.93368929	120.944029508	465.81261785	0.120944029508	1075.81172529	9.6439577707	1.07581172529	6.0	23.9523351459	24911.0
157.189023545	9.95970491985	0.157189023545	419.052045917	1681.84351072	157.783607661	6.11559121491	0.157783607661	3126.50663292	77.9037053571	3.12650663292	6.0	23.9965809086	59831.0
1354.46395331	358.474370138	1.35446395331	724.967774258	469.582714837	16.1998781101	154.987371983	0.0161998781101	1712.23225566	240.047743795	1.71223225566	4.0	23.9999895715	24562.0
429.758757496	8.05147831252	0.429758757496	3804.48359186	2374.65608703	136.263175493	269.34468466	0.136263175493	42.5786568528	207.576555928	0.0425786568528	6.0	23.9769310699	21076.0
80.3809510292	51.5885098115	0.0803809510292	11.8032570003	2.65118116742	344.955929848	8.04315177523	0.344955929848	332.265403816	160.238825417	0.332265403816	5.0	24.0136113999	52486.0
3.24528138144	6.0885454845	0.00324528138144	0.819263195601	886.918872367	366.630179829	3.32790808007	0.366630179829	317.357848715	9.17506649739	0.317357848715	7.0	24.0533632522	14857.0
225.790294614	207.80389824	0.225790294614	2127.19788446	5001.85415818	143.662220029	652.856089989	0.143662220029	115.737457901	1.77106043581	0.115737457901	6.0	24.0050911747	47394.0
112.399242407	3.21166083214	0.112399242407	129.960671017	273.149830594	382.426746339	6.83991175767	0.382426746339	143.668445545	843.593690498	0.143668445545	7.0	23.9829865635	6712.0
401.734493284	33.9114044876	0.401734493284	989.182901557	281.711814571	80.0447584889	76.9745618062	0.0800447584889	812.684530699	8.86474019132	0.812684530699	6.0	23.9952278107	48140.0
81.2501131845	521.858720965	0.0812501131845	13.5067622326	1110.650352	1314.85645759	20.0744699514	1.31485645759	66.6339415438	56.5532514055	0.0666339415438	7.0	23.9999981915	9385.0
42.0400979848	181.939966779	0.0420400979848	59.2856891701	286.836366302	164.753523424	26.4332092239	0.164753523424	1104.94507508	2.22292234455	1.10494507508	7.0	24.0119409615	45646.0
151.764100015	9.98570551527	0.151764100015	36.6034245152	137.852945101	30.7550640071	1.71441890887	0.0307550640071	2521.33834965	5.35197966189	2.52133834965	6.0	24.0013191047	21839.0
105.410737236	76.5795860646	0.105410737236	336.382540265	1082.91087476	563.494777982	227.007637653	0.563494777982	748.042662035	17.6951762994	0.748042662035	7.0	23.9999716585	13137.0
40.9708460538	2.54361072312	0.0409708460538	19.2029709859	847.162943459	1522.4031358	45.9457579738	1.5224031358	242.276705752	36.5411878739	0.242276705752	6.0	23.9996400237	30630.0
436.015504119	2.3498099793	0.436015504119	3448.73023507	7076.49715972	42.7118217918	270.883927707	0.0427118217918	286.499496228	30.2048428743	0.286499496228	6.0	24.0037519719	51960.0
17.3923301862	3.18836357161	0.0173923301862	6.54524307987	382.945620763	901.327083267	7.84594540329	0.901327083267	153.758608459	29.9678060323	0.153758608459	5.0	24.0451383146	26992.0
267.809038772	3.31125363229	0.267809038772	58.6554441595	15.2395774278	42.8226031292	92.6000927011	0.0428226031292	384.248021234	310.797449502	0.384248021234	5.0	24.0256879423	57392.0
574.323449716	33.9657789639	0.574323449716	443.426359516	38.6440772492	22.9629173626	19.0800752023	0.0229629173626	125.359148013	556.3364386	0.125359148013	7.0	23.9143323556	21168.0
7.81711493399	415.534595097	0.00781711493399	11.3735164662	1364.0929858	272.154512067	264.11959586	0.272154512067	265.610289228	34.3065733487	0.265610289228	7.0	24.0259089491	37911.0
44.5387723932	159.33168242	0.0445387723932	302.500306032	6860.71672799	209.828374715	2.50784615958	0.209828374715	470.456672367	12.4851872429	0.470456672367	4.0	24.0119550979	17254.0
180.73680931	8.20971772451	0.18073680931	1637.43633968	1996.97235796	724.006439018	2.61619369432	0.724006439018	1801.10323503	12.2904269346	1.80110323503	7.0	23.9998212395	18340.0
457.470421835	23.1575895125	0.457470421835	51.8226050015	372.979225994	162.692535962	155.253726328	0.162692535962	40.6391374944	19.0278228644	0.0406391374944	4.0	24.0154950792	7812.0
175.593555995	28.2525154574	0.175593555995	713.796504424	810.282760519	340.546763381	470.900748212	0.340546763381	32.6582429658	120.200329316	0.0326582429658	6.0	23.9301992493	10681.0
1481.08587647	1.91187532513	1.48108587647	2196.79914991	1229.32886548	570.768664141	5.69736859227	0.570768664141	409.114859991	159.051333521	0.409114859991	7.0	23.9983798829	60926.0
493.320473892	136.418658371	0.493320473892	241.362977913	1166.92991997	105.245093167	4.03577086958	0.105245093167	709.752720226	24.6156120069	0.709752720226	7.0	24.0040789435	4413.0
746.57887639	4.44908650735	0.74657887639	139.224914182	382.232004776	305.62020297	8.34090089536	0.30562020297	1360.44423652	16.7704128184	1.36044423652	7.0	24.0000490755	22647.0
61.7527632422	33.475942541	0.0617527632422	11.930726422	800.595848334	242.672954315	8.20448630658	0.242672954315	542.295756753	312.475858476	0.542295756753	7.0	24.0032470882	3156.0
32.4194141877	188.893446585	0.0324194141877	12.6015677668	1.47691895679	611.096679196	224.389497434	0.611096679196	97.7425504197	569.227299422	0.0977425504197	7.0	24.0153182277	61360.0
2609.69436633	56.7771550712	2.60969436633	2903.23346366	787.719991588	267.226030003	39.6871558746	0.267226030003	76.0811501633	14.75697777	0.0760811501633	5.0	23.9995315753	21767.0
269.819039932	1.76346644472	0.269819039932	1368.90113286	1832.71427909	655.771256815	182.743456859	0.655771256815	200.698301324	52.9897779965	0.200698301324	7.0	23.9995540725	11491.0
163.684406248	26.743487007	0.163684406248	432.350285386	2373.85645174	176.803916665	41.9165499624	0.176803916665	1538.2054313	74.0641180979	1.5382054313	6.0	23.9988392101	8061.0
248.331958553	7.5284583015	0.248331958553	91.0451746618	563.856309787	95.7081034721	48.6206023993	0.0957081034721	3789.74039247	1.50377259766	3.78974039247	7.0	23.9964375944	22164.0
443.745680714	21.5322937489	0.443745680714	449.297074584	296.708838989	95.7349656735	276.828182549	0.0957349656735	422.10917732	3.57549412668	0.42210917732	6.0	24.0000714922	33756.0
200.819891051	24.827014598	0.200819891051	33.1042399613	11.7078352305	383.543788724	8.38139187959	0.383543788724	44.4519263855	161.568036365	0.0444519263855	4.0	24.015895518	14572.0
493.077566918	9.68696566241	0.493077566918	68.8769136786	2.55534893342	299.390475519	7.30892538686	0.299390475519	616.96847706	123.575619806	0.61696847706	7.0	24.0046619367	7575.0
19.5485868877	18.7007122352	0.0195485868877	48.9443773461	3475.28850433	769.301316011	9.25199030416	0.769301316011	181.660192111	42.8391746358	0.181660192111	5.0	24.0165391088	49533.0
172.578314112	374.849170439	0.172578314112	58.5954718873	848.277751178	334.66166098	821.152416355	0.33466166098	28.2980382136	51.2123804209	0.0282980382136	7.0	23.9923310763	5879.0
116.788481771	8.31814951229	0.116788481771	1038.72555317	1297.12127748	14.806227343	258.955809601	0.014806227343	1526.6753416	14.2454169563	1.5266753416	7.0	24.0817025391	57616.0
191.369276532	1.13702476139	0.191369276532	67.027346611	8.06713256098	266.217192077	2.33618167961	0.266217192077	120.983069534	506.753289626	0.120983069534	6.0	23.9908789466	43555.0
2166.42054066	1.38176190784	2.16642054066	377.803010806	329.060885592	81.5869754079	6.70612810021	0.0815869754079	34.4471170254	1.00461274667	0.0344471170254	5.0	24.0174049352	60486.0
172.067331549	86.7916752508	0.172067331549	1234.33984096	1546.21739467	255.246512083	269.948932613	0.255246512083	187.040411086	255.855793172	0.187040411086	7.0	23.9923432184	39135.0
407.823851554	1.85944744801	0.407823851554	3496.47627696	2394.08117428	98.2382769511	120.18604556	0.0982382769511	3851.54664512	1.20616237626	3.85154664512	7.0	24.0000034116	36032.0
120.536983769	72.5787672228	0.120536983769	231.417299256	1315.00151471	231.739984019	160.865564259	0.231739984019	980.773338897	4.6874015647	0.980773338897	6.0	24.0002909263	9516.0
121.796214832	36.6828622809	0.121796214832	33.3324263884	3.08220406166	105.338413862	34.8835852565	0.105338413862	685.871901774	383.46102975	0.685871901774	5.0	23.9904575369	35042.0
13.0062887528	3.20681567055	0.0130062887528	1.32015602577	514.986776269	630.400224396	59.3885531888	0.630400224396	221.427364013	84.1070602792	0.221427364013	6.0	24.0066735028	62693.0
31.9428554663	298.565719588	0.0319428554663	108.899876846	1597.62338957	192.939811085	5.13449401052	0.192939811085	454.547503207	32.8147052845	0.454547503207	5.0	24.0061480874	10656.0
208.380504104	209.598527134	0.208380504104	986.313036646	2355.97286315	43.9802866156	87.8876552334	0.0439802866156	460.1536912	29.0878280595	0.4601536912	6.0	24.0028905122	38353.0
38.1895008489	4.51187606213	0.0381895008489	4.08110569966	117.783878318	737.710551319	165.214087828	0.737710551319	306.202855191	18.8142236836	0.306202855191	5.0	24.0134748957	63204.0
877.947472911	32.2825037925	0.877947472911	241.627430438	1048.7375152	975.571974603	4.1114791511	0.975571974603	185.90424735	3.35865403619	0.18590424735	4.0	23.999996513	11044.0
300.635914221	123.249581966	0.300635914221	75.0688504546	3.89050252977	15.5986513518	17.7663245537	0.0155986513518	290.637164103	257.848181371	0.290637164103	6.0	24.0286954657	43233.0
92.1280523751	4.43337087819	0.0921280523751	315.777853436	196.932087228	46.5100904498	54.9256622085	0.0465100904498	5978.96780445	1.98375841603	5.97896780445	7.0	23.9944515339	63603.0
511.793492838	136.48277547	0.511793492838	1746.03882193	4140.8327009	385.194498247	3.76599486843	0.385194498247	333.036220426	27.445459163	0.333036220426	5.0	23.9999120022	30377.0
81.8338261865	9.29370606569	0.0818338261865	19.78669995	685.785540238	148.845224712	89.4077934165	0.148845224712	770.152832227	333.595413549	0.770152832227	5.0	24.0020829321	7571.0
481.17100974	16.4827176369	0.48117100974	232.38661101	167.323334807	90.6232502133	49.3481553551	0.0906232502133	236.011164384	1.13508679015	0.236011164384	3.0	24.0135947731	39495.0
201.021117662	1.14635240646	0.201021117662	1248.53966969	505.238720946	291.718583519	9.67348749385	0.291718583519	5129.14242082	8.25687046723	5.12914242082	6.0	24.0005545607	35493.0
784.884308669	12.6752507219	0.784884308669	225.500137118	198.111307562	520.870972551	1.20509676583	0.520870972551	1890.63994427	5.084423842	1.89063994427	6.0	24.0019643194	33292.0
433.099406382	1.09202063092	0.433099406382	1301.74491369	970.799779724	95.4331036838	183.387889409	0.0954331036838	1250.25725917	16.3130479831	1.25025725917	6.0	24.0001573213	31456.0
606.95999804	361.058593848	0.60695999804	61.2178317406	505.78205319	571.298039033	6.01528723654	0.571298039033	75.4418295597	223.230251664	0.0754418295597	7.0	23.999984783	59974.0
141.254716213	132.344272546	0.141254716213	34.1162838519	167.57597458	805.740811398	173.964580183	0.805740811398	13.9944977503	14.2237048173	0.0139944977503	6.0	24.0270528896	52929.0
446.349596004	145.60435057	0.446349596004	81.6998256307	282.065163974	606.684881057	10.1269259759	0.606684881057	439.978583954	2.29663804047	0.439978583954	6.0	24.0563874579	14044.0
269.511344665	2.88467302308	0.269511344665	27.7272714309	183.326276714	102.564138058	22.8532509697	0.102564138058	2759.42151275	1.82412024931	2.75942151275	5.0	23.9973820107	58343.0
107.859219411	209.552404087	0.107859219411	285.456930189	1872.0100174	168.624815165	5.93164882379	0.168624815165	222.506037513	8.42880662991	0.222506037513	3.0	24.0213540703	58742.0
1582.80713975	63.6889811268	1.58280713975	420.865408442	730.355009728	148.592439968	2.17191274382	0.148592439968	89.3522273546	61.6625442081	0.0893522273546	4.0	24.012685364	7128.0
133.068237189	13.9124317387	0.133068237189	309.78695614	1401.12116943	440.18195666	173.685787048	0.44018195666	232.748114573	160.285181653	0.232748114573	5.0	24.0039339256	47465.0
2397.5614297	347.586930342	2.3975614297	1653.06731527	623.594634517	36.4970947725	17.1059287426	0.0364970947725	370.707622699	258.17471999	0.370707622699	6.0	24.0000330286	31549.0
143.86662483	258.915158957	0.14386662483	15.8610779619	667.236957188	147.388189522	2.36008076487	0.147388189522	254.152176493	37.6490174226	0.254152176493	3.0	23.9964217842	22427.0
345.59873946	10.8503913837	0.34559873946	57.4552676179	214.759440592	16.4407596065	117.960980737	0.0164407596065	552.742862349	114.468960497	0.552742862349	4.0	24.0279628561	40651.0
128.82092562	77.8686139497	0.12882092562	1050.51397289	2652.74006302	2229.96140741	102.798894179	2.22996140741	132.691108144	4.05503822269	0.132691108144	5.0	23.9871467476	25450.0
28.7982179183	2.34485451992	0.0287982179183	11.6025375928	3.96681446785	153.965829182	6.66010325638	0.153965829182	432.424111218	343.72491224	0.432424111218	5.0	23.9932031979	58634.0
270.888310029	56.1559497598	0.270888310029	381.4347153	2127.7809594	404.647840833	87.3842973115	0.404647840833	224.36541324	117.366682209	0.22436541324	7.0	23.9991732838	51334.0
143.140110294	47.0534953827	0.143140110294	115.714635309	1072.06353954	188.623102791	98.2969512878	0.188623102791	624.110954723	81.4846475806	0.624110954723	4.0	23.9900274757	59783.0
100.70042236	29.0656549446	0.10070042236	23.7963027931	203.195563718	255.327194763	1.32893492447	0.255327194763	1092.63657352	127.093542542	1.09263657352	7.0	23.9891756127	24596.0
178.439021017	236.914931139	0.178439021017	69.1798214885	1098.81182248	78.0225389853	56.4495715913	0.0780225389853	372.013849249	84.4848898805	0.372013849249	4.0	24.0150787024	23807.0
104.291524836	92.7322354557	0.104291524836	40.3019737462	47.4784076442	154.67619232	61.0715679925	0.15467619232	629.953823214	369.590846535	0.629953823214	7.0	24.0062143853	48213.0
59.4386175079	38.8835991408	0.0594386175079	31.9897579394	1453.29390785	62.3976378435	13.3836970229	0.0623976378435	1960.66736338	147.786529536	1.96066736338	6.0	24.0069492824	15744.0
284.855315845	69.5029862789	0.284855315845	33.3261265884	17.5878297161	95.87629031	12.6967879893	0.09587629031	171.9291797	445.142065012	0.1719291797	5.0	24.0071420917	23804.0
516.154254638	183.071748085	0.516154254638	128.844674146	1.11922069581	300.120277316	1.3937889204	0.300120277316	97.3117380213	153.669059254	0.0973117380213	7.0	24.0006466639	30392.0
967.304940783	225.744523158	0.967304940783	104.190081144	98.5377647251	1447.91369268	5.24440336906	1.44791369268	23.7061008006	8.40591406767	0.0237061008006	7.0	23.9999898173	30023.0
1177.58176114	29.2271973494	1.17758176114	991.944544818	1396.01659958	1274.40099325	5.38981067979	1.27440099325	32.1776223787	1.62862438488	0.0321776223787	7.0	23.9579847283	42798.0
620.988892843	2.01447012824	0.620988892843	2297.68382347	2322.84438207	232.346432671	11.6773881814	0.232346432671	2440.57063856	3.04586488466	2.44057063856	6.0	23.9999427857	46626.0
15.3673560424	366.993219075	0.0153673560424	1.86643238024	5.98248922042	365.140330005	33.2511165611	0.365140330005	174.602155952	344.319640707	0.174602155952	7.0	24.0289787703	10602.0
279.085931688	33.2359019657	0.279085931688	738.17896376	1025.73603008	465.064803738	33.8779004384	0.465064803738	673.605278235	2.39113599583	0.673605278235	4.0	23.9998432997	20261.0
211.069184928	1.3699308056	0.211069184928	1240.6191615	4107.91777772	140.47515953	337.094620114	0.14047515953	243.624572942	358.527234715	0.243624572942	7.0	24.012085079	15369.0
304.812930569	2.39499159108	0.304812930569	2058.63140255	6270.83237063	212.831737423	18.3236805877	0.212831737423	3636.91431843	2.14978790085	3.63691431843	6.0	23.9999716363	2951.0
1194.83640222	43.162385465	1.19483640222	1175.57390491	692.408532157	363.161802339	79.2264472305	0.363161802339	282.571714104	1.14411426454	0.282571714104	6.0	23.9953399135	50126.0
39.5524363636	76.7544689767	0.0395524363636	49.7409078606	1789.7897068	18.0063025688	8.85907406259	0.0180063025688	2183.53971697	96.3163925452	2.18353971697	7.0	23.9912722788	37993.0
139.727580062	211.691459719	0.139727580062	1342.92047004	5460.30912725	111.343698906	127.53756825	0.111343698906	729.585077527	3.67998619037	0.729585077527	7.0	23.9316930998	60861.0
146.039737175	507.775593514	0.146039737175	17.6489766689	15.2589507299	233.366764339	71.1787067623	0.233366764339	122.432436449	105.293328031	0.122432436449	7.0	23.9950262046	34575.0
221.224288935	415.963640328	0.221224288935	22.5352635932	1094.67781798	413.957665722	112.005583057	0.413957665722	18.4959125866	32.691276107	0.0184959125866	6.0	24.018422966	40526.0
32.5912831458	24.1806584298	0.0325912831458	264.224354812	303.099497586	289.162015804	8.12715665632	0.289162015804	2398.54711423	10.2632740782	2.39854711423	7.0	24.0043020278	33574.0
198.42786766	58.6219190952	0.19842786766	575.296871922	1508.81142945	3246.43292044	10.1464564282	3.24643292044	253.169690161	5.32655861095	0.253169690161	7.0	24.0001183601	47756.0
413.168072286	3.09345435829	0.413168072286	152.447313798	17.6068300635	59.5930535278	2.24621619799	0.0595930535278	448.379146168	263.487572153	0.448379146168	5.0	24.0085233819	30921.0
123.375251712	79.2635791141	0.123375251712	943.130700532	4595.31146816	671.928955433	351.993393797	0.671928955433	52.5312849385	2.75005625069	0.0525312849385	5.0	24.021378312	59022.0
1732.61349844	18.012021176	1.73261349844	996.854645319	359.438470168	745.719718375	21.5830646336	0.745719718375	290.131354094	32.5261605129	0.290131354094	5.0	23.9999809705	9257.0
360.578294068	29.6405679038	0.360578294068	333.39329326	1113.01908687	838.999066274	3.61006640779	0.838999066274	320.436602367	380.917515076	0.320436602367	6.0	24.0032585332	60914.0
38.9628211937	1.69044882932	0.0389628211937	118.16892644	222.22805844	604.921020546	12.495211354	0.604921020546	1364.11128504	45.1311278006	1.36411128504	7.0	23.9966268333	56171.0
122.913766912	23.4818748376	0.122913766912	46.6446751675	492.517480481	53.3547028412	124.991669825	0.0533547028412	840.322846629	3.01977922938	0.840322846629	4.0	24.0318272531	8765.0
119.703698013	87.9304398534	0.119703698013	86.7687353477	213.446874283	32.2273468251	21.7955465389	0.0322273468251	1338.62336109	7.73834837302	1.33862336109	7.0	23.9893519162	59053.0
69.3516639982	109.112623822	0.0693516639982	77.4116027975	1148.53299121	15.6088578051	4.62330279981	0.0156088578051	1312.60193379	3.63652606809	1.31260193379	7.0	24.0478816977	44730.0
621.736903415	2.80277883192	0.621736903415	99.997792089	5.35944951894	244.393976201	34.7482096157	0.244393976201	26.3665298052	402.512629891	0.0263665298052	7.0	24.0032796621	33696.0
2508.96992858	53.8582195435	2.50896992858	1056.64232185	553.661815578	10.1696339013	10.6473349576	0.0101696339013	146.811602091	181.145026898	0.146811602091	4.0	24.0064484328	7013.0
605.433555854	73.1890792636	0.605433555854	5151.18834046	7862.2663811	269.155815816	97.9402405699	0.269155815816	196.94882582	6.60109269248	0.19694882582	5.0	23.9948974106	54856.0
434.856750584	6.59063751567	0.434856750584	51.7223312836	606.098389916	190.32835789	268.670834413	0.19032835789	37.1169211122	2.26661001479	0.0371169211122	6.0	24.0013381619	38029.0
15.4597963439	96.8742062628	0.0154597963439	1.72079133737	345.413628862	30.7620513945	2.70496745737	0.0307620513945	2245.63287721	9.35559539745	2.24563287721	7.0	24.1749576753	31116.0
134.459505011	628.398682452	0.134459505011	914.840854658	1880.20241411	248.791574661	89.8339894702	0.248791574661	166.506719832	661.282429507	0.166506719832	7.0	24.0174987019	38208.0
127.108564582	291.11205687	0.127108564582	1060.37474271	9175.14915514	230.975272381	113.53611926	0.230975272381	131.510534305	108.351785725	0.131510534305	3.0	24.009810764	50573.0
8.2217285529	85.2670783865	0.0082217285529	1.09263308216	165.037708165	277.206222397	17.7871906297	0.277206222397	316.994740851	16.9298294929	0.316994740851	5.0	24.0274519426	60446.0
73.7521541643	36.0671672223	0.0737521541643	7.79629959107	5.13857754989	673.156325823	138.678371004	0.673156325823	232.440620671	107.679848206	0.232440620671	7.0	24.0153426604	21970.0
276.073999468	253.518236756	0.276073999468	1170.65072546	3614.64586881	101.197610571	45.0742199145	0.101197610571	190.637064694	12.0666267868	0.190637064694	4.0	24.0150369541	49866.0
30.4526443888	65.1250178223	0.0304526443888	9.29249429567	8.78981696497	307.324553084	127.024730448	0.307324553084	285.996360197	364.568646166	0.285996360197	6.0	24.0091214769	8922.0
4369.99932092	55.8309557057	4.36999932092	4915.67314649	2113.29271626	113.312625719	4.3836029824	0.113312625719	70.4025861058	11.5407675223	0.0704025861058	6.0	24.0176497155	14364.0
159.530281293	126.338505129	0.159530281293	24.9067801371	54.8668475256	64.9714169571	198.290065087	0.0649714169571	554.804793128	272.841129909	0.554804793128	6.0	24.00860782	48487.0
1413.31909242	11.812561428	1.41331909242	3346.20450567	1539.90225197	43.6254969097	33.2167257573	0.0436254969097	245.183534909	6.20916387921	0.245183534909	5.0	23.9667207345	22363.0
455.86315157	4.9603492827	0.45586315157	109.438163784	356.82341205	280.474800107	36.9711422252	0.280474800107	24.1687091881	179.601849392	0.0241687091881	3.0	24.0115630554	5263.0
