# Supplementary material for: Basal leakage in oscillation: Coupled transcriptional and translational control using feed-forward loops
Source: PLoS Comput Biol. 2020 Sep 3;16(9):e1007740. doi: 10.1371/journal.pcbi.1007740 (PMC7494099; doi:10.1371/journal.pcbi.1007740)
Supplement: S1 Appendix — (ZIP) [file pcbi.1007740.s010.zip › Codes/4.M4/workingPara_M4.csv]

36.5162328865	689.181829322	0.0365162328865	3.00717909222	3.79763405771	205.833812043	9.15261795942	111.309984055	0.00915261795942	0.696076459075	17.9825805674	314.016694753	0.0179825805674	91.546560065	6.0	24.0137054969	8819.0
2.59464524158	400.827817771	0.00259464524158	3.05429542253	1.14741450847	51.2799057638	56.3913231293	51.2980335458	0.0563913231293	19.7625548611	7.13332070548	57.6730234767	0.00713332070548	17.6082270225	7.0	24.0005945007	2165.0
39.0339531121	51.6803064575	0.0390339531121	54.685105887	132.605954174	81.5617249499	2.82590086361	82.627590746	0.00282590086361	0.115555669421	16.2420268096	269.485479128	0.0162420268096	3.52882724991	7.0	24.0126742644	11001.0
50.2698972276	625.219004873	0.0502698972276	220.84666783	39.0008029702	520.783044613	17.3875674154	508.134949228	0.0173875674154	361.459124368	35.7936048165	343.540752644	0.0357936048165	397.467735993	7.0	23.9970681704	6362.0
1.78427957099	193.057605387	0.00178427957099	1.96532940618	4.85457360866	22.8363005388	321.003463845	147.482519667	0.321003463845	35.6982730955	1.64258492481	116.434068738	0.00164258492481	45.7562523067	6.0	24.0000518938	18038.0
6.54779867781	259.681682926	0.00654779867781	1.90512012516	1.12280709063	149.420618835	4.97349807598	953.299003421	0.00497349807598	0.926979293419	70.0323592189	25.6490867105	0.0700323592189	0.742949882191	5.0	24.0163610164	18696.0
4.01514441322	18.5225017471	0.00401514441322	34.9678397958	19.8164110313	4397.66150151	1.8009096697	24.6302523964	0.0018009096697	0.559535156989	2.33758439153	64.132807627	0.00233758439153	18.075431077	6.0	24.0004568209	10333.0
103.687112474	133.021491122	0.103687112474	71.2016207627	64.6184378339	261.443235555	64.5265947565	129.217220093	0.0645265947565	3.08882403851	163.492986534	6.32796230069	0.163492986534	7.55992750406	7.0	1.07498376578	8860.0
0.521226271527	19.7266718954	0.000521226271527	17.2829832554	0.065817687652	2.69794955955	0.958059080477	777.506725646	0.000958059080477	5.53110466121	32.3040158684	32.4944805063	0.0323040158684	27.2496508967	3.0	24.0030445442	11307.0
6.05887275431	157.352968116	0.00605887275431	0.764106583126	15.6825509583	46.6430996019	2.77089299988	726.032821174	0.00277089299988	119.207658202	30.7675656733	246.894281465	0.0307675656733	32.2406568504	4.0	24.019529487	8706.0
80.7556035812	248.471562433	0.0807556035812	42.4868006545	19.1540083881	62.3638913051	1.36787479844	19.8676055295	0.00136787479844	0.0801654267231	4.85836304224	723.694664712	0.00485836304224	8.36086537381	6.0	24.0082450703	2426.0
23.9584027617	542.310583044	0.0239584027617	319.278344811	33.4593009984	12.4173332685	8.74411801223	150.576972666	0.00874411801223	7.50789636937	13.1323232829	246.050169598	0.0131323232829	1.04186522221	5.0	24.0004772386	7099.0
10.9957152081	721.714348784	0.0109957152081	13.4842889988	51.5282730903	3.87558887739	150.050630021	602.925264828	0.150050630021	60.5136669902	18.7310510202	8.54765114748	0.0187310510202	19.3128588002	6.0	24.0005085389	13306.0
1.42269293188	48.0872917892	0.00142269293188	21.9317863627	0.721664136571	2.26369734631	1.33748580828	123.642139578	0.00133748580828	0.0861462136487	13.8802702814	6.01200049255	0.0138802702814	0.393326765951	5.0	24.039639261	14397.0
4.2556061639	276.547936629	0.0042556061639	0.787159301146	1.76831936463	84.5365483932	34.9166894863	118.922711384	0.0349166894863	5.9796144446	12.1004504089	43.4867731555	0.0121004504089	0.755224934257	7.0	24.0007853759	13584.0
71.9822229189	124.227336737	0.0719822229189	0.870579361043	14.4534684928	207.05356674	7.86493740266	273.1228146	0.00786493740266	0.281196240936	48.4453495562	959.085920503	0.0484453495562	1.18955556122	4.0	24.013327429	2929.0
2.76429932299	743.091025762	0.00276429932299	106.863880812	1.46271475047	162.867335062	22.6836686928	850.317839714	0.0226836686928	7.01986605133	401.199619056	68.5869397587	0.401199619056	85.1530146487	7.0	23.984045726	19427.0
3.45922908874	30.3018556429	0.00345922908874	1.52370724146	0.46402981006	960.917853297	2.94544296612	594.526844638	0.00294544296612	69.2229939946	53.5290815718	68.9724204503	0.0535290815718	14.582944827	6.0	24.0026650762	20073.0
6.30498305351	32.9327304263	0.00630498305351	1.90266369288	40.939049817	2902.61998462	2.41568099457	895.696126136	0.00241568099457	0.430626097271	64.2338420662	75.2958579199	0.0642338420662	4.11397649461	4.0	24.0169596498	18541.0
25.9408654116	478.277469	0.0259408654116	13.6699997078	6.51536830111	101.292736451	1.91027939522	44.1468112471	0.00191027939522	6.78696314338	6.36084310151	201.121889121	0.00636084310151	2.38198868455	6.0	24.043781047	11068.0
4.08071225719	84.2284087809	0.00408071225719	0.759060470496	16.5231070112	501.174029115	5.25941211159	62.6725976742	0.00525941211159	0.65033297473	10.3264559275	55.1737206854	0.0103264559275	18.1840638584	5.0	24.0162434353	22535.0
49.6109791433	125.018690847	0.0496109791433	1.99984596864	19.8547909794	2.85443745171	7.19030073747	398.342451533	0.00719030073747	5.86414472938	13.5254861434	238.342178631	0.0135254861434	6.21279781067	5.0	23.9836639708	8786.0
6.31037929197	639.663244156	0.00631037929197	71.0057238828	4.11791947435	257.417378606	12.85114275	339.567159835	0.01285114275	106.848818499	67.62180195	97.21076027	0.06762180195	5.61591635075	5.0	23.996586875	5591.0
2.37798145472	405.922649941	0.00237798145472	36.6611644364	0.612848854325	7.57507676269	4.96421569534	256.166994139	0.00496421569534	144.428181134	25.6422122061	4.91543070398	0.0256422122061	0.514228485984	7.0	24.011124648	5704.0
16.5673943449	503.576973055	0.0165673943449	5.78150463301	5.8409684557	1084.1910786	2.65003092282	78.3114404279	0.00265003092282	0.142975707286	14.36422834	218.002212377	0.01436422834	52.4761673902	5.0	24.0298065905	22763.0
0.538515399066	35.5683222462	0.000538515399066	1.47036152913	0.113115042629	254.541724206	3.18356756952	8.38891673457	0.00318356756952	0.545656750266	0.854038257144	10.6166419008	0.000854038257144	2.22880790444	3.0	24.0321963402	704.0
5.07441732124	51.4052674016	0.00507441732124	14.714712185	0.936143268923	262.326338472	9.74028502858	228.526881353	0.00974028502858	8.42628034131	3.17817030204	13.3931694394	0.00317817030204	2.89564303654	6.0	24.0346698272	18590.0
0.996388058053	124.682303395	0.000996388058053	2.44652241743	2.79614123847	1.8335850525	47.6024773799	419.826176466	0.0476024773799	53.978228377	1.19757099887	97.2418602619	0.00119757099887	39.2942067726	7.0	24.0211490078	19164.0
2.53865244606	773.366369467	0.00253865244606	31.7839157405	5.2713577166	345.929291961	75.6025071139	62.670611525	0.0756025071139	6.57077743549	14.1932327633	153.965021877	0.0141932327633	10.618383587	6.0	24.0059232959	19000.0
2.47350463082	761.788140048	0.00247350463082	169.393038615	0.586141387734	521.864287403	16.2771857839	49.5207622096	0.0162771857839	0.522037188605	2.71218263641	5.15821406109	0.00271218263641	0.289698697367	6.0	24.016332924	16567.0
51.4723591275	124.672552321	0.0514723591275	4.13237667384	6.78194000901	463.50786122	1.1295451712	21.4520599572	0.0011295451712	1.64068198256	3.34805037121	231.171449565	0.00334805037121	3.47524626494	6.0	24.0151700602	20395.0
37.1843952849	439.020139337	0.0371843952849	12.9349650888	235.718256148	700.670008508	28.3188567002	70.5830641031	0.0283188567002	8.68412282947	4.52858319701	418.851861365	0.00452858319701	4.08950788364	5.0	23.9874877569	10828.0
0.805485776835	8.63372659345	0.000805485776835	33.4419280484	0.847976422982	1175.39962598	0.658852424717	54.3551342229	0.000658852424717	5.39744043227	4.64967618417	16.8002083059	0.00464967618417	38.7602266092	6.0	24.0040857825	20768.0
5.19296355958	10.366401742	0.00519296355958	5.68507912184	49.4761910975	6.94747829221	2.18194245212	846.020534094	0.00218194245212	1.35986650712	14.0267422702	752.394231926	0.0140267422702	22.7933237652	7.0	24.0080296367	5840.0
12.9219627841	9.91488832204	0.0129219627841	0.733855380221	12.9640097485	2.47028403511	2.60410468975	162.705070773	0.00260410468975	3.68630396918	3.94499433042	155.598723074	0.00394499433042	1.94483243897	5.0	24.0345206078	15421.0
3.5931392972	26.5453517869	0.0035931392972	1.58610852256	0.492938528123	630.829526307	3.19121037732	20.4840432192	0.00319121037732	4.57177837575	3.58858286718	592.588457361	0.00358858286718	4.03797242832	6.0	24.029663179	11675.0
7.97123628569	577.597701433	0.00797123628569	364.642135015	13.4870237122	31.1451074485	19.4263544828	260.703858665	0.0194263544828	5.27255514335	43.7922568937	376.333161811	0.0437922568937	66.1289639298	6.0	23.9917150416	15541.0
181.361329076	121.78144672	0.181361329076	0.220785589711	20.5063509308	2.74594438684	19.2993365078	18.5856489003	0.0192993365078	2.99799388559	0.690437868713	745.780944134	0.000690437868713	0.28280337691	6.0	24.0262090976	7709.0
38.3052003103	524.479711051	0.0383052003103	5.07590492922	122.902706101	869.958136188	13.1989884797	278.859021924	0.0131989884797	113.210285053	4.19181131889	324.928430249	0.00419181131889	24.1591276368	4.0	24.0142418317	16521.0
1.6244723888	370.371177342	0.0016244723888	0.159157633903	0.329890129282	35.3504018523	23.0609398869	675.32945466	0.0230609398869	0.998940191914	244.642313813	43.4629457075	0.244642313813	38.7848658267	6.0	24.0345021105	8718.0
15.9898657009	68.0478640814	0.0159898657009	2.32809848686	3.20005377499	380.536452419	2.05991753259	389.695572787	0.00205991753259	0.230468140813	192.757128954	421.621316994	0.192757128954	7.54461082633	5.0	24.0365645294	2880.0
32.3256558611	42.7362085604	0.0323256558611	1.51407555917	4.07689376382	1081.0334995	4.4448556838	33.1495374289	0.0044448556838	0.229958024641	4.97132892178	558.735075772	0.00497132892178	50.4419520082	6.0	23.9985363562	13193.0
6.86488156012	32.0420753805	0.00686488156012	2.60179926928	0.789902720988	6.99708106919	2.26879379115	350.57324567	0.00226879379115	1.3397208117	19.3186270102	83.0226019146	0.0193186270102	17.6732183895	4.0	24.0016502383	16036.0
1.50303889778	166.815769424	0.00150303889778	0.832707833304	0.420044835087	19.4612405904	5.58454271606	312.237701986	0.00558454271606	2.00576210461	179.337357421	90.0662282293	0.179337357421	12.1308449741	5.0	24.047172661	20299.0
4.98763660503	612.315502405	0.00498763660503	8.80353985107	38.6292882924	1558.57203982	24.5300258771	301.404003567	0.0245300258771	0.364113557931	105.152750006	138.164680008	0.105152750006	0.925460085972	5.0	23.9797300794	19536.0
10.8396472887	24.0963224605	0.0108396472887	14.2547951309	14.1336825956	134.030599452	3.71613423038	28.3929511135	0.00371613423038	1.47069392063	1.26241715491	106.721204177	0.00126241715491	0.167185109361	5.0	24.0012525973	15214.0
5.19406890249	267.957460686	0.00519406890249	38.530857188	0.813678161595	1.06480889325	6.51761390537	97.886898146	0.00651761390537	2.26071549789	13.8588924159	37.4438066644	0.0138588924159	4.93012452645	5.0	24.008100319	2245.0
60.6764585554	43.6093896253	0.0606764585554	2.26321807273	11.6764011413	1.9157010769	4.60199887415	488.915017388	0.00460199887415	42.7160694602	3.90949005377	170.412331794	0.00390949005377	0.513971461292	5.0	24.0656825634	15300.0
4.05926358347	116.409553818	0.00405926358347	76.6091082414	33.0966873554	61.1401063498	2.37947275807	335.517138367	0.00237947275807	0.368272871227	65.3184349226	151.239950549	0.0653184349226	0.331228875608	5.0	24.0339031645	18556.0
42.7495162481	158.523236567	0.0427495162481	15.5543634436	7.47589484524	370.844929606	3.17763320775	734.387192296	0.00317763320775	0.145809496658	63.8360366457	94.6857099166	0.0638360366457	0.168032034657	7.0	24.0123894737	21194.0
11.1174446978	64.822462547	0.0111174446978	93.9154332136	1.54891869512	8.89590454781	9.82099994491	351.496325462	0.00982099994491	3.14718741534	20.9256179254	115.936997956	0.0209256179254	8.19369432304	7.0	24.0020964974	4284.0
1.66614916714	40.8144565279	0.00166614916714	17.7440205603	0.973181954347	27.1356910829	4.78504419585	865.872104434	0.00478504419585	20.8294918404	14.0505922557	72.8952274467	0.0140505922557	45.4371321052	4.0	24.0033843749	12866.0
4.89070559745	53.0468870724	0.00489070559745	0.533237248946	25.4797227886	41.1488936986	17.0095195067	173.714131255	0.0170095195067	7.67451990907	5.39644059628	436.137703874	0.00539644059628	1.95165008489	5.0	23.9854515892	19929.0
47.5539956436	46.9641679995	0.0475539956436	2.88193665145	7.46685781408	33.3319066972	2.06424781758	179.194263176	0.00206424781758	1.44376148114	9.86702800839	442.786456843	0.00986702800839	7.71669158434	4.0	24.0031855272	17522.0
4.08080597406	627.919289432	0.00408080597406	7.60160593431	1.98395474361	10.6279049949	5.02198065046	86.5429417396	0.00502198065046	78.2189015771	2.10971615388	37.240403442	0.00210971615388	24.8225702181	4.0	24.025417355	11885.0
8.72730883532	246.045522172	0.00872730883532	89.4863408612	25.1194175796	1591.89588405	5.61302509584	649.174143444	0.00561302509584	60.0800769096	191.365588571	232.650580076	0.191365588571	7.72143739942	6.0	24.0060640859	13200.0
10.4790518316	302.978703697	0.0104790518316	24.869336921	16.7192297735	132.439215012	9.48225816859	414.084559534	0.00948225816859	25.5624417528	82.5774526856	55.0636407042	0.0825774526856	0.804218157858	5.0	23.9885375373	21392.0
16.5300701932	504.248207491	0.0165300701932	152.615931841	12.8403614351	105.679944215	430.606294874	448.75861361	0.430606294874	72.3183518197	20.570252068	970.458981491	0.020570252068	45.2295802769	7.0	24.0006824958	8773.0
15.8132807181	40.3982921421	0.0158132807181	2.26322554875	104.56679937	11.4721914739	3.34499562522	82.2276892681	0.00334499562522	0.620894444234	2.46130711222	436.033864712	0.00246130711222	0.804179794435	4.0	24.0553630564	19075.0
12.5648984722	740.71820143	0.0125648984722	9.98228043788	61.9981607535	191.095805361	66.0412215616	403.245911326	0.0660412215616	1.08229685195	52.0466680513	275.584371605	0.0520466680513	0.405046228859	3.0	23.9723396838	1818.0
3.16614013308	12.4659564206	0.00316614013308	0.364281059564	1.48745815289	125.009017957	3.20464668964	94.2907869583	0.00320464668964	3.49093636201	9.41415592685	180.152082679	0.00941415592685	119.17568655	5.0	24.0147059931	9949.0
63.561710508	25.9465203568	0.063561710508	0.649330238349	61.3265346133	109.640770464	4.46762115681	45.3317432078	0.00446762115681	4.75580568618	0.904015532216	808.668340688	0.000904015532216	0.20763538911	4.0	24.0399760573	18836.0
89.1173312056	90.644113904	0.0891173312056	4.52340516285	70.9632683271	44.6590562986	6.20327038132	31.3668569981	0.00620327038132	4.07075828967	1.3438617944	328.434249988	0.0013438617944	5.42585865919	7.0	24.001338091	2440.0
206.396864206	728.543804942	0.206396864206	98.3363794483	733.440877654	4346.47473071	20.1081928014	53.1213710044	0.0201081928014	0.227024626946	4.02037161937	619.274411818	0.00402037161937	0.224383582334	6.0	24.0174243172	14864.0
9.27603734513	452.235748653	0.00927603734513	123.499019734	4.84609516771	156.27438132	21.5680064761	445.718359202	0.0215680064761	75.424577186	54.4831832945	134.825251095	0.0544831832945	0.534043466728	6.0	23.9871024148	4973.0
2.24644920098	13.9493047343	0.00224644920098	1.41068822649	0.673987506854	234.279852517	5.47429000284	181.093371399	0.00547429000284	130.387780366	22.2625022914	165.944385988	0.0222625022914	0.856564738981	7.0	24.0219541129	17430.0
30.2748318575	17.2356262414	0.0302748318575	1.26140871074	4.34462450567	204.395395757	1.64092597426	375.437067915	0.00164092597426	1.3010076191	52.1330621264	285.050723351	0.0521330621264	0.505333051299	6.0	24.0084175797	569.0
1.25699818043	4.4164579742	0.00125699818043	3.85813674944	0.205125470524	134.957806564	0.784205845762	902.061275321	0.000784205845762	4.50436823706	8.80759184568	5.00103578327	0.00880759184568	0.731363231969	7.0	24.0264646983	5175.0
19.1751163866	521.445634497	0.0191751163866	13.5286497168	70.9539004189	14.1051359298	16.5620199589	982.63172646	0.0165620199589	6.20693891327	30.7314804347	118.250273549	0.0307314804347	56.7496941315	5.0	24.000715181	695.0
10.3375338762	572.441691943	0.0103375338762	63.9415266913	35.3929171301	1992.71570444	49.8794002497	596.965223034	0.0498794002497	6.70121221231	6.25499853024	83.3506051601	0.00625499853024	2.62074452994	5.0	24.0195910498	15565.0
47.6264415551	108.366980079	0.0476264415551	14.4494213569	32.9705137601	141.487839096	31.6671113519	377.534167686	0.0316671113519	1.14950105963	7.40125758931	262.466840409	0.00740125758931	1.62463619387	7.0	24.0072960855	12921.0
43.7097696638	661.916640516	0.0437097696638	17.0237758338	92.3287695734	1789.88433395	60.2836368081	152.455595604	0.0602836368081	0.323845463636	13.872042509	491.742704376	0.013872042509	15.0057191921	6.0	23.9716005877	14770.0
5.89884363702	8.93317580357	0.00589884363702	0.536290663514	2.8695121924	30.2004484161	2.89131217528	471.717038695	0.00289131217528	5.45646303074	7.04590282995	34.4120067759	0.00704590282995	5.46824159996	7.0	24.0421002805	17156.0
3.07989850518	10.588109476	0.00307989850518	0.261219080411	1.92390868081	13.6659791353	2.3617567176	979.746321604	0.0023617567176	1.86339135371	86.524765183	113.34807219	0.086524765183	5.85399829461	5.0	24.0062873405	17174.0
1.91795263905	212.208439321	0.00191795263905	0.596899339571	0.714056636206	4.26447250636	5.11627946805	6.18929608608	0.00511627946805	0.0492186739572	1.69363135106	15.315232521	0.00169363135106	0.828762426455	6.0	24.0133573059	8915.0
11.2723630728	405.579495583	0.0112723630728	2.92672531405	4.07919632803	1.51109526182	24.8036038851	626.811714885	0.0248036038851	1.4180431583	98.0103625759	125.580353811	0.0980103625759	21.9816838729	7.0	24.0002943646	17230.0
0.638719614351	17.6761791428	0.000638719614351	3.18468268135	0.161258528335	98.5090172285	1.3645296523	179.393383154	0.0013645296523	0.482740089421	14.0302921595	4.32844143203	0.0140302921595	19.198856397	6.0	24.0232896002	16335.0
20.5063963131	100.090079058	0.0205063963131	4.25568924824	3.63519385238	33.3050419498	5.36759087765	285.755372338	0.00536759087765	1.37298218655	20.1024911099	166.184895462	0.0201024911099	125.67593978	6.0	24.0067770794	19637.0
9.31013687029	73.2849489056	0.00931013687029	38.3312061715	4.60988716758	11.252900358	2.46963322643	72.3046986519	0.00246963322643	17.4123797697	15.7152165221	93.3476949163	0.0157152165221	4.61644612194	7.0	23.976089296	8310.0
6.7166337204	219.894685848	0.0067166337204	1.01643019081	19.9238706978	1.69097003246	2.8406217745	102.901114568	0.0028406217745	164.90737687	20.7675197145	132.225272755	0.0207675197145	2.19273445954	7.0	24.0330825855	19815.0
9.73716509936	208.581529033	0.00973716509936	2.6642345268	1.56948858453	1.39883636309	192.908954573	564.763796163	0.192908954573	14.483666845	32.2088578728	445.636088144	0.0322088578728	35.7672039555	7.0	24.0028284172	9959.0
7.81981329145	108.394662441	0.00781981329145	30.9959456341	40.3128586205	30.7660882636	1.00181267005	225.274412119	0.00100181267005	56.5349697138	3.61444597245	240.264597595	0.00361444597245	0.686015933332	3.0	24.0208772561	10118.0
2.29822860597	178.796771849	0.00229822860597	5.56238191069	7.39626420969	2407.05854987	31.0505538689	14.6504613814	0.0310505538689	39.7822070746	2.36434479091	482.376197767	0.00236434479091	35.4138229109	7.0	24.0312912788	1819.0
2.42091653715	75.9059100873	0.00242091653715	0.261107315177	1.99819497593	14.13666421	6.75435281373	95.5124592127	0.00675435281373	5.02380664082	20.2006181165	402.43884003	0.0202006181165	16.930098834	5.0	24.0318845608	18308.0
1.1587154461	61.7757546396	0.0011587154461	10.666299069	0.993186483386	63.4853143758	59.0749887415	118.999140974	0.0590749887415	20.751649055	2.20578797146	49.4821295902	0.00220578797146	3.52873545335	6.0	24.0777123946	16655.0
4.2049584678	87.8400136297	0.0042049584678	14.1792275887	3.36278757138	4.56289367256	1.97719887216	20.5771389108	0.00197719887216	0.463626067414	3.4678340748	50.7850471983	0.0034678340748	29.5119978629	6.0	24.0052712525	17645.0
7.56173600855	829.614865089	0.00756173600855	4.38449712569	1.34394984865	31.3290459735	275.774469662	93.1109374603	0.275774469662	0.779766305635	4.53371539471	143.555175798	0.00453371539471	5.21079397102	7.0	24.0010293625	22659.0
1.27429341209	132.716396327	0.00127429341209	2.71503240538	9.92645902643	26.6381117541	10.384031526	217.239962413	0.010384031526	8.95507792638	4.95582368792	16.6678851717	0.00495582368792	3.8107032835	3.0	24.022399361	2458.0
0.764454109406	553.90108136	0.000764454109406	35.1178765818	0.112179784351	1030.49367171	23.6515148115	10.1632235462	0.0236515148115	0.188305128497	1.61149779125	5.52296713397	0.00161149779125	0.630318128182	7.0	24.0043645814	3225.0
25.4221661895	7.98614098955	0.0254221661895	0.290739141335	8.18472876898	20.1392629687	1.36101138645	29.5560577434	0.00136101138645	0.432303545216	3.85657055553	365.54106706	0.00385657055553	0.457808878297	5.0	24.0078095398	16717.0
5.55157047958	86.4999250472	0.00555157047958	0.82705294047	6.60770330501	16.549229905	12.308229438	45.4731221919	0.012308229438	1.70018052461	5.21336445679	161.094062665	0.00521336445679	0.50970280104	5.0	24.0016098176	9038.0
9.14065662583	47.56279274	0.00914065662583	4.88079954313	12.7537047271	4.4701457083	1.50651993958	2.8265627005	0.00150651993958	0.180531522954	1.83215770442	861.520588251	0.00183215770442	3.03682045212	6.0	24.0412094068	14209.0
0.968219984993	99.556968734	0.000968219984993	42.7578613732	0.402931798359	57.9577569277	1.57752041486	107.29607659	0.00157752041486	0.133636509215	74.182470598	28.6236028873	0.074182470598	23.8294170292	6.0	24.0374318287	22674.0
13.8786120576	30.5974817693	0.0138786120576	13.8654478502	14.8385277163	604.473861986	1.70710622964	453.113690971	0.00170710622964	6.46370877406	75.9049478077	321.305360884	0.0759049478077	1.06770607258	5.0	24.0325959567	10205.0
25.4059185924	8.43754355708	0.0254059185924	0.138152463467	14.8141986194	167.787024328	0.581386951787	2.57410337732	0.000581386951787	0.519403456728	0.627110277903	445.646057799	0.000627110277903	2.47001522322	5.0	24.0160138482	8356.0
0.554678722607	56.0316225869	0.000554678722607	5.0163665104	0.120858496779	28.6534223154	22.4942159183	643.168088715	0.0224942159183	13.2614610417	5.20251461144	11.9208720681	0.00520251461144	5.60469030518	7.0	24.0028032951	17617.0
3.08981316641	29.2515845151	0.00308981316641	4.60632499744	0.56876973177	4.50029258964	1.13199857519	35.6178370171	0.00113199857519	1.28260127932	3.61526514408	22.6738586417	0.00361526514408	52.474126998	6.0	24.0024886821	1130.0
3.26548283928	14.4379102612	0.00326548283928	0.56684850838	0.402022329319	153.206064559	1.20594496492	10.3246230277	0.00120594496492	22.7399095028	2.93011918902	203.7118116	0.00293011918902	12.9183644367	7.0	24.0012678396	1358.0
17.2866793009	806.883448075	0.0172866793009	70.3708828868	3.73128899635	21.4684050147	106.156264285	143.08282543	0.106156264285	0.697427409452	7.35402874986	188.979857013	0.00735402874986	0.225216037474	7.0	23.993715569	22250.0
6.16539985484	741.013836476	0.00616539985484	7.99239695745	1.08211137964	6.33835909101	13.7507508826	33.6883350213	0.0137507508826	24.7669092397	4.87658680609	229.974416449	0.00487658680609	240.395261305	4.0	24.0273002503	18574.0
27.24080767	592.636509973	0.02724080767	520.271336357	5.12559254612	43.3918523537	10.4035880893	37.9335594735	0.0104035880893	282.016991166	37.96748218	260.147688349	0.03796748218	21.431952836	7.0	24.0013361883	5385.0
64.6442737648	2.42161345216	0.0646442737648	0.149598742058	174.272707758	1792.24723027	0.544087577709	5.86543625915	0.000544087577709	3.68799052365	0.343184666203	598.005128542	0.000343184666203	0.623538633495	6.0	24.00748627	9290.0
189.429089945	59.2836176692	0.189429089945	10.3952087892	374.11796321	67.4018996525	2.15606291043	695.94330167	0.00215606291043	0.804557203471	39.6506873311	191.073744668	0.0396506873311	15.2044773452	6.0	24.017353304	9901.0
15.5429410608	131.793603391	0.0155429410608	0.523327219803	87.2261052554	2.15761162641	2.55909460749	23.9650602254	0.00255909460749	13.7770113269	1.21945185515	534.599513934	0.00121945185515	11.8332690678	6.0	24.0210096892	20846.0
45.1774954367	385.438012624	0.0451774954367	3.84964629087	98.2089620096	667.062293688	17.0830564076	858.720664424	0.0170830564076	131.33574116	392.238055369	646.783473088	0.392238055369	2.44957781939	6.0	23.9989390132	11984.0
1.62102493613	51.2171494776	0.00162102493613	20.2462484536	0.519926747829	17.5412241282	1.17949411082	49.9350094605	0.00117949411082	0.193027527205	38.2941785608	167.375439359	0.0382941785608	18.046308442	6.0	24.0400883638	6472.0
2.87532195586	34.2774130987	0.00287532195586	0.23701015093	0.566857651656	2.28332702472	2.01904074623	435.514048011	0.00201904074623	1.14531515545	227.366063097	60.0232659359	0.227366063097	48.0836135784	7.0	24.0094686466	5771.0
1.70923966889	251.852192738	0.00170923966889	0.454460859094	0.813957309182	17.1442271399	8.4301771191	181.995075061	0.0084301771191	1.50287974764	113.25607926	358.91250542	0.11325607926	20.809823846	6.0	24.0915092803	12108.0
20.8642382583	16.1050494913	0.0208642382583	2.54285779731	47.3088731464	783.319791563	1.77502041623	29.2828116428	0.00177502041623	1.88389220594	2.03070485981	867.344703789	0.00203070485981	4.86059724685	3.0	24.0285103298	14128.0
20.7461431026	266.853417492	0.0207461431026	58.8528423734	30.593437454	16.9951098537	38.9873240857	361.76919372	0.0389873240857	11.9789393936	14.0272182156	487.34179509	0.0140272182156	161.830480148	6.0	23.9919979356	10149.0
7.0688754666	23.4564138089	0.0070688754666	16.1678990747	29.5761951542	289.692848469	2.74950214407	199.841839695	0.00274950214407	60.6382099659	4.85966885778	6.53212908703	0.00485966885778	58.5181906574	7.0	24.0091573637	14133.0
11.8964561623	6.54794360974	0.0118964561623	2.06992530393	7.35726401614	17.2862729365	3.23184010419	234.174112587	0.00323184010419	4.17510774673	7.95201482099	592.130964463	0.00795201482099	78.294047862	7.0	24.0091969511	17292.0
2.49234013382	8.98790676193	0.00249234013382	0.304381248879	7.74885698455	62.7824251872	3.01602297843	526.879945333	0.00301602297843	0.655652262572	76.2195787005	93.0538576785	0.0762195787005	25.1867517772	6.0	24.0268121078	15457.0
74.5856930984	773.059715869	0.0745856930984	64.0077966249	223.50834221	37.7959600556	7.8669569689	114.156209557	0.0078669569689	0.27088083248	12.4309912269	148.088998394	0.0124309912269	96.5089059583	5.0	23.99975064	6627.0
15.1944230435	578.013625641	0.0151944230435	102.202660532	5.07681561007	5.47550314091	155.979354627	521.453982942	0.155979354627	21.2661187398	44.6550645681	834.223146713	0.0446550645681	61.5279518616	6.0	24.000829935	8383.0
6.45918071629	528.13989745	0.00645918071629	24.3245009194	5.42098693685	21.9246308555	31.0744222987	109.02996955	0.0310744222987	56.2446893037	15.7431160699	188.247081149	0.0157431160699	31.4922301466	7.0	23.9997423366	1215.0
6.30074291386	490.470916354	0.00630074291386	144.332497849	8.80803180869	3.28756938717	49.7796260622	735.450588822	0.0497796260622	0.431575123149	22.5536405512	8.95113514058	0.0225536405512	5.53205899499	5.0	24.0070442561	18638.0
31.9735361369	26.3136495233	0.0319735361369	4.69630982031	48.3809245519	56.9078502043	0.758686227001	16.7678888597	0.000758686227001	0.137127272338	2.44259602316	44.7145200283	0.00244259602316	0.252289331496	5.0	24.0033918989	4080.0
1.50106555643	121.792364407	0.00150106555643	3.44876126721	5.2800525804	3.91469024047	52.9826843083	260.308149129	0.0529826843083	3.65774388268	7.7314966023	98.0932867174	0.0077314966023	34.9706513214	7.0	24.0082663348	11136.0
37.7943271759	219.159175233	0.0377943271759	7.00691643726	43.9149801062	320.936775707	8.57766389002	407.115671292	0.00857766389002	1.66078999769	10.3119800587	505.580748354	0.0103119800587	10.6012478803	3.0	24.0122845156	19092.0
21.1067113432	130.650067199	0.0211067113432	0.734881817281	17.4273594325	57.0485746597	4.5348468666	44.9600557432	0.0045348468666	5.39624313679	4.79664836514	53.5764029668	0.00479664836514	3.38869541855	7.0	24.0078996603	20260.0
1.96743612424	799.731910242	0.00196743612424	0.367922305369	2.64518951702	1434.04469878	110.022869116	7.26235650985	0.110022869116	4.58520710321	0.978900010259	61.0861783965	0.000978900010259	40.9836392374	6.0	24.0092511945	5601.0
4.15630454077	54.6600045457	0.00415630454077	1.9946005436	1.52937620394	2.23158354134	5.91295728884	772.706560967	0.00591295728884	25.5497789125	12.235014654	27.1528022395	0.012235014654	2.3546566536	4.0	24.0427999893	21955.0
7.20702553452	319.377645015	0.00720702553452	2.20099492546	40.8799854678	4167.8678996	33.95791922	654.132292839	0.03395791922	1.26735404927	39.5505586118	28.1387555958	0.0395505586118	6.18309139215	6.0	24.0022699707	6717.0
6.94216922818	38.3971226387	0.00694216922818	1.40995057359	0.764750155597	5.96949294218	6.58214922536	49.417802013	0.00658214922536	2.6878328583	7.29666387285	283.465330732	0.00729666387285	30.8828263372	5.0	24.000238714	15716.0
5.36426083544	507.773724631	0.00536426083544	33.0798912904	2.72932762833	16.5993735321	32.6652104314	704.244223647	0.0326652104314	4.61642934696	42.0036357695	65.1398652319	0.0420036357695	7.11926071429	5.0	24.0008271788	20462.0
7.10371374416	63.3359235735	0.00710371374416	0.655742327578	4.98931030476	1205.05826492	1.83554249158	11.6705609726	0.00183554249158	0.0711600972792	10.0156610506	182.872323313	0.0100156610506	1.88909002107	7.0	24.0319034444	4001.0
2.65970555443	21.7134688275	0.00265970555443	0.603034757395	1.21828296583	105.749018431	9.06384646014	18.537939412	0.00906384646014	1.09817854436	1.27908228704	85.4896943101	0.00127908228704	6.63796022044	5.0	24.030940604	14804.0
15.9720983412	80.9701225686	0.0159720983412	2.11517374246	137.121973406	2.87327396533	1.10328393596	806.241507493	0.00110328393596	19.7277685774	47.7464518882	712.020162175	0.0477464518882	47.8913717138	7.0	24.0109057062	17315.0
1.73928646091	234.965420431	0.00173928646091	36.362549465	0.248714320843	16.2988569408	26.5328570536	128.995071175	0.0265328570536	9.02858422128	1.20714153203	5.45473039761	0.00120714153203	65.4201351408	6.0	24.065417053	2026.0
10.3919634485	511.626953482	0.0103919634485	11.4928296705	7.59663121315	8.94736357272	217.464875107	729.323120921	0.217464875107	33.2690010554	9.50071706636	421.930289487	0.00950071706636	0.266540163971	6.0	24.050911479	14285.0
9.14209675773	28.4058887757	0.00914209675773	19.1467517313	17.5525280597	269.266560321	4.9168783981	859.200731221	0.0049168783981	13.8253264784	226.774011117	228.488022405	0.226774011117	1.91185192976	7.0	24.0016782313	513.0
127.725991369	206.879329118	0.127725991369	3.32875897719	162.723779142	829.861455894	23.5943833981	54.2860129891	0.0235943833981	2.57073821184	2.61253778351	638.257565291	0.00261253778351	12.8359753618	6.0	23.9966384125	10299.0
5.79854586619	59.7568462965	0.00579854586619	186.814804266	4.51011959229	3.22012531296	7.68671087783	141.406187906	0.00768671087783	163.325143919	29.3113096889	248.36258034	0.0293113096889	3.65112786192	7.0	24.0086970399	4868.0
5.51979605396	28.4241912809	0.00551979605396	6.66784649584	6.43566322497	18.209056	6.9148442399	47.1902970638	0.0069148442399	4.50326799944	1.42559040136	502.788749805	0.00142559040136	6.087230538	4.0	24.0287147874	18033.0
5.23440980482	441.047351801	0.00523440980482	5.35113031096	1.70370605401	429.003254037	138.531223469	382.718295347	0.138531223469	11.8113748434	3.25500983684	71.8257926063	0.00325500983684	0.272201973138	6.0	24.0083459098	7267.0
4.26066233728	45.3842296578	0.00426066233728	18.5082557171	36.8465604619	276.948423079	2.56603244471	28.6818503644	0.00256603244471	34.5024563939	1.07578020945	50.1386927926	0.00107578020945	22.5615243325	5.0	24.0006715199	13795.0
6.41818228813	4.30945821617	0.00641818228813	1.67618457357	1.56031936038	234.317100498	1.50168716274	731.74906754	0.00150168716274	14.6990053721	64.3913333903	360.761112236	0.0643913333903	0.154038453191	7.0	24.0600570554	13041.0
3.73112725946	68.388759643	0.00373112725946	24.1849346329	27.3801418666	9.62631751098	8.77985516982	111.861603164	0.00877985516982	6.78398543004	1.75627539442	341.412213077	0.00175627539442	25.9182121774	4.0	24.0078461865	19950.0
8.37507078138	153.384911547	0.00837507078138	70.7584094664	8.76347766082	167.205501833	28.006706578	28.0394777314	0.028006706578	9.39423901053	10.2562260468	281.611765125	0.0102562260468	10.2072887619	6.0	23.9997461608	14938.0
17.3081151047	62.6171365231	0.0173081151047	18.0631413465	3.17192593727	45.936417268	2.89297731832	92.8282629351	0.00289297731832	0.752784640865	2.62366723099	25.6622568241	0.00262366723099	5.42234118951	5.0	24.0566823713	991.0
5.5332887607	559.443700889	0.0055332887607	1.2952555331	15.1416829953	23.4562975553	53.2394341799	598.926233459	0.0532394341799	0.48721234999	26.1232496986	47.2138439141	0.0261232496986	22.6466348859	4.0	24.0468574471	22314.0
3.57449018426	310.81049327	0.00357449018426	120.219528925	1.88183888693	696.76140352	2.65563189822	162.394321259	0.00265563189822	30.8595674668	4.83490263311	7.9055772317	0.00483490263311	21.6856212304	7.0	24.0018445787	8937.0
3.54043938501	3.87747087797	0.00354043938501	0.124402669451	2.58099476529	997.864518327	2.16437834884	110.422531458	0.00216437834884	2.07166427338	5.86239235703	207.72103697	0.00586239235703	17.9536283843	5.0	24.0309532	9547.0
16.366851844	44.4890241665	0.016366851844	21.2782298166	47.2556637521	51.2469128757	2.22300593476	67.0595267586	0.00222300593476	4.71000987519	7.33308915225	448.58797883	0.00733308915225	7.07473885228	6.0	24.0095899571	5194.0
1.23006667453	83.5235754049	0.00123006667453	4.44665306989	1.02552158818	5.42751158688	2.5420560987	3.04952843058	0.0025420560987	0.907090578405	1.34848096116	12.2554215154	0.00134848096116	11.1913307272	5.0	24.0074323418	5436.0
15.4131260533	242.396324152	0.0154131260533	4.17142100188	33.9368165997	515.783977925	7.3044034184	413.550398334	0.0073044034184	3.9859888503	100.965699612	65.6618214806	0.100965699612	3.71353173464	6.0	23.9839827366	14632.0
16.4747673165	25.8760594198	0.0164747673165	59.1454808389	33.2155587874	182.802625535	9.2833072913	98.7511030361	0.0092833072913	10.2952060083	9.1075022292	762.63163975	0.0091075022292	77.9252482591	7.0	24.0065621728	9583.0
1.7847947579	78.2524383683	0.0017847947579	1.42997338759	11.4553006299	569.442034559	6.7144302991	75.6531266601	0.0067144302991	3.90971874563	1.3272952014	5.12727758664	0.0013272952014	0.310057893468	4.0	24.0440132202	18870.0
9.70522004793	89.8380073208	0.00970522004793	9.12019962989	5.182491571	18.6450646505	5.63636491811	105.260638179	0.00563636491811	144.014889266	3.04709308603	38.6195697208	0.00304709308603	142.162469728	7.0	24.0102122775	5812.0
68.3694224353	476.060979115	0.0683694224353	8.63057205435	15.8323111863	81.3241458483	3.41168612788	44.7415034607	0.00341168612788	0.610834266365	3.45981226205	352.709844594	0.00345981226205	11.4847117152	6.0	24.0098212049	4557.0
1.06370526189	40.3739333692	0.00106370526189	57.8853542389	1.33436889224	26.142406357	2.25973726131	443.681986723	0.00225973726131	7.43417762084	149.529225105	39.969319322	0.149529225105	16.8870618035	6.0	24.0031344371	18429.0
11.1911056511	27.1550447412	0.0111911056511	11.0835336165	40.667160889	2127.36804286	11.2001747616	71.7302813257	0.0112001747616	7.77368736608	4.60814326412	612.971907133	0.00460814326412	76.592447932	5.0	24.0022689749	21489.0
7.42803937409	43.3571410639	0.00742803937409	3.95719803942	31.9148337641	1645.1728266	4.43019739845	774.72578649	0.00443019739845	10.7347114802	139.628001253	274.579859966	0.139628001253	94.003740049	6.0	24.0020548549	21263.0
4.0603582813	69.8754677561	0.0040603582813	23.455725339	6.41310492016	114.414098399	15.4266365011	68.0533301562	0.0154266365011	1.44185276078	3.06766261505	90.9512600887	0.00306766261505	1.5419045782	5.0	24.003656079	19894.0
47.0761564032	612.712581023	0.0470761564032	1.51156362123	8.39475449418	6.20293309614	3.56912414664	26.6810288008	0.00356912414664	0.213426425837	2.38179470317	215.39141085	0.00238179470317	5.03635621615	7.0	24.0315398741	21281.0
38.9865600649	572.732522996	0.0389865600649	2.25988056779	6.16565221072	2.1082453453	30.6737495199	13.2025328427	0.0306737495199	8.56171501394	1.65780835148	145.776553618	0.00165780835148	1.50927799944	7.0	24.0062308612	5952.0
2.59465889491	21.9596828953	0.00259465889491	0.11566641943	0.918955131764	165.588314284	1.45266068013	4.23202516309	0.00145266068013	0.614147796347	1.24583683412	67.4724521656	0.00124583683412	4.825332192	4.0	24.027736988	871.0
9.33832615203	134.381536725	0.00933832615203	1.32691153701	2.78185775608	44.4892220438	19.4164582607	206.88616751	0.0194164582607	33.3561345441	44.9194448126	477.479126253	0.0449194448126	33.3481589921	7.0	24.0017555267	7795.0
2.01361501581	481.780292791	0.00201361501581	31.7603683564	18.3782784341	1.98581398027	25.7803425445	129.880757429	0.0257803425445	41.7407409368	2.18885426435	126.036176223	0.00218885426435	0.269313544034	4.0	24.0066528257	22474.0
1.59076931556	383.966801275	0.00159076931556	0.55766845048	7.37501038161	41.856210019	180.463649141	81.35538009	0.180463649141	1.1582106796	15.0621510992	60.4394391165	0.0150621510992	7.46711108501	5.0	23.9859114157	18246.0
1.11969415283	717.410204375	0.00111969415283	55.5424107708	0.258079834552	136.294355512	14.3461757563	394.353182631	0.0143461757563	0.172762712385	120.667288279	16.0947165371	0.120667288279	2.86356749397	5.0	24.0056131341	9390.0
6.11110229348	22.2246610152	0.00611110229348	2.1845911012	0.719137879021	20.5025899145	5.68544680129	97.4608314674	0.00568544680129	1.34182146454	8.7830211462	111.526674195	0.0087830211462	1.15395940318	6.0	24.007569854	20371.0
75.1851595072	38.0775737153	0.0751851595072	21.4269301599	26.3674206138	2.73409430564	3.04489467998	404.343201636	0.00304489467998	106.444724491	14.751539969	879.276520772	0.014751539969	8.09649886268	6.0	24.0040603694	436.0
32.3010304624	196.349861811	0.0323010304624	100.696633695	57.7254462595	20.0189451917	4.36705914819	7.69169152833	0.00436705914819	5.81465363231	2.73693261768	974.790336561	0.00273693261768	17.3234420689	6.0	24.0239930164	14493.0
1.97230161483	581.956054428	0.00197230161483	104.438535412	0.281948517984	567.149817855	43.59164929	11.5530635172	0.04359164929	0.199626020155	2.42333470254	25.4467620196	0.00242333470254	2.06793882454	7.0	24.0044646795	9421.0
14.819875776	533.417767626	0.014819875776	0.490031421602	12.2548295179	41.1079189597	173.72189994	201.726012887	0.17372189994	6.42436504093	4.3455852649	414.1929206	0.0043455852649	2.17977916397	5.0	23.9768387182	13094.0
2.09824240763	150.789814607	0.00209824240763	1.37788900574	1.97238480946	320.072980596	25.3253912892	656.320283309	0.0253253912892	3.24761365792	63.841128128	98.1336713817	0.063841128128	2.99973809849	4.0	24.0318592133	4887.0
2.68788825721	9.36706388256	0.00268788825721	0.4599608321	1.27460408313	247.560728731	9.13452006882	911.102657958	0.00913452006882	126.712029361	6.61543775652	133.113346172	0.00661543775652	9.92678961478	7.0	24.0797038942	19087.0
10.927448039	27.3091764145	0.010927448039	19.1631989894	25.788775994	1.86598462415	2.99290718763	312.534319497	0.00299290718763	0.386990469286	16.5129822454	587.886052646	0.0165129822454	5.22138962195	5.0	24.01722245	7531.0
34.2906214923	893.523129907	0.0342906214923	6.38891363081	10.4177902693	218.397856721	34.2685696746	94.62341485	0.0342685696746	66.1873833825	2.61898719982	149.494209546	0.00261898719982	2.09865674012	5.0	24.0118088839	1780.0
25.0945971622	412.834177722	0.0250945971622	39.9512042264	21.3671542327	1453.43400762	47.3586829346	523.186270367	0.0473586829346	4.9041732454	124.255108636	541.136137972	0.124255108636	6.62223517714	7.0	23.9976920569	22740.0
7.20100316186	367.295985987	0.00720100316186	0.84148338535	0.994715376352	354.809043449	28.4126663732	8.79530543828	0.0284126663732	1.92338173593	1.20420385753	53.6329432995	0.00120420385753	4.11932791591	6.0	24.0035679165	12956.0
2.63075060629	74.6356961083	0.00263075060629	1.69843779872	6.20620947256	2.3907236496	5.12910985243	480.22956904	0.00512910985243	1.56092675949	170.04100728	424.556085856	0.17004100728	8.06832296769	6.0	24.0096140415	5844.0
15.364213761	687.067295483	0.015364213761	22.5083403829	52.2584381526	1724.81298808	14.2354018781	356.083734414	0.0142354018781	9.46999017767	92.0631712575	123.544706841	0.0920631712575	1.57357655633	5.0	23.9960884601	13347.0
12.9614722025	85.997881132	0.0129614722025	0.223093868754	2.44425909781	1.21877238158	22.3927362082	976.633458385	0.0223927362082	18.2567407405	27.9783326004	411.849344749	0.0279783326004	29.542858586	4.0	24.0173134515	12564.0
5.01191126972	45.8174381598	0.00501191126972	20.8995615405	2.16286841987	138.040157496	5.81225847708	285.984435471	0.00581225847708	0.589213588036	14.2971954201	166.682917544	0.0142971954201	105.54691043	5.0	24.0302545315	16853.0
36.2714388457	305.94103615	0.0362714388457	60.9687395854	344.842903663	357.195970292	6.92423759832	67.2596502315	0.00692423759832	0.632914817974	2.60073943861	43.5713644447	0.00260073943861	0.408790178754	6.0	24.0114049378	21040.0
0.673200389376	799.435299931	0.000673200389376	4.84398943766	0.192127719499	1.60010523518	182.050813046	247.845739375	0.182050813046	5.37724043477	3.07604710772	6.0012398699	0.00307604710772	0.186856880383	6.0	24.0092678923	4632.0
5.12565175874	286.546101525	0.00512565175874	1.44738323067	1.22512521122	675.269640892	2.622280444	52.3653498796	0.002622280444	0.367556673501	3.57402305442	21.4442314608	0.00357402305442	15.6513984592	6.0	24.0248262009	768.0
1.33319756213	381.883986159	0.00133319756213	0.612708314409	2.65522956769	49.0686721965	15.2607318408	105.367313064	0.0152607318408	11.5857260455	34.9107581629	8.57664312604	0.0349107581629	3.91448219432	6.0	24.0393310957	5524.0
10.6689530277	112.384097707	0.0106689530277	27.1330822376	5.27008515257	17.5358723578	11.8822693503	446.851356617	0.0118822693503	3.42810638028	5.90423848962	423.093332301	0.00590423848962	4.24376650365	4.0	24.0206772001	19886.0
5.18721855661	493.899928603	0.00518721855661	8.48923738519	2.3653343184	1.86137951421	41.2270321456	783.635362324	0.0412270321456	0.240239138858	227.996911157	206.857414784	0.227996911157	31.6475615609	7.0	24.0056800806	6292.0
1.79106037482	139.913813659	0.00179106037482	0.112964145445	2.38824076992	6.39651232461	7.73399155493	116.446367309	0.00773399155493	6.46998356709	90.5105740076	356.526176962	0.0905105740076	33.3706314767	7.0	24.0162454255	18514.0
13.4667986386	205.780633643	0.0134667986386	25.1520177733	8.66949990941	369.085103328	2.65898560837	6.03524392367	0.00265898560837	0.335722871509	0.810353360101	151.751467793	0.000810353360101	15.9319520496	4.0	24.0187651985	19437.0
30.4431950686	129.122341646	0.0304431950686	1.77456736988	4.88144880698	186.835175328	16.2814511109	270.051903412	0.0162814511109	2.78724218012	11.7133672937	130.256223291	0.0117133672937	59.6128947486	6.0	24.0002150515	14543.0
10.6745527789	409.45382191	0.0106745527789	22.9242110861	1.59247653665	1.33765951048	15.2557403611	7.63814299978	0.0152557403611	4.92897268703	3.35927716334	492.329546316	0.00335927716334	61.7533729745	7.0	23.9986076497	1298.0
61.063179437	468.492283061	0.061063179437	1.03817906029	46.745269081	977.082348955	8.41616609297	90.0030999395	0.00841616609297	1.31132442421	5.06457124015	427.352098238	0.00506457124015	30.4156558423	5.0	24.0205440556	23036.0
4.94510713234	165.230892641	0.00494510713234	86.5720681985	25.1122828773	3.38426614703	10.9016808286	363.358828767	0.0109016808286	5.47616641652	3.05660892361	744.523424351	0.00305660892361	11.3289292871	4.0	24.0217583787	8088.0
1.75801165339	427.684908575	0.00175801165339	7.54023191033	0.305524891739	11.7097370432	146.637487872	619.178969667	0.146637487872	33.9784913171	1.26527434973	22.1585371684	0.00126527434973	0.170473592441	7.0	24.0336522738	6601.0
6.56580533876	16.1191106341	0.00656580533876	0.101247303682	4.11985089482	16.7162170388	1.29665951771	25.5569942756	0.00129665951771	3.30243432623	9.418462658	981.168892789	0.009418462658	1.8386393625	7.0	24.022912637	5915.0
4.17321470339	14.8791389539	0.00417321470339	2.24920382036	20.0552986862	31.7397242668	0.208064283515	890.121902372	0.000208064283515	0.673313029085	84.980241884	193.747627098	0.084980241884	4.90342378535	4.0	24.049985778	8294.0
1.16996039767	81.5685579022	0.00116996039767	1.27179108792	2.45033672474	2.84351321075	6.12622198263	266.373213206	0.00612622198263	0.518629233459	12.0160910032	9.15351138097	0.0120160910032	0.119161945025	4.0	24.0271307441	21928.0
1.77142384121	63.9937549602	0.00177142384121	4.83234788835	9.02041541845	41.098994407	18.1794431577	13.5228891968	0.0181794431577	41.206462029	1.92335572243	90.8160110949	0.00192335572243	2.88658538449	4.0	24.001910159	21398.0
16.1441310218	62.4197192146	0.0161441310218	127.918521149	12.4094617404	1070.80065993	3.72516989186	591.597636154	0.00372516989186	0.766664650114	27.4323548257	33.0569790847	0.0274323548257	0.48839074064	6.0	24.014652612	5431.0
7.02020993772	14.254453991	0.00702020993772	16.061034381	64.5496827406	432.642313783	1.90209166832	23.7297365803	0.00190209166832	1.53520453474	1.05532215431	83.878253739	0.00105532215431	2.66723886611	5.0	24.0092583351	9138.0
1.87687810412	379.416585969	0.00187687810412	0.943553701624	1.3770891133	240.495892249	11.8795799492	229.466410601	0.0118795799492	17.3210886943	185.244278152	27.8703333894	0.185244278152	53.5726201156	6.0	24.0596389445	14426.0
622.967289111	438.229769688	0.622967289111	216.136040869	1929.56155538	819.338155452	25.9654562735	101.983733499	0.0259654562735	0.30903064232	5.66104525194	481.933546029	0.00566104525194	0.619195258818	7.0	24.0028430644	12042.0
1.7178847099	30.9130423857	0.0017178847099	1.02104183684	4.32969341442	8.76523179289	24.9954279344	100.931808681	0.0249954279344	92.7547111392	2.43785761925	240.261798309	0.00243785761925	4.0208545068	5.0	24.0137923484	660.0
12.1763244473	269.218643099	0.0121763244473	4.73324553984	18.6679509777	1.90528306751	20.9936409367	95.0380455265	0.0209936409367	0.976793571021	11.1894046997	324.618637502	0.0111894046997	14.6195436287	7.0	23.9998837182	9954.0
13.1210757432	93.4713376251	0.0131210757432	1.91341199751	13.7449849936	4.42743833684	3.69772769889	20.4014769854	0.00369772769889	93.2034375148	14.4899075934	422.377103171	0.0144899075934	36.550094958	7.0	24.0092437068	2483.0
2.48675180368	57.9691855603	0.00248675180368	0.235835483456	2.94645487267	52.104133935	5.23524980295	127.351278339	0.00523524980295	32.0388736528	6.98765284578	306.671798131	0.00698765284578	10.7870906471	3.0	24.016668861	5411.0
47.7822454742	283.669012625	0.0477822454742	3.24296524201	32.8685967586	238.073117323	6.73722408015	147.379865736	0.00673722408015	0.828852888384	39.9350090063	341.02109067	0.0399350090063	38.868614495	5.0	24.0031437261	20077.0
0.944204826302	451.327449458	0.000944204826302	0.925140250537	5.96740718099	49.1888857397	35.2621014009	344.216358718	0.0352621014009	0.211794267105	50.3884594161	9.87603615026	0.0503884594161	2.42064830985	5.0	24.0129297108	12457.0
12.3270001007	110.353744736	0.0123270001007	2.70188370994	5.54389073169	31.7524127098	9.65300557201	224.995610887	0.00965300557201	5.98001281042	4.11209173386	32.1820004184	0.00411209173386	0.191462949054	4.0	23.9888169367	20971.0
6.13931512082	30.6240676223	0.00613931512082	4.68732385954	1.42613327359	4.47252864437	2.6111902575	130.691692606	0.0026111902575	2.97424959157	7.01820957086	20.9265437379	0.00701820957086	0.967287645935	7.0	24.0178155704	5629.0
32.6308555131	788.982301403	0.0326308555131	72.3943602858	6.00238214605	6.52833261849	22.8805115058	645.354891827	0.0228805115058	14.0668229643	346.033084867	310.545283135	0.346033084867	17.3221857391	7.0	24.0012037068	3364.0
20.907960615	264.484246516	0.020907960615	0.638180576898	35.5669138494	1177.30563223	9.76189795765	47.487721162	0.00976189795765	1.66445935005	4.39380931149	58.2633590181	0.00439380931149	0.231214321101	6.0	24.0183218394	12948.0
46.5377208105	7.93500356108	0.0465377208105	0.14210386567	11.8563984317	3.55661157601	1.44201263276	13.995832901	0.00144201263276	10.2834446468	0.937956154145	891.01733943	0.000937956154145	5.19582889906	6.0	24.0019251345	15522.0
72.7768367644	127.384248263	0.0727768367644	0.465101678627	153.753930451	1530.1857374	4.02737739941	5.46131499734	0.00402737739941	59.2947770075	0.742332568916	679.221094546	0.000742332568916	5.94612065334	5.0	24.0479182296	5597.0
6.84645819131	155.968564419	0.00684645819131	0.243062573028	10.2243397794	3.62724629439	16.1046492671	127.940934424	0.0161046492671	1.14118506535	17.232815509	569.681271932	0.017232815509	3.36513564456	3.0	24.0128203832	7146.0
25.6440433268	26.6235189271	0.0256440433268	28.6709951454	14.6995326998	83.9189543717	16.4065027234	58.9430646196	0.0164065027234	54.7288496639	10.8972859109	798.602359983	0.0108972859109	2.32093441865	7.0	24.0130047543	14407.0
1.93945984364	398.552702436	0.00193945984364	26.6066683167	1.06331256005	107.754760624	1.40557667951	68.6282207271	0.00140557667951	28.2198260579	13.3234260081	20.3868172496	0.0133234260081	2.62432558306	6.0	24.1534165004	1326.0
6.72928969396	76.3288293859	0.00672928969396	0.931418458342	14.3162360989	229.369096782	10.4839679565	4.00036088234	0.0104839679565	0.271702709727	0.687053837709	132.486408945	0.000687053837709	18.7909867606	6.0	23.996016215	1148.0
5.75269846148	383.710575409	0.00575269846148	0.6638382132	2.68745525468	4.4198901655	3.6931760123	43.7479043188	0.0036931760123	0.16631840795	7.62567756905	87.8173458575	0.00762567756905	12.3872635902	5.0	24.0248238559	15913.0
76.915859737	226.819481636	0.076915859737	28.6247999274	71.5606631518	94.4315625844	9.04379043328	159.819637309	0.00904379043328	0.278775754928	15.2528245794	489.405690173	0.0152528245794	0.391739441106	7.0	23.995504765	10241.0
1.33321513813	206.732077916	0.00133321513813	2.24085282581	1.84409625279	84.9729606228	6.02595082351	147.801495894	0.00602595082351	37.1413961743	37.637672016	9.66561005283	0.037637672016	10.6252796261	5.0	24.0208781024	22071.0
54.8593946076	204.404462623	0.0548593946076	29.7007470556	5.5634541022	37.12967799	10.7421913036	654.434748079	0.0107421913036	10.6162806969	37.230437615	507.974802561	0.037230437615	1.47098621473	5.0	24.0000421671	22645.0
10.1370372243	573.423272224	0.0101370372243	53.0453085093	2.56804437656	15.5731697495	22.6469056772	120.682217396	0.0226469056772	3.34401856457	18.8024174581	79.4308309181	0.0188024174581	50.9703608486	7.0	24.0000422052	10813.0
3.48937146625	246.153537315	0.00348937146625	57.066977577	1.6346986807	133.065338796	3.00936029785	99.7561452911	0.00300936029785	2.23523735945	75.3900825308	134.358401836	0.0753900825308	5.91426226431	5.0	24.0745170953	2990.0
9.85232350237	785.39121886	0.00985232350237	13.2351859275	1.11290640121	11.9744094288	42.5862979256	286.235036586	0.0425862979256	90.2946725368	43.7490788361	734.19326758	0.0437490788361	34.1301676095	6.0	24.0055054024	361.0
4.63911983142	10.9532853323	0.00463911983142	2.6157957703	3.02491319644	1.01833172146	0.646203481088	31.2953382489	0.000646203481088	0.759805566143	1.4731229979	22.0909566323	0.0014731229979	0.152683272845	4.0	24.0355591586	4167.0
9.67716318858	92.4390289172	0.00967716318858	86.0244161219	9.88046478285	8.92426173431	15.5194816494	165.583600119	0.0155194816494	1.48367576017	21.5258242319	500.292469551	0.0215258242319	8.01091892885	6.0	24.0008001303	19907.0
8.40605298618	154.672760751	0.00840605298618	142.72361856	7.14822079413	11.7228561105	17.2829008692	261.297421076	0.0172829008692	1.49666545525	4.98622356516	20.6595961568	0.00498622356516	0.999237158083	5.0	24.0080692504	6776.0
22.3019652952	160.941625772	0.0223019652952	0.0903786114209	4.10238911907	538.065621297	76.998421173	330.831861577	0.076998421173	16.0962263043	18.2889449289	752.299373753	0.0182889449289	0.295750557561	6.0	24.0360993131	10218.0
2.65409330848	67.4435644005	0.00265409330848	23.1618330476	1.28212539805	1.74903632248	3.11720655088	206.547111678	0.00311720655088	2.77239473443	4.34942968882	7.01748213405	0.00434942968882	7.82355846669	4.0	24.045886384	3387.0
1.75558206808	137.587384346	0.00175558206808	25.5289553704	0.376095440674	6.1148941864	42.6643374571	49.6837437507	0.0426643374571	1.31540763956	1.14059481864	72.6991464937	0.00114059481864	34.473175456	6.0	24.0185712641	20780.0
65.4601622788	208.715858313	0.0654601622788	5.2252212833	264.672165088	339.190642538	3.46928353028	232.559450967	0.00346928353028	34.6115815894	7.19412451529	186.274727954	0.00719412451529	6.21927108708	6.0	24.0074533515	2780.0
1.86291769302	247.225710921	0.00186291769302	1.59830108259	0.258385432867	372.087693893	42.7589174648	121.916422272	0.0427589174648	8.35337117606	1.83400369725	8.3025898142	0.00183400369725	0.0491320193008	5.0	24.0091948846	17907.0
11.3578503114	534.891368714	0.0113578503114	53.9886300827	1.7990609504	22.5057008525	5.45337427171	591.042936877	0.00545337427171	66.787938549	70.4820992486	535.458922823	0.0704820992486	5.82974391917	4.0	24.0580874557	17951.0
21.7465260445	96.2688784142	0.0217465260445	0.618749075691	2.90044114245	159.524258065	6.94880164573	30.4995160553	0.00694880164573	0.526958287725	5.26222888523	201.178912319	0.00526222888523	0.599194999523	4.0	24.0084533095	10116.0
3.86766899549	546.532156458	0.00386766899549	4.26174390467	11.276297281	13.1238291189	74.7872962581	263.883951747	0.0747872962581	0.167676683518	27.8938759088	15.5343457601	0.0278938759088	16.3013359758	7.0	23.9998146871	14706.0
2.63782127764	261.177191199	0.00263782127764	0.203769425443	26.2413242456	1.77336238757	25.0849809757	8.0867691067	0.0250849809757	0.443885924181	1.33074583762	295.219498063	0.00133074583762	2.49028222769	5.0	24.0125711051	9522.0
16.1393131346	75.2270751641	0.0161393131346	1.98637734857	61.5695528849	3.12419808126	6.09282031719	804.477604998	0.00609282031719	4.37070694838	47.1345303424	295.646918072	0.0471345303424	0.964711751138	6.0	24.0113274097	7478.0
0.958311292078	24.1493988712	0.000958311292078	6.87521946882	0.32488424203	315.349121088	8.13056980557	437.735368262	0.00813056980557	48.2884550853	25.6280357123	39.9067632645	0.0256280357123	69.1554661691	6.0	24.0032459697	49.0
6.78521754152	183.032184573	0.00678521754152	45.6140714368	4.93678983431	4.77031958563	4.20275107221	600.313014101	0.00420275107221	3.68516804146	15.4390373038	5.52905480649	0.0154390373038	0.456558108527	5.0	24.025713832	12842.0
38.2392105121	28.0548975894	0.0382392105121	0.892349780378	45.8727417709	798.04555942	1.97449372314	360.228581863	0.00197449372314	10.9822492529	14.0941385278	416.614074056	0.0140941385278	10.0330693606	4.0	24.0026389151	17285.0
3.75165463576	55.5837927351	0.00375165463576	1.42014179577	21.9152416307	69.4398160308	5.19838858781	196.081005047	0.00519838858781	18.118400632	4.25208990229	15.488244318	0.00425208990229	0.311868635634	4.0	23.9737541927	6575.0
16.4075990605	444.851706855	0.0164075990605	38.4716854983	85.8875290657	34.2246080996	13.2047084077	33.5744954774	0.0132047084077	6.15029146607	2.12480573316	19.3270930861	0.00212480573316	0.373683435375	7.0	24.0002283782	14051.0
14.3974243448	70.7968796754	0.0143974243448	19.8308508358	53.7324419007	55.7523570156	9.83787643498	404.335946409	0.00983787643498	28.1121434773	22.394959799	728.382484403	0.022394959799	148.140104311	7.0	24.0001700649	17021.0
1.37094435345	323.267407549	0.00137094435345	42.4633813262	2.45200638181	35.8652866919	21.11516134	729.64195775	0.02111516134	43.9704509677	11.4879883962	2.41971712861	0.0114879883962	1.73098163377	5.0	24.0369895645	19941.0
16.6343848673	210.5434228	0.0166343848673	0.496997745157	10.0671003523	45.4433968103	14.2843547472	11.9742057271	0.0142843547472	9.51525467019	1.93455138796	495.69754683	0.00193455138796	43.1851658615	5.0	24.001725604	4890.0
0.610967301605	103.083535653	0.000610967301605	55.2908323687	1.44231676821	1.47301535715	0.981980824982	661.372504416	0.000981980824982	1.58498560715	27.5572943637	2.38802734956	0.0275572943637	0.94249563035	3.0	24.0010258283	14025.0
11.6890224841	362.643249733	0.0116890224841	4.07157759285	16.6914624374	71.7449652208	18.1970788637	217.307783277	0.0181970788637	2.88944625319	31.7206645388	57.1176278573	0.0317206645388	1.16733478618	5.0	23.9990810325	15805.0
5.20831686173	967.288994745	0.00520831686173	257.477951062	3.81026867348	5.28358710326	7.60280584227	576.549691768	0.00760280584227	282.0289786	138.336418036	690.149624946	0.138336418036	221.14992646	5.0	24.1043825404	7220.0
1.05968887542	551.613202721	0.00105968887542	25.7892630257	5.97972115178	16.7143383421	16.8059146704	43.6869950124	0.0168059146704	9.35029405445	5.66775752796	443.900315823	0.00566775752796	7.6037964399	4.0	24.0075301611	21445.0
45.0192457789	14.3451347102	0.0450192457789	6.37877255267	33.9147779754	3.87549757693	1.26619399491	100.346618204	0.00126619399491	0.402023928529	1.76115999355	272.711790855	0.00176115999355	0.276070270794	5.0	24.0608351368	20020.0
229.137910902	121.455645995	0.229137910902	22.7278720392	141.901516809	6.83230286603	1.25134527291	433.895335664	0.00125134527291	1.52974491311	9.86967869558	428.452493418	0.00986967869558	0.202518565217	6.0	24.1124837737	18317.0
3.62534351544	537.560950932	0.00362534351544	2.73428026521	3.50905134458	6.5331717194	241.313596133	97.4850135356	0.241313596133	47.0878193497	1.12599139061	95.7359468594	0.00112599139061	1.35977698686	7.0	24.0021353682	3237.0
75.376252872	305.461093186	0.075376252872	15.0356275369	534.52547581	269.173343606	6.60611954562	380.587420815	0.00660611954562	35.8037226015	695.653870769	213.813528471	0.695653870769	86.1795424314	4.0	23.9999502604	22536.0
11.4424133629	254.043571428	0.0114424133629	40.6482393882	2.14904896155	935.570479498	4.43378634581	369.430513201	0.00443378634581	14.2153787348	55.9095500236	377.990175107	0.0559095500236	64.9863495868	4.0	24.0122987679	9703.0
4.27939960779	105.264864447	0.00427939960779	117.103232062	26.2821683263	220.737538107	2.87928977445	287.240725813	0.00287928977445	0.492858306625	258.224370031	191.696400162	0.258224370031	20.9696741995	7.0	24.0077548083	12555.0
8.25153847694	343.023209429	0.00825153847694	3.26378161471	21.3000713977	3.07728720733	35.9297436859	571.984296033	0.0359297436859	1.5851768499	47.4554236134	701.463096811	0.0474554236134	4.43276675968	4.0	23.9942123302	8961.0
4.21204067148	40.4951268116	0.00421204067148	1.98528333098	0.84949564129	708.670846103	5.38394324198	772.561807664	0.00538394324198	37.8713635231	133.914872256	782.315255293	0.133914872256	83.9405223062	7.0	24.0243424637	7763.0
31.7681891802	329.278266556	0.0317681891802	2.04610424764	56.8444397903	1510.52898733	21.4148439921	733.887368403	0.0214148439921	179.034856094	51.5810739246	313.404710428	0.0515810739246	18.8844338768	6.0	24.0105708812	5973.0
1.94276873334	32.0360967864	0.00194276873334	0.53756659906	0.206604689283	3.02902775546	59.2142080672	289.113950188	0.0592142080672	32.7196621478	217.952316259	11.496700117	0.217952316259	21.6220289403	7.0	3.41592922042	18966.0
2.15965168732	4.53342174791	0.00215965168732	0.369096152902	0.249820812262	27.6480056531	0.596753630771	2.10361193256	0.000596753630771	0.554301821739	0.649743109329	128.166748069	0.000649743109329	0.839749047649	6.0	24.038899305	16954.0
2.87774468596	170.193211166	0.00287774468596	54.5201950634	22.8850649043	16.8880803519	3.15165720343	333.479364005	0.00315165720343	1.75844437451	323.800288326	20.540582703	0.323800288326	29.0781440128	4.0	24.0210751652	15307.0
5.92829108529	25.6931984909	0.00592829108529	2.78293426318	1.33430126865	114.76606578	3.50362386812	811.996627266	0.00350362386812	14.5198835305	49.9989584664	41.619612207	0.0499989584664	2.93601977174	7.0	24.0038557824	8372.0
9.34617839538	701.733069341	0.00934617839538	109.358592972	38.9720336298	6.6348795395	51.6346812805	300.13628594	0.0516346812805	1.18368089529	9.97295534628	111.967282057	0.00997295534628	150.840813911	5.0	24.0076567497	7066.0
2.70873805947	4.24897127209	0.00270873805947	0.0387064698685	1.01853068959	6.9754532079	2.64112707683	35.4417503559	0.00264112707683	23.4096767688	1.85135581291	448.591830815	0.00185135581291	4.76678334015	6.0	24.0274771646	15514.0
1.32139016798	122.088954694	0.00132139016798	7.52558676094	12.7730568674	1244.63577447	4.03455805238	7.70043309816	0.00403455805238	11.1665483197	1.10961135981	78.8890504606	0.00110961135981	6.06558130779	4.0	24.0017782103	15627.0
19.3646701653	215.326998331	0.0193646701653	1.32441032369	2.21752635579	6.24133679139	4.92167489434	25.6504427573	0.00492167489434	12.769307826	4.58866191945	469.410370376	0.00458866191945	18.8601880223	4.0	24.0470588949	5046.0
26.1098662191	19.0025892712	0.0261098662191	0.217059613006	10.709417888	19.340308016	7.29767855657	51.6918757033	0.00729767855657	0.802598937114	2.22718608538	438.142766341	0.00222718608538	0.191046899193	5.0	24.0193244597	207.0
97.5803921174	238.663075234	0.0975803921174	4.33650442813	424.722581161	464.836829002	19.3053595494	552.023501236	0.0193053595494	113.989483376	9.67459112816	569.772553711	0.00967459112816	10.453051535	4.0	23.9962074228	2584.0
26.9319085587	677.18612348	0.0269319085587	9.44108498401	173.727031262	932.328635172	70.7931733117	654.354663911	0.0707931733117	11.1033558552	36.3380940469	285.389985872	0.0363380940469	11.6578463823	6.0	24.0011041472	4958.0
20.46759711	23.1954338431	0.02046759711	6.61417432986	46.5239330663	980.088922407	2.1533833629	590.644696158	0.0021533833629	55.9408395645	11.003810981	40.0267348551	0.011003810981	0.177663142277	7.0	24.0130131312	11391.0
142.903067065	38.0605236217	0.142903067065	77.5758198951	22.8538083618	3.92540962483	5.19400329872	230.679105242	0.00519400329872	0.666426698265	7.70095540341	795.1028243	0.00770095540341	33.4730134514	7.0	24.028335162	22833.0
3.13579425815	95.9549243627	0.00313579425815	0.750378853823	1.58475047704	239.73573175	4.07663595045	24.6053947236	0.00407663595045	89.8187108068	9.50559334972	299.024352743	0.00950559334972	53.9706712844	6.0	24.0078782264	14457.0
41.0449080451	67.3807717832	0.0410449080451	1.75454489484	88.7963801353	8.39950262014	1.91300421312	17.9363136719	0.00191300421312	3.28375778148	0.656636516713	767.701149991	0.000656636516713	1.04443222613	3.0	24.0125574601	7317.0
5.70442224271	970.697121147	0.00570442224271	112.404970248	2.24730409311	38.4138253369	205.68117467	47.3119371725	0.20568117467	1.75519826004	5.53755065588	434.856900519	0.00553755065588	90.5619447275	5.0	24.0056347594	18765.0
8.78042799759	370.772564376	0.00878042799759	167.46324432	1.96342780322	47.6215738919	16.477467334	168.101389671	0.016477467334	7.03509611531	10.1568884763	81.1995414512	0.0101568884763	0.354931431451	5.0	23.9996064261	9070.0
10.1981169167	460.387658304	0.0101981169167	0.66157313197	1.05583046201	5.747589399	30.1064825121	69.190305719	0.0301064825121	0.258611124192	8.34147109787	70.2508451105	0.00834147109787	2.2254984786	6.0	24.0078416321	6874.0
23.2081522186	183.029237916	0.0232081522186	73.2760179911	21.7926139732	1.2005242507	18.2379260474	217.080408446	0.0182379260474	0.552620847637	11.90094769	341.151726212	0.01190094769	0.703794317455	6.0	24.0043219681	20037.0
53.5545827462	47.7150997718	0.0535545827462	1.50709044268	55.5108027804	71.3579858397	8.58718848467	68.4478045618	0.00858718848467	6.38867163466	0.658183546287	173.868293349	0.000658183546287	0.621778546796	4.0	24.0372003272	8605.0
7.20114624091	72.4699881119	0.00720114624091	10.5271911178	3.43354032162	1.7109038166	26.6259579362	35.4026102632	0.0266259579362	6.44989657169	0.957987653105	452.894359335	0.000957987653105	17.7289676203	5.0	24.00728478	7710.0
11.8869931392	352.03164725	0.0118869931392	0.361902963232	1.85541129253	242.23233281	91.4731727059	168.235403581	0.0914731727059	15.4040445472	10.9222144244	238.310514362	0.0109222144244	4.18764530062	6.0	23.9910287431	1825.0
28.7740495028	10.1952799812	0.0287740495028	0.300456946846	7.16835222018	4.75707242159	4.79108572611	63.0257587673	0.00479108572611	2.97859058538	1.60921195291	519.640705449	0.00160921195291	15.5608658676	7.0	24.0236019264	3773.0
0.490751164792	9.64273473425	0.000490751164792	6.19982136479	0.0787028975226	5.26956507872	2.92274891639	24.5312806975	0.00292274891639	7.98841942485	0.886060139342	20.8203069601	0.000886060139342	0.711035287842	4.0	24.1045693372	5841.0
5.01807724933	17.1223575246	0.00501807724933	67.7113357964	6.31936485661	147.024261117	0.912874461911	45.4673396845	0.000912874461911	30.193014402	1.36204385176	168.021570617	0.00136204385176	1.27968368704	3.0	24.0323788861	10997.0
19.5237886529	520.587274199	0.0195237886529	48.2914289121	115.536979864	403.611392016	16.575913915	47.3157321815	0.016575913915	3.61084096267	57.1420721839	277.309293704	0.0571420721839	8.39115938718	6.0	24.0017473937	7472.0
24.2717385002	128.139276108	0.0242717385002	0.313183885386	10.3572808236	40.3112658305	13.2105457146	102.961839461	0.0132105457146	0.164951072353	14.3628634292	259.642672734	0.0143628634292	3.21018225485	6.0	23.977350675	16669.0
0.497543305969	674.401856827	0.000497543305969	14.6470243863	1.9234557801	2.89095590544	64.3672712846	523.719402414	0.0643672712846	40.3604016285	34.33963649	35.7836801767	0.03433963649	0.66453863158	5.0	24.003890165	1146.0
8.60570686871	79.2679322793	0.00860570686871	25.7955586497	27.5029672882	3868.07037379	9.35096675901	380.09789426	0.00935096675901	20.3795119227	58.0244548991	150.929565428	0.0580244548991	2.15840653713	7.0	24.0001381319	18287.0
1.80881492886	154.990628812	0.00180881492886	2.11704148474	13.1399906444	15.9115907138	7.3317807884	867.956696237	0.0073317807884	3.92106973345	122.267660802	445.267086999	0.122267660802	20.7756374956	4.0	24.0100980746	19787.0
3.86355269081	260.215253996	0.00386355269081	0.268023659595	10.676654173	5.42821322316	38.5919939338	855.506678468	0.0385919939338	1.49035669503	121.871817528	213.869149127	0.121871817528	3.40232843205	7.0	23.9765769207	464.0
25.8110150566	417.869902002	0.0258110150566	0.447265603712	4.01379058713	3.95457604251	86.3403140813	421.416073884	0.0863403140813	17.5556856791	6.33851467582	385.916858319	0.00633851467582	3.50365076242	4.0	24.0227291733	19899.0
2.90189852606	493.379915549	0.00290189852606	0.617574492531	1.70497408638	6.7385040029	18.8439155547	21.592750912	0.0188439155547	29.4455169699	4.98664585213	714.36215989	0.00498664585213	69.8886503226	5.0	24.0450558295	383.0
100.2142232	143.926908526	0.1002142232	9.23402898008	98.4335410087	391.312405636	2.8229576116	324.610985315	0.0028229576116	0.125530109018	24.1200447595	198.678772871	0.0241200447595	0.471174158561	6.0	24.0299731064	2588.0
2.82204734309	13.9656415808	0.00282204734309	1.10473582242	26.5309238431	37.8434297489	1.36679976613	895.607664333	0.00136679976613	1.41153850005	296.168432779	55.9874856107	0.296168432779	0.456667318481	6.0	24.0020976523	5483.0
17.1727246019	996.261698457	0.0171727246019	205.127547818	3.49024669446	9.97871542118	55.8050117727	436.023866826	0.0558050117727	72.0345712673	8.25825581187	26.5988543645	0.00825825581187	34.9585948466	6.0	24.0022405506	17936.0
21.5418324136	415.162881924	0.0215418324136	189.139735592	11.7849316379	245.067852339	8.15325082794	368.397816297	0.00815325082794	0.678103192612	196.530486977	773.573719488	0.196530486977	7.52036728246	6.0	24.0104781871	16042.0
2.43677645228	20.9772320584	0.00243677645228	25.9332196418	6.58798997389	1.86650897553	1.87821539929	252.822377171	0.00187821539929	31.5441547232	9.33018276671	135.118391707	0.00933018276671	14.6124484992	5.0	24.0085176086	18335.0
1.3094647984	3.86986281403	0.0013094647984	2.49252036324	6.11260323203	185.187954586	1.45441058837	81.4593111501	0.00145441058837	2.11849647904	2.9530913711	59.5214513306	0.0029530913711	36.9314287428	5.0	24.0214780757	18586.0
5.16508873998	756.269212275	0.00516508873998	8.95443189104	7.07115936304	219.34234189	90.5176777417	88.6162334767	0.0905176777417	0.247408279467	7.34130258553	140.637088672	0.00734130258553	83.3742818985	5.0	24.0277074074	21826.0
0.834045101309	352.111227804	0.000834045101309	8.79576144512	0.582293040088	37.8469761392	23.7853216528	113.312340934	0.0237853216528	3.64841824992	18.1052684799	79.3446027001	0.0181052684799	9.42536611843	4.0	24.025829864	12491.0
11.6325580119	428.90283088	0.0116325580119	67.4070395061	41.213541649	325.618399215	4.9424758235	951.66352406	0.0049424758235	266.01164086	12.0104104841	23.2406666447	0.0120104104841	1.41792341834	5.0	24.0199356694	20234.0
2.72353972854	45.2421788389	0.00272353972854	11.5224016608	0.971185553298	9.35410155713	2.33782052354	191.773115526	0.00233782052354	11.3953649854	30.800957464	56.246290832	0.030800957464	15.3022065051	6.0	24.0032312136	1715.0
1.96910819498	36.1671064652	0.00196910819498	0.278700025054	1.34201656596	1.64403354824	2.7732191002	3.87670439634	0.0027732191002	1.64422487866	1.27775162452	152.735156129	0.00127775162452	19.9095231148	6.0	23.9804970676	16414.0
11.3785455334	171.37152792	0.0113785455334	8.40359864142	47.2772841885	5.70124950892	3.09935581239	66.7142739641	0.00309935581239	0.235820131413	8.90756564399	248.192030511	0.00890756564399	2.21669504999	6.0	24.0050746561	2550.0
1.90744923843	52.3029052336	0.00190744923843	15.6534533988	11.075325741	6.31384045074	1.18188479628	87.4355411387	0.00118188479628	0.940576222001	5.49421935639	1.94007099777	0.00549421935639	0.422541667081	7.0	23.999033775	22704.0
17.6927874805	346.694971804	0.0176927874805	7.67016614685	87.0502815514	175.790308854	19.1705347754	4.04958975399	0.0191705347754	0.563455759873	1.90034216214	348.327560702	0.00190034216214	4.12093553802	7.0	24.0050733538	4756.0
5.13148147625	109.86669909	0.00513148147625	21.6533628061	6.40294992558	1.45221885952	1.87053765748	122.527862281	0.00187053765748	0.246917056079	4.9815523507	4.69978559292	0.0049815523507	12.1305017429	6.0	24.0260695061	7627.0
2.83644999997	35.9362331909	0.00283644999997	1.28020254816	0.764429278353	240.21489499	13.5106518913	992.979604835	0.0135106518913	6.09399675231	32.7958782511	194.947540233	0.0327958782511	14.7871491391	5.0	24.0599644835	20800.0
0.691874218956	10.2876282018	0.000691874218956	0.0804265184609	0.075619138696	20.0655326771	2.96300081192	3.70831374333	0.00296300081192	1.00448078642	0.872856723683	128.115903135	0.000872856723683	13.6861566906	7.0	24.0148459558	4721.0
19.8555576782	917.074351239	0.0198555576782	31.8885136179	7.02264655865	173.959911608	38.2855146605	504.188848992	0.0382855146605	1.80272727869	37.9526676429	87.4131356212	0.0379526676429	1.26832860504	6.0	24.0316812609	18056.0
1.12267018483	475.86894579	0.00112267018483	50.7214578347	1.89039929662	7.36786397362	19.8917490343	929.748605612	0.0198917490343	23.6479863254	20.2446760514	37.3675356135	0.0202446760514	0.38075070223	3.0	24.0404512674	17683.0
1.08927588733	361.551568741	0.00108927588733	0.415651914786	2.92601228067	368.324577234	44.6108567554	17.6085538729	0.0446108567554	22.6160204503	1.23372325382	185.181203097	0.00123372325382	6.5450503842	4.0	24.0179851553	15976.0
4.82489919457	392.141438876	0.00482489919457	77.2245256608	35.8331206607	1.30669261871	31.8402648155	20.7758700336	0.0318402648155	1.7899643934	3.81006741451	705.786507022	0.00381006741451	1.92918379024	6.0	23.9989955805	1609.0
2.98785272163	63.438611833	0.00298785272163	1.82219862496	3.41403169014	1.85677937983	7.55263221633	821.16413156	0.00755263221633	8.73161168786	44.9733525628	59.5356698685	0.0449733525628	0.30598702093	5.0	24.0062658846	1928.0
53.1389541096	402.453844048	0.0531389541096	48.599845195	206.731687133	2311.52007943	1.43140199921	22.0968690656	0.00143140199921	0.787099603871	2.06757237717	233.601823332	0.00206757237717	28.1675611498	7.0	24.0080502043	13103.0
3.82709015299	319.83877046	0.00382709015299	3.22998962836	6.64868342174	1.32953559525	6.72080350192	34.3904241401	0.00672080350192	0.268250880294	20.1622224432	154.383059182	0.0201622224432	5.88550930736	5.0	24.0422634367	7892.0
32.4188138795	108.159629402	0.0324188138795	2.97349753566	74.6315137143	18.1740198267	16.0035789144	87.0235578442	0.0160035789144	52.6990306386	2.24686415006	599.938619078	0.00224686415006	123.895682306	6.0	24.0003650963	9597.0
10.1417281756	13.9918553603	0.0101417281756	17.4031412353	2.0210551705	4.22609291894	6.27630120091	248.172982638	0.00627630120091	11.554522339	1.57687234788	204.363218156	0.00157687234788	0.159345305982	7.0	24.022300249	903.0
109.913746551	57.5475024593	0.109913746551	44.1194859433	17.0939607896	475.684215704	0.789982999623	30.8199743312	0.000789982999623	0.176921746194	2.71171633064	775.231534529	0.00271171633064	8.59619500702	4.0	24.0138054908	7250.0
5.09007079437	141.490281998	0.00509007079437	304.338880951	0.683967390028	1.22831415762	16.1866493077	72.1223108022	0.0161866493077	294.276234444	7.09734316049	200.640952647	0.00709734316049	163.709284982	7.0	24.0000707233	18673.0
95.6348139953	718.42548269	0.0956348139953	28.1263374082	171.812772923	1769.55338619	12.4478072351	41.8970774576	0.0124478072351	24.4165509959	2.4980713807	336.665506466	0.0024980713807	0.549514284643	5.0	24.0284237623	18005.0
8.32645282099	140.675898338	0.00832645282099	12.2364210931	10.1528638198	1.19942847938	13.480042202	767.31882751	0.013480042202	0.68932720764	116.859927554	527.185428513	0.116859927554	0.460970309725	5.0	24.0196454104	21924.0
3.72368165872	447.353302655	0.00372368165872	62.0110249973	6.89663747685	2506.20668435	12.8451876534	6.12424559956	0.0128451876534	3.98599935798	2.13764258648	11.0589524521	0.00213764258648	2.40186533366	7.0	24.0099976802	11949.0
42.6956342168	24.5465460771	0.0426956342168	22.3727403692	25.9621918137	21.2685942308	3.3289979772	511.491224629	0.0033289979772	3.12768517135	3.55641381888	337.336347479	0.00355641381888	12.3109339478	7.0	24.0229736126	7616.0
15.1560731922	432.53967922	0.0151560731922	1.7786094617	6.17734144125	3.25841489166	45.8744359679	688.140889918	0.0458744359679	11.0111422724	27.7750428904	909.507298954	0.0277750428904	242.174253186	4.0	23.9996570991	21409.0
5.9145877104	535.510937282	0.0059145877104	2.12624404483	1.1784631522	5.51014311628	41.2904669534	64.7053493328	0.0412904669534	48.2407581201	4.87026899566	38.1828771697	0.00487026899566	7.54302691076	7.0	24.0090100132	11981.0
6.96715822497	486.330942734	0.00696715822497	0.68888203588	0.804647931466	5.08858808727	25.3017932794	6.63841048978	0.0253017932794	61.6239058747	3.11872022442	543.838381161	0.00311872022442	90.257703152	7.0	24.010619902	9064.0
9.69105127641	2.93365201573	0.00969105127641	1.12378126113	40.4543943822	1038.6875174	1.10962865671	102.950002941	0.00110962865671	63.8965748989	5.27022242539	330.572650495	0.00527022242539	48.2349504426	6.0	24.0003851324	7142.0
22.0808470972	69.9543912127	0.0220808470972	30.1070922623	9.16513261479	32.3310484948	12.1177022225	160.608541047	0.0121177022225	0.604108888662	3.41901795133	211.661050653	0.00341901795133	0.364366968532	7.0	24.0244307935	14943.0
1.63486985905	9.12821826971	0.00163486985905	0.356004542185	2.17144467976	248.468308633	2.80281704553	89.2988414679	0.00280281704553	2.14494415787	15.4242802926	308.521240304	0.0154242802926	15.9080342214	6.0	24.0516781568	4662.0
11.5512307797	16.5096122694	0.0115512307797	14.6739837856	17.8260955326	44.2806351793	2.5263250979	13.2841520188	0.0025263250979	2.90640130241	1.49428318148	452.987514159	0.00149428318148	3.76268965797	6.0	24.0004848622	14147.0
2.23579102194	364.361841102	0.00223579102194	0.109528295793	0.794291826392	8.16368282652	159.005584741	114.531604764	0.159005584741	1.836232299	7.55616080887	42.9610796962	0.00755616080887	0.25010365164	7.0	24.0276233089	17269.0
7.70593746803	107.08593067	0.00770593746803	0.424977211737	74.7026696184	1532.21296081	15.4299575027	379.539543982	0.0154299575027	1.97601751466	21.3833375362	115.55833425	0.0213833375362	1.09868258805	3.0	24.0168460712	8136.0
1.7515150139	576.794687686	0.0017515150139	9.13720282748	0.909403966979	1.96132325478	7.3902545465	447.995921522	0.0073902545465	3.33322159533	20.3359484813	40.9780800996	0.0203359484813	148.375996103	4.0	24.008304891	13779.0
3.55607240361	5.6109846816	0.00355607240361	86.6625063146	8.23274770784	3.02806596427	7.05881546752	80.735587798	0.00705881546752	24.9490620705	4.92538142289	270.316764921	0.00492538142289	0.444557853883	7.0	24.0239181466	16974.0
3.94850236655	34.9959385175	0.00394850236655	1.2405021649	3.04394450622	652.491253291	28.002592136	36.2350518112	0.028002592136	22.5778575781	3.07052270958	140.283212713	0.00307052270958	31.3904870405	7.0	24.00222385	14304.0
115.405336175	86.5039092152	0.115405336175	0.134674174216	18.9954035729	42.9093247794	5.44355309577	9.98046040843	0.00544355309577	77.8514352578	1.46975066129	974.401605523	0.00146975066129	1.43919392557	7.0	24.0099794091	9461.0
5.98011960511	607.09577329	0.00598011960511	1.59780530564	7.77484259258	22.0846723517	23.7113856129	489.119455117	0.0237113856129	19.4614456467	23.400871799	34.5839006342	0.023400871799	0.549023336211	4.0	24.0118052408	6570.0
16.0531066251	172.187042594	0.0160531066251	10.0979243169	120.756167622	19.4159512029	171.377635013	52.6617992766	0.171377635013	1.33938406589	2.19111703557	152.673301259	0.00219111703557	39.1126344275	4.0	23.9997352127	2939.0
1.76995057268	7.55555511378	0.00176995057268	73.0135198999	0.213481061851	1.81160824507	3.16884016327	75.7351513947	0.00316884016327	33.7043842636	1.81516895817	32.6817914888	0.00181516895817	0.122788359289	6.0	24.0357992603	17469.0
45.2857025313	313.10981053	0.0452857025313	0.340215324414	87.1990289724	1164.23373344	94.1393129236	693.404444549	0.0941393129236	47.9795480323	6.97465977149	303.540123136	0.00697465977149	0.060963837651	6.0	24.0231563479	2973.0
5.14565319698	36.5733903414	0.00514565319698	77.9173040555	1.20202936766	338.023464061	2.69075312579	118.24732643	0.00269075312579	0.235631153464	14.9370480723	45.1942457958	0.0149370480723	1.24798995459	7.0	24.0197012786	15521.0
10.9162209613	40.8050368884	0.0109162209613	136.47585117	81.6705334564	262.306598591	1.63409037725	24.8321606857	0.00163409037725	0.505518122418	19.1089723303	319.967130034	0.0191089723303	9.18993448778	5.0	24.0035015448	4548.0
59.4794636725	331.629272438	0.0594794636725	24.9496620574	590.562466231	257.868665243	90.7727343734	488.32845768	0.0907727343734	31.1235081782	2.89789228794	332.58502744	0.00289789228794	12.0072823272	7.0	24.0121847671	18874.0
1.44309548068	37.3008367297	0.00144309548068	14.7481779701	0.175481560999	2.01997191133	1.24080547772	133.653454603	0.00124080547772	6.38655924595	57.6272197815	9.7048237974	0.0576272197815	1.63111318494	7.0	24.0091913665	11365.0
35.354204379	83.8975780903	0.035354204379	0.519071614523	56.0076518077	2399.76159427	6.4292325048	27.0798959932	0.0064292325048	16.0128472297	4.53374607399	414.101185766	0.00453374607399	2.17746713997	7.0	24.0004429112	10538.0
1.2969837256	16.6064491199	0.0012969837256	2.46566161888	3.88840803759	7.6168416321	0.708738223219	77.6595600386	0.000708738223219	0.377659491812	9.69382220357	70.5281912855	0.00969382220357	8.91017162779	3.0	24.0189281263	21872.0
14.9717511044	393.889978672	0.0149717511044	0.589213335477	61.8074118019	863.263792782	91.6984396743	74.0819970175	0.0916984396743	12.5479612773	1.94449432282	142.258431752	0.00194449432282	10.3364455623	5.0	24.0062391793	15488.0
1.33552590176	401.31756271	0.00133552590176	25.3948496453	2.70627786021	674.928769739	11.6484959546	291.374480085	0.0116484959546	4.37728364558	39.434108394	26.9362984189	0.039434108394	1.75986589071	4.0	24.0169030866	11428.0
1.39659473964	137.70695519	0.00139659473964	85.4879818569	0.146948137869	7.23666960135	4.84099617301	302.232739437	0.00484099617301	14.7766141691	4.72281139729	4.29803054771	0.00472281139729	0.28476627764	4.0	24.0206756135	15273.0
1.28533377269	467.416954419	0.00128533377269	21.5012955175	2.71197795535	6.91607627302	24.3561182863	163.308690392	0.0243561182863	44.4691002411	3.58824182581	6.31594157954	0.00358824182581	0.909782820594	4.0	24.0018146578	14753.0
1.48050171778	14.0115538959	0.00148050171778	3.05189396294	6.70155079361	15.1961610142	0.649875386843	347.944812428	0.000649875386843	37.5468681869	18.4792171106	49.3372884291	0.0184792171106	26.2971624731	3.0	24.0082030358	4730.0
7.58725162877	26.1288751022	0.00758725162877	1.7321426191	62.8872531187	77.1864500887	0.65356704943	211.498100378	0.00065356704943	0.0759090981304	51.8816644746	68.9784380048	0.0518816644746	10.3660771751	4.0	24.0219570062	20689.0
20.6716404801	290.497887327	0.0206716404801	75.6582141064	11.88348789	34.4566774562	4.12185083058	131.896267618	0.00412185083058	0.476564847043	28.0236005538	128.567315198	0.0280236005538	13.1911920243	7.0	23.9832454644	22738.0
4.90101272937	269.270362245	0.00490101272937	1.40000394432	21.4075582028	3818.87230173	34.0617734162	240.371563859	0.0340617734162	23.7156590356	18.5248130933	542.964431446	0.0185248130933	62.6194186723	4.0	23.9742825886	1053.0
241.958616667	38.8555440308	0.241958616667	3.46759248393	155.731668049	232.921128011	2.60551599227	35.0309218541	0.00260551599227	0.727378923974	1.9578864743	863.576742753	0.0019578864743	3.64022639446	6.0	24.0006886565	10000.0
3.73706375761	5.94894938459	0.00373706375761	0.461860642556	3.96009022535	412.560833468	0.441344137128	148.895357624	0.000441344137128	0.577348825996	50.9776149885	163.461279654	0.0509776149885	5.39089500516	5.0	24.0062080758	22342.0
15.5345120002	60.6238682407	0.0155345120002	1.24568266207	10.8883393673	30.5983558797	35.7643496858	687.249129379	0.0357643496858	57.4991282859	10.1758239767	61.2614523054	0.0101758239767	7.39306998954	7.0	24.0000675643	735.0
3.83150928678	282.518789015	0.00383150928678	59.0435153296	1.29010137355	5.73057081823	35.178960519	30.9451202421	0.035178960519	1.59545333044	3.99047585556	737.165077636	0.00399047585556	33.9424306345	5.0	24.0647293401	14310.0
18.7719915923	22.9101971961	0.0187719915923	5.13047086394	79.4433607109	1.59801638686	1.84821306548	73.7903005739	0.00184821306548	0.501372324233	5.89017429583	522.729167077	0.00589017429583	1.11080559615	6.0	24.0261671762	12697.0
4.35287622949	483.638158244	0.00435287622949	4.3927056601	6.95891927099	271.558344779	25.1580588109	224.101470146	0.0251580588109	38.7226719714	52.9765969108	45.7770239082	0.0529765969108	28.256290861	7.0	24.001038356	20006.0
6.99519562258	479.806778907	0.00699519562258	208.465262795	1.20103462226	21.8970804647	11.6912269642	134.879578587	0.0116912269642	22.7921603984	34.1034340246	249.74900101	0.0341034340246	23.570086414	6.0	23.9869274954	21043.0
1.74076559252	46.208603331	0.00174076559252	2.41701728562	0.592078783026	2.63875233837	11.211252872	5.80821463171	0.011211252872	5.20682714329	1.92473534935	76.7375643739	0.00192473534935	10.3368520982	7.0	24.0117007984	16415.0
3.5243488018	232.920886859	0.0035243488018	9.66383306505	4.27583500423	7.21450328378	4.30815286097	537.332760967	0.00430815286097	26.6465741358	79.5708373343	894.116041292	0.0795708373343	24.1350273205	4.0	24.057727883	8217.0
1.99715325339	103.956474525	0.00199715325339	64.8071337146	17.6393009995	34.6458630578	5.46086016438	366.535682566	0.00546086016438	14.5483822914	4.2793736217	13.5550240136	0.0042793736217	15.2411701983	4.0	24.0321881597	11179.0
85.2916822714	801.652477365	0.0852916822714	23.1866067017	194.451678155	1813.30072118	17.4892276877	418.035096666	0.0174892276877	99.3859286251	88.6719450618	729.295839943	0.0886719450618	42.5652906274	6.0	24.018925017	6281.0
20.7777222325	251.19407622	0.0207777222325	123.604799748	12.0258264313	1.1212467659	7.9868710452	35.1156205265	0.0079868710452	50.631049615	4.36521899283	346.261264544	0.00436521899283	1.48023279937	6.0	24.0221812325	14057.0
80.4765183842	115.927157228	0.0804765183842	61.0601012768	12.1686381115	28.1854995272	2.46925557011	143.310580288	0.00246925557011	19.8448357625	9.71090650256	264.536834658	0.00971090650256	0.878556078391	6.0	24.0041578798	18842.0
56.4909293797	550.140828879	0.0564909293797	0.574886698359	18.0356784286	164.048536803	34.9114039245	5.60884264848	0.0349114039245	0.627524688259	1.48105315223	459.61383915	0.00148105315223	0.603244481957	7.0	24.0181880742	12761.0
2.96137306087	161.869474671	0.00296137306087	2.96936912418	0.851362611393	12.4002058196	4.48516315684	492.603685997	0.00448516315684	1.88726618777	79.0331395727	12.2107017633	0.0790331395727	0.966521163311	5.0	24.0068899227	3018.0
7.94542487474	767.364401259	0.00794542487474	2.33489360221	1.36836750471	441.545031722	42.890372584	790.417318538	0.042890372584	69.2821781218	96.6201430194	393.393884191	0.0966201430194	5.52937676095	5.0	24.0127972803	15682.0
2.70428000958	15.8480460583	0.00270428000958	0.116195779801	0.448329372781	787.234710115	10.6724111329	810.78073983	0.0106724111329	8.40858158062	23.6239453042	61.3583119638	0.0236239453042	0.3807444757	7.0	24.038678161	8522.0
8.23508235474	228.571559935	0.00823508235474	0.980230584294	16.7274102578	4.74145053857	12.4620210401	423.698866028	0.0124620210401	142.193071205	69.27573762	99.3751455077	0.06927573762	3.3515592009	7.0	23.9879289363	22521.0
33.5157471442	56.744646648	0.0335157471442	108.203712846	4.54775584191	4.01964003545	1.63148482772	16.5443498147	0.00163148482772	0.343136007439	5.880369866	394.269894315	0.005880369866	1.06008643311	7.0	24.0022849255	17121.0
40.5567772269	36.729141548	0.0405567772269	35.782028372	77.9053747884	2.6409596872	2.3265266596	825.115041268	0.0023265266596	25.4455133007	22.0011491344	121.836748653	0.0220011491344	8.77893109596	6.0	24.0111787475	10029.0
0.671108882535	8.33698838006	0.000671108882535	0.945176945317	0.333352752177	2.20438487961	2.33703132569	300.858543989	0.00233703132569	0.738843728997	8.61012326963	15.9339851469	0.00861012326963	20.040246961	5.0	24.0117167215	2959.0
0.978538767579	236.64550492	0.000978538767579	35.8316405498	0.279573019853	10.4569250495	0.91230241342	12.3758605934	0.00091230241342	0.0838155909965	1.86107220391	3.1992966566	0.00186107220391	0.489533341217	6.0	24.0363052198	16803.0
1.26378645257	97.9552903928	0.00126378645257	1.21202879879	9.38676868555	1682.92229695	1.81403873008	329.908271927	0.00181403873008	0.100131725321	79.8648687171	8.04061564779	0.0798648687171	0.847553151503	5.0	24.0443360258	9697.0
11.0102682702	499.811123976	0.0110102682702	48.0743432569	73.0266468031	2160.16311509	11.9031580631	80.470950378	0.0119031580631	1.30908458538	104.077508559	229.063548745	0.104077508559	15.1996748068	7.0	23.9997522355	12050.0
3.92803759113	880.76080365	0.00392803759113	1.47610356122	16.325782284	40.4850736086	1131.95448439	307.604527175	1.13195448439	8.21342804541	7.33443384528	115.287667446	0.00733443384528	2.73511137241	4.0	24.0007487193	21186.0
9.71395952315	7.98157459621	0.00971395952315	1.61794253647	20.0073594242	16.4521364894	1.53228848925	24.3883258881	0.00153228848925	0.770880509805	1.67883580514	219.406344768	0.00167883580514	12.4061673713	6.0	24.0260683903	1285.0
2.1833994085	456.542817873	0.0021833994085	0.561737328995	4.78797213045	4.31750915285	28.5234531287	7.46288988487	0.0285234531287	2.14410503973	1.52147781063	852.984318371	0.00152147781063	27.034597979	4.0	24.0420604524	2805.0
18.3422265884	322.15488238	0.0183422265884	26.9111440203	3.1989665437	183.862971964	69.0870947189	444.238697863	0.0690870947189	185.614017342	24.8392601039	901.714007757	0.0248392601039	72.7469134295	5.0	23.9966351254	14360.0
1.750792853	775.94307863	0.001750792853	16.5236755476	0.199174840512	48.0442579963	45.0612288203	228.970299626	0.0450612288203	7.72941044346	16.1289692081	13.5415109899	0.0161289692081	12.1335786854	6.0	24.0247936821	11165.0
46.1381016015	212.396695637	0.0461381016015	4.65336974541	5.73862084863	3.46020362524	3.5692787239	309.230493175	0.0035692787239	53.3712569887	30.6223342486	241.873567902	0.0306223342486	71.1439025737	7.0	24.0128584821	8086.0
2.04968571566	49.6455806289	0.00204968571566	52.223037749	0.868372727211	1010.24535278	0.954909771601	5.86199443447	0.000954909771601	2.1630668259	5.22942160788	54.7602407309	0.00522942160788	4.07588213	6.0	24.0206496934	5500.0
10.0468839071	38.0038681235	0.0100468839071	0.746651527835	1.21949697237	130.195067235	14.4432526472	29.3818574364	0.0144432526472	0.843923076012	6.07680417932	411.548625831	0.00607680417932	32.1562612343	6.0	24.0093942619	8543.0
3.46464386476	641.068008433	0.00346464386476	74.3561544349	3.74152949135	67.5705838124	39.3651970261	151.111359681	0.0393651970261	4.89663980198	4.31879014885	13.5107763223	0.00431879014885	76.27710341	5.0	24.0090192245	12089.0
10.2415927545	67.7809797246	0.0102415927545	4.19887572016	4.34048730926	2.67705042558	8.43543649742	12.8898287476	0.00843543649742	21.4807025563	1.17069969405	202.264425816	0.00117069969405	2.58080477382	7.0	23.9999032887	3482.0
0.853452242473	152.238719494	0.000853452242473	14.57498793	0.105621580126	52.9359395382	1.34272471467	36.626904192	0.00134272471467	0.399929825316	3.4251218313	16.5299970329	0.0034251218313	24.1502452888	3.0	24.0155895045	9545.0
1.51206249617	87.1499918377	0.00151206249617	1.49691978783	0.61178203914	1.09562295278	6.05543184314	50.6111468691	0.00605543184314	1.63456173335	1.62367712511	5.77432798579	0.00162367712511	0.175423275503	4.0	24.0237922584	1954.0
23.3176181801	662.654850621	0.0233176181801	251.582417033	4.02213821241	635.125906097	14.7314518416	229.449722757	0.0147314518416	28.2615317925	17.6033503927	82.3067175246	0.0176033503927	8.89583351664	7.0	23.9994112602	19708.0
3.69333646387	783.905541758	0.00369333646387	54.1099875669	3.92964645903	21.1679077964	4.07074173864	145.126903398	0.00407074173864	0.466600338892	13.1535095147	30.2971006759	0.0131535095147	69.1895428082	5.0	24.0276893836	2290.0
3.00238718948	264.523879653	0.00300238718948	1.59598317564	1.20210757386	826.424766287	272.862471286	72.4065486226	0.272862471286	9.57984718263	1.99911020721	120.89831881	0.00199911020721	6.14025322148	6.0	24.0318246759	6020.0
11.8171888369	233.193579786	0.0118171888369	137.184642162	12.6377206733	69.6262935282	5.368835749	170.821250569	0.005368835749	6.24382998088	12.1838803728	23.1086075081	0.0121838803728	0.273692651338	7.0	23.9772353263	16603.0
4.28733205219	89.3900907236	0.00428733205219	121.637675241	2.23308484217	8.391729375	3.62793658893	248.877886138	0.00362793658893	21.9262963917	20.6262286582	32.6036771816	0.0206262286582	0.316880028987	7.0	24.0048488314	6966.0
215.860507397	15.5068627766	0.215860507397	15.801580227	583.792358139	75.0512287903	2.4037019662	398.512908207	0.0024037019662	0.614920502194	4.99043936523	282.064765121	0.00499043936523	2.16939206004	4.0	24.0065630351	21243.0
9.63919379928	283.260373096	0.00963919379928	1.50758622608	6.82104621384	1.22309431347	19.7859903057	884.975633496	0.0197859903057	19.6936525808	36.0814868788	68.6248245639	0.0360814868788	0.235439202069	5.0	24.0033582164	21179.0
10.5814551615	78.8428819691	0.0105814551615	33.622014935	10.8894054001	1092.08586426	1.48115038908	801.808418634	0.00148115038908	33.6217935553	30.5453861549	22.119633729	0.0305453861549	0.184600934328	6.0	24.0194829721	5987.0
2.74438880365	460.207828368	0.00274438880365	13.8500764887	8.76021832116	13.1312045551	213.231017365	237.199140782	0.213231017365	41.1407351093	3.24369512814	63.5929719279	0.00324369512814	52.2518593692	5.0	24.0001609932	10330.0
12.0037862572	21.4814490892	0.0120037862572	12.1184613226	16.0509055084	6.58133798786	3.517397259	85.2261594954	0.003517397259	108.760847006	2.17225469671	583.054284203	0.00217225469671	5.47149934508	5.0	24.0032956055	13881.0
5.83323102756	98.4613367842	0.00583323102756	14.7848144335	4.78669008473	2.11509448324	7.37726030762	20.9715126848	0.00737726030762	0.556133687621	3.41880471998	281.153058539	0.00341880471998	19.9028681789	5.0	24.0293510593	10754.0
12.9520229314	12.1296308172	0.0129520229314	1.46100222025	65.5043278176	408.359332226	53.0529611892	435.07992698	0.0530529611892	13.7343015704	15.6483161872	622.735095324	0.0156483161872	6.43323594335	7.0	24.0744125773	5356.0
6.69553026542	55.7867732279	0.00669553026542	43.2039406065	30.4293793631	50.9791609275	1.14781588134	22.9322920888	0.00114781588134	4.58897144202	8.54775861715	917.24883112	0.00854775861715	13.1998672664	5.0	24.0282835791	15202.0
118.458649056	50.4827020158	0.118458649056	2.42261979507	91.1758598363	442.770354918	7.3082702287	321.532836577	0.0073082702287	5.15637770022	12.8095555558	811.454204811	0.0128095555558	0.513025655034	5.0	24.0065020184	21632.0
11.5329328446	8.3481162489	0.0115329328446	10.2306608543	9.89301291352	9.55556309426	177.390194483	126.205130267	0.177390194483	90.0339401872	29.0935567378	7.30623772107	0.0290935567378	10.0453693634	7.0	0.801153361594	8784.0
2.24274609165	34.9522784561	0.00224274609165	0.74809237019	0.436263241712	212.265202605	14.8349399382	450.271639611	0.0148349399382	10.0896565409	3.68176501835	41.5222321359	0.00368176501835	2.36122677768	6.0	24.0164713943	18759.0
2.39942545286	611.457156462	0.00239942545286	63.979256901	2.06308855849	16.9129325992	27.8095871049	33.3501052272	0.0278095871049	0.678803976016	3.69438530076	39.1401826115	0.00369438530076	14.0065014361	5.0	24.0006367227	4233.0
98.4182215102	457.723317821	0.0984182215102	85.5701104432	12.1952301003	91.7472126121	10.9421100157	773.350572181	0.0109421100157	2.99776450155	43.1816404706	410.536129677	0.0431816404706	0.626138650986	5.0	23.994730621	18253.0
1.35312146775	516.812457908	0.00135312146775	17.872544671	11.0636875739	287.531844726	6.21511581724	299.843595662	0.00621511581724	41.1060834369	6.49553919307	2.00643044161	0.00649553919307	0.33648264762	6.0	24.0172143395	23038.0
0.496800771751	36.2653135813	0.000496800771751	2.65502780101	0.220748391448	6.98431231267	6.17378274266	557.522866413	0.00617378274266	28.0877550478	3.65307495448	8.9520196402	0.00365307495448	3.19214355283	4.0	24.0187803996	19841.0
10.4479070576	31.8154246002	0.0104479070576	34.3694880776	31.5002686435	842.023514703	0.727558624582	7.09748440847	0.000727558624582	11.4220188841	0.979748754608	543.641857928	0.000979748754608	8.59141801204	4.0	24.0097843036	18497.0
7.79374835031	31.2644361559	0.00779374835031	0.724301186166	11.0777933131	7.60136982253	3.88450618401	297.504873678	0.00388450618401	5.2721975141	69.7194000829	960.314369291	0.0697194000829	22.7247655355	6.0	24.0234945818	5876.0
1.49053858919	258.299320564	0.00149053858919	1.08489083177	1.40990495003	52.5701710883	247.64591507	409.211393449	0.24764591507	21.4890042888	21.5845548036	53.4447596852	0.0215845548036	3.48900183315	6.0	24.0419426567	13823.0
0.790869496789	13.5848314613	0.000790869496789	0.162553984284	0.698581267175	11.6433355612	1.62115699116	25.8297795271	0.00162115699116	0.473121291302	7.10542428538	135.226425961	0.00710542428538	12.9396162328	4.0	24.0151890893	7418.0
4.26896608013	473.111896616	0.00426896608013	0.262203573092	0.882219870838	553.98175074	107.105897283	101.348371341	0.107105897283	38.3159295079	7.74064379446	113.998294411	0.00774064379446	16.2048084187	7.0	24.0017905513	16894.0
2.31535820757	137.330016455	0.00231535820757	28.7686353904	1.45347555627	893.351178449	1.25535850205	169.333843085	0.00125535850205	0.103207270926	30.7154885401	18.7668754846	0.0307154885401	2.61273086117	4.0	24.0220507667	2786.0
2.26878198018	665.052677302	0.00226878198018	0.58054357664	1.96418423037	6.2651457763	92.6852821556	132.011575094	0.0926852821556	27.2554345169	12.9762824526	456.64931234	0.0129762824526	8.63445966374	5.0	24.0266777915	18457.0
7.26090154517	138.624630775	0.00726090154517	31.3200206515	35.0074903242	86.7107942468	11.721060881	84.232987745	0.011721060881	3.29762602915	10.2622350795	113.048844824	0.0102622350795	0.534741777511	6.0	24.0000214961	15835.0
9.61088673824	481.173358341	0.00961088673824	13.5514839933	3.11932493734	20.7870809	53.6647572638	159.7644527	0.0536647572638	3.94367782129	4.70642265681	22.5030805336	0.00470642265681	0.431793891549	6.0	24.0053779361	16701.0
15.5274615842	656.55470517	0.0155274615842	0.887776522759	94.9640959549	178.840652428	52.6157779091	52.7292595576	0.0526157779091	21.6318577096	1.91428922503	53.3322196216	0.00191428922503	3.6763120682	7.0	24.0300968678	14461.0
1.9827587597	388.484459324	0.0019827587597	2.62312368372	5.92041307843	513.348954508	30.4843312984	17.1988724167	0.0304843312984	8.46559024843	4.62293834074	67.5370669767	0.00462293834074	1.42362494219	7.0	24.0202583852	7285.0
4.19676325729	17.0351681387	0.00419676325729	127.90778159	2.39373381917	2.33953079789	2.42766980773	534.328340922	0.00242766980773	114.632108731	20.4734980912	81.9302855543	0.0204734980912	0.423980487777	7.0	23.9991442034	6895.0
3.08978655543	238.700557954	0.00308978655543	4.66355473887	1.78191488127	51.257006597	31.258424201	831.661822581	0.031258424201	1.02581538859	23.7258840773	25.3811725693	0.0237258840773	0.766852504379	5.0	24.0262721883	482.0
1.99654895212	105.581448544	0.00199654895212	44.2525537887	0.505395175272	14.0427204997	13.4581862854	125.525492548	0.0134581862854	59.0602303309	4.89245271631	30.0851557492	0.00489245271631	11.1404198421	6.0	23.9994247477	12861.0
1.27127650319	33.0963456293	0.00127127650319	39.1398835909	2.94914979676	2264.96035117	2.57637717425	86.2682600431	0.00257637717425	18.9675276691	2.8106761153	12.7239261973	0.0028106761153	22.3001992464	5.0	24.0072520285	5053.0
37.492482669	396.330927669	0.037492482669	89.9444705575	308.352542688	2418.33919929	18.0101471279	261.834804824	0.0180101471279	5.0924660327	5.24808785611	240.194436505	0.00524808785611	11.3338336436	4.0	23.9607452105	1244.0
1.88120464458	5.88959711798	0.00188120464458	1.10399219508	0.267307420094	50.4905974778	1.05661173211	146.84640646	0.00105661173211	0.696096434622	1.53430373796	7.33918270928	0.00153430373796	0.056622121715	6.0	24.0197261151	9173.0
31.7790668033	202.252719155	0.0317790668033	0.62125252305	5.23674198677	8.44624638273	18.223335835	762.150127631	0.018223335835	0.42595034647	42.6552992268	161.104832028	0.0426552992268	7.53666520673	7.0	24.0445990071	10363.0
4.89004166341	19.1471028274	0.00489004166341	0.18580268808	13.5114708112	28.7730155078	0.882226282662	61.6312732201	0.000882226282662	12.5504843005	11.9379704731	745.178839349	0.0119379704731	7.93140884251	4.0	24.0337858293	7223.0
1.59303567299	365.696830291	0.00159303567299	3.9468536804	15.2469676511	51.2111156905	81.1073591067	75.891393854	0.0811073591067	26.5878117335	2.09206897946	18.5551387731	0.00209206897946	0.177478072223	3.0	24.0255312172	16345.0
10.582857855	547.24514	0.010582857855	1.66808696578	42.8834695014	73.7102626796	115.737735768	479.56023058	0.115737735768	62.2121087537	20.2855329228	189.706400183	0.0202855329228	25.0539149707	6.0	24.0000417023	10889.0
8.59078284333	5.0431269777	0.00859078284333	5.42991650563	8.65281911135	53.2833180722	2.2373851939	125.20575732	0.0022373851939	2.1756479559	2.20655385065	105.255752577	0.00220655385065	0.507965141332	7.0	24.0261785737	8102.0
4.57858771999	119.542454146	0.00457858771999	202.43640982	15.0690927647	1.0677610066	3.50444440278	125.599249597	0.00350444440278	21.9668389092	16.3843644489	122.80845436	0.0163843644489	9.38587953183	7.0	23.999769077	17890.0
5.27396968022	227.345000687	0.00527396968022	10.3543796458	6.50116504714	149.082341466	6.31163125656	488.26403282	0.00631163125656	80.3499107221	126.700667619	70.416427964	0.126700667619	34.5676861922	5.0	24.0061470025	10827.0
2.504555842	41.2797854277	0.002504555842	8.06587823132	2.61102108143	57.0649700507	10.5176874714	96.5638657445	0.0105176874714	18.9736641637	0.780605207098	113.127362878	0.000780605207098	4.71052483532	4.0	24.0319731375	19299.0
635.652489689	59.5967393417	0.635652489689	7.50041562237	3840.28288098	340.564077419	8.26298634833	114.157661535	0.00826298634833	59.2874393544	5.02921078777	622.121755487	0.00502921078777	83.9361289248	4.0	23.9999139622	2147.0
38.6339246036	902.542062721	0.0386339246036	6.81620339315	66.132138246	268.918890602	152.648206746	142.473908397	0.152648206746	0.434945043036	1.13556626532	191.481057245	0.00113556626532	0.0928158259353	7.0	24.030814443	18303.0
1.1863640032	109.572698781	0.0011863640032	14.6777028729	8.85419406216	51.598213073	1.78902855457	2.33661263016	0.00178902855457	0.288451673191	2.63769771366	93.3780717436	0.00263769771366	28.0335547087	3.0	24.0368200643	3935.0
14.1628620879	752.771059752	0.0141628620879	16.7538567758	19.8427499228	26.0555896695	24.4867169138	11.2638345122	0.0244867169138	0.376188980857	5.49541853362	763.612246386	0.00549541853362	5.02079690098	6.0	24.0060357877	15138.0
20.5786242896	539.108004368	0.0205786242896	7.69957336811	58.507656055	339.049305375	18.8065187129	72.067532725	0.0188065187129	0.986535476169	11.5307646697	805.145399587	0.0115307646697	24.0620776498	3.0	23.9945299001	13106.0
2.92786525376	135.310342489	0.00292786525376	1.04279762648	11.8523665637	1.88665428374	52.1283351628	59.2905372039	0.0521283351628	1.58307151125	1.44597891297	444.844159471	0.00144597891297	7.92814418813	5.0	24.0179640994	10225.0
1.65315923401	187.98936462	0.00165315923401	3.24088683657	3.88651425384	1.03437543151	15.7640366326	14.6684569663	0.0157640366326	0.448784281372	3.52300692784	110.062040837	0.00352300692784	19.8478655014	7.0	24.0001109702	4517.0
4.73528453904	383.098816402	0.00473528453904	356.992692225	0.54970772718	86.5869677464	6.73827617777	34.411582979	0.00673827617777	17.4903831791	4.77643670189	94.5294666601	0.00477643670189	129.827949704	5.0	24.0010535852	12413.0
32.8539229438	95.5787312355	0.0328539229438	21.4399894896	10.162633284	1.80233559054	9.76659394605	426.288727803	0.00976659394605	21.9028166986	4.99158707187	146.441524917	0.00499158707187	0.357218672196	5.0	24.0132174158	14764.0
9.91191945179	768.819420452	0.00991191945179	6.90406762067	7.06447281787	8.63212702022	381.834348036	132.588852987	0.381834348036	6.67043750257	2.88948091371	371.094131945	0.00288948091371	3.04428380275	7.0	23.993021574	21326.0
7.82905844672	58.1690080794	0.00782905844672	34.0306028428	1.37913574933	225.46455562	0.536176459897	552.735768849	0.000536176459897	0.064714138526	66.0410688901	26.0701681806	0.0660410688901	0.416477478448	5.0	24.0188546809	18052.0
2.96363956168	9.83332292937	0.00296363956168	6.41160267406	29.2725234587	97.0480133696	5.59138760745	772.618098394	0.00559138760745	15.9828326372	26.6254135167	55.5726055411	0.0266254135167	0.256637818983	7.0	24.0044917534	19720.0
7.21773897644	65.5998638606	0.00721773897644	4.88681502095	1.90855356521	1.81681020783	2.36350810771	13.1754992955	0.00236350810771	16.1504757109	2.91674949253	287.515392592	0.00291674949253	47.6872872811	5.0	24.0206116455	7471.0
11.1819113558	279.98426137	0.0111819113558	196.564783176	41.9015341268	3346.29712579	6.0322878754	137.506971097	0.0060322878754	7.66244180718	31.0341665747	77.9673036276	0.0310341665747	60.9231619278	6.0	24.0012433544	8468.0
6.08392012491	396.312580954	0.00608392012491	35.0867160904	23.7278305198	666.494643006	1.13213448747	155.909612974	0.00113213448747	0.0900521708431	18.3001246037	23.5256232706	0.0183001246037	1.68681861847	6.0	24.0181878239	14890.0
0.870045655486	153.256505044	0.000870045655486	1.64242810445	0.927050904882	13.3417163764	19.877190342	78.3940766088	0.019877190342	8.25456696354	17.7999209639	256.337981366	0.0177999209639	66.3619627425	6.0	24.0022846541	9339.0
1.96440946753	96.0191123605	0.00196440946753	10.5871833626	8.99686574881	2.11344506394	25.9537247798	486.914285882	0.0259537247798	1.70490542767	11.4726447878	139.320265042	0.0114726447878	0.0957738651559	6.0	24.0247256378	5947.0
0.311821096756	72.3712669616	0.000311821096756	0.802377273165	2.91027707855	483.742558772	17.242377263	620.581578539	0.017242377263	6.73008542767	15.4292534295	5.75757710288	0.0154292534295	1.53721947399	4.0	24.0288026398	6452.0
1.26870381917	119.86684981	0.00126870381917	0.351388543496	7.53350247116	106.873129034	18.584076595	63.5659648736	0.018584076595	0.273917106649	6.16292167639	7.95877664454	0.00616292167639	0.891772869081	7.0	24.010173514	13274.0
3.57573981345	181.965699365	0.00357573981345	0.279398664611	0.584468139253	1.77333902192	37.7353179509	365.258637591	0.0377353179509	52.7247533538	16.9761116044	22.3647846915	0.0169761116044	1.11752555335	7.0	24.014562574	7361.0
20.3235557516	73.1323920751	0.0203235557516	0.465757255833	77.9777453982	11.9082941105	7.88489897334	88.8673108121	0.00788489897334	101.971041976	3.66042078285	508.277687025	0.00366042078285	3.16411446185	7.0	24.001655757	16962.0
5.09402327786	61.536812907	0.00509402327786	3.15618962029	2.2422401725	9.19570752355	2.91498551023	199.710474281	0.00291498551023	5.7452420172	27.6843099844	725.601629483	0.0276843099844	3.53604490893	4.0	24.0170059846	15505.0
4.37529972556	10.3155378804	0.00437529972556	88.39183635	5.00040984992	17.6675645422	2.99788176122	425.928985273	0.00299788176122	67.4341625684	7.76550686093	115.706573599	0.00776550686093	0.80289047568	7.0	24.0094750773	9527.0
2.3017229147	342.720729064	0.0023017229147	23.5017362912	21.9575785112	81.9367161955	9.64749324283	350.296418838	0.00964749324283	3.11837427578	17.2561042806	7.06554751275	0.0172561042806	43.3792671435	7.0	24.0112908666	20187.0
1.18934799455	11.8444311059	0.00118934799455	16.1845064597	3.43365054339	1111.5775539	2.42107320623	255.055210079	0.00242107320623	18.3415654992	13.5150161765	30.8039206139	0.0135150161765	0.101801048596	6.0	24.0471861192	12574.0
2.68591265236	44.4336655181	0.00268591265236	130.835950688	9.04523617172	5.59095314731	4.50979953165	31.493646491	0.00450979953165	10.1350864336	10.9834244414	505.483239278	0.0109834244414	47.06157421	7.0	24.0030803658	6663.0
6.06476962661	12.8497926661	0.00606476962661	0.591879701843	26.846340392	94.4909609321	3.5425294729	234.562588945	0.0035425294729	82.9983717234	20.528216274	453.653450127	0.020528216274	45.7065676712	6.0	23.9890794927	2368.0
0.365448083627	544.226645327	0.000365448083627	5.04264741273	1.18222873595	82.0311552293	18.3790442447	350.34156505	0.0183790442447	29.2688715721	64.2996602491	228.74293436	0.0642996602491	5.77589034642	5.0	24.0519469297	4742.0
2.88553660506	240.520776418	0.00288553660506	0.164118566412	1.52592799434	14.7344327311	53.2420377338	11.157775972	0.0532420377338	0.90978882319	2.90634532351	295.891696881	0.00290634532351	1.79972236959	7.0	24.0213298866	6194.0
9.02948582045	215.073679127	0.00902948582045	25.7466030435	2.1116099031	4.96177372027	1.89733262269	211.088499803	0.00189733262269	15.2436657842	15.6542098316	50.188136596	0.0156542098316	2.31582050561	5.0	24.0077977807	20825.0
20.6755048826	272.877293999	0.0206755048826	31.8209369732	12.9348073168	143.518712836	11.0052517277	137.83724342	0.0110052517277	0.805917200353	14.2326666452	186.118192487	0.0142326666452	5.01897666055	5.0	23.9965914734	23161.0
2.94920050396	283.013691096	0.00294920050396	0.578982074599	7.07397958989	1076.18078905	45.9294669909	6.46650552984	0.0459294669909	0.31742006013	0.899436281973	74.4425564041	0.000899436281973	21.8206365282	5.0	24.0123870945	16986.0
0.355795053525	346.474497287	0.000355795053525	0.225092070487	0.181991691331	679.70091244	63.2034043725	255.627991277	0.0632034043725	4.19850110156	23.1495516076	6.87690781275	0.0231495516076	4.87796453569	6.0	24.0054704685	5106.0
23.8694492876	891.036025183	0.0238694492876	90.93848734	89.2058160498	59.4831604682	7.94701290058	284.437345537	0.00794701290058	0.267632966867	176.163889025	60.3669398699	0.176163889025	4.14448184024	4.0	23.9999823207	11987.0
30.4955893849	35.9828672128	0.0304955893849	0.893644923908	193.868354011	94.685059061	60.4178779732	11.2722216036	0.0604178779732	5.97606881811	1.44023077508	671.27853274	0.00144023077508	0.820561983118	5.0	6.00153971885	6199.0
3.35220769794	18.4531032894	0.00335220769794	103.53322885	6.56837608758	869.35794462	13.0265364507	372.010153386	0.0130265364507	164.306310839	3.30181944741	102.965426251	0.00330181944741	2.04876452964	7.0	24.0176860806	22699.0
1.05287181335	44.7603637926	0.00105287181335	3.73240840651	2.90629708114	75.3508776048	1.71606750741	12.0521402425	0.00171606750741	45.089845373	5.83645365194	11.7617512648	0.00583645365194	2.61758089813	7.0	24.0056930029	15172.0
15.9298168855	202.256911423	0.0159298168855	0.898346481125	108.243807822	303.781416999	7.97554015354	3.01731176343	0.00797554015354	1.424710661	5.80600016476	588.126101395	0.00580600016476	75.9736088775	5.0	24.0146174037	12238.0
15.6246259746	25.5076779271	0.0156246259746	84.9974424033	4.48093962471	55.2346128392	7.05917351745	40.54904513	0.00705917351745	113.98840817	1.20324184727	248.129267964	0.00120324184727	0.179958525629	6.0	24.0047119073	18121.0
15.0881665733	32.3635726894	0.0150881665733	51.4908674964	2.46015026123	2.95822538517	32.4551671447	144.854537901	0.0324551671447	33.4200718429	12.0124376058	809.817265558	0.0120124376058	224.009485112	7.0	24.0003375053	4491.0
17.0062417402	543.36696494	0.0170062417402	27.2188949864	7.03056659749	11.5064225425	23.8843562658	480.731740385	0.0238843562658	9.18010662377	36.4577572677	96.6955849333	0.0364577572677	4.82474401926	7.0	24.0007106801	5820.0
14.2123209095	75.1709286621	0.0142123209095	13.9817572394	2.107665601	38.6873742597	2.66512222204	4.53915941353	0.00266512222204	0.478022508885	0.3776430847	267.432663118	0.0003776430847	4.38717297346	3.0	24.0114264321	10047.0
20.9532439442	7.23863674631	0.0209532439442	18.4528578066	39.7222930345	255.431888497	2.58136200613	983.571174927	0.00258136200613	8.3509880664	28.0258195734	606.43975405	0.0280258195734	98.1729157921	7.0	24.00810518	22626.0
28.7367656015	101.855687368	0.0287367656015	2.55550571437	120.621520437	437.400787969	10.6377173944	278.528681544	0.0106377173944	74.439990995	20.3034380906	443.646112377	0.0203034380906	56.1010766735	7.0	24.000754249	14957.0
12.0817412944	658.822999527	0.0120817412944	4.70535154098	4.28570878316	83.3034446324	173.058233617	840.688922925	0.173058233617	24.9379813171	46.1717821491	199.046897692	0.0461717821491	19.1743169192	7.0	23.9999350424	2299.0
21.4078420159	508.126436422	0.0214078420159	4.73341484448	42.4523294415	53.7670741191	75.3560004893	78.3381397514	0.0753560004893	0.497972046362	5.059486927	274.736787571	0.005059486927	0.462582982415	7.0	23.9992668385	19585.0
107.594918048	148.184297112	0.107594918048	1.39638489602	554.288592979	497.803317584	9.13600235006	108.184207577	0.00913600235006	6.00437425381	69.8163772366	550.91471988	0.0698163772366	20.113642777	4.0	24.0134075652	16981.0
2.19970277971	7.94309268645	0.00219970277971	0.264704535212	19.3486513257	4944.03605888	1.78914925217	366.750552391	0.00178914925217	49.6047795518	8.7505817906	238.118583283	0.0087505817906	17.0043420344	3.0	24.0183842703	1365.0
10.7255867689	142.834834158	0.0107255867689	0.0863158292419	2.64184328803	34.7674535963	31.7169960384	700.115799436	0.0317169960384	5.40261639034	78.7635373301	356.774891621	0.0787635373301	3.81354560656	6.0	24.0042488673	8211.0
5.32665277395	247.188090358	0.00532665277395	71.9570413964	7.95587701549	72.9019513776	7.02771140026	103.436153166	0.00702771140026	33.5357033592	22.3450800003	195.835527713	0.0223450800003	0.790918060735	6.0	24.021854511	19757.0
17.1333640627	14.0274142461	0.0171333640627	10.5211002715	2.62181490189	9.59182986241	1.40197616691	83.1376191365	0.00140197616691	85.3168902444	1.55822674582	60.6051839085	0.00155822674582	7.09127535176	5.0	24.0300322755	1683.0
26.4163830117	561.264651332	0.0264163830117	15.3108599814	145.108763144	1.10372350726	3.13187103457	207.50535483	0.00313187103457	51.9185555869	8.75674079122	787.659761369	0.00875674079122	1.239447765	5.0	24.0280870259	18047.0
18.2420426268	19.959877373	0.0182420426268	26.0864561419	6.24557132714	176.389859916	2.94259054882	782.502167586	0.00294259054882	12.9392978712	39.7187228908	110.327357906	0.0397187228908	31.1283816425	7.0	24.0051013003	11869.0
21.566127299	270.335909716	0.021566127299	1.00311754013	3.0474240083	75.8870529827	12.4224402419	22.4506687211	0.0124224402419	258.338197819	18.1926523467	394.09881878	0.0181926523467	308.945624516	7.0	24.0084497726	8844.0
27.1607507689	206.528128126	0.0271607507689	31.8235576167	23.0399925308	1823.05165534	17.8680424744	649.894169057	0.0178680424744	7.42461169513	23.7085189157	129.362357163	0.0237085189157	5.00631103304	5.0	24.0031853927	9774.0
26.4368655464	548.150780576	0.0264368655464	19.7214857518	101.369470571	345.680695441	42.7742494421	181.601811245	0.0427742494421	0.99884147665	21.8910678839	365.351348855	0.0218910678839	95.028662439	7.0	23.9987117697	21548.0
13.4673386601	511.303444382	0.0134673386601	5.54517501009	15.0713611071	230.760105543	12.056958978	160.5931677	0.012056958978	0.69699071617	39.8345109758	51.8941268257	0.0398345109758	0.88237602781	6.0	24.0104346241	629.0
2.07044329374	880.707724691	0.00207044329374	2.3866292544	2.78650303029	1082.31228915	177.816887035	835.55881612	0.177816887035	4.3133419623	7.62774563792	35.8456466704	0.00762774563792	23.107284052	6.0	24.0177457161	13553.0
12.9734445416	408.470271643	0.0129734445416	21.2222513525	21.3721061508	2.29591972768	13.2712269638	83.4253070247	0.0132712269638	0.190111683767	4.42451899458	5.64853626972	0.00442451899458	85.5013657403	5.0	24.0000409203	11030.0
1.44124468218	479.894920563	0.00144124468218	1.4946618733	0.150162235957	5.89787543013	27.2603138808	689.684668523	0.0272603138808	0.526524451156	235.869535919	108.954348261	0.235869535919	28.6056916134	5.0	24.0132353183	17856.0
4.01004031134	31.7436631281	0.00401004031134	60.093452553	1.66567744068	2.35204897634	2.33434515763	805.637512943	0.00233434515763	132.354125487	21.2306103348	17.6463910555	0.0212306103348	3.93059131628	6.0	24.0159451166	1182.0
2.63209947946	52.6689997566	0.00263209947946	0.472292765198	1.54095651525	69.5484773584	3.12198856458	6.69710904773	0.00312198856458	83.5243503712	2.15612259105	15.8829408184	0.00215612259105	2.37216031447	7.0	24.0072545896	12187.0
28.5577666332	3.45360246073	0.0285577666332	3.30345997533	12.7650443883	5.56879707911	0.889050997486	20.2649048259	0.000889050997486	1.60306231376	1.28552081881	484.501758861	0.00128552081881	0.272325512724	6.0	24.003149994	14437.0
2.70412857624	36.9625315886	0.00270412857624	3.17823376441	4.33885061	96.6022826744	4.7078912971	385.775284212	0.0047078912971	0.975894870177	87.4158683176	54.0959760767	0.0874158683176	5.29982609362	7.0	24.0013305153	1424.0
107.24148501	66.770381719	0.10724148501	10.770725797	98.9452591012	1.3988623272	158.223733004	30.2204307023	0.158223733004	11.9235311145	61.8963847743	66.8077040911	0.0618963847743	19.9062818118	5.0	1.08909915966	1158.0
3.4235281323	96.1508622106	0.0034235281323	5.20648784437	0.431834330851	435.47385898	8.32194985113	5.51633359613	0.00832194985113	0.224256932647	1.76810693457	67.6673238264	0.00176810693457	1.67279374816	5.0	24.023164014	1736.0
2.08875326841	371.79896975	0.00208875326841	18.8015251335	11.3065540064	544.389432565	10.6709300932	44.7595174338	0.0106709300932	41.5743772067	8.19415946637	41.6349053922	0.00819415946637	6.83872540592	5.0	24.0077363067	1190.0
24.2148397472	1.42908363985	0.0242148397472	3.56736510864	173.65345331	512.518245421	7.63512469045	154.76324431	0.00763512469045	173.833598831	5.86454364999	606.515838661	0.00586454364999	0.649088381306	7.0	23.9992481275	2004.0
3.02406038481	150.110897622	0.00302406038481	35.4129973726	27.4420066346	28.647030724	171.085251839	6.33321457386	0.171085251839	6.34695943292	23.5861390423	52.6665477207	0.0235861390423	6.99975411848	5.0	1.79067409942	7423.0
1.37988167225	9.99927825248	0.00137988167225	2.40838375509	1.59695625328	23.8562673028	1.79110296374	271.706998311	0.00179110296374	4.79596243541	21.1356962526	13.4355709295	0.0211356962526	0.170211182734	5.0	24.026951065	5103.0
31.2914978477	424.977882176	0.0312914978477	96.8768633336	197.648138471	112.001323634	10.446856064	154.000455951	0.010446856064	188.045184753	9.66452815809	159.040755338	0.00966452815809	38.0970986379	5.0	24.000074872	6345.0
3.33564149852	39.2523964375	0.00333564149852	4.15622226895	7.46519399097	97.986727312	2.86056063257	328.832451268	0.00286056063257	81.3622146908	7.24764268573	14.6457923419	0.00724764268573	5.9695155353	5.0	23.9981936833	3248.0
2.69964176427	413.041885297	0.00269964176427	1.29309359709	1.54843681356	5.4322451308	73.0791790401	79.7642361289	0.0730791790401	19.3289444547	1.93644413759	10.5654727518	0.00193644413759	4.98652062428	5.0	24.0026867955	299.0
2.11082418787	36.4537316793	0.00211082418787	0.974567840861	4.21678926892	609.854637164	1.696984164	64.5727879482	0.001696984164	3.34875321701	34.4861470041	48.5855411009	0.0344861470041	11.60782647	6.0	24.0123572192	426.0
33.7089407211	276.00432199	0.0337089407211	47.0927740239	31.4396719153	195.14249176	20.7838805842	57.7288639305	0.0207838805842	9.89560886415	1.88723160818	224.606775142	0.00188723160818	20.3701151872	5.0	24.0094792804	18613.0
4.1886651675	3.87878771877	0.0041886651675	2.49700809944	2.12496499438	7.97093866738	1.16018584792	72.8439606487	0.00116018584792	67.4406518483	0.903938735075	43.748732774	0.000903938735075	0.501286242987	6.0	24.0193186345	19566.0
3.43817818159	64.1560656402	0.00343817818159	23.4181034237	9.46989038621	10.397646683	2.55609385168	5.5138866983	0.00255609385168	3.15812804718	0.750277585933	285.097655564	0.000750277585933	47.4326702832	5.0	24.000540078	18175.0
32.9583691734	216.800332046	0.0329583691734	439.560329551	7.27858876795	33.104764559	43.0201846435	814.529881161	0.0430201846435	84.433873559	21.808327918	234.34771505	0.021808327918	695.060477152	7.0	23.9999897483	19705.0
28.5855053912	613.032555688	0.0285855053912	11.4953471294	2.86300295473	20.3794135796	166.219594159	286.229605031	0.166219594159	18.1431510849	8.73227773906	162.751209865	0.00873227773906	10.3820203877	7.0	24.0032223263	6012.0
2.4092172957	407.936671037	0.0024092172957	85.7214599008	0.306842907893	2.96600861213	6.97058216313	12.410347116	0.00697058216313	2.58423952537	10.7892849223	301.89050164	0.0107892849223	9.53231554539	7.0	24.063166389	13418.0
0.678835148909	44.8125138699	0.000678835148909	14.5017855461	0.98681611708	11.7082634201	0.978485210353	33.3812910912	0.000978485210353	0.573032412571	12.0232072825	48.6035531353	0.0120232072825	2.23491835632	4.0	24.0240025173	821.0
22.1326836382	499.789764443	0.0221326836382	399.486753495	10.790769618	2.08327560323	21.797138004	178.183066974	0.021797138004	446.538320247	6.66402086487	925.90352355	0.00666402086487	44.1557946476	5.0	23.9854597822	12641.0
18.3341780642	623.70085264	0.0183341780642	22.810435264	4.14442436544	4.07336240564	16.33472623	44.9383857107	0.01633472623	9.12429073507	11.1101191816	267.596985257	0.0111101191816	1.87171236801	5.0	23.9999946325	7029.0
161.764871454	25.4086440567	0.161764871454	1.96582270108	62.8885847752	16.7074128142	2.49629534486	61.8654383557	0.00249629534486	1.32543299225	2.81764436517	728.120108016	0.00281764436517	47.1554807969	6.0	24.0009395086	19844.0
25.8721406257	100.906230602	0.0258721406257	1.94320781792	185.834885561	258.960871502	9.28100691687	9.06530137027	0.00928100691687	5.20361637454	3.05001067984	156.827546835	0.00305001067984	0.806057038361	5.0	24.0002100462	5039.0
72.1438797818	822.193426515	0.0721438797818	8.6506761019	10.8860485924	9.34526555846	42.7497251244	914.052705503	0.0427497251244	6.90834883562	49.5086100659	718.358627825	0.0495086100659	128.138268152	6.0	24.0019567617	20244.0
5.84052267384	261.234432139	0.00584052267384	28.5266443715	3.49423515258	126.690814317	20.3086336584	68.9899140983	0.0203086336584	34.5852337648	8.44751734611	154.358635077	0.00844751734611	0.271146759622	7.0	24.0124194957	7218.0
3.67670985975	233.324845625	0.00367670985975	0.836535464837	0.465063014288	284.893538138	8.33465460629	324.88211613	0.00833465460629	0.789186574432	93.6364381998	93.8487635729	0.0936364381998	21.0382183189	4.0	24.0306630282	12306.0
48.7741979631	403.031495491	0.0487741979631	79.6682758283	62.4495802351	962.763213876	21.515195324	612.262029354	0.021515195324	57.5262817773	2.6936482044	328.840690523	0.0026936482044	17.8134073067	5.0	24.0663209941	4069.0
13.5299089481	789.012482633	0.0135299089481	138.101499827	4.75119886547	267.77774492	15.2495188775	105.476525235	0.0152495188775	2.18628085793	13.3390561842	344.459807434	0.0133390561842	25.1310033993	4.0	23.9976728564	19755.0
0.645847387412	45.3826640674	0.000645847387412	7.99931499804	1.11570297019	5.94417843673	7.64277522464	301.627184321	0.00764277522464	8.46887200732	10.5277435222	12.7093679095	0.0105277435222	0.0685248628493	5.0	24.0368225212	12186.0
0.932039045913	42.4723062523	0.000932039045913	0.147457869579	0.221364538691	346.353532606	3.141704367	11.3637115503	0.003141704367	0.700534259518	6.00581592593	84.5068131643	0.00600581592593	29.8945497542	7.0	24.0136598205	21380.0
16.9036380622	639.699249797	0.0169036380622	1.40691463567	28.7240960331	24.8141564243	135.920953586	130.120844717	0.135920953586	7.7696273761	5.8856409552	547.585695758	0.0058856409552	10.9453717906	6.0	23.9969793516	21743.0
5.45313259449	341.960043606	0.00545313259449	16.3980501233	0.565159779883	2.20466172619	15.6003972929	95.1268890094	0.0156003972929	17.6722117637	2.50632178133	170.860898715	0.00250632178133	4.47036548952	3.0	23.9842719496	897.0
22.8218734108	590.014546796	0.0228218734108	80.6645833519	7.9112239499	919.441447292	12.4262716372	293.854688083	0.0124262716372	27.1556882906	188.946141478	253.982456179	0.188946141478	104.051604839	6.0	23.9814885351	4710.0
17.0695347508	400.393726406	0.0170695347508	125.513751378	114.343262643	579.896363291	11.4748952408	158.362675842	0.0114748952408	2.71629148702	262.128450433	912.857787493	0.262128450433	69.8870660402	7.0	24.0003101155	6764.0
14.3674674819	97.8590736091	0.0143674674819	0.281947553109	15.0679369165	294.41893094	53.9537574632	643.376218746	0.0539537574632	22.2177103171	14.0649582087	689.370804443	0.0140649582087	6.52232043383	4.0	24.0235931567	1103.0
16.8823412959	31.1827002825	0.0168823412959	21.872758422	29.909675022	272.761582723	12.4851011914	119.992621442	0.0124851011914	33.06056068	3.75571910281	395.652414442	0.00375571910281	0.293758302723	4.0	24.0154718457	6878.0
7.55067836515	107.066263542	0.00755067836515	0.105335481615	1.43664752546	2.18990863696	7.48766158219	48.5109649227	0.00748766158219	1.34873600377	12.6438692046	393.474301524	0.0126438692046	8.80308794638	4.0	24.0274390836	20852.0
16.9540399823	7.10333293629	0.0169540399823	0.397815277209	8.3589901753	364.248473765	1.03116391957	277.378121419	0.00103116391957	10.4648419498	21.5434077709	188.226125229	0.0215434077709	2.05978142882	7.0	24.0051392945	6135.0
2.88666950501	790.180030635	0.00288666950501	32.1631646719	7.10753377962	1784.54822446	106.932544625	466.120791704	0.106932544625	2.40497208126	68.1337684979	46.3705739557	0.0681337684979	1.12625465709	7.0	24.0004596492	14643.0
7.20208026528	351.123962875	0.00720208026528	1.43789673692	6.16773069488	1613.74925059	23.1842451748	73.3872918869	0.0231842451748	0.363900263168	4.33151464556	55.2894401358	0.00433151464556	9.51301630361	4.0	24.0322407527	14721.0
38.7444947548	503.280600315	0.0387444947548	31.6026643719	145.999949516	1831.89747268	63.9242604769	288.720106323	0.0639242604769	6.3426570181	5.19105999188	727.505243917	0.00519105999188	17.1727353681	5.0	23.9994067558	9216.0
5.2627490761	12.0043518543	0.0052627490761	0.0688390203406	7.76884220374	136.97839427	8.61623768663	28.269540002	0.00861623768663	13.8179850234	1.04894894834	408.932544877	0.00104894894834	1.15583709426	5.0	24.0299207698	2182.0
10.9898813483	68.3869146895	0.0109898813483	10.9677038033	44.7347037351	6.37300395905	5.85498566313	827.581646924	0.00585498566313	1.14542173188	37.3430404105	111.469800577	0.0373430404105	0.483050502519	6.0	24.0173036728	11419.0
1.28304566386	50.676392764	0.00128304566386	4.11654476662	1.11513510423	1.73055845529	1.92460642437	10.2067897271	0.00192460642437	45.3374410572	1.87417702006	324.453292038	0.00187417702006	39.7571209436	5.0	24.0003608454	9567.0
117.950095513	106.182430294	0.117950095513	7.62354494134	335.137727012	151.441126202	30.5025405598	83.1265702765	0.0305025405598	0.518941416007	2.82463032993	653.371314032	0.00282463032993	14.9443868117	5.0	24.0016556829	22333.0
356.500944931	691.655806487	0.356500944931	128.708763567	1514.59464524	26.6496944097	9.34361031072	885.186721088	0.00934361031072	77.0800550474	190.095838921	47.6135639074	0.190095838921	499.96310425	5.0	24.0002382911	18987.0
1.81668817918	94.0784296633	0.00181668817918	0.354658777212	0.38759815719	3.8478214259	52.878272714	40.2791535562	0.052878272714	58.9338881177	4.786863996	448.797175023	0.004786863996	78.6058665684	7.0	24.0459183752	11918.0
1.37140740702	14.8883534951	0.00137140740702	7.28480393458	1.18535979096	2.84536761746	8.15336424248	921.517110844	0.00815336424248	1.96691517523	105.531222599	7.24831968415	0.105531222599	0.668541820539	7.0	11.9012062308	4667.0
2.02483117799	56.8664677875	0.00202483117799	0.560745421425	0.20587248921	1.93797624005	3.13435464692	199.412899844	0.00313435464692	42.4539061975	9.66969803558	30.5372578386	0.00966969803558	17.7613482329	4.0	24.0180740698	19511.0
1.73725377985	170.505304741	0.00173725377985	1.39170623208	15.5839660063	3025.8451899	12.2403089991	9.30009309529	0.0122403089991	0.779181205308	3.69510828063	368.880345348	0.00369510828063	6.14238041354	7.0	24.0326413665	21135.0
26.6064436684	3.07169573689	0.0266064436684	2.168210713	60.9783994202	2.92711746294	1.03710687347	36.9883389808	0.00103710687347	23.6952680374	0.868714075632	747.36466471	0.000868714075632	1.72693216855	7.0	23.9973038425	21657.0
6.5799128129	150.02585587	0.0065799128129	55.0178690374	10.9854844912	1.12739074193	24.5219650186	351.887313081	0.0245219650186	3.83404123091	8.0007174867	28.0842984301	0.0080007174867	0.812337775418	7.0	24.00928352	8511.0
9.64433145287	159.396318527	0.00964433145287	13.3774112473	15.5630670632	709.485274692	14.4182687557	587.260892781	0.0144182687557	6.64321952602	28.3038556955	86.5786473797	0.0283038556955	0.487141316249	5.0	24.0017669303	118.0
6.07249551827	241.946651839	0.00607249551827	32.1349678334	3.28368576224	1.00141511107	4.09802160578	19.195513601	0.00409802160578	0.46181160087	1.8344874305	164.29709819	0.0018344874305	103.766658327	4.0	24.0287779691	6443.0
2.14696513843	5.17023983744	0.00214696513843	67.817791883	20.8507575031	89.4146064894	1.52939853837	64.2311263415	0.00152939853837	5.96935452874	2.89216068124	38.577810565	0.00289216068124	0.410903451113	6.0	24.0004111879	10448.0
11.0405002502	171.509219067	0.0110405002502	74.3783256286	1.29069702861	96.9498087252	3.02171394777	10.5902084203	0.00302171394777	50.6384541559	8.78032205865	442.170439022	0.00878032205865	7.17905085741	7.0	24.0393557174	11378.0
8.75743197115	9.53054288948	0.00875743197115	0.11590331642	2.3552074855	127.258562422	0.677015919399	7.47888029595	0.000677015919399	0.608811951723	3.04320845757	714.116170903	0.00304320845757	14.3289045943	5.0	24.0220962838	13499.0
3.03157853543	519.716142546	0.00303157853543	17.143082059	1.74627329748	5.62400681762	90.1743008331	223.336632072	0.0901743008331	9.04979917931	7.09295087902	42.21515473	0.00709295087902	0.475579631254	6.0	24.0307022604	16724.0
2.82754744909	139.923913078	0.00282754744909	1.24165276721	0.28691012556	49.0015112598	4.56525039845	130.405710924	0.00456525039845	0.51565841594	7.61939521272	6.6642762601	0.00761939521272	0.334556863679	5.0	24.0153619142	20890.0
14.1778408684	87.4174972137	0.0141778408684	32.9609317702	5.81705411018	488.641727176	2.59498298416	73.4687406099	0.00259498298416	0.864079353197	3.59200156178	49.6334415494	0.00359200156178	0.241893949187	4.0	24.0130107081	10272.0
103.120594646	202.101433278	0.103120594646	0.770161738634	319.504028772	879.712392814	6.89427346375	20.7868069903	0.00689427346375	9.47218761561	192.477142311	638.355401906	0.192477142311	70.8562789634	5.0	24.0056508851	7988.0
1.30908098442	173.055232668	0.00130908098442	17.0527655642	1.87058196357	3.94061562746	24.5691907365	816.338272991	0.0245691907365	1.28753996973	17.7688823481	30.1820517795	0.0177688823481	32.3287919078	4.0	24.0201332385	18591.0
11.0274171874	33.8408018319	0.0110274171874	2.47095979382	8.71282107856	181.546630015	3.68536318757	576.910274711	0.00368536318757	2.93652730564	65.0399500734	317.354541979	0.0650399500734	38.8323120713	5.0	24.0033974326	14665.0
79.6974604169	424.352003704	0.0796974604169	39.9843899749	268.035814768	34.6073974156	60.7326138567	249.124019494	0.0607326138567	3.17229009254	3.89317215219	487.460384424	0.00389317215219	10.0811053582	7.0	24.0336954219	12991.0
5.9218464776	118.665172312	0.0059218464776	11.6438941805	11.6638184189	2253.74758361	3.02446026694	182.624857175	0.00302446026694	0.322224966014	13.2701816246	12.3258393269	0.0132701816246	0.484451168711	7.0	24.0201329136	5248.0
37.514046176	252.821195222	0.037514046176	0.240980517329	47.1827287286	9.72064834825	13.8678136651	4.38578690611	0.0138678136651	1.89015579689	2.68857683315	888.494960609	0.00268857683315	4.45398047604	7.0	24.0207707118	9191.0
10.9493657108	142.545300218	0.0109493657108	22.1637054084	40.653368914	394.815355432	1.20297829092	33.7709637548	0.00120297829092	1.44472422683	6.05259600665	239.387415293	0.00605259600665	6.8495965397	3.0	24.0481753315	716.0
40.3767191922	298.626917671	0.0403767191922	9.02402921887	153.845175187	55.0095460435	3.42818994418	7.99682009422	0.00342818994418	2.07626390669	5.72072967961	27.7339434339	0.00572072967961	5.94116415409	5.0	23.9999946755	21723.0
3.53161997827	21.3517349288	0.00353161997827	0.655051247447	1.17139824556	8.53729174945	1.32599615978	21.8530022815	0.00132599615978	0.228182845034	4.57981822124	29.5016618901	0.00457981822124	0.418693728362	4.0	24.0113992624	11124.0
1.99263601741	26.9106487606	0.00199263601741	0.304690079281	12.0895381073	3.22476199033	4.34892265842	294.636391134	0.00434892265842	1.90716129701	52.9947464873	607.623178992	0.0529947464873	4.20998822085	5.0	24.0037087957	7972.0
14.1943244264	2.96558422682	0.0141943244264	1.76332289963	86.0792700812	247.290648429	4.68972670121	738.165140052	0.00468972670121	147.174871942	48.3615692472	666.085151938	0.0483615692472	3.89122361242	7.0	24.0000162156	22878.0
2.10882170844	107.884237373	0.00210882170844	0.953044135732	5.17799095644	1.95451628991	4.61322125145	299.063068153	0.00461322125145	16.2431465965	114.479219134	236.487986766	0.114479219134	109.31620165	5.0	24.0082883699	7381.0
1.97158009513	35.880109212	0.00197158009513	1.05551465312	0.594760263866	440.473202136	7.66950729476	109.106378127	0.00766950729476	0.556064120864	2.64630079491	40.0256795681	0.00264630079491	64.9127274283	5.0	24.0269677602	13665.0
5.79892013854	148.55664261	0.00579892013854	14.8587376416	57.9803235102	5087.4495483	30.0409366288	312.773075151	0.0300409366288	17.6381168934	9.14752737722	23.511751972	0.00914752737722	3.05182920138	6.0	24.0045127234	17900.0
2.83518579561	382.601557015	0.00283518579561	60.259406355	6.4057596346	248.670314318	28.4156512024	170.540270871	0.0284156512024	55.5653739741	10.1198236769	428.256791928	0.0101198236769	7.93408135997	4.0	24.0375740534	11116.0
25.3766813883	608.276535275	0.0253766813883	265.619514673	19.2873487351	450.087516703	29.8351140309	320.494715938	0.0298351140309	6.80281339965	9.59371182075	30.6426633546	0.00959371182075	2.80358622797	6.0	24.0048664602	950.0
11.8660473431	339.143374652	0.0118660473431	42.5291399203	3.60263379722	260.995385483	10.2489278222	128.696919037	0.0102489278222	21.3861193756	52.4952954752	73.7146334074	0.0524952954752	25.7670600028	7.0	23.9993833458	2387.0
11.2028079338	50.8199793991	0.0112028079338	10.2024662079	20.3477949849	210.537645417	5.07252936193	349.337487975	0.00507252936193	7.21644491014	17.3194999786	43.1474688109	0.0173194999786	4.19551386765	7.0	24.0065277943	4497.0
5.74599494328	650.1330155	0.00574599494328	19.9354014813	8.30836025962	8.86707384967	310.08296069	443.277303354	0.31008296069	1.55191722331	42.5859476294	602.890685426	0.0425859476294	14.7343102223	7.0	24.0271061262	14642.0
1.89010525632	642.581691924	0.00189010525632	11.3851038502	0.40942053019	1.67229838983	6.91068631995	155.695192229	0.00691068631995	6.33455773527	5.2675326109	2.18420373873	0.0052675326109	0.479253763723	7.0	24.0149845093	2961.0
9.57492186725	42.4508819429	0.00957492186725	0.438230624308	41.7898912747	1796.56197646	22.9237769727	954.694633969	0.0229237769727	29.5062317177	26.005884622	452.929659589	0.026005884622	84.9486508679	6.0	24.0139827658	12397.0
58.3365481924	100.886190207	0.0583365481924	66.2729090456	9.66904682755	826.911145049	4.27271373485	264.025907132	0.00427271373485	39.744947392	5.61828039097	461.106688144	0.00561828039097	0.46110574691	4.0	24.0027307597	22866.0
75.2818136764	446.905470104	0.0752818136764	286.090001377	89.8223937795	1654.1524441	7.20929929844	863.253921404	0.00720929929844	17.4860207231	30.2840160308	411.466687036	0.0302840160308	0.488979809901	4.0	24.0098431835	11305.0
44.5829032906	95.6241730582	0.0445829032906	23.7689632966	7.85836745768	13.5592678495	2.17423101077	436.004270147	0.00217423101077	0.11647918894	26.2602411634	63.9093364551	0.0262602411634	5.63735913879	7.0	24.0402853823	21729.0
11.8684391788	176.175154582	0.0118684391788	13.7508227991	22.6566232493	42.7318507001	2.55375643301	71.1407720378	0.00255375643301	0.231016386008	66.4420696179	644.722210822	0.0664420696179	8.29266777893	6.0	24.0507639765	777.0
5.96855300622	45.4168408475	0.00596855300622	3.83549098396	25.1486965409	37.3629791399	3.69349970803	79.2154989779	0.00369349970803	14.9014197149	7.87674593925	253.284756572	0.00787674593925	21.7735551674	6.0	24.0000295051	22530.0
13.613341349	96.1043457839	0.013613341349	21.4951225982	32.9021828773	5.14517384851	3.85309484805	176.990085872	0.00385309484805	54.4382703491	3.29938209872	945.677059835	0.00329938209872	1.706017228	3.0	24.0061271516	22947.0
5.22676658095	341.146686238	0.00522676658095	8.94310848354	2.92106071321	113.460503192	16.9621979403	71.9592553477	0.0169621979403	1.74523908972	15.1718078995	254.969696613	0.0151718078995	0.47810074154	5.0	24.0162414039	3449.0
0.801507987199	122.156110239	0.000801507987199	0.654787913872	0.652640666608	421.710660558	20.2536818493	158.308130053	0.0202536818493	3.52102165113	3.71031526316	3.05037041762	0.00371031526316	0.125749872809	5.0	24.0401843324	22922.0
434.581173336	27.065603439	0.434581173336	3.28916982669	44.8581970042	123.499775464	1.6069088252	506.5194431	0.0016069088252	2.01472225138	17.1489377832	847.29755133	0.0171489377832	0.220039981084	7.0	24.0148322824	14480.0
11.2099514279	50.6006761934	0.0112099514279	6.91065439969	101.132461457	5.65450877187	2.3464010185	668.005337855	0.0023464010185	3.9736588495	10.5525232799	478.002892608	0.0105525232799	4.04862857541	4.0	24.0814941297	16616.0
9.66426636739	197.361284119	0.00966426636739	10.9914288494	4.19326133684	91.2152508283	4.17052349453	69.6219837872	0.00417052349453	20.8949600356	2.38838205311	22.8275072287	0.00238838205311	0.31766561445	5.0	24.0284042831	5055.0
16.0593933991	196.488012982	0.0160593933991	18.1806534575	20.8743273578	164.286017213	111.952676345	817.18484032	0.111952676345	16.8876866388	27.0779898159	625.281342862	0.0270779898159	22.4220869689	7.0	24.0006860547	5118.0
1.07187506567	94.9824349771	0.00107187506567	45.0922708825	0.122282061065	8.62856023768	1.43704840736	166.418509628	0.00143704840736	0.190177663533	9.92723568186	3.40449300549	0.00992723568186	1.03617048061	4.0	24.032366283	14169.0
53.3171416058	26.4702963056	0.0533171416058	10.9613369843	90.7271295982	490.686906794	1.65885015148	18.1582764908	0.00165885015148	0.465388286201	2.79027207691	581.510626377	0.00279027207691	23.8616828636	7.0	24.0078092019	8159.0
5.92679390787	22.0593576156	0.00592679390787	13.7189649822	6.1185205545	217.518217779	1.38649177222	232.522870772	0.00138649177222	18.8929734472	8.79013671711	214.712119889	0.00879013671711	2.07742895327	3.0	24.0380060888	155.0
13.4788106717	164.314010752	0.0134788106717	22.8681653786	81.3825983901	4431.50628188	1.45473823599	29.2903481096	0.00145473823599	3.32664440298	1.46551793721	85.7326315747	0.00146551793721	42.3663029607	5.0	24.0072808194	18139.0
8.7669161152	213.592220277	0.0087669161152	88.0784163311	2.27852495809	14.5130790855	5.03484635855	88.1572432149	0.00503484635855	5.28370749959	9.53953112885	25.6983306004	0.00953953112885	0.412810468152	6.0	24.0071434712	2672.0
6.98334234012	21.6061670058	0.00698334234012	31.5229349547	52.5667162787	114.836103861	36.3878611363	386.684148858	0.0363878611363	164.236754984	2.69147004832	312.049230345	0.00269147004832	12.5739537576	5.0	23.9996736603	2830.0
3.95513255957	8.3814689247	0.00395513255957	28.3615939552	20.158229929	477.934677771	1.61465622098	254.318977205	0.00161465622098	3.57125726254	18.7879883118	183.123481673	0.0187879883118	50.394218255	5.0	24.0098215631	17406.0
16.7116804194	64.1611084243	0.0167116804194	356.271529251	14.6734279366	29.8433759201	5.98137775757	642.925799869	0.00598137775757	0.766763095465	18.7033849769	43.404104208	0.0187033849769	60.3803047345	7.0	24.0287962005	22228.0
5.2600190979	380.799496363	0.0052600190979	2.85432712036	1.82768936957	4.72683295869	18.3092600848	248.786461673	0.0183092600848	66.1842983781	56.46809889	165.322174079	0.05646809889	18.0542624967	6.0	23.988604328	7593.0
3.44709349869	138.128111763	0.00344709349869	3.04104177201	21.3632676467	193.226608783	20.0029681487	13.4064668536	0.0200029681487	6.59297948696	2.04717415753	170.262304445	0.00204717415753	3.92097125191	4.0	24.0153599829	8849.0
24.5336632179	109.291115153	0.0245336632179	46.4433524651	180.684360736	30.6327127094	2.33432172201	57.5966011021	0.00233432172201	195.016705583	3.09629321435	51.9714728434	0.00309629321435	0.735610777765	5.0	23.9999783513	4696.0
1.14832365167	142.547845015	0.00114832365167	0.127587877819	3.55139530856	672.918779717	3.31711482198	3.98009994466	0.00331711482198	0.273374390831	5.07755699976	35.4634386729	0.00507755699976	8.61527138372	7.0	24.0874672138	3269.0
8.68802077106	290.051538828	0.00868802077106	0.585494426158	3.21403248487	103.034548215	57.7984291988	278.113360127	0.0577984291988	13.4322092121	37.4300358639	243.800120647	0.0374300358639	2.37622254468	6.0	23.9914318851	1599.0
1.23333500283	157.214279196	0.00123333500283	2.29182802103	2.33999996721	139.011057668	4.63205741231	10.1978766338	0.00463205741231	0.0742786065981	5.77824262541	29.0922946567	0.00577824262541	22.8572994045	6.0	24.0140027964	16147.0
2.65670180749	47.650215732	0.00265670180749	3.89553602577	9.82495804598	1.06343209494	17.1487686938	59.0211298078	0.0171487686938	2.46261770373	4.42110141663	184.257613841	0.00442110141663	0.251011816543	6.0	24.0273868303	670.0
21.8277087681	40.9471446601	0.0218277087681	1.73864821491	29.3737850173	7.74359691192	3.44542634622	186.909295595	0.00344542634622	0.279239994245	13.901671943	186.121730662	0.013901671943	0.418187384114	6.0	24.0277701553	1740.0
11.8741403045	889.270826838	0.0118741403045	7.1131511863	86.529371556	14.7671392264	10.1581192168	179.732001878	0.0101581192168	7.67774611838	6.58915214743	380.559620966	0.00658915214743	17.2764201366	6.0	24.0264685535	2019.0
50.3781553554	944.68352037	0.0503781553554	8.68560150369	11.0490160301	926.704166848	9.71773238608	55.4561022705	0.00971773238608	2.8177292224	2.65668937135	191.498803225	0.00265668937135	70.2024839354	7.0	24.0114514903	3690.0
41.8921144433	28.5827805315	0.0418921144433	3.37017984534	27.6021966221	1.03286252896	4.00127308959	173.467125399	0.00400127308959	2.06321266531	5.52615000195	319.847188955	0.00552615000195	0.220955534205	6.0	24.0286018146	16205.0
14.7676889524	193.302886262	0.0147676889524	250.952023012	2.03119370293	63.1528923641	17.9346289037	152.120674151	0.0179346289037	3.67297352871	6.83812649358	72.4293520686	0.00683812649358	2.51506795522	6.0	23.9819229577	2463.0
14.6910324078	68.161062585	0.0146910324078	0.929383557267	2.39562781391	484.318138693	3.24813488433	197.997697793	0.00324813488433	3.82107526452	114.341026288	368.85776958	0.114341026288	2.80776759181	7.0	24.0087936907	1824.0
7.80605294276	20.8470540168	0.00780605294276	4.41725914949	37.377298455	9.36677938237	5.66585144593	130.272701019	0.00566585144593	7.30730198135	7.19997913325	671.223013743	0.00719997913325	0.685593256553	6.0	24.0076748108	10784.0
3.3958721178	387.543431473	0.0033958721178	2.46628638074	0.63557485545	203.551230455	78.3536526392	140.179202231	0.0783536526392	43.6710665582	4.19831072816	63.3101807035	0.00419831072816	0.268420617949	4.0	24.0387172575	254.0
6.96048619705	28.2577246509	0.00696048619705	23.3996790165	5.32991638258	31.8054461844	2.56086439543	11.2838764698	0.00256086439543	3.80749048979	1.45114405687	230.168303456	0.00145114405687	18.1442321124	6.0	24.0254718636	16062.0
6.13759641798	947.759750851	0.00613759641798	17.1656861111	25.8695623233	339.7146114	28.8079438669	128.338940767	0.0288079438669	2.58306803257	5.48208563896	41.9794646579	0.00548208563896	0.390160502164	3.0	24.0193757276	4617.0
14.8068583905	149.456149546	0.0148068583905	19.3326983135	5.2270413292	552.879463359	2.12677236289	118.236361796	0.00212677236289	7.41538365459	1.9351798951	18.6437749894	0.0019351798951	0.228330841666	5.0	24.0397497535	21534.0
4.03879540116	544.688891764	0.00403879540116	41.1979831507	4.3226883572	1282.78315686	20.4751128004	123.562344862	0.0204751128004	11.5868275729	21.2401668752	239.783361623	0.0212401668752	62.2457335844	5.0	24.002662419	18251.0
12.8650062936	44.4497982869	0.0128650062936	113.14753881	30.5881316699	6.2430630331	4.69453276395	382.26446404	0.00469453276395	2.52734654808	14.5813004357	11.9376349801	0.0145813004357	190.082143974	5.0	24.0045483932	17699.0
5.15071019648	44.4500016585	0.00515071019648	0.487045899413	1.06183838629	4.57359552586	7.17497156954	12.1606724243	0.00717497156954	0.609077575881	1.12883779781	73.8234950165	0.00112883779781	8.38694014791	7.0	24.0024664008	14936.0
24.3442855042	273.688058749	0.0243442855042	31.5358059164	36.3325065856	655.002860656	12.2066922503	21.4355618658	0.0122066922503	7.8183745292	0.943108690843	585.603913826	0.000943108690843	45.3886297069	4.0	24.0145343119	11350.0
1.68191927305	129.002875828	0.00168191927305	11.8156853988	0.379176794121	318.977181788	8.94378669275	13.1093267206	0.00894378669275	0.244384173831	0.921578290937	6.38889944518	0.000921578290937	21.6416940035	6.0	24.0221125085	12376.0
21.2936091947	664.25759781	0.0212936091947	21.9461275137	8.92210200619	16.6456210639	40.8834191017	136.594454527	0.0408834191017	24.8476364292	3.43228175366	575.79357292	0.00343228175366	40.3357270628	4.0	24.0074716082	20787.0
3.72958705848	974.992078005	0.00372958705848	60.6919896544	8.99301984317	459.301639782	32.9438034058	424.384359569	0.0329438034058	1.15462938838	6.76323451259	30.5759373376	0.00676323451259	8.04864149519	4.0	24.0473215597	10737.0
25.6968049048	287.6085712	0.0256968049048	89.1101924087	219.260945213	9.31728332895	12.9047341722	247.849016019	0.0129047341722	94.9167260277	4.14236314026	140.652333314	0.00414236314026	0.606971022318	7.0	24.009723807	1188.0
101.761931118	28.3674807338	0.101761931118	1.15875922019	14.5952988438	116.306778594	2.32362978028	254.889146676	0.00232362978028	0.241756149015	27.5847463895	673.129620948	0.0275847463895	4.72463868263	7.0	24.015865842	8603.0
15.2204554692	61.0524928235	0.0152204554692	24.4912830863	41.7812758292	377.962241469	2.30860174891	780.446608812	0.00230860174891	11.6169682218	14.6220713456	288.026782201	0.0146220713456	6.13677106968	3.0	24.0180863197	12193.0
15.0659452271	19.7912214393	0.0150659452271	0.951746574998	60.424633615	4902.49944329	0.589074026605	815.139650593	0.000589074026605	38.4026838311	62.7799435272	84.5434871208	0.0627799435272	10.7739357244	6.0	24.0331082437	2777.0
2.79136913257	415.971752592	0.00279136913257	6.13174707741	8.89441369525	13.408211868	5.15257071592	57.2969652887	0.00515257071592	0.435077296047	8.27594107529	213.990367257	0.00827594107529	8.19918767498	3.0	24.0150824907	1875.0
0.854207610115	185.151374617	0.000854207610115	0.939034318122	0.955576636685	5.5220470637	23.2189944215	5.34473023198	0.0232189944215	2.12923811411	0.562639352404	11.3038879353	0.000562639352404	0.903793874904	6.0	24.0009233762	3003.0
2.10972296314	22.8154762128	0.00210972296314	0.467524297915	2.75321642241	34.872631274	9.24669251749	447.339798608	0.00924669251749	6.78528469301	37.2916678046	20.2357474523	0.0372916678046	0.0989138874661	7.0	24.0091215169	15758.0
56.1663721122	326.136201005	0.0561663721122	3.88617341553	58.6047537324	12.4479823697	30.3493919069	17.2864197762	0.0303493919069	0.496958889562	0.602708078209	372.366578908	0.000602708078209	0.0848621956079	6.0	24.0157438282	10561.0
15.6623216855	311.08309662	0.0156623216855	9.79070576607	73.3913486362	39.1862184588	6.64502431286	55.7406012783	0.00664502431286	95.7817748461	2.00930717663	22.2254555427	0.00200930717663	3.42382597562	6.0	24.0002237161	3552.0
2.72823199924	43.4478285992	0.00272823199924	3.65676332331	1.24216688726	34.7692369533	4.43835889444	32.9985322924	0.00443835889444	0.320355556881	8.07499806373	118.608838672	0.00807499806373	6.23148079728	4.0	24.0524498624	7806.0
4.62144584352	986.659029744	0.00462144584352	222.948441783	1.52978551662	56.5027952294	75.6703901807	449.917896448	0.0756703901807	79.4997012093	20.3964174409	395.438984214	0.0203964174409	144.173265294	4.0	24.0022040637	9670.0
29.1956252666	195.672487441	0.0291956252666	0.775928226266	39.761435761	271.659191779	29.5217384691	126.0197048	0.0295217384691	1.96972503837	8.90477980398	172.051199504	0.00890477980398	0.945735935199	7.0	23.9991587164	1265.0
24.7394153986	83.8035659914	0.0247394153986	15.8215858384	119.146953187	3152.68481865	3.49064114326	545.843768176	0.00349064114326	9.56224321069	106.096845298	521.168958832	0.106096845298	85.3259784385	6.0	24.0051397045	2420.0
5.45640891006	668.761623771	0.00545640891006	2.33058706213	33.3664311405	3965.88549943	47.4892081724	9.57740855248	0.0474892081724	1.44162226323	2.27675300473	86.653962411	0.00227675300473	1.60885271325	6.0	23.9802156587	15180.0
58.3384536367	86.5030525795	0.0583384536367	8.06579331319	47.8056045091	1.37146034335	5.20289446796	153.305971042	0.00520289446796	17.9543822792	18.8642904595	893.672483814	0.0188642904595	1.97863110594	7.0	24.0031778828	22835.0
4.43694803971	217.772241232	0.00443694803971	33.7861968772	2.43270164523	17.0863109922	8.41968465532	19.536575372	0.00841968465532	2.70539760408	5.07769457659	48.0672763343	0.00507769457659	17.4584150828	7.0	24.0000174994	16984.0
10.7368482645	159.494405449	0.0107368482645	1.37727521562	1.16696802179	7.39911502575	17.9945754777	153.806335264	0.0179945754777	2.0000929228	11.0631783004	676.291825784	0.0110631783004	4.06029968952	3.0	24.0220285256	17858.0
1.97586174516	42.9565620727	0.00197586174516	50.1972903232	0.25195805958	567.975305036	3.47149634222	96.5907586869	0.00347149634222	0.689371395136	41.9018593228	71.2802890754	0.0419018593228	37.2884711376	7.0	24.0095084266	22329.0
5.27817657533	30.0569582885	0.00527817657533	77.2315775103	7.21724475496	137.972808116	2.65388562687	83.1539131748	0.00265388562687	2.32430928881	11.7129262556	60.9803452176	0.0117129262556	0.207346244356	6.0	24.0312385956	15872.0
2.88095117493	63.9708483455	0.00288095117493	156.082855843	0.479354512536	22.4816509155	2.45555427394	90.4592749302	0.00245555427394	82.9529517622	19.3926480509	148.760267183	0.0193926480509	1.05924507642	7.0	24.0011505149	9817.0
62.9012524094	46.4025499847	0.0629012524094	2.99740621748	32.9435416684	598.966570014	3.64562398595	183.817288304	0.00364562398595	3.91657886997	30.6665537021	753.463497931	0.0306665537021	0.282208349999	7.0	24.0171358627	19739.0
77.7593294661	638.212430412	0.0777593294661	51.6244159142	21.5040325726	731.555803707	72.6355131536	909.040175597	0.0726355131536	10.1358438817	34.7448591973	737.520828978	0.0347448591973	6.03306895397	6.0	23.9997056173	17916.0
1.64169896961	11.1285881647	0.00164169896961	1.79646510284	1.79844270471	39.7036745758	0.571533642562	27.5157001182	0.000571533642562	10.2339583787	1.83225736547	100.899692174	0.00183225736547	38.4307914773	3.0	24.0273455407	13128.0
5.25094846632	21.7649115651	0.00525094846632	4.17723466129	3.13807049888	776.386097393	1.8520440591	28.7437281604	0.0018520440591	4.11637868656	1.74990386376	40.8317748202	0.00174990386376	0.318375202417	5.0	23.9990293459	3001.0
9.30384627638	821.796962002	0.00930384627638	40.0555715748	8.78374710022	1020.40836715	4.30350869404	42.023691868	0.00430350869404	2.3175782422	8.44213193031	88.214457122	0.00844213193031	54.2358982177	6.0	24.0153779628	1202.0
15.335748014	18.0871718115	0.015335748014	0.59885364761	20.5663085188	150.888507117	1.16725278895	257.490676475	0.00116725278895	0.268400152654	80.087311934	435.830194528	0.080087311934	0.528234673722	5.0	24.0212329501	15888.0
9.08397689969	453.068359597	0.00908397689969	53.2924889566	1.43229862611	25.6544846499	315.870617978	62.3909937051	0.315870617978	22.1419273562	3.72058401517	331.349305752	0.00372058401517	16.5937558931	7.0	23.999524242	10189.0
1.6992652576	154.33539439	0.0016992652576	22.8091131872	10.2788765085	1.51903101761	36.1738281556	877.841742931	0.0361738281556	15.9961984076	12.9240023871	215.544834398	0.0129240023871	1.60843094344	6.0	24.0101630596	10557.0
16.6193311497	457.187338626	0.0166193311497	180.961360932	7.80755935852	5.49494156532	14.9570629366	227.096783372	0.0149570629366	2.78933516742	74.0091009093	616.128678493	0.0740091009093	280.233673524	7.0	23.9999811623	17003.0
3.50376344618	327.162501592	0.00350376344618	7.33279215569	21.9587743762	7.35997768043	37.0384541926	35.6794850906	0.0370384541926	3.16888230315	1.36435705237	148.916376184	0.00136435705237	0.277619699009	5.0	24.002485785	12692.0
3.22524074543	116.216197648	0.00322524074543	0.711814839361	1.04400218674	3.15184625019	14.7772158258	433.012826218	0.0147772158258	48.0010267578	22.6993269111	121.316073726	0.0226993269111	0.312070476686	4.0	24.0131592791	11911.0
8.32233870218	361.33150238	0.00832233870218	3.32503777119	43.5145271988	666.547819762	14.0018152836	344.169738441	0.0140018152836	4.56381138501	89.7274260456	69.7228809787	0.0897274260456	1.86102223127	5.0	23.9973943848	18900.0
181.698812033	226.59015263	0.181698812033	1.81831010614	170.89658906	232.76897056	23.6032284711	76.63319227	0.0236032284711	5.32485865924	3.36175786597	958.17620795	0.00336175786597	0.74930667247	6.0	24.0010120715	16056.0
1.65490347495	245.669250908	0.00165490347495	3.84946744129	1.82338292378	2.3365410514	31.6950810183	83.5468402155	0.0316950810183	0.482732105052	22.4023494732	204.575743027	0.0224023494732	0.47316119821	7.0	24.0442240288	11449.0
6.97532513408	172.03559978	0.00697532513408	159.830467476	29.76586718	984.721442715	17.3445380692	995.256202542	0.0173445380692	17.9572466716	12.675609023	175.380262508	0.012675609023	18.2689368179	5.0	24.0192196121	12699.0
151.980336822	626.192231956	0.151980336822	25.96202268	26.3101451609	141.865184381	3.6087191823	182.698552751	0.0036087191823	0.0735296396018	15.2105040117	598.648237381	0.0152105040117	4.55627493001	6.0	24.0330057923	7500.0
32.0828138895	63.6370697788	0.0320828138895	0.34433916273	4.27744635757	1.03613505598	7.54117000911	10.3837339182	0.00754117000911	0.199329168085	2.66583358596	752.548874575	0.00266583358596	39.8348526257	7.0	24.0017177035	2981.0
29.3420607718	168.853868847	0.0293420607718	7.43127394454	6.7047808094	145.615065302	15.8018023339	488.668732067	0.0158018023339	213.706987553	11.8059445184	541.651616076	0.0118059445184	1.58533701447	4.0	23.9970474189	13140.0
29.3583608068	25.8012780037	0.0293583608068	1.01174984412	26.9271352225	10.735462764	2.97386471624	67.609691729	0.00297386471624	50.9922775993	2.02136625722	207.892936891	0.00202136625722	0.479996610819	6.0	24.0018526059	742.0
0.718424617103	511.663433148	0.000718424617103	3.38829820271	1.0460799739	509.706339821	24.3703053993	3.2538386006	0.0243703053993	0.27494031829	0.55128826021	21.4778705055	0.00055128826021	9.18599480376	3.0	24.0162045348	2158.0
24.2357994286	566.072910007	0.0242357994286	75.0853822044	12.4027975743	642.984778012	57.7960446738	542.656323399	0.0577960446738	43.5558412624	1.57053802537	185.850646988	0.00157053802537	0.622429967232	6.0	24.0247575429	6055.0
0.917834609626	1.01848413727	0.000917834609626	0.115841522641	0.325266105568	74.4825738077	0.578677247107	55.7891945346	0.000578677247107	19.632971087	1.66280281434	40.8698902613	0.00166280281434	10.649120062	5.0	24.0227704643	20384.0
6.78350714249	503.076940197	0.00678350714249	24.3848100858	4.1463627236	1.06539494242	7.56354591489	663.361541129	0.00756354591489	64.7236308427	14.6169036826	32.4272607288	0.0146169036826	1.82804313466	5.0	24.009432084	4718.0
0.565538757513	55.6450860643	0.000565538757513	9.44566569604	3.92326297968	122.662989035	1.64034859847	346.877636186	0.00164034859847	0.935193627195	98.0125370424	45.4708967351	0.0980125370424	5.23303891343	4.0	24.019261802	11657.0
5.04124194957	170.115451758	0.00504124194957	4.85672205951	17.4323672445	74.1664411128	5.93386519626	245.556769592	0.00593386519626	0.253708482193	282.763413527	173.475945654	0.282763413527	130.778204429	5.0	23.9818381707	7987.0
6.15688701814	70.1957997877	0.00615688701814	1.59322861106	0.940592228279	693.669355276	2.71171743753	16.010111866	0.00271171743753	28.4739787782	2.197005075	131.940479761	0.002197005075	20.4803131723	4.0	24.0294888342	12858.0
7.86104564668	115.196324599	0.00786104564668	0.279954128555	36.9410807068	1.79033413198	13.2360126363	293.40269457	0.0132360126363	0.155275460128	57.939212478	649.985981701	0.057939212478	11.576449815	5.0	23.9915363109	6898.0
62.6394152984	44.9535882887	0.0626394152984	1.64337740544	87.3408582416	360.757786362	20.803346112	874.517272948	0.020803346112	9.22983073071	44.356421776	703.231655172	0.044356421776	14.2020041137	7.0	24.0066125078	16270.0
1.13114348483	64.4067595432	0.00113114348483	0.558394143551	8.5228381683	386.014993471	4.62081581271	5.63700578183	0.00462081581271	35.7517557126	1.17048719214	28.8833898101	0.00117048719214	65.1479016136	7.0	24.0193928501	11261.0
7.16936655134	176.848329631	0.00716936655134	23.3599688691	3.80493888052	24.6339317923	0.979617806829	116.459551922	0.000979617806829	50.8295290375	1.90392376366	33.2991753961	0.00190392376366	58.9923972279	5.0	24.0412466207	10476.0
4.77115564022	39.9612611772	0.00477115564022	21.8634208936	2.8640215629	13.8274865819	1.9348986172	106.359941312	0.0019348986172	9.91726351938	3.33444694759	129.827609941	0.00333444694759	0.861463356105	3.0	24.0164188813	13554.0
18.2052580991	90.720314608	0.0182052580991	1.83081706945	46.7506007536	331.203677604	6.99612639828	54.7460158148	0.00699612639828	9.84307997294	15.1037593597	747.022703372	0.0151037593597	2.579313427	7.0	24.0189283173	4633.0
6.00213103217	23.157004735	0.00600213103217	3.03625161107	1.70448542685	138.286750909	24.5176254524	167.521095178	0.0245176254524	5.68356499123	14.4548068841	230.487690888	0.0144548068841	0.261891624648	7.0	24.0665317216	20139.0
7.08188439734	84.0231324467	0.00708188439734	145.930104446	14.8734593577	222.085342107	10.8616312518	185.772272027	0.0108616312518	5.2760624276	46.7606579609	636.232066962	0.0467606579609	3.68186087528	5.0	24.0095815875	17337.0
21.6087361077	581.277310027	0.0216087361077	147.89343072	2.96972727769	987.848172493	23.2620064013	151.2760019	0.0232620064013	9.70795867289	11.1513336542	344.367528027	0.0111513336542	7.37078887817	5.0	23.9997344691	3091.0
0.584303832597	10.322800433	0.000584303832597	3.57908941617	0.885965918884	10.6342912401	0.633239687247	824.392772622	0.000633239687247	1.09614789048	39.0039554961	5.47450501247	0.0390039554961	0.656339184373	3.0	24.0218043391	15561.0
215.835127028	57.7239416252	0.215835127028	65.3690762966	86.4436142102	457.436113762	1.13170503691	895.962648281	0.00113170503691	34.6192856607	15.7931549595	262.204601435	0.0157931549595	0.103883808936	6.0	24.0174819978	1083.0
9.56389550011	373.20221447	0.00956389550011	39.1302129275	1.59581640089	3.6242751498	20.7827003467	117.881712416	0.0207827003467	143.997609573	5.30426175794	77.2823872332	0.00530426175794	51.7320743024	7.0	24.0002224956	14684.0
2.84232589004	21.1322703291	0.00284232589004	1.28185821452	14.0104396413	22.5497462836	3.3556300704	24.9482129959	0.0033556300704	26.464543663	3.78096940441	640.365570963	0.00378096940441	50.7632322963	6.0	24.0011227675	10966.0
5.49509718307	5.6937767086	0.00549509718307	2.8449352748	6.13021854677	154.480320327	0.566653332928	247.671432285	0.000566653332928	13.8719666264	9.12309003124	33.7595900255	0.00912309003124	0.401190703579	5.0	24.0224692424	1487.0
4.78650238421	445.86398108	0.00478650238421	0.521617106083	2.8864695379	228.364445249	24.2302427687	2.84500767532	0.0242302427687	0.579978137192	1.74140739982	113.910099948	0.00174140739982	8.4581343315	6.0	24.0206332652	3983.0
0.783443307788	18.3851517074	0.000783443307788	1.45402686558	7.33557369634	481.998336125	0.919235577054	9.74337610533	0.000919235577054	0.219387688519	6.74576948906	48.6634771007	0.00674576948906	21.4570831033	7.0	24.0085143349	14387.0
31.7277701879	298.539339238	0.0317277701879	18.4596643397	13.5668949193	365.672613366	180.995673394	31.6156627234	0.180995673394	10.3710871435	9.3685378247	795.091796647	0.0093685378247	5.38020140898	7.0	23.9929690319	22689.0
0.840170919313	33.8404710953	0.000840170919313	4.80019895558	0.0905831208793	8.59198765439	6.51707601223	158.460251766	0.00651707601223	7.99215727964	1.21459881885	14.2867306663	0.00121459881885	0.462966506959	4.0	24.0149956888	2671.0
63.154753346	980.361949423	0.063154753346	34.5704545444	143.959807091	44.1744098844	28.1921431327	34.9927004627	0.0281921431327	317.144249364	36.4230449566	56.9652807586	0.0364230449566	19.5924834188	7.0	23.9999821281	18135.0
150.593627724	450.364525738	0.150593627724	17.3601556052	687.684076666	91.7025551251	353.834657862	10.2832914972	0.353834657862	5.84736222954	54.0327556146	555.319085939	0.0540327556146	8.56851180673	6.0	1.56562487816	3409.0
5.73970982593	35.5328032939	0.00573970982593	0.389954005775	22.2431657365	199.285954571	3.32265354066	570.799363941	0.00332265354066	5.63535348959	28.9006710539	237.37336925	0.0289006710539	50.3310429384	3.0	24.0171559027	16461.0
10.7067869063	749.586261987	0.0107067869063	0.922413755138	27.1411731403	3.30052266592	34.7224709405	23.5353633836	0.0347224709405	13.5518137171	4.00352448251	884.879677508	0.00400352448251	0.899944567498	5.0	24.0643750642	7008.0
31.0746651352	109.116886859	0.0310746651352	0.844039658252	55.7534758785	575.790006104	20.4500831974	52.5381635079	0.0204500831974	1.5103462213	12.4116677423	977.827529077	0.0124116677423	183.266935577	7.0	23.9940832172	18430.0
63.6516332982	374.232761622	0.0636516332982	12.5043822887	11.5014955167	185.293921714	22.1917665385	687.265673219	0.0221917665385	13.3525448594	20.8942665894	491.498573509	0.0208942665894	0.969369929182	4.0	23.9939918817	23157.0
172.248206623	17.5960284342	0.172248206623	90.9113855569	101.66365213	263.917466795	1.03399612093	252.182295755	0.00103399612093	2.45645901049	3.92866269893	835.976011663	0.00392866269893	0.155191570546	5.0	24.0397323967	5607.0
3.4263191465	14.7233926405	0.0034263191465	1.92652217746	18.8790768963	7.08133202206	1.33763598574	565.253563478	0.00133763598574	14.6928407836	43.682473084	208.077018453	0.043682473084	1.14638274895	6.0	24.0054091545	21348.0
10.3763647813	48.6378969124	0.0103763647813	5.32837136666	1.18252278202	501.263865969	13.7699631253	922.7055872	0.0137699631253	296.1056931	49.7908265899	313.544712292	0.0497908265899	59.6995722944	7.0	24.0006194333	2911.0
10.5317459718	176.188709327	0.0105317459718	3.2335032507	59.8907866625	3667.62199035	7.8154145249	13.3854786582	0.0078154145249	2.07915356015	6.56667370635	114.713025863	0.00656667370635	20.888598153	7.0	23.9979272767	22714.0
17.4358067024	326.772741548	0.0174358067024	15.465227506	56.6161552524	2.90294879707	1.98435630626	65.785449458	0.00198435630626	0.186957150592	4.14449440845	262.374233871	0.00414449440845	29.4454421642	6.0	24.0178887661	11654.0
3.5174633208	127.628547905	0.0035174633208	24.654716292	5.09276573472	1274.29731906	58.5928648178	108.816280255	0.0585928648178	20.4608163498	15.8989327874	77.5697463891	0.0158989327874	1.64647010868	7.0	24.0000678439	14590.0
4.73049822236	344.849713148	0.00473049822236	80.8386389295	14.7057642271	2.63212373648	8.31111912637	45.240843752	0.00831111912637	0.126337447278	3.65197368532	67.5051338913	0.00365197368532	9.08643220561	6.0	24.0023090314	9472.0
7.26241063987	4.98990841897	0.00726241063987	0.427480975099	1.25489026738	56.4996506905	0.621422338118	197.49867945	0.000621422338118	0.521204528049	30.6050399181	81.2559971257	0.0306050399181	0.373345855476	4.0	24.0103698064	15666.0
12.4640016517	484.319120516	0.0124640016517	15.8624331226	9.4193819457	150.242252717	9.31665393655	234.248551042	0.00931665393655	1.49206358003	15.7453619315	277.459444868	0.0157453619315	19.9321884287	3.0	23.9990185013	2140.0
65.2529366618	59.6017538127	0.0652529366618	0.376102082499	142.070386116	2545.45240853	18.4381235888	245.225536824	0.0184381235888	1.75976593463	2.6298896009	999.857386493	0.0026298896009	7.58603073082	6.0	24.0306403574	4058.0
1.29996283036	179.415197035	0.00129996283036	35.4973387819	8.46525442828	4.3368941793	1.54663803346	4.53899026311	0.00154663803346	0.0940087138459	1.41929682027	17.8379703685	0.00141929682027	16.081242042	3.0	24.0001049322	3523.0
2.45852363398	73.8583377974	0.00245852363398	2.50984842426	10.6971616147	5.35203218623	2.83281017057	202.680080514	0.00283281017057	8.04011401572	177.7074832	207.981015788	0.1777074832	4.92075316615	7.0	24.006235619	1064.0
6.35741554602	980.602734541	0.00635741554602	16.8766762949	2.46504331715	204.786487075	48.5960359427	5.16282459776	0.0485960359427	2.87739055478	1.92778526831	166.271333554	0.00192778526831	1.02904009445	7.0	24.0022850575	18055.0
57.1482174244	88.2147738466	0.0571482174244	6.54035701888	320.844180115	75.3156671311	2.6193855308	469.362264479	0.0026193855308	8.3833428785	31.6005277535	188.380088785	0.0316005277535	22.4527541557	4.0	24.014611456	7624.0
7.85722384846	468.772434358	0.00785722384846	163.001101381	58.5704549588	1248.18870333	12.4735911681	661.193591272	0.0124735911681	68.086713805	151.169138692	31.30857876	0.151169138692	2.13241745774	7.0	24.0003233999	22655.0
5.78111893446	59.8912494147	0.00578111893446	222.90187421	3.08699667123	4.82458405198	3.31284111986	315.122469669	0.00331284111986	6.9550323688	26.7085746333	110.547731283	0.0267085746333	23.4725395684	7.0	24.0015114443	21832.0
16.3744230396	42.0407536874	0.0163744230396	1.60291825415	29.6648832553	1.31033773062	1.69368149238	26.8020834952	0.00169368149238	9.79027027068	2.22078083593	383.98505684	0.00222078083593	3.7905642659	4.0	24.0119882289	11920.0
2.57101081729	341.903409344	0.00257101081729	61.9059855344	5.75597932913	14.2899123885	56.4800184252	251.618984544	0.0564800184252	9.46423318166	58.4056197792	194.057549741	0.0584056197792	22.8390949653	7.0	23.999106698	3261.0
13.6701227017	102.688336116	0.0136701227017	2.57504800632	12.9121188776	10.0482753692	22.215461722	8.81477474487	0.022215461722	0.829901916337	1.53578368954	557.621568082	0.00153578368954	7.81914242231	7.0	24.0055323889	22219.0
58.4541022191	178.077693173	0.0584541022191	12.0893967635	12.7178926676	118.24870431	32.1417992953	24.2080881157	0.0321417992953	0.770891826512	1.83365294051	798.001306834	0.00183365294051	1.40814244741	7.0	24.0023590731	21407.0
357.562093124	67.39323945	0.357562093124	39.2649684127	38.4169592274	213.16208764	5.55073903025	891.36989154	0.00555073903025	126.500028007	22.9606867905	373.733482947	0.0229606867905	42.4699203407	7.0	24.0032174453	20589.0
2.10079060068	931.875681114	0.00210079060068	25.7314676992	5.34291504607	7.20091471471	28.5026026762	169.544729306	0.0285026026762	3.69856506248	63.1056615876	3.49248497671	0.0631056615876	2.62775190069	7.0	24.0066586953	19735.0
2.04457541683	77.5546608393	0.00204457541683	0.0799115365363	5.78956341547	123.186086383	8.37536006453	52.1752441006	0.00837536006453	3.723859543	13.7629811092	649.418918882	0.0137629811092	21.8078816816	7.0	24.0009032531	3257.0
3.8627085048	84.6746069991	0.0038627085048	11.9793874316	3.24995757524	30.2587108992	14.6025205686	832.727258713	0.0146025205686	17.0764325475	51.0868605035	35.6657407675	0.0510868605035	3.00301655025	7.0	24.0002408518	8578.0
17.8469334581	849.839649684	0.0178469334581	5.45611417423	12.9406889399	2.49891681633	84.9544380702	427.976240121	0.0849544380702	120.079663098	26.8568079822	581.386113156	0.0268568079822	23.1658170485	6.0	24.0014459968	15015.0
4.74918281839	123.3687938	0.00474918281839	0.860269745476	1.11761060613	30.3818768163	5.93931508934	307.558745425	0.00593931508934	185.443035202	23.0784813324	57.1933513071	0.0230784813324	3.29719101906	4.0	24.015588559	18301.0
17.0053081503	291.110765224	0.0170053081503	6.82583492504	32.8991199706	6.77930276838	7.37803208648	37.4116403176	0.00737803208648	0.571321165611	3.25268476613	355.372576853	0.00325268476613	0.773149524071	3.0	24.0223000653	9046.0
0.437816314012	96.2083620738	0.000437816314012	5.08389005408	2.13940085107	59.1524791556	2.33058475983	271.808357065	0.00233058475983	0.47852707251	20.9102389306	1.28678732271	0.0209102389306	4.90848567737	7.0	23.9830882072	5450.0
16.2192869054	736.270324489	0.0162192869054	1.27857130873	11.3199839024	76.0668480786	57.5306992909	50.4500793836	0.0575306992909	0.210659694211	3.30783475097	46.0493498937	0.00330783475097	1.0355540948	7.0	24.0104446858	22518.0
26.3084991707	34.3048548624	0.0263084991707	11.8685343331	6.15480713864	62.8967544348	2.14875556417	89.8753409384	0.00214875556417	0.872670665503	7.15587368467	114.764763726	0.00715587368467	1.06014287724	7.0	24.0325194017	10991.0
3.14867988238	596.140251964	0.00314867988238	0.440460438346	27.6915207796	5293.10430738	262.04017133	47.3521828928	0.26204017133	80.5329122122	3.78711461905	161.24988337	0.00378711461905	6.76082336003	6.0	24.0136406356	13803.0
9.59144550458	27.1665705885	0.00959144550458	25.6807677935	24.4700371755	7.02177016105	1.34655834146	123.950480781	0.00134655834146	1.68026012422	35.6512345164	620.805420348	0.0356512345164	25.2693292001	7.0	24.0047371615	12765.0
1.21462124461	77.7715247682	0.00121462124461	23.2226880862	0.652135201849	528.399092492	0.808161733519	9.35297824937	0.000808161733519	1.72035855103	1.72723571773	52.2816846894	0.00172723571773	8.0155320959	3.0	24.0249751639	5908.0
88.3720822619	71.4712820482	0.0883720822619	25.7660155327	45.6740305064	1.53408577841	3.07909238776	19.1373510298	0.00307909238776	0.583936538712	1.72750155195	764.021464013	0.00172750155195	0.433649609034	5.0	24.0028885362	13157.0
4.3720820095	257.694004633	0.0043720820095	6.51797499365	16.6694319231	1.57352057829	7.85671042226	68.2206257099	0.00785671042226	0.338423526046	44.050828989	450.582675974	0.044050828989	4.80950957479	6.0	24.0073431818	7197.0
16.233935992	123.016355295	0.016233935992	50.9035984073	12.4109553996	159.655166764	5.05552857987	228.598786774	0.00505552857987	8.06480380901	6.04165056985	14.1155404389	0.00604165056985	1.1761844613	6.0	23.9916799148	3654.0
130.510005533	317.383252732	0.130510005533	7.85776540735	676.024846844	101.875861665	13.9720008389	193.017007307	0.0139720008389	635.988835787	288.490069306	89.4173874786	0.288490069306	52.6964645301	4.0	24.0000078331	20201.0
48.0267343452	644.734343406	0.0480267343452	3.778782954	7.66551319492	72.9376110136	96.0299584832	304.347984243	0.0960299584832	9.97133992433	19.6109341344	623.456726995	0.0196109341344	14.5994195958	7.0	23.9997775441	13250.0
41.2757383164	269.923555372	0.0412757383164	3.47541899588	88.084896279	2648.27875821	4.24117602087	4.66918947305	0.00424117602087	2.92279295412	2.06629423075	173.814917604	0.00206629423075	6.92678636914	7.0	24.0320272867	9302.0
5.73990338295	59.2440400074	0.00573990338295	0.43125962704	1.45965395154	2.26468926413	3.65591578684	760.481416288	0.00365591578684	16.4328471267	148.54376653	136.801873462	0.14854376653	2.80494732705	5.0	24.0129084313	3671.0
16.2020673984	19.6595153673	0.0162020673984	0.372221374956	2.37457012974	41.790960282	9.14228739797	437.597801455	0.00914228739797	13.3131591354	10.6247723195	123.037286468	0.0106247723195	5.18689678035	7.0	24.0169758592	20621.0
1.68117654885	116.018512059	0.00168117654885	28.6070421242	0.549489740752	2.76106649128	4.64011648651	80.6507585083	0.00464011648651	0.793181084296	2.75764416571	54.5845520123	0.00275764416571	16.2766974111	3.0	24.0407995518	7902.0
2.99084742808	26.7196332656	0.00299084742808	0.269556792656	0.423391737777	1.06167183916	21.9501117839	846.49375134	0.0219501117839	112.835276815	15.6334186361	97.8465594731	0.0156334186361	0.223675239529	6.0	24.0392984782	20903.0
0.763562435413	206.215944975	0.000763562435413	1.89856308074	4.51405186058	24.8398301268	86.4952572544	79.059851999	0.0864952572544	31.8759208108	0.608759063804	11.5405309301	0.000608759063804	0.101377742245	5.0	24.0252586948	14036.0
4.74132235317	6.16493569747	0.00474132235317	1.13978127137	3.21155384697	560.124981967	0.951164497759	119.559942737	0.000951164497759	60.0110405921	3.91585911985	17.5056329512	0.00391585911985	1.65912062479	7.0	24.0105968485	3194.0
2.30239953119	837.780638215	0.00230239953119	22.7254266827	3.29466928835	4.25681587057	275.461453983	17.7632905471	0.275461453983	0.667107728456	1.36611270623	112.968207271	0.00136611270623	2.36557908049	7.0	23.989016378	11603.0
8.46358167737	22.5515264935	0.00846358167737	20.6411542041	38.7113019062	88.4012853376	1.44600931293	470.302043021	0.00144600931293	0.463033341963	85.6281964798	395.739259544	0.0856281964798	41.4920400039	4.0	23.9976047952	643.0
24.3405203854	24.0310843491	0.0243405203854	8.87444360424	19.8615030541	1.57576029354	44.7325355358	65.0535784217	0.0447325355358	9.10551869406	17.6459352658	66.9699661452	0.0176459352658	8.59086800701	4.0	2.7221116094	15419.0
56.2585396242	230.598107576	0.0562585396242	77.4038448046	33.7091866884	175.739856187	5.58365280954	423.154766175	0.00558365280954	3.37229993401	29.5170324673	94.7249216672	0.0295170324673	0.149277408346	6.0	24.0042159033	1943.0
6.44012872698	622.67437109	0.00644012872698	225.881907219	9.30152598394	154.04676405	26.3424268971	71.0985069324	0.0263424268971	10.7117614261	20.1444059485	165.734224092	0.0201444059485	3.62151392224	6.0	23.9980079084	20885.0
10.7321793114	39.2015087648	0.0107321793114	0.972479094599	22.3194359664	67.1318517184	1.75822018509	583.101231023	0.00175822018509	1.47220282358	180.079033352	38.947653782	0.180079033352	3.93912734157	7.0	24.0036629981	7970.0
8.79994903638	32.4224042611	0.00879994903638	9.10097078222	23.782745073	2097.10263282	35.0971539191	38.5181301814	0.0350971539191	35.3672590107	3.44671456248	211.732398376	0.00344671456248	2.21669533852	7.0	24.0000593941	15609.0
8.93498295183	410.617865475	0.00893498295183	0.681573581928	5.74665672871	625.461402465	47.9971470838	343.970266197	0.0479971470838	1.04050708044	53.3485531883	196.477174971	0.0533485531883	30.0628694857	6.0	23.9987594753	8809.0
17.6667658417	88.8803155067	0.0176667658417	15.8927768804	16.3382160589	3.54165021857	18.4904084705	217.146784468	0.0184904084705	6.74140290008	9.83963778448	471.353354186	0.00983963778448	0.233738608963	5.0	24.0182606005	20663.0
12.1086325265	8.2029225981	0.0121086325265	0.204051656687	98.4820570524	2207.09307689	1.85421697262	21.3407507216	0.00185421697262	32.5038969601	3.44156296357	701.269813833	0.00344156296357	18.5868583616	7.0	24.0103689789	15147.0
9.61061327032	142.114715505	0.00961061327032	1.47599202569	3.3631818883	5.28928387797	19.8910668256	41.1098031268	0.0198910668256	5.56575009063	1.44314136696	141.475373102	0.00144314136696	1.02258438502	4.0	24.0050533062	9965.0
18.09586083	4.42199868824	0.01809586083	1.66589004098	96.8088051745	176.309028817	68.7343278512	306.52458714	0.0687343278512	119.594896163	2.42789090445	308.077861644	0.00242789090445	0.530733635052	5.0	24.0000925229	14470.0
4.52393025304	129.1817139	0.00452393025304	54.0764989312	10.0279770912	9.83108618175	6.45663408871	292.920844764	0.00645663408871	4.56749220299	9.49935038381	16.6626356376	0.00949935038381	1.04791821271	4.0	24.0008057361	8617.0
1.73383268371	460.303530143	0.00173383268371	0.879530574124	2.03803112327	12.0454499708	19.7201705094	4.43716851112	0.0197201705094	1.09345955839	2.78686897071	343.394155632	0.00278686897071	12.3765546148	6.0	24.0277339548	13673.0
5.70555355297	30.2478171852	0.00570555355297	33.1043452106	4.16455711625	416.638611264	0.953576329693	281.485110629	0.000953576329693	35.2887772483	13.2763580808	24.4997595838	0.0132763580808	69.6255086805	7.0	24.003073214	11959.0
0.867192006567	85.9226771196	0.000867192006567	0.302292318368	0.215545470318	1.58149926247	25.6049966553	63.5530797677	0.0256049966553	8.82984081066	11.6738833916	83.5261315683	0.0116738833916	0.890920269264	7.0	24.0271738629	6651.0
1.04494682267	64.9123330906	0.00104494682267	34.7662715009	1.42452769706	576.097953089	5.57184287336	20.2326353321	0.00557184287336	16.2432325933	3.50870199027	232.420235263	0.00350870199027	47.1140529346	6.0	24.025129349	15563.0
259.886871087	39.0625092917	0.259886871087	19.5545473082	262.152655218	34.7440412295	67.6190225319	15.2068685652	0.0676190225319	5.36009598666	16.0451702455	60.9158235763	0.0160451702455	2.42346947989	4.0	1.30825115112	20.0
4.21669767773	740.127333897	0.00421669767773	15.9531077793	9.55224819414	2.30751038511	280.586882957	263.696483466	0.280586882957	4.19157282841	39.8260740283	684.296430408	0.0398260740283	6.20236543456	6.0	24.0131927095	11269.0
22.201877188	36.7919212229	0.022201877188	0.34897528106	20.6956122423	38.5416021991	1.64054490692	5.39173146831	0.00164054490692	0.410561390206	1.60172368021	704.455388362	0.00160172368021	36.2515167901	5.0	24.0298046912	8922.0
8.35226023357	570.630585172	0.00835226023357	123.739242667	20.2463960055	40.6091055054	17.3664652852	151.903826423	0.0173664652852	16.7534551602	25.9082363815	41.7790649626	0.0259082363815	2.93211365017	6.0	23.9999028997	18569.0
13.8102388927	306.735083267	0.0138102388927	153.560678902	17.5283035489	3.44397690397	7.59505973195	440.052308392	0.00759505973195	0.459860714281	20.6180043714	6.53907439753	0.0206180043714	13.2274228986	5.0	24.000133327	3879.0
238.519935371	71.5862903267	0.238519935371	0.287147068228	83.8662080081	959.542574423	2.21343327453	36.4071602772	0.00221343327453	1.44096102573	2.8666540476	975.490836784	0.0028666540476	9.44094433773	7.0	24.0181060621	1459.0
9.69758908366	303.630799857	0.00969758908366	3.49780423866	1.23559872287	5.64187155143	6.42945701126	58.3133977693	0.00642945701126	21.4924782527	6.98638171094	118.404657619	0.00698638171094	7.54682262774	4.0	24.0141500054	12891.0
19.4368197187	642.295391064	0.0194368197187	50.9069167894	140.31191293	403.296134194	21.7447061821	358.920504432	0.0217447061821	49.0651277666	8.23300197013	17.2852161176	0.00823300197013	2.12085017056	7.0	24.0034521659	16428.0
2.35720959087	34.9525566532	0.00235720959087	21.3605601168	0.324874481482	857.195270455	3.5667457192	597.22575435	0.0035667457192	8.95990913027	14.9620097516	10.5755822318	0.0149620097516	0.168332848154	6.0	24.0034041075	9288.0
23.3225461991	22.108278509	0.0233225461991	49.3917369967	3.5789372454	89.6845105438	4.74892980057	51.5288590812	0.00474892980057	0.792172709121	0.85583345143	432.527653546	0.00085583345143	17.0402132845	7.0	24.0109535672	18288.0
51.8379635705	242.186485572	0.0518379635705	12.105581034	228.125431434	990.690891338	287.655830185	35.4550452373	0.287655830185	9.33823032721	111.547210506	38.8657190747	0.111547210506	33.6719898854	7.0	1.63643415632	824.0
24.9766757194	71.2190244756	0.0249766757194	45.2829109444	52.1833083886	42.3455744311	14.5091314076	165.39794562	0.0145091314076	4.14245294728	3.24838274493	628.52550368	0.00324838274493	0.230587332983	7.0	24.0047078901	3692.0
10.4285169847	253.28482374	0.0104285169847	2.26205842068	50.7669074482	32.4437962805	36.0854513248	877.430239083	0.0360854513248	25.8596636237	54.3147629873	465.265458185	0.0543147629873	180.391006547	7.0	23.9996250913	18755.0
14.6216500959	335.370944439	0.0146216500959	9.07887994691	5.64814104675	687.697310964	8.36101094054	57.4578976064	0.00836101094054	1.05400493626	15.5526370451	309.292635291	0.0155526370451	3.14625139073	4.0	24.0085350193	11061.0
12.3235727148	663.424447905	0.0123235727148	9.09709523294	4.35108911425	44.7164594834	43.4662594787	291.104703911	0.0434662594787	2.80247265689	74.1380326517	287.273823609	0.0741380326517	8.97040429448	7.0	23.9969016412	7610.0
1.8413605342	608.26128292	0.0018413605342	12.1299412709	0.454692086165	7.0826882967	21.9598614424	103.062945964	0.0219598614424	0.454987882274	2.82255520765	2.41348171553	0.00282255520765	0.0761776233362	7.0	24.0184275382	19987.0
17.5608079996	229.917076603	0.0175608079996	5.30074447484	1.86770691111	3.94970796046	47.7389833687	372.670151172	0.0477389833687	0.596903446755	59.9077596406	637.963161201	0.0599077596406	25.7374723746	6.0	24.0157195439	20217.0
28.0172923563	432.085150457	0.0280172923563	3.98629669214	8.26151271955	155.218166404	28.6821835696	195.796833594	0.0286821835696	22.9372740554	38.8778266126	804.788492565	0.0388778266126	104.804642132	7.0	23.996837354	13925.0
3.42531601127	415.845441181	0.00342531601127	6.81875306022	4.30766154189	1741.94904199	15.9710233041	970.363943803	0.0159710233041	3.35243656834	47.4268218635	44.6505526913	0.0474268218635	1.24526181516	3.0	24.0239003143	8949.0
1.22674099249	9.67849950041	0.00122674099249	1.30157422137	1.07975039244	129.229721033	1.14918091221	265.783858569	0.00114918091221	0.961679086871	57.9881448112	30.6579785197	0.0579881448112	11.9112396094	6.0	24.005454326	3165.0
4.22955324856	147.605146178	0.00422955324856	0.4459317178	1.19788353499	1.00113682767	17.7617818787	23.8324439731	0.0177617818787	1.69940489136	4.11279753208	126.181733097	0.00411279753208	1.23730612197	5.0	24.0055702226	15308.0
9.55565253751	951.551244715	0.00955565253751	175.49210422	60.1889228668	697.079924445	63.1230875041	788.882830367	0.0631230875041	9.69726399141	38.4929008542	70.8013181272	0.0384929008542	390.301532974	7.0	24.0006794912	19744.0
10.6080869446	530.598600506	0.0106080869446	30.6863132013	12.3050605899	10.2089679534	360.604825706	242.0776885	0.360604825706	42.9208667761	15.8729242469	979.535160221	0.0158729242469	31.371590123	6.0	24.0063902602	21432.0
70.1985399671	287.784572797	0.0701985399671	150.565485807	56.6290560892	9.86871379554	3.77664847792	226.245228815	0.00377664847792	14.6088223714	26.1348669677	467.319239676	0.0261348669677	25.7723536207	7.0	23.995024334	4938.0
12.9717225823	310.526108272	0.0129717225823	22.3712922029	77.4179653892	1050.91036204	21.855757708	28.3046424861	0.021855757708	21.217096201	1.63852636253	82.2471231636	0.00163852636253	0.311914200287	7.0	24.0004958705	16158.0
2.53919514356	53.8103594661	0.00253919514356	7.95027319716	3.70711450327	1.96799123473	7.63722103207	499.865719115	0.00763722103207	0.719378629309	15.1274161638	29.2414405342	0.0151274161638	0.208235076121	6.0	24.0122931749	20951.0
4.86555170861	198.40659017	0.00486555170861	0.940811819347	1.70726353206	89.6565587114	118.832839414	71.5489316322	0.118832839414	98.0401389134	3.33942892125	734.796331607	0.00333942892125	38.4819951319	5.0	24.065016198	22868.0
22.4009975035	68.1119454026	0.0224009975035	53.7686072939	218.069126608	2.5546930823	12.3375699346	139.753321324	0.0123375699346	0.923810099471	23.2446554881	2.48056796443	0.0232446554881	2.18595335411	3.0	24.0196366166	23075.0
12.386739202	40.7899556207	0.012386739202	9.21599751245	47.5582352858	174.84293034	1.44000244912	16.1561942208	0.00144000244912	9.59986782489	14.3563415675	269.620447944	0.0143563415675	40.6796229509	6.0	24.0056175429	10822.0
8.40659694411	159.772398235	0.00840659694411	111.318284836	12.2109693815	663.881475697	5.91453409495	883.305347335	0.00591453409495	9.32030272063	44.1520811459	56.6883322775	0.0441520811459	3.08516037347	5.0	24.0100728169	22173.0
67.4012136988	171.980334575	0.0674012136988	10.3206283437	52.6319606792	20.4773510585	14.9031302504	160.284391557	0.0149031302504	5.04736607656	8.40173205353	761.43848104	0.00840173205353	151.01016445	7.0	23.9992211656	11523.0
4.43531599175	345.75838912	0.00443531599175	5.82497728723	10.9346491505	7.60873096699	72.3723231768	374.628016141	0.0723723231768	20.863480522	6.84741654345	16.8084573953	0.00684741654345	0.560699035669	5.0	24.006280152	14344.0
24.1342756533	22.4139141531	0.0241342756533	3.77748056252	27.8752100872	144.757195597	0.71714703693	67.5024695509	0.00071714703693	0.372972040226	3.45784702918	162.522510436	0.00345784702918	3.10362779156	3.0	24.0227638644	1383.0
57.6380165067	74.8474895853	0.0576380165067	3.12134493197	343.942312346	130.335584162	677.932333322	99.2787780321	0.677932333322	11.6742902681	2.87835552298	160.386141425	0.00287835552298	0.453799539311	6.0	23.9996519307	18123.0
2.01715797989	28.1317546388	0.00201715797989	1.08679302237	2.47296232074	868.908152435	10.0209220797	849.899970827	0.0100209220797	52.5200785889	5.35345156922	17.4500990341	0.00535345156922	0.218409528001	7.0	24.0170448998	10155.0
10.3816011846	227.302801631	0.0103816011846	65.0277049032	29.7113398361	195.78979255	15.1464679703	599.16970359	0.0151464679703	6.67468091843	15.2433197001	11.0662640698	0.0152433197001	17.0412291172	6.0	24.0233702371	5933.0
9.52589648882	206.182453414	0.00952589648882	38.1013250334	3.3288283564	173.459583586	27.6531882212	550.310434687	0.0276531882212	6.35125269333	12.4293028383	833.599950807	0.0124293028383	137.382116594	4.0	24.0120592881	7753.0
20.0561596453	39.3745835196	0.0200561596453	9.68397530221	109.432347108	17.5852619552	5.02098639903	105.639205252	0.00502098639903	0.314607142976	2.24517659741	250.266416934	0.00224517659741	54.1105995932	4.0	24.0107369017	14323.0
22.7181716089	162.603470674	0.0227181716089	147.630344529	5.44128705579	183.359202744	4.75947727594	371.937816431	0.00475947727594	295.61047456	46.7116360707	677.375809613	0.0467116360707	349.41096957	6.0	24.0032623201	16494.0
492.23789196	278.474635048	0.49223789196	17.195995654	50.023125483	27.1777451573	15.6885380638	283.74676553	0.0156885380638	2.82031916433	9.29686062065	584.825523013	0.00929686062065	174.296625949	7.0	24.0296949295	11355.0
2.13176445111	217.38817413	0.00213176445111	5.49237792517	0.310194294996	8.39158591313	30.1168308368	109.578211827	0.0301168308368	10.5620736509	5.72602613659	142.832480702	0.00572602613659	108.250436581	4.0	24.0035069453	936.0
5.66386347771	127.503939997	0.00566386347771	8.96607733096	33.4974579472	1.43032318447	2.79505572009	202.115524036	0.00279505572009	0.298516613086	137.599167473	560.799048012	0.137599167473	8.42434051994	6.0	24.0254799559	2560.0
1.57985757921	288.772297917	0.00157985757921	27.0399474408	9.96390526429	1.4955129525	95.1374524439	286.843552852	0.0951374524439	1.55216215322	17.3084238859	176.845818813	0.0173084238859	0.195797203588	7.0	24.0072093909	15280.0
2.38999763818	203.96643647	0.00238999763818	26.9460630075	3.36727551715	2.00279105835	26.1872784815	343.975603109	0.0261872784815	1.53550644175	1.87083045152	56.7927723449	0.00187083045152	1.9073314096	6.0	24.023371705	15424.0
33.8666501593	104.229899888	0.0338666501593	3.17923325803	195.812590219	5409.81143541	16.4752192646	692.380237097	0.0164752192646	0.736206552824	39.1548216197	576.172782036	0.0391548216197	2.77886914893	5.0	24.0121178395	12527.0
5.56551609761	371.549002973	0.00556551609761	4.91416895824	0.564806995043	83.3170894369	80.7192366209	272.685815825	0.0807192366209	1.33314935577	3.93965538885	75.0332681437	0.00393965538885	18.0552579276	6.0	24.0295941561	20024.0
97.1739090477	431.070402215	0.0971739090477	0.701620606545	49.1692448607	3.87327143662	38.5340367447	150.096950208	0.0385340367447	1.07793607163	17.1670818477	776.99796078	0.0171670818477	0.226237067457	6.0	24.0114398731	4221.0
12.9820055514	974.381093394	0.0129820055514	47.9311814619	96.3638802303	6.08490802387	26.4611163298	23.8979716977	0.0264611163298	5.58562253952	6.02462151635	721.454234516	0.00602462151635	73.2003471097	6.0	24.0100552057	9459.0
14.522069578	54.5743929782	0.014522069578	49.8078537827	1.66811743947	18.1321935781	3.52910704037	74.1619274923	0.00352910704037	1.28614111377	7.09815575361	128.248894427	0.00709815575361	1.82307915933	7.0	24.0110019537	12672.0
19.8658400274	436.639183269	0.0198658400274	38.9068625802	18.8522257427	10.5923244985	71.738300676	280.766201359	0.071738300676	4.44129499026	15.8532205214	405.949414837	0.0158532205214	1.06818108645	7.0	23.9954939442	17245.0
3.28481266	133.926174424	0.00328481266	20.3064398206	0.484870589134	10.796655034	7.10333871939	26.8333239373	0.00710333871939	1.25035465632	4.22911189894	129.146780297	0.00422911189894	0.613655985855	4.0	24.027436202	9589.0
11.511044687	150.45794098	0.011511044687	18.5490363724	43.6598778094	21.0084181702	2.83699502592	175.400818398	0.00283699502592	0.844554035936	74.2333338935	44.5074747688	0.0742333338935	60.1913794134	5.0	24.0156567183	4624.0
6.18767993581	716.708575269	0.00618767993581	84.1998964619	14.4396967619	79.1586333107	18.4569648945	750.723638933	0.0184569648945	34.7200691986	202.576163296	671.363134151	0.202576163296	2.1235333921	6.0	24.0053186269	3239.0
31.5869309018	780.64482843	0.0315869309018	16.0940700199	39.6494546222	35.3325660411	30.0918377955	355.394421977	0.0300918377955	5.66541583999	16.3927231557	466.591647548	0.0163927231557	12.0842835864	5.0	24.0034754246	9156.0
124.162493785	440.757132366	0.124162493785	190.075416186	1229.46816736	96.524555521	234.359566768	257.16340784	0.234359566768	2.72086834329	8.75791600712	711.314827018	0.00875791600712	29.9979674243	7.0	24.0000750962	22837.0
14.4841039791	966.288874815	0.0144841039791	2.51715717742	6.23726694341	2.66413819457	28.3046677458	311.394963818	0.0283046677458	5.64062632027	25.7748488761	204.404612778	0.0257748488761	2.97445355704	4.0	24.0122360572	19671.0
84.0764057338	223.78359719	0.0840764057338	6.37881049354	13.4409194418	562.277958898	8.72729986321	585.763141024	0.00872729986321	114.805590515	10.1581718595	264.918216828	0.0101581718595	9.46355160207	5.0	24.001703665	14536.0
13.0006576407	24.1209120536	0.0130006576407	1.29809762085	2.61672445242	2.403012882	2.35189993974	972.080085146	0.00235189993974	1.46796298352	61.9678054078	509.63426127	0.0619678054078	5.04700525866	3.0	24.0297545838	2071.0
5.93562081494	21.0897192732	0.00593562081494	7.18931929843	14.9458015678	49.6540191225	1.98589161784	67.6282350431	0.00198589161784	8.02655127539	3.11976081681	166.888509055	0.00311976081681	29.0310199036	4.0	24.0045924271	17859.0
19.749283176	64.8699680487	0.019749283176	4.62599234876	35.0306019477	11.4059791345	12.9048572715	742.122869198	0.0129048572715	3.95921622791	42.5196899706	279.559878166	0.0425196899706	327.844068641	7.0	23.9999562888	9282.0
651.677062235	702.884331695	0.651677062235	11.832999355	2883.58547529	230.261571667	255.165410159	275.826079579	0.255165410159	21.1824923101	5.09410135928	200.268980105	0.00509410135928	0.110227285141	6.0	24.0176817975	20184.0
671.60493355	328.647769094	0.67160493355	132.6900793	2026.0364316	1149.58970631	11.4796340642	114.554686587	0.0114796340642	131.042121225	2.4342623495	835.760279799	0.0024342623495	22.745642735	7.0	24.0046757098	22335.0
23.5612465325	55.7585233855	0.0235612465325	1.68624406273	19.0016809946	2.06610465125	16.2871554926	927.172486012	0.0162871554926	27.4061923501	15.6767431222	954.709669757	0.0156767431222	92.1511628999	6.0	23.9808447019	699.0
7.3433157603	367.500301769	0.0073433157603	44.6108877691	8.25332599384	2.67588506797	10.9541714247	27.5464318248	0.0109541714247	8.63329717871	8.46122646891	967.092485444	0.00846122646891	5.94004935231	6.0	24.0179097948	7955.0
52.596588096	161.555455714	0.052596588096	3.65645888086	6.64408819934	275.902316581	9.82380874018	426.079319045	0.00982380874018	0.765515924066	36.0203838038	314.099494107	0.0360203838038	1.56380460525	5.0	23.9833537174	16469.0
2.92639850184	56.2636100892	0.00292639850184	11.0679615061	0.674492903504	922.634575892	0.824059615615	5.98823563889	0.000824059615615	0.0528423076917	0.514075187576	6.69755096541	0.000514075187576	1.20223441089	6.0	24.0257450108	19196.0
4.57905575135	13.7903126268	0.00457905575135	1.0823697977	0.990020276809	1158.1509918	6.52667238707	165.264375115	0.00652667238707	11.7777785669	1.86794599894	198.028122366	0.00186794599894	17.556343825	5.0	24.0175325424	10257.0
7.69792004866	7.67858817157	0.00769792004866	12.8701868757	14.1477268079	9.18608734177	1.58381889742	342.01385061	0.00158381889742	25.4639359559	3.31397400688	429.109620441	0.00331397400688	1.86393481581	5.0	24.0047533022	7536.0
4.67096258622	686.963176498	0.00467096258622	0.443947717386	6.56954489612	189.593372351	60.225943917	26.921708749	0.060225943917	6.097121678	7.96403866328	499.66828455	0.00796403866328	3.06849935813	7.0	24.001880118	5447.0
4.66224743349	160.541292539	0.00466224743349	13.5536260908	4.05127793795	52.5322411344	15.4183362219	55.994155022	0.0154183362219	80.1165182032	5.70678518286	838.176458363	0.00570678518286	17.1906412066	5.0	24.0107625949	10343.0
9.55305717757	41.768262078	0.00955305717757	53.8472774302	23.2853029346	5.74977562528	6.73447045379	634.462665722	0.00673447045379	72.3743558611	9.90220392544	33.5507540077	0.00990220392544	5.77418859817	5.0	24.0076161994	10748.0
1.29876226408	276.445394116	0.00129876226408	7.945160681	0.873866385684	1.39736548389	7.73543455073	27.5677860095	0.00773543455073	8.71687446828	1.79558788149	5.58745147981	0.00179558788149	1.10480616767	6.0	24.0068014682	8187.0
3.07770131151	216.621930586	0.00307770131151	3.23749582357	0.511001565883	253.556265298	5.90239962183	126.455099212	0.00590239962183	0.421347392665	15.0158446921	18.3793461103	0.0150158446921	19.5505466384	6.0	24.015851339	16045.0
2.18325006959	902.853849793	0.00218325006959	1.32412742867	5.45822824149	93.8899082932	96.5040256096	449.755332729	0.0965040256096	94.013837523	41.0820070695	71.524384917	0.0410820070695	101.466196386	6.0	24.0083216953	15427.0
35.9776732562	937.009307378	0.0359776732562	21.0572550536	14.2045275698	3.04171665765	125.103504763	538.232382216	0.125103504763	24.8866355187	28.8702968073	953.241232457	0.0288702968073	466.1680803	7.0	24.0000067234	8449.0
16.8629939134	76.0394723859	0.0168629939134	3.00474662668	27.4635617025	152.519266457	29.4759163599	93.3255874996	0.0294759163599	0.892226892212	10.1149517465	283.436498713	0.0101149517465	0.820461060272	4.0	24.0166529187	9927.0
10.0518418734	35.9234693974	0.0100518418734	29.3509772405	6.20520682218	2.45488852135	1.11712705711	439.156450828	0.00111712705711	2.97034086678	45.7559088524	115.159014327	0.0457559088524	2.41704398854	5.0	24.0253402704	3447.0
81.643198636	144.703523278	0.081643198636	10.9476796749	26.7039067071	365.868916587	8.78931287023	274.271179977	0.00878931287023	0.366595909108	16.4527035432	189.563906788	0.0164527035432	20.5642901997	6.0	23.9952509684	21541.0
14.9402132533	85.2054547589	0.0149402132533	65.8939407837	47.4861453762	11.5405217423	2.80093140962	286.89030699	0.00280093140962	0.326261111246	104.870906798	961.433211918	0.104870906798	13.2510434078	7.0	24.0115545284	6120.0
1.2023339233	476.558444782	0.0012023339233	2.39040157557	3.96150133808	36.3516968911	68.3476068042	246.83507418	0.0683476068042	0.195036257227	28.1123126946	11.1098137788	0.0281123126946	1.00226983178	7.0	24.0079540905	5838.0
14.5163302847	100.643425847	0.0145163302847	30.4651729474	9.42319070555	270.13659848	10.4616832993	255.062817544	0.0104616832993	13.8996436165	13.926516673	154.549416554	0.013926516673	0.90591073529	6.0	24.0001275874	16886.0
3.32055242542	26.4431932759	0.00332055242542	1.91822376975	0.789682652465	7.09512878463	6.20569738082	39.4680968243	0.00620569738082	0.503359079888	2.07401625722	55.0222057107	0.00207401625722	4.27431042857	6.0	24.0190388727	8038.0
6.48114555224	65.581598332	0.00648114555224	201.58772008	22.1250042026	11.1358156723	7.39529378034	322.971074358	0.00739529378034	3.54814774866	11.7834594119	38.3102004332	0.0117834594119	57.5986847296	4.0	24.0007598878	2195.0
33.2481827832	8.24325607008	0.0332481827832	0.620314103742	6.9550015415	65.47643273	1.58368370957	26.2863133563	0.00158368370957	9.08398271644	1.09248182526	551.397705113	0.00109248182526	12.9444282879	5.0	24.0011592303	18390.0
3.61441717183	26.1699327712	0.00361441717183	0.468870921355	3.52597402216	15.7976458544	0.581481739755	1.99668328927	0.000581481739755	0.272399099651	1.68509894664	339.235607986	0.00168509894664	28.8574633645	5.0	24.0670439507	21965.0
15.8907153772	30.6524748878	0.0158907153772	23.7883920203	3.73121327344	4.18302259984	0.958238354941	17.4141442763	0.000958238354941	3.55491060478	4.06061714179	192.68951297	0.00406061714179	62.2131178401	6.0	24.0175331986	18398.0
68.4887760988	647.422300203	0.0684887760988	266.342310257	13.1535553841	230.911253258	70.7995049068	279.602005812	0.0707995049068	1.19564374009	9.26053882373	825.00568698	0.00926053882373	4.90894756753	6.0	24.0039037176	1925.0
6.58501867411	34.5816702238	0.00658501867411	0.663031799357	1.48210927852	118.73935635	33.3959209943	98.7897588076	0.0333959209943	1.77693816507	3.66437027093	242.23913328	0.00366437027093	3.90457039461	7.0	24.0551858406	10174.0
2.64833867807	109.364987312	0.00264833867807	3.82848484174	6.09236981278	1.88778283065	12.8431510782	155.004518103	0.0128431510782	0.866057308999	12.1897508361	77.5578116172	0.0121897508361	5.2879614221	6.0	23.9995659584	3415.0
8.66579854209	113.343743999	0.00866579854209	16.9496870646	3.89358058805	66.8869719919	35.5834482173	419.630996746	0.0355834482173	9.41484910986	10.1535195596	98.6692679013	0.0101535195596	0.978859251228	7.0	24.0054699379	993.0
1.57787454765	5.64582990523	0.00157787454765	44.2645152436	7.43770513872	175.339217856	8.04066264476	3.21000471932	0.00804066264476	15.1602267642	27.0372749889	9.78656643007	0.0270372749889	57.9109121329	7.0	1.2669357372	13724.0
55.7756008017	684.919957564	0.0557756008017	0.442183085092	7.74822978411	1068.49745992	59.6324168338	17.1292825715	0.0596324168338	2.43281497909	4.07376171769	805.512214783	0.00407376171769	4.82202351814	7.0	24.0017502721	5514.0
1.30266668816	463.494526847	0.00130266668816	1.81706277479	1.33804402614	10.7338801409	213.697765849	41.1371641531	0.213697765849	14.1682524802	1.38176188215	59.5649852693	0.00138176188215	13.4600440207	5.0	24.0015266629	11082.0
5.3091476663	43.1625992945	0.0053091476663	5.47547322298	28.4050848684	102.059758175	8.39816296209	36.6412309405	0.00839816296209	21.1341285482	7.56540018947	592.357282793	0.00756540018947	289.249222979	5.0	24.0000014016	9168.0
19.822623904	3.14678139011	0.019822623904	24.2562352916	42.675043588	1574.07963192	2.38989569968	153.464660433	0.00238989569968	78.2333774538	5.81154277647	453.320741175	0.00581154277647	1.09792057536	6.0	24.0115851926	21156.0
1.37026630071	33.456772362	0.00137026630071	0.252013704478	7.68276233134	1.3105154095	6.60431074019	818.416249221	0.00660431074019	32.4739328393	42.840546193	237.406669725	0.042840546193	10.6919755705	5.0	24.0061232075	19377.0
0.934485256054	908.929697649	0.000934485256054	3.76879003411	0.0974031676873	1.88661972047	12.1771334731	286.061768366	0.0121771334731	1.75703577882	27.9816267672	6.86993486962	0.0279816267672	23.9408052971	6.0	24.013530149	1658.0
1.47990164118	14.8020137063	0.00147990164118	0.12412372408	4.65305788718	221.818220812	14.2773006739	679.786865342	0.0142773006739	58.129112485	13.4197670269	79.6754668757	0.0134197670269	0.745200775543	6.0	24.0685785119	11488.0
34.1979829978	74.9348791715	0.0341979829978	2.44930173682	6.43279244384	10.6427914924	13.1918418906	10.6672914839	0.0131918418906	25.3580865854	0.623433026968	711.374249377	0.000623433026968	10.9503762278	6.0	24.0004068575	15943.0
137.077721817	77.55938902	0.137077721817	26.559258886	14.1584138031	1.96940740722	4.20259562846	191.400958332	0.00420259562846	2.69800544678	7.32157163358	258.871125667	0.00732157163358	13.7658360877	6.0	24.0033299547	3283.0
55.7187830631	81.7375301027	0.0557187830631	32.9226214839	40.6169656641	22.9178489559	1.12051202194	48.5877254667	0.00112051202194	0.76862744314	1.97736013663	172.869231927	0.00197736013663	23.2733998014	6.0	24.0026310736	13602.0
30.7862892907	31.2556419662	0.0307862892907	37.1885959462	16.813148522	69.2467244624	0.788646387592	358.224673878	0.000788646387592	21.4923483819	29.6953706098	145.45710081	0.0296953706098	0.842183912265	5.0	24.0014120072	1763.0
3.33758171204	61.9901242476	0.00333758171204	10.4853449308	1.83858687745	2.83070199126	22.395797502	396.818594942	0.022395797502	3.41350654801	4.1664085972	70.7705230377	0.0041664085972	0.170991128344	7.0	24.0047408306	17090.0
82.2281517441	9.01683936062	0.0822281517441	1.33277164036	12.5877849008	9.67668973497	1.59084161352	10.9584320811	0.00159084161352	0.72795803871	0.695151035664	895.321405595	0.000695151035664	1.12959985753	6.0	24.0072798674	11527.0
0.855129198776	51.1320546097	0.000855129198776	24.1179029356	4.78588631018	6.69911394441	0.841168175485	9.42205645577	0.000841168175485	0.783474141893	3.5856673748	253.771223504	0.0035856673748	3.54074676841	4.0	24.0340761999	10164.0
39.6045315655	35.4918698791	0.0396045315655	4.92232794591	11.386387411	261.805966338	0.923938611768	930.35219141	0.000923938611768	0.595383873276	172.260363351	330.285652201	0.172260363351	0.521798019462	4.0	24.0147361616	16242.0
17.4436130575	183.59790936	0.0174436130575	4.33141332319	7.48328798698	71.2979136503	12.6264914286	244.76059233	0.0126264914286	1.40738081514	8.89564297788	17.1954846327	0.00889564297788	0.615045989795	7.0	24.0154912637	3805.0
4.95453534806	338.142701494	0.00495453534806	1.69253316191	41.5757854534	470.355467843	29.5119431037	981.856890238	0.0295119431037	15.9590219251	35.0809182867	56.9226985421	0.0350809182867	3.59071091155	4.0	23.9962357816	1694.0
6.0578004507	465.511080798	0.0060578004507	2.13350597628	1.08745417304	6.12814008657	6.30452445361	5.39414674745	0.00630452445361	0.485684712409	3.60851707355	331.087836345	0.00360851707355	37.8575221675	5.0	24.3624965364	16527.0
17.9985348774	870.530851342	0.0179985348774	185.009293332	1.80958284131	282.292391114	14.8309126952	519.556194536	0.0148309126952	73.4914517471	207.856853894	988.517115464	0.207856853894	172.317647124	6.0	23.9844810839	1991.0
0.813739388911	55.2665193913	0.000813739388911	13.3479951421	0.954679031064	1597.41915635	6.2771906236	16.9378943776	0.0062771906236	43.6248229867	1.58824697564	120.496390337	0.00158824697564	7.50987360436	5.0	24.0458140517	2681.0
7.66032963305	90.955807761	0.00766032963305	1.53840158393	3.09161518321	848.160554211	28.3753971158	957.916403606	0.0283753971158	6.11810915901	31.7355456678	92.3606621835	0.0317355456678	63.3550534407	7.0	24.0031648591	10169.0
9.06156659419	482.825249316	0.00906156659419	68.2648614953	1.53450266005	540.258419797	2.75662305916	26.1428447598	0.00275662305916	11.7877237443	2.82257286611	36.6102448467	0.00282257286611	13.4215940743	7.0	24.0037717087	17713.0
38.1126325424	224.838397254	0.0381126325424	5.9518813216	221.7681559	118.196904502	12.9511226432	75.7973211986	0.0129511226432	1.18978740785	6.1735113368	628.463061663	0.0061735113368	2.9387400719	5.0	24.0148697737	19531.0
35.6519509114	760.633012059	0.0356519509114	11.0168223294	4.56935042873	23.6559891686	172.776312316	100.144868387	0.172776312316	3.36712854547	13.6960207423	826.592040288	0.0136960207423	0.574988457356	7.0	24.0159050171	3371.0
15.5227940835	110.952784637	0.0155227940835	44.5343409706	118.135640575	439.025944702	3.73918101307	955.232929029	0.00373918101307	26.1693236464	15.8071397481	327.771319751	0.0158071397481	5.40038901339	3.0	24.0054278173	5763.0
54.5898121247	989.672258999	0.0545898121247	143.378843198	18.0243038507	1.33408106982	36.117930202	196.696094375	0.036117930202	125.207591777	5.36662936208	158.383167695	0.00536662936208	1.30571573102	7.0	24.0010956951	16225.0
4.79651032885	50.6805571663	0.00479651032885	0.432486417969	31.8802433386	179.218446052	2.56579294528	474.744836681	0.00256579294528	2.00882327591	249.122527371	67.4719428432	0.249122527371	22.4689868202	6.0	24.0117212907	19842.0
0.985405246448	96.8583006983	0.000985405246448	27.6159019992	1.52846725907	2.85784129184	0.849873091828	228.508477503	0.000849873091828	7.42261259115	32.320582705	22.7314019663	0.032320582705	3.83265812942	4.0	24.0307145835	4280.0
14.2743739591	528.261252049	0.0142743739591	3.79341014004	30.5329960285	1.16345601057	15.9977264015	451.261226725	0.0159977264015	0.523934302365	65.2225786118	323.594783722	0.0652225786118	134.164320982	7.0	24.0107347589	4130.0
1.17735171884	248.623226369	0.00117735171884	38.8841744654	0.200031628759	1.07713373308	3.46319624962	898.655353222	0.00346319624962	61.1872818764	202.364292818	236.459266774	0.202364292818	78.2354311405	5.0	24.1096382726	8046.0
14.90207842	269.240266129	0.01490207842	469.081347565	2.65983215051	1108.36911001	30.0849546219	113.057709714	0.0300849546219	12.8236674234	18.7757653188	388.032697983	0.0187757653188	0.915659560537	6.0	24.0090944535	19558.0
20.3682031518	57.7622441443	0.0203682031518	35.3812649064	5.47578079535	10.745732176	8.97709026327	492.815199472	0.00897709026327	1.80660152885	8.66624293979	451.333636156	0.00866624293979	91.9810244757	6.0	24.0038364993	14000.0
4.35173709378	137.08438599	0.00435173709378	0.245228258436	14.1558515894	1967.71397708	30.3708888729	12.0974757427	0.0303708888729	2.84096973336	1.1176970038	66.5832108087	0.0011176970038	0.507407202681	7.0	24.0125631396	12548.0
8.1747875578	18.4179481658	0.0081747875578	23.6762484558	1.04346298701	1.59765791717	2.58328327593	10.8580072978	0.00258328327593	1.10304817697	3.57470600723	552.041206904	0.00357470600723	17.5872652612	6.0	24.0163713884	994.0
42.1177530126	373.765152525	0.0421177530126	10.8931509874	125.091890451	39.7092311894	5.48894752064	111.879773123	0.00548894752064	2.54668905058	4.08916069204	789.288970249	0.00408916069204	0.631528030517	3.0	24.0302566686	11263.0
0.613879071652	362.590518336	0.000613879071652	11.1741324477	0.283294329902	21.6638601004	38.5371284927	81.6775754378	0.0385371284927	3.13868667064	11.5784650712	12.6484039821	0.0115784650712	22.4315500388	7.0	24.000199502	4506.0
17.774676303	702.80205203	0.017774676303	14.9277119918	42.6642334333	1.01345488945	19.7158826148	260.608233416	0.0197158826148	40.9150240441	13.3146902325	347.180350734	0.0133146902325	0.46878744063	4.0	24.0098726776	11327.0
4.61955962411	39.7026494657	0.00461955962411	4.59995233188	15.394679395	21.3319224833	10.0611281965	49.885449001	0.0100611281965	1.06119748395	2.67210598705	165.560063039	0.00267210598705	0.24410125562	7.0	24.0006374674	15695.0
0.871402910093	73.7189585343	0.000871402910093	34.6483252453	0.100363136615	5.52155140311	12.7249802095	205.689105431	0.0127249802095	2.32557124944	3.42112582937	8.17680207944	0.00342112582937	0.129195991109	6.0	24.0110657479	1059.0
5.7326952359	416.573929627	0.0057326952359	29.4911892516	3.24676851097	844.558752584	28.5679212348	412.674338939	0.0285679212348	0.481612141796	41.6557240191	42.834348888	0.0416557240191	6.80755964657	7.0	23.9779821244	4578.0
0.71293155483	14.6877584874	0.00071293155483	8.45095119181	0.350987800707	229.452331051	1.45649486028	794.567618845	0.00145649486028	2.19266286153	9.76636551844	3.39132991748	0.00976636551844	0.364991266241	5.0	24.0312557065	15907.0
14.9283166094	18.4993608261	0.0149283166094	83.4602808771	29.7969918036	23.3999986899	2.07048661091	350.997530515	0.00207048661091	17.9573100608	10.3638657502	367.318669785	0.0103638657502	4.59867718455	5.0	24.0224540795	1066.0
11.230724494	1.42509292106	0.011230724494	0.426408389692	3.95376335696	5.8362153081	0.676151820668	258.258352496	0.000676151820668	2.34088347698	3.97695307334	268.392099606	0.00397695307334	1.27545886187	6.0	24.0078480933	13906.0
0.530757978165	12.0916892589	0.000530757978165	10.4346401535	0.82701442258	28.6339184543	1.11383763067	91.4396468548	0.00111383763067	0.295933689867	11.0749266271	5.10626172374	0.0110749266271	2.13178896671	7.0	24.0095708274	20207.0
1.81949734884	5.86015431848	0.00181949734884	0.521074213474	4.71646702683	12.3000026969	1.02781602649	15.6736174147	0.00102781602649	21.3635481245	0.829685208242	54.8088929316	0.000829685208242	0.315435109036	7.0	24.0083700585	17752.0
16.2547825094	138.27055555	0.0162547825094	29.3763711127	29.6618977881	16.3843001986	6.12930429425	216.402084796	0.00612930429425	5.78344749632	25.9814453793	312.966962805	0.0259814453793	32.8577792769	7.0	23.9933842475	15461.0
3.04092992245	129.607987631	0.00304092992245	0.219857116972	1.41247624438	704.641322636	6.36177831983	6.54112121948	0.00636177831983	0.475095554241	6.02298393539	87.0120753747	0.00602298393539	9.925592999	7.0	24.0216207275	14235.0
8.73184717089	761.271321878	0.00873184717089	2.01959224057	1.08588885217	310.250077409	69.1619928468	39.8954008036	0.0691619928468	0.935116425811	4.33074503095	183.311858072	0.00433074503095	43.5195662965	5.0	24.001543565	18612.0
3.20826159538	20.3777776871	0.00320826159538	8.68242486033	21.2735443122	9.15245008115	2.37939245984	52.0270848831	0.00237939245984	11.2366835311	2.01783145411	15.5675092789	0.00201783145411	18.0491685761	6.0	24.0084766933	1181.0
2.09663294825	881.623138705	0.00209663294825	4.87044728346	1.51279963367	7.64422984753	44.1921043805	408.787128117	0.0441921043805	3.95331566962	131.063227762	61.5157334594	0.131063227762	1.56146432764	6.0	23.9984307326	8013.0
16.1838244488	719.914744702	0.0161838244488	38.6887800469	41.8930338726	12.5287517341	19.3011985279	420.500458854	0.0193011985279	102.677239287	11.0882906091	114.337027933	0.0110882906091	115.611518689	7.0	24.0005672364	21703.0
2.76550321354	180.499228517	0.00276550321354	20.5369220809	0.46856369688	53.8686994783	5.10907357811	233.695737592	0.00510907357811	2.16590450851	10.5264261704	4.52491367391	0.0105264261704	3.8019195286	7.0	24.0048504844	11755.0
52.6514236112	46.9146676438	0.0526514236112	1.21138280571	208.64278898	322.435816687	7.40068695631	140.535108487	0.00740068695631	89.724146755	2.93256792036	468.422469256	0.00293256792036	0.376450811873	4.0	24.0001862815	20447.0
65.8433913753	15.4571480065	0.0658433913753	0.508874913574	27.332725316	65.4517987528	3.32271632107	311.1296724	0.00332271632107	4.60373036678	10.9278395758	912.811128373	0.0109278395758	1.30636354627	5.0	24.0280197593	11220.0
37.0533002553	754.365400967	0.0370533002553	377.664022265	12.917917208	6.0422151295	22.6658072586	513.129012846	0.0226658072586	10.6367907817	83.9470939618	365.863936375	0.0839470939618	7.44814206911	7.0	23.9993848274	7877.0
16.9695216442	359.866321454	0.0169695216442	18.7838120384	2.09994297732	1029.69134502	124.504850578	289.830064443	0.124504850578	26.6015942508	37.7934942023	571.019653396	0.0377934942023	22.0461899667	6.0	23.9955838019	18431.0
3.41481418583	86.2046895036	0.00341481418583	3.05643545647	0.528256705499	3.09445475923	1.05197409846	2.09290620894	0.00105197409846	0.0791342564146	1.47220403582	82.5750566	0.00147220403582	3.59865797693	5.0	24.0422273204	21395.0
6.75214466224	447.125317107	0.00675214466224	3.83220213597	4.61295962615	7.71666204399	5.15449225342	96.2162631199	0.00515449225342	1.48588866023	18.2543756358	61.4345894837	0.0182543756358	46.5357589949	7.0	24.0063494696	3583.0
4.02454931677	12.7475412597	0.00402454931677	0.975790517475	5.26528031477	834.256652013	1.46896511025	834.26584431	0.00146896511025	7.36714847004	53.2109173982	23.3706981103	0.0532109173982	10.9204379163	7.0	24.0296560593	11162.0
0.902159230987	212.913717836	0.000902159230987	0.824283772263	2.79346262451	123.552163217	3.15539168072	1.98464711605	0.00315539168072	0.0663494452316	0.823237182986	14.6380577144	0.000823237182986	18.1495311359	5.0	24.0315157383	6365.0
6.1291187619	281.9514724	0.0061291187619	20.5556128019	40.882681863	361.958158695	6.85130175859	747.818387081	0.00685130175859	38.3577813701	1465.63261323	327.371414818	1.46563261323	6.60009585313	6.0	24.0254696717	22804.0
9.23989341268	986.079505475	0.00923989341268	17.4975990665	1.3890390211	364.50309158	17.6987377651	379.870009714	0.0176987377651	5.67138520855	19.2122620593	32.8624205109	0.0192122620593	0.820006685836	5.0	24.0249335344	11585.0
1.26003139811	96.0130327386	0.00126003139811	6.78452212462	0.144905177324	1.71815279729	4.03392977681	90.9432637646	0.00403392977681	17.2514010542	30.0225246062	16.9462520474	0.0300225246062	2.49415551065	7.0	24.0050338756	12793.0
12.6949828445	27.2887379355	0.0126949828445	2.53099102831	77.9004160684	9.03614723705	2.04501755715	98.9777910548	0.00204501755715	2.23826853105	6.58727132806	548.214729051	0.00658727132806	0.828455076692	5.0	24.0292939845	7385.0
8.55195202732	181.788882892	0.00855195202732	3.56325379843	31.1731822506	212.675628329	9.92557487432	15.6387596296	0.00992557487432	5.51660580775	4.16698599942	117.972455562	0.00416698599942	33.9296569796	7.0	24.0004135566	7306.0
8.31175742161	143.010213031	0.00831175742161	2.57742972636	6.77495532572	33.1409816455	10.1607133895	31.9707400043	0.0101607133895	0.924836285906	3.8436906776	108.934142806	0.0038436906776	2.10741110969	5.0	23.9997820851	14692.0
1.76549765994	45.7390401625	0.00176549765994	15.8329858121	3.86533730487	22.2125104066	2.55011967229	230.051352014	0.00255011967229	0.290665836284	29.4888354156	10.1760666962	0.0294888354156	0.30445924131	7.0	24.002210954	17821.0
0.339880118014	28.964374703	0.000339880118014	0.200636225135	2.83945127299	15.4402671238	1.07361810142	3.18738061855	0.00107361810142	0.266078183194	2.86547433451	108.722084665	0.00286547433451	23.6835125656	6.0	24.0328921258	16310.0
3.43254188837	68.0601193244	0.00343254188837	10.3940043609	15.0044017583	1318.25427126	4.55715953586	6.83988448973	0.00455715953586	30.1020467997	1.88518606927	309.658078928	0.00188518606927	28.2516827549	7.0	24.0026791464	20457.0
1.25804379662	26.8234891982	0.00125804379662	0.110269472804	0.835404858556	18.1171798832	3.84103968214	388.688460978	0.00384103968214	0.726476423599	139.869164245	16.5959004168	0.139869164245	1.91300817671	7.0	24.0431278286	14711.0
3.30387095468	496.155346725	0.00330387095468	1.18109837036	16.9158925954	2.83963673459	70.3506197106	721.869519631	0.0703506197106	10.1694355096	7.28385385602	84.0287588614	0.00728385385602	1.15463984884	6.0	24.0587487692	10700.0
18.1324912758	357.964750762	0.0181324912758	3.88239418531	7.22489015849	26.4240632909	106.79654622	699.712387018	0.10679654622	90.8743710451	2.94193653114	554.03800266	0.00294193653114	5.37483606191	6.0	24.0333679322	13783.0
2.2141690483	14.0168187237	0.0022141690483	37.326603502	1.31700897089	79.2946105891	1.33447988881	883.304685724	0.00133447988881	4.43180437416	145.705455442	354.092771288	0.145705455442	2.9685247002	6.0	24.0200253526	287.0
7.69635199187	31.919731026	0.00769635199187	0.816658500205	34.8403325024	635.852943434	19.831442006	496.242409761	0.019831442006	60.711927901	1.99019427339	148.000040122	0.00199019427339	0.364387997951	7.0	24.0348140239	7077.0
3.88847001529	595.755783813	0.00388847001529	0.397676383221	3.15952073917	1.6589297213	47.35224128	5.811768592	0.04735224128	0.235289639194	2.28633685739	380.32457773	0.00228633685739	45.9576085417	6.0	24.0091562408	9348.0
6.23412659179	92.9973931702	0.00623412659179	26.0476769787	34.2567161002	13.2233537669	9.67341281269	103.898015758	0.00967341281269	0.273735189738	6.18778786226	41.5059514618	0.00618778786226	0.47271552839	4.0	24.0119599422	8538.0
5.46812123203	995.724211898	0.00546812123203	2.45025267496	11.3434970882	14.5923117113	17.9950427216	464.672066882	0.0179950427216	2.56093459082	142.957400657	19.1534316489	0.142957400657	2.45751141706	6.0	24.0019845089	12340.0
1.95941327736	883.407396537	0.00195941327736	53.6815847667	13.1218639663	249.426420402	85.8454617331	138.637890712	0.0858454617331	7.27390920135	31.2065156138	47.9279407639	0.0312065156138	5.46267900043	7.0	24.0065334897	21948.0
39.5416965882	458.653266929	0.0395416965882	50.2629323568	11.7868755342	8.16545269975	2.12767345771	541.456857102	0.00212767345771	0.463430488161	33.669383215	117.930963823	0.033669383215	2.72475206774	7.0	24.0268745585	6564.0
6.76330633786	432.838883735	0.00676330633786	1.80778807827	7.7542871256	2.72000955423	138.071595726	56.6951555754	0.138071595726	43.2276198781	4.74997097199	579.647476514	0.00474997097199	12.0368598771	5.0	24.0278735969	19254.0
5.30085682501	107.293118964	0.00530085682501	0.844227924827	9.01619771155	77.3942332841	16.0520355039	82.8108038927	0.0160520355039	92.5350083622	7.62400066977	297.612774264	0.00762400066977	17.9929096336	5.0	24.0000417241	6995.0
1.92509779374	284.912236713	0.00192509779374	1.69083876958	0.619315305561	332.628310106	58.7143989587	46.5031689783	0.0587143989587	65.1159612505	2.34561686017	62.1140178054	0.00234561686017	23.7308979879	5.0	24.0015747507	5427.0
4.55421277797	97.3571998702	0.00455421277797	32.9450308175	3.76774820612	27.4026052127	8.38075783177	4.62469524816	0.00838075783177	2.20565539721	1.67583485357	755.400090815	0.00167583485357	18.8752480476	7.0	24.0124829138	22788.0
18.8471960008	14.6409600256	0.0188471960008	16.0088765155	11.0045465767	40.5023308203	1.928554827	48.885342937	0.001928554827	3.2397654046	2.34095064502	210.786964391	0.00234095064502	136.675873823	6.0	24.0219233721	10890.0
15.631323534	14.156326706	0.015631323534	0.075727036988	27.5135981453	63.2232724687	1.45574135172	13.924883642	0.00145574135172	2.02712820213	3.80299911792	976.935668592	0.00380299911792	0.927901377845	7.0	24.0048728308	17080.0
22.4612554048	14.0592987226	0.0224612554048	2.10017192893	16.827651786	8.09611040926	13.0991775276	372.108295346	0.0130991775276	6.65728715667	34.0840529612	986.018809034	0.0340840529612	2.54698080036	7.0	24.0197153182	2957.0
143.041970393	15.2560129524	0.143041970393	3.25652798577	1158.72466992	334.525852676	6.79456353084	429.62942563	0.00679456353084	6.14495618377	18.8435562823	273.803225109	0.0188435562823	5.85976140274	6.0	24.0017991569	15790.0
14.3933137468	8.90651634	0.0143933137468	2.81894326591	2.64035996958	1.36352466601	2.37582082808	550.344099829	0.00237582082808	11.786630484	17.9350447186	229.384205946	0.0179350447186	35.7790177242	6.0	24.0029377468	17095.0
3.3833160069	46.2849604723	0.0033833160069	0.209124545718	11.5447104517	12.6409549984	48.7112617729	152.156826459	0.0487112617729	22.4617389175	10.725616425	811.472450158	0.010725616425	1.12795181226	7.0	24.0272312164	7747.0
12.2345664226	413.678361587	0.0122345664226	45.4193229185	56.4855603329	1.81379847646	6.91400973204	51.5689178682	0.00691400973204	0.225335810651	12.0054906681	243.511430743	0.0120054906681	0.655265244506	7.0	24.0179542398	9031.0
6.84682930656	239.240161778	0.00684682930656	5.34176377836	19.0126999508	3413.87058465	14.9164314158	49.0669939475	0.0149164314158	0.64341886659	14.848178559	166.816723449	0.014848178559	0.538930043409	6.0	24.0075346162	14175.0
3.45970670334	124.354601053	0.00345970670334	5.41470287088	0.385487505532	5.60595427208	18.3580472018	600.785239622	0.0183580472018	0.665124486137	112.506181006	114.812124582	0.112506181006	16.9822597177	6.0	24.0020729149	23051.0
14.9467731774	435.97198591	0.0149467731774	7.90026043163	12.5217680336	431.090769451	49.7821139078	949.818479175	0.0497821139078	137.21335747	42.9449576117	147.197863725	0.0429449576117	19.7100765675	7.0	23.9999891513	8395.0
111.711922112	194.645360583	0.111711922112	172.42584714	132.353724539	654.416667809	15.905957746	425.121544379	0.015905957746	53.2067771432	6.19287461159	112.049308078	0.00619287461159	1.61708901842	6.0	23.9690416117	21838.0
4.06748389119	500.913548004	0.00406748389119	0.289765339123	31.5155186938	2312.52694635	52.559682459	293.80255844	0.052559682459	8.02916663607	58.0473884172	192.373713985	0.0580473884172	6.75075603183	6.0	23.980541946	4628.0
33.4030756248	9.0131569395	0.0334030756248	0.809983048145	14.333334871	3.13562624228	3.77150940927	351.581950582	0.00377150940927	67.7507961735	2.34571389596	990.496425171	0.00234571389596	60.738493286	7.0	24.018305689	3455.0
7.85540500162	56.6758857536	0.00785540500162	117.043712668	62.572819528	248.124776324	19.8103281632	305.712012661	0.0198103281632	6.63842729092	13.6664976201	203.747015007	0.0136664976201	0.353089721021	4.0	24.0377757887	12353.0
4.42141518524	55.4319204575	0.00442141518524	1.21535758184	3.23522718391	13.5304174478	2.86464393575	692.739410212	0.00286464393575	0.184161315573	197.817293538	146.554826138	0.197817293538	22.3890669808	6.0	24.0303633102	10725.0
35.2271222025	255.563641289	0.0352271222025	13.6732348323	306.601043246	53.6636222454	18.8369036309	57.9366022452	0.0188369036309	3.00761384696	2.87315753899	424.875124196	0.00287315753899	52.7914895585	7.0	24.0001562739	21628.0
0.621207670527	158.241108222	0.000621207670527	0.0480015377255	1.69877474374	34.8231072071	31.2513089177	40.0892092457	0.0312513089177	18.3468673306	6.74743700581	66.7065682869	0.00674743700581	1.77640693986	6.0	24.0261922264	10898.0
61.5377861432	389.006338712	0.0615377861432	7.95833112342	8.69442470112	518.958754319	9.918272003	247.717865252	0.009918272003	0.548792090984	13.8907169003	131.78703665	0.0138907169003	1.49960736197	6.0	24.0044285303	16058.0
57.2631571622	182.111078113	0.0572631571622	40.181689815	11.5907797728	24.702457502	16.9563476387	153.856794042	0.0169563476387	31.6691577077	7.34411792762	983.236952241	0.00734411792762	20.7408665514	6.0	23.9857342717	18682.0
3.73792021039	944.92873095	0.00373792021039	7.74726126938	3.76195931507	1529.09043415	88.7805191955	866.610181228	0.0887805191955	4.37906707223	120.208545558	243.614437829	0.120208545558	121.448250228	5.0	23.9882170872	6607.0
6.70326135633	219.952479549	0.00670326135633	5.5228572207	40.2319167303	31.8971298338	16.8652056604	849.022795813	0.0168652056604	149.526496798	30.1629049261	97.9125237918	0.0301629049261	14.3318982952	5.0	23.999721191	13287.0
4.65608112028	57.094126336	0.00465608112028	9.34485776709	7.50114128039	675.331714687	16.2393560399	129.683640721	0.0162393560399	28.0793282487	8.27510263346	114.172454661	0.00827510263346	5.14212432691	6.0	23.9993151976	20425.0
6.89138364739	13.8236714912	0.00689138364739	0.135817404409	60.7108849344	1662.60123203	0.964343559244	49.207263272	0.000964343559244	1.33232221484	18.3450958505	402.900125796	0.0183450958505	81.1619255065	5.0	24.0102957187	3369.0
97.6532063715	44.5899673881	0.0976532063715	13.0997127417	148.768654642	324.958225722	5.02965777314	323.310047962	0.00502965777314	0.596431847483	15.698202195	545.110116983	0.015698202195	1.87775935324	4.0	24.0125777887	12632.0
4.28924670617	130.114951624	0.00428924670617	4.17033840085	1.42859268417	14.41670751	2.16703925559	285.156190833	0.00216703925559	59.7963151907	6.06873058718	7.14528841078	0.00606873058718	65.8706564821	7.0	24.040263565	25.0
14.8895394885	294.25416531	0.0148895394885	0.883454212386	4.15299351448	5.54169485014	28.7157688047	79.4555136273	0.0287157688047	23.516323454	5.72282216127	519.425822965	0.00572282216127	1.1099510072	4.0	24.0147479135	18302.0
3.45332483048	23.5803956747	0.00345332483048	6.44712736014	4.46172446282	1534.83533937	17.0260203838	90.7661720889	0.0170260203838	16.4842108182	1.98926052916	105.894470409	0.00198926052916	3.24709678447	6.0	24.0014446064	20015.0
9.48920893112	282.82245243	0.00948920893112	16.9036980888	3.09985811232	41.0197821043	10.5971750162	922.593170661	0.0105971750162	396.493974352	81.8915428293	402.765217566	0.0818915428293	3.02940827562	5.0	24.0000432619	10130.0
2.42525506984	167.997988433	0.00242525506984	2.99254985522	13.4512932409	1619.40482774	32.1396366213	274.850063225	0.0321396366213	3.83158381679	30.6328477786	927.508327735	0.0306328477786	38.8750727069	7.0	24.0518302053	6864.0
18.385589572	57.7059858128	0.018385589572	0.220391190969	3.53654420293	41.7047880068	3.42945494444	361.787134218	0.00342945494444	0.368681030077	68.7191357724	163.600375104	0.0687191357724	0.819919549767	5.0	24.0110336155	15389.0
0.968513385513	410.938357866	0.000968513385513	6.0123113113	2.56747499821	56.710884576	73.457906916	285.82287286	0.073457906916	29.6109042003	2.20533206875	5.72671737176	0.00220533206875	0.0842300838223	6.0	24.0197481605	8116.0
160.795281482	304.601485897	0.160795281482	1.5025445597	359.976386499	724.4340318	7.48519329705	458.467217683	0.00748519329705	100.096894621	165.040474369	366.897235791	0.165040474369	10.4470439758	7.0	24.0075215563	14031.0
3.00051225891	153.555303569	0.00300051225891	3.41854386903	0.891216354703	318.251710548	195.604854265	170.414266491	0.195604854265	68.1117058844	2.41613953986	72.686645786	0.00241613953986	0.177709142726	7.0	24.0359505201	13856.0
3.40910787024	181.256544344	0.00340910787024	0.384221434496	4.34466772669	14.8884837212	36.5999023337	812.145839705	0.0365999023337	30.12704476	16.9564307279	36.7799699372	0.0169564307279	0.177241803193	4.0	24.0159731464	4193.0
3.57593510802	66.960109206	0.00357593510802	0.356839344352	0.493932896669	429.680445744	4.69265977864	228.907979987	0.00469265977864	69.2387722401	29.4281314846	95.9434346321	0.0294281314846	7.89295568051	5.0	24.008897255	6052.0
15.1237657991	63.9305205082	0.0151237657991	81.3684932126	35.551538363	9.51119554394	1.80854567329	526.995194052	0.00180854567329	56.9952983247	41.8359515296	260.061380088	0.0418359515296	4.36236185859	6.0	24.0206685445	12922.0
2.60511685946	355.226568761	0.00260511685946	0.86468216432	0.558479647136	170.221140496	37.2769377314	58.3381193159	0.0372769377314	3.16181722982	6.35103703007	48.6304072892	0.00635103703007	6.39340053128	5.0	24.0034509909	10338.0
4.10825818516	503.961939055	0.00410825818516	1.99372340216	15.6857737188	1476.69497888	9.86184862796	870.952842762	0.00986184862796	23.7090950922	24.6550668053	18.3073267841	0.0246550668053	0.812039429685	4.0	24.0188604874	12496.0
2.53263538777	258.491104114	0.00253263538777	10.2304290392	1.82676501665	385.422918095	18.5888690725	925.539384657	0.0185888690725	235.261479289	29.3231790324	31.9804807105	0.0293231790324	4.7672705333	5.0	24.0008482319	15499.0
7.88967433637	102.552937557	0.00788967433637	57.0682944829	60.8480441112	3937.26114837	7.21324879434	472.651143186	0.00721324879434	6.65727901877	13.5206077458	3.92808871914	0.0135206077458	19.8565333845	7.0	24.0202984008	16742.0
4.33571639246	124.266021063	0.00433571639246	1.47407934095	30.7117779264	394.789425405	4.68332247743	245.601866008	0.00468332247743	1.41041722656	99.4913886299	464.763819769	0.0994913886299	24.3125581044	4.0	24.0199562118	422.0
6.46332633945	177.49914054	0.00646332633945	27.3626564004	7.96982772782	702.913910648	5.48067237516	44.8136346296	0.00548067237516	12.9132819205	5.1704615646	76.5557654527	0.0051704615646	16.2207006801	5.0	24.0004322007	16916.0
4.95646020337	18.0298788164	0.00495646020337	0.316000904668	0.890731435782	2.24764629803	4.71671817077	407.756176131	0.00471671817077	0.854199428134	23.791960251	98.2993531306	0.023791960251	1.66246559194	4.0	24.0171934823	641.0
65.9091395404	195.289899653	0.0659091395404	5.73392788931	20.8055122526	2.07703486827	4.53277806224	30.3578458481	0.00453277806224	1.43882582199	3.92371687148	479.513480158	0.00392371687148	262.963734694	7.0	24.0084860465	11689.0
4.49128132323	737.649921959	0.00449128132323	2.5124805373	17.0601064465	557.488511247	20.9403575956	559.64475511	0.0209403575956	9.32374957586	97.2256676966	149.179497016	0.0972256676966	4.44061961934	4.0	24.0365222279	4386.0
82.1805543658	166.414166999	0.0821805543658	15.4609678031	46.1215099828	2.32834595311	5.40993648551	31.6606858606	0.00540993648551	15.5768743687	4.12937841051	334.818207003	0.00412937841051	1.71929629953	7.0	24.0019960676	20240.0
6.84300970954	171.010710541	0.00684300970954	2.37995285149	34.888726344	3.10937031508	4.5154621001	17.0043054623	0.0045154621001	1.25518685114	0.753862095794	170.777947077	0.000753862095794	1.91294727129	4.0	24.0268495548	21817.0
2.98389119478	14.2705594323	0.00298389119478	1.40308158733	3.79565723696	1.67394033406	1.35128795906	755.464077311	0.00135128795906	0.692360404259	117.97717309	39.6403946377	0.11797717309	0.0935094856043	6.0	24.0151071741	20242.0
7.24911404857	438.286097325	0.00724911404857	7.11431580184	46.453597566	22.6925107112	87.1037875637	199.394032276	0.0871037875637	30.9158951811	5.86195883646	35.9515545619	0.00586195883646	50.3012036238	6.0	24.0171547946	2057.0
1.21823105855	63.7342092314	0.00121823105855	4.01558546252	0.399477068561	10.4787983392	4.60590816683	48.1848287372	0.00460590816683	35.6926629594	1.60552049666	67.3288910718	0.00160552049666	11.9076642582	3.0	24.0151171476	17394.0
2.29796207987	195.321304749	0.00229796207987	27.6063174525	20.5636110913	5.16716586892	0.92736966783	80.4058442916	0.00092736966783	53.9608123971	1.48316502829	36.6443652707	0.00148316502829	19.3142035482	7.0	24.0610464078	491.0
14.9160389958	797.854759133	0.0149160389958	5.13241211434	19.9927041504	627.220436242	16.5967352857	180.145161223	0.0165967352857	0.140916616338	77.5542560019	431.388473165	0.0775542560019	95.8967085053	5.0	24.0251528038	1069.0
31.4414773299	104.393000235	0.0314414773299	7.07302772325	13.6170737011	1.01254704088	3.26017910123	23.0499820184	0.00326017910123	5.26609063874	2.70593412053	176.586587786	0.00270593412053	33.112957331	7.0	24.006029629	22193.0
48.7889994495	870.600581787	0.0487889994495	167.392071051	85.0617785305	198.634201781	17.8562496623	402.465290828	0.0178562496623	86.5206996453	171.212785857	423.224038306	0.171212785857	24.4897802	6.0	24.0044476464	6013.0
8.04799812613	443.931909389	0.00804799812613	0.766891253791	21.4435298949	6.08348210979	90.6884585736	38.4779201639	0.0906884585736	1.18397984833	2.29200655774	863.300653883	0.00229200655774	10.5011801609	4.0	24.0069839289	21452.0
4.8901802357	138.695519152	0.0048901802357	75.1160448573	19.2578724938	3450.53099378	1.4879548089	18.2667092559	0.0014879548089	0.209148269899	2.92728128756	179.90709562	0.00292728128756	55.8016572289	3.0	24.0147307483	18945.0
2.56658281967	35.8813063595	0.00256658281967	90.3623159621	6.21901679519	14.5844783502	2.6713313279	252.871832618	0.0026713313279	0.614814385826	16.7543113168	22.8360144909	0.0167543113168	0.201514860121	6.0	24.014021435	11797.0
8.46147210352	109.226168897	0.00846147210352	12.6693211958	22.190900687	4.51845901144	8.96759835867	31.6987129055	0.00896759835867	223.033820703	4.16292062643	714.468439265	0.00416292062643	37.7072415176	7.0	23.9923159565	4189.0
81.2431052949	35.0097242767	0.0812431052949	3.17739671856	156.570743929	39.8924131263	9.37222315201	325.219766373	0.00937222315201	8.25162014414	10.2081361556	916.478777269	0.0102081361556	25.0488044265	6.0	24.00369167	18542.0
8.94131222563	11.0781051253	0.00894131222563	0.596483261669	0.907020126622	4.3787969237	0.758903925524	14.3290595842	0.000758903925524	8.78484690107	2.73409266199	74.2959124503	0.00273409266199	0.527801296313	7.0	24.0001410253	3182.0
0.9203592701	190.126095046	0.0009203592701	3.54355621774	0.459291762571	22.1141438075	3.89025738662	560.282665292	0.00389025738662	0.0671755215014	60.749606363	2.04249627794	0.060749606363	0.114063346491	7.0	24.0164242854	8590.0
38.8967114115	359.2099165	0.0388967114115	9.24025079388	25.8503164113	17.5403036332	5.67348736878	3.72277274989	0.00567348736878	0.115196529443	1.92890875818	611.053204259	0.00192890875818	3.37358589102	7.0	24.0095569325	15983.0
191.337728095	568.625067808	0.191337728095	23.182573802	524.911919852	269.025962408	126.351770404	840.560260258	0.126351770404	295.953258799	14.6480367047	438.900013806	0.0146480367047	0.630367774351	7.0	24.0009363505	20402.0
17.3491221299	208.309959471	0.0173491221299	10.3802043016	4.44845988655	2.96489546316	20.5595256337	702.736602819	0.0205595256337	2.51717561446	76.6001949557	808.330997055	0.0766001949557	74.9939207507	5.0	24.0007354308	986.0
5.31661933015	730.147460944	0.00531661933015	10.3105842893	0.686672778723	715.481410707	20.4310924351	576.105763473	0.0204310924351	107.348144381	127.011489966	196.286275341	0.127011489966	21.7298471484	5.0	23.9888374637	13039.0
0.493159356303	8.25234902026	0.000493159356303	0.873380155463	2.64824316103	15.24323843	0.580551528604	467.943147794	0.000580551528604	23.6525276058	13.6734134706	18.6071234455	0.0136734134706	1.3317879711	2.0	24.0190246596	18995.0
3.70368796604	14.0057247675	0.00370368796604	0.797371728437	20.0841949816	119.33194493	0.716281498836	217.098816903	0.000716281498836	36.2076732154	5.1941308009	15.7187639741	0.0051941308009	0.901295752052	4.0	24.0212552277	18531.0
48.8230960432	409.462911786	0.0488230960432	13.2787035758	367.899313159	496.504893018	13.3864773696	79.6890030781	0.0133864773696	1.77146703345	40.4981831689	981.408085972	0.0404981831689	240.4613294	4.0	24.0002620106	23158.0
1.0654911864	49.0659379149	0.0010654911864	73.9009835873	3.42889870843	51.3759896446	0.81923401343	5.16507692438	0.00081923401343	1.02606899975	2.13637048242	7.65222430895	0.00213637048242	1.49183015915	5.0	24.0191811607	22618.0
3.02471954265	61.266016248	0.00302471954265	7.67949856107	11.189943025	2369.61379689	2.32627830583	446.567022325	0.00232627830583	0.284417222464	174.276770433	51.5837417879	0.174276770433	4.84239855123	6.0	24.0242222492	7453.0
28.4551432762	2.57559005021	0.0284551432762	0.199679139177	19.1736161743	1448.66123726	1.31369408798	93.7464494821	0.00131369408798	4.97122754285	3.54811523389	554.278337631	0.00354811523389	0.734043144375	6.0	24.0232116436	10726.0
14.8477523213	177.587367886	0.0148477523213	51.2257039228	3.11644793562	45.3844447299	15.6475929358	430.767541331	0.0156475929358	1.63083832223	10.3811897586	602.097750256	0.0103811897586	14.7844272845	4.0	24.0239357617	4393.0
1.27259680368	28.2269986747	0.00127259680368	0.0973831770319	2.97081964429	130.119009879	1.57208960965	6.26795874539	0.00157208960965	14.1030803199	3.17434516922	257.913404249	0.00317434516922	6.60267733147	6.0	24.0620965737	19021.0
2.42384748626	319.426753805	0.00242384748626	49.8977550053	0.668859373847	13.4049908024	24.575364386	29.1536432368	0.024575364386	1.42733972946	1.94767390314	17.5601174368	0.00194767390314	2.08418240959	6.0	23.979145484	18593.0
