# Supplementary material for: Basal leakage in oscillation: Coupled transcriptional and translational control using feed-forward loops
Source: PLoS Comput Biol. 2020 Sep 3;16(9):e1007740. doi: 10.1371/journal.pcbi.1007740 (PMC7494099; doi:10.1371/journal.pcbi.1007740)
Supplement: S1 Appendix — (ZIP) [file pcbi.1007740.s010.zip › Codes/5.M5/4a_M5_par_dist.py]

import sys, csv, time
sys.path.insert(0, '..\\functions')

import linecache
import numpy as np
import M5_SSA
from my_functions import *

t0 = time.process_time()  # starting time

cMRNA = []
cPROT = []
HILL = []
basal = 0
for i in range(1, 1001):
    line = linecache.getline("workingPara_M5.csv", i).rstrip('\n')
    parameters = line.split(",")  # split base on comma
    parameters = np.asarray(parameters, dtype=np.float64)

    para = parameters[0:16]
    tspan = np.array([0, parameters[16] * 1000])
    matsize = int(round((tspan[1] / 0.1)) + 1)
    initcon = np.zeros(9, dtype=np.float64)

    y = M5_SSA.M5(basal, matsize, para, tspan, initcon)

    CCAm0 = y[2]
    CCAp0 = y[3]

    k_tc = para[11]
    nhill = para[15]
    hillTC = (k_tc ** nhill / (k_tc ** nhill + CCAp0 ** nhill))

    maxmRNA = 51
    binwidth = 2
    binsize = list(np.arange(0, maxmRNA, binwidth))
    his, bin_edges = np.histogram(CCAm0, bins=binsize)
    his = np.asarray(his)
    temp = his / int(len(CCAm0))
    cMRNA.append(list(temp))

    maxProt = 5001
    binwidth = 50
    binsize = list(np.arange(0, maxProt, binwidth))
    his, bin_edges = np.histogram(CCAp0, bins=binsize)
    his = np.asarray(his)
    temp = his / int(len(CCAp0))
    cPROT.append(list(temp))

    binwidth = 0.1
    binsize = list(np.arange(0, 1.001, 0.1))
    his, bin_edges = np.histogram(hillTC, bins=binsize)
    his = np.asarray(his)
    temp = his / int(len(hillTC))
    HILL.append(list(temp))

    if max(CCAm0) > 50 or max(CCAp0) > 5000 or sum(cMRNA[i-1]) < 0.99 or sum(cPROT[i-1]) < 0.99:
        print(i, max(CCAm0), sum(cMRNA[i-1]), max(CCAp0), sum(cPROT[i-1]))
    else:
        print(i)

# Saving
mRNA_file = 'M5_mRNA_noBasal.csv'
with open(mRNA_file, 'w', newline='') as csvfile:
    outfile = csv.writer(csvfile, delimiter=',', quoting=csv.QUOTE_MINIMAL)
    for row in cMRNA:
        outfile.writerow(row)

prot_file = 'M5_Protein_noBasal.csv'
with open(prot_file, 'w', newline='') as csvfile:
    outfile = csv.writer(csvfile, delimiter=',', quoting=csv.QUOTE_MINIMAL)
    for row in cPROT:
        outfile.writerow(row)

hill_file = 'M5_Hill_noBasal.csv'
with open(hill_file, 'w', newline='') as csvfile:
    outfile = csv.writer(csvfile, delimiter=',', quoting=csv.QUOTE_MINIMAL)
    for row in HILL:
        outfile.writerow(row)
