# Supplementary material for: Basal leakage in oscillation: Coupled transcriptional and translational control using feed-forward loops
Source: PLoS Comput Biol. 2020 Sep 3;16(9):e1007740. doi: 10.1371/journal.pcbi.1007740 (PMC7494099; doi:10.1371/journal.pcbi.1007740)
Supplement: S1 Appendix — (ZIP) [file pcbi.1007740.s010.zip › Codes/5.M5/4b_calculating_kl.py]

import numpy as np
from pathlib import Path
import linecache
from scipy.stats import entropy
import csv
import matplotlib.pyplot as plt


def kl(p, q):
    """Kullback-Leibler divergence D(P || Q) for discrete distributions
    Parameters
    ----------
    p, q : array-like, dtype=float, shape=n
    Discrete probability distributions.
    """
    p = np.asarray(p, dtype=np.float)
    q = np.asarray(q, dtype=np.float)

    return np.sum(np.where(p != 0, p * np.log(p / q), 0))

file_mRNA_noBasal = 'M5_mRNA_noBasal.csv'
file1 = Path(file_mRNA_noBasal)
file_prot_noBasal = 'M5_Protein_noBasal.csv'
file2 = Path(file_prot_noBasal)
file_hill_noBasal = 'M5_Hill_noBasal.csv'
file3 = Path(file_hill_noBasal)

file_mRNA_Basal = 'M5_mRNA_Basal_0p25.csv'
file4 = Path(file_mRNA_noBasal)
file_prot_Basal = 'M5_Protein_Basal_0p25.csv'
file5 = Path(file_prot_noBasal)
file_hill_Basal = 'M5_Hill_Basal_0p25.csv'
file6 = Path(file_hill_noBasal)

mRNANoBasal = []
ProtNoBasal = []
HillNoBasal = []
mRNABasal = []
ProtBasal = []
HillBasal = []
if file1.is_file() and file2.is_file() and file3.is_file() and \
        file4.is_file() and file5.is_file() and file6.is_file():

    for i in range(1, 1001):
        # No basal
        line = linecache.getline(file_mRNA_noBasal, i).rstrip('\n')
        temp = line.split(",")
        mRNANoBasal.append(np.float64(temp))

        line = linecache.getline(file_prot_noBasal, i).rstrip('\n')
        temp = line.split(",")
        ProtNoBasal.append(np.float64(temp))

        line = linecache.getline(file_hill_noBasal, i).rstrip('\n')
        temp = line.split(",")
        HillNoBasal.append(np.float64(temp))

        # Basal
        line = linecache.getline(file_mRNA_Basal, i).rstrip('\n')
        temp = line.split(",")
        mRNABasal.append(np.float64(temp))

        line = linecache.getline(file_prot_Basal, i).rstrip('\n')
        temp = line.split(",")
        ProtBasal.append(np.float64(temp))

        line = linecache.getline(file_hill_Basal, i).rstrip('\n')
        temp = line.split(",")
        HillBasal.append(np.float64(temp))
else:
    exit("Error! cannot open Input file")


mRNA_KL = []
Prot_KL = []
Hill_KL = []
for i in range(1000):
    p = mRNANoBasal[i] + 1e-6/len(mRNANoBasal[i])
    q = mRNABasal[i] + 1e-6/len(mRNABasal[i])
    temp = entropy(p, q)
    mRNA_KL.append(temp)

    p = ProtNoBasal[i] + 1e-6 / len(ProtNoBasal[i])
    q = ProtBasal[i] + 1e-6 / len(ProtBasal[i])
    temp = entropy(p, q)
    Prot_KL.append(temp)

    p = HillNoBasal[i] + 1e-6 / len(HillNoBasal[i])
    q = HillBasal[i] + 1e-6 / len(HillBasal[i])
    temp = entropy(p, q)
    Hill_KL.append(temp)

    print(i, mRNA_KL[i], Prot_KL[i], Hill_KL[i])

M5_file = 'M5_KL.csv'
with open(M5_file, 'w', newline='') as csvfile:
    outfile = csv.writer(csvfile, delimiter=',', quoting=csv.QUOTE_MINIMAL)
    for i in range(1000):
        row = [i, mRNA_KL[i], Prot_KL[i], Hill_KL[i]]
        outfile.writerow(row)
