# Supplementary material for: Basal leakage in oscillation: Coupled transcriptional and translational control using feed-forward loops
Source: PLoS Comput Biol. 2020 Sep 3;16(9):e1007740. doi: 10.1371/journal.pcbi.1007740 (PMC7494099; doi:10.1371/journal.pcbi.1007740)
Supplement: S1 Appendix — (ZIP) [file pcbi.1007740.s010.zip › Codes/5.M5/M5_Hill_Basal_0p25.csv]

0.0	0.0	5.8274088010522635e-05	4.578678343683921e-05	1.2487304573683422e-05	1.6649739431577897e-05	2.4974609147366844e-05	1.6649739431577897e-05	4.162434857894474e-05	0.9997835533873894
0.9996292516298348	0.0003374226739705484	4.165712024327758e-06	0.0	0.0	0.0	4.165712024327758e-06	0.0	0.0	2.499427214596655e-05
0.8837314950653508	0.017758902373966393	0.0	0.0	0.02089307148572953	0.0	0.0	0.0	0.025123366230994933	0.05249316484395839
0.003737064009198927	0.009573883046977852	0.014577465962304397	0.04166180612261903	0.0	0.10012998483510258	0.0	0.0	0.1763502591364341	0.6539695368873631
0.9971083453818942	0.0	0.0	0.0	0.0	0.0	0.0	0.0	0.0024374898437923174	0.00045416477431344036
0.9560465203495276	0.01534704830799105	0.007875623486859376	0.003162750384405432	0.0028918956084023318	0.0025502018909830363	0.0020126593355307295	0.0017834745250665679	0.0029877365291418904	0.005342089582091916
0.9999916719064256	4.164046787229702e-06	0.0	0.0	0.0	0.0	0.0	0.0	0.0	4.164046787229702e-06
0.38944335494293647	0.21933539020114834	0.1306652343538562	0.07840247157233804	0.05339528918978561	0.035233229657202575	0.026647680194528064	0.021597112057658917	0.01850764663510582	0.026772591195439916
0.9994711506429476	0.00010410420414418016	0.00012076087680724899	0.0	1.6656672663068825e-05	0.00010826837230994736	0.0	8.328336331534413e-06	0.0	0.00017073089479645545
0.9999833333333333	4.166666666666667e-06	4.166666666666667e-06	0.0	0.0	0.0	4.166666666666667e-06	0.0	0.0	4.166666666666667e-06
0.9999292035398231	2.4986985944820406e-05	2.0822488287350337e-05	0.0	4.164497657470068e-06	0.0	1.2493492972410203e-05	0.0	0.0	8.328995314940135e-06
0.6763045544752597	0.02842586261527942	0.016706135450194285	0.01892833914247119	0.0212922969164318	0.01214082017243967	0.013445791571469072	0.028763570868702366	0.03294531627837166	0.15104731250938078
0.0	0.0	0.0	0.0	0.0	0.0	0.0	0.0	0.0	1.0
0.0	0.0	0.0	0.0	0.0	0.0	0.0	0.0	0.0	1.0
0.9998835322989892	0.0	0.0	0.0	0.0	0.0	0.0	1.663824300153904e-05	0.0	9.982945800923423e-05
0.999900018746485	0.0	8.74835968255952e-05	0.0	0.0	0.0	0.0	0.0	0.0	1.2497656689370743e-05
0.9999041658680489	0.0	0.0	0.0	5.000041667013892e-05	0.0	0.0	0.0	0.0	4.5833715280960675e-05
0.0	0.0	0.0	0.0	0.0	0.0	0.0	0.0	0.0	1.0
0.7257370789978806	0.09682684420683596	0.0	0.0	0.0	0.0	0.0	0.08605535222820407	0.0	0.09138072456707928
0.4994274578713092	0.02917674687808392	0.02303493131576427	0.017854986529645192	0.014877767460452954	0.015648096869964233	0.01635180319540967	0.017609313907152403	0.031254554312387314	0.3347643416598309
0.0	0.0	0.0	0.0	0.0	0.0	0.0	0.0	0.0	1.0
0.8711025554486098	0.03698796234952937	0.01679187656512373	0.0	0.015012687658595732	0.013550169377117213	0.0	0.011383475626778668	0.009825122814035175	0.025346150160210336
0.02982885900448266	0.004770117815660984	0.0	0.004840940525587829	0.0	0.0	0.006215734306520689	0.0	0.01053175357029779	0.94381259477745
4.5832760423828036e-05	0.0008333229167968734	0.004516610209039053	0.010341537397449198	0.02184972687841402	0.03897034620400578	0.05444515276892372	0.05810760698824598	0.08819473089919709	0.7226951329775044
0.0	0.0	0.0	0.0	0.0	0.0	0.0	0.0	0.0	1.0
0.29259259259259257	0.04747323251260259	0.0363787859850852	0.019710036245469315	0.031758530183727034	0.02341373994917302	0.02568845560971545	0.02793817439486731	0.046852476773736614	0.4481939757530309
0.14274584307206453	0.04035896859024835	0.024768666075051765	0.02901412793047275	0.016227746738827018	0.01783593935530641	0.039500710354510644	0.022056403398036006	0.051287179038500795	0.6162044154469817
0.8974825839138696	0.01733692210259658	0.004454018199393354	0.009120529315689477	0.0045790140328655715	0.004554014866171127	0.008962201259958	0.004012366254458184	0.00854138195393487	0.0409569681010633
0.44024580772836164	0.01346943026768045	0.008899073013227789	0.005032809082387252	0.005341110301010312	0.005645245286949276	0.005866055619206332	0.007740860327049266	0.007878346005624414	0.4998812623685033
0.9999083424990834	4.166250041662501e-06	0.0	0.0	0.0	0.0	0.0	4.166250041662501e-06	0.0	8.332500083325e-05
0.9717713890658903	0.015946791275701654	0.00633457026125417	0.002236465634643977	0.0011203151875590872	0.0005539104830682476	0.0006163815901812079	0.00028736709271961716	0.0008579365376846542	0.00027487287129702515
0.7570185745356366	0.035169954084481224	0.018624534386640332	0.0	0.01843703907402315	0.0	0.018757864386723666	0.02074531470046582	0.0	0.1312467188320292
0.7707576414119529	0.03645295156828106	0.01807856404786507	0.018507716409453017	0.0	0.018266057798073398	0.018395220159328023	0.0	0.01696193460217993	0.10257991400286658
0.999912537171702	4.164896585617779e-06	4.164896585617779e-06	4.164896585617779e-06	4.164896585617779e-06	0.0	4.164896585617779e-06	0.0	4.164896585617779e-06	6.247344878426669e-05
0.9410338247181274	0.013024891459237839	0.0	0.0	0.011424904792460062	0.0	0.0	0.0	0.010441579653502887	0.02407479937667186
0.9952672327672327	0.0012154512154512155	0.0005244755244755245	0.00030386280386280386	0.0003205128205128205	0.0003746253746253746	0.00021645021645021645	0.0003121878121878122	0.00026223776223776224	0.001202963702963703
0.20510684383721414	0.03116590994293331	0.03184071312533844	0.030716041154663223	0.035568792435539634	0.0	0.03865955762902487	0.03935935352188945	0.042595909526388136	0.5449868788270088
0.9998042873561304	8.328197611472925e-06	8.328197611472925e-06	4.164098805736462e-06	0.0	4.164098805736462e-06	4.164098805736462e-06	8.328197611472925e-06	8.328197611472925e-06	0.00014990755700651265
0.010328133853281338	0.01651084891510849	0.01557760890577609	0.016044228910442288	0.017414925174149252	0.018602306436023064	0.020806252708062526	0.028976269039762692	0.04705362797053628	0.808685798086858
0.0002833262501770789	0.00011666375007291485	0.0003499912502187445	0.0006458171879036357	0.0008124796880077998	0.0007416481254635301	0.0013374665633359166	0.002183278751364549	0.005004041565627526	0.9885252868678283
0.9791274508170779	0.010182239176425514	0.005380553380753278	0.0018823607802635305	0.0	0.0012701770751778248	0.0	0.0011369125951591677	0.0	0.0010203061751428428
0.0	0.0	0.0	0.0	0.0	0.0	0.0	0.0	0.0	1.0
0.8321712380373564	0.0	0.0	0.0	0.0	0.0	0.0	0.0	0.07466687757829053	0.09316188438435313
0.9157045178978421	0.0	0.0	0.0	0.0	0.0	0.0	0.04424981562576823	0.0	0.04004566647638968
0.8652828584999208	0.045097369320122996	0.0	0.038422758672410774	0.0	0.0	0.0	0.0	0.027181747731382336	0.02401526577616306
0.0	0.0024355718389608228	0.00268121070818935	0.0051417627711395145	0.00889295974020567	0.014351138681876848	0.030979641117448685	0.0707856280444648	0.18832174528498272	0.6764103418127316
0.32428234098641934	0.04866713032179609	0.015150694858009087	0.03530303471999534	0.01959428787986057	0.01995660521153918	0.0	0.04860049724930347	0.03247112913905906	0.4559742796340179
0.9992416729860585	0.0	0.0	0.0	0.000141665486120949	0.0	0.0	0.0	0.0	0.0006166615278206015
0.00021230627052814307	0.0012571861509705726	0.0024977208297428596	0.0031221510371785745	0.00438766292424829	0.005657337679367577	0.009108355292462294	0.01696785017005316	0.030551288615804743	0.9262381410296437
0.1526755706593036	0.0	0.0803358362798136	0.0	0.11396111062523687	0.0	0.0	0.0	0.14237642482623056	0.5106510576094154
0.9101127807023389	0.0	0.0	0.0	0.0	0.0	0.04339641500633038	0.0	0.0	0.04649080429133071
0.9834383280835958	0.0007207972934686599	4.1664583437494795e-05	2.0832291718747398e-05	0.00011249437528123593	3.3331666749995835e-05	6.249687515624219e-05	0.00010832791693748646	0.005308067929936836	0.01015365898371748
0.19549176058832107	0.03958250869773546	0.04958230036874232	0.05786546113622633	0.0	0.06595279265015312	0.0	0.0734609695631341	0.08365659048769818	0.4344076165079894
0.9999541773586164	4.165694671243377e-06	0.0	0.0	0.0	0.0	4.165694671243377e-06	0.0	0.0	3.7491252041190386e-05
0.7770677005169251	0.1045314323828581	0.04496831749207937	0.026459062864765716	0.013652659663164916	0.011288977822244455	0.007933133233283308	0.005857095214273803	0.00428130732032683	0.003960313490078373
0.9998542462239361	0.0	2.498636161095402e-05	0.0	0.0	0.0	1.249318080547701e-05	0.0	0.0	0.00010827423364746742
0.5669136234346565	0.10300137846020581	0.05225238731816611	0.0364271644115724	0.029147561874539298	0.028489565764212507	0.023750327956922078	0.027510900663410002	0.03342453659166344	0.09908255352465195
0.9857850895460225	0.0030987088713036234	0.003373594335693461	0.0	0.0	0.0029571012078300706	0.0	0.0	0.002186588921282799	0.002598917117867555
0.0	0.00011652974421721144	0.00032045679659733144	0.0029257289351678445	0.010883045754571712	0.034064141300638416	0.08038471462697996	0.1565202553666109	0.29698853846730094	0.4177965890079157
0.0	0.0	0.0	0.0	0.0	0.0	0.0	0.0	0.0	1.0
0.3072886321642002	0.13881444242837881	0.16621860070247865	0.0	0.0	0.1667429627286801	0.0	0.0	0.0	0.2209353619762622
0.3159830857999875	0.0984814714520799	0.0606036619659633	0.04737642427146041	0.04337284146062033	0.04269793988376695	0.04066490303497407	0.04897202491303351	0.06194513300143729	0.23990251421667674
0.9999874982289157	4.167257028078978e-06	0.0	0.0	0.0	0.0	0.0	0.0	0.0	8.334514056157955e-06
0.9879583333333334	0.0	0.0	0.0	0.0	0.003958333333333334	0.0	0.0	0.0	0.008083333333333333
0.5745902390654034	0.10042996775241857	0.06298694264596821	0.036868068228216214	0.023685723570732196	0.035539001241573547	0.02204834637402195	0.020348473864460166	0.019052737711338315	0.1044504995458674
0.9980792627035315	0.000783294168624902	4.583104178124427e-05	0.00011249437528123593	4.583104178124427e-05	2.4998750062496874e-05	2.0832291718747398e-05	6.249687515624219e-05	0.00012499375031248437	0.0006999650017499125
0.22793121981909162	0.0469311823208103	0.0406731358146085	0.028819512439013213	0.033040152326351706	0.028002883201186612	0.04141060201407436	0.04860610555349546	0.062163817491698296	0.44242138901966993
0.8826181339399924	0.0	0.04097865443348625	0.0	0.0	0.0	0.0	0.0	0.0	0.07640321162652133
0.9999710081301486	4.141695693050649e-06	4.141695693050649e-06	0.0	0.0	0.0	4.141695693050649e-06	0.0	0.0	1.6566782772202597e-05
0.5620463503862532	0.049171243093692446	0.02659188826573555	0.027812731772764773	0.0	0.029421078508987574	0.032446103717530976	0.0	0.03322527687730731	0.23928532737772815
0.9993759101310589	0.0003744539213646765	0.0	0.0	0.0	0.0	0.00010817557728312877	0.0	0.0	0.00014146037029332223
0.0	0.0	0.0	0.0	0.0	0.0	0.0	0.0	0.0	1.0
0.0	0.0	0.0	0.0	0.0	0.0	0.0	0.0	0.0	1.0
0.9990291100314185	0.00017084329919245288	0.00014584184077404515	8.33381947280258e-05	4.583600710041419e-05	7.917128499162452e-05	7.083746551882194e-05	0.00017084329919245288	5.000291683681548e-05	0.00015417566024684772
0.00458220687414344	0.014908834911417609	0.018462128060185205	0.027047517485284868	0.03297106128076848	0.039940181372079366	0.04587622209540155	0.07020357495449035	0.1144760246439417	0.6315322483222875
0.02462073074695522	0.04144982729238628	0.05087478802171658	0.06179974250107291	0.06994137524426981	0.07661218078258007	0.0864163065987225	0.11019120753663526	0.15987433385694227	0.31821950741871907
0.0	1.6666736111400465e-05	8.750036458485243e-05	0.0	0.00011250046875195313	0.0002375009895874566	0.0	0.0009458372743219763	0.0023208430035125144	0.9962791511631298
0.9999416744434075	8.33222237035062e-06	0.0	4.16611118517531e-06	4.16611118517531e-06	0.0	4.16611118517531e-06	4.16611118517531e-06	0.0	3.332888948140248e-05
0.9757801602997814	0.0030103049859477463	0.0	0.0036639950036431767	0.0	0.0	0.0038222129697095867	0.0	0.0	0.013723326740918081
0.020917628253159497	0.0	0.009262034400652713	0.0	0.0	0.0	0.027228299781873886	0.0	0.0	0.9425920375643139
0.9997332455266525	2.084019323027163e-05	2.5008231876325956e-05	2.084019323027163e-05	8.336077292108653e-06	1.6672154584217306e-05	0.0	6.25205796908149e-05	4.584842510659759e-05	6.668861833686922e-05
0.976268391996203	0.0	0.00863081112138093	0.0	0.0	0.0	0.0	0.0	0.0	0.015100796882416128
0.9999833451305326	0.0	0.0	0.0	0.0	0.0	0.0	0.0	0.0	1.665486946746055e-05
0.996377808344796	0.000341794839731566	0.00012504689258471927	0.00012087866283189529	7.919636530365554e-05	0.00012087866283189529	0.00028760785294485434	2.917760826976783e-05	0.00010837397357342336	0.002409236797132258
0.4808344513236728	0.08805319689684768	0.09459864841217595	0.0	0.09137800294982792	0.0	0.0	0.0	0.08571999966668611	0.15941570075078954
0.0	0.0	0.0	0.0	1.2493649061726956e-05	2.915184781069623e-05	0.00031234122654317387	0.0010744538193085181	0.006371761021480747	0.9921997984357951
0.0	0.0024	0.0056	0.0067555555555555554	0.016355555555555557	0.015111111111111112	0.031466666666666664	0.14204444444444445	0.14471111111111112	0.6355555555555555
0.0004457571831478789	0.0005082465078882358	0.00038326785840752205	0.0006165613374381876	0.0005124124628709262	0.0005957315625247354	0.0007040463920746872	0.0010998121154302807	0.002049649851483705	0.9930845147287338
0.9999958331249896	0.0	0.0	0.0	0.0	0.0	0.0	0.0	0.0	4.166875010417188e-06
0.954457210941601	0.0	0.0	0.0	0.019155300410768294	0.0	0.0	0.0	0.0	0.026387488647630793
0.5536208333333333	0.06646666666666666	0.041525	0.027541666666666666	0.027929166666666668	0.027029166666666667	0.027145833333333334	0.0267375	0.0413375	0.16066666666666668
0.4398723498214814	0.07587353300198724	0.04731888797696964	0.05218492611371031	0.04324441426315768	0.031795893030483566	0.0501851844136799	0.03398727664343355	0.06723298240643917	0.15830455232865756
0.8345969905517322	0.0	0.04114662311909483	0.0	0.0	0.0	0.0	0.0	0.0	0.12425638632917299
0.23322264396215173	0.060705550995579366	0.05613492714917233	0.03902321143614251	0.04231056076596489	0.04581873330805671	0.03340680218823304	0.06874268262704626	0.0735799609184579	0.34705492664919524
0.0	0.0	4.162660106314339e-06	0.00011239182287048715	0.00023310896595360298	0.0008741586223260112	0.002430993502087574	0.0029554886754831807	0.026940736208066404	0.9664489595431064
0.5970111923966736	0.08411596740240522	0.0	0.0	0.0876591842264324	0.0	0.0	0.0	0.07568311136122054	0.15553054461326832
0.35662687723008896	0.19062290522564232	0.12869460948201564	0.09347950087642236	0.06865655484821863	0.061965767483689385	0.0427802365715856	0.03245469042097418	0.018939882838359404	0.005778975023003485
0.26238948008766594	0.20168581928483928	0.08006183281805986	0.09095757535353872	0.09934083882634312	0.0	0.09812001566653611	0.0	0.08997425021458154	0.07747018774843543
0.15551325413619022	0.0	0.05745263999733418	0.0	0.07979973008547293	0.0	0.0	0.10545410619970343	0.0	0.6017802695812993
0.010754032241263652	0.004329112552759757	0.006674916563542956	0.011366524585109353	0.0	0.0	0.0188705974508652	0.0	0.03234959563005462	0.9156552209764045
0.7611256926217557	0.15996750406199226	0.042290547014956464	0.016322959630046246	0.00888638920134983	0.00542848810565346	0.002849643794525684	0.0015373078365204349	0.0008082323042952964	0.0007832354289047202
0.09497695583688233	0.007146607549151158	0.0	0.00816338436663972	0.0	0.010405293906839908	0.0	0.0	0.01370565144557327	0.8656021068949136
0.0038165082691012497	0.0019623005479474835	0.0018292632226629083	0.002847830244372937	0.0018999393017203388	0.0012513823409580351	0.0032095254724903758	0.0038539250168375364	0.009570372587659125	0.96975895299625
0.9736769788066786	0.0	0.0	0.005633509597368531	0.0	0.0	0.0	0.0	0.0	0.020689511595952868
0.4539657963848552	0.06856538767288059	0.04530376622673942	0.032942518115263435	0.03476132802257489	0.018537710130812804	0.038053498815900644	0.04046331789217829	0.040425859564567755	0.226980817174227
0.9184882626762264	0.022146443828224536	0.010579829623522946	0.007752712616686236	0.005383596892253117	0.004754886040953642	0.004929759257871377	0.0050463414024832	0.005645906717629719	0.015272260944148826
0.5446352753126092	0.08067067383739324	0.04075575683910821	0.03987745383706023	0.03801262092275929	0.03585640786559883	0.0	0.03591884646764015	0.03369603223496895	0.15057693268286185
0.7227166666666667	0.03450416666666667	0.026720833333333333	0.0175	0.008608333333333334	0.016641666666666666	0.009583333333333333	0.0188375	0.019	0.1258875
0.003312762260345611	0.003250257312037203	0.0030377404877886165	0.0032419233189294153	0.0029627345498185274	0.004191998533217213	0.005187910709597844	0.00832149211812602	0.013701084669202978	0.9527920960409366
0.7141511282301398	0.14641771819466504	0.05995689673140494	0.025328381042899008	0.020792950072741977	0.0	0.01530707952427998	0.008633159502936775	0.0	0.009412686700932515
0.02914866401956577	0.022957281124615123	0.021649007753811282	0.026240463978734307	0.027348746515784693	0.03053610042873035	0.03787326414206016	0.053526713358971044	0.09567478157251126	0.655044977105216
0.3188251090410228	0.16008806678397786	0.08167443644763946	0.0560883670116505	0.040555754780708705	0.03265809905845266	0.027329057868883903	0.031719887581415904	0.035481073147136576	0.21558014827911165
0.9999833336111065	0.0	0.0	0.0	0.0	0.0	0.0	0.0	0.0	1.666638889351844e-05
0.9996208364930292	8.749927083940967e-05	0.0	4.999958333680553e-05	0.0	4.166631944733794e-06	0.0	4.166631944733794e-05	0.0	0.00019583170140248833
0.9188855882242656	0.03490556997571025	0.0	0.0	0.0	0.028810219190980715	0.0	0.0	0.0	0.01739862260904345
0.17464292261795636	0.036632722787953535	0.022062132297795037	0.025295411743137614	0.016403893268445525	0.02385793570107165	0.019716338061032315	0.028970350494158432	0.04217013049782504	0.6102481625306245
0.0007249879168680521	0.0009124847919201347	0.0017041382643622606	0.0028291195146747552	0.0034416093065115583	0.005166580556990717	0.0079082015299745	0.016403893268445525	0.03704104931584474	0.9238679355344077
0.9867504763172564	0.011639612955829375	0.0012313529074072533	0.0001372792092717546	0.00014143918531029262	8.319952077076036e-06	4.159976038538018e-06	4.159976038538018e-06	8.319952077076036e-06	7.487956869368432e-05
0.7602289961833969	0.01741637639372677	0.0	0.0	0.0	0.0	0.0	0.028724521257979033	0.0	0.19363010616489726
0.6599919152855279	0.07007030367687814	0.0673323359407232	0.03279310215495147	0.0	0.029800924324572115	0.027371342604361578	0.024341658366637636	0.020328472780766715	0.06796994486558121
0.0011958632299140812	0.019667158345625307	0.05235130878271957	0.08297707442686067	0.09971082610398593	0.10547347017008758	0.11833629174062685	0.11645707809361901	0.15153295499054142	0.25229797411601956
0.9991799136838443	8.697885171348338e-05	0.0	0.0	0.00022780175448769457	0.0	0.0	0.0	4.141850081594446e-05	0.000463887209138578
0.9999916691312154	4.165434392325604e-06	0.0	0.0	0.0	0.0	0.0	0.0	0.0	4.165434392325604e-06
0.9185871607798366	0.015291730382209925	0.010200042500177083	0.004958353993141638	0.004637519322997179	0.004558352326468027	0.009258371909882959	0.0041458506077108655	0.0041708507118779665	0.024191767465697775
0.4830970465190969	0.2118030790278247	0.08810390780434701	0.05839808801631693	0.03666303790182314	0.03004784130201751	0.024679771930044087	0.022093755604773287	0.020738182531042624	0.024375289362713815
0.0	0.0	0.0	0.0	0.0	0.0	0.0	0.0	0.0	1.0
0.0	0.0	0.0	0.0	0.0	0.0	0.0	0.0	0.0	1.0
0.025096967449766486	0.0184269400780739	0.02328468643372259	0.025501085285528	0.02800911556520254	0.02631765328356157	0.046469384949318626	0.057734690391577685	0.11469864058092981	0.6344608359823188
0.0	0.0	0.0	0.0	0.0	0.0	0.0	0.0	0.0	1.0
0.9500502164935135	0.012060293130967115	0.010755914502773368	0.0	0.0	0.008730585386792021	0.0	0.0	0.00708448456207467	0.011318505923879297
0.9967240616627578	0.002353667798986754	0.0004423560047741063	0.00020865849281797468	0.00012102192583442531	9.598290669626835e-05	4.590486841995443e-05	0.0	0.0	8.346339712718987e-06
0.8310639078007683	0.010791576736860526	0.0	0.006387446771276906	0.007699935833868051	0.0	0.0	0.008816593195056708	0.0111707402438313	0.12406979941833818
0.01467264858193584	0.011674741696339969	0.010207059883085802	0.008380796717729764	0.006913114904475596	0.008651817507109083	0.010920053036683705	0.01423484576832309	0.026284847019188273	0.8880600748851288
0.003125013020887587	0.016741736423901768	0.03171679881999508	0.04375018229242622	0.047979366580694086	0.0574919062162759	0.06392109967124864	0.07325447189363289	0.10387959949833124	0.5581398255826066
0.9998210160461196	1.2487252596307936e-05	1.2487252596307936e-05	1.2487252596307936e-05	1.2487252596307936e-05	3.746175778892381e-05	8.32483506420529e-06	1.2487252596307936e-05	1.664967012841058e-05	5.411142791733439e-05
0.9883124513018804	0.003700015416730903	0.0018791744965604023	0.0010541710590460795	0.0010583377430739296	0.0008875036979320748	0.0006791694965395689	0.0004458351909799624	0.0006875028645952692	0.001295838732661386
0.08399271657562386	0.007083421876106785	0.0	0.0	0.0	0.009145947657679055	0.0	0.0	0.0	0.8997779138905903
0.897340764795878	0.03662649396992675	0.022957216286408677	0.007028484957124575	0.010150866471292016	0.005502728436182941	0.00468565663808305	0.004460545020239202	0.003168237584468966	0.008079005840395862
0.0570509057450591	0.025579855863507486	0.019651191353475806	0.019164074957637528	0.018660305009804777	0.019738622501446777	0.023023535632356186	0.033157222020991806	0.05327471283031279	0.7306995740854078
0.0	0.0	0.0	0.0	0.0	0.0	0.0	0.0	0.0	1.0
0.01019291199300772	0.03173162965891828	0.059867229933614964	0.07683183151936404	0.092959856824756	0.09569849957338772	0.10749380891931826	0.10172101637774957	0.1278879570474268	0.29561525815245665
0.0	0.0	0.0	2.0815640039299927e-05	0.0010865764100514562	0.0016652512031439942	0.0029683102696041698	0.0063362808279628985	0.018430167690796157	0.969492597958402
0.0	0.0	0.0	0.0	0.0	0.0	0.0	0.0	0.0	1.0
0.3604927580880853	0.011711122860628063	0.0	0.012027527175383744	0.0	0.014196562017327299	0.0	0.016786081540722485	0.0	0.5847859483178531
0.9999250203070001	8.331076999979172e-06	0.0	0.0	4.165538499989586e-06	0.0	0.0	0.0	4.165538499989586e-06	5.831753899985421e-05
0.0	0.0	0.0	0.0	0.0	0.0	0.0	0.0	0.0	1.0
0.9963636666569475	0.0003123997717399001	0.00020826651449326673	0.0001541172207250174	0.0	0.0002999037808703041	8.747193608717203e-05	0.0	0.00019577052362367074	0.002378403595513106
0.9428384526924551	0.0	0.02130797820036333	0.0	0.0	0.015995566740554325	0.0	0.0	0.0	0.01985800236662722
0.7781494750874854	0.05232044659223463	0.0	0.0	0.048341943009498414	0.0	0.0	0.0	0.04192217963672721	0.07926595567405433
0.03642022632956118	0.05226162897285045	0.04623256279062016	0.04758254029099515	0.047015883068615524	0.04989500174997084	0.05623239612673122	0.055686571890468495	0.07271962133964434	0.5359535674405427
0.04725	0.04734583333333333	0.03810416666666667	0.03810416666666667	0.0488375	0.042979166666666666	0.0642	0.06685	0.08729166666666667	0.5190375
0.4102384817080784	0.05944978565780164	0.035043908935780584	0.028176634619386524	0.026799017771673535	0.026466059016939276	0.027002955008948268	0.032172139676197614	0.04798351854164065	0.3066674990635535
0.0	0.0	0.0	0.0	0.0	0.0	0.0	0.0	9.58077845907758e-05	0.9999041922154093
0.030024200972204287	0.05991927455398983	0.08389531517496761	0.06295168552898493	0.07799710921261449	0.0	0.09556676510894603	0.10946253847787965	0.12111316141340342	0.3590699495570097
0.05943489363120207	0.04503022148537247	0.045788362124626655	0.04141030821332911	0.03088798263774624	0.047754529057197966	0.03649072527399286	0.05937657512049021	0.08169173668359292	0.5521346657724495
0.9996541436095739	0.0	0.0	0.0	0.0	0.0	0.0	0.0003250216681112074	0.0	2.0834722314820987e-05
0.0	0.0	0.0	0.0	0.0001292738562391316	0.0004086721906914483	0.0006964107739333864	0.001363630677103098	0.00400331941901827	0.9933986930830147
0.0	0.0	0.0	3.750156256510688e-05	0.0002583440976707363	0.00031251302137589064	0.0006666944456019001	0.0032709696237343223	0.013446393599733323	0.9820075836493187
0.7158957394152008	0.07890789703933937	0.03636454540151825	0.03548959644020765	0.014474155674252335	0.015628255018457257	0.01431999800011666	0.026877598806736274	0.010061913055071788	0.051980301149099635
0.5370224538859931	0.04688691391357608	0.02869964125448432	0.020616408961554648	0.0211080694824648	0.02088723890951363	0.021537230784615193	0.021399732503343708	0.03284125615096478	0.24900105415348975
0.8187414358243891	0.0	0.0	0.0	0.0	0.08127064252662443	0.0	0.0	0.0	0.09998792164898646
0.987417270951431	0.0034736828952355563	0.0014911012907605867	0.0011037481621551828	0.0010121162392592808	0.0008163571312543994	0.0005789471492059261	0.0010079511518549216	0.0007663760824020892	0.002332448946441141
0.9804066158396867	0.009540474107403241	0.004174478190226222	0.0016497937757780278	0.0013248343957005374	0.0008290630337874432	0.0005374328208973878	0.0004374453193350831	0.00032079323417906095	0.0007790692830062909
0.9999875042173266	0.0	0.0	0.0	0.0	0.0	0.0	0.0	0.0	1.2495782673347744e-05
0.9608358681611734	0.008704529355389809	0.006146089420392516	0.0032959706654443937	0.003145964415183966	0.001370890453768907	0.0013750572940539189	0.003208467019459144	0.0028626192758031584	0.009054543939330806
0.99946759836952	4.159387738124948e-05	1.2478163214374844e-05	1.2478163214374844e-05	8.318775476249896e-06	2.079693869062474e-05	1.6637550952499792e-05	2.079693869062474e-05	5.407204059562432e-05	0.0003452291822643707
0.9999708815001851	0.0	0.0	0.0	0.0	8.319571375682725e-06	0.0	0.0	0.0	2.0798928439206812e-05
0.9993171162318141	2.4983552494607716e-05	1.2491776247303858e-05	3.747532874191158e-05	3.331140332614362e-05	8.327850831535905e-06	2.4983552494607716e-05	2.0819627078839764e-05	8.327850831535905e-06	0.0005121628261394582
0.21602539269959886	0.025959203395690404	0.031828349349562	0.03906376916636467	0.0	0.047065635296518915	0.05487172437924097	0.0	0.06388579949931061	0.5213001262137136
0.032292586238486264	0.04458917001182604	0.08781667971417625	0.07280926761830205	0.0	0.09339240801505738	0.11366740510018822	0.0	0.13186451688125655	0.4235679664207072
4.9955872312790366e-05	0.00019982348925116146	0.00022480142540755665	0.0003122242019549398	0.00041629893593991975	0.00037883203170532696	0.0011906149567881704	0.0017609444990258605	0.00601551962433184	0.9894509849632824
0.9970787163020965	0.0008626329892525098	0.00041256360355554816	0.000133353892058359	0.0002875443297508366	0.00011668465555106413	0.00018752891070706733	9.168080079012181e-05	0.00025003854760942315	0.000579255968628497
0.7755329077848703	0.05692821786303562	0.0	0.0	0.0	0.053474108764853916	0.0	0.0	0.0	0.11406476558724021
0.9997335231980548	7.494660054711018e-05	3.330960024316008e-05	4.1637000303950104e-05	8.32740006079002e-06	1.665480012158004e-05	2.9145900212765073e-05	1.2491100091185031e-05	2.0818500151975052e-05	2.9145900212765073e-05
0.9999791690969387	0.0	4.166180612261903e-06	0.0	0.0	0.0	0.0	0.0	0.0	1.6664722449047612e-05
0.9269281405192814	0.010169816351698164	0.005624437556244376	0.004774522547745226	0.004057927540579275	0.0032330100323301005	0.0030288637802886377	0.0035038162850381627	0.004770356297703563	0.03390910908909109
0.6374715632109197	0.05398198378373874	0.0	0.028599285017874555	0.0	0.030007583143754738	0.0	0.0	0.0327075156454422	0.21723206919827004
0.0	0.0	0.0	0.0	0.0	0.0	4.577763720806352e-05	4.993924059061475e-05	0.00024969620295307377	0.9996545869192482
0.9994377061744028	0.0	0.0	0.0	0.0	0.0	0.0	0.0	3.332111559094999e-05	0.000528972710006331
0.6333422183720387	0.067241695265385	0.023539799420251223	0.024676806717089262	0.02516409555859128	0.026384400093292907	0.026942491586978975	0.029587178889148035	0.03074084563355879	0.11238046846366574
0.0	0.0	0.0	0.0	0.00012912147415071392	0.0001249562653071425	0.00017077356258642809	0.0002707385748321421	0.002178404225187851	0.9971260058979358
0.0015077490805646145	0.004306664500839258	0.0032320809019838145	0.011674642742603908	0.009712902916786411	0.014815092484995398	0.01820544538991141	0.024336402977179677	0.07934008904882692	0.8328689299563086
0.7854214541011023	0.08826951709296554	0.03789354275013867	0.021549189455202126	0.013604307335565963	0.012766028434753959	0.010639052119260813	0.008891595107120367	0.01108947063312995	0.00987584297076033
0.9289450850172705	0.021179228754025597	0.0	0.008814597273440238	0.007763353301406664	0.0	0.006833085818218225	0.0	0.005723439403293898	0.02074121043234494
0.5351829496732298	0.05567164800399617	0.03546184906131624	0.018969321067310495	0.04209715689131249	0.02371893601964784	0.02452649544186821	0.025433959122507597	0.05245389834741706	0.18648378637139407
0.0	0.0	0.0	0.0	0.0	0.0	0.0	0.0	0.0	1.0
0.21986739531263658	0.0468236890407595	0.034445586711228944	0.029892243083620866	0.023674057179008005	0.026287859553905512	0.02775292075766972	0.04027669678643819	0.044551179332647975	0.5064283722420847
0.009103863204559848	0.018278557381420618	0.02038265391153628	0.03539465351154961	0.0	0.05732308923035899	0.0	0.09067197760074665	0.0	0.768845205159828
0.4068514994941315	0.16116179048301074	0.0	0.0	0.0	0.0	0.21293108114297135	0.0	0.0	0.21905562887988642
0.17992425031562367	0.04566647638968171	0.03897067095553768	0.027124886979637584	0.02928737796925846	0.014724938646088974	0.015612434948187716	0.03242069824709064	0.03220819913250361	0.58406006641639
0.9188603798733755	0.03615461512829057	0.01607797400866378	0.009705098300566479	0.006664445184938354	0.0048317227590803065	0.0016036321226257915	0.00326974341886038	0.0009580139953348884	0.001874375208263912
0.798359241868081	0.10841169779718429	0.04213973526213382	0.0202657378203499	0.01187445575411127	0.007016345084183641	0.005349754802904867	0.002908200040831462	0.0025415501789501312	0.0011332813912695667
0.11298527220200977	0.0240440252095943	0.01542297669694371	0.012101104792986605	0.011605737930115807	0.01203450084503759	0.01429903507530409	0.01689242629856885	0.027961169898345725	0.7526537510510936
0.8388845371820939	0.046390120329322354	0.021986767107763074	0.021124295856804774	0.0	0.020032665577814072	0.0	0.017449418352721575	0.0	0.03413219559348022
0.0	0.0	0.00021247255562823137	0.0006124208956343139	0.00046244026813203296	0.0009040498935554157	0.001254004691060738	0.002816302894209498	0.005432631618415955	0.9883056771833638
0.8807783455991071	0.06897571418456554	0.01516041299630569	0.012711423204594771	0.009866763293474775	0.0	0.006434845626179201	0.0	0.003769278505949629	0.0023032165898233645
0.006734566618166701	0.005337767615880274	0.004294325504053211	0.0037996258574101017	0.004868010808563708	0.0049428393265433385	0.0047973394304718356	0.007736437331116192	0.009154022032841404	0.9483350654749533
0.999395722549134	0.00014169264365133607	5.417659904315791e-05	2.083715347813766e-05	3.333944556502025e-05	2.500458417376519e-05	3.7506876260647785e-05	9.585090599943323e-05	8.334861391255064e-05	0.00011252062878194336
0.47505132999879224	0.19939778354358156	0.08875404497049307	0.05305418698696031	0.04027270493475989	0.03258465805683158	0.027003952305789357	0.02419277590134645	0.021914681837301605	0.03777388146414397
0.6128192005059773	0.052969495728736264	0.040274292942532465	0.021320950205345218	0.021774498911899205	0.02253596141923296	0.021803625893054047	0.022107378696525983	0.04532990467155168	0.1390646910251449
0.0	0.0	0.0	0.0	0.0	0.0	0.0	0.0	0.0	1.0
0.0	0.0	0.0	0.0	0.0	0.0	0.0	0.0002624825011665889	0.001662389174055063	0.9980751283247783
0.0	0.0	0.0	0.0	0.0	0.0	0.0	0.0	0.0	1.0
0.001416442396620535	0.00601571417858839	0.008273689999083478	0.010594155925311826	0.010973262566760263	0.014506036544213834	0.020509252701655573	0.02917871337038302	0.05803664419800198	0.8404960881193811
0.00014156521159835452	0.0007536265676265343	0.0006994986926036341	0.0008119181253435038	0.0010867211831520744	0.0014822710390886532	0.0016446546641573538	0.00411371850174042	0.00405126326132938	0.9852147627533601
0.5100602909130303	0.033657912609425716	0.04038699516256047	0.022074724065949177	0.0	0.022524718441019487	0.026049674379070263	0.028828806306587833	0.0317954358903847	0.2846214422319721
0.6874921878255073	0.04036081829923753	0.027369692929461273	0.01874505228948794	0.019645014791050373	0.020015832673638597	0.020411649514603558	0.020490812882796552	0.03880254989375443	0.10666638890046248
0.8916580578512396	0.003882298053852306	0.004477972540655825	0.005273593708344441	0.004811217008797654	0.0	0.005069481471607571	0.0055151959477472675	0.006252499333511063	0.0730596840842442
0.9999708356421784	0.0	0.0	0.0	0.0	4.166336831667493e-06	0.0	0.0	0.0	2.4998020990004958e-05
0.8804379981750076	0.0	0.03587068387215053	0.0	0.0	0.0	0.0	0.0	0.03055403935816934	0.05313727859467252
0.0008120736613278029	0.00016241473226556057	0.00019156609446707146	0.0003123360235876165	0.00042477699207915843	0.0008745408660453262	0.0	0.0021863521651133153	0.004264427842049591	0.9907715116230645
0.012903763250515442	0.020355290834496116	0.019022429556198848	0.02073848845200658	0.023587479434366995	0.025132765478892892	0.03149301289126768	0.037303455026344835	0.06401899327321574	0.7454443218026949
0.9999958335069372	0.0	0.0	0.0	0.0	0.0	0.0	0.0	4.1664930627890504e-06	0.0
0.1828662070343725	0.028972655209166	0.01995070610178524	0.01821043165467626	0.019351185718092193	0.01495886624034106	0.01634109379163336	0.027752797761790567	0.04421462829736211	0.6273814281907807
0.9447743022257061	0.016890849504240434	0.0	0.0	0.0	0.013959655428337934	0.0	0.0	0.0	0.02437519284171552
0.7894254749543053	0.012665448141193516	0.0	0.0	0.01454736219767592	0.0	0.0	0.018977354578422107	0.0	0.16438436012840316
0.9999541779312585	0.0	4.165642612857672e-06	0.0	0.0	0.0	0.0	4.165642612857672e-06	0.0	3.749078351571905e-05
0.20754716981132076	0.019309523115186408	0.011102455038181613	0.012439748872048892	0.007407191391327171	0.007219720293121477	0.008161241808554515	0.019242866724713273	0.02264234263884318	0.6849277403067027
0.9960613529627286	0.0030018652366519	0.0005537421310328748	0.00019568330946274524	7.077906938014188e-05	4.5798221363621224e-05	1.6653898677680444e-05	2.4980848016520667e-05	1.2490424008260334e-05	1.6653898677680444e-05
1.249182826234505e-05	0.00031645964931274127	0.0003247875348209713	0.00033311542032920133	0.0005246567870184921	0.0009243952914135337	0.0012241991697098148	0.0023692834270914445	0.005812864084744563	0.9881577468072968
0.9994292784329736	0.00012080967477202381	0.0	0.0	7.08194645215312e-05	0.0	0.0	0.0	6.665361366732349e-05	0.00031243881406557884
0.01451262093850782	0.012679272327269394	0.016233468612238434	0.02176684805706714	0.026075217293477445	0.04732122767689731	0.05198793323277694	0.05936299469162243	0.09918832656938807	0.650872090600755
0.764030070681086	0.08952521291740553	0.039648842378680785	0.026782220668181856	0.017058368091111168	0.014123729363870227	0.01212567746447214	0.011347269745331635	0.010593837674933606	0.014764771014927113
0.005032746179612378	0.011219524388821305	0.014985751662306064	0.016456413418434516	0.025434532637858918	0.03719566050627427	0.052289732864499144	0.04416984685120069	0.12435215891479327	0.6688636325761994
0.9961251775960268	0.0	0.0007541321022786455	0.0	0.0	0.0	0.0006458037339955252	0.0	0.0	0.0024748865676989806
0.40509309419432266	0.047230510226193054	0.05213524911239645	0.0	0.05561065457636724	0.0	0.05799426599769973	0.0	0.06052372776823963	0.32141249812478123
0.9995668345182909	2.0825263543710145e-05	4.165052708742029e-06	4.165052708742029e-06	4.165052708742029e-06	2.0825263543710145e-05	2.0825263543710145e-05	4.165052708742029e-05	2.0825263543710145e-05	0.0002957187423206841
0.8440942192004532	0.0071197653685280545	0.006807312236497859	0.003374493825926111	0.0	0.004345181556099919	0.0037910980019663716	0.0037411055008415403	0.004640970521088503	0.12208585378859838
0.13291360761339677	0.22221851848765406	0.14548871240593672	0.0974008116734306	0.08033400278335653	0.059212993441612016	0.054283785698214154	0.04945457878815657	0.058708822573521446	0.09998416653472113
0.0	0.0	0.0	0.0	0.0	0.0	0.0	0.0	0.00022072297184740964	0.9997792770281526
0.0	0.0	0.0	4.16593762758184e-06	0.00015413969222052807	0.00029161563393072877	0.0002624540705376559	0.000779030336357804	0.0019163313086876463	0.9965922630206381
0.7377665046501651	0.07229517823897642	0.038900620160850316	0.027438681543863155	0.022894722593596806	0.018109196623059653	0.016755588319818077	0.01874226881411418	0.020599835901024162	0.026497403154532088
0.9995753149747271	8.3271573582926e-05	2.49814720748778e-05	8.3271573582926e-06	8.3271573582926e-06	1.24907360374389e-05	1.66543147165852e-05	2.49814720748778e-05	2.49814720748778e-05	0.0002206696699947539
0.42124824479898	0.14316190349206878	0.08204132482781322	0.06593722526156141	0.0491164620147416	0.04724563647651468	0.04120399498335424	0.04402481656326432	0.035329019462418905	0.07069137211928284
0.004022178132162035	0.007270700491229821	0.01453308210317906	0.01786479325505268	0.027477258263766704	0.030713302303913618	0.05448034040854016	0.08451149461144594	0.14261886638632043	0.6165079840443896
0.9995041769963126	0.0001874960938313785	0.00010833107643590759	0.0	0.0	0.00012083081602466615	0.0	4.166579862919523e-05	0.0	3.7499218766275706e-05
0.48248086153282577	0.1436082306856546	0.08041694592108166	0.05523617638610791	0.045095598672899764	0.037028094728647966	0.03460950866486556	0.025617863401922382	0.03575427831639768	0.06015244168959675
0.0003126628452318916	0.00667430953621678	0.036243877019280876	0.06524231370505472	0.09529546638874414	0.11422615945805106	0.11081605002605524	0.1332068785825951	0.1484648254299114	0.2895174570088588
0.0008244400677872945	0.0013740667796454907	0.0017446484262771535	0.002223489879789976	0.002460828687183288	0.0029938000441366904	0.005733605925975275	0.009864133942364144	0.02434596503208238	0.9484350212147583
0.3569469017338634	0.0543096809108507	0.04224548841662677	0.04752409300002081	0.026143246674853775	0.03051433091189143	0.03487292633682326	0.040559498782340817	0.049568095248006996	0.317315737984722
0.017273272672732726	0.007920041329200413	0.006041062560410626	0.004662033796620338	0.008440822584408226	0.005428623804286238	0.00958237509582375	0.01682748391827484	0.02207695897076959	0.9017473252674733
0.7831118856337629	0.061093716777633714	0.03230204159909281	0.025060347451232173	0.015442276985420722	0.018168856129174814	0.0127865722230792	0.010993867281467184	0.014479219214461709	0.02656121670467479
0.012053061802668089	0.0413670413545425	0.05567822949562957	0.06162768412895485	0.07720125655148279	0.058444642574430675	0.05889460132821158	0.09530376382164968	0.09141245385839632	0.44801726508403394
0.0007375122918715312	0.00033750562509375154	0.00020417006950115835	0.00013333555559259322	0.00014166902781713027	0.00014583576392939883	0.00010833513891898199	0.000387506458440974	0.0013041884031400523	0.9964999416656944
0.0	0.0	0.0	0.00014995189043515205	0.0002749117991311121	0.0007122714795669723	0.0021368144387009166	0.005673179854796586	0.015969876331343693	0.9750829942060256
0.9952750196874179	0.001529160295165437	0.00034999854167274303	8.333298611255787e-06	8.749963541818576e-05	0.00032916529514460355	0.0008458298090424623	7.083303819567418e-05	0.0003333319444502315	0.001170828454881438
0.997275022708144	0.0005124957292022567	0.0006249947917100691	0.0002749977083524304	0.0	0.000262497812518229	0.0	0.00019166506945775453	0.0	0.0008583261806151616
0.0	0.0	0.0	0.0	0.0	0.0	0.0	0.0	0.0	1.0
0.0	0.0	0.0	0.0	0.0001623714559307215	0.00012073774928181856	0.000591198634414422	0.005541446354968983	0.05026853740788542	0.9433157083975187
0.10973638605612211	0.03168532960074652	0.0	0.0	0.0	0.04961091115110311	0.0	0.0	0.0	0.8089673731920283
0.9738120151241657	0.0017091808021477315	0.0016216373952084575	0.0007920593961172415	0.0009046152050391652	0.001021339747624864	0.0008045655971085663	0.0008921090040478404	0.0009087839387029402	0.017533693789837462
0.999962527011779	0.0	0.0	8.327330715775712e-06	0.0	0.0	0.0	0.0	4.163665357887856e-06	2.4981992147327135e-05
0.35090072824837104	0.08215708167380473	0.0934890929391571	0.0	0.0	0.0	0.09900928225040412	0.0	0.1015381538820471	0.27290566100621594
0.5918408142527548	0.026715586243659474	0.01584194701026978	0.011714878270212642	0.011444182540541891	0.007950125352945587	0.01223128243143069	0.008175011036056671	0.016853932584269662	0.2972322402778588
0.8706443814604868	0.026667222407469156	0.01499249749916639	0.0	0.016259586528842948	0.0	0.01719739913304435	0.0	0.017780926975658553	0.03645798599533178
0.9998000849638904	8.329793171235557e-06	8.329793171235557e-06	1.6659586342471115e-05	1.2494689756853338e-05	4.164896585617779e-06	8.329793171235557e-06	4.164896585617779e-06	1.2494689756853338e-05	0.00012494689756853338
0.9995296331138288	0.00017482663025832716	0.0001040634703918614	3.7462849341070106e-05	2.081269407837228e-05	0.0	4.9950465788093474e-05	2.081269407837228e-05	8.325077631348912e-06	5.411300460376793e-05
0.9330298764794562	0.006209343583678297	0.007496189437036173	0.0	0.0	0.01000741289844329	0.0	0.011394207944294984	0.0	0.03186296965709098
0.9866	0.0	0.0	0.0	0.0	0.0	0.0	0.0075541666666666665	0.0	0.005845833333333333
0.0	0.0	0.0	0.0	0.0	0.0	0.0	0.0	0.0	1.0
0.0	0.0	0.0	3.747720136916709e-05	0.0002789969435260217	0.0006912461585868596	0.002107051543644283	0.00528428539305256	0.02097474036627718	0.9706262023935439
0.0	0.0	0.0	0.0	0.0	0.0	0.0	0.0	0.0	1.0
0.018031004328607554	0.0	0.0	0.0	0.0	0.10502810053701397	0.0	0.0	0.0	0.8769408951343785
0.0	0.0	0.0	0.0	0.0	0.0	0.0	0.0	0.0	1.0
0.9993209182185561	0.0001333166687497396	1.2498437695288089e-05	0.0	1.2498437695288089e-05	0.0	0.0	2.916302128900554e-05	0.0	0.0004916052160146648
0.9916740522524996	0.0	0.0	0.0	0.0	0.0	0.0	0.0	0.0	0.008325947747500343
0.0	0.0	0.0	0.0	0.0	0.0	0.0	0.0	0.0	1.0
0.9983958333333334	0.00010833333333333333	7.5e-05	2.9166666666666666e-05	2.5e-05	3.75e-05	6.25e-05	4.5833333333333334e-05	5.4166666666666664e-05	0.0011666666666666668
0.5803562506245628	0.2196337563705406	0.06896006129043003	0.035146230971653175	0.020739648912427966	0.014135938176609707	0.011562739415742315	0.010996469138269878	0.01085073781686153	0.027618167282901968
0.6127757888602114	0.11161851636000333	0.0	0.07596369994172009	0.0	0.0	0.09502123053867288	0.0	0.0	0.10462076429939222
0.105887941199755	0.07223780099083746	0.06052525218855079	0.04989604123350514	0.04591269130288043	0.045379355747315615	0.045808524202184175	0.05700857086904529	0.07009195871649465	0.44725186354943147
0.09080493292225648	0.01664444629614199	0.010632447296058662	0.008711774018831765	0.008415965336221982	0.00862844762936422	0.008286809432547287	0.011111574035497042	0.01583201399883343	0.8209315890342471
0.36789399360995745	0.13117499302260677	0.08318718992256136	0.07142767879830543	0.04646735621362904	0.05578165549589479	0.05131612381852946	0.04579252773253465	0.05260746227000637	0.0943510191159747
0.5636731037643481	0.02361519071724684	0.021431993833718726	0.00752869612315897	0.0169322750661417	0.008782784409307751	0.009586900818698832	0.022906901651980085	0.026864987604941357	0.2986771660104577
0.9986748564427813	0.0007750839674298049	0.00028336403110336953	0.00012084642502937818	6.250677156691974e-05	2.50027086267679e-05	1.250135431338395e-05	4.167118104461317e-06	0.0	4.167118104461317e-05
0.8424924906158736	0.06615757000079156	0.02743372786241892	0.012514945861610696	0.012973216182774869	0.0	0.012010848508330105	0.009977794719892682	0.0	0.016439406248307524
0.0	0.0	0.0	0.0007789686787941398	0.010159917687587738	0.03487030379778473	0.10859739816130067	0.17657595361179035	0.26459108309971213	0.40442637496303024
0.000420656307137413	0.004964577407007884	0.008771308740904869	0.014968700671800617	0.02551842766169237	0.037600842978579845	0.061436645411722564	0.08583887613962457	0.14528469269182553	0.6151952719897044
0.0	3.746160185809545e-05	5.4111202683915655e-05	3.746160185809545e-05	7.908560392264596e-05	0.00010406000516137625	5.4111202683915655e-05	8.3248004129101e-05	0.0002872056142453985	0.9992632551634575
0.9945398854707684	0.0008323345318950593	0.0005576641363696897	0.0005743108270075908	0.00025802370488746835	0.00027467039552536953	0.0005285324277533626	0.0002122453056332401	0.0004536223198828073	0.001768710880277001
0.9994295635953315	6.662031003426783e-05	2.4982616262850435e-05	2.914638563999217e-05	1.2491308131425217e-05	2.914638563999217e-05	2.0818846885708696e-05	1.6655077508566957e-05	2.0818846885708696e-05	0.00034975662767990605
0.9948674863160697	0.0009067163558320995	0.0002869882043688755	0.0006446836474953001	2.0796246693396775e-05	0.0	0.0003826509391585007	0.0	0.00043256193122265295	0.002458116359159499
0.1363988633428055	0.08326180615161541	0.05305789118424013	0.0	0.06318697344188798	0.0	0.07267439438004683	0.0	0.08022016483195973	0.5111999066674444
0.03777048034062106	0.011366521411596265	0.01460874776810798	0.0	0.0	0.02053964963977575	0.0	0.0	0.029171713135803086	0.8865428877040958
0.2227859164308307	0.05314632928250375	0.06292242383885467	0.0	0.06578158814716165	0.0	0.07908273680705843	0.0	0.09619194273347761	0.4200890627601132
0.08375896747960705	0.02510061074681087	0.032295424814817904	0.03765299915845255	0.046235116691802	0.05554629760783889	0.0	0.0632410408525459	0.07263970937450528	0.5835298332736196
0.9999208514715378	1.666284809731103e-05	8.331424048655516e-06	4.165712024327758e-06	8.331424048655516e-06	0.0	4.165712024327758e-06	4.165712024327758e-06	4.165712024327758e-06	2.915998417029431e-05
0.9998336583925579	8.317080372106175e-06	0.0	0.0	1.2475620558159263e-05	0.0	0.0	0.0	4.158540186053088e-06	0.00014139036632580498
0.0023145638194056366	0.0	0.011793849515818272	0.0	0.0	0.0	0.0	0.0	0.0	0.985891586664776
0.9999458209172936	4.167621746650274e-06	0.0	4.167621746650274e-06	0.0	4.167621746650274e-06	0.0	4.167621746650274e-06	0.0	3.750859571985246e-05
0.9993792339163258	2.9163507286710606e-05	5.416079924674827e-05	8.332430653345888e-06	2.9163507286710606e-05	2.4997291960037663e-05	8.332430653345888e-06	8.332430653345888e-06	2.4997291960037663e-05	0.00043328639397398615
0.0	0.0	0.0	0.0	0.0	0.0	0.0	0.0	0.0	1.0
0.99998750203092	0.0	0.0	0.0	0.0	0.0	0.0	0.0	0.0	1.2497969080024496e-05
0.0	0.0	0.0	0.0	0.0	0.0	0.0	0.0	0.0	1.0
0.0	0.0	0.0	0.0	0.0	3.3332361139466766e-05	0.0001833279862670672	7.916435770623357e-05	0.0004999854170920014	0.9992041898777952
0.998241703297848	0.0007708172746401117	0.0002499947917751713	0.0001999958334201371	0.00011666423616174663	0.0	0.00014166371533926378	5.8332118080873316e-05	5.8332118080873316e-05	0.00016249661465386137
0.0	0.0	0.0	0.0	0.0	0.0	0.0	0.0	0.0	1.0
0.9983169541869931	0.0008248590865727105	0.0002707870738748797	0.00021662965909990375	0.0	0.0001749701092729992	8.331909965380914e-05	5.415741477497594e-05	3.332763986152366e-05	2.4995729896142743e-05
0.2345021890033792	0.14468230319777603	0.08824679972699882	0.06099245917467082	0.06269455495813427	0.06383899588833586	0.03219000216403376	0.0655077988447389	0.06208279926089924	0.18526209778103309
0.8532475541259021	0.023583726395439923	0.015483591393189887	0.00814596909948499	0.008383473057884299	0.008266804446740779	0.008620977016283605	0.007150119168652811	0.01202936715611927	0.05508841814030234
0.7481096979266042	0.03653542519819531	0.023096054424035894	0.014530850979624314	0.01568898646481226	0.010219087572539691	0.016101416008098616	0.0162388925225274	0.016792964535225233	0.10268662436833707
0.9796324763892534	0.001753881660896771	0.001837201454763601	0.0020663308878973836	0.0	0.0	0.0020746628672840663	0.0	0.002049666929124017	0.010585779810780748
0.048400334973481264	0.02556047646228007	0.040871764318658105	0.0	0.0	0.06090767814214708	0.0	0.0	0.08519325553393689	0.7390664905694966
0.07827619099190662	0.05195086494524582	0.04501963985954272	0.04159984671329137	0.038492458543859576	0.039525477667209555	0.04581939660020077	0.06510103176950344	0.10029865915783949	0.4939164337514006
0.2764097266767188	0.15615914562524472	0.10623870177689289	0.06477786756191635	0.06406144567272848	0.041360868369973595	0.0600586466290684	0.038620138119475844	0.05473963062620271	0.13757382894177822
0.6159454100081652	0.02087117361817	0.0	0.02484127909883188	0.0	0.0	0.03169835530152805	0.0	0.042729666227858225	0.26391411574544665
0.986429279756002	0.002299980833493054	0.001112490729243923	0.001229156423696469	0.0009791585070124415	0.001091657569520254	0.0	0.0008999925000624995	0.0009833251389571754	0.00497495854201215
0.8392286308489312	0.08155057369226089	0.03199589892346741	0.020617912201953012	0.00779371251620217	0.006301654184223358	0.004851273459283062	0.0018838278381408454	0.003146659331407828	0.002629857004130251
0.703716048714028	0.019469778720319315	0.010649423156245704	0.009995291921687575	0.007987067367184278	0.00768291717531967	0.008245386708219971	0.008178723652468824	0.013161787069867049	0.2109135755146596
0.6148545909759339	0.009889729927889121	0.005161489208363362	0.0052781330322811786	0.005528084083533642	0.0029327590013622333	0.0062279470270405375	0.006919478268839019	0.007111107408132574	0.33609668106662444
0.9999916668749947	0.0	0.0	0.0	0.0	0.0	0.0	0.0	0.0	8.333125005208204e-06
0.0	0.0	0.0	0.0	0.0	0.0	0.0	0.0	0.0	1.0
0.7617948600447424	0.06120204465070551	0.034189992542940584	0.036023012735324385	0.0	0.03826429651601185	0.0	0.0	0.03727696518511421	0.03124882832516112
0.00019578846514340463	0.0008498052529628627	0.00286184416071317	0.00685676199204349	0.01602132844556456	0.03162608568869634	0.06733873487325821	0.1473537314365458	0.22362791860198705	0.5032680010830851
0.6518570374907804	0.038707553577604706	0.020847657503364876	0.017201505131699022	0.014188741514882553	0.014272082140520628	0.013792873543101688	0.014301251359493956	0.022547806266381643	0.19228349147217047
0.8723943251182267	0.0	0.0	0.0	0.0	0.0	0.0	0.0	0.06797775046353201	0.05962792441824129
0.571417262140372	0.18577946292785566	0.08005249890627279	0.04175329680631654	0.03167850669777713	0.026757775879669172	0.0157080060832066	0.0157288389825212	0.01474552613487219	0.016378825441136644
0.7595937123740246	0.027946855978702397	0.0244514158823799	0.014148408304065793	0.011702850096030863	0.012261120623929807	0.0	0.013123523603594596	0.02659700783661838	0.11017510530065368
0.23133790644692398	0.040987259422155024	0.022828083415591068	0.018563176023223753	0.019342021416165832	0.014040041816084198	0.01513125835592818	0.024939712368647934	0.0263349701581431	0.586495570577137
0.9081433197604392	0.025435631556353908	0.01646251755654562	0.008648031374641055	0.005801474541445951	0.007739467114558284	0.00470536261299747	0.00653499431105406	0.005401372848932437	0.011127828323032104
0.0	0.0	0.0	0.0	0.0	0.0	0.0	0.0	0.0	1.0
0.06198908378817549	0.04020249156285155	0.03572767801341611	0.03366109745427274	0.03562768217990917	0.04159410024582309	0.05011041206616391	0.055606016415982666	0.08280904962293238	0.5626723886504729
0.9894199288552696	0.007226938360672126	0.0024284179044794523	0.0006664611744712048	0.00017494605829869125	5.414997042578538e-05	4.165382340445029e-06	0.0	4.165382340445029e-06	2.082691170222515e-05
0.9670344321855938	0.011245458484717176	0.0	0.0	0.0	0.0	0.0	0.0	0.0	0.02172010932968901
0.9493582292877407	0.0	0.0	0.0	0.0	0.0	0.02423772803586084	0.0	0.0	0.02640404267639842
0.0	0.0	0.0	0.0	0.0	0.0	0.0	0.0	0.0	1.0
0.9999875077035828	4.164098805736462e-06	0.0	0.0	0.0	0.0	0.0	0.0	4.164098805736462e-06	4.164098805736462e-06
0.9954466798707391	0.001955592619618472	0.000550401334306265	0.00043364953612008754	0.0005045345564474096	0.00030021890962159906	0.0	0.0003460856874804545	6.254560617116648e-05	0.00040029187949546544
0.9986670498898234	0.0003415684657327685	0.0004248778476188096	0.00025409361475242534	5.415109822592671e-05	2.0827345471510275e-05	1.666187637720822e-05	1.2496407282906164e-05	3.748922184871849e-05	0.00017078423286638424
0.0	0.0	0.0	0.0	0.0	0.0	1.25e-05	5.4166666666666664e-05	0.00020416666666666668	0.9997291666666667
0.7323615864371779	0.0	0.0	0.0	0.09304872057488779	0.0	0.0	0.0	0.0	0.17458969298793436
0.10130420837342598	0.043054288558706036	0.03675193381902703	0.03152843557477225	0.030928608025192757	0.02866259283789244	0.03416101204237115	0.046661584794371616	0.07208760814599136	0.5748597278282493
0.5697976409479494	0.029305020269201634	0.0	0.03144015382950563	0.0	0.0	0.03455337001490015	0.0	0.03796209201468372	0.2969417229237595
0.002989275246469491	0.0010283439914734879	0.0010158539834798828	0.0008243405275779376	0.0007119304556354916	0.0008784638955502264	0.0009658939515054623	0.0015404343192112976	0.002706168398614442	0.9873392952304823
0.9412548843176952	0.011755688303465054	0.008368950319511443	0.002595249402217834	0.005498762778374865	0.002424454497738009	0.0025494263790647106	0.004840577536720904	0.005523757154640206	0.015188249310571788
0.8481558478350533	0.02384711847318449	0.020618341950347667	0.020843314766132427	0.0	0.0	0.020151731665757053	0.0	0.01995592199275921	0.04642772331676589
0.987574948228951	0.0021458422743428096	0.001220838420160084	0.0013916724653019387	0.0005291688715369648	0.0010958378993245804	0.0004708352951470631	0.0005666690277876157	0.0008791703298763745	0.004125017187571615
0.8795258036960644	0.07835906410817342	0.02243473550430235	0.009408921390920266	0.003762735170948184	0.0029043481884284436	0.0019209533929203909	0.0009250578161135071	0.000541700522949351	0.0002166802091797404
0.0	0.0	0.0	0.0	0.0	0.0	5.829301399865093e-05	0.0008827227834081427	0.005679405078154277	0.993379579124439
0.1097238885556222	0.035492901419716054	0.03682180230620542	0.020133473305338934	0.023699426781310404	0.024724221822302207	0.027794441111777646	0.030947977071252415	0.051598013730587214	0.6390638538958875
0.02341081396317587	0.006985753561609597	0.005007081562942598	0.004332250270765642	0.005152878447054903	0.004257269016079313	0.004598850287428143	0.006706656669166042	0.009193534949595935	0.930354911272182
0.248051780366611	0.05029759549504147	0.03419953267719323	0.02491138776547226	0.029855346514446605	0.036273746204564104	0.028939027285487588	0.03487011174929506	0.065854196950323	0.4467472749915657
0.026852850876279425	0.010206249557382035	0.00841078279851197	0.004853175809938804	0.005290586505255177	0.005836308420364176	0.007431816004232469	0.008510762386012855	0.022841169927806406	0.8997662977142167
0.8074182418241824	0.06886521985531886	0.03091142447578091	0.019364436443644363	0.014647298063139648	0.010805247191385805	0.009605127179384606	0.0077216054938827215	0.008634196753008635	0.02202720272027203
0.5454253798815878	0.06285597623422455	0.048181526526088606	0.041727601881596105	0.03690694932273373	0.04024432417117691	0.036065314217383515	0.0439858505306051	0.0486481756934115	0.0959589015411922
0.9991582666961134	0.0001000079172934524	7.083894141619545e-05	3.750296898504465e-05	4.16699655389385e-05	2.916897587725695e-05	4.16699655389385e-05	8.3339931077877e-05	7.50059379700893e-05	0.00036252870018876497
0.564635704800796	0.014952275101881107	0.0	0.01652992328217424	0.0	0.018577952054480894	0.0	0.0	0.020725884669339095	0.36457826009132877
0.0	0.0	0.0	0.0	0.0	0.0	0.0	0.0	0.0	1.0
0.999850185395573	5.826123505495283e-05	1.664606715855795e-05	1.2484550368918463e-05	1.2484550368918463e-05	0.0	4.1615167896394875e-06	4.1615167896394875e-06	1.2484550368918463e-05	2.9130617527476414e-05
0.9999958309013591	0.0	0.0	0.0	0.0	0.0	0.0	0.0	0.0	4.169098640873843e-06
0.06376537606289508	0.03999233799438675	0.02678370657849808	0.02238638161784914	0.021724284393660524	0.01949230884545235	0.022752825364569886	0.028799147185462178	0.03970084865040434	0.7146027833068217
0.05777387072851655	0.008928348234745148	0.0	0.006928531551274466	0.0	0.0	0.009249152161051903	0.0	0.015881877494562997	0.901238219829849
0.0005162020847903553	0.00012905052119758882	3.3303360309055184e-05	7.076964065674227e-05	0.00015819096146801211	0.00019149432177706732	0.0009491457688080727	0.0028058081060378993	0.007081126985712859	0.9880649082492423
0.9993542742876187	2.0829861689718382e-05	1.6663889351774705e-05	1.2497917013831027e-05	8.331944675887353e-06	1.6663889351774705e-05	0.0	1.2497917013831027e-05	9.165139143476087e-05	0.0004665889018496917
0.0017088544438531134	0.003746174827035657	0.005084985364555615	0.006403006918573709	0.009063996806812134	0.01592020356572645	0.032734333422032996	0.07243297631718999	0.1884687666311868	0.6644367017030335
0.5997159422221482	0.10178181697016143	0.03562800926311581	0.03818952734784999	0.038651850124119085	0.0	0.038864268696999486	0.0	0.040746880362527695	0.10642170501307832
0.9997876840071938	8.326117364950376e-06	4.163058682475188e-06	0.0	4.163058682475188e-06	0.0	4.163058682475188e-06	0.0	8.326117364950376e-06	0.00018317458202890828
0.1568695955978688	0.06368616098723531	0.03904687038585196	0.04517341917988263	0.052056948205083414	0.0	0.05980559749447862	0.06671408191191579	0.07407176338960775	0.44257556284807575
0.06814461885742606	0.02755854681454518	0.0	0.0	0.04757878779044343	0.0	0.0	0.0	0.07731969496932617	0.7793983515682591
0.0029373653707538403	0.006758023590585431	0.005803900654553333	0.005403918987046427	0.006895517288790931	0.007241334772156276	0.009407902137818683	0.010936998720891959	0.019536604572290436	0.9250784339051127
0.2946623478683903	0.15244138229264986	0.0936594330953559	0.09853263423132737	0.050416010045779815	0.0503037434667088	0.047376496367968264	0.04591703084004507	0.0414721059131223	0.1252188158786523
0.0	0.0	0.0	0.0	0.0	0.0	0.0	0.0004081394670864673	0.0017366750793373147	0.9978551854535762
0.0	0.0	0.0	0.0	0.0	0.0	0.0	0.0	0.0	1.0
0.0003291433523458755	0.0002916460084077378	0.0001708212334959607	9.999291716836724e-05	6.249557323022952e-05	6.66619447789115e-05	5.832920168154756e-05	7.082831632759347e-05	0.00016248849039859678	0.9986875929621651
0.01141224442195316	0.08220981036515017	0.12547221285085364	0.13290266688324942	0.14046640260232493	0.1272631855156127	0.09195603370360651	0.11859154577601179	0.07292174282465545	0.09680415505658224
0.4085111525015521	0.016154772470634314	0.020342429507773208	0.025092607639453146	0.0	0.031046997595743173	0.0	0.03840144005400203	0.0	0.460450600230842
0.0	0.0	0.0	0.0	0.0	0.0	0.0	0.00026652008062232437	0.004097746239568238	0.9956357336798094
0.6224488521655879	0.09255520636043874	0.03055757903719275	0.029716735696297375	0.02925052552708806	0.03022457177347181	0.027310758215913583	0.024667513060128623	0.022473827710366934	0.09079443045351426
0.9999833332638886	0.0	0.0	4.166684027850116e-06	0.0	0.0	0.0	0.0	0.0	1.2500052083550349e-05
0.9885858064086115	0.0018454334894106277	0.001724626330961625	0.0007540032992851549	0.0008998050422408478	0.0008373185809741223	0.0008248212887207772	0.001274723809841201	0.0005207205105560462	0.0027327412393981306
0.9999958377557179	0.0	4.162244282116918e-06	0.0	0.0	0.0	0.0	0.0	0.0	0.0
0.010231244454257256	0.015571820753262876	0.016246682968893852	0.013701369303767148	0.014597019775129245	0.015388524842844586	0.017867185449637366	0.025144866256472637	0.039012868206074594	0.8322384179896605
0.7621499570908424	0.039605569025420555	0.019475758408945103	0.015551445163763009	0.01148132410161555	0.010260704376734072	0.0102773681272444	0.01168128910773948	0.014322493563626365	0.10519409103406904
0.007270803038320674	0.010795788350881871	0.0	0.0	0.03464985562560156	0.0	0.0	0.0	0.0	0.9472835529851958
0.9737351282367955	0.0034580708904532543	0.001770202955827261	0.00045284261660697377	0.00016467004240253592	0.0004116751060063398	0.0002470050636038039	0.0007410151908114116	0.0006175126590095097	0.01840187723848339
0.9901769646070786	0.0061987602479504095	0.0009664733719922682	0.000804005865493568	0.0002207891754982337	0.0001249750049990002	0.0	2.0829167499833366e-05	3.749250149970006e-05	0.0014497100579884024
0.9999374997395822	0.0	1.2500052083550349e-05	0.0	0.0	0.0	0.0	0.0	0.0	5.0000208334201394e-05
0.0	0.0	0.0	0.0	0.0	0.0	0.0	0.0	0.0	1.0
0.38017028083007737	0.0	0.0	0.1794821596674359	0.0	0.0	0.0	0.0	0.0	0.4403475595024867
0.9896876289046387	0.0	0.0019124760940488245	0.0	0.0	0.0016416461460898406	0.0	0.0	0.0017333116669374965	0.005024937188285146
0.9922069384460477	0.0018723319270040192	0.0010984347305090247	0.0006449143304124956	0.00047432408817435154	0.0003619841725541104	0.00044103818724983563	0.00039943081109419077	0.00064907506802806	0.0018515282389261968
0.9279879424769549	0.009592725516483333	0.005649882172685713	0.0039178622877651115	0.0033141534336461518	0.0030685063826598165	0.0035722910126487414	0.003996968965201389	0.004792199248902915	0.03410746850305185
0.6373673018422729	0.03152712639564546	0.02052009771078772	0.013075268101256341	0.014302895119038206	0.016092317551737196	0.016683243099279654	0.012530118476410834	0.027190898081988837	0.21071073362158294
0.9998834857727806	8.322444801384855e-06	0.0	0.0	0.0	0.0	0.0	0.0	0.0	0.00010819178241800312
0.5639789292947816	0.0233711461363428	0.014119372879801962	0.012573243204947616	0.008147394917359161	0.011923118597731232	0.01193145352859298	0.012639922651841603	0.017161622644340166	0.324153796144261
0.9994207392034539	1.6669375440175696e-05	0.0	0.0	0.0	7.917953334083456e-05	0.0	0.0	0.0	0.00048341188776509516
0.9997835461795901	0.0	0.00012487720408265205	0.0	0.0	0.0	2.497544081653041e-05	0.0	0.0	6.660117551074776e-05
0.9997540693191055	1.250494987599258e-05	2.08415831266543e-05	8.33663325066172e-06	1.250494987599258e-05	0.0	1.250494987599258e-05	2.500989975198516e-05	8.33663325066172e-06	0.0001458910818865801
0.9996917925180552	8.329931944456013e-06	8.329931944456013e-06	4.164965972228007e-06	0.0	4.164965972228007e-06	0.0	8.329931944456013e-06	8.329931944456013e-06	0.0002665578222225924
0.3976332050833625	0.03869568114059195	0.02477556255100851	0.01657256116857376	0.01754276387015107	0.020903079664884493	0.02157764119988674	0.0254126484451773	0.04449607754959276	0.3923907793267709
0.0	0.0	0.00012483874994798387	0.0007989679996670966	0.0026881944155465855	0.009724938620947943	0.030460654987308062	0.06942699013773876	0.17572302442678206	0.7110523906620615
0.9973007310520068	0.0003582363109991044	0.0	0.0	0.0	0.00040405723449898987	0.0	0.0	0.0007206381604981984	0.0012163372419969592
0.0	0.0	0.000178905018077728	0.0001248174544728335	0.00014562036355163905	6.656930905217786e-05	9.569338176250568e-05	0.00032868596344512815	0.0006615325087060175	0.998398176000932
0.9990124794266547	8.333506948061417e-05	2.0833767370153544e-05	2.9167274318214964e-05	3.3334027792245674e-05	4.166753474030709e-05	2.5000520844184254e-05	5.833454863642993e-05	7.083480905852205e-05	0.0006250130211046063
0.9219169137738148	0.06442114544040524	0.009698522347774373	0.002378882840020129	0.0011478525591705519	0.00017467321552595353	0.00015387878510619716	7.901883559507422e-05	1.2476658251853824e-05	1.6635544335805098e-05
0.9999916768278726	0.0	0.0	0.0	0.0	0.0	0.0	0.0	4.16158606368059e-06	4.16158606368059e-06
0.9999958302581488	0.0	0.0	0.0	0.0	0.0	0.0	0.0	0.0	4.169741851281987e-06
0.6960631167651825	0.08728542091034437	0.04152243369448853	0.025905699753814623	0.02371877382187176	0.01658314692393247	0.01755372548039473	0.018195223753764637	0.02144437085265118	0.051728088043555234
0.9999875001041658	4.166631944733794e-06	0.0	0.0	0.0	0.0	0.0	0.0	4.166631944733794e-06	4.166631944733794e-06
0.0012332459784098627	0.0062412245799255885	0.012224134123832895	0.017986225975660058	0.025744009799305884	0.02679393542957374	0.036118274955523985	0.05155468154339068	0.09201431565264127	0.7300899519617361
0.8406186897599767	0.0453192330911589	0.026662780773154027	0.018190145096488124	0.015292378791348336	0.013510419051980764	0.009596769157108062	0.009829922767866437	0.010154672439994171	0.010824989070924496
0.11169583826002964	0.0	0.0	0.033498759305210915	0.0	0.0	0.0	0.0	0.1238280013989042	0.7309774010358553
0.9979750168748593	0.0006124948958758677	0.0	0.0	0.00039166340280497665	0.0	0.0	0.0	0.0	0.0010208248264597796
0.0013454409130670222	0.0011996501020535677	0.0007497813137834798	0.0006248177614862332	0.000728954055067272	0.0007372849585537552	0.0010455283875536302	0.0018203024117965593	0.005994085058524597	0.9857541550381139
0.0031707672756817566	0.002066623612008083	0.00261661215391346	0.0017999625007812338	0.00253328055665507	0.00881231641007479	0.006041540801233308	0.007824836982562863	0.02347034436782567	0.9416637153392637
0.9999833485971193	0.0	0.0	0.0	0.0	4.1628507201731746e-06	0.0	0.0	0.0	1.2488552160519525e-05
4.166527782407253e-05	1.6666111129629014e-05	0.0	1.249958334722176e-05	4.1665277824072535e-06	4.1665277824072535e-06	4.1665277824072535e-06	8.333055564814507e-06	1.249958334722176e-05	0.9998958368054398
0.07478371702647879	0.008168144652385257	0.009734295794301042	0.013062366970872088	0.0	0.01616967748116245	0.0	0.020210014203657964	0.02612889923733438	0.8317428846338081
0.2777999816817792	0.2785576899058277	0.13666641687274664	0.07547106970083015	0.050500004163232	0.04244831347471669	0.035287554434258406	0.030329145121941067	0.03321426489812571	0.03972555974654243
0.0	0.0	0.0	0.0	0.0	0.0	0.0	0.0	0.0001791442736324626	0.9998208557263676
0.9997710308192518	0.0001165661283809381	5.828306419046905e-05	0.0	4.1630760136049324e-06	0.0	0.0	4.1630760136049324e-06	0.0	4.5793836149654256e-05
0.999970857012011	0.0	0.0	0.0	0.0	0.0	0.0	0.0	0.0	2.9142987988925663e-05
0.762883337286873	0.030080194430919176	0.02165707413094956	0.018673192087926723	0.012905185795556221	0.013533590521492691	0.01320898410677054	0.01486114752529225	0.02070406299029094	0.0914932311239289
0.0018494220556076225	0.0015745079662605435	0.0008414037280016661	0.0005331667187337291	0.0006747891283973758	0.0008414037280016661	0.0011496407372696032	0.002049359575132771	0.0038654587108195356	0.9866208476517755
0.999063237700311	0.0	0.0	0.0	0.0	0.0	0.0	0.0	0.0007410830637539605	0.00019567923593503448
0.7012710717720481	0.061209620676877984	0.048274081876506614	0.03720788872189216	0.01843532855102814	0.01708223871835331	0.016565982905271222	0.017914909384614743	0.03097534878492533	0.051063528608482414
0.0	0.0	0.0	0.0	0.0	0.0	0.0	0.0	0.0	1.0
0.10201310412909191	0.08245271308788431	0.06698267639132445	0.05365361946375538	0.06130949653652786	0.050263040607804996	0.07176864089437972	0.0741512098201827	0.11305539472752492	0.3243501043415238
0.05126143205349889	0.018378783775338015	0.014620528738984605	0.014212203912418491	0.01563300764567405	0.011103935334680527	0.017678798358367533	0.021045394887606508	0.032353492635570094	0.8037124226578612
0.9611799754171788	0.011141434553446803	0.0	0.0	0.0	0.0	0.0	0.009062311201849962	0.0	0.018616278827524427
0.0	0.0	0.0	0.0	0.0	0.0	0.0	0.0	0.0	1.0
0.0003621001810500905	0.000973924624893347	0.0014816972925727843	0.002584646119909267	0.001976983747112563	0.002563835764676503	0.00793290741472957	0.006675961958670634	0.020548144756830998	0.9548997981395543
0.0004955545838799009	0.00048306161117704627	0.00034980323567993004	0.0004872259354113311	0.0007703999833427031	0.00281508318237658	0.011718408395277656	0.03966102400732921	0.15572906906531742	0.7874903700002082
0.9989516206197919	0.00040354285666740163	0.00015808895415836353	0.00018305036797284198	0.00010816612652940663	6.656377017194254e-05	4.5762591993210495e-05	4.1602356357464085e-05	1.6640942542985636e-05	2.4961413814478452e-05
0.48237528583150413	0.06361807496386757	0.0	0.0	0.0777211783963447	0.0	0.0	0.08883788928272432	0.0	0.2874475715255593
0.46621112060165415	0.06139455428011916	0.06366534030541031	0.03238265869461053	0.02782025374471365	0.028741067894418867	0.0	0.02819524593237641	0.05357805045728214	0.2380117080894148
0.00018731892503912883	0.0016067801125578607	0.004270871490892138	0.007326251290419261	0.0100486196676546	0.01790768923374072	0.02850994039095541	0.04434047087815112	0.09793033401045656	0.7878717240001332
0.02473414336472656	0.014274824740808004	0.013358436808803989	0.012146305498744132	0.013895773368933616	0.019181665576720415	0.020810336855873007	0.03864657833242389	0.08056299542222574	0.7623889400307406
0.9819625420735162	0.0	0.0	0.0	0.0	0.014392475089145866	0.0	0.0	0.0	0.0036449828373379544
0.1364740488898333	0.029128074363878022	0.024624076597127606	0.024699073784733072	0.02034507039319359	0.0157160773137674	0.0252198875875488	0.027457303684445166	0.054935439921002964	0.6414009474644701
5.831656732022877e-05	0.0013162882337994493	0.0038239006285692863	0.006581441168997246	0.011800773944157721	0.02187704368327439	0.04125480590996755	0.07652799820051735	0.16678954800494858	0.6699698836584482
0.34275985095404415	0.06466160399456498	0.038407675700007506	0.030930370197477557	0.026349791185615565	0.02355309553779082	0.02522027625184432	0.026629043955219527	0.03923709810524912	0.3822511941181864
0.9040713655066718	0.015255126688767096	0.00976194839161072	0.007521364673741025	0.004810175082043679	0.004789351813290243	0.004385380399473587	0.004422862283229773	0.006671775308600843	0.03831064985257126
0.9518194238491144	0.006618737399823389	0.0	0.007197720721771439	0.0	0.0	0.0	0.008009963511554674	0.0	0.02635415451773605
0.9193755364270417	0.06020482138541918	0.01307423733615539	0.003999766680276984	0.0016624030264901213	0.0009791095519428032	0.00024581899389202296	8.749489613105902e-05	0.00022498687576558035	0.00014582482688509836
0.9971379293106034	0.00036244563315502676	0.0001874718792181173	0.00016247562865570164	0.00011248312753087037	0.000137479378093286	0.00010415104401006516	8.332083520805213e-05	0.00016664167041610426	0.0015456014931093669
0.740123163587577	0.008883111255551945	0.006387340316492088	0.0063998400039999	0.006983158754364474	0.0040665650025416035	0.003937401564960876	0.008612284692882678	0.008953942818096213	0.20565319200353324
0.9924416666666667	0.0016625	0.0015166666666666666	0.0	0.001375	0.0	0.0	0.0010291666666666667	0.0	0.001975
0.9904963481144772	0.0	0.0	0.0	0.0	0.00609133671926104	0.0	0.0	0.0	0.0034123151662618276
0.7383534939518145	0.06593855176780299	0.03542270652137692	0.02238078576427072	0.021131160651804457	0.015566163484288046	0.014208237528741377	0.014004132093705221	0.020452197674031124	0.05254257056216469
0.9990205517419591	0.00047513660177300976	0.0001333716776906694	0.00012920381276283597	8.752516348450179e-05	4.1678649278334185e-05	6.66858388453347e-05	2.0839324639167092e-05	0.0	2.5007189567000514e-05
0.8450116241281904	0.06256614087276788	0.0	0.0	0.0	0.0	0.0	0.0	0.0	0.09242223499904174
0.22028256096392368	0.04130922968598319	0.046442156662597545	0.02489802890604494	0.026081268566238505	0.0	0.029326844958107483	0.03024343906107433	0.034626425407988534	0.5467900457880418
0.0006661198932542871	0.0019858699317643435	0.005162429172720725	0.009704534194848395	0.016211692902076212	0.024167662377132103	0.03521276285715475	0.05671178241193687	0.11848191276327348	0.7316952334958389
0.0	0.0	0.0	0.0	0.0	0.0	0.0	0.0	0.0	1.0
0.030827625285402397	0.007137143142842858	0.00552055730546806	0.003528990217155809	0.00400396646834325	0.0044581104278119425	0.004524773761311935	0.010674466276686166	0.006458010432811693	0.9228663566821659
0.6618315406756552	0.0	0.12456445993031359	0.0	0.0	0.0	0.0	0.0	0.10282532949553098	0.11077866989850023
0.9975254536668278	0.00031660862175267865	4.582493209578244e-05	0.0	0.00011664528169835531	0.0	0.0	7.915215543816966e-05	0.00016247021379413773	0.001753845128393128
0.0	0.0	0.0	0.0	0.0	0.0	0.0	0.0	0.0	1.0
0.0	0.0	0.0	0.0	0.0	0.0	1.249859390818533e-05	0.0008415719898178122	0.005270240431284814	0.9938756889849892
0.6459145591393366	0.137772866584659	0.06438713174738861	0.036219585930821675	0.03072785271980485	0.019861142964368368	0.021916894272668516	0.015895586181014533	0.013860684277463878	0.01344369618247399
0.0513886516727556	0.056533348885454464	0.06026585795636797	0.053988077632856075	0.05195102748143118	0.06265283083319101	0.06734346165221847	0.090067610069443	0.11792812420590452	0.3878810096103777
0.9995961059618091	1.6655424255294343e-05	8.327712127647172e-06	1.2491568191470758e-05	9.160483340411888e-05	0.0	4.163856063823586e-05	7.494940914882454e-05	5.82939848935302e-05	9.993254553176606e-05
0.0	0.0	0.0	0.0	0.0	0.0	0.0	0.0	0.0	1.0
0.9994875341643891	0.0	1.2499166722218518e-05	0.0	0.0	8.749416705552963e-05	0.0	0.0	1.2499166722218518e-05	0.0003999733351109926
0.0	0.0	0.0	0.0	0.0	0.0	0.0	0.0	0.0	1.0
0.17385636159924028	0.04256754786766574	0.0366280837522752	0.03609911324550479	0.044304403783596916	0.03245463140751971	0.05600423176405416	0.06466768573320728	0.09706817055341978	0.41634977029351616
0.0	0.00010824989070924495	0.00014155754938901264	0.00017070175073380936	0.00014155754938901264	0.00034140350146761873	0.0003705477028124154	0.00039969190415721213	0.0007161146616150051	0.9976101754897266
0.0	4.166267399374227e-06	1.249880219812268e-05	0.0	4.999520879249072e-05	0.0	0.00012915428938060103	0.0	0.0005874437033117659	0.9992167417289176
0.9972041666666667	0.000775	0.0004166666666666667	0.00021666666666666666	0.00017083333333333333	0.00011666666666666667	5.4166666666666664e-05	9.166666666666667e-05	5e-05	0.0009041666666666666
0.999433710859427	1.665556295802798e-05	1.665556295802798e-05	2.4983344437041972e-05	0.0	0.0	1.665556295802798e-05	3.747501665556296e-05	1.2491672218520986e-05	0.0004413724183877415
2.9160105642897013e-05	0.00012497188132670149	0.00025827522140851644	0.0008456430636440134	0.0014913311171653044	0.0024786089796462463	0.00501137244120073	0.012213918534996293	0.032192756629758304	0.945353962025211
0.022099907917050347	0.01961658493089612	0.01849575626768222	0.019158253507277054	0.025066562222657407	0.028904046233140697	0.03882483822984071	0.05062895571268453	0.09587460052249783	0.6813304944562731
0.0	0.0	0.0	0.0	0.0	0.0	0.0	0.0	5.7929756032970305e-05	0.9999420702439671
0.6760427295254358	0.05681027840826271	0.030002290569102304	0.023288840763800677	0.01905337026008371	0.01825375340982446	0.01746246590175541	0.018407846240343168	0.02330966411927618	0.11736876080211565
0.0	0.0	0.0	0.0	0.0	0.0	0.0	0.0	0.0	1.0
0.0	0.0	0.0	0.0	0.0	0.0	0.0	0.0	0.0	1.0
0.5059248861880385	0.01944695508748839	0.007213991478160182	0.01596491301142493	0.008330244201108755	0.008721765678560867	0.009750550837397799	0.010158732803252128	0.024636697224779146	0.3898512634897892
0.5127856830350632	0.033609033521531696	0.01699202066709723	0.015475322402550054	0.012600262505468864	0.010304381341277943	0.012304423008812683	0.01257942873809871	0.01922956728265172	0.3541198774974479
0.24637874141238447	0.27499511062471654	0.14217471090268272	0.08001514666045265	0.04344678071047824	0.03384696047304186	0.02691861166708972	0.022445353429012514	0.022682540144891954	0.10709604397524936
0.6936104086555487	0.02355529077494157	0.0	0.013185796834575533	0.013423266161454145	0.0	0.013435764547079336	0.0	0.014156504784798631	0.22863296824160212
0.8901434378436011	0.013581614633658748	0.013644087562056442	0.013798187452104088	0.0	0.013081831206477193	0.0	0.012377969546529838	0.011328424349448573	0.03204444740612401
0.9998333479153907	4.166302115231584e-05	8.332604230463169e-06	2.083151057615792e-05	2.083151057615792e-05	1.6665208460926337e-05	4.166302115231584e-06	8.332604230463169e-06	1.2498906345694752e-05	3.3330416921852674e-05
0.9999874999479165	0.0	0.0	0.0	0.0	0.0	0.0	0.0	0.0	1.2500052083550349e-05
0.7037666737507969	0.06940364124297317	0.03221195717851592	0.023181774616311	0.020543977864176388	0.017556141732611587	0.017264442249753098	0.016843561567342992	0.020685660470136223	0.07854216932738266
0.05438975370442034	0.04598432929290407	0.03632225232085419	0.033380353776823496	0.03537352124866325	0.039026968096837145	0.052055375934687356	0.0750496211317363	0.13199012986796826	0.4964276946251056
0.019926933191305216	0.041035584700908755	0.052482440664425284	0.05920658433474252	0.07136912885722846	0.08121816850304583	0.08519190439732366	0.11074864352052195	0.1522918677806997	0.3265287440497986
0.696959474935762	0.04104563078089146	0.028797741157656702	0.021863794805162356	0.0195108340308925	0.016579003260828826	0.01809905756633059	0.019535821224955542	0.025378660103363693	0.11222998213415625
0.12055883566181526	0.03927516364651519	0.05428355951483131	0.0	0.0	0.0	0.08469201955008146	0.0	0.0	0.7011904216267568
0.24804050253140822	0.0	0.0	0.0	0.0	0.14281309248494697	0.0	0.0	0.0	0.6091464049836448
0.9964602581635036	0.001259130782829125	0.0	0.0	0.0	0.0008296921383542911	0.0	0.0	0.0	0.0014509189153130316
0.0	0.0	0.0	0.0	0.0	0.0	0.0	0.0	0.0	1.0
0.37938474097645086	0.12355577398852116	0.07746965771739402	0.06674469166243222	0.05218372803985106	0.05005122993494215	0.04696493873232984	0.04178363474305897	0.05297924979383075	0.10888235441118894
0.522695644202965	0.039258006183281804	0.022124815626536447	0.01704569128590595	0.014449879584336797	0.012833226389780085	0.012495729202256648	0.013674886042616312	0.01938733843884634	0.32603478304347466
0.9998375331703111	0.0	8.331632291740437e-06	0.0	0.0	0.0	0.0	0.0	2.9160713021091526e-05	0.00012497448437610655
0.0	0.002248491636860273	0.013778257085871562	0.03493489783936609	0.07344656293070065	0.11535178484433359	0.14091380365671363	0.19508579661143982	0.20988836655410328	0.2143520388406111
0.10694494212548229	0.12331563903634137	0.10528662261147824	0.09512837393021725	0.0786243447971267	0.07132440562995308	0.06972025233123057	0.06467862767810269	0.07248689594253381	0.21248989591753403
0.0	0.0	0.0	0.0	0.0	0.0	0.0	0.0	0.0	1.0
0.0	0.0	1.2503438445572532e-05	0.00018755157668358798	0.0002584043945418323	0.0006043328582026724	0.0008544016271141231	0.001575433244142139	0.0057557494977785555	0.9907516233630915
0.2506435837408669	0.055773091951245926	0.042676475243895326	0.022652481442294075	0.0353117111412885	0.024985212153527007	0.026443168848047587	0.04119769059659588	0.044509335088435485	0.45580724979380327
0.9990754006597141	6.247292839769433e-05	5.830806650451471e-05	8.329723786359244e-05	9.995668543631093e-05	0.0	8.746209975677207e-05	0.0	6.663779029087395e-05	0.0004664645320361177
0.0	0.0	0.0	0.0	0.0	0.0	0.0	0.0	0.0	1.0
0.0	0.0	0.0	0.0	0.0002247817743607248	0.0002622454034208456	0.0003912867924057061	0.0012487876353373599	0.004050234563944171	0.9938226638305312
0.9999833339583099	0.0	0.0	0.0	0.0	0.0	0.0	0.0	8.333020845051643e-06	8.333020845051643e-06
0.5595693570747589	0.08313107048738753	0.0597837626301525	0.03072868746331167	0.031203293935445194	0.0	0.03146141324485115	0.031794470418278174	0.030807788542000593	0.14152015620381433
0.0	0.0	0.0	0.0	0.0	0.0	0.0	0.0	0.0	1.0
0.999454398547284	8.746282829797337e-05	2.9154276099324453e-05	2.9154276099324453e-05	2.4989379513706676e-05	8.329793171235557e-06	8.329793171235557e-06	4.164896585617779e-06	2.4989379513706676e-05	0.00032902683026380454
0.9999916706924986	4.164653750687168e-06	0.0	0.0	4.164653750687168e-06	0.0	0.0	0.0	0.0	0.0
0.0	0.0	0.0	0.0	0.0	0.00010823592100442935	0.0001998201618543311	0.0003288706830519199	0.00047457288440403637	0.9988885003496852
0.9999916670138744	0.0	0.0	0.0	0.0	0.0	0.0	0.0	0.0	8.332986125578101e-06
0.03860828564050017	0.005619007156007631	0.004102833245861762	0.004244453885820442	0.004190304817600947	0.0035946650671864976	0.005527370271328485	0.007376769216671249	0.012454285690483926	0.914282025008539
0.9999749902044968	0.0	0.0	0.0	0.0	0.0	0.0	0.0	0.0	2.500979550323877e-05
0.09597937199556782	0.06934875157251043	0.05541068557289367	0.04898734493589156	0.05511492864343378	0.040097974689871786	0.06605376944289391	0.07214386283543418	0.07441827527888628	0.4224450350326166
0.026809093444677103	0.004591681687807274	0.0036841688972887015	0.002764167398643726	0.003030593172006977	0.003426068929343052	0.003284530237243825	0.004587518785098474	0.006385892755300416	0.9414362846925904
0.0	0.0	0.0	0.0	0.0	0.0	7.916171905922546e-05	0.00024581796971022646	0.0022748578213861634	0.9974001624898444
0.9372445259276235	0.018046209296027002	0.01705035521573366	0.0	0.0	0.0	0.0	0.01316694097793704	0.0	0.014491968582678805
0.9999958372879099	0.0	0.0	0.0	0.0	0.0	0.0	0.0	0.0	4.162712090180994e-06
0.9999583905463322	4.160945366787334e-06	4.160945366787334e-06	0.0	0.0	0.0	4.160945366787334e-06	0.0	0.0	2.912661756751134e-05
0.0	0.0	0.0	0.0	0.0	0.0	0.0	0.0	0.0	1.0
0.17017296049533953	0.012850160627007837	0.016454372346320995	0.021946107659679078	0.0	0.02992954078592649	0.0	0.04383388125684905	0.0	0.704812976828877
0.5843673180284155	0.07604683138202575	0.0	0.0	0.0	0.08309237115120204	0.0	0.0	0.0	0.2564934794383567
0.11884182332432196	0.03586498769093628	0.02111077324246981	0.014920834600340738	0.014062740818188256	0.014296009030812231	0.015962210549554916	0.019519550792070548	0.03411964160005332	0.711301428351252
0.5987578536867192	0.05986856358778075	0.02585397559038059	0.02939264822705279	0.019282154979417925	0.018704412508124504	0.020220986495269735	0.010254928865458222	0.037769914060807395	0.17989456199898896
0.6286480655412694	0.058681427613466446	0.03642755099065779	0.02608989016756007	0.02475707330076262	0.02282865389661506	0.02627315248674472	0.027497677983114876	0.039876214633496186	0.1089202933863128
0.0004248017591790498	0.0	0.0	0.0003498367428533351	0.0	0.0	0.0	0.0	0.004493736256413673	0.9947316252415539
0.49900436913585894	0.23116095963018238	0.11194715465743231	0.05981268005537287	0.03925986589122473	0.024705779647559146	0.014761942373966436	0.010945703821642812	0.005786714667575691	0.002614830119184705
0.0007244777722724869	0.00032892956327314064	0.00032892956327314064	0.00022483792932594422	0.00014989195288396282	0.00013323729145241138	0.00013323729145241138	0.00014572828752607494	0.00020401960253650493	0.997626710746004
0.0	0.0	0.0	0.0	0.0	0.0	0.0	0.0	0.0	1.0
0.9999916704149799	0.0	0.0	0.0	0.0	0.0	0.0	0.0	0.0	8.3295850200743e-06
0.9998585207932822	8.322306277515625e-06	8.322306277515625e-06	4.1611531387578125e-06	8.322306277515625e-06	4.1611531387578125e-06	8.322306277515625e-06	4.1611531387578125e-06	4.1611531387578125e-06	9.154536905267188e-05
0.012379235850666623	0.005715094426013877	0.005186458597824684	0.0037670505867025196	0.004428885993648045	0.0050823964269213	0.005457020242173484	0.006331142477761914	0.012758022152754941	0.9388946932455327
0.0014291249838546377	0.0023915969117567406	0.003612394638489711	0.00662480677646902	0.011995483465065602	0.019878586874549492	0.034898982113021705	0.0548650664355623	0.0897265496423021	0.7745774081589287
0.0	0.0	0.0	0.0	0.0	0.0	0.0	0.0	0.0	1.0
0.0	0.0	0.0	0.0	0.0	0.0	0.0	0.0	0.0	1.0
0.7699596698516501	0.04894253266658603	0.0	0.04377927272272293	0.0	0.0	0.0	0.0	0.03971706336462708	0.09760146139441384
0.9990840508268523	0.00031225539993671623	0.00029560177860675805	0.0	0.00017902642929705064	0.0	0.0	0.0	9.575832264725965e-05	3.3307242659916397e-05
0.9997083685721309	1.6664653021093283e-05	0.0	1.6664653021093283e-05	4.166163255273321e-06	4.166163255273321e-06	0.0	0.0	4.166163255273321e-06	0.00024580363206112594
0.9999833327083099	0.0	0.0	0.0	0.0	0.0	4.166822922526261e-06	0.0	0.0	1.2500468767578784e-05
0.6097594495993603	0.11370337670126106	0.037032101151110296	0.07118642656049576	0.0	0.032813306901664195	0.03058938179879725	0.027041096803211782	0.024084192640223892	0.05379066784387546
0.0	0.0	0.0	0.0	0.0	0.0	0.0	0.0	0.0	1.0
0.0	0.0	4.163804051381342e-06	0.0	0.0002290092228259738	0.0	0.0	0.015335290321237482	0.0	0.9844315366518852
0.16725052172065763	0.05044341049106306	0.03301939842796506	0.028933107289093644	0.025709061069433627	0.02540081892440153	0.02765015349625736	0.03339012208888204	0.04921877277971933	0.5589846337125267
0.9998500562289142	3.3320838019076177e-05	1.6660419009538088e-05	0.0	4.165104752384522e-05	0.0	0.0	1.2495314257153567e-05	0.0	4.581615227622975e-05
0.08107601345016813	0.013958507814681017	0.010337629220365255	0.008208435938782567	0.007587594844935562	0.007095922032358737	0.008233436251286474	0.010320962345362651	0.01654187344008467	0.836639624661975
0.9970165796502398	0.0	0.0007416882992420613	0.0	0.0007083539936581484	0.0	0.0	0.0	0.0004041784552049435	0.0011291996016550483
0.9242265786129455	0.0	0.0	0.0	0.0	0.0	0.0	0.051519760004999894	0.0	0.02425366138205454
0.5906698833735422	0.07079255157356133	0.026558665316649792	0.02801701687937766	0.0	0.027358675316774793	0.02928786609832623	0.027954516098117894	0.027171172972995497	0.17218965237065464
0.999970835034623	4.166423625288525e-06	0.0	4.166423625288525e-06	0.0	0.0	0.0	4.166423625288525e-06	0.0	1.66656945011541e-05
0.0042178121451359974	0.0018926080138430758	0.002054831557886768	0.002325204131292922	0.002325204131292922	0.0037852160276861516	0.005461525982804304	0.008489698804953226	0.01681717406586276	0.9526307251392419
0.0	0.0	0.0	0.0	0.0	0.0	0.0	0.0	0.0	1.0
0.023742097766968458	0.04521035140470261	0.05081583528373077	0.04831294092169814	0.050770025237171106	0.049345749244134235	0.059103289161342984	0.0699602701959837	0.09925371269604617	0.5034857280882218
0.999783309858568	0.0	0.0	0.0	0.0	0.0	0.0	0.0	4.167118104461317e-06	0.00021252302332752714
0.9993716867921074	8.322029243610762e-05	3.744913159624843e-05	2.4966087730832288e-05	4.161014621805381e-05	1.6644058487221524e-05	1.6644058487221524e-05	2.0805073109026904e-05	9.154232167971838e-05	0.00029543203814818203
0.84382712195934	0.03692282081694654	0.017878768961857795	0.016293151882139957	0.009434629710552053	0.0047152339929666855	0.00907255966872672	0.009276484175042137	0.01413321680504401	0.038446012027384145
0.0	0.0	0.0	0.0	0.0	0.0	0.0	0.0	0.0	1.0
0.0	0.0	0.0	0.0	0.0	0.0	0.0	0.0	0.0	1.0
0.043392044791788174	0.04623319058172668	0.0417506790421756	0.041421572711669526	0.04141740680875173	0.04483344720134642	0.044787622269250635	0.05670210461415407	0.08291396577294163	0.5565479662061955
0.8767431399010346	0.020159610802885655	0.018918378567501375	0.017822928641642092	0.0	0.015540394195364956	0.0	0.013807667316439245	0.011866679995334965	0.02514120057979707
0.04587659972947664	0.009626469670169597	0.007578815940068671	0.004536468629695141	0.006991988346686089	0.00523566746436375	0.005327229216522734	0.009043803974612423	0.010617001352616793	0.8951659556757882
0.4439532325538759	0.05186336438940649	0.0	0.06051767529458824	0.0	0.06781363022717045	0.0	0.07190536508941815	0.0	0.30394673244554077
0.11992916666666667	0.04169166666666667	0.030954166666666668	0.020858333333333333	0.022054166666666666	0.021608333333333334	0.022170833333333334	0.0248875	0.0363625	0.6594833333333333
0.12561748706713427	0.01763534733387203	0.025890722491107354	0.03851536532742434	0.055030280816040916	0.0	0.07841356847129778	0.0	0.10199261931141342	0.5569046091817099
0.0	0.0	0.0	0.0	0.0	0.0	0.0	0.0	0.0	1.0
0.0	1.664897712846767e-05	0.00019978772554161205	0.0006284988865996545	0.0020103639882624712	0.003962456556575305	0.007587771326299141	0.014684397827308484	0.04796570310711536	0.9229443716051695
0.0	0.0	0.0	0.0	0.0	0.0	0.0	0.0	0.0	1.0
0.29170676832697956	0.04100577047267879	0.030306439180884527	0.021794471178884653	0.018765493823302712	0.025856717288502803	0.02269441493240006	0.025102597754307024	0.04266816657292252	0.48009916046913736
0.03787121287871213	0.01877728893777289	0.01471519514715195	0.011653001366530014	0.012007132620071326	0.014177748891777489	0.016689997666899978	0.020068826450688266	0.029184581541845816	0.8248550144985501
0.0	0.0	0.0	0.0	0.0	0.0	0.0	0.0	0.0	1.0
0.12166863170700207	0.02467201879772861	0.015381474738469101	0.018060317711609847	0.014631565352519903	0.016952118285707144	0.01794783130371747	0.01975594615650609	0.03791625178624249	0.7130138441604973
0.8800152656555935	0.0	0.042673314970298346	0.0	0.0	0.0	0.0	0.0	0.0	0.07731141937410813
0.276285696431919	0.014418129933970713	0.008481743006519611	0.008219292216042826	0.005603116082401216	0.007169489054135683	0.005973879897519215	0.008906663333958216	0.011968589222854048	0.6529734008206795
0.8480822208978115	0.0	0.0	0.0	0.0	0.09678293232863353	0.0	0.0	0.0	0.055134846773554944
0.775380821666743	0.023846913230559038	0.014091547154407202	0.009588750088514744	0.008859805142602458	0.008422438175055088	0.008201671991435937	0.009063909727457898	0.013629187788714267	0.12891495503451034
0.9480461608299288	0.00965362719007817	0.006142838699467343	0.004160471770012119	0.0040938375875094225	0.00384395940312431	0.003698197128899661	0.0030526784859047883	0.004822648958632667	0.012485579946442775
0.23794985544811087	0.0	0.15674326255275314	0.0	0.0	0.0	0.21468863190775264	0.0	0.0	0.3906182500913834
0.9953709104848253	0.0006791553474108765	0.00039166013899768337	0.0003708271528807853	0.00034582756954050763	0.0	0.0002749954167430543	0.00032082798620022997	0.0	0.00224579590340161
0.8686288794987614	0.03619408421972898	0.02118607023167711	0.01736849774151246	0.007052309485647676	0.006902437501300972	0.006548573093815699	0.01187735475947628	0.009412793239108262	0.014829000228971087
0.9039685877390584	0.0	0.0	0.03453516599281316	0.0	0.0	0.0	0.0	0.0	0.06149624626812846
0.2414468230461932	0.10435021682350441	0.0	0.13380988681854727	0.0	0.0	0.0	0.15797081526470796	0.0	0.36242225804704714
0.6199780040325941	0.06444235223542351	0.0	0.0	0.0	0.0	0.0	0.0	0.0	0.3155796437319825
0.0	0.0	0.0	0.0	0.0	0.0	0.0	0.0	0.0	1.0
0.9989118108135152	0.00010840198792568627	8.755545178613122e-05	0.0	0.00014175644574897434	0.0	0.0	0.0001209099096094193	0.0	0.0006295653914145626
0.7941213232230647	0.027360219981668193	0.018460961586534454	0.018206816098658447	0.009365886176151987	0.009128405966169486	0.009507541038246813	0.008495125406216148	0.01789850845762853	0.08745521206566119
0.008491993679988994	0.020310747770695328	0.020760986021769852	0.025542683003089133	0.030403588565615973	0.0296698669712723	0.036565182409024774	0.0464620861872741	0.07130856745027576	0.7104842979409938
0.18893456948351336	0.1479551923300987	0.12513939979027613	0.10191164966127932	0.08335691339736014	0.05752842091246525	0.0646939862514356	0.05664208791757519	0.05889329050084056	0.11494448975515571
0.8907109972293399	0.017469741474491176	0.010453513322084036	0.008082828156573548	0.0055746515842759825	0.005782971897589734	0.003074807824510968	0.006703747682436515	0.006691248463637689	0.04545549236506052
0.03480114227672736	0.0738899850971185	0.0	0.09539093005636452	0.0	0.0	0.1662378966123003	0.0	0.0	0.6296800459574893
0.9997751976387426	2.4978040139710505e-05	8.326013379903501e-06	1.2489020069855253e-05	4.163006689951751e-06	8.326013379903501e-06	8.326013379903501e-06	1.6652026759807002e-05	4.163006689951751e-06	0.0001373792207684078
0.003926974106124081	0.005884214646822191	0.014004680719931372	0.013717341151190585	0.0	0.018739537091790416	0.02849242506267334	0.041730866932629285	0.056905727635403566	0.8165982326534351
0.18498729854662058	0.06383209095073501	0.060421438387540084	0.0437096572689793	0.024436763419814267	0.050939074667888225	0.02631074834464665	0.05439553575146795	0.08411693665930954	0.40685045600299835
0.9635862849439772	0.0	0.0	0.0	0.0	0.020091616773941227	0.0	0.0	0.0	0.016322098282081473
0.0	0.0	0.0	0.0001540947557806357	0.00013743586326381022	0.00014993003265142933	0.00016658892516825482	0.0016242420203904844	0.0059222362897314584	0.9918454721130139
0.4409040169274087	0.09796987720964329	0.06557704803318838	0.04730844204528415	0.04646706985888272	0.032380333549924194	0.028323420136285634	0.0455382282867663	0.04171873177721131	0.15381283217540528
0.9997917057218438	8.331771126247162e-06	4.165885563123581e-06	0.0	0.0	0.0	4.165885563123581e-06	0.0	0.0	0.00019163073590368473
0.00895134811214362	0.010516065401853524	0.011639665583294146	0.01625058780935418	0.01669170491762346	0.024140757972359435	0.03419073737302278	0.04771139288969159	0.07126954336056329	0.758638196580094
0.05779573812152394	0.1351011310850501	0.17017101672672735	0.17121669756493846	0.14948653321390631	0.12417772408190472	0.08859957922802925	0.052896452600662405	0.03202033036848793	0.018534797008769553
0.9982625	0.00010833333333333333	7.916666666666666e-05	0.00010416666666666667	5.4166666666666664e-05	3.75e-05	3.3333333333333335e-05	2.9166666666666666e-05	2.5e-05	0.0012666666666666666
0.9999875121236467	0.0	0.0	0.0	0.0	0.0	0.0	0.0	0.0	1.24878763533736e-05
0.9999750008333056	0.0	0.0	4.1665277824072535e-06	0.0	0.0	0.0	4.1665277824072535e-06	0.0	1.6666111129629014e-05
0.2512476095262195	0.15532997871907941	0.07940728695226519	0.05344705282065535	0.04141275444804427	0.030357461389440846	0.031066825409336227	0.027623713499902513	0.036911819000170085	0.2931954982348866
0.9109704887437303	0.02465381346753095	0.010893836130042826	0.010448084517838397	0.008840045991568212	0.0	0.007444468514105748	0.00602806152205429	0.005232374064754795	0.015488827048374464
0.00212874091848297	0.01135606212090915	0.014884523095380924	0.013126541358394988	0.024865860161301073	0.015359428114377124	0.02608228354329134	0.03171032460174632	0.06501616343397987	0.7954700726521362
0.999096304008329	1.665799062988027e-05	0.0	0.0	0.0	2.0822488287350337e-05	0.0	0.0	0.0	0.000866215512753774
0.825814458062125	0.0753803164132612	0.029821470959359345	0.012797288124299856	0.0118769494729916	0.010598469989047553	0.00870781954699349	0.007650054762231967	0.006196669290256487	0.011156503379433554
0.9999625014061972	2.499906253515493e-05	4.166510422525822e-06	0.0	0.0	0.0	0.0	0.0	0.0	8.333020845051643e-06
0.9337294427939884	0.012087449635626519	0.0	0.011387452552281033	0.0	0.0	0.01064162232657364	0.0	0.009566626805721642	0.02258740588580881
0.925932714578508	0.011605818739273157	0.007506706880175962	0.0024744638661623316	0.006061186742872378	0.0032867878626297634	0.0037825137886791193	0.0035658940562878043	0.007939946344958593	0.027843967140452903
0.0	0.0	0.0	0.0	0.0	0.0	0.0	0.0	0.0	1.0
0.9990109419738772	5.817988388957458e-05	2.493423595267482e-05	8.31141198422494e-06	1.662282396844988e-05	3.740135392901223e-05	1.246711797633741e-05	2.077852996056235e-05	6.233558988168705e-05	0.0007480270785802446
0.9985672218681927	4.998063250490435e-05	2.0825263543710145e-05	9.579621230106668e-05	0.0	7.08058960486145e-05	0.0	0.00021658274085458552	0.00016243705564093913	0.0008163503309134377
0.0	0.0	0.0	0.0	0.0	0.0	0.0	0.0	0.0	1.0
0.0	0.0	0.0	0.0	0.0	6.666777779629661e-05	0.0004166736112268538	0.0006000100001666694	0.0015125252087534792	0.9974041234020568
0.0	0.0	0.0	0.0	0.0	0.0	0.0	0.0	0.0	1.0
0.0	0.0	0.0	0.0	0.0	0.0	0.0	0.0	0.0	1.0
0.7796565004684084	0.05727490371604039	0.0	0.05818257520557926	0.0	0.0	0.0	0.050350785885291974	0.0	0.05453523472467992
0.9999416683680059	4.166545142433346e-06	0.0	0.0	4.166545142433346e-06	0.0	4.166545142433346e-06	0.0	4.166545142433346e-06	4.1665451424333456e-05
0.03910249201331184	0.011899852969965055	0.007322345649701983	0.008813471783145276	0.010991848788147629	0.0	0.013399309417003003	0.016810572834014336	0.019967761686388683	0.8716923448583221
0.8631501752134437	0.043847112207439386	0.023238177780185255	0.01668381994474839	0.009975290945985925	0.010804481797385758	0.00794189830536724	0.007683557437091915	0.007304379711074906	0.009371106657277504
0.0	0.0	5.796693400464564e-05	0.00028155367945113596	0.0003436611087418277	0.0005838098353325025	0.0018466608975765682	0.003511140002567107	0.007676478260329501	0.9856987292819968
0.9649239769493277	0.0	0.0	0.010141962473905489	0.0	0.0	0.0	0.0	0.00915026688278408	0.01578379369398274
0.9715523886909598	0.007392128674708836	0.0	0.0	0.0	0.0063337291914077965	0.0	0.0	0.0	0.014721753442923516
0.17979621178971056	0.04768810818695172	0.029317997124460836	0.0161363589006272	0.0384988852076431	0.022791773457523284	0.0	0.02675918401366923	0.07117584547102582	0.5678356358483883
0.997937551561211	0.0	0.0	0.0	0.0	0.0011416381257135237	0.0	0.0	0.0	0.0009208103130755065
0.7813858135164529	0.12036801686743975	0.042435278283588	0.023855260032751503	0.012129722612286396	0.006154448745567505	0.004429369679443641	0.004775218864197943	0.003070974086312289	0.0013958973119601314
0.00958751207809949	0.005676706760403825	0.005897444440742345	0.0038316729417252524	0.009912371305767501	0.00638889814413754	0.008213107653350215	0.009570852630526771	0.02414370439476227	0.9167777296504848
0.9303625565845758	0.017924332405830808	0.011703143818264879	0.005427966277669338	0.005494414219859628	0.0046264379749989615	0.0037293907554300427	0.004032559491673242	0.003334856098675194	0.013364342373022135
0.41073019255904564	0.14776180287881185	0.09362382304214986	0.0669585993889393	0.05439605724323379	0.051386541679501165	0.04403549813102007	0.039094564556814496	0.03887394999958375	0.05313897052090011
0.06229975376744147	0.031926905177549925	0.029814554802368165	0.025369036359924504	0.02681893365886583	0.024714916026781435	0.04294279155226505	0.04607173658532521	0.09313090322768804	0.6169104688417903
0.651897547829202	0.07723067566948387	0.048601883593740236	0.023126299084028606	0.021772544184477223	0.0	0.02317211848062881	0.02248066213193487	0.023817755432722548	0.10790051359378189
0.9269161541922903	0.02367381630918454	0.0	0.020053164008466243	0.0	0.0	0.0	0.0	0.0	0.02935686549005883
0.7732544092776032	0.03390790712399297	0.017491314743691214	0.00886437670268514	0.008856045521573593	0.009076821821029568	0.009085153002141114	0.0197074089193625	0.010105722688305521	0.1096508401996151
0.9967903025452484	0.0011129730135307505	0.0007711610767909694	0.0	0.0	0.0	0.0006919607499854105	0.0	0.0	0.0006336026144444722
0.9994128694030006	6.246070180844551e-05	0.0	0.0	0.0	0.0	0.0	4.9968561446756416e-05	0.0	0.00047470133374418594
3.7487816459650615e-05	0.0013287348278476162	0.010946442406217978	0.04184056848191005	0.08548888277976324	0.09353210206682828	0.11187197494147735	0.10212930797490816	0.12298086455235382	0.42984363415223387
0.9997501769579881	7.911062997043761e-05	4.163717366865138e-06	0.0	4.163717366865138e-06	0.0	1.2491152100595412e-05	0.0	1.2491152100595412e-05	0.00013740267310654954
0.0007784952145441224	0.0002164799527074565	0.00026227378885711075	0.00014987073648977756	0.0002705999408843206	0.0002747630168979255	0.0	0.0002830891689251354	0.00036635068919723405	0.9973980774914969
0.9825417394094191	0.003616651597285011	0.0026041558160174332	0.0	0.0028374881771325955	0.0	0.0	0.00241248994795855	0.0	0.005987475052187282
0.0	0.0	0.0	0.0	0.0	0.0	0.0	0.0	0.0	1.0
0.5074347661246308	0.019423300461209644	0.0	0.02759341890917878	0.0	0.0	0.0434253669470588	0.0	0.0	0.402123147557922
0.0009583213543164044	0.0	0.011662354220572243	0.0	0.0	0.0	0.0	0.0	0.0	0.9873793244251113
0.993237020955651	0.004341974223174142	0.0009709021055658109	0.0006375451594487943	0.00020834809132313538	5.833746557047791e-05	8.750619835571686e-05	7.500531287632875e-05	0.0001125079693144931	0.000270852518720076
0.00012499947916883678	0.0002916654513939525	0.0009124961979325087	0.0023166570139291085	0.0020833246528139467	0.006520806163307653	0.005391644201482494	0.01514993687526302	0.024199899167086803	0.9430085707976217
0.0	0.0	0.0	0.0	0.0002708220490812883	0.001233281946585559	0.006987208866297238	0.032002833215282696	0.09245448106328903	0.8670513728594642
0.9999958414598139	0.0	0.0	0.0	0.0	4.158540186053088e-06	0.0	0.0	0.0	0.0
0.997164095196452	8.745080891998251e-05	0.0	0.0	0.0	0.0	0.0	0.0	0.00017490161783996502	0.0025735523767880567
0.5090660850164005	0.08591551640886462	0.0880967049068416	0.0860653690537638	0.0	0.0	0.07871842688023444	0.0	0.0	0.152137897733895
0.5851803989411593	0.02014298518039894	0.012159993330137358	0.010696792212935366	0.011167851262063072	0.008916772620213852	0.00935865102028055	0.009775517435437813	0.017224920274298103	0.31537611772307567
0.0	0.0	0.0	0.0	1.249833355552593e-05	5.832555659245434e-05	0.0002124716704439408	0.0006040861218504199	0.004199440074656713	0.9949131782429009
0.2026673661944854	0.16678741849251755	0.12724744131044877	0.10128996260857255	0.08436388770912967	0.07543241645222808	0.07066063740308624	0.06097134434256877	0.05574154112640634	0.054837984360556626
0.06634616986885737	0.009902351235606805	0.006802919464764793	0.0068779057172851646	0.006348836046724767	0.005365682958124344	0.00829847861225442	0.009814867274333039	0.014080751862158604	0.8661620369598907
0.09232325418761864	0.06366345865663192	0.04991841220153851	0.04628026241300077	0.04713776682540211	0.04774135002830597	0.05427669919078224	0.06420876486063472	0.08111741982750008	0.45333261180858503
0.9937428138174668	0.0014289047008048525	0.0012456049724217228	0.0009248304477512456	0.0	0.0007415307193681159	0.0	0.0007207012047791238	0.0005249037676425989	0.000670710369765543
0.005602124138735938	0.08458207070180777	0.19758741856287176	0.19414444643594028	0.1443380615149911	0.09342709110537746	0.06832173865924163	0.04924783980592641	0.0498188896623303	0.11293031941277734
0.0008040561089516858	3.74948444588869e-05	2.0830469143826057e-05	1.6664375315060844e-05	6.665750126024338e-05	3.74948444588869e-05	4.1660938287652115e-05	9.582015806159986e-05	0.0004957651656230602	0.9983835555944391
0.07917621090333597	0.01361042855357961	0.011565532464287202	0.00721336054308442	0.008183749114988963	0.008621048686018908	0.009907958852192745	0.012665028528591062	0.013585440006663613	0.8354712423472576
0.9954005749281339	0.0032454276548764737	0.0006582510519518393	0.0003374578177727784	0.00023330417031204432	7.91567720701579e-05	0.0	4.166145898429363e-06	4.166145898429363e-06	3.749531308586427e-05
0.771008928273978	0.03394742978978579	0.0	0.033177033014625046	0.0	0.03169037545390945	0.0	0.029062697804577407	0.0	0.10111353566312423
0.2982579586806452	0.1654189809224825	0.09436751076285088	0.07269192015921525	0.05070822473332279	0.048926213058648166	0.06866573957648078	0.042676681461249574	0.05413901356493934	0.10414775708016555
0.013484123531970421	0.01885730368702505	0.017782667656014123	0.023181434383235677	0.016145127037330807	0.019522554563365147	0.04884476626666325	0.02901517283729499	0.07397078013458537	0.7391960699025152
0.9499152129259665	0.004891401715740398	0.0046664139025802765	0.0	0.005049726473149371	0.0	0.005587197360142992	0.0	0.005153887497760538	0.024736160124659914
0.06307176615102746	0.013154004705294497	0.01603131311028294	0.00727863254981158	0.018721242530865483	0.025504361766359226	0.016127084591201515	0.03901230455330932	0.05209135766484146	0.7490079323770065
0.4763858060808475	0.0	0.0	0.056960575685771515	0.0	0.0	0.0	0.0	0.08833095268832429	0.37832266554505667
0.9999458628831762	0.0	0.0	0.0	0.0	4.16439360182567e-06	0.0	0.0	0.0	4.997272322190804e-05
0.7072191065074458	0.06430779743502138	0.01828734760543662	0.02063732802226648	0.01812068232764727	0.017733185556787028	0.017883184306797445	0.01597070024416463	0.028878926008949927	0.09096174198548346
0.030685687375233903	0.0427090756785817	0.0379372283276863	0.03758298638460673	0.041046222322243475	0.04240901191503194	0.04717669171365582	0.05519922983634022	0.08112140496522177	0.5841324614813981
0.008255792168862798	0.004933491538125273	0.003563771102645767	0.003193238826786569	0.002876829242906805	0.0027311143029621764	0.0032223818147754948	0.0039343033785049645	0.00557047398988322	0.961718603634547
0.4058530162949507	0.01751155145762938	0.013665926428985096	0.008870352855886972	0.0091495044018449	0.006312158091436714	0.009999458362672022	0.01071608621199685	0.017461554165816018	0.5004603917287813
0.3674167461742612	0.18030655906407408	0.0	0.0	0.0	0.0	0.0	0.2091709406338665	0.0	0.24310575412779822
0.0	0.0	0.0	0.0	0.0	0.0	0.0	0.0006749353186986247	0.0009540752344566978	0.9983709894468447
0.18485854617714326	0.03845561003653512	0.02075878071845461	0.021546139649979378	0.022400153305866033	0.0	0.026524414375757678	0.0297321729856734	0.04168003232754131	0.6140441504230492
0.961435411084767	0.007037881218566006	0.006887873093125878	0.0	0.005896152708271698	0.0	0.0046419181038972945	0.0	0.004021051140270098	0.010079712651101934
0.9998082870026923	1.6670695418059365e-05	4.167673854514841e-06	8.335347709029682e-06	4.167673854514841e-06	4.167673854514841e-06	8.335347709029682e-06	0.0	4.167673854514841e-06	0.00014170091105350459
0.9990800176503402	0.00014986137822514174	8.325632123618986e-05	4.579097667990442e-05	3.7465344556285435e-05	8.325632123618986e-06	8.741913729799936e-05	2.4976896370856957e-05	4.162816061809493e-05	0.00044125850255180625
0.9989336887704099	0.0005914695101632789	8.747084305231589e-05	3.748750416527824e-05	0.00010413195601466179	3.3322225924691766e-05	0.0	7.914028657114295e-05	1.6661112962345883e-05	0.0001166277907364212
0.9806102604038697	0.016183103107938714	0.002556980264609977	0.00027901901910239163	5.4138018631807335e-05	3.33157037734199e-05	2.0822314858387438e-05	1.2493388915032463e-05	2.4986777830064926e-05	0.0002248810004705843
0.5548553959950688	0.0	0.012690334188518308	0.0	0.0	0.0	0.016563655749175357	0.0	0.0	0.41589061406723754
0.3375376576621623	0.05803967648786829	0.0	0.06471909363267789	0.0	0.06869840952369047	0.0	0.07338191848860999	0.0	0.397623244204991
0.6970611153011179	0.048268878990287055	0.031938963869177335	0.020717616224076935	0.016167407672851672	0.015809057915154443	0.015892395068107287	0.0184716799519978	0.02295105192321315	0.11272183308401636
0.1732837244959606	0.20710717425451333	0.16083846157051135	0.11474474086604364	0.0828420364066647	0.07355079558853553	0.052943406760523476	0.04840611471974201	0.043223018944965025	0.04306052639254034
0.0	0.0	0.0	0.0	0.0	0.0	0.0	0.0	0.0	1.0
0.025166037515728774	0.019012024699382516	0.020445322200278327	0.01974533969984084	0.020807813138004883	0.02501187470313242	0.02981592126863495	0.03917402064948376	0.058027715973767324	0.7427939301517462
0.9853914621859935	0.0040923889060041135	0.003118208840892249	0.0027643400138217	0.0	0.002339697421337041	0.0	0.0	0.0009825063904547007	0.0013113962414967402
0.0	0.0	0.0006207324643078833	0.0012414649286157666	0.001670561867029941	0.0019746791146438704	0.002595411578951754	0.005457446498277363	0.012822916276105134	0.9736167872720682
0.6182181765159248	0.06573208073822567	0.03348678317745329	0.02425479617555773	0.019522153019351344	0.01891807444747641	0.017101672672735227	0.019234694940321203	0.025013018934738684	0.1585185493782157
0.754347373245011	0.061613131691871846	0.04579010956963713	0.029242178061075697	0.025567637378661	0.012085989251343581	0.011256926217556138	0.019630879473399157	0.015518893471649376	0.024946881639795027
0.6677421102871601	0.05014568509510173	0.022459264446584217	0.024343374975510732	0.02735711814456797	0.01510206293429373	0.016344241999824927	0.016781922543049006	0.03996648617554741	0.11975773339836016
0.0	0.0	0.0	0.0	0.0	0.0	0.0	0.0	0.0	1.0
0.01834984708460763	0.007458271181073491	0.005879117674019383	0.005395788368430263	0.004237464687794268	0.00488745927117274	0.01013741552153732	0.008791593403388306	0.024233131390571747	0.9106299114174049
0.0	0.0	0.0	0.0001749176429431143	0.0002623764644146714	0.0023447293565946035	0.00791294099028374	0.03055644633984832	0.11631606785138664	0.842432521354529
0.28240260794624233	0.09091590372581591	0.07649392769860401	0.04970252592749876	0.036358867391928854	0.05757132924488632	0.03968541440282444	0.0418337226101112	0.09000828514211726	0.2350274159099709
0.7281260545864354	0.022814480278973266	0.01290293013586198	0.010444832370231185	0.009269944963607654	0.008328368531349079	0.0071576473921249216	0.009636576494752587	0.013040416960041329	0.17827874828662252
0.0	0.0	0.0	0.0	0.0	0.0	0.0	0.0	0.0	1.0
0.0	0.0	0.0	0.0	0.0	0.0	0.0	0.0	0.0	1.0
0.9676934916904133	0.009647024564760697	0.0076127878195394886	0.0	0.0	0.006073590282255548	0.0	0.0	0.004621752605195832	0.004351353037835139
0.926175922800965	0.03044545276517377	0.00835822885547264	0.012945671512439428	0.005220768073732411	0.0	0.004062449219384758	0.003541622396386712	0.0026999662504218697	0.006549918126023424
0.0	0.0	0.0	0.0	0.0	0.0	0.0	0.0	0.0	1.0
0.22475222786707755	0.20864912134588157	0.161809777629716	0.12707170817023403	0.09377030065794953	0.06709835929041393	0.045994003497959526	0.029890896976763556	0.026301324227533937	0.014662280336470393
0.9796303768193105	0.01040735086748722	0.003448318892544726	0.002420894566297986	0.001102297354070389	0.0008901571085700499	0.0010440627768742174	0.00031613056192207384	0.0003993228150594617	0.0003410882378632902
0.995588841727308	0.0006456369520937382	0.00044986316662015306	0.00044986316662015306	0.0003290665755832601	0.0002582547808374953	0.00045819396600200774	0.0003165703765104781	0.0004915171635294265	0.0010121921248953444
0.5285898717308013	0.05363568215892054	0.029839247043145094	0.033766450108279195	0.023929701815758788	0.0239880059970015	0.012614526070298185	0.028689821755788773	0.05152007329668499	0.21342662002332166
0.9878067583729565	0.004288053873625343	0.0008501098058499223	0.0016627147673241127	0.0007584312973759111	0.0007542640924452741	0.0006125791248036205	0.0005709070754972517	0.0008709458305031066	0.0018252357596189508
0.0038451764490232917	0.001587228848405064	0.0010831482954995189	0.0014622501989243505	0.0009498377360534242	0.0012456205398244467	0.0012664503147378988	0.0015705650284743022	0.002974491857640986	0.9840152307314167
0.0166772209908844	0.020764244171513322	0.020901728131717968	0.02423883880213975	0.024967920409285582	0.03131301348176046	0.039903677904244504	0.04971919942673355	0.08802723015648174	0.6834869265252387
0.6022020563626524	0.1196520001665071	0.0	0.11797027848312035	0.0	0.0	0.0	0.09732756108729135	0.0	0.06284810390042876
0.9478710505372895	0.013679109670376374	0.006041641493160445	0.005549976875096354	0.006279140503581235	0.00381665076395515	0.004258315590351707	0.004783313402860821	0.003329152795196687	0.004391648368131799
0.31091513228570716	0.2122900375579817	0.1428036075648937	0.10404227146675994	0.06720463687011267	0.0515860127747104	0.04152613652451262	0.03187015431250573	0.022676360123583247	0.015085650519232852
0.008601156261974975	0.030622615417937055	0.047962379833724866	0.06299878375901767	0.08396644507755618	0.09495426600689759	0.11441828693290682	0.1461405174855467	0.17672564602389162	0.23360990320054648
0.3558348159783999	0.04681269505289606	0.024550102292092885	0.025550106458776912	0.02617510906295443	0.013033387639115162	0.027037612656719404	0.027900116250484375	0.0287917866324443	0.42431426797611654
0.9964056975115084	0.0012759356861698579	0.0004711788645006338	0.00040029354860230835	0.00017929815197811728	0.00036276602842084195	8.756421375675495e-05	0.00024601374341183535	0.000154279805190473	0.0004169724464607379
0.0	0.0	2.0833072919921835e-05	1.6666458335937467e-05	2.49996875039062e-05	4.5832760423828036e-05	1.6666458335937467e-05	2.49996875039062e-05	5.833260417578114e-05	0.9997916692708008
0.23897181315386154	0.25205320850269874	0.19327230625708003	0.13517858332778038	0.08899596854801092	0.0478526687545812	0.02539231691877124	0.011740354501232758	0.004664489904711135	0.001878290131272073
0.48996626265150567	0.21603565329668042	0.11464867341413637	0.061839310258653	0.03838560539797576	0.024715731600649757	0.016931150818443083	0.01292015494189679	0.008788371027531343	0.015769086592527803
0.9995379812695109	6.659729448491155e-05	9.157127991675339e-05	0.0	0.0	7.075962539021853e-05	0.0	0.0	7.49219562955255e-05	0.00015816857440166494
0.015940603959736017	0.05543797080194654	0.08445270315312313	0.08332361175921606	0.06336660889274048	0.07589077394840343	0.0603376441570562	0.061045930271315246	0.08448186787547497	0.4157222851809879
0.9566002788703669	0.007708476410480531	0.0025389690120913196	0.0024473996378847475	0.001956254812594951	0.001773116064181807	0.0019396058354664836	0.0017856027970281575	0.003271524005743897	0.019978772554161205
0.0	0.0	0.0	0.0	0.0	0.0	0.0	0.0	1.250057294292655e-05	0.9999874994270571
0.999995833385416	0.0	0.0	0.0	0.0	0.0	0.0	0.0	0.0	4.166614583984367e-06
0.9999666827699945	0.0	8.329307501374335e-06	0.0	0.0	0.0	0.0	0.0	4.164653750687168e-06	2.082326875343584e-05
0.004878902392787057	0.005474703453562932	0.005224716994496131	0.0052538820813872586	0.007874573460604217	0.008441209434488966	0.010186948206972123	0.014790865494785699	0.026127751413465104	0.9117464470674506
0.9999958331944399	0.0	0.0	0.0	0.0	0.0	0.0	0.0	4.16680556018534e-06	0.0
0.24893673688503443	0.14719223630658598	0.08575185810951402	0.06436175082605765	0.05505247650833548	0.0536500511864435	0.04965501169381351	0.05228507935979492	0.06089106026683535	0.18222373885758517
0.27216792888266805	0.05480433569113616	0.03241354028676881	0.026860623026485706	0.020911961475334716	0.013113716080548543	0.022599081873245188	0.02283652844776592	0.02374882318145084	0.510543461054596
0.09110337185372804	0.018604767419577915	0.013684877065229164	0.014268098614432234	0.0128475375553019	0.014409738133524409	0.016717629121085126	0.018063204552460778	0.030823258875382217	0.7694775168092782
0.8679007870538188	0.009657971159414856	0.010845426629834714	0.0	0.01343282960222325	0.0	0.0	0.016399385023061635	0.0	0.08176360053164673
0.6570120935501066	0.14343600079957355	0.03491471215351812	0.03480643656716418	0.030462919776119403	0.026473380863539446	0.02271705090618337	0.019493769989339018	0.0	0.03068363539445629
0.721385078008513	0.0666924890254975	0.047962949079974344	0.016921974827365037	0.03615963215633356	0.017700810488875562	0.017879901042057125	0.016605442686858086	0.028637828922707848	0.030053893761817895
0.15539609667980536	0.07620589618616731	0.05443753980112962	0.06152578280757689	0.05104533894954153	0.03605722205804618	0.056023341671626634	0.05891191515751883	0.09953924339353276	0.3508576232950549
0.0	0.0	0.0	0.0	0.0	0.0	0.0	0.0	0.0	1.0
0.9133421884303577	0.030729129799344612	0.0	0.0	0.0	0.0	0.0291468710833892	0.0	0.0	0.026781810686908474
0.9426588111765736	0.0	0.016841526320613996	0.0	0.0	0.012999891667569437	0.0	0.0	0.0	0.02749977083524304
0.715719202913649	0.0	0.09552284830856676	0.0	0.0	0.0	0.0	0.0	0.0	0.18875794877778426
0.9984880039986671	0.00035404865044985005	7.080973008997001e-05	4.581806064645118e-05	0.00010413195601466179	0.00016244585138287237	1.6661112962345883e-05	8.330556481172943e-05	6.247917360879707e-05	0.0006122959013662113
0.36162025063408176	0.036224912644568556	0.02431791962883833	0.019170300402730402	0.016546513903986072	0.016088392451824366	0.017217037120331846	0.019924118428560126	0.027308203289312025	0.46158235149576654
0.9776313926664946	0.0017946518541959876	0.0011367516385046511	0.0008452768594008944	0.0006245888123651929	0.0008452768594008944	0.0008577686356481983	0.0008785882627270381	0.0014906852988449272	0.013895019112417658
0.9632883079883542	0.023345703849021397	0.0059561742201785185	0.0028031505246014984	0.0017118794437016582	0.0008247010458708718	0.00024157909424500285	0.0004998188156793163	0.00029989128940758974	0.0010287937289399259
0.0	0.0	0.0	0.0	0.0	0.0	0.0	0.0	0.0	1.0
0.9998209966738685	4.162868049571433e-06	8.325736099142866e-06	0.0	0.0	4.162868049571433e-06	4.162868049571433e-06	0.0	4.162868049571433e-06	0.000154026117834143
0.0	0.0	0.0	0.0	0.0	0.0	0.0	0.0	0.0	1.0
0.9243444756846819	0.012333645735707591	0.0	0.013874830782047277	0.0	0.0	0.012650213474955744	0.0	0.011867124856815578	0.02492970946579194
0.9999625156184923	0.0	0.0	0.0	0.0	0.0	4.164931278633902e-06	4.164931278633902e-06	4.164931278633902e-06	2.4989587671803416e-05
0.99999582271607	0.0	0.0	0.0	0.0	0.0	0.0	0.0	0.0	4.1772839299887215e-06
0.9996795485379922	7.074902407963843e-05	3.3293658390418086e-05	2.9131951091615823e-05	1.6646829195209043e-05	1.6646829195209043e-05	8.323414597604522e-06	1.6646829195209043e-05	8.323414597604522e-06	0.00012068951166526556
0.9943673472788704	0.0010665377933499701	0.0003749546929745989	0.00039995167250623885	0.00026663444833749253	0.000233305142295306	0.0002999637543796791	0.00031246224414549907	0.0002874652646138592	0.002391377708526886
0.5322709594676749	0.10751018096721271	0.06190611024592553	0.043226429707604284	0.033395238055581	0.027894600964381188	0.0312174687908592	0.029010551562747237	0.036868009693779825	0.09670045054423412
0.2666980558171318	0.19411411761764683	0.13692614105117543	0.09597579979833165	0.06570054750456254	0.07086725722714356	0.049983749864582205	0.039687830731922766	0.041321177676480636	0.038725322711022594
0.35265815191581895	0.032042790372166265	0.0352920592866605	0.035387871062344305	0.03860381414181809	0.0	0.03862880851808343	0.0397577211794013	0.04169478533996517	0.38593399818374197
0.0	0.0	0.0	0.0	0.0	0.0	0.0	0.0	0.0	1.0
0.0	0.003511168681874789	0.0029946978437342506	0.005731160268398232	0.007405525404950623	0.011308212302835175	0.0188970015535776	0.032825053833754704	0.06846987184026057	0.848857308270614
0.0	0.0	0.0	0.0	0.0	0.0	1.6673336001067092e-05	6.669334400426837e-05	0.00017507002801120448	0.9997415632919835
0.06256145730904485	0.02962450625822903	0.019228846185896903	0.0	0.02194963417276379	0.0	0.025928734521091314	0.0	0.033882768620522995	0.8068240529324511
0.0	0.0	0.0	0.0	0.0	0.0	0.0	0.0	0.0	1.0
0.0	0.0	0.0	0.0	0.0	0.0	0.0	0.0	0.0	1.0
0.4102158987164469	0.03094450998620149	0.019747291365301962	0.02272376720123728	0.0	0.02805974629086922	0.03274540292895227	0.0	0.03851493031961681	0.41704845319137407
0.9565869198575802	0.0071584733587357115	0.0028983696670622774	0.0029025339912965623	0.0019447394174110396	0.0020571761717367316	0.001994711308222458	0.0019697253628167487	0.0018697815811939118	0.020617569283944447
0.06484042996416965	0.06945671194067161	0.05677026914423798	0.05185817848512624	0.04582118156820265	0.04188400966586118	0.040125822848095995	0.04443796350304141	0.05492875593700525	0.5298766769435881
0.9977500187498437	0.0006416613194890042	0.0	0.0	0.0	0.0	0.0	0.0007083274306047449	0.0	0.0008999925000624995
0.9993787784031687	0.00017094017094017094	1.2507817385866166e-05	5.836981446737544e-05	1.2507817385866166e-05	0.00017927871586408172	6.670835939128622e-05	3.335417969564311e-05	1.6677089847821555e-05	7.087763185324161e-05
0.8138927206577955	0.01959967160235546	0.010993819623009505	0.01176063645797302	0.01293586660721058	0.0	0.015215479698107546	0.0	0.017470087892212226	0.09813171746133618
5.411570770857443e-05	0.0007201551871987213	0.002393579379417715	0.005719614030121636	0.009303738979127988	0.016925728272543353	0.020930290642977863	0.04342577406275757	0.11284790155936493	0.7876791021787817
0.0	0.0	0.0	0.0	0.0	0.0	0.0	0.0	0.0	1.0
0.0	0.0	0.0	0.0	9.579022773085445e-05	0.00012494377530111449	0.00011244939777100305	0.00025405234311226614	0.0008454528795375414	0.9985673113765472
0.0001333322222314814	0.0004874959375338539	0.0014208214931542237	0.0021958150348747093	0.002754143715469038	0.0032624728127265607	0.00533745552120399	0.009079091007574936	0.01701235823034808	0.9583170140248831
0.0002992245098120704	0.0014130046296681102	0.002485225789828029	0.0027595149238224268	0.0035200438862614393	0.00515331100231899	0.007488924537240984	0.01072221160159919	0.019931677070259578	0.9462268620491892
0.0	0.0	0.0	0.0	0.0	0.0	0.0	0.0	0.0	1.0
0.9405792450392402	0.02154351423105617	0.01163241404892199	0.00938595357870739	0.003955270846444633	0.0032675788657666933	0.0027382644321539765	0.0020380689609182565	0.0017713278290189345	0.0030883621677718362
0.6379631442772804	0.035989117437514845	0.03761400234150081	0.019573613535707888	0.0	0.018240374640129658	0.018294537470262523	0.017802905627518052	0.01909031443606078	0.19543199023402508
0.9776645180632589	0.001965389163710255	0.0	0.0021277836073219075	0.0	0.0	0.0024900481353786704	0.0	0.0	0.015752261030330287
0.9177642547515839	0.01467572524174725	0.008244414804934978	0.005581027009003001	0.004480660220073358	0.004438979659886629	0.005035011670556852	0.004843281093697899	0.006077025675225075	0.0288596198732911
0.9995498537024533	0.0	0.0	0.0	0.0	0.0	0.0	0.0	7.502438292445044e-05	0.00037512191462225225
0.9999958346523601	0.0	0.0	0.0	0.0	0.0	0.0	0.0	0.0	4.165347639914028e-06
0.0	0.0	0.0	0.0	0.0	0.0	0.0	0.0	0.0	1.0
0.0	1.2492296417209388e-05	0.00014157935939503974	0.00022486133550976898	0.00041640988057364624	0.0007620300814497726	0.0018780085613871447	0.004597165081533055	0.014632643203357928	0.9773348102003764
0.9186434040709542	0.038614075870056074	0.013751760108647653	0.00593229518167654	0.004865815149015589	0.0044325576357470775	0.0033410819773206355	0.003407736979361945	0.004928304213429316	0.0020829688137909198
0.018732768601580917	0.0067842774682026034	0.004701933248373689	0.005738940669848489	0.0	0.007171593493090782	0.008704198838884862	0.0	0.010878166204386249	0.9372881214756325
0.0082847729289109	0.0189729214133681	0.0628168227958297	0.0	0.0	0.0	0.2300950936983243	0.0	0.0	0.679830389163567
0.999954172204192	2.0830816276366604e-05	0.0	2.0830816276366604e-05	0.0	0.0	0.0	0.0	4.166163255273321e-06	0.0
0.0	0.0	8.329134061577289e-06	0.00012077244389287068	0.00034565906355545745	0.0004622669404175395	0.0002623677229396846	0.001216053572990284	0.002586196126119748	0.9949983549960228
0.11275056142393745	0.0	0.0	0.12150045745654163	0.0	0.0	0.0	0.0	0.21520419196539964	0.5505447891541213
0.5576658076710116	0.06603581137621095	0.0	0.0	0.07566932969196888	0.0	0.0	0.0	0.08054020973926221	0.22008884152154637
0.9998583339236087	0.0	8.333298611255787e-06	0.0	0.0	1.2499947916883679e-05	0.0	0.0	0.0	0.0001208328298632089
0.39018424846459615	0.06682860976158532	0.0	0.06879526003949966	0.0	0.07081607653269556	0.0	0.075395205039958	0.0	0.3279806001616653
0.9973940851988209	0.0	0.0	0.0	0.0	0.001363414623976918	0.0	0.0	0.0	0.0012425001772022066
0.38888773193944065	0.025552385514067348	0.018650950665361626	0.01238259855473875	0.012753285157958308	0.0066307086778150314	0.013498823382411129	0.013011516274807889	0.018892521710156398	0.48973947812324287
0.5432426132058977	0.08300517013145954	0.053216554411262725	0.046489555668412244	0.029509711688160314	0.028023611099547926	0.025992190687102977	0.03137878497747954	0.04627725558432476	0.11286455254635218
0.8643814890610738	0.0	0.03386503169766967	0.0	0.0	0.0	0.0	0.030697348732718413	0.0	0.07105613050853815
0.9999791765578017	0.0	0.0	0.0	4.164688439657829e-06	0.0	0.0	0.0	0.0	1.6658753758631316e-05
0.9999583754781617	0.0	0.0	4.162452183830538e-06	0.0	0.0	0.0	4.162452183830538e-06	0.0	3.3299617470644305e-05
0.9647778587035688	0.019073977733846635	0.007424825720528561	0.0018270731453542816	0.002509624388721257	0.0009946935802726043	0.0014857975236707939	0.00042867547601706376	0.0007449797107481011	0.000732494017271876
0.035522506196754774	0.13779083088587557	0.15672894665583537	0.12855089670686745	0.09608615051344539	0.1000978983107334	0.09754837634610178	0.04496240288279281	0.0822554104438751	0.12045658105771835
0.48829962297164997	0.0494677859478826	0.034424146478638534	0.037157081258983066	0.02030953819234695	0.022263419917928635	0.02390068115066553	0.02692940612827296	0.03070385568771221	0.26654446226591955
0.8492686117580398	0.09422846977164688	0.03258437733050583	0.010428167300633688	0.004087108318786116	0.0033705103260937494	0.0013540369047966236	0.0016623406923503164	0.0009082462930635814	0.002108131304083359
0.9750127082274315	0.0	0.0	0.009554087049274589	0.0	0.0	0.0	0.0	0.0	0.015433204723293972
0.7791597394967437	0.04143385125647404	0.0	0.03961716188119018	0.0	0.0	0.03654212344320971	0.0	0.030904552973578837	0.07234257094880353
0.9934890304317056	0.003613504849922984	0.0	0.0010574081012447443	0.0	0.0	0.0008201157320677741	0.0	0.0	0.0010199408850589068
0.9961630755386692	0.0	0.0	0.002053858587878485	0.0	0.0	0.0	0.0	0.0009540235631321968	0.0008290423103201187
0.9884707726166261	0.0050851979058988295	0.0018256694121177766	0.0	0.0020590883323885426	0.0	0.0	0.0017006235619727234	0.0	0.0008586481709960318
0.9463046141282156	0.0027374771876901025	0.002891642569645253	0.0028291430904742463	0.0	0.0027791435071374405	0.002808309930750577	0.0	0.003604136632194732	0.036045532953892054
5.823821092216047e-05	0.0005366235149256215	0.0021381743152850343	0.003223900961762455	0.004555060068554694	0.007708243202768811	0.01065343272654664	0.015570401677260474	0.029568371659622616	0.9259875536623515
0.5425789436405528	0.048747359518026105	0.03142329790469683	0.02673188535620987	0.026690220946365407	0.02523196660180907	0.026694387387349854	0.0337773370609092	0.04864319849341494	0.1894814030906659
0.999900077439984	0.0	7.077848001132456e-05	0.0	0.0	0.0	1.2490320001998452e-05	0.0	0.0	1.66537600026646e-05
0.0	0.0	0.0	0.0	0.0	0.0	0.0	0.0	7.492663433721148e-05	0.9999250733656628
0.6430910772769319	0.0	0.06588914722868072	0.0	0.08093535671725126	0.0	0.0	0.0	0.09255648057868113	0.11752793819845496
0.9997998365331687	2.085036112825474e-05	0.0	3.7530650030858535e-05	0.0	0.0	0.0	0.0	7.089122783606612e-05	7.089122783606612e-05
0.49209527298156813	0.0	0.15636290980535805	0.0	0.0	0.0	0.0	0.0	0.0	0.3515418172130738
0.003952865515101279	0.03398048142486432	0.05579829972634008	0.0804401884379725	0.07825757354870688	0.09897575381436943	0.09320265412635008	0.10265787511610762	0.14095776806801094	0.3117765402221769
0.489128125221333	0.14341125642125963	0.07528861817409165	0.042929219283152034	0.038387987817834125	0.03390508409610746	0.032326068751744624	0.027863996367014827	0.02785566383221608	0.08890398003524662
0.0	0.0	0.0	0.0	0.0	0.0	0.0	0.0	0.0	1.0
0.0	0.0	0.0	0.0	0.0	0.0	0.0	0.0	0.0	1.0
0.9041685971524812	0.0	0.0	0.0	0.0	0.0	0.03454004349332365	0.0	0.0	0.0612913593541951
0.9966208614928209	0.000949992083399305	0.0	0.0007333272222731477	0.0	0.0	0.0	0.0	0.0007249939583836801	0.0009708252431229739
0.9999708329687454	0.0	0.0	0.0	0.0	0.0	4.16671875065105e-06	0.0	0.0	2.50003125039063e-05
0.03813448102025256	0.0033164041180073246	0.0021414971314770914	0.0024498060570204857	0.0	0.0018290218691020294	0.002070669405338744	0.0	0.002637291214445523	0.9474208291843562
0.7631526371870005	0.036923115343633454	0.0236539358018114	0.010434702983484284	0.010043453649440596	0.011529368673415023	0.010967468034096962	0.012707278902503996	0.025173148641449122	0.09541489078316462
0.31651635897307784	0.0785222380440847	0.028695862166595885	0.06591054818589856	0.03578239109978599	0.04002514843405198	0.041815517083447835	0.043476812644166314	0.04813593478061739	0.3011191885882735
0.8867588051716451	0.01319161170161791	0.0075874683855483935	0.006004141649409794	0.004933312777863425	0.0036124849479793834	0.0052083116320348665	0.005116645347311053	0.007145803559151837	0.06044141482743822
0.0	0.0	0.0	0.0	0.0	0.0	0.0	0.0	0.0	1.0
0.001966093222810014	0.004415378847836048	0.007331195068105136	0.008347565293456075	0.010484442037738993	0.014691548298412963	0.020602324322072728	0.03729328945724164	0.0780564002166035	0.8168117632357229
0.0	0.0	0.0	0.0	0.0	0.0	0.0	0.0	0.0	1.0
0.5189741798096759	0.0	0.0882370067212351	0.0	0.0	0.09332784321554535	0.0	0.0	0.0	0.2994609702535436
0.0	0.0	0.0	0.0	0.0	0.0	0.0	2.499937501562461e-05	0.00012083031257551894	0.9998541703124089
0.73648955636976	0.1410588269621145	0.05719716390101164	0.02761903570967083	0.015526849987703569	0.010470724072244662	0.006364966424489489	0.0029219655950013966	0.0017006590053645788	0.0006502519726393978
0.9995417239511728	0.00029996250468691414	7.91567720701579e-05	5.415989667958172e-05	8.332291796858726e-06	0.0	0.0	4.166145898429363e-06	0.0	1.2498437695288089e-05
0.8161340994412524	0.0334456939762751	0.03348319382002575	0.01617493260444748	0.015499935416935763	0.0	0.015045770642622322	0.01451660618080758	0.012620780746746888	0.04307898717088679
0.9999791496388718	0.0	0.0	4.170072225650949e-06	4.170072225650949e-06	0.0	0.0	0.0	0.0	1.2510216676952844e-05
0.9951328466179952	0.0019168583525019168	0.0007625762576257626	0.0005583891722505584	0.0	0.0005208854218755209	0.0	0.0003792045871253792	0.0	0.0007292395906257292
0.1486132479520978	0.05731631252858747	0.05278389953844235	0.03920745145328288	0.04449665266747058	0.04687097176597779	0.0505551166368664	0.054135307081375525	0.08378310948480186	0.42223793089109735
0.8410406068124859	0.048083728133352203	0.02148988784626529	0.01899619493268278	0.0	0.016731472153068618	0.0	0.014054603132311433	0.0	0.039603506989833726
0.1939762952590518	0.05477762219110489	0.03783256651330266	0.03587384143495366	0.03222727878909115	0.03072697872907915	0.03612389144495566	0.03682819897312796	0.055415249716609986	0.4862180769487231
0.011716683674531936	0.004211008601120437	0.002594914301184997	0.002611575067163713	0.003969427494429056	0.002478288939333986	0.005814607326571839	0.004144365537205573	0.010983609971468439	0.95147551908699
0.061056078114455674	0.009197777203842405	0.007010805721950529	0.008414633130326837	0.004965466678885936	0.005486174174574478	0.00583192395171167	0.012926042872972365	0.01696256737954994	0.8681485307717302
0.6506242423485009	0.04488629499564676	0.025798684446221843	0.018537727399594254	0.015571691015659172	0.014863508171180291	0.012097429296274541	0.018054496752773368	0.019600001666312577	0.17996592390783625
0.0008712217530315599	0.004297749413280087	0.008128624011538478	0.016115518168516797	0.02743306390765883	0.038283734831779166	0.07398715260553664	0.11713555626883652	0.2245376063494975	0.48920977269032445
0.9537041280103982	0.018013439258799464	0.007894418916610774	0.0045283553363355735	0.003178597168007399	0.0022912561499398025	0.0020579646146732045	0.0022495969472136244	0.001858000441587549	0.004224243156434472
0.0	0.0	0.0	0.0	0.0	0.0	0.0	0.00012498177349136585	0.00018747266023704876	0.9996875455662716
0.9997376683294886	8.327989540045138e-06	8.327989540045138e-06	8.327989540045138e-06	0.0	8.327989540045138e-06	0.0	3.331195816018055e-05	1.2491984310067706e-05	0.00018321576988099302
0.006257785777077839	0.0059453131184354704	0.006820236562634103	0.010649068206531928	0.007261864586848651	0.009374179759271064	0.011503160140154404	0.03077647372521571	0.04330037788360185	0.868111540240229
0.43248435247151773	0.2187320293031745	0.09051397234700426	0.0856176085742622	0.05036378941051947	0.02215239984331636	0.02034803770408461	0.03537883270687658	0.015139140073507964	0.029269837565736288
1.0	0.0	0.0	0.0	0.0	0.0	0.0	0.0	0.0	0.0
0.9998292043840319	4.165746730930253e-06	4.165746730930253e-06	0.0	4.165746730930253e-06	4.165746730930253e-06	0.0	0.0	4.165746730930253e-06	0.0001499668823134891
0.5468186949838154	0.0	0.0	0.16994871752144408	0.0	0.0	0.0	0.0	0.0	0.2832325874947405
0.7380294831902495	0.10231641736334138	0.04411648317775306	0.025875894013804364	0.021597957253956156	0.009955471135381911	0.01629948056600394	0.013754378949385386	0.010817723237902437	0.017236711112221904
0.9999958340103067	0.0	0.0	0.0	0.0	0.0	0.0	0.0	0.0	4.1659896933414985e-06
0.04982586950823219	0.08698202940038363	0.129176947369735	0.1650931816574227	0.19573765171405152	0.17658121720750447	0.11969858989668673	0.051714883684160155	0.018781960330702306	0.0064076692311213004
0.4397035556665834	0.01994337580148222	0.0	0.0	0.0	0.026292780414688983	0.0	0.0	0.0	0.5140602881172454
0.5036020683247153	0.02102074574689272	0.0	0.0	0.028237382344240232	0.0	0.0	0.04042483156320182	0.0	0.4067149720209499
0.955279285735117	0.0036246526374555774	0.0031580306887256638	0.0016581744249509422	0.001837323923124034	0.0009874053736516916	0.00212896264108023	0.0026414135312032598	0.0028955558425650873	0.025789195202126462
0.9979457134999542	0.0006583717383514038	0.0	0.00024584767444767614	0.0002083454868200645	0.0	0.00039585642495812255	0.0	0.00032085204970289935	0.00022501312576566967
0.999771226061927	1.6638104587125434e-05	8.319052293562717e-06	8.319052293562717e-06	1.2478578440344077e-05	4.159526146781359e-06	8.319052293562717e-06	4.159526146781359e-06	8.319052293562717e-06	0.00015806199357769164
0.2466696945327572	0.03522186063760193	0.02078810631976766	0.015175442617076332	0.010162796414895434	0.011050322301067115	0.01657965023979866	0.011596171555003688	0.017638014442087895	0.6151179409399441
0.06850273952625988	0.10890606445699048	0.11746421949542718	0.09057311306014458	0.09584800316660069	0.08201079144184496	0.07317764213245558	0.07407345680298327	0.07936084664902815	0.21008312326826525
0.16032684559004295	0.06875257822168332	0.03424711760024334	0.044039151468180056	0.0	0.05998558279268806	0.0	0.0846656749628111	0.0	0.5479830493643512
0.963017591226886	0.00392073531495046	0.002870761564294226	0.0023624409389765254	0.0018541203136588252	0.0018666200011666376	0.0019499512512187196	0.0019916168762447607	0.002754097814221311	0.01741206469838254
0.9997332599798278	4.167812815190844e-06	0.0	0.0	0.0	0.0	0.0	0.0	1.6671251260763375e-05	0.0002459009560962598
0.1485255673776579	0.18370880996386765	0.0	0.0	0.0	0.0	0.0	0.0	0.3125530745791498	0.3552125480793246
0.9750552060330819	0.008449647931336195	0.006566393066955544	0.0	0.0	0.004953960251656181	0.0	0.0	0.0	0.004974792716970126
0.2573105264912807	0.09229435497315862	0.06395251908906005	0.05152379047047448	0.0587926377913374	0.0485729052048948	0.06072655129872295	0.06129338801640492	0.07107132139641893	0.23446200526824715
0.9998291965572691	4.16593762758184e-06	8.33187525516368e-06	8.33187525516368e-06	0.0	4.16593762758184e-06	0.0	2.08296881379092e-05	4.16593762758184e-06	0.00012081219119987335
0.903069016458251	0.006304488046440981	0.006154678429495849	0.006687334845300764	0.006537525228355631	0.005634506148436362	0.0	0.005888350221593392	0.005559601339963796	0.05416449928216225
0.9988377130859343	0.00020412924297212178	0.0	9.164986419156488e-05	0.0	0.00011664528169835531	0.0	0.0	1.249770875339521e-05	0.0007373648164503174
0.9999874897833231	0.0	4.170072225650949e-06	0.0	0.0	0.0	0.0	4.170072225650949e-06	0.0	4.170072225650949e-06
0.0	0.0	0.0	0.0	0.0	0.0	0.0001167250291812573	0.0009838252459563115	0.009863264965816241	0.9890361847590462
0.5196040032999725	0.0	0.08429096424196465	0.0	0.0	0.08774510212414896	0.0	0.0	0.0	0.3083599303339139
0.0	0.0	0.0	0.0	0.0	0.0	0.0	0.0	0.0	1.0
0.9891939629495399	0.009310521514178237	0.0011330925511662106	0.0002624442306009973	5.4155158695443883e-05	8.331562876222136e-06	4.165781438111068e-06	8.331562876222136e-06	0.0	2.4994688628666407e-05
0.4513946498472159	0.015232552807433686	0.016616572383806972	0.0	0.0	0.01866758934638425	0.0	0.0	0.021556521775380293	0.4765321138397789
0.0	0.0	0.0	0.0	0.0	0.0	0.0	0.0	0.0	1.0
0.0072371682964530795	0.0032623504756032016	0.0035081725420918206	0.0026665444500460394	0.002704042731374812	0.0031831874372424598	0.00446229547812392	0.004478961380936707	0.009716221339855257	0.9587810558682727
0.0005790146753143966	0.0021119456142762523	0.005265284529477679	0.005494391055681217	0.010955457525732829	0.020615421785114742	0.02665550293048075	0.04831648358972437	0.0910510990864898	0.788955399207708
0.17305635660753446	0.02047364018825762	0.016050168741079195	0.01274192810090342	0.011917988922595492	0.012671185848220416	0.014872518299356246	0.017797918513247527	0.028871161712628324	0.6915471330661773
0.0	0.0	0.0	0.0	0.0	0.0	0.0	0.0	0.0	1.0
0.0	0.0	0.0	0.0	0.0	0.0	0.0	0.0	0.0	1.0
0.8704875883938877	0.007996599674135439	0.009513411701954771	0.0	0.0	0.011101063851952479	0.0	0.0	0.01300541301874763	0.08789592335932193
0.6151317708029562	0.23698331097576217	0.08536981644572943	0.03716494888309351	0.012331380864696423	0.007682116998141961	0.003245319491080579	0.001187312008931919	0.00030411851456852665	0.0005999050150392854
0.7023669156768062	0.0	0.040988763295933206	0.0	0.0	0.0	0.0	0.0	0.06218726173562706	0.1944570592916335
0.0028379772961816306	8.322514065048769e-05	0.00011651519691068278	0.00017893405239854856	9.987016878058524e-05	8.322514065048769e-05	0.00012483771097573156	9.987016878058524e-05	0.0001914178234961217	0.9961841273011751
0.911698748676565	0.00831992530407743	0.004226655440047352	0.004189140746792493	0.004597634073345394	0.004856068626878861	0.002313406084049586	0.005356264536943637	0.006252448875809692	0.04818970763549057
0.0	0.0	0.0	0.0	0.0	0.0	0.0	0.0	0.0	1.0
0.000891573794396417	0.0003832934069367774	0.0004874492240391626	0.0006790959275075513	0.0009457348192896573	0.00047495052598687637	0.0015873346526403499	0.007190917612748672	0.03732111238412665	0.9500385376523279
0.8458482568128024	0.029738802710561455	0.018382398821929092	0.009630064103364075	0.020724397133028	0.009234877887459286	0.008656658055767015	0.00739206216487169	0.012999546575815436	0.03739293573440158
0.7728893827222146	0.11514084653574534	0.04673383354765145	0.03465711182411765	0.014394686575362988	0.007203585562865954	0.004665060321185866	0.0025218791745215295	0.0005326741490738544	0.0012609395872607647
0.9995335374107162	0.0002457258282834593	7.08023573020137e-05	0.0	4.997813456612732e-05	0.0	4.164844547177276e-05	1.6659378188709107e-05	2.498906728306366e-05	1.6659378188709107e-05
0.9999791664930541	0.0	0.0	8.333402778356486e-06	0.0	0.0	0.0	0.0	0.0	1.250010416753473e-05
0.974669199746692	0.0022039462720394626	0.00101656501016565	0.0009124087591240876	0.0010748925107489252	0.0	0.0010873912608739126	0.0011207212612072126	0.0011707162617071627	0.01674415891744159
0.0	0.0	0.0	0.0	0.0	0.0	0.0	0.0	0.0	1.0
0.9602846915841172	0.00909431449263298	0.006984100557729127	0.004490968117872305	0.0	0.0048822109381503375	0.0032298343461250314	0.0	0.0032506451344376927	0.00778323482893532
0.9988459679704035	0.0004541136867365474	0.0001583148632659523	0.00011248687653107138	3.7495625510357126e-05	8.748979285749995e-05	8.332361224523806e-06	3.3329444898095224e-05	2.4997083673571416e-05	0.00023747229489892846
0.9981173804932296	0.0002748957686877059	0.0	0.0	0.0003790229537966854	0.0	0.0	0.0	0.0	0.0012287007842859583
0.9999458631086235	0.0	0.0	0.0	0.0	0.0	4.164376259723818e-06	0.0	0.0	4.997251511668582e-05
0.9946633586705852	0.0	0.0017566791271552622	0.0	0.0	0.0	0.0	0.001436147627650629	0.0	0.00214381457460891
0.9911002461279615	0.00459355569530108	0.0016700052890441823	0.0010744672433251846	0.0	0.0008745663608460805	0.0	0.0	0.000578879638845739	0.00010827964467618139
0.999687731599064	4.1635786791463e-06	1.66543147165852e-05	0.0	0.0	2.08178933957315e-05	0.0	0.0	1.66543147165852e-05	0.00025397829942792427
0.9662412481164199	0.025558413879800526	0.006019131346936737	0.001448587627063613	0.0005453016642107279	5.411390560869819e-05	3.746347311371413e-05	1.2487824371238042e-05	1.2487824371238042e-05	7.076433810368225e-05
0.9978503582736211	0.00039160139976670557	0.00011664722546242292	0.00014997500416597234	9.165139143476087e-05	0.00017913681053157807	4.582569571738044e-05	0.00018330278286952175	0.0001708048658556907	0.0008206965505749042
0.0	0.0	1.2499739588758568e-05	7.916501739547093e-05	0.00019166267369429804	0.0005833211808087331	0.0012499739588758567	0.0024832815983000353	0.00610820607904002	0.9892918897522969
0.9997542700780089	6.66386229128575e-05	4.581405325258954e-05	0.0	5.830879504875032e-05	0.0	0.0	3.748422538848235e-05	2.4989483592321563e-05	1.2494741796160782e-05
0.9999458585993203	4.164723129206371e-06	4.164723129206371e-06	0.0	4.164723129206371e-06	0.0	0.0	4.164723129206371e-06	0.0	3.748250816285733e-05
0.9999249637324706	8.337363058811759e-06	0.0	0.0	4.168681529405879e-06	0.0	0.0	0.0	4.168681529405879e-06	5.836154141168231e-05
0.0	0.0	0.0	0.0	0.0	0.0	0.0	0.0	0.0	1.0
0.9735568109855681	0.0040995900409959	0.004478718794787188	0.0	0.004637036296370363	0.0	0.0044328900443289	0.0	0.0	0.008794953837949539
0.9999958334548575	0.0	0.0	0.0	0.0	0.0	0.0	0.0	0.0	4.166545142433346e-06
0.999112913973479	0.00018741254081428666	0.0	0.0	0.0	0.00016658892516825482	0.0	0.0	0.0	0.0005330845605384155
0.23081794810898196	0.0	0.0	0.0	0.0	0.0	0.0	0.0	0.11826518835181227	0.6509168635392057
0.0009829851927442364	0.0	0.0	0.0007330737030634984	0.0	0.0	0.0	0.0015077993210737865	0.0	0.9967761417831185
0.0	0.0	0.0	0.0	0.0	0.0	0.0	0.0	0.0	1.0
0.8164064452701915	0.03242214186926166	0.015209204672320998	0.010122806725209538	0.01047689667238765	0.011435022411810774	0.013267958608968056	0.006752703580890807	0.01335960541882592	0.07054721477013313
0.8878408541968584	0.03276531241150701	0.013542551596621858	0.011310445921409892	0.010802392017723586	0.004584978261955924	0.004597471390735096	0.007158562790465244	0.007333466593373645	0.02006396481934936
0.7871199387575097	0.09734726821880876	0.048478090831932635	0.0296019238130107	0.01709131455008404	0.010080880027958528	0.0057331624756611025	0.0021592970427199653	0.001747408011449683	0.0006407162708648837
0.9953540892348206	0.0	0.0014291904865081084	0.0	0.0	0.0	0.001154185903098385	0.0	0.0	0.002062534375572926
0.02501239578168424	0.010074958021008246	0.010045791475868851	0.013791609201628327	0.008729130295290436	0.023420735746934387	0.016033266528056134	0.01993741692742947	0.053012279115503685	0.8199424169065962
0.7187888030534096	0.08206871838462629	0.04630115752893822	0.0330216588748052	0.02236722584731285	0.01977966115819562	0.017204596781586208	0.014325358133953348	0.01899630824103936	0.027146511996133237
0.031182947722093776	0.03238884915420569	0.0351249979208596	0.0386886445667903	0.045620498661033584	0.04886811596613496	0.06355516375309792	0.0856605844879493	0.11472696728264667	0.5041832304851882
0.9142448824835735	0.010970421942510489	0.0	0.0	0.0	0.01490777429179739	0.0	0.0	0.0	0.059876921282118585
0.9275771123342236	0.0	0.0	0.0	0.0	0.0436570600024166	0.0	0.0	0.0	0.02876582766335982
0.00020416071197923395	4.166545142433346e-06	0.0	4.166545142433346e-06	0.0	0.0	0.0	8.333090284866692e-06	0.0	0.999779173107451
0.0019400176516627533	0.015728297613695028	0.0	0.03135668015520141	0.0	0.07402041597975055	0.0	0.15659606001565335	0.0	0.7203585285840369
0.0	0.0	0.0	0.0	0.0	0.0	0.0	0.00011659379554445139	0.00039142202789922963	0.9994919841765563
0.9589173312698392	0.007159825102238641	0.006768759698630023	0.005907583756640832	0.0	0.00532514592147906	0.0	0.0045471753845129775	0.0	0.011374178866659179
0.9309454071237808	0.02061554999104215	0.0	0.0	0.0	0.0	0.0	0.02243628470124535	0.0	0.026002758183931704
0.4472351132699566	0.1313664880897828	0.04577455987602376	0.04647859160327604	0.0	0.045366304791581616	0.04318755571848729	0.04177116052756555	0.04100880664539296	0.1578114194779334
0.9859513518235786	0.0036192845464870058	0.0	0.0035236023113499933	0.0	0.0	0.0	0.0	0.0030951123018233707	0.0038106490167610315
0.002740023104608827	0.012599101672790361	0.02446002360506967	0.029568894690527526	0.038193503184182104	0.04143815763682391	0.03987838801563106	0.05362854962277764	0.0745728358196506	0.6829205226479383
0.18370313599880042	0.175347692256428	0.14218416131088	0.12494845532586647	0.10256036454059637	0.08063461386270582	0.0683138747849702	0.05938779505421042	0.04018610230628574	0.02273380455925659
0.0016615861276298037	0.013492579081505172	0.010756583878866624	0.019976512917895158	0.03319424316625856	0.05180900504722403	0.07991021604784035	0.1021396565222461	0.1281919944030783	0.5588676228074559
0.0	0.002756794123281168	0.015495515004122698	0.03426420248694479	0.05381578618604613	0.07150174485912032	0.08973739662022037	0.10175985074999792	0.13998850641725036	0.4906802035530162
0.6816591704147926	0.047501249375312346	0.02994336165250708	0.01962352157254706	0.017570381475928702	0.01767033150091621	0.017761952357154755	0.020081625853739796	0.024670997834416127	0.12351740796268533
0.9996959486194817	0.00012078753472641623	3.3320699234873446e-05	4.1650874043591805e-05	4.165087404359181e-06	0.0	4.165087404359181e-06	4.165087404359181e-06	0.0	9.579701030026115e-05
0.0	0.0002579753924762725	0.00197642437784241	0.01113871170417712	0.026808636350397156	0.04606525113072279	0.08658403132320572	0.1636146513379353	0.25600728988528415	0.4075470284979591
0.9998624977082952	0.0	6.250104168402807e-05	0.0	0.0	0.0	2.9167152785879763e-05	0.0	0.0	4.5834097234953916e-05
0.0959087581525356	0.012241281778251031	0.0	0.0	0.018692599494210035	0.0	0.0	0.0	0.037534939438306936	0.8356224211366964
0.8102778819314252	0.09789193017539474	0.03439153439153439	0.01732283464566929	0.009882098071074449	0.0069866266716660415	0.005086864141982252	0.004007832354289047	0.003328750572845061	0.010823647044119485
0.9998046663951391	0.0	0.0	0.0	0.0	0.0	0.0	8.312068291953087e-06	0.0	0.00018702153656894444
0.0	0.0	0.0	0.0	0.0	0.0	0.0	0.0	0.0006042069471298086	0.9993957930528702
0.0010236692300009988	1.664502813009754e-05	2.0806285162621923e-05	3.329005626019508e-05	2.9128799227670695e-05	1.2483771097573155e-05	2.0806285162621923e-05	1.664502813009754e-05	2.496754219514631e-05	0.998801557974633
0.6178959996001266	0.033064529565637546	0.031331744947433314	0.030377880337893	0.030486179376530764	0.03144837468135091	0.03896266182375581	0.04030806911144804	0.057148569619620455	0.08897599093620354
0.99902004119997	0.0002043318348998774	0.00011259101106727938	8.340074893872547e-05	9.591086127953429e-05	4.587041191629901e-05	3.753033702242646e-05	6.672059915098037e-05	6.672059915098037e-05	0.0002668823966039215
0.48911055278475685	0.031537105786177674	0.0	0.03740369912042766	0.0	0.0	0.0	0.04124948438144523	0.0	0.4006991579271926
0.008255787798762048	0.0076018227713121785	0.006135608187475528	0.009255479560468856	0.006510492598115581	0.0073935536542899276	0.009667852412172913	0.025717070569907612	0.017340486683272656	0.9021218457642227
0.9993750026041558	0.0	0.0	0.0	0.0	0.0	0.0	0.00034999854167274303	0.0	0.000274998854171441
0.5031	0.0225375	0.02875	0.0	0.038754166666666666	0.0	0.0	0.04985833333333333	0.0	0.357
0.0	0.0	4.1625041625041625e-06	1.665001665001665e-05	8.325008325008325e-06	4.1625041625041625e-06	2.9137529137529138e-05	0.0002331002331002331	0.0017565767565767567	0.9979478854478855
0.7089354467723387	0.02363034818407587	0.013509008783772522	0.01207560378018901	0.007742053769355135	0.008546260646365652	0.010850542527126356	0.00882960814707402	0.013504841908762106	0.1923762854809407
0.0	0.0	0.0	0.0	0.0	0.0	0.0	0.0	0.0	1.0
0.0	0.0	0.0	0.0	0.0	0.0	0.0	0.0	0.0	1.0
0.8584619998250663	0.0	0.056903424118355125	0.0	0.0	0.04302118779962597	0.0	0.0	0.028630810817565005	0.012982577439387565
0.002503864116419266	0.0002583021218269459	0.0004332809785484254	0.0006082598352699049	0.0009290544059259506	0.0015914743635144087	0.0032871028084106506	0.006707522840990047	0.01664798836807219	0.9670331501610222
0.9737487763730657	0.014200320746464499	0.002345198175494137	0.003832295419990419	0.0012788203194968029	0.0010955366254972612	0.000824776622997938	0.0007872867764980318	0.0005623476974985941	0.0013246412429966884
0.8139166052674301	0.020484450383172863	0.013582759926903689	0.00809637390678139	0.010423300906211104	0.007334607107325865	0.007983982083910903	0.007513601491897382	0.011813629381720094	0.09885068954464661
0.5417534707754871	0.03977850369160514	0.023253779103681604	0.01912884785253579	0.015624739587673539	0.015978900351660805	0.015553907434876085	0.016837219379677006	0.024657922367960532	0.2874327094548424
0.014082339681338197	0.015242697853545331	0.011416427178166967	0.012273179090262556	0.011295816472095257	0.01044322354986421	0.012264861110533473	0.020782472353114874	0.028734460974118605	0.8634645217369605
0.9979540217432068	0.0010334065329627516	0.0005500389610930774	0.00020001416767020998	6.250442739694062e-05	6.667138922340333e-05	0.0	5.833746557047791e-05	1.2500885479388124e-05	6.250442739694062e-05
0.9742646446129489	0.0	0.0	0.0	0.0	0.0	0.011607366052828931	0.0	0.0	0.014127989334222149
0.5383056208769483	0.016706553180862796	0.018063388342038997	0.0	0.02112251056125528	0.0	0.0	0.022933011466505733	0.0	0.38286891557238883
0.9990549305977668	0.0002789411892053923	0.0	0.0	0.00019983846390834076	0.0	0.0	0.0	0.0	0.00046628974911946177
0.728715602446789	0.0	0.06270313515675784	0.0	0.0	0.0	0.0	0.0	0.0	0.20858126239645317
0.11660097167476395	0.04015866798889991	0.03824198534987792	0.034708622571854766	0.04711705930882757	0.029496079133992784	0.034750289585746545	0.09142992858273818	0.059212993441612016	0.5082834023616863
0.0	0.0	0.0	0.0	0.0	0.0	0.0	0.0	0.0	1.0
0.99075	0.002320833333333333	0.0	0.0020458333333333335	0.0	0.0	0.00125	0.0	0.0	0.0036333333333333335
0.9999375013020562	0.0	0.0	0.0	0.0	1.666631945167809e-05	0.0	0.0	0.0	4.583237849211475e-05
0.4056697702514112	0.12428919577579203	0.0861588452165219	0.04482909454477285	0.04419587993917807	0.04375013018392385	0.038288654210668835	0.0534399800037493	0.049007477764585805	0.11037097210939616
0.9145275646312913	0.019541436510118557	0.01078507335849434	0.008314795837603205	0.0060653019737225795	0.005502928507752422	0.005373790897048164	0.004511484915893924	0.00620277104318195	0.019174852324893566
0.0	0.0	0.0	0.0	0.0	0.0	0.0	0.0	0.0	1.0
0.0	0.0	0.0	0.0	0.0	0.0	0.0	0.0	0.0	1.0
0.004537159713021524	0.006649501287403445	0.006695331183494572	0.01103250589539118	0.011524135689823264	0.015007207792748877	0.02030681032255914	0.026802156504928797	0.05521252572723712	0.8422326658833921
0.8628116026468018	0.012468267510091972	0.006533771692538183	0.005951142369636689	0.004298972075408881	0.004357235007699031	0.004964834158724874	0.00491073286445545	0.008539681218527613	0.08516376045611553
0.0021433238583158883	0.0002205750766810526	0.00024138404617926512	0.00045363553506103273	0.00030797274857354516	0.0013068032844877457	0.0016813647354555709	0.003275331799018649	0.0069002542856072685	0.98346935463062
0.001569930623224979	0.00042475576543487496	0.0004539056709058958	0.0005954909260508541	0.00047472703195662494	0.0009369612472828124	0.002386127976413562	0.003085725707718062	0.005521824950653374	0.984550550100359
0.0	0.0	0.0	0.0	0.0	0.0	0.0	0.0	0.0	1.0
0.04081403239975519	0.07036184306394601	0.06713935392007062	0.04336204707165667	0.04630142347420968	0.04516064566358712	0.045385470487578426	0.031350572678787776	0.06133554272296169	0.5487890685174468
0.6179227035054222	0.052729004696358966	0.031152375841829626	0.024371981580622214	0.01913485497027858	0.019005902686783222	0.02020807074904638	0.022916068702448847	0.030624087454606715	0.1619349498126032
0.9977588469309117	0.00012497136072983276	0.0	8.331424048655516e-06	0.0	0.0	0.0	0.0	0.0	0.0021078502843098457
0.0	0.0	0.0	0.0	0.0	0.0	0.0	0.0	0.0	1.0
0.0	0.0	0.0	0.0	0.0	0.0	0.0	1.6641634874210043e-05	0.00034531392363985837	0.999638044441486
0.0	0.0	0.0	0.0	0.0	0.0	0.0	0.0	0.0	1.0
0.6125056766339332	0.06204092176036064	0.0	0.06227423662293402	0.0	0.0	0.06119098904670047	0.0	0.0	0.20198817593607174
0.993125028645714	0.0	0.0	0.0	0.0	0.0	0.0	0.0	0.00427081553826859	0.0026041558160174332
0.9999833702652027	0.0	0.0	0.0	0.0	0.0	0.0	0.0	0.0	1.662973479730432e-05
0.48822152041130934	0.04341413417550643	0.04659728182522686	0.02369445115701584	0.0	0.02092377944619897	0.022857000008332847	0.021286258301599074	0.0230194905297191	0.30998608414509154
0.03991403259597403	0.008696702500301969	0.011870499102423665	0.00477735525279998	0.010908363912016694	0.006572507924078787	0.007301398219841644	0.0076720909988296105	0.019500939227209683	0.882786110266524
0.9787077215221501	0.004439188119966352	0.0030649553999017214	0.002352852990413686	0.001428369160552025	0.0014616838931596524	0.001103550517627658	0.0008828404141021264	0.0011868373491467263	0.005372000632979919
0.0	0.0	0.0	0.0	0.0	0.0	0.0	0.0	0.0	1.0
0.9724458333333333	0.008654166666666666	0.003320833333333333	0.0033666666666666667	0.0021458333333333334	0.0015166666666666666	0.0016125	0.0	0.0018875	0.00505
0.957871609109786	0.009887105566490369	0.0	0.008638733651529463	0.0	0.0	0.007273847024505541	0.0	0.005863186760599718	0.010465517887088922
0.28696952156477346	0.13464397406480466	0.08568442180921723	0.07577341267693025	0.06111927774562021	0.06041967710098819	0.04408316919092018	0.05485202197079167	0.07248778822089058	0.12396673565506357
0.9916412835588297	0.003766839313468534	0.0009167086824812804	0.0007500343765755931	0.0007292000883373822	0.0005375246365458417	0.0005250240636029152	0.00034584918475430123	0.0002791794623920263	0.0005083566330123464
0.35021061885695	0.028353339694258916	0.01902861166549309	0.014699571262504844	0.01344960771977484	0.014774569075068644	0.014974563241905445	0.015487048294424747	0.025253430108288507	0.5037686400813309
0.6305371976494482	0.09846681426978075	0.0	0.0	0.0	0.0	0.0	0.0	0.09321469594313396	0.17778129213763713
0.8394051518544262	0.03265171915775629	0.02040680421038612	0.01869201666507119	0.008698800897349987	0.008715449320120035	0.007999567141007979	0.007416872344056305	0.013443601386813617	0.04257001702301228
0.9997793036822973	2.4984488796538814e-05	0.0	2.0820407330449014e-05	0.0	0.0	8.328162932179605e-06	0.0	0.0	0.0001665632586435921
0.0	0.0	0.0	0.0	0.0	0.0	0.0	0.0006957057872723334	0.012797653763476696	0.986506640449251
0.9924356467021671	0.0023185118156532907	0.000863186952950056	0.0008173171148705845	0.0	0.0006797076006321697	0.0008339970559903924	0.0	0.0002084992639975981	0.0018431334937387672
0.9749150065794663	0.0012204183461255868	0.00043171261223490145	0.001025317454057891	0.0004441658606647544	0.00051058318562397	0.000523036434053823	0.0010751304477773027	0.00051058318562397	0.019344045894371546
0.9367791666666667	0.016170833333333332	0.0	0.0	0.014395833333333333	0.0	0.0	0.011733333333333333	0.0	0.020920833333333333
0.7889754872195837	0.14658176887949892	0.037513620521863536	0.015907937749016412	0.0058474667908802805	0.0026534024271562015	0.0016677341274132238	0.0004865957429110902	0.00027864884423113714	8.73376974455803e-05
0.9485207100591716	0.04061171764313693	0.007638136511375948	0.002541878489874156	0.0005333777814817901	7.083923660305025e-05	4.167013917826485e-06	4.167013917826485e-06	4.167013917826485e-06	7.083923660305025e-05
0.052672563128789394	0.010997568125791193	0.007603771070690919	0.006875041641681658	0.007628756079685522	0.0069499966686654676	0.008803051502431875	0.009964854420680925	0.017422879605569992	0.8710815177560131
0.6388364406320467	0.0	0.04138480070357079	0.0	0.0	0.0	0.0	0.0	0.0	0.31977875866438255
0.0	0.0	0.0	0.0	0.0003455986142744719	0.0002123557750361213	0.0005329713569534025	0.0006370673251083639	0.0005496267118581963	0.9977223802167694
0.9997125610807703	1.666312575244427e-05	2.4994688628666407e-05	0.0	0.0	4.165781438111068e-06	0.0	0.0	8.331562876222136e-06	0.0002332837605342198
0.6194609867601278	0.04448713727876245	0.0	0.0	0.05343874110778181	0.0	0.0	0.0	0.06612851469221569	0.2164846201611122
0.0	0.0	0.0	0.0	0.0	0.0	0.0	0.0	0.0	1.0
0.9998293316460755	0.0	1.665057111458923e-05	0.0	0.0	0.0	0.0	0.0	0.0	0.00015401778280995038
0.9586784434630448	0.008436796933588868	0.0034413798850095826	0.0035372052328972586	0.0034247146071160737	0.002287309390884093	0.002687276060328306	0.0028414298808432633	0.0028497625197900175	0.011815682026497791
0.8023308624691142	0.05122147360175335	0.0	0.0	0.04417555219440243	0.0	0.0	0.03758796984962312	0.0	0.06468414188510689
0.9941378276654564	0.00074942544049562	0.001007560869999667	0.0	0.0	0.0007952236618592412	0.0	0.0	0.0	0.0033099623621889885
0.010937584571635559	0.07050516069131196	0.11490084561226742	0.13946565298670585	0.14009850904109816	0.14500730698931222	0.1287279176954047	0.1198887505672805	0.08915359666251702	0.04131467518246656
0.49468603866063166	0.026269724174147892	0.015287537406120016	0.01471654705043887	0.011969958405228104	0.014574841414722381	0.011332283044503906	0.01990964181816666	0.024206656830628424	0.36704677119541207
0.999625468164794	0.0002538493549729505	1.6645859342488557e-05	4.161464835622139e-06	8.322929671244279e-06	4.161464835622139e-06	4.161464835622139e-06	4.161464835622139e-06	4.161464835622139e-06	7.49063670411985e-05
0.35522294589178355	0.0	0.06456663326653307	0.0	0.0	0.0	0.0	0.08631847027388109	0.0	0.4938919505678023
0.9991262959942752	0.00012481485796069164	0.0	4.992594318427666e-05	0.0	0.0	5.408643844963304e-05	0.0	0.0	0.0006448767661302402
0.5157738169637277	0.07331116832904198	0.09332633385829396	0.0	0.05393762134506579	0.05907473606146206	0.0	0.061441225241440224	0.0	0.14313509820096826
