# Supplementary material for: Basal leakage in oscillation: Coupled transcriptional and translational control using feed-forward loops
Source: PLoS Comput Biol. 2020 Sep 3;16(9):e1007740. doi: 10.1371/journal.pcbi.1007740 (PMC7494099; doi:10.1371/journal.pcbi.1007740)
Supplement: S1 Appendix — (ZIP) [file pcbi.1007740.s010.zip › Codes/5.M5/M5_Hill_noBasal.csv]

0.021915219526814404	0.0409750087411132	0.03537653385724513	0.028233795641098215	0.024828923927340537	0.020154509581925044	0.018810043122825127	0.020462529761409234	0.025773796640082582	0.7634696392001465
0.6361208889629459	0.07179604673928891	0.04880131636499969	0.03355897606798442	0.02499010643394222	0.025989877319780884	0.028885047176688675	0.04480223282164504	0.02898502426527254	0.05607048384745163
0.7685841224326487	0.013799513203520939	0.0	0.0	0.021343191517738065	0.0	0.0	0.0	0.03570118698319552	0.16057198586289678
0.010590431116369757	0.010852900494942256	0.013585914976586065	0.0325003749562551	0.0	0.07557035012581866	0.0	0.0	0.13746312930158147	0.7194368990284467
0.946554389356711	0.0	0.0	0.0	0.0	0.0	0.0	0.0	0.028624880729663627	0.02482072991362536
0.04095740912822265	0.007388084890053796	0.00532542159587634	0.0029544005567107394	0.003254424308591097	0.003446106150070214	0.0035752830432409233	0.003858638808905705	0.008625682866560269	0.9206145486517683
0.7773942228014874	0.008977684873267236	0.009781345903202569	0.0	0.0	0.011259582512669113	0.0	0.014690757065346387	0.0	0.1778964068440273
0.44589479995503206	0.09227175637358383	0.05100116167230848	0.034442126651427526	0.02924582901349455	0.027126505698023492	0.028138284805409478	0.030873835725379002	0.04275703561212636	0.21824866449321526
0.8719601572389899	0.03518722100073289	0.01860133919648211	0.0	0.01709807448864015	0.016702478512892263	0.0	0.01378756079685522	0.0	0.026663168765407422
0.9276958333333334	0.008495833333333333	0.0095875	0.0	0.010591666666666666	0.0	0.013654166666666667	0.0	0.0	0.029975
0.29233107756376886	0.006796460176991151	0.007441957313899011	0.0	0.007950026028110358	0.0	0.008762103071317022	0.0	0.009615825091098385	0.6671025507548152
0.6018753231159215	0.022447175758384338	0.013266514350516151	0.013258175875122992	0.014909194002968498	0.008300952253889899	0.008275936827710422	0.02024998749228691	0.023697947067358203	0.2737187932558411
0.0	0.0	0.0	0.0	0.0	0.0	0.0	0.00012076188255282291	0.0010826927401287572	0.9987965453773184
0.0773338665267034	0.09569154763541238	0.06433311255795354	0.05256953383070277	0.041718215635062464	0.03580726725901118	0.036148844261714635	0.044359189046208704	0.05357343697279464	0.4984649862744363
0.9547647768395657	0.0	0.02463707832452893	0.0	0.0	0.0	0.0	0.016039266253483633	0.0	0.0045588785824216965
0.6683580162052949	0.0	0.03640150805057385	0.0	0.0	0.0	0.0	0.0	0.04770772146889125	0.24753275427524005
0.48249152076267304	0.0	0.0	0.0	0.007466728889407412	0.0	0.0	0.0	0.0	0.5100417503479195
0.006154294274300932	0.037487516644474035	0.060456890812250336	0.0629452396804261	0.059012982689747	0.06914530625832224	0.07925682423435419	0.08993841544607191	0.11693991344873501	0.41866261651131825
0.5120351749378568	0.06087745814440544	0.0	0.0	0.0	0.0	0.0	0.0807799442896936	0.0	0.3463074226280442
0.3003618466253326	0.04220988769846392	0.03484803690918857	0.029880453203529358	0.023330571251306435	0.02519185366239585	0.02563323159433204	0.02681995527925482	0.04926777066668887	0.4424563931095075
0.0	0.0	0.0	0.0	0.0	0.0	0.0	0.0	0.0	1.0
0.48763109538869237	0.008008433438751317	0.0044917228132018315	0.0	0.005058396563290374	0.005483401875856782	0.0	0.006458414063509127	0.007116755626111993	0.47575178023058623
0.06722741588761685	0.007573863920411939	0.0	0.00938192604442667	0.0	0.0	0.012314819443750104	0.0	0.014589478244929927	0.8889124964588645
7.49990625117186e-05	0.0007749903126210922	0.0033999575005312435	0.007545739011595688	0.017920609325716763	0.0348078982346054	0.05038687016412295	0.05960342162389637	0.09019470589950959	0.7352908088648892
0.7329760324576122	0.028801121991534975	0.01865394408408258	0.014200205364522026	0.011270004257557163	0.009930125973603146	0.011007037491547496	0.011846026697387864	0.01708449163932647	0.144231010042826
0.4584426946631671	0.01596467108278132	0.01209432154314044	0.006744990209557138	0.010702828813065033	0.008265633462483856	0.009036370453693288	0.010061242344706912	0.01707286589176353	0.4516143815356414
0.362651601318218	0.011424000399965002	0.0063744422363043235	0.00707438099166323	0.0034038688281442043	0.0037871686227455097	0.008028464176051263	0.004212131438499131	0.00939084496773199	0.5836530970206774
0.7698951701609946	0.012066264457851405	0.0032540581980600647	0.007124762507916403	0.004037365421152629	0.003970700976634112	0.008378887370420985	0.004504016532782241	0.010532982233925535	0.176235792140262
0.4528194979689616	0.009836475367149254	0.0066201437350276015	0.003820435371315488	0.0037829392771586293	0.004166232684095407	0.004282887199250078	0.005466097281533174	0.005882720549942714	0.5033225705655661
0.7487209612372097	0.011790487617904875	0.007295103822951038	0.008270006332700064	0.0	0.009219911342199114	0.012332100123321001	0.01292787387927874	0.015265140152651402	0.17417841549178414
0.7205542436623061	0.036141617835084607	0.026416948827833794	0.019320231059801508	0.015680247885353025	0.017108753868002716	0.01904952292897868	0.01408515228373544	0.02942389145020428	0.10221939019869977
0.6869661591793539	0.029657591893535996	0.01482046282176279	0.0	0.016753747822971093	0.0	0.015924601884952875	0.016420422822762765	0.0	0.21945701357466063
0.6402703243225226	0.012366254458184726	0.006391453618212726	0.006874770840971968	0.0	0.007428919036032132	0.007691410286323789	0.0	0.007820572647578414	0.31115629479017365
0.9438905131985573	0.023827373366319314	0.010941183330417905	0.006518063156491824	0.00451891279539529	0.003331917268494223	0.002373991053802134	0.001790905531815645	0.0016909480137608183	0.0011161922849455648
0.41937150523745637	0.005454121215656536	0.0	0.0	0.006845776285197623	0.0	0.0	0.0	0.007637436354697044	0.5606911609069924
0.8336038961038961	0.0431027306027306	0.020654345654345655	0.014381451881451882	0.014156676656676657	0.013378288378288378	0.006256243756243756	0.013357475857475858	0.011838161838161838	0.02927072927072927
0.26650143708085144	0.021322947473653518	0.020893905944099636	0.021689507227058775	0.023613945932436372	0.0	0.023189069854625734	0.024042987461990253	0.024855250551922357	0.573890948473362
0.9458583873278145	0.02469310591801722	0.009823109082732316	0.005975481786231824	0.0038143145060545998	0.00408498092842747	0.001728101004380632	0.001828039375718307	0.0010493528990455886	0.0011451271715775273
0.02862630403626304	0.030284471552844715	0.02211028897110289	0.017002466420024665	0.015002666400026664	0.015148485151484852	0.014602706396027064	0.017502416425024165	0.02474335899743359	0.8149768356497683
0.00019582843762239277	0.0002708265626692666	0.00041665625026041016	0.0008249793755156121	0.0012916343758072714	0.0014999625009374765	0.0021582793763489246	0.0037249068773280666	0.006620667816637917	0.9829962584268727
0.6762297812796721	0.07174209991504389	0.056308407322883176	0.03217087837950392	0.0	0.03290799753460712	0.0	0.036693541670137095	0.0	0.09394729389815262
0.004167413328221306	0.006772046658359622	0.006913738711519147	0.006488662552040574	0.006934575778160253	0.0072554666044332946	0.008363998549740162	0.009935113374479594	0.014869330755093621	0.9282996536879524
0.7164889874993235	0.0	0.0	0.0	0.0	0.0	0.0	0.0	0.06720310373105438	0.21630790876962205
0.7878258840588164	0.0	0.0	0.0	0.0	0.0	0.0	0.07891217119928667	0.0	0.1332619447418969
0.7321906222137042	0.06876265551176182	0.0	0.06645445682335197	0.0	0.0	0.0	0.0	0.058392427108418674	0.07419983834276334
0.0	0.00024147549856363713	0.004342395603480578	0.005104292435155502	0.013052167034431076	0.025800408010325158	0.04072609184395687	0.0760231483408968	0.18762229901328115	0.6470877222199093
0.4471329038276536	0.05490981630094827	0.015850342119181578	0.037093798543234455	0.02039388474977199	0.022197142274103472	0.0	0.04871710512616556	0.029131146380366565	0.3245738606785746
0.9391338405513288	0.0	0.0	0.0	0.02345813784885126	0.0	0.0	0.0	0.0	0.03740802159982
0.0001665147219828573	0.0010032511999467154	0.0027058642322214314	0.004908021430444719	0.006602308726620292	0.00917912404930501	0.01173928789979144	0.01850811134839459	0.03356104221564489	0.911626474175648
0.109634053398968	0.0	0.05481494438128079	0.0	0.07619618769183356	0.0	0.0	0.0	0.09869771819571292	0.6606570963322047
0.34431015526087827	0.0	0.0	0.0	0.0	0.0	0.06019690810954888	0.0	0.0	0.5954929366295728
0.9485400729963502	0.045172741362931854	0.0025165408396246856	0.0005374731263436828	0.00043331166774994586	3.3331666749995835e-05	0.00010832791693748646	1.6665833374997917e-05	0.00030831791743746146	0.002333216672499708
0.318922522447449	0.02929522301618716	0.0340409574800525	0.03794920939147101	0.0	0.043786587779421265	0.0	0.04219078769192308	0.052473906793608464	0.4413408053998875
0.6483903755790316	0.07424101043089945	0.028551671276702103	0.032279968007464924	0.03727047022361449	0.03885759989335821	0.04550604858866265	0.043027460259272836	0.029843036624787548	0.02203235911620622
0.15060446890111723	0.022607136901784227	0.016458229114557278	0.014936634984158747	0.012168584292146073	0.013381690845422711	0.01578289144572286	0.01930548607637152	0.023620143405035852	0.7111347340336835
0.8835177465633341	0.0	0.028705165097384345	0.0	0.0	0.0	0.035930387996551884	0.0	0.0	0.05184670034272959
0.4825068818896982	0.09070767898118881	0.0543929569429001	0.04134131257730413	0.03168376207193813	0.03160463595740516	0.028085606126859983	0.03251250400836238	0.041753601279344334	0.16541106016499876
0.8647480216576426	0.03030820491461891	0.030412328196584758	0.0	0.0	0.02765097875885048	0.0	0.0	0.0239067055393586	0.022973760932944606
0.002680184116995863	0.0020059763111677114	0.001664710631674449	0.0026302427980456297	0.003658201613104602	0.0032961270507154096	0.004756910630009738	0.007936507936507936	0.016018678053287386	0.9553524608584912
0.0	0.0	0.0	0.0	0.0	0.0	0.0	0.0	0.0	1.0
0.7437825645464685	0.07182927438283422	0.0727697967472908	0.0	0.0	0.0612754482046843	0.0	0.0	0.0	0.05034291611872222
0.29263649051180035	0.0781636011415002	0.04941779323848605	0.038140271210448475	0.03376174307913429	0.03274105859562147	0.034111692044910116	0.042318828504176474	0.05800820713645927	0.3407003145374633
0.5403973896301976	0.012439262228815749	0.01398114732920497	0.01609394664244101	0.0	0.0	0.01973612928498204	0.0	0.025624463465657634	0.371727661418701
0.9065166666666666	0.0	0.0	0.0	0.0	0.016604166666666666	0.0	0.0	0.0	0.07687916666666667
0.5648284711979935	0.03652642718462782	0.023706555341682707	0.014790557374863553	0.009899257555683324	0.015569665608412702	0.010728362039513703	0.010695031205992883	0.011199160062995275	0.30205651242823456
0.7836524840424646	0.11565671716414179	0.041447927603619816	0.02193223672149726	0.009007882939186375	0.013132676699498358	0.004491442094561938	0.0030748462576871156	0.0038331416762495208	0.0037706448010932786
0.42944281720421146	0.019253284224473043	0.014111853206728024	0.00892459095624784	0.00903291932453096	0.0074329926545033355	0.009732887242668044	0.01059534771322981	0.013211894454837487	0.47826141301857
0.13039003679120678	0.0	0.012274846564417945	0.0	0.0	0.0	0.0	0.0	0.0	0.8573351166443752
0.7394127903846393	0.02393071771444665	0.01282683156137786	0.013013207867565138	0.0074094935948676105	0.00753374446565913	0.016119479637353124	0.0082999581688735	0.018687330967044526	0.15276644563817318
0.43852865440545336	0.013229276910640922	0.007641730347752898	0.009679247327061059	0.0	0.010304252535437795	0.011758431320261001	0.0	0.010420920174334786	0.49843748697905815
0.12821718327439152	0.009178281672560849	0.0	0.0	0.0	0.0	0.011320990222592054	0.0	0.0	0.8512835448304555
0.0	0.0	0.0	0.0	0.0	0.0	0.0	0.0	0.0	1.0
0.0	0.0	0.0	0.0	0.0	0.0	0.0	0.0	0.0	1.0
0.9278749593726301	0.014550848799513304	0.008387989299375797	0.0064087071745851844	0.003883559874326002	0.0059670147425266475	0.003679381297242339	0.005358645921012059	0.006146191861191903	0.017742701657596692
0.004744666936044889	0.01621684669185492	0.027060014413123442	0.03452068033275153	0.03793650727529482	0.04376007564806985	0.05580294844184138	0.06844983941447727	0.1054907335280077	0.6060176873185342
0.2614322440323165	0.0635747351052704	0.03512068699713751	0.025541560243498986	0.022774905104562065	0.01964158482672989	0.018304090399623336	0.020999912500364582	0.028158216007433304	0.5044520647830634
4.583352430635128e-05	0.0001291672048633536	0.00014583394097475406	0.0	0.000179167413197555	0.0006583360764003183	0.0	0.0013916724653019387	0.00324168017366739	0.9942083092012883
0.9300509932009066	0.024492567657645646	0.012556659112118384	0.008969637381682442	0.0058367217704306095	0.0043494200773230235	0.004011965071323824	0.0034203772830289293	0.003374550059992001	0.0029371083855485934
0.8573706672218174	0.010325804101176226	0.0	0.012886436973040491	0.0	0.0	0.015522015197252003	0.0	0.0	0.10389507650671385
0.5307000016650848	0.0	0.02272008258820787	0.0	0.0	0.0	0.026970211632282665	0.0	0.0	0.4196097041144246
0.9305271318475665	0.009861579436564535	0.005272568887258722	0.0050016463752651915	0.005564331592482525	0.005451794549039058	0.005172535959753419	0.004984974220680974	0.004993310297973083	0.023170126833416
0.8611659297377865	0.0	0.03411106392545777	0.0	0.0	0.0	0.0	0.0	0.0	0.10472300633675569
0.9214348170046217	0.03275596452512804	0.0	0.027647083315984512	0.0	0.0	0.0	0.013848523962193446	0.0	0.004313611192072282
0.5985077737484891	0.11605602100787796	0.05208203076153558	0.050969113417531575	0.03062398399399775	0.026801717310658165	0.0249301821516402	0.022024926013921888	0.026559959984994372	0.05144429160935351
0.33068487671552493	0.021602906497121002	0.023511128517503147	0.0	0.03316056563367137	0.0	0.0	0.0	0.0445140700125826	0.546526452623597
0.3596463464405594	0.09123278999841747	0.05961552877287379	0.04852949750543474	0.050690898793113504	0.03766418737141953	0.040387802866876	0.041628838673674215	0.06836941221545714	0.20223469736217423
0.0	0.0017777777777777779	0.0048	0.006577777777777778	0.019644444444444444	0.018044444444444443	0.02871111111111111	0.12675555555555557	0.12408888888888889	0.6696
0.624859919763707	0.03570640015663991	0.01568898646481226	0.016726309255502184	0.011727163276273636	0.011606350581775613	0.010223253527522382	0.011218916768385401	0.01768864485650368	0.2445540553488779
0.8912945647282364	0.014679900661699751	0.0	0.0	0.018392586295981467	0.0	0.0	0.0	0.023355334433388338	0.05227761388069403
0.6183895883151834	0.0	0.0	0.0	0.053370716303251985	0.0	0.0	0.0	0.0	0.3282396953815646
0.4956541666666667	0.014441666666666667	0.009179166666666667	0.006441666666666667	0.006666666666666667	0.00725	0.007383333333333334	0.0077083333333333335	0.012829166666666666	0.4324458333333333
0.5616816161245839	0.04825210077031717	0.026013306614562286	0.027050672621453064	0.02193466677220859	0.015335519162108228	0.024109385870991665	0.01733942699068037	0.040186475913527836	0.21809682915956688
0.6446026561797004	0.0	0.013114262385229374	0.0	0.0	0.0	0.0	0.0	0.0	0.34228308143507025
0.15536787897221377	0.006745524163475841	0.005499747928219957	0.0032040198157584445	0.003774826987096425	0.003803992317018803	0.002770706342625963	0.005745569994708576	0.006670527600818296	0.8064172058780639
0.0018315704467783093	0.0015152082786984195	0.0012529606920006161	0.0010032010856217558	0.0010281770462596419	0.0018315704467783093	0.002909699414313723	0.0026557771478285482	0.015951313527396548	0.9700205219143241
0.33926509514579295	0.11714708518310094	0.0	0.0	0.1486775464265616	0.0	0.0	0.0	0.08686300256362159	0.3080472706809229
0.30755555185464295	0.1058118668837252	0.07965242879328506	0.06457629870805767	0.05940103505273107	0.0658420108168423	0.06826518334089707	0.08496925235551521	0.1060117161640596	0.05791465603024386
0.46512112399063343	0.07787018441512987	0.03174973541887151	0.03362888642594645	0.045187123440637994	0.0	0.06619944833793051	0.0	0.10966575278539345	0.1705777451854568
0.42492377413818955	0.0	0.05319148936170213	0.0	0.06573335110548327	0.0	0.0	0.07964561222279612	0.0	0.37650577317182893
0.0773990325120936	0.009649879376507794	0.010379036928705059	0.011299858751765602	0.0	0.0	0.012941504897855444	0.0	0.015524805939925751	0.8628058815931468
0.5014331541890596	0.19092613423322086	0.08798900137482815	0.05584301962254718	0.03718285214348206	0.028925550972795068	0.02320543265425155	0.0218930966962463	0.023113777444486106	0.029487980669083032
0.18128630601648513	0.007392467517314376	0.0	0.008063373532132647	0.0	0.010130264111945462	0.0	0.0	0.013955678531840949	0.7791719102902814
0.005770493984218447	0.005595882494782442	0.005259131765155862	0.007117496902724771	0.007454247632351352	0.004672936050620702	0.011482784138624892	0.014405447878470404	0.030864659466021436	0.9073769196870297
0.8339426239746845	0.0	0.0	0.025611025523587457	0.0	0.0	0.0	0.0	0.0	0.14044635050172793
0.45137700974332723	0.046951932641602884	0.03173552755892403	0.02400662596195066	0.025479986847964972	0.013331002592948678	0.02957126863031544	0.030337083328130787	0.032805170914024816	0.31440439178081053
0.6998884142330144	0.04421377834403391	0.023995103549926303	0.0196940551433544	0.01732077577089943	0.01604669947621308	0.01580104424292388	0.019152780900513793	0.023341410810495723	0.12054593752862508
0.6508474999583743	0.01048135999600393	0.005910854326578864	0.006402037995970629	0.007288666144957458	0.0069639854143425635	0.0	0.008204432308230241	0.008841306049051766	0.2950598578064903
0.6084041666666666	0.03377083333333333	0.027120833333333334	0.018379166666666665	0.010329166666666667	0.021220833333333335	0.011041666666666667	0.0229625	0.0228625	0.22390833333333332
0.009463249173892933	0.007654772669503002	0.006121317937670066	0.006012976027268826	0.006200490872194049	0.007388084890053796	0.00760893570741017	0.009834111867189486	0.015292877352790429	0.9244231835020272
0.6448148935549358	0.07674799594812601	0.046358941010217224	0.026574790840763852	0.03080591440207763	0.0	0.03308196707643952	0.04315329173075881	0.0	0.09846220543668113
0.6104761865081184	0.09718304577706856	0.05790151284732783	0.04478544733366387	0.03646916183008279	0.030665261175529455	0.027961218444154643	0.027386244797113466	0.03004862277145631	0.03712329851548471
0.3201302654513006	0.09174874279662078	0.05570474276326214	0.038508368846375166	0.030389712198417133	0.027887814926319126	0.024330950971153124	0.02898864972604225	0.03835408518126246	0.3439566671392473
0.9338427692871786	0.012558124031266146	0.006570723821269646	0.005395743404276595	0.00545407576540391	0.00544574257095715	0.004008266528891185	0.005208246529224513	0.006408226529557841	0.015108081531974467
0.8422054816209865	0.05526203948300431	0.0	0.02930392246731277	0.0	0.027312272397730018	0.0	0.024224798126682278	0.0	0.02169148590428413
0.6058478703769284	0.09447585399489207	0.0	0.0	0.0	0.11115370033205704	0.0	0.0	0.0	0.1885225752961224
0.45465075582073633	0.010274828752854119	0.005324911251479142	0.005841569307178214	0.0038207696538391026	0.005399910001499975	0.004445759237346044	0.005899901668305528	0.008308194863418944	0.4960333994433426
0.002908284861918968	0.007724871252145798	0.012712288128531191	0.019958000699988335	0.022324627922867952	0.030549490841819304	0.03587023549607506	0.04170347160880652	0.058699021682971954	0.767549707504875
0.5217691546096694	0.11927067300092352	0.07665171848610151	0.06163836496301781	0.04862179993843235	0.050581148652583764	0.041529040792725035	0.03949897248591848	0.027102243891075187	0.013336883179552885
0.6370977150380827	0.012908118198030033	0.0	0.0	0.0	0.0	0.0	0.016070565490575155	0.0	0.3339236012733121
0.6961189203155539	0.01533178584674882	0.018386474356035822	0.010155901633195671	0.0	0.010593476385549198	0.011610316762446919	0.014023228968282082	0.015523485262065604	0.20825641047012197
0.06747668691717293	0.047955365550805436	0.030413260331508287	0.023829762410726936	0.019333816678750303	0.018279623657258097	0.019417152095469053	0.02084635449219564	0.0295382384559614	0.7229097394101519
0.8642384380254973	0.04184925322443029	0.0	0.0	0.04748631118548033	0.0	0.0	0.0	0.031179847414242994	0.015246150150349158
0.5050006039879869	0.04508249642814001	0.0	0.056283349509103554	0.0	0.0	0.07691058061989994	0.0	0.0	0.3167229694548696
0.42946845611856715	0.00934587227446781	0.006916695486231193	0.003658348576452402	0.0036541818924245516	0.004195850816045067	0.009225038437660158	0.005070854461893592	0.0057625240105167105	0.5227021779257414
0.45814198898023367	0.10800372052671313	0.05471927124391556	0.044767279385695996	0.03392686578992371	0.033000905105713844	0.0344023591142477	0.03268808055023754	0.042852793106180995	0.15749673619713786
0.35204289964250296	0.06018283180973492	0.04087465937783852	0.0295289205923284	0.023691469237756353	0.024903959133673888	0.030941408821593155	0.024999791668402764	0.03866217781518488	0.37417188190098416
0.0	8.335069806209627e-05	0.00010835590748072516	0.0001250260470931444	4.584288393415295e-05	0.0001208585121900396	0.00018753907063971662	0.000312565117732861	0.0007293186080433424	0.9982871431548239
0.0999587549837728	0.04502372629973878	0.03372925771469281	0.02709672581229768	0.023755462881568476	0.019276837382149657	0.025617737856675652	0.027917459973586526	0.04484458127976203	0.6527794558157556
0.0	0.0	0.0	0.0	0.0	0.0	0.0	0.0	4.162781404022912e-06	0.999995837218596
0.5334241814294823	0.012039456411666895	0.014085622246948462	0.0	0.0	0.017507011556044522	0.0	0.0	0.023303786865365623	0.3996399414904922
0.7448357023027551	0.03212506155425538	0.01705991837279761	0.015791274736464325	0.013821538564262643	0.011634797559530268	0.012623838815487468	0.016100089305834925	0.021045295585620925	0.11496248320299132
0.6805193290055916	0.007070774410213248	0.0	0.0039208006599945	0.004412463229473087	0.0	0.0	0.00521662319480671	0.006779110174081882	0.29208089932583897
0.051289642002384984	0.02454197486594895	0.02372474294720515	0.0208811094340252	0.01799994996539273	0.020943652693112737	0.023553791372365886	0.03151763302951208	0.046632253975666504	0.7389152497143858
0.0629044287684532	0.07801699173746557	0.04955020645919358	0.03883349513956308	0.029300122083842015	0.027870949462289425	0.026687611198379993	0.03347513947974783	0.04339184746603111	0.6099692082050342
0.9038190180857042	0.020624778871568605	0.01611271826676934	0.009348789777102542	0.009099044725176383	0.009078232637515869	0.006343524318924432	0.007354991779225374	0.009144831318029512	0.009074070219983767
0.6516610485877025	0.037416822570094044	0.024587602448343536	0.01755007312530469	0.018537577239905165	0.019625081771174047	0.021379255746898945	0.02264176100733753	0.03667515281313672	0.14992562469010287
0.0750176043867215	0.002525031562894536	0.0	0.0	0.0	0.002825035312941412	0.0	0.0	0.0	0.9196323287374426
0.5427774604908266	0.042516914636840764	0.03702252366798538	0.01573280084708668	0.03306639542106295	0.01878848262263372	0.019230368390993867	0.021047936268399747	0.023603370004293796	0.24621374764987639
0.08273068292053341	0.03023036025796352	0.024026912140023064	0.021916074424723864	0.022594706668498558	0.023527305580188933	0.027124472810994674	0.03829484281128611	0.05567698770551524	0.6738776546802726
0.0	0.0	0.0	0.0	0.0	0.0	0.0	0.0	0.0	1.0
0.02779014837783281	0.0733107194139804	0.08285851039477243	0.07137535637733336	0.06382119742784009	0.058106673880923145	0.06255592782968805	0.0614238445050257	0.08307077601814664	0.41568684577445736
0.0	0.0	0.0	0.0011906546102479559	0.0010491082579807164	0.001723534995254034	0.004346305640205825	0.008080631463256232	0.02606950758521923	0.957540257447836
0.0	0.0	4.58188240390543e-05	0.0023575867641913396	0.01124227328012796	0.04181592495709692	0.0650627301354571	0.089292557356837	0.15080224595544744	0.6393808627268032
0.5061095175250522	0.00825565468632259	0.0	0.009333927285292611	0.0	0.009446334081324234	0.0	0.010612034188318853	0.0	0.45624253223368955
0.9837918896965405	0.005186095432487035	0.002336867098494158	0.002120259096494699	0.0015954012454960115	0.001428779705496428	0.0	0.0011205298564971986	0.0014371107824964072	0.0009830670859975424
0.0	0.0	0.0	0.0	0.0	0.0	0.0	0.0	0.0	1.0
0.5577502218038379	0.05668597991477734	0.026853884378761815	0.029707135627319567	0.0	0.02785772897861936	0.031227481183120416	0.0	0.032489576260949615	0.23742799185261396
0.726917051382477	0.0	0.04203263278945351	0.0	0.0	0.04495341744304262	0.0	0.0	0.0	0.1860968983850269
0.3105399100149975	0.01524329278453591	0.0	0.0	0.020221629728378602	0.0	0.0	0.0	0.022875354107648724	0.6311198133644392
0.14361010649822503	0.08459025682905284	0.04931167813869769	0.04413259779003683	0.033603606606556556	0.03272028799520008	0.03853685771903802	0.03650355827402876	0.0491450142497625	0.4878460358994017
0.3469833333333333	0.0597625	0.0294	0.023470833333333333	0.024816666666666667	0.019045833333333335	0.026004166666666665	0.024533333333333334	0.033654166666666666	0.4123291666666667
0.5063928080908977	0.036001165355641566	0.02128022641195322	0.016314978981978607	0.01561160361260249	0.015145461355974528	0.015736463145627835	0.01976110209347817	0.03026595080534399	0.32349024014650185
0.0	0.0	0.0	0.0	0.0	0.0	0.0	3.332444681418288e-05	0.0007664622767262064	0.9992002132764596
0.46365063959712255	0.04884347677581402	0.04282863962211494	0.026883489605245073	0.03102389689802685	0.0	0.037780175196711	0.04357424616679093	0.05050963665218496	0.2549057994859897
0.1441425304401798	0.024156360258434314	0.01762468705870591	0.013121664910168666	0.009664210346536922	0.016345845430952965	0.011442924923248674	0.02067391204735463	0.034653692186569246	0.7081741723978489
0.8707538835922395	0.0	0.0	0.0	0.0	0.0	0.0	0.05931645443029535	0.0	0.06992966197746517
0.32404368622316004	0.09284781965046017	0.05076292425803062	0.036630372684017164	0.03181804913240562	0.02859454297521695	0.024028256762899238	0.029737157059395083	0.037893920375644805	0.34364327087877033
0.0	0.0	5.833576399016626e-05	5.416892370515438e-05	0.0016209008708696195	0.0034376432351347973	0.008304512688028667	0.015292303845993583	0.039914163090128754	0.9313179715821492
0.5832326447623889	0.05501762397193497	0.02815669085969985	0.028764988708991975	0.01457414984125926	0.014907463731282341	0.014749139633521377	0.03114818302265701	0.01655320106327131	0.21289591440499303
0.4726774248655225	0.048120231830435456	0.02999129177551947	0.020537243284458943	0.02191639271175777	0.020937238284521445	0.02264138364937105	0.021337233284583944	0.03533705828677142	0.306504502027058
0.46155544171362645	0.0	0.0	0.0	0.0	0.10532322083807097	0.0	0.0	0.0	0.43312133744830256
0.7165199861719098	0.05963155636821039	0.03353311869249576	0.026798172359646967	0.023678521893781942	0.021158644014144638	0.01829306387994552	0.02373683311744297	0.024319945354053255	0.05233015814836874
0.6900595758863476	0.04746490022080573	0.03668291463567054	0.020151647710702828	0.02276798733491647	0.025288505603466235	0.027071616047994	0.02805899262592176	0.027904845227679873	0.07454901470649503
0.9878166118934859	0.006010471465880266	0.004052798847055786	0.001470337094563918	0.0	0.0	0.0006206238727762713	0.0	0.0	2.9156826237811404e-05
0.7226592774698946	0.019188299512479686	0.016392349681236717	0.012325513563065127	0.012646360265011041	0.006458602441768407	0.006612775532313846	0.01486311929663736	0.017388224509354556	0.17146547772823867
0.8306172531403377	0.08721404209300392	0.03565427169120705	0.02018550869312037	0.010489975875551118	0.007744779968388653	0.004583645287413693	0.0021836785625155976	0.0007112553032193661	0.0006155893852424924
0.48962341460167974	0.02974662745375358	0.0	0.0	0.0	0.03699713390766108	0.0	0.0	0.0	0.4436328240369056
0.4233879362752854	0.053048409796883716	0.0787523213884193	0.032058061775997466	0.0668351668484914	0.03844968728920128	0.042617776630385	0.08872075883376777	0.08049700613762606	0.09563287502394258
0.8029691463704185	0.004457051930903198	0.004852771494861894	0.00589830423753171	0.0	0.006931340572918619	0.008460067730527474	0.0	0.010026284109985045	0.15640503355285357
0.6401427453070606	0.08777503872611889	0.09139780468710962	0.04671286040275164	0.0	0.040620783849959194	0.033987374452421004	0.0	0.023835301564035512	0.0355280910105435
0.2370447771135497	0.021039748222403544	0.01390022147103392	0.017971625064526334	0.017193146054318684	0.013675420045626363	0.02323364361480692	0.02810434116530398	0.059060330041796415	0.5687767472066342
0.8546025845651205	0.017523534878293737	0.009163912769885357	0.004575705421252443	0.009293099352816893	0.0050632805890908185	0.010418272817059296	0.005050778661710347	0.010680813292049191	0.07362801765272146
0.5059665672238796	0.04501174980416993	0.0	0.0	0.0	0.05417826369560507	0.0	0.0	0.0	0.3948434192763454
0.8310661986667832	0.018486828134953847	0.008685478263403991	0.013615299099391683	0.0046883262342247815	0.01023853837474133	0.010829783779057422	0.011512630584042203	0.011533449084194179	0.07934346777920731
0.9127810088822971	0.02944656456746713	0.014369156931691303	0.010723748895962138	0.007582448714316663	0.006320095988801307	0.005899311746962854	0.005878480843901545	0.004016198110220475	0.0029829853183795225
0.7353098023530981	0.024318401493184014	0.014315235143152352	0.011028063860280638	0.010315635103156352	0.009332400093324	0.009240742592407427	0.011011398860113989	0.014623537646235377	0.16050478285504782
0.5703607409814755	0.04582385440363991	0.0	0.025049373765655858	0.0	0.02567019157854387	0.0	0.0	0.0311867203319917	0.3019091189386932
0.0	0.0	0.0	0.0	0.0	0.0	0.0	0.0	9.155527441612704e-05	0.9999084447255838
0.9206707540568458	0.0	0.0	0.0	0.0	0.0	0.0	0.0	0.05316800506480957	0.026161240878344608
0.6153625095791824	0.05494702295671876	0.019795588578282744	0.020582747476093694	0.0220112951054543	0.02303585113117649	0.02449355279378936	0.02866257954886216	0.032115250058308065	0.15899360277213206
0.0	0.0	0.0	0.0	0.0	0.0	0.0002957298278935706	0.0003748687959214275	0.001049632628579997	0.998279768747605
0.0013369819195061913	0.0019867301420699477	0.0017951377174678146	0.006726560124618377	0.006176773167064429	0.008959028376504105	0.012078652855351885	0.017743124539241043	0.05352925741275256	0.8896677537454236
0.4033581202534021	0.024864770182294382	0.015330911638730987	0.012407361840376684	0.010505594781818107	0.010926819503121651	0.011093641174925034	0.012265563419343806	0.02199960796907126	0.47724760923691595
0.6115194646998948	0.021946803717732652	0.0	0.011684660181214437	0.011972500792604581	0.0	0.0129486559094929	0.0	0.013290727360710174	0.3166371873383504
0.629388502684927	0.023556591599716938	0.016142863089539192	0.00935353619448029	0.02306123298505599	0.013432960079923407	0.015689131249219498	0.01771635515963868	0.04195562585855222	0.20970320109894686
0.039899481597976315	0.0725638017257878	0.05055459863368199	0.043277831864666286	0.037873303543939356	0.04207959925776147	0.04606122635778893	0.04773791990147865	0.06924369887748903	0.5507085382394302
0.277462613885617	0.055959511035823244	0.038124888143409516	0.03320111710916787	0.027403303879498717	0.024681286756595897	0.026287859553905512	0.04023923783520559	0.042936282323953336	0.4337038994768233
0.09163027899070031	0.015391153628212393	0.009808006399786674	0.011970434318856037	0.0	0.015095330155661477	0.0	0.020790973634212194	0.0	0.8353138228725709
0.3550822088341709	0.15125259699976268	0.0	0.0	0.0	0.0	0.2323830777621877	0.0	0.0	0.2612821164038787
0.2633655693101279	0.02082907987883384	0.016283265486393805	0.011837450677288844	0.011495785434227357	0.006683305486227141	0.005949975208436631	0.013574943437735677	0.016045766475973017	0.6339348586047558
0.6826474508497168	0.0929481839386871	0.05904281906031323	0.04106964345218261	0.02609546817727424	0.024991669443518827	0.012141786071309564	0.024366877707430856	0.009955014995001666	0.026741086304565145
0.4589997958426905	0.02990696259754761	0.020869876797313457	0.01693672373349555	0.016265921145280842	0.015111807375495289	0.017986675610701178	0.017374203682331227	0.03143605918062089	0.3751119740345234
0.1152914338997444	0.024893225545944236	0.017737463888171972	0.015110770690932704	0.014353150783012664	0.016397059435698053	0.017695836420703836	0.024526903832224656	0.03326867200053283	0.7207254835030347
0.6843813539548682	0.02276590780307323	0.012145428485717143	0.015461984600513316	0.0	0.017841071964267857	0.0	0.020520149328355723	0.0	0.22688410386320457
0.0	0.0006957434664689145	0.0016622852881502807	0.002670488395248947	0.004524415596318809	0.00782398940136899	0.01091109065079094	0.015406343347317638	0.03639946506909524	0.9199061787852403
0.6503858824901395	0.10725159205161204	0.039075548003115385	0.03899224903060821	0.03909220779761682	0.0	0.037097197406069995	0.0	0.036397486037009735	0.051707837183828334
0.025109124922053628	0.018761172313448347	0.01259197672001663	0.009395136146331324	0.009765121596341717	0.008576179588443152	0.006738723758054459	0.01034296404073997	0.011731448763250883	0.8869881521513199
0.7694077247495374	0.04153678174331961	0.027938455383486972	0.020899664938572073	0.015923752687992797	0.01887429362049709	0.014836053276434013	0.01627381686642551	0.022120722132390937	0.05218873460134358
0.36817248545476505	0.1742221370771262	0.0859678568007563	0.059580280951052215	0.04547442245942535	0.038394422626013586	0.036886799132075314	0.03725329324109898	0.04375439897048473	0.11029390328720227
0.5673561439205749	0.036587649327790885	0.027462582231709297	0.014209805806255643	0.013885248016244533	0.01687284408326988	0.01876193686102685	0.018741131874487678	0.04156836310526907	0.2445542947733713
0.0	0.0	0.0	0.0	0.0	0.0	0.0	0.0	0.0	1.0
0.0	0.0	0.0	0.0	0.0	0.0	0.00022498500099993335	0.0007666155589627358	0.0031414572361842543	0.9958669422038531
9.147571111970429e-05	0.02206643631419412	0.09154223890960952	0.10426983671585566	0.07755061309516384	0.08113479777630862	0.06943006473985555	0.07654853825971618	0.088186743506264	0.3891792549719128
0.00399936676692857	0.013022938034811155	0.016659862188486824	0.021821544922054008	0.02702072171906115	0.030974262408451993	0.03753988951749306	0.05310409185212341	0.09004824236162608	0.7058090802289637
0.0013989973852072681	0.0022650433855736724	0.0026522658761221124	0.003293473011008777	0.0022775344336558798	0.0031560714821044916	0.004047099578635312	0.007773595589827291	0.006653564945122662	0.9664823543127425
0.4125990091790519	0.01006654083490623	0.011104027866318337	0.005808260730074208	0.0	0.006454085990591784	0.007145744011533189	0.007341574896980454	0.008362395470056624	0.5311183610204873
0.6437273446939711	0.031311195366859716	0.02399066705553935	0.01772842798216741	0.019107537185950586	0.02039915003541519	0.021490771217865922	0.02241989917086788	0.04659389192116995	0.1532311153701929
0.8208894294854705	0.0035407224740069314	0.0037948213809650758	0.0038989602772593977	0.004369668088509731	0.0	0.0043196814182884565	0.005094474806718209	0.005735970407891229	0.14835627166089044
0.31792899728771473	0.037730346347580816	0.02289818722684454	0.017844420650031872	0.020010915802498967	0.011199113403522221	0.02628958540782188	0.01487382248905295	0.03476808086026523	0.4964565305246668
0.19726584472564698	0.0	0.005920808663297236	0.0	0.0	0.0	0.0	0.0	0.007233303194570022	0.7895800434164858
0.060180905024861946	0.0036689071570758687	0.004172809275130557	0.00434355296802512	0.004876606448281319	0.004934909172684341	0.0	0.006075976778857767	0.007354472235409743	0.9043918609396734
0.0034029614511527167	0.0038278109836099713	0.003103067663535831	0.0037403419622217132	0.0039277755794822665	0.005264802049274216	0.01235395797321782	0.014782264614615657	0.031784576295895206	0.9178124414269946
0.9178700887463023	0.015816007666347234	0.0	0.018545060622474064	0.0	0.0	0.0	0.0	0.020690804549810423	0.02707803841506604
0.2812375099920064	0.030296596056488143	0.01982164268585132	0.017073840927258194	0.01774830135891287	0.01273148148148148	0.012843891553423928	0.020987376765254463	0.03177041699973355	0.5554889421795897
0.6295896328293736	0.03186787528040228	0.0	0.0	0.0	0.04508118115029562	0.0	0.0	0.0	0.2934613107399284
0.7411743643335651	0.00391787859988925	0.0	0.0	0.004900470894866788	0.0	0.0	0.007361115158984266	0.0	0.2426461710126946
0.9405521142719081	0.011313885336521438	0.011505504896712891	0.0055777954586164235	0.005223715836523521	0.00513623734165351	0.0	0.005077918345073503	0.007706438833786694	0.007906389679203863
0.46443256664597543	0.03079525239858855	0.015930877323079358	0.017009877643863237	0.009248574178147536	0.009860979765619468	0.01065252440248795	0.0220507671733941	0.02456287988935039	0.395455700579494
0.6676672884122173	0.05200596209572661	0.03403640542250941	0.03061402924424608	0.023644372647636813	0.02541384938214036	0.025230656496685874	0.026313159910735105	0.03144256070346068	0.08363171568464177
0.5231660955125189	0.041639427541150166	0.02422165500068705	0.016497541191803695	0.013482846637824423	0.012092089757950007	0.012071270044179433	0.013924224569760614	0.02137351815687238	0.32153133158725333
0.9466479481101617	0.006944473373964265	0.0	0.0	0.007419380371343945	0.0	0.0	0.0	0.008356696813540681	0.03063150133098935
0.04026700222501854	0.0366169718080984	0.029183576529804415	0.03434611955099626	0.03267110559254661	0.040304502537521145	0.03933782781523179	0.0425545212876774	0.06171301427511896	0.6430053583779864
0.22121348352023443	0.040506339652172464	0.02721513191305144	0.02398078540090079	0.01850695571817478	0.01987645379088722	0.022752816004395715	0.02961695680045289	0.038524938185269364	0.5578061390144609
0.035416701384838434	0.0200559934674288	0.01545653007149166	0.010786241605146065	0.011990267802089756	0.01442748346026297	0.015956471744963088	0.011698635159231424	0.028163380938890464	0.8360482943656573
0.8958297744686702	0.0	0.022011491139989417	0.0	0.0	0.0	0.021269858464820362	0.0	0.0	0.060888875926520036
0.3190497224676212	0.015697664727551547	0.01602686980147684	0.0	0.016943643425066258	0.0	0.01821879219242245	0.0	0.0195606154051306	0.5945026919807311
0.9468372672256168	0.029067902854310622	0.010495932826029914	0.005797753370568905	0.0025406821523326377	0.0024657112035752814	0.0011912050747002203	0.0010829137042729275	0.00022907789898081162	0.00029155368961194205
0.6300554916762485	0.012656434868103118	0.012906397373727275	0.0076613507973803925	0.0	0.0070322784915596	0.008069622889899849	0.008444566648336083	0.0099110133479978	0.30326284390674735
0.300294169118076	0.10275918965991383	0.059279660663838864	0.04136284469037242	0.03934199451662097	0.03306277552312936	0.035412795106625886	0.03751281260677172	0.056217135142792855	0.2947566229718581
0.0	0.0	0.0	4.58104281192737e-05	0.00022072297184740964	0.0006580043311677495	0.0005497251374312844	0.0005497251374312844	0.0007454606030318174	0.9972305513909712
0.2401121470409345	0.107864457053349	0.05882720523908316	0.04399646728489181	0.03776422459402938	0.03740595395805734	0.03014055873555461	0.037743394905891466	0.047554178018846704	0.35859141316936205
0.6880911623955118	0.06139134273778733	0.034206723060071054	0.025672743326711066	0.02340284632589057	0.020708124565283488	0.02091637199655142	0.023940124698561844	0.03261154773655867	0.0690590131570727
0.8960562582751126	0.057190916736753576	0.024356935273005854	0.012882112433278652	0.005308562815911532	0.0020734621822148572	0.001386471700155718	0.0004413393399895078	1.66543147165852e-05	0.0002872869288610947
0.5953475193853359	0.019379085920475332	0.011324952812696614	0.010258290590455873	0.008891629618209924	0.009062462239740669	0.010116624514064525	0.013320777830092374	0.013908275382185907	0.3083903817067429
0.012586464351522563	0.018638449028146927	0.028151087485493956	0.027531330979090496	0.041461294334427266	0.04731778534795792	0.07295241185107543	0.08929485019778136	0.11768718518241222	0.5443791412420919
0.65601549967709	0.011974750526030708	0.013816378825441136	0.0	0.0	0.01615383012853899	0.0	0.0183329513968459	0.0	0.2837065894460532
0.446834815983482	0.12578728931034913	0.06585131315486027	0.05079447013816329	0.04215249996877901	0.037918933657476596	0.03737776982220686	0.028644218080700015	0.04723527722158161	0.11740341266240119
0.015666492965085984	0.10766023970818134	0.10613444502344971	0.07414278269932256	0.05962272016675352	0.056533611255862426	0.053231891610213654	0.06260760812923398	0.0752892131318395	0.38911099531005733
0.04664332141087511	0.022784525509757955	0.01899543226891736	0.015656033610506197	0.014390226637741867	0.01638054154886473	0.019195296527774887	0.023779682965319387	0.03590061749728309	0.7862743220229594
0.3044023062673022	0.01759673625710301	0.012343109297920613	0.015240513706471287	0.008796286659867203	0.010511416855733405	0.013487917074287618	0.01703057677497242	0.025643694190620903	0.5749474429157213
0.07228443822284439	0.030213645302136452	0.02278938772789388	0.017052461420524613	0.0225977402259774	0.012782055127820552	0.02071042895710429	0.027897210278972105	0.032380095323800956	0.7412925374129253
0.5905712058233727	0.025122883670125613	0.015429769741642034	0.012882461092049146	0.009789002797453525	0.014062311088505426	0.01088547116871855	0.01174013282692893	0.020924618841745846	0.28859214294945823
0.08070093574755648	0.06986026280924248	0.05313679579371891	0.04356267342160302	0.046449908758363814	0.034730149736274175	0.04012548849688779	0.05809884093958054	0.0585029705610319	0.5148319737357409
0.0004166736112268538	0.0003958399306655111	0.0006625110418506976	0.0015916931948865814	0.0019041984033067217	0.0020333672227870465	0.003254220903681728	0.005933432223870398	0.011221020350339173	0.9725870431173853
0.0	0.002186798402179301	0.0046943272366782324	0.009367827821907138	0.014370389500035404	0.02101825664266048	0.03293110127167534	0.048859324300120376	0.09004194487601895	0.7765300299487248
0.8735463602234991	0.07172886779638418	0.022754071858033926	0.009120795330019459	0.005908308715380352	0.00466664722230324	0.002666655555601852	0.0020499914583689233	0.001249994791688368	0.00630830704872063
0.5940658827843102	0.006720777326855609	0.006770776910192415	0.007441604653294556	0.0	0.00822493145890451	0.0	0.009870751077074358	0.0	0.36690527578936843
0.0	0.0	0.0	0.0	0.0	0.0	0.0	0.0	0.0	1.0
0.000366376618510346	0.0027603147508222657	0.002352304425663017	0.002339814313668346	0.003821974270369291	0.00549981264832008	0.00918855905741288	0.011669927973687497	0.03126691369332612	0.9307340022482201
0.6112819102846098	0.012968239685396255	0.0	0.0	0.0	0.015534393121375724	0.0	0.0	0.0	0.3602154569086183
0.9050529220738617	0.005952951671870636	0.005940445470879311	0.0032265998557618153	0.0033808430013214886	0.0034100241369679134	0.00369349802610461	0.003418361604295463	0.003789378900371434	0.062134975258565706
0.08829468757936987	0.008477222668659674	0.0	0.005217072693433483	0.0	0.005283691339159689	0.0	0.006274643694336998	0.006691010230125785	0.8797616717949145
0.28094222340726915	0.012856833369440232	0.014964920759244755	0.0	0.0	0.0	0.019460229639875346	0.0	0.0188311363674238	0.6529446564567467
0.5504701776596896	0.017053830969257295	0.009495173286912486	0.008054239095126644	0.007846011610764527	0.005247332605925322	0.00829994752667394	0.005305636301546714	0.011215132307743564	0.3770125186363599
0.465826108702901	0.011095365121707236	0.00609786595531844	0.0	0.007160720240080027	0.0	0.009682394131377125	0.0	0.0108702900966989	0.4892672557519173
0.9955893745158307	0.0038192101690115035	0.0001374415873253867	8.329793171235557e-06	8.329793171235557e-06	4.164896585617779e-06	8.329793171235557e-06	2.4989379513706676e-05	2.0824482928088895e-05	0.0003790055892912179
0.9045196846460594	0.01308702203648049	0.014152631973293152	0.007546682872817789	0.007721509503076116	0.0	0.007546682872817789	0.006822401118890434	0.00723032992282653	0.03137305505373838
0.7796869924455069	0.012014725847694089	0.014338544573175302	0.0	0.0	0.016745654292401362	0.0	0.02123087430556134	0.0	0.15598320853566103
0.6316	0.0	0.0	0.0	0.0	0.0	0.0	0.11964166666666666	0.0	0.24875833333333333
0.06227917216351976	0.09302548181564699	0.07096870851349833	0.059049727619657995	0.05120084564836509	0.04635667883257245	0.044280012817898444	0.046252637449071744	0.06267452942082243	0.46391220571894676
0.005509148601267562	0.03183480049636471	0.03708160868804811	0.04291555970118178	0.05407960157570811	0.04644258076336895	0.05427531584952487	0.06274099922547118	0.09681193940352951	0.5683084456955352
0.08901896784292827	0.11255807756998451	0.06838581824843044	0.06506769471598195	0.05384769105230728	0.038851604522972906	0.04244866692201369	0.061678795650218984	0.070933737447751	0.39720894602741097
0.445525786252609	0.0	0.0	0.0	0.0	0.15221367240064826	0.0	0.0	0.0	0.4022605413467427
0.0	0.0	0.0002249596947213624	0.001316430806147232	0.0025037180838433115	0.004249238678070179	0.007157051028357419	0.011464612590244248	0.02623279995667443	0.9468511891619418
0.9347748198141899	0.016718743490397033	0.016193809107194933	0.0	0.01327334083239595	0.0	0.0	0.010148731408573928	0.0	0.008890555347248261
0.3086842006715682	0.0	0.0	0.0	0.0	0.0	0.0	0.0	0.0	0.6913157993284318
0.0	0.0	0.0	0.0	0.0	0.0	0.0	0.0	0.0	1.0
0.7915916666666667	0.0765375	0.038504166666666666	0.023233333333333335	0.0198375	0.011454166666666666	0.012016666666666667	0.008933333333333333	0.008575	0.009316666666666666
0.3781852703107825	0.2516321907997735	0.10258235901535592	0.054974018187268915	0.039193397954765	0.0307035075447187	0.025886046434162754	0.02284650744478865	0.026023450251490624	0.0679732520568935
0.5133752393639164	0.13662892348680375	0.0	0.09516693031387895	0.0	0.0	0.11513612521854966	0.0	0.0	0.13969278161685122
0.2580844086850362	0.06497110404626685	0.041225171771549045	0.03024595935816399	0.025420939253913557	0.02513760474001975	0.025762607344197268	0.031270963629015124	0.04014600060833587	0.45773524056350234
0.33745104574618784	0.038055162069827515	0.022323139738355136	0.015336221981501542	0.013607199400049995	0.013278060161653196	0.013369719190067495	0.016394467127739357	0.021448212648945923	0.508736771935672
0.008560324250919559	0.002120294425166937	0.001349656962188777	0.0012955040593849063	0.0010164083295495729	0.0014371347282565682	0.001657911947380041	0.0017828801846197424	0.0028242821616172556	0.9779556029509167
0.5551819677936796	0.01943628523217299	0.0170822656917276	0.0067870758077620144	0.01371580942857738	0.007191217215590693	0.007962002374851571	0.01786971647605358	0.0213195008645293	0.3334541591150553
0.6802403593722653	0.014101527665497096	0.008809287672831224	0.007471642761299141	0.007988365406252343	0.006129830731662597	0.00756331935959729	0.00965521264803687	0.013588972138648353	0.24445148224390975
0.5434252790241342	0.07565209783654747	0.05211783379785279	0.03566176317423021	0.036624130848674975	0.0	0.04520211804210254	0.045156291009986124	0.0	0.1661604862664717
0.0	0.0	0.0004582168698789058	0.003020065733292788	0.02214437163887512	0.06530840078146805	0.1371776340180204	0.16927364294908379	0.21799459304093544	0.3846230749684455
0.004098275309140737	0.00670967634453834	0.00856306304430219	0.01808822120690876	0.026634624595482735	0.04159499543941925	0.06325671280003	0.0808284846793641	0.1372630684586903	0.6129628781221236
0.1534968324134429	0.05096859052804209	0.02918675024766281	0.02016266660006826	0.019521656968274185	0.01666625042664602	0.017165738451420626	0.01860176652264762	0.02776737177726164	0.6464623760645338
0.47066436942335865	0.008498135570648555	0.006617059528565721	0.0067918497802636835	0.0036206552137435077	0.003945265681182581	0.00864379411373019	0.00498984551871088	0.010366726594752964	0.4758622985750433
0.9995419853685145	1.6655077508566957e-05	1.6655077508566957e-05	8.327538754283478e-06	8.327538754283478e-06	8.327538754283478e-06	2.0818846885708696e-05	2.4982616262850435e-05	1.2491308131425217e-05	0.0003414290889256226
0.7287337581313325	0.08857121466717686	0.045822449964230454	0.04094780973929825	0.03650989069492738	0.0	0.026922820969271465	0.0	0.017260884755519325	0.015231171078243799
0.10229498087515937	0.014645711285739285	0.008833259722835643	0.0	0.010370746910442413	0.0	0.012191565070291082	0.0	0.013999883334305548	0.8376638528012267
0.15329612472790688	0.02200468645298772	0.02066034869540969	0.0	0.0	0.023265783482542338	0.0	0.0	0.02728631064607291	0.7534867459950805
0.20536041285167306	0.05479856833694024	0.06397536207757616	0.0	0.0737140003329449	0.0	0.09039453970367904	0.0	0.10412435491926086	0.40763276177792573
0.20374196988759927	0.002216352683369856	0.0023579992834348467	0.0024663172717198398	0.002782939083629819	0.0030204054425623035	0.0	0.003416182707449778	0.00416191039602723	0.775835923244207
0.7842827685322113	0.07628251858948991	0.04153631459457208	0.028364333173647706	0.0196288350586324	0.013180312844973027	0.01088917123159276	0.009164566453521069	0.0064568536377080255	0.010214325883651664
0.9900777231160773	0.006291871301498322	0.0	0.0	0.0028860268891208432	0.0	0.0	0.0	0.0006071468671637509	0.0001372318261397519
0.5620761845979332	0.0	0.03897642064173888	0.0	0.0	0.0	0.0	0.0	0.0	0.398947394760328
0.7969242951509721	0.043584988226468564	0.02631019608660318	0.021409072912542456	0.014853403905061577	0.01490341536602138	0.012590385296630478	0.016391256329575526	0.015341015649419658	0.03769197107670508
0.8023797421945956	0.05453575862614883	0.034825393915659135	0.019181255364002232	0.026051344437685916	0.01872297167806821	0.011061301692316665	0.012111187954638248	0.012577804071225617	0.008553240065659554
0.0	0.0	0.0	0.0	0.0	0.0	0.0	0.0	0.0	1.0
0.9776702952436895	0.008007032190602361	0.003499431342406859	0.0022954603210311657	0.0019746791146438704	0.001853865413536967	0.0009915055470152768	0.0011998050316823516	0.0011748090935223027	0.0013331167018692796
0.0	0.0	0.0	0.0	0.0	0.0	0.0	0.0	0.0	1.0
0.0	0.0	0.0	0.0	5.416508685163349e-05	5.416508685163349e-05	0.0002458261634035674	0.00012082980913056702	0.0022041023803472397	0.9973209114734154
0.6532780567071519	0.0066790275202599945	0.0036165913210141456	0.0037332555571758922	0.00410408116497573	0.0	0.004637403387429429	0.005229057727964	0.005416553821795379	0.3133059727922335
0.0	0.0	0.0	0.0	0.0	0.0	0.0	0.0	0.0	1.0
0.37099912098349863	0.012968617861115393	0.007011302235868039	0.007673689078115822	0.0	0.008273586595623248	0.009135939277040173	0.009369232756070838	0.010610687340912594	0.5639578238717552
0.2506741797479733	0.038303397533001514	0.02193164982604498	0.01722903800376209	0.018752184841775838	0.020907895393937375	0.011415278078338023	0.023026151515655954	0.027212724518502488	0.5705475005410084
0.5962391039850664	0.01530442174036234	0.011033517225287089	0.005933432223870398	0.006841780696344939	0.0077667961132685545	0.0075876264604410075	0.008741812363539393	0.01647110785179753	0.3240804013400223
0.5502643298436517	0.027882736699147228	0.019296703479822198	0.012822809436721226	0.013926787507134199	0.01038572577184731	0.015605667365158452	0.018292708328993795	0.02004657537670648	0.3114759561908174
0.8803236140793788	0.007319643891201013	0.007827894633788676	0.008798570232337245	0.0	0.0	0.009973379325859549	0.0	0.01125650415140873	0.07450039368602603
0.08527658227057025	0.01678617109478833	0.0188276761423054	0.0	0.0	0.027197846837125395	0.0	0.0	0.03313904315908324	0.8187726804961274
0.027712404143739613	0.020289661894507087	0.017257250919511982	0.01784040687624181	0.018119488655533943	0.021460139207657672	0.024634173772144306	0.03495603420626226	0.05598297184606349	0.7617474684783379
0.45860580968169207	0.09415116501861864	0.056501528644379836	0.03420914520872036	0.03479644454811273	0.023258719937354736	0.03496721953332611	0.024449979590306644	0.03888254846260861	0.20017743937488025
0.5821182783156421	0.01933812134442019	0.0	0.02442468880705204	0.0	0.0	0.03370632050790688	0.0	0.04634150405758944	0.2940710869673893
0.8341972150232081	0.0015458204514962376	0.0008916592361730319	0.0009124923958967008	0.0009583253472887726	0.0010999908334097216	0.0	0.001129157257022858	0.001154157048691261	0.15811118240681327
0.4466089015033113	0.04759582723798331	0.03314203311702655	0.031187353346920233	0.019421764879947654	0.022918516110479	0.025823445321063447	0.014966428687530477	0.035209242426136864	0.3231264873696012
0.6730260444225937	0.015182510947323686	0.008428710111535625	0.007032952381745988	0.005753854999520859	0.0061913313028877605	0.005983009253665426	0.006466316407861241	0.01041610246111669	0.26151916771174893
0.5508879511095743	0.006807000295775411	0.0038617437418505545	0.003749265768786946	0.00421584106445821	0.002270388715543206	0.004224172766166626	0.005007352726757676	0.0055114206801168105	0.4134648631309702
0.9284351224552719	0.0	0.006133180003833238	0.0	0.0	0.006678999691674375	0.0	0.0	0.007299817504562386	0.05145288034465805
0.0	0.0	0.0	0.0	0.0	0.0	0.0	0.0	0.0	1.0
0.6162780524993647	0.04202615386538133	0.02563728696347707	0.033935869288996466	0.0	0.0468419978253715	0.0	0.0	0.067884236442941	0.16739640311446793
0.0	0.002157838828601779	0.012797067338734874	0.03384641019766303	0.05979046468517631	0.07783216346253984	0.1067463706233988	0.13520651517360605	0.1478202911832705	0.4238028785070088
0.5338967159626468	0.033932135728542916	0.020114259997749802	0.01700148763016764	0.013851211981048342	0.015155492772284241	0.01557636293175653	0.015563861837910817	0.024364631905291714	0.31054383925260126
0.7540467906918605	0.0	0.0	0.0	0.0	0.0	0.0	0.0	0.1273890127289015	0.11856419657923793
0.3640132497239641	0.16930063957000896	0.09393554300952063	0.06446532363909085	0.05701964542405367	0.04606154038457532	0.03969917293389721	0.041765796545905294	0.045494885523218266	0.07824420324576571
0.6960591933407492	0.02643452611581197	0.028725934998979283	0.01401508996904515	0.014315056222841597	0.014802501385260824	0.0	0.014540030913188933	0.030592391689268292	0.1605152753648548
0.24168780378094037	0.017267877000737196	0.009308660177676708	0.007313649786129888	0.007580206498152845	0.005489402288222775	0.005860082715879699	0.009483588019941773	0.010095835467869504	0.6859128942644492
0.7787896090256273	0.013745160228224675	0.010394308553423996	0.00646831069563514	0.004271919112774497	0.006547497488945107	0.004838729843835308	0.007464397200955243	0.008002033850270276	0.1594780340003084
0.0	0.0	0.0	0.0	0.0	0.0	0.0	0.0	0.0	1.0
0.05662680721636598	0.03761509937085955	0.034419399191700346	0.03440689971251198	0.03380692471147036	0.04004416482646556	0.046610557893421105	0.0511812007833007	0.08469647098037582	0.5805924753135286
0.7764231028766131	0.05044694552512975	0.026541816273315727	0.022247307080316903	0.01711139065454818	0.009363779501320427	0.019160758766047135	0.010063563734515191	0.02472987495522214	0.0439114606329715
0.8768749375020832	0.031619779340688645	0.0	0.0	0.0	0.0	0.0	0.0	0.0	0.0915052831572281
0.6998821024916785	0.0	0.0	0.0	0.0	0.0	0.030336736946912794	0.0	0.0	0.2697811605614088
0.0	0.0	0.0	0.0	0.0	0.0	0.0	0.0	0.0	1.0
0.9060496027449739	0.036943884604493896	0.017947265852724152	0.0	0.015594550027483053	0.0	0.013266818795076369	0.0	0.007270516514815864	0.002927361460432733
0.5768831439591369	0.02339205670801626	0.009506932138017305	0.010770353382674867	0.01272594600229334	0.01361826331700198	0.0	0.016983216929010735	0.019630980923590117	0.31648910664025853
0.6692575884433225	0.1891206278195019	0.07117537041433922	0.03333624916169935	0.017203387359467488	0.009901320037155985	0.005531742957233129	0.00348649763193082	0.0006956333387484431	0.00029158283660114386
0.0	0.0	0.0	0.0	0.0	0.0	1.6666666666666667e-05	3.75e-05	5.833333333333333e-05	0.9998875
0.6536850607445897	0.0	0.0	0.0	0.10036388465605822	0.0	0.0	0.0	0.0	0.24595105459935218
0.22365236661126592	0.04030924442556098	0.028495974074120356	0.022960065647792925	0.020727374213247024	0.01787819335274442	0.01883208577533959	0.0241263969941975	0.03319045774339877	0.5698278411623325
0.11223394071570676	0.004778037674910308	0.0	0.004490855967968835	0.0	0.0	0.004965330092480833	0.0	0.006367942197397884	0.8671638933515354
0.04157090993871569	0.004554689581667999	0.00288935518252065	0.0022190580868638424	0.0017860711430855317	0.0022648547828403942	0.0022565281108446575	0.0034180988542499334	0.0048419597655209165	0.9341984745536904
0.7218834095661809	0.05030118223399735	0.03939946845293142	0.012922092529180935	0.02513184533479967	0.012443033650761912	0.012118106759312488	0.024531980304431503	0.022282486440550878	0.0789863947278529
0.8310370830191351	0.014410758699990417	0.016631323715051098	0.015660607676572413	0.0	0.0	0.01776035395723017	0.0	0.01846860171062663	0.08603127122139408
0.8439993499972916	0.013391722465510273	0.009441706007108364	0.009525039687665365	0.004604185850774378	0.009541706423776766	0.0047583531598048324	0.004983354097308739	0.010083375347397281	0.08967120696336235
0.4820051253203325	0.07785903285622019	0.04929474758839094	0.03548971810738171	0.02472237848198846	0.026509990207721316	0.030618580327937163	0.022751421963872743	0.038627414213388334	0.21212159093276664
0.019519832116119684	0.1258795999433725	0.10870397974734142	0.08449988757775871	0.06940616073882232	0.057635135697809016	0.062281921670844335	0.06381419518166602	0.08353388906006678	0.32472539826619923
0.2337615810171299	0.0208125041658335	0.01904619076184763	0.009218989535426249	0.011285242951409718	0.010560387922415516	0.010114643737919083	0.010577051256415384	0.018142204892354862	0.6564812037592481
0.07953844872115305	0.011701241356327585	0.0066191785386986585	0.005140381571273848	0.0055402815962676	0.004278097142381071	0.004357244022327751	0.005590269099391819	0.007873031742064484	0.8693618262101142
0.260784452561737	0.04146344511039564	0.026098437675714625	0.01845133720131117	0.021079507353461813	0.022587268993839837	0.01701438204680725	0.017880720226913963	0.03156303235023387	0.5430774164795849
0.22321276072801802	0.05580527309007744	0.03807972538939967	0.020883236339247404	0.02083741236164283	0.021278988873105073	0.021241496527792243	0.022191302609050653	0.0482859749467817	0.5281838291348849
0.5544929492949295	0.03285745241190786	0.019835316865019836	0.015026502650265026	0.013238823882388239	0.01135946928026136	0.013167983465013168	0.013813881388138815	0.01848101476814348	0.3077266059939327
0.45723702027840624	0.06354345045394132	0.049556474965522124	0.04414834443708361	0.040719306359344856	0.045081642771729394	0.040990129536809035	0.05256469549058577	0.0601852430533855	0.14597369265319218
0.8153895516728408	0.02211425071151466	0.014830340735308211	0.012759343448022969	0.010079964663869224	0.010588338243444273	0.011067542847142066	0.013480233851846605	0.015180368445835295	0.07451006538017593
0.3625177433387032	0.007205564644030121	0.0	0.007721734497213099	0.0	0.008670821001452769	0.0	0.0	0.010668897852483651	0.6032152386661171
0.0	0.0	0.0	0.0	0.0	0.0	0.0	0.0	5.8286461304034675e-05	0.999941713538696
0.9950769256378564	0.004211454991115162	0.0003786980278571934	0.00017894522195449798	4.161516789639488e-05	4.1615167896394875e-06	8.323033579278975e-06	0.0	0.0	9.987640295134771e-05
0.4108438255649129	0.01642207954640207	0.017722838322354707	0.019544734428416578	0.0	0.021454181605936797	0.0	0.0	0.024414241640957225	0.48959809889101974
0.4290098523398266	0.05258467765442689	0.026446411766175577	0.02137033304739617	0.018293038401639004	0.016664862208822965	0.01741857036969177	0.020529178083332638	0.026513037901942985	0.3711700382267454
0.32022064644074294	0.029138995592070727	0.0	0.01631100482455775	0.0	0.0	0.01761088566881369	0.0	0.02038563131712926	0.5963328361566856
0.0008950278083058581	0.0005994604855629933	0.00025810104239517765	0.0005245279248676191	0.0005453425250607786	0.0006077863256402571	0.0008409098478036434	0.0010324041695807106	0.00203983081892963	0.9926566090518534
0.7032244625895684	0.026966338943509416	0.013801866355607399	0.014276787202132978	0.01690551574737544	0.01577237127145476	0.0	0.018513581069821695	0.03628561906348942	0.1542534577570405
0.05311585284725918	0.05507417509313465	0.03832656998403406	0.031245842203299626	0.028060969930814264	0.02980724454497073	0.04220163650878127	0.06948509845662587	0.15383016232038318	0.4988524481106972
0.5968378788131217	0.04750262399413558	0.018809456375056228	0.023228595704979756	0.029451210369358414	0.0	0.036023690918481246	0.0	0.04362077870149776	0.20452576512336937
0.9950709385199493	0.00287251049090788	0.0009033837340971158	0.00035802304669286616	0.00019150069939385866	0.00022064211017118498	0.0001040764670618797	0.00010823952574435489	2.0815293412375942e-05	0.0001498701125691068
0.19794201198690672	0.039167488114994445	0.022551356117606444	0.025317245423804948	0.02773375923869417	0.0	0.030666017826468522	0.03442596359008273	0.040219773820961695	0.5819763838804803
0.10576118147325984	0.04567963449628707	0.0	0.0	0.06035642442744277	0.0	0.0	0.0	0.0853994260892019	0.7028033335138084
0.09284991104574374	0.052185108182541635	0.031752711334063856	0.02472803329847382	0.021428184541541846	0.019836590822920615	0.021249026086304378	0.022128152459678932	0.030286111886538535	0.6835561703421926
0.432384334238396	0.03262799429519458	0.020731894935114074	0.02492733857521237	0.014212117306101064	0.015625844598106436	0.01814560559503366	0.019875342517016704	0.022657058865109627	0.3988124690747155
0.0	0.0	0.0	0.0	0.0	0.0	0.0	0.0004164688439657829	0.001436817511681951	0.9981467136443523
0.0	0.0	0.0	0.0	0.0	0.0	0.0	0.0	0.0	1.0
0.0	0.0	0.0	0.0	0.0005082973289392001	0.0003291433523458755	0.00030831149460246567	0.001562389330755738	0.004807992767178992	0.9924838657261777
0.028105775678591214	0.10138987808890722	0.11159842227803393	0.10067348902300359	0.10957837171429405	0.10344324907431704	0.08588755190696938	0.11170254859575247	0.08046465328018726	0.16715606035994385
0.21598726618914876	0.001420886616581455	0.0016167272939401893	0.001545891304257243	0.0	0.001954239950664817	0.0	0.0019459063048197641	0.0	0.7755290823405878
0.04613296020522046	0.05739759798777339	0.04648276781103726	0.03832059034197858	0.03441856978661736	0.03647577165892093	0.03519730814718571	0.04399663518398214	0.06409391501340929	0.5974838838638749
0.08819281120569443	0.025749786667221677	0.011322246966511957	0.012908194059982933	0.015201781588860907	0.015880283888692323	0.016521322871355132	0.017345515849064456	0.019984598414052906	0.7768934584885633
0.9399455831065963	0.02251259380247418	0.0	0.02080425335105563	0.0	0.0	0.0	0.013133388055783566	0.0	0.0036041816840903505
0.8596345791745121	0.010976788362521453	0.012039058204055788	0.005690433739356473	0.006856847683002016	0.006890173795677603	0.006819355806241981	0.01413027177444887	0.007735823904820622	0.06922666755536301
0.41991633888992946	0.0	0.020736301013506483	0.0	0.0	0.0	0.0	0.028644565149528626	0.0	0.5307027949470354
0.0459072939274898	0.048577582076992615	0.034967860728434615	0.03163520781173844	0.027281929939304058	0.02501156013980479	0.026169657028356712	0.03014801144766277	0.03829634782898492	0.6920045490712313
0.5689004424225761	0.06031861090975746	0.032173536297814546	0.023708351038568252	0.019100824022462735	0.0176177502270436	0.017605252414160857	0.01990068404695845	0.023995800734871398	0.21667874788578664
0.6460431414869104	0.02400823329902792	0.0	0.0	0.029716542847738135	0.0	0.0	0.0	0.0	0.3002320823663235
0.2022971470915154	0.3528055658474332	0.18990572640072456	0.10958791321888765	0.060063397966324976	0.037050759540570584	0.02400065868016961	0.0084805071837306	0.003952081017660862	0.011856243052982586
0.7633348330333933	0.1081741984936346	0.02708208358328334	0.04394121175764847	0.018437979070852498	0.014938678930880491	0.0	0.010876991268412984	0.006894454442444844	0.006319569419449444
0.6214150892295385	0.0	0.02156258984412435	0.0	0.0	0.0	0.0	0.0	0.04465018604244184	0.31237213488389537
0.0	0.0	0.0	0.0	0.0	0.0	0.0	0.0	0.0	1.0
0.6944275515049526	0.0	0.0	0.14588835109174672	0.0	0.0	0.0	0.0	0.0	0.15968409740330064
0.890455535972467	0.0	0.022778881930642533	0.0	0.0	0.023074711566105424	0.0	0.0	0.022320554326404254	0.04137031620438078
0.8899068826921637	0.02454419119421491	0.015307353687661748	0.008774995631225503	0.009024639888159373	0.008541994324753893	0.00847542252290486	0.006590608383054148	0.008109277612735185	0.02072463406312671
0.7487363749156889	0.027895512569634694	0.016096127103613092	0.012407257829479311	0.010600294776461183	0.00946782023632079	0.010258887010683565	0.01096252008893256	0.015429965609412863	0.138145239859773
0.625840092217677	0.022151385137806335	0.015118538832547513	0.009367418362803318	0.00979188600962959	0.010012442728078535	0.010882185259320602	0.007827682781178605	0.01725752285675049	0.271750845814208
0.7432276105428731	0.08740647652654444	0.0	0.0	0.0	0.12301821783167023	0.0	0.0	0.0	0.046347695098912255
0.53446493911333	0.016857397667886347	0.010135275927886178	0.00870583528509631	0.005321853355226418	0.007247222384290322	0.008030705885294682	0.008314093534594131	0.011089625511556381	0.3898330513348392
0.9372981442817792	0.03503069248752922	0.0	0.0	0.0	0.019665695675547275	0.0	0.0	0.0	0.008005467555144377
0.05979953046171265	0.0	0.0051699162490217955	0.0	0.0	0.0	0.006347924540868147	0.0	0.0	0.9286826287483974
0.5473458243888206	0.004535128488359976	0.0056272274441966615	0.006169108605489673	0.007448781809466247	0.0	0.007115316479439779	0.009528771805506346	0.010745920260102957	0.40148392071861777
0.9046389390998676	0.018046797557663953	0.009754350306957992	0.0044231938625061435	0.009125440445151563	0.004381544202783863	0.004435688760422827	0.008059209156261193	0.006880523786120667	0.03025431282226424
0.4221256183480738	0.0264411465880511	0.01777594563533703	0.012566831559486335	0.01345791901930412	0.015481603624310865	0.01808407868218991	0.020307633371641765	0.03528956178483986	0.4184696613867653
0.0	0.00014148391660771502	0.0011693229578461153	0.0035079688735383465	0.010449003370646248	0.026045524530814365	0.06318089134867463	0.11268777828638009	0.19491490158545213	0.5879031251300404
0.7497386124591257	0.0467581696623831	0.0	0.0	0.0	0.05045716785037386	0.0	0.0	0.05800928915085498	0.09503676087726241
0.004152260652129594	0.004135618324866549	0.004963574106203012	0.005362989960516078	0.00641145657808788	0.008304521304259188	0.01088824261184684	0.01495313104584545	0.02639473103918852	0.9144334743770569
0.8057251192733182	0.0783849663534657	0.03814662805475114	0.024421342111293987	0.017954540719598323	0.01322527552657347	0.008496010333548616	0.007095981166274298	0.004533427779745411	0.002016708681430863
0.5454753398849652	0.101314623891137	0.05871515373322409	0.04365582722323653	0.04547741932800719	0.028575706282829207	0.03153267428851856	0.035554317131699445	0.038186892022840604	0.07151204621354217
0.9644975092907409	0.0	0.0	0.007852912902165273	0.0	0.0	0.0	0.0	0.008489635569908404	0.019159942237185437
0.726706779583276	0.017421181454656143	0.0	0.0	0.02232062812991248	0.0	0.0	0.0	0.03430863595234819	0.19924277487980718
0.39746649837750925	0.09220079729071119	0.05108658977018533	0.04050186825958186	0.03679867368149194	0.0275552667424801	0.03319545286029084	0.03464507233517868	0.048624736006798217	0.2379250446757726
0.898950842076316	0.032495562536978856	0.0	0.0	0.0	0.0	0.0	0.0	0.04092465896117532	0.027628936425529788
0.10204277197031877	0.11495852377123288	0.06846181728794211	0.05073390634830033	0.04436769062191428	0.0383556164771662	0.040017998725090306	0.044692667602711476	0.05640017165450781	0.43996883554081584
0.664225492849262	0.05521577117638487	0.036051377063513544	0.028523846201886045	0.02516809958989945	0.025467868518017363	0.022832400024980742	0.02585923350750463	0.0313258529883215	0.08533005808022982
0.3547429513547721	0.0	0.0	0.04979016437124253	0.0	0.0	0.0	0.0	0.12544340266791013	0.47002348160607527
0.8376055199540003	0.021403988300097498	0.0	0.0	0.03914967375271873	0.0	0.0	0.0	0.0	0.1018408179931834
0.008072645478402132	0.004702795018119715	0.004498687882700879	0.004515349689673845	0.004894405798308826	0.0053900945557545715	0.004736118632065647	0.008634981463739743	0.016170283667263714	0.938384637813971
0.029966042374117204	0.010278952521822463	0.009528968146496949	0.0057040478323368265	0.006466531947251099	0.01631632674319285	0.009437303389512718	0.010666444449073978	0.025361971625591135	0.8762734109706047
0.6746066106069436	0.03241195570726834	0.0	0.0	0.0	0.04795604029639497	0.0	0.0	0.0	0.24502539338939305
0.00044165194493516884	0.0008083063897870071	0.0006541448618379387	0.0010082997233425552	0.0011332955568147728	0.0015291156961434618	0.00156244791840272	0.0026290790306989767	0.00454984833838872	0.9856838105396487
0.31410077516150936	0.007072671912162247	0.007351746716705751	0.007480870880001999	0.0	0.008484707117240574	0.0	0.009371915077953506	0.010575685503521757	0.6355616276309048
0.294390461202841	0.04905119942713928	0.03355148669014729	0.02584950748965437	0.022394024929433216	0.023526424033505692	0.02556640771363625	0.02904270643385873	0.04493376297887576	0.4516940191009084
0.0	0.0	0.0	0.0	0.0	0.0	0.0	0.00018747656542932134	0.007182435528892222	0.9926300879056784
0.8451627138259917	0.04216363386579076	0.023433954880582166	0.017131057795984297	0.013505018588134401	0.012393477292501884	0.010299450057658604	0.010424342338066751	0.010253656221508948	0.015232695133780448
0.8297008680447137	0.0	0.0	0.0	0.0	0.0	0.04603759445450571	0.0	0.0	0.12426153750078062
0.41319483459638523	0.083398878859383	0.04783782996450137	0.03902351731858455	0.02710879725000104	0.026725928145456965	0.02757073714787487	0.028881647668868166	0.05031399428193316	0.25594383476701166
0.0011829636571904613	0.0019327293554097678	0.0013620743517650735	0.0012371134020618556	0.00150369676142872	0.0015536811413100072	0.0015870040612308654	0.0027699677184213267	0.0058356763511402685	0.9810350932000417
0.8336643226792234	0.0	0.0	0.0	0.0	0.0	0.0	0.0	0.07612754955472566	0.0902081277660509
0.564375850885337	0.05376554492050077	0.04541385813789859	0.03558834427601367	0.018839173824164935	0.019996586050268328	0.023577069915192494	0.025617113047533006	0.05585971164614827	0.15696674729694285
0.0	0.0	0.0	0.0	9.159453596959061e-05	0.00020816939993088777	0.00039552185986868675	0.0021524715952853796	0.01519220280695619	0.9819600398019893
0.014828575831920592	0.003561357397834861	0.0026158274220354303	0.0019452092453671114	0.0021451450992806473	0.0016952894279751913	0.002994872478413176	0.0038487651878355692	0.006260491425667598	0.9601044664836699
0.384521155809254	0.010799775004687403	0.006995687589841878	0.005308222745359472	0.005404054082206621	0.0034249286473198473	0.005104060332076415	0.0049165642382450365	0.007304014499697923	0.5662215370513114
0.8251703089518968	0.031195183433678466	0.0	0.0	0.0	0.0	0.0	0.03271598508364409	0.0	0.1109185225307806
0.0	0.0	0.0	0.0	0.0	0.0	0.0	0.0	0.0	1.0
0.0003745863941897488	0.0006076623727967037	0.0004619898861673569	0.0003329656837242212	0.00020394148128108548	0.0001664828418621106	0.0003621001810500905	0.000283020831165588	0.000973924624893347	0.9962333257028697
0.00013742269973140108	0.0003664605326170696	0.0006038270139713078	0.0009869448435255168	0.0011035459220854935	0.001582443209028255	0.0017365232056967956	0.0020821621171424405	0.005142940429341829	0.9862577300268599
0.21668171285221596	0.006523249476850369	0.0035153991122057154	0.00403126833103827	0.00414775492883917	0.004497214722241868	0.004709386739664935	0.004663624147671724	0.005637119286436384	0.7455932704028356
0.4646610215378464	0.017089495978574613	0.0	0.0	0.02037994243801257	0.0	0.0	0.025882068732844904	0.0	0.4719874713127215
0.4658861273723464	0.032749317722547445	0.030524364075748423	0.01630799358346701	0.015941334555530092	0.01667465261140393	0.0	0.01760379992083498	0.03500760400824983	0.3693048061498719
0.02237004229245063	0.00994039095540977	0.007613473642145926	0.006144060741283426	0.005386459755569616	0.006377168736887675	0.007322088647640614	0.0077175397116121085	0.01222984448366579	0.9148989310333344
0.051909210948336545	0.02958266860496599	0.02494241334927293	0.019935602920778263	0.022109941559442337	0.024896593952672727	0.0241759798061423	0.03902146430460735	0.07739729165712096	0.6860288328966606
0.8435948278734962	0.0	0.0	0.0	0.0	0.12165494717899157	0.0	0.0	0.0	0.034750224947512245
0.19087200896633044	0.03425704869400731	0.029719718843876686	0.027132315871488153	0.021515859821923344	0.014816111062501823	0.021845014145302884	0.024394918523888687	0.0435816990196201	0.5918653050510606
0.00019994251652649862	0.0054317716989698795	0.00989298909896738	0.018336394953117646	0.025251073649659058	0.044037339264961325	0.06289858332396103	0.09928395586268948	0.15678825670952934	0.5778796929216183
0.29344464543234167	0.06229420738060902	0.03458983186482499	0.027150037928361244	0.02343222493602194	0.021514967114860416	0.023148804214632845	0.023336362044963865	0.033493660545334814	0.4575952585380492
0.6148861383664562	0.017266654450348997	0.012985390394642589	0.01061570241050159	0.007692115477519199	0.008491728997651136	0.008770760798947175	0.009049792600243215	0.015192656882506789	0.2950490596211831
0.7756085572901914	0.011517186224362286	0.0	0.015195188190406371	0.0	0.0	0.0	0.021672303770472683	0.0	0.17600676452456723
0.6428500004166423	0.10163990433891357	0.06064646228969977	0.04725974318164774	0.04002683176814686	0.037435316273217396	0.02976909680268651	0.022402859833176397	0.013436716191555493	0.004533068904313915
0.8459606059091136	0.023259011148327752	0.013481311136662833	0.010223466480027995	0.006557349730873702	0.009998500224966254	0.007290573080704561	0.010048492726091086	0.013143861754070223	0.06003682780916196
0.6579918835362449	0.0072289859420181166	0.005066540003166587	0.005158204378223878	0.0055873603159921	0.0032290859395181786	0.0032249193770155747	0.006953992816846245	0.007370649067106655	0.2981883786238677
0.8342208333333333	0.006933333333333333	0.008141666666666667	0.0	0.009745833333333334	0.0	0.0	0.010983333333333333	0.0	0.129975
0.32097011411881854	0.0	0.0	0.0	0.0	0.023594555294921524	0.0	0.0	0.0	0.6554353305862599
0.5189693092072378	0.08743210370222267	0.05287163850844746	0.034164750574827554	0.03367323136392416	0.025359058948981973	0.02605051817787997	0.027000233263354326	0.04202489253224033	0.15245426372088375
0.4981765590940729	0.016017104917663828	0.007710550116491825	0.008173183123481335	0.006039236280430624	0.006714430398739638	0.010673902080181385	0.008181518853337	0.013803968640984283	0.4245095464946172
0.748618853585981	0.06518261130415219	0.0	0.0	0.0	0.0	0.0	0.0	0.0	0.18619853510986675
0.4097967244259829	0.0299142984513726	0.02951433011553252	0.014536349205687884	0.01613205621221653	0.0	0.015894575012811486	0.015507105687466409	0.016644515642511633	0.452060045246418
0.021865385496071973	0.018809560485767932	0.018672173257784235	0.016357406628725587	0.01703601626997839	0.016232509148740408	0.020041882288288362	0.0256081466462945	0.04167828907105418	0.8036986307072944
0.0	0.0	0.0	0.0	0.0	0.0	0.0	0.0	0.0	1.0
0.042102061563588485	0.010053663983467494	0.007528790227155309	0.004745596053530657	0.004924753762311884	0.0057372131393430325	0.005624718764061797	0.013782644201123278	0.007941269603186507	0.8975592887022316
0.5696485381002878	0.0	0.14043326768671413	0.0	0.0	0.0	0.0	0.0	0.1369868201787608	0.15293137403423723
0.7792862975121227	0.019883854626651782	0.021671026978387294	0.0	0.020567062705170717	0.0	0.0	0.01967555948076186	0.021304427521621035	0.11761177117528453
0.0	0.0	0.0	0.0	0.0	0.0	0.0	0.0	0.0	1.0
0.0011956988172163966	0.0003249634416128186	0.00017498031471459462	0.00012081974111245818	0.00011248734517366796	0.00044578318272527675	0.0008040762080932562	0.0016498143958804635	0.003753744370424994	0.9914176321830461
0.672247357337948	0.013760607134666305	0.0085649354710923	0.006050497258303276	0.006450805829493568	0.005241540354022893	0.007676750828763839	0.00853157642349311	0.012263619873652607	0.2592123094885641
0.42853869770425695	0.12739270077857806	0.08814303507975323	0.06544388114291427	0.050001458011355825	0.04908499373055117	0.04402361145247091	0.04913498269132233	0.04206571048893369	0.05617092891986353
0.9610762735153772	0.027206635521023308	0.006528926308075382	0.002027797903082086	0.002123566592550029	0.0	0.0005912675610629492	0.00027897835627618025	7.494940914882454e-05	9.160483340411888e-05
0.0	0.0	0.0	0.0	0.0	0.0	0.0	0.0	0.0	1.0
0.93128374775015	0.0	0.018094627024865008	0.0	0.0	0.01686137590827278	0.0	0.0	0.013015798946736884	0.020744450369975336
0.0	0.0	0.0	0.0	0.0	0.0	0.0	0.0	0.001618964778151883	0.9983810352218481
0.3291237832637064	0.03557430786083494	0.030667794026381884	0.029630678623343842	0.03695296327611844	0.02791464831791544	0.04640779044437688	0.053421856061710446	0.08017860043567177	0.33012757768994
0.009638403730457773	0.006923829548056706	0.005195994754043758	0.005041946832649832	0.0060495035077128044	0.006303474405146033	0.008822366092803464	0.010096384037304578	0.016324916210421134	0.9256031808814039
0.4585768863817217	0.026659945088595677	0.02905971511063523	0.0	0.02915553926082084	0.0	0.03323014877740883	0.0	0.03549243197526904	0.38782533340554864
0.7762125	0.053170833333333334	0.0427625	0.0216625	0.021204166666666666	0.019066666666666666	0.019708333333333335	0.024008333333333333	0.011795833333333334	0.010408333333333334
0.8118504330446369	0.10134910059960027	0.040410559626915386	0.027011159227181877	0.012358427714856762	0.0	0.004996668887408394	0.0013116255829447034	0.0002789806795469687	0.0004330446369087275
0.0007998200404908895	0.006256925525090188	0.014163479883692836	0.02231581227557133	0.0260816316328826	0.029155939913519457	0.033600773159372474	0.03899539270330842	0.05081773267681439	0.7778124921892574
0.08647880633830693	0.06386223390735872	0.04527481135495269	0.0394956687680468	0.03591235036520681	0.037074845521476996	0.04040816496597931	0.04736646930637789	0.07955383519235336	0.5245728142799405
0.0045433480088715285	0.05794630739183687	0.07946721175808534	0.07347975768810619	0.06561372438677215	0.05804561554503625	0.05222781290343937	0.06957363699559733	0.0934200072825979	0.44568257803965705
0.512067134498053	0.05083814005788893	0.02845303292172501	0.02328051142161048	0.01846198696457947	0.019095016971034714	0.018532786373196178	0.02189367594694209	0.028923640755471335	0.2784540740894988
0.0	0.0	0.0	0.0	0.0	0.0	0.0	0.0	0.0	1.0
0.0	0.0	0.0	0.0	0.0	0.0	0.0	0.0	0.0	1.0
0.5950918201167067	0.0033029418257396214	0.0011370783334513452	0.0024241010625226478	0.0011745644323563344	0.0013036832174735202	0.0014536276130934778	0.0016952046949256316	0.0036944633031917333	0.388722515400539
0.21460447092647764	0.007000145836371591	0.004220921269193108	0.0037292443592574845	0.0033625700535427822	0.002850059376237005	0.003650076043250901	0.0039292485260109585	0.006116794099877081	0.7505364695097815
0.30113142224644945	0.13396472159689077	0.0760953240927608	0.05504396276584678	0.043376040812759815	0.03613144305230175	0.03162905662104637	0.032357261450500795	0.03655172126815831	0.2537190460932851
0.6410671954872496	0.016568693210460315	0.0	0.008548895767630014	0.008165611941790852	0.0	0.009790402073065562	0.0	0.009490440818061	0.3063687607017427
0.7777588045180421	0.022119581514676974	0.021040882284343452	0.02191133842001799	0.0	0.0251391063872322	0.0	0.02698414020591077	0.035551261120181255	0.06949488554959518
0.7450639735689794	0.006624420363218218	0.004649593160598447	0.004582932326754743	0.002412288924719087	0.005162048320771932	0.002970573408160119	0.0063744422363043235	0.007036884272626145	0.2151228434178676
0.879211996716653	0.0	0.0	0.0	0.052275217813407555	0.0	0.0	0.0	0.0	0.06851278546993946
0.5279927325157413	0.07858384068207673	0.039146070599609124	0.02934080084009451	0.026094602309426475	0.023344292899617872	0.0244360823926025	0.024761118959216247	0.03252449233872144	0.19377596646289375
0.06698124591691945	0.04322968030259528	0.03272706088939377	0.025653188859899884	0.022727934720644473	0.021338126921908614	0.0245713025495067	0.02770045064725929	0.038889651757441086	0.6961813574344314
0.0045313072134749175	0.0018682800173096769	0.0015395625977830299	0.0013939282979927433	0.0016519090576212509	0.0017226457175193901	0.0019598215771778568	0.0032705302752904365	0.005313571452348457	0.9767484437934822
0.5843380267612849	0.041628665309029124	0.0267487912444872	0.02294657321456087	0.019190165040416787	0.016470725419888973	0.019785693165585972	0.0199023000712135	0.028781083028281338	0.2202079767452514
0.40981837424322604	0.021633423472597803	0.025054271059462747	0.0	0.0	0.0	0.03510431293463723	0.0	0.0	0.5083896182900762
0.2641540096256016	0.0	0.0	0.0	0.0	0.020409608933891703	0.0	0.0	0.0	0.7154363814405067
0.5868008071778793	0.024544711650712116	0.0	0.0	0.0	0.027625829692138355	0.0	0.0	0.0	0.3610286514792702
0.0	0.0	0.0	0.0	0.0	0.0	0.0	0.0	0.0	1.0
0.3060967787616517	0.017047489733187836	0.010924887752297018	0.009142252617724724	0.007971877681241513	0.008534157454996793	0.008217614767549376	0.008784059576665806	0.014560963622581156	0.6087199180321041
0.36332197231689733	0.016712360730327246	0.010504079132673894	0.009091590903409138	0.007787435104707461	0.007508270764410296	0.007879101007491604	0.009283255972866894	0.01383738468846093	0.5540745493787552
0.9587875808689059	0.0	0.023632674995521748	0.0	0.012564101495944578	0.0	0.0	0.0	0.00399501768388954	0.0010206249557382033
0.004863404133060739	0.0792676579461278	0.1357256173983286	0.13735369189835153	0.13051244789953406	0.11987791523186529	0.10276439555131765	0.10604552779177302	0.09733470463564026	0.08625463751400102
0.3122098982508479	0.10500329163923634	0.06366196948358764	0.04950792076732694	0.037399688335930534	0.036503862467812766	0.0361746985441788	0.03730802243314639	0.048845426288114266	0.27338522178981844
0.5707617873857069	0.04322735372982696	0.01849924220974968	0.018012091334543578	0.018078710257648685	0.019756674383358593	0.02083506820112253	0.01094632180270806	0.0323892876771647	0.24749346301817032
0.0	0.0	0.0001500412613468704	6.66850050430535e-05	0.0003375928380304584	0.00046679503530137455	0.0013211966624154976	0.0018630123283903074	0.0055598622954645864	0.9902348145740079
0.14929893110946338	0.011817780406728262	0.008214544575984537	0.004411360398563704	0.006744091109796636	0.004548824886904217	0.004523831343569578	0.007010688905366114	0.0075813748115070275	0.7958485724521165
0.9519125045813481	0.0034235164761936493	0.0034776596808049846	0.003706727084929864	0.004318961783227268	0.0	0.004718788524972512	0.0	0.004868723553126978	0.02357311831539666
0.18188928876037527	0.081338020844168	0.04541615527032931	0.032102515029851675	0.028869796758960703	0.027280480955253688	0.027355370181606373	0.03057976742734705	0.040781344261613034	0.5043872605104949
0.4886422764566067	0.11127530355946103	0.0615236041676206	0.06287229481378495	0.06448739348882127	0.03097409598181765	0.029417274063097076	0.05522138923461806	0.04271686237943996	0.0528695058547327
0.975863405122308	0.0	0.0	0.0	0.0	0.0	0.0	0.0	0.019153448412351202	0.004983146465340883
0.4921169530264489	0.0781643553886569	0.06070383307174468	0.03289772230525523	0.033284901269364155	0.0	0.03527491788059068	0.03826826922676614	0.04084946232082565	0.18843958551034767
0.0	0.0	0.0	0.0	0.0	0.0	0.0	0.0	0.0	1.0
0.8298306553048288	0.050424402962074455	0.029733196724725325	0.023227628257990355	0.01749673055618029	0.012727923965647934	0.01246970037733963	0.007396856336057175	0.00825066013610882	0.008442245379047239
0.9627180196238485	0.013539289343483982	0.0038314814506321946	0.00382315214313082	0.002956904162987889	0.0032692531942894267	0.0	0.002636225824184977	0.001965716570324343	0.005259957687117893
0.0	0.0004121290838245579	0.0005994604855629933	0.0010324041695807106	0.0011198254903919806	0.0015610950144869617	0.002689246344956206	0.003975588636893463	0.008496519798847704	0.9801137309754554
0.6329402941544102	0.03129036290154577	0.0	0.0	0.0	0.0	0.0	0.0	0.0	0.335769342944044
0.2271553411807829	0.020705770624547024	0.013099909196177909	0.01271253509276152	0.012087738151767342	0.01010088387940586	0.013770524579511658	0.01691533584918235	0.02415881505177484	0.6492931463940886
0.9639442114828308	0.0	0.0	0.02026210265687394	0.0	0.0	0.0	0.0	0.01197969204605137	0.003813993814243912
0.14777849055660622	0.009210120718814307	0.006190067565878815	0.005032033391373895	0.005169497879714407	0.003532420791295582	0.005856820321416967	0.006290041739217368	0.007468903866501154	0.8034716031691813
0.15806125295045728	0.014266267583060316	0.010149156804056333	0.006485802420311635	0.0071560297564285625	0.007955307076518314	0.00719349588080777	0.010469700312633994	0.013554411219855381	0.7647085759958704
0.0	0.0	0.0	0.0	0.00031664687623690185	0.00037081015769847717	0.0002541507822427765	0.0019707101639480865	0.004978855488198654	0.9921088265316751
0.607054313631534	0.02985895539490406	0.03970082710056459	0.0	0.0	0.0	0.0	0.04950103127148482	0.0	0.2738848726015125
0.08731704880363654	0.005915213880147194	0.006839335964167375	0.0	0.007476230913965066	0.0	0.00799240721314751	0.0	0.009782373411925338	0.874677389813011
0.7795406316315067	0.053077019098739235	0.034502558981400575	0.022926808970998212	0.02302251071443432	0.016040444388965173	0.014638205800357842	0.01582407522989223	0.014900345358465444	0.025527399825240295
0.19445289292008483	0.06823266685276459	0.034918359949503576	0.02503572663602995	0.019161142752388373	0.017894565801589053	0.015582229592070562	0.017919564030881147	0.02296087360478633	0.5838419778599016
0.21920274003425042	0.005941740938428397	0.00647091421976108	0.007666762501197932	0.0	0.009283449376450538	0.0	0.011300141251765648	0.0	0.740134251678146
0.5267363859839174	0.0063330694554393566	0.0	0.0	0.0	0.006878880046664722	0.0	0.0	0.0	0.4600516645139786
0.29178937546601574	0.06649810261302053	0.03247426760029492	0.022943594913086764	0.01837820275173181	0.017774204701187585	0.017420136878454763	0.019332103121211995	0.02643012159105583	0.48695989036394005
0.5181627789412869	0.04686935798367878	0.02152090705567993	0.02282082761609013	0.017187838520979274	0.019859897450711345	0.020654293348739798	0.010327146674369899	0.03748104282516068	0.28511590958330324
0.5763141782559258	0.04947249607443782	0.03155027426872087	0.0238532568629656	0.022891129687246194	0.020987700599351084	0.02670631796845389	0.031162924366807863	0.05098857526041992	0.16607314665567094
0.6117561804491237	0.0	0.0	0.01349370293862864	0.0	0.0	0.0	0.0	0.017904144732458185	0.35684597187978945
0.0060818703726028996	0.003192670161421071	0.003013913889362339	0.0027478580425772496	0.0029016715789998795	0.003059642238028526	0.002843471862515641	0.005321116935701785	0.00790684719664437	0.9629309377221462
0.0	0.00010409163394719639	0.00024981992147327136	0.00017071027967340208	0.00033725689398891634	0.00044551219329400056	0.0006412044651147298	0.000895188051945889	0.0019485953874915165	0.995207621173071
0.0	0.0	0.0	0.0	0.0	0.0	0.0	0.0	0.0	1.0
0.4560322854715378	0.026400619721125493	0.0	0.0	0.0	0.04020274209938861	0.0	0.0	0.0	0.4773643527079481
0.9230727619237843	0.02897410930517065	0.014472490616599672	0.009637230669363095	0.006974092660558094	0.004444111552193344	0.004269343120365515	0.004198603517006633	0.002800456062384008	0.0011568005725746718
0.0771766684287861	0.04812667279939727	0.03988078637701308	0.025686706265791434	0.026485903738329427	0.027705512381317094	0.02780124957854821	0.028854358748090458	0.04436378469953089	0.653918356983196
0.00682480094330582	0.011745490756519601	0.015657876645264513	0.021491039844671198	0.025757582070522943	0.030444945355760457	0.035303136991837736	0.040257159166190985	0.05722333098617957	0.7552946372397472
0.0	0.0	0.0	0.0	0.0	0.000396170077899548	0.0013719995329363292	0.0031860414685816276	0.01039216667500709	0.9846536222455754
0.0	0.0	0.0	0.0	0.0	0.0	0.0	0.0	0.0	1.0
0.14065087103945015	0.013200095090732408	0.0	0.014230244691810102	0.0	0.0	0.0	0.0	0.01570665343181619	0.8162121357461911
0.8357786400652822	0.01174912984828551	0.0143429313704265	0.0	0.017436341532466235	0.0	0.0	0.0	0.022124335936849468	0.0985686212466901
0.637968745443259	0.06420057576376188	0.02223064713013844	0.0247511758995788	0.03029633919234759	0.030175520457944666	0.0	0.031275387557336824	0.02951726666361148	0.1295843418920214
0.6251526098895375	0.0	0.02190082128079803	0.0	0.0	0.0	0.04167239604818514	0.0	0.0	0.3112741727814793
0.3465325092871779	0.04383298072598244	0.01700011661030502	0.04140915224308251	0.0	0.026724583118159555	0.02818637658465075	0.034021056489363474	0.04300004997584501	0.4192931749654334
0.0	0.0	0.0	0.0	0.0	0.0	0.0	0.0	0.0	1.0
0.40816105594070745	0.11316386650844211	0.06552994816063956	0.0	0.07249182853454916	0.0	0.0	0.11645743551308475	0.0	0.224195865342577
0.19214315764919546	0.042870650765815116	0.026742088798730374	0.02194350837877128	0.01890274127237359	0.017815562895976605	0.01894856105068917	0.02142282907973058	0.030495145186215745	0.6087157549225021
0.71046274313799	0.03591986338456412	0.04204256737056937	0.0	0.05612478653838144	0.0	0.0	0.06346370111208297	0.0	0.09198633845641217
0.3222790284878561	0.03495877031796231	0.026446163910382212	0.017508552190235713	0.015225190314878937	0.01373350500214586	0.01642937203381709	0.019037737971724648	0.027258674066759168	0.507123005704238
0.8316117553428641	0.0	0.009641947890146796	0.0	0.011421166450688145	0.0	0.0	0.0	0.013233719316813407	0.1340914109994875
0.6971729755630091	0.0	0.0	0.0	0.0	0.0	0.0	0.1408803983250349	0.0	0.161946626111956
0.4301428767859598	0.03349625203648379	0.013341833439584661	0.014283511877231798	0.0	0.016183535627528677	0.01742938453397334	0.020066917503135457	0.022729450784801476	0.432326237411301
0.8886523286141642	0.03240644295749415	0.020840450973693202	0.011865974484821719	0.010941028440007666	0.0103118984725891	0.006487121584574233	0.00655378436257885	0.005670502554017682	0.00627046755605923
0.002703725734061537	0.0018926080138430758	0.003622992483642459	0.002325204131292922	0.002433353160655383	0.003244470880873844	0.0035689179689612285	0.0062726437030227655	0.012599361920726762	0.96133672200292
0.8269427030179326	0.008801782850477996	0.004482119425988794	0.0053568825109866075	0.005123612354987191	0.005052798200487368	0.005106950200987233	0.005211088663486972	0.005415200049986462	0.12850686272467873
0.07985107570318421	0.09919540900042478	0.07655691690057555	0.05409333588759047	0.0448063900850401	0.04729262624832377	0.0440775938897727	0.04354036698011844	0.06480455768317772	0.44578172762179225
0.8788202055222649	0.0	0.03104919699634127	0.0	0.0	0.0	0.0	0.0	0.03183678231808446	0.05829381516330936
0.7512878340254487	0.08024932799613858	0.05060209881577524	0.03384985394838678	0.021916064013048943	0.014767440892787297	0.013240348526584723	0.012237544002729625	0.01153849354626632	0.010310994232833734
0.6225440622594003	0.06860603033897247	0.033347899369498724	0.033834821149884516	0.022102919449820006	0.011265788542772125	0.025719458143454648	0.02375096239881807	0.03848346754895229	0.12034459079842687
0.0	0.0	0.0	0.0	0.0	0.0	0.0	0.0	0.00017170761125396812	0.999828292388746
0.0	0.0	0.0	0.0	0.0	0.0	0.0	0.0	0.0	1.0
0.3251278932195764	0.034222892469713884	0.019825531985802603	0.01698855209878189	0.015113895785772609	0.01633450534068754	0.016030394427688256	0.01860908833380547	0.030202796154038425	0.5075444501841329
0.522138085003582	0.017302277536195666	0.019659785741657086	0.021588277436230652	0.0	0.02601589443694707	0.0	0.03067259792405991	0.04126055880441845	0.3213625231169091
0.5147976277182396	0.012752054937051295	0.008960566018104256	0.004390802205805847	0.006430132140255957	0.004394964103631256	0.004382478410155031	0.0064134845489543235	0.006255332431588804	0.4312225574862137
0.45895348255804264	0.04915498591643194	0.0	0.054434240570676175	0.0	0.062451040850680845	0.0	0.07146785779762996	0.0	0.30353839230653845
0.248925	0.028329166666666666	0.016116666666666668	0.0113625	0.011429166666666667	0.009454166666666666	0.009758333333333334	0.010804166666666667	0.015195833333333334	0.638625
0.44429496097231824	0.018006047832859893	0.023020917504560867	0.030655681714052464	0.04016893946335896	0.0	0.05339753255083595	0.0	0.06646368384662163	0.32399223611539196
0.03232567345153024	0.04376757849121857	0.027825579699577073	0.02281297527031813	0.018012875268234755	0.018142044625929707	0.01787120565011771	0.018892060251255234	0.028075584908018918	0.7722744223837996
1.664897712846767e-05	0.001256997773199309	0.0022975588437285383	0.0053692951239308236	0.01028906786539302	0.010580424965141205	0.014592828453101912	0.019920501134211566	0.04457347401719007	0.8911032028469751
0.0	0.0	0.0	0.0	0.0	0.0	0.0	1.666479187758044e-05	0.0001708141167451995	0.9998125210913772
0.3495489865216757	0.023994333687477866	0.01702393600399975	0.011340957856800617	0.009382746911651356	0.012474220361227424	0.010474345353415411	0.011445118013457493	0.018669666479178386	0.535645688811116
0.061677165616771654	0.02437672899376729	0.017739892677398925	0.015906742659067427	0.015065160150651602	0.015660933906609338	0.01622754391227544	0.019843848948438488	0.029051261540512616	0.7844507215945072
0.00017492565659594673	0.0004414790380754846	0.0009371017317640003	0.0014368893220381338	0.0018825332566992361	0.0020616238098808007	0.0025364220206412274	0.00478130128028921	0.011736678578270902	0.974011045305745
0.1482112578063484	0.017793683263272353	0.010890350749284461	0.012298513929566844	0.008578130142607767	0.008453145244949568	0.009590507813639185	0.010065450424740344	0.019172683300767823	0.7549462773248232
0.4373236982709986	0.0	0.03377111472472041	0.0	0.0	0.0	0.0	0.0	0.0	0.528905187004281
0.6313316253202524	0.005669770251411194	0.003411860276198213	0.0029119540086233833	0.002099606323814285	0.002741152700535316	0.0022829052885917226	0.0034743485596450668	0.00437417984127976	0.3417025974296486
0.696860452031558	0.0	0.0	0.0	0.0	0.16260799619903393	0.0	0.0	0.0	0.14053155176940807
0.6430918928825815	0.023130464483719537	0.015028762084865853	0.009888658866261512	0.008884797540748023	0.009330495307677248	0.009338826107059103	0.009692885080787927	0.014778838103410213	0.256834379542889
0.7896900261122702	0.024079927701911984	0.01614629534768467	0.011602677028282046	0.010411591016046344	0.00999512737540449	0.012206549307212733	0.012139915124710037	0.02406743379269273	0.0896604571937847
0.27918868175323164	0.0	0.14668693716146614	0.0	0.0	0.0	0.200399594590104	0.0	0.0	0.3737247864951982
0.8908809853169114	0.009587340210996484	0.005287411876468725	0.005595740070998816	0.005741570973817103	0.0	0.0070873818769687175	0.00780403659939001	0.0	0.06801553307444876
0.09075164963260549	0.01653587560625299	0.013180408401157345	0.014329426947815407	0.007797506296704898	0.008442788451530984	0.009333694136258612	0.020324306321683562	0.023088611810744987	0.7962157323952457
0.2683866239730847	0.0	0.0	0.039227851316408574	0.0	0.0	0.0	0.0	0.0	0.6923855247105067
0.1491354136725861	0.0830927654682013	0.0	0.119850702124912	0.0	0.0	0.0	0.168509978880016	0.0	0.47941113985428463
0.5710994650980653	0.04342537201513056	0.0	0.0	0.0	0.0	0.0	0.0	0.0	0.3854751628868041
0.0	0.0	2.0832986116898052e-05	0.00011249812503124948	0.00047915868068865516	0.0012416459725671238	0.009579007016549724	0.03435359410676489	0.07990283495275079	0.8743104281595306
0.5883768053100297	0.013900470297855308	0.01539308228544745	0.0	0.016860678429672125	0.0	0.0	0.025311864180647743	0.0	0.3401570994963477
0.5971585701191567	0.017244396300308308	0.011407382718106825	0.011753187234397134	0.005941171569035913	0.0063744687942671446	0.00636613615532039	0.007516040329972502	0.013786351137405216	0.3224522956420298
0.07045811742046833	0.02016483722636562	0.011481075402400436	0.009534211853772621	0.008762970405172738	0.0067702492568984425	0.00729552721648539	0.008637904224318703	0.012406565140720298	0.8444885418533974
0.1733217929725861	0.13597513274188985	0.09137552222906506	0.07102315284874915	0.05793205612610063	0.039543767372958935	0.047275254248572714	0.045781387839344864	0.060045939512974586	0.2777259941077581
0.7317792637960128	0.016286482094869072	0.010520175822344437	0.007899506280857447	0.006232943774347436	0.0063746015874007874	0.0036164406391267214	0.007445367997833469	0.008161989875632773	0.2016832281315751
0.10931138696705547	0.04036682735136665	0.0	0.033356645103279466	0.0	0.0	0.05156480255763419	0.0	0.0	0.7654003380206642
0.9179846052012606	0.025602491143203267	0.019499523335734	0.011260933096319486	0.0055201468708760216	0.007410151908114116	0.0030473208970446817	0.0049206739075229695	0.003642630853707782	0.0011115227862171174
0.09340618154863535	0.09551750272764373	0.1318763690272931	0.07179324876943706	0.0	0.07661555631439113	0.075911782588055	0.07962637527380546	0.08291204077723272	0.29234094297350643
0.23443967850747513	0.06395285886811311	0.05378753175363345	0.03886644734102361	0.021084412609836338	0.04385541165202182	0.02306667221921459	0.04791154791154791	0.07248573689251656	0.4005497022446175
0.2939808362006915	0.0	0.0	0.0	0.0	0.09132553079064194	0.0	0.0	0.0	0.6146936330086665
0.21686962750716332	0.1081995068967815	0.06781002198973812	0.041901279402945295	0.03473795562071034	0.03218081561937763	0.033675951222762714	0.0538706936762844	0.04540381155460785	0.36535033650962884
0.4075781809699938	0.08467453058096333	0.05009496676163343	0.03962363172889489	0.040448343079922025	0.02610752903150564	0.026823944952599925	0.042018626813948454	0.04284333816497559	0.2397869079155629
0.8763398529442397	0.03338124101730926	0.02710325147368202	0.026174258993105458	0.0	0.0	0.020354516861421815	0.0	0.0	0.01664687871024183
0.009504825238556964	0.01620481150566586	0.019533997228452886	0.024248956508350013	0.02370796382839712	0.030582732345952334	0.04191444824988868	0.052713494438179104	0.07265115543551992	0.7089376152210372
0.3319057637427875	0.07761368133813819	0.04317703668215052	0.03194117524527673	0.027358510217259983	0.02403399504238965	0.023659049721915553	0.027979253025600434	0.03562813756327202	0.3767033974212094
0.757875	0.0953	0.0412	0.0294	0.019345833333333333	0.0151875	0.013191666666666668	0.009245833333333333	0.009408333333333333	0.009845833333333333
0.9059621284336457	0.0	0.0	0.0	0.0	0.0	0.0	0.0	0.04988490340627641	0.044152968160077924
0.9546556781440618	0.02266174460851305	0.0	0.010412152928235725	0.0	0.007424752508249725	0.0	0.003637378754041532	0.0	0.0012082930568981035
0.2094200223180025	0.13170525302724206	0.07444173881299754	0.05749582055994126	0.04142934775845118	0.04056649561729189	0.034547272267185486	0.02936186276502628	0.0411140748607199	0.3399181120131419
0.29635400176634286	0.014209894852610355	0.008073519854693307	0.00832347402976121	0.008602589525253704	0.0	0.009414940594224392	0.01051473896452317	0.012206095549149323	0.6323007448634417
0.011476871292408186	0.033064220489235484	0.03995867493168033	0.034693061387722456	0.05602629474105179	0.02925248283676598	0.04792791441711658	0.05235619542758115	0.08731587015930148	0.6079284143171366
0.9474606975533576	0.03667673086933888	0.0	0.0	0.0	0.012818323789692868	0.0	0.0	0.0	0.0030442477876106194
0.35132366353085215	0.0483115325512537	0.02859296461485285	0.015766525492547756	0.017544736370867325	0.020863785715178093	0.022562872456054872	0.02541134140399535	0.032328456787809885	0.437294121076588
0.6309971709394231	0.01749934377460845	0.006620585061393531	0.006628918082238582	0.006937239853505493	0.007533050843926686	0.007724710323362874	0.008520513814065305	0.009091325741951343	0.2984471415655246
0.6680680497164595	0.009929125295311269	0.0	0.011504118732838613	0.0	0.0	0.014716605347477719	0.0	0.01714576189265878	0.2786363390152541
0.7539199840034659	0.02483211970739673	0.015879892689917185	0.005965374168930065	0.011747454718144403	0.006819355806241981	0.0071859430456734374	0.008323196640727842	0.018783430256777697	0.14654324896272475
0.0	0.0	0.0	0.0	0.0	0.0	0.0	0.0	0.0	1.0
0.9005788898447012	0.03356148159230031	0.018459646016963593	0.007471959373818221	0.0068984719469067	0.006204469046223918	0.005306836551927624	0.004446605411560343	0.006728088001230089	0.010343552214367937
0.9090727343154528	0.05120099294856576	0.015568967025277705	0.010475107562486203	0.0	0.00593103505724865	0.0	0.0025864977321288	0.0006414181171462724	0.004523247241693844
0.0	0.0	0.0	0.0	0.0	0.0	0.0	5.000125003125078e-05	0.00010416927089843912	0.9998458294790703
0.0005750095834930583	9.583493058217637e-05	8.75014583576393e-05	0.0002750045834097235	0.00010416840280671345	0.0003625060417673628	0.0004166736112268538	0.0010166836113935233	0.004520908681811363	0.9925457090951516
0.0	0.0	0.0	0.0	0.0	0.0	0.0	0.0	0.0	1.0
0.0	0.0	0.0	0.0	0.0	0.0	0.0	0.0	0.0	1.0
0.6613802435723951	0.059448318934110546	0.0	0.06249609659623191	0.0	0.0	0.0	0.07229311960029146	0.0	0.14438222129697095
0.9954292999787506	0.0040332156978754785	0.00033332361139466765	5.416508685163349e-05	3.3332361139466766e-05	0.0	4.166545142433346e-06	1.2499635427300036e-05	8.333090284866692e-06	9.16639931335336e-05
0.8858372173420468	0.005306409759795408	0.0027240125454522737	0.003107206970806416	0.003140528225185037	0.0	0.0034279240442006437	0.0034445846713899546	0.004152661326935652	0.08885945511418777
0.39773243386265433	0.014371252494864433	0.00920026834115995	0.008466913618313867	0.0061210118628459995	0.008083569104098869	0.007025204901809636	0.009558612126187013	0.014500422929002096	0.5249403107590638
0.6968494971368475	0.023783004923048894	0.01681455135663328	0.014922345010910205	0.01004484156394788	0.010794271210722227	0.013878940198826583	0.015257725129079941	0.019389939424553967	0.1782648840454295
0.6125887005037647	0.0	0.0	0.02107561470542891	0.0	0.0	0.0	0.0	0.029221685632497614	0.3371139991583088
0.6815175948496781	0.008150509406837928	0.0	0.0	0.0	0.009413088318019876	0.0	0.0	0.0	0.3009188074254641
0.271413390010627	0.028176116355149924	0.016186368277385343	0.00851826384113688	0.017915859223604426	0.010351940988935425	0.0	0.011943906149069617	0.03023066825029693	0.6052634869037945
0.8403664908377291	0.0	0.0	0.0	0.0	0.040894810963059254	0.0	0.0	0.0	0.11873869819921169
0.3188604477705228	0.04111021755163778	0.025501168803570163	0.024188608644562876	0.02032176474755093	0.015175695552712833	0.017246623803591	0.029834700757118034	0.038818445845434583	0.468942326523299
0.009158531303101989	0.005680871622297004	0.005705860793656083	0.003806683770366175	0.009999833405524274	0.007113584113550795	0.00881701262786126	0.00915020157931563	0.023364875220737682	0.9172025455635892
0.7118568046845799	0.06509821836455003	0.040088874122679516	0.02017525644752689	0.02187798496615308	0.0213214834503094	0.01903733543751817	0.02064039204285892	0.017617010673200713	0.062286639810623365
0.8070496757382263	0.020991683247446283	0.01366561493185924	0.010439647349711536	0.009024384152382221	0.00982775414380739	0.010510410509578003	0.011384543660869637	0.017174635153472805	0.08993165111264663
0.5561606052904586	0.032164388355824795	0.020523546248807378	0.01439064732914752	0.01234079252719599	0.009428498814667294	0.01492394288737881	0.014615631392776345	0.032676852056312676	0.2927750950974306
0.5437096216567461	0.07589774776838712	0.05148017478017103	0.026154544659332785	0.02647944583522512	0.0	0.027020947795045675	0.02933274462351035	0.032977469353071776	0.18694730352851008
0.1055697215139243	0.014124293785310734	0.0	0.018915720880622634	0.0	0.0	0.0	0.0	0.0	0.8613902638201423
0.5681657238546709	0.0139172380468379	0.007802151110963001	0.004003132524097942	0.003986470161874849	0.0044238571702310235	0.004298889453557831	0.010530612924994376	0.005627712840849447	0.37724421191192276
0.6476252407273091	0.017173965602047536	0.020250273032705567	0.0	0.0	0.0	0.026832237034072816	0.0	0.0	0.288118283603865
0.9265378865796936	0.016739468084663398	0.0	0.0	0.0	0.0	0.0	0.019167107361618314	0.0	0.03755553797402467
0.0052316330525912415	0.05852681211939453	0.08068627695998801	0.07199326885428903	0.06333774856504969	0.05245378585293113	0.061729937770224674	0.059638950674364165	0.0809986754304851	0.46540291072068246
0.9818003913894325	0.012699337968938669	0.0038014739559478704	0.0012116417537577548	0.00032893367198234586	0.0	2.0818586834325687e-05	0.0	8.327434733730275e-06	0.00012907523837281927
0.6443900469178667	0.007485210672461669	0.005732555670733992	0.0029432947416186874	0.003138959314258119	0.0031056547061492795	0.0	0.0036010607517682667	0.0038966391487342167	0.32570657807640907
0.6937512760363499	0.008974962604322482	0.010020791580035084	0.0	0.011524951979366753	0.0	0.0	0.012991612534947771	0.0	0.26273640526497805
0.0	0.0	0.0	0.0	0.0	0.0	0.0	2.498709000349819e-05	0.00046226116506471656	0.9995127517449318
0.45563096562384126	0.01199478378975173	0.0	0.013502985155465563	0.0	0.0	0.017927598001841506	0.0	0.0	0.5009436674290999
0.3164543776536127	0.0	0.019499756253046837	0.0	0.0	0.0	0.0	0.0	0.0	0.6640458660933405
0.49589762608184745	0.041986307363438245	0.029314576449165148	0.024480900730468408	0.02486842818032944	0.028889546342865953	0.03550251476146227	0.0505619148022985	0.08067238096031802	0.18782580432780654
0.02707488718797005	0.015224936562764323	0.014220774080108	0.018404089982958404	0.010604122482822989	0.02505406227474052	0.012941612743280236	0.02909571210119958	0.03152903529568627	0.8158507672884696
0.05022290737885921	0.12056580975792676	0.08008416315986834	0.057751760343319025	0.04346902212407816	0.04157326778050915	0.03615682679888338	0.03988167159701679	0.05147285529769593	0.47882171576184324
0.05730468376381155	0.0024369045490271095	0.0029234537507953208	0.003227027184377196	0.0	0.0036470397431685583	0.0	0.0	0.004798955374705263	0.925661935634115
0.9218231411497699	0.060615903554250734	0.0	0.0	0.0	0.0	0.0	0.0	0.016332479646865305	0.00122847564911404
0.11582360678665979	0.013511713481742953	0.016055045871559634	0.019847150302202833	0.0	0.0	0.02921294060840174	0.0	0.0	0.805549542949433
0.5531525522646268	0.013356399941638702	0.007841257269108115	0.006715717948183504	0.006874127185943264	0.00544010671780228	0.005560997978197886	0.005740250536715509	0.010184046522291932	0.385134543635492
0.00022080389281429143	0.00044160778562858286	0.0005207638981469138	0.0008915477936275164	0.0011165177976269832	0.0014748033595520598	0.0020913878149580057	0.0035286961738434874	0.00738234902013065	0.9823315224636715
0.20463270625661012	0.14656356959052638	0.1059409898318635	0.08717032669614677	0.07945470140988166	0.07703550103680017	0.07546989115680248	0.07064814583489477	0.0729299389578701	0.08015422922860403
0.2451050640715869	0.03144423522354235	0.021025312026128545	0.019613070936994884	0.017446801419739713	0.012660178967189349	0.018646581460065655	0.018729899518421623	0.024978753895119228	0.5903501024812118
0.13827883046388492	0.1026674214925572	0.06922891205168337	0.05547554031103267	0.048340770588431184	0.04538113157281295	0.052686569649338974	0.05325685171001365	0.06087032535215958	0.37381364680808554
0.7638266317841729	0.012218593257902718	0.013118428288147172	0.01448067854226725	0.0	0.016421989301961308	0.0	0.017700921497725418	0.021700188298811884	0.14053256902901134
0.020691178738605053	0.13797731639913466	0.12508492803521334	0.10596517846350074	0.07823383032733244	0.06401593937701379	0.053007598714512584	0.05603791437586752	0.07450324914863553	0.28448286642018433
0.003761982727374986	0.0008998762670132857	0.0005832531360271296	0.0004957651656230602	0.000354117975445043	0.0005249278224244167	0.0011206792399378418	0.0017914203463690408	0.0037953114780051077	0.98667266584178
0.11994502519678481	0.01954937320394819	0.017142143184373827	0.009174961475990171	0.010186997626088042	0.010974136853941944	0.012852442630461038	0.014126858523176878	0.015455416267544042	0.7705926450376911
0.6681789776277965	0.0336832895888014	0.019710036245469315	0.0166145898429363	0.013739949173020039	0.01249427154938966	0.01144440278298546	0.015789692955047285	0.02139315918843478	0.18695163104611923
0.4696505313655595	0.013279974681014092	0.0	0.015961788319952028	0.0	0.017898191025085785	0.0	0.021962554552420296	0.0	0.46124696005596827
0.12031909666996977	0.03348766331637369	0.023565855323968057	0.020801239081014913	0.015163753549450824	0.017786808117312994	0.03007769237815287	0.023307713445860988	0.03956232460924814	0.6759278535086477
0.057672133664253	0.022644116367730217	0.012435074073126422	0.015377529872323005	0.007727144794411893	0.008852953969756671	0.02164624005322007	0.012639766650461837	0.028554614538290304	0.8124504260164266
0.7815576656264452	0.009866132251169729	0.010170282443034336	0.0	0.011549374408886185	0.0	0.012907634169815801	0.0	0.013349276914167148	0.16059963418648157
0.27952780495929713	0.02889383939539048	0.02678270283775062	0.01020174470654369	0.024933896858279028	0.029426828506589495	0.017063979513231037	0.038137869292748434	0.04404655326768129	0.5009847806624889
0.36949831550278806	0.0	0.0	0.0334359162290583	0.0	0.0	0.0	0.0	0.05214653668206104	0.5449192315860926
0.934402471984042	0.021808929292761035	0.0	0.0	0.0	0.02440751090030025	0.0	0.0	0.0	0.01938108782289667
0.4734960541995483	0.05069541087157607	0.018466512779060175	0.01769568586928442	0.02126232281397655	0.021037324688960926	0.021266489445921286	0.022958142015483206	0.04568711927400605	0.30743493804218297
0.04928130561077562	0.04983142251061684	0.04265489749905188	0.04295912881487316	0.041046222322243475	0.039654259863554336	0.04836027655876874	0.057070460806254664	0.07637456292795552	0.5527674630859057
0.11427381918857595	0.07119215637294699	0.04038385478465414	0.03191989841587044	0.023589167135036115	0.02333520681113262	0.02291055184329399	0.02315202231520223	0.029346988904848145	0.6198963342284394
0.4320974280559803	0.010303608554536629	0.007357934778532829	0.0044539254123734965	0.00468724610750251	0.003112331415381667	0.004978896976413778	0.005583030919158545	0.007274605958843896	0.5201509918212763
0.2337398289302097	0.04930026372912145	0.0	0.0	0.0	0.0	0.0	0.06829459334469354	0.0	0.6486653139959753
0.0	0.0	0.0	0.0	0.0	0.0	0.0	0.0	0.0	1.0
0.2200189132780377	0.031248567964906288	0.019129905891861042	0.017705161158625745	0.01721774848672946	0.0	0.021017067775356914	0.024649750253079656	0.031231904283815816	0.6177809809075874
0.10219720234846054	0.002445965823148754	0.0028501543833624322	0.0	0.0029293253384558332	0.0	0.0034043510690162384	0.0	0.0037585369207498737	0.8824144641168064
0.7984262863525352	0.03553775495744805	0.01942969550974819	0.020588308841303315	0.014757733118837052	0.015057805636362121	0.016224754315626276	0.024005801402005485	0.020842536946428722	0.035129322919705594
0.9232043692917384	0.044991715996037	0.015631374312094645	0.005927850072016718	0.0026725279116816946	0.003521742388290831	0.0018482903314434149	0.0006369108574568525	0.00010823321760704682	0.0014569856216333226
0.7675191602799067	0.08095218260579806	0.025049983338887038	0.04381872709096968	0.02014745084971676	0.018985338220593135	0.0	0.014845051649450183	0.012437520826391203	0.016244585138287238
0.647719748299858	0.16166445256052006	0.07306133837510984	0.041215690030692094	0.027793625872975552	0.019693745393062838	0.014342410474457267	0.008445530906561945	0.004593402657760269	0.001470055429002153
0.4445282044447406	0.0	0.006605470962582881	0.0	0.0	0.0	0.009562522906740412	0.0	0.0	0.5393038016859361
0.42624931768274643	0.02075077815418078	0.0	0.022921692896816965	0.0	0.02549262264001567	0.0	0.02854273701930489	0.0	0.47604285160693527
0.2935592881340395	0.005241906920733867	0.003904345615840726	0.002787627766272621	0.0023292734250319807	0.0024584460121088885	0.0024667797274041726	0.0032126472463321234	0.004487705686510632	0.6795519794657255
0.251867622733958	0.15678031423559755	0.08469195161888414	0.0629846132052281	0.0481561261775502	0.04790613763535838	0.04387298915466374	0.050989329655724114	0.06710109119998667	0.1856498243830491
0.0	0.0	0.0	0.0	0.0	0.0	0.0	0.0	2.9114866466744585e-05	0.9999708851335333
0.04849462096780914	0.029303434080814646	0.025695190953559495	0.024061898452538685	0.022132780013832988	0.02588268626617668	0.03251168720781981	0.04211978033882486	0.0587193653491996	0.6910785563694241
0.6852066177633825	0.014591885163320871	0.016577713757587365	0.020078933564250088	0.0	0.027772458181030964	0.0	0.0	0.04080732050524142	0.1949650710651868
0.0	0.0	0.00020413349497373345	0.0012914568049358646	0.0015414161865363546	0.0022829623519511413	0.002482929857231533	0.0053616287353305085	0.01645565928869892	0.970379813280342
0.5349386547795113	0.05212573166413231	0.030249755244026913	0.022238423563230362	0.01813902139271356	0.017093340554502467	0.016735059470493887	0.018430645530860084	0.025337971545816237	0.26471139625471285
0.7552930883639545	0.02830896137982752	0.024226138399366746	0.01838520184976878	0.020093321668124817	0.010952797566970795	0.01164021164021164	0.025459317585301837	0.025980085822605508	0.07966087572386785
0.5782551969354025	0.048149028140774736	0.02359306547284088	0.023605570631218712	0.026498430602623583	0.015097894548167786	0.017065372799613173	0.020154146918937396	0.049103588563615824	0.1984777053868054
0.0	0.0	0.0	0.0	0.0	0.0	0.0	0.0	0.0	1.0
0.1034449712919059	0.02278731010574912	0.015379038508012434	0.01231239739668836	0.00886242614644878	0.009679086007616603	0.015995700035833036	0.010562411979900167	0.021724818959842	0.7792518395680036
0.0	0.0003331764627487891	0.0004914352825544639	0.0007579764527534952	0.0010911529155022844	0.0021573175962984097	0.003131858749838618	0.006213741030264917	0.014439034954375648	0.9713843065556633
0.34360441152592336	0.05358280354221051	0.039768682162796797	0.02911873566233258	0.02118331813696714	0.033673482132820405	0.023914500664060385	0.02662902963915916	0.06442010250261253	0.36410493403111716
0.5849314440699434	0.0292263658066102	0.01532769776229778	0.013077913366635698	0.011782204205430313	0.010861459110168609	0.00931577390500077	0.013048749494840077	0.016694233469292528	0.2957341588097807
0.0	0.0	0.0	0.0	0.0	0.0	0.0	0.0	0.0	1.0
0.0	0.0	0.0	0.0	0.0	0.0	0.0	0.0	0.0	1.0
0.8755537991139214	0.023978201634877384	0.024140441375293798	0.0	0.0	0.022397404164153336	0.0	0.0	0.01948956881668989	0.034440584895064165
0.24969271217443115	0.015312308596142549	0.0058207605738261605	0.013204001616646458	0.0075957383866035	0.0	0.008733224168031233	0.009395715886884747	0.010504035366224589	0.6797415032312096
0.0	0.0	0.0	0.0	0.0	0.0	0.0	0.0	0.0	1.0
0.22209544432414424	0.1337469809277921	0.0896435412675939	0.07336553677021737	0.0654409927542267	0.06153077371533272	0.06644040976097276	0.0758016157241609	0.10537603064878821	0.10655867410677106
0.07925309995133253	0.010136976044790708	0.00616038634482357	0.007108778030589792	0.0048917044844784055	0.005594679023489333	0.009234340098250051	0.006967351200256232	0.011443094419047698	0.8592095904029416
0.6313787889516939	0.10253131339217654	0.05257984029857585	0.040275249611576476	0.02671270821791705	0.02332207286950219	0.021468470007039525	0.019898114323559916	0.02358032765033969	0.05825311467761889
0.46478843911377643	0.042387139763451605	0.02413793103448276	0.027640346493419957	0.019165417291354323	0.022626186906546726	0.012268865567216392	0.028473263368315842	0.057362985174079624	0.30114942528735633
0.491559326412995	0.008805304018435715	0.002221120228029454	0.005446536844342394	0.0029962203451279123	0.0031337381078389293	0.0033504327642320465	0.0034504456825673315	0.008230229738007825	0.47080664585842336
0.6688524043809183	0.02042151132514862	0.010039951508284002	0.010156598247799334	0.006844664036560421	0.006619702467495136	0.0068071704417162066	0.007186272345141039	0.010727334080427926	0.25234439116650903
0.4936549069275251	0.027517622943989867	0.01784375156231773	0.015339877014348326	0.013648407685769994	0.013390104487809756	0.014906594230673089	0.014244171513323446	0.022209908843968205	0.36724465479027446
0.40146526245681224	0.13434625150897056	0.0	0.16378886900054115	0.0	0.0	0.0	0.14876576614078174	0.0	0.1516338508928943
0.493102112074533	0.10591205869975542	0.06067474718855338	0.040849829792375864	0.0429164878479673	0.02687905467060554	0.03608734963604318	0.04522064491397953	0.05181645076478848	0.09654126441139829
0.24187423489144827	0.0543924517617275	0.03581332600494666	0.032257392926441315	0.026178163073258882	0.02588252929272741	0.029696621447189812	0.03279036650261074	0.0442409706781256	0.4768739434215238
0.11237316939071325	0.029610469668949202	0.01936822112260709	0.01576115026407424	0.013940953999433531	0.013478615817797104	0.014828143483114243	0.018335249329401376	0.024653871145099215	0.7376501557788108
0.3765015687565365	0.02810428376784903	0.015508397951658133	0.016108400451668548	0.018133408889203704	0.009100037916824653	0.019133413055887734	0.021804257517739657	0.022316759653165222	0.4732894720394668
0.5036735272533192	0.018392654613383148	0.010574421242244312	0.010791246914403895	0.005783407832410434	0.012238141303622656	0.00618787110547735	0.013805957702315031	0.014610714523984256	0.4039420575088398
0.05380349412299013	0.04368695391307609	0.0301704562026308	0.0212414011491523	0.02251638521185152	0.025433015420640574	0.024708024483027294	0.02506635333724995	0.04090365537097453	0.7124702607884068
0.3383212834010795	0.12061038182181649	0.06200856267075365	0.04479576197774372	0.04150563070567069	0.038523688945158924	0.04238438728593323	0.04860648364096755	0.06543196508296129	0.19781185446791497
0.37049439793410804	0.15058936232246242	0.10202840601441127	0.07924111791411553	0.07544254237994086	0.07272689408138615	0.06128118622183348	0.03961431129992919	0.020800533133408305	0.027781248698404766
0.9130863683662851	0.01216649323621228	0.01331945889698231	0.0	0.0	0.014264308012486992	0.0	0.0	0.017914672216441208	0.029248699271592092
0.19504533031131258	0.08939404039730685	0.05388807412839144	0.03818912072528498	0.0278064795680288	0.03591427238184121	0.032893640423971734	0.034601859876008265	0.04688854076394907	0.4453786414239051
0.24315831096127033	0.15151817860190214	0.0854966597989636	0.07462487773407421	0.05743064660464923	0.0423175376162827	0.04990530894258184	0.03923747684751618	0.04667956962394123	0.20963143326881856
8.333715295284366e-06	3.3334861181137465e-05	5.00022917717062e-05	5.4169149419348384e-05	8.750401060048586e-05	0.00011667201413398115	0.00016250744825804515	0.000204176024734467	0.0008667063907095741	0.9984165940938959
0.8363270459119261	0.0	0.04227863818368937	0.0	0.0	0.0	0.0	0.0	0.0538118273521581	0.06758248855222643
0.3747522031018341	0.020123606923320395	0.025208649152909428	0.0	0.029414949441103466	0.0	0.0	0.0	0.04327075246963968	0.5072298389111929
0.004899734597709291	0.006845462537445888	0.007653752088428544	0.00913700507889156	0.010132784474174315	0.010095286505314296	0.013903413565098556	0.017840700295400667	0.03125664026531896	0.8882352205922179
0.7549918330611021	0.01528800960032001	0.014837994599819994	0.0	0.01767558918630621	0.0	0.01946314877162572	0.0	0.021525717523917465	0.15621770725690856
0.6433761412912301	0.04539779773447969	0.021194516808296364	0.013995122722619414	0.010141574212020076	0.00950902629235366	0.009454926799224297	0.011027973599447353	0.01510624308150713	0.22079667745882195
0.28284885900672346	0.019920517883476218	0.01196397477234289	0.009826955601656294	0.007819074041673956	0.00526548193323169	0.00803152623992935	0.009252084947553467	0.010143551034350605	0.634927974539062
0.2252984844571457	0.02241653683044083	0.01359322796464011	0.014009814785499446	0.011152029194404407	0.011701923797938728	0.012614248935620673	0.013559901018971364	0.022595669163410347	0.6530581638519284
0.7268394101887846	0.014361961426446508	0.016507714294047307	0.0	0.021015878571220246	0.0	0.0	0.029186405509793383	0.0	0.19208863000970797
0.5515141924307037	0.10294926039445629	0.028897088219616205	0.03367370735607676	0.03872517990405117	0.04070745602345416	0.04337686567164179	0.04123217617270789	0.0	0.11892407382729211
0.6230851887947623	0.06750047896310735	0.057025764050278635	0.021761584659852895	0.04675929396673081	0.025922316348885057	0.02627216766207695	0.025847348210343936	0.04753396473165571	0.05829189261230644
0.037459886704653764	0.00894458850314455	0.0063556941108895895	0.007279704649604382	0.006284936547114132	0.004274589293964379	0.007188136037659673	0.007912360513949645	0.015246173888794083	0.8990539297502258
0.014579155601322422	0.03376927662874224	0.03449052167278822	0.02928338259756611	0.029287551644063485	0.030317306128915256	0.03395688372112414	0.0413235888819868	0.055194006578755374	0.697798326544736
0.43516278527500074	0.03460566365343538	0.0	0.0	0.0	0.0	0.06844518098125023	0.0	0.0	0.46178637009031365
0.7318647344605461	0.0	0.029566420279831	0.0	0.0	0.03328305597453354	0.0	0.0	0.0	0.20528578928508928
0.43798078125130224	0.0	0.02993240934434564	0.0	0.0	0.0	0.0	0.0	0.0	0.5320868094043522
0.8980214928357214	0.060359046984338555	0.017548317227590805	0.011500333222259247	0.00631456181272909	0.0026449516827724093	0.0008163945351549484	0.0013245584805064979	0.00020826391202932357	0.0012620793068977008
0.47660457038619636	0.03041509968306325	0.019145311959885218	0.014984736226162067	0.012552527789230813	0.01205692367280133	0.01204026471090454	0.015347068647417236	0.023347535098350348	0.38350596182598884
0.8508232080546974	0.00844027681776164	0.005658774640028648	0.004218056446172936	0.0038516310095853563	0.0040848108328683614	0.004268023551162152	0.004522023001523997	0.007053689654310912	0.10707950599188867
0.5564441223389854	0.20869101617330385	0.08977578960959985	0.05286417007168235	0.02966424671056742	0.02251267248955587	0.01437395610757767	0.010650305930766765	0.009667328926597442	0.0053563916413633395
0.0	0.0	0.0	0.0	0.0	0.0	0.0	0.0	0.0	1.0
0.9791981483562916	0.014628318326194014	0.004412640132545719	0.0006743846240305721	0.0006993618323280007	0.0002289577427264288	5.828015269400006e-05	2.914007634700003e-05	8.325736099142866e-06	6.244302074357149e-05
0.0	0.0	0.0	0.0	0.0	0.0	0.0	0.0	0.0	1.0
0.7169801103821722	0.03400187441424555	0.0	0.03843798812870978	0.0	0.0	0.039945850255128604	0.0	0.04206185567010309	0.12857232114964073
0.9761016243231987	0.007405247813411078	0.006030820491461891	0.004847980008329863	0.002952936276551437	0.0	0.0015618492294877135	0.0006455643481882549	0.0003248646397334444	0.00012911286963765097
0.2686661932411546	0.0	0.026960190484147207	0.0	0.0	0.0	0.0	0.03446259242240695	0.0	0.6699110238522913
0.8422504848389003	0.09226921252174491	0.03389294424144561	0.01410402603564086	0.008048741915883572	0.004586201443280091	0.002763373646404701	0.0015148614567640228	0.00044530268097184186	0.0001248512189640678
0.6780014081631803	0.060384370221931515	0.0348707864466377	0.025171958388361407	0.022547275537539213	0.02292223023051381	0.019789275462548276	0.01812697632369422	0.02452620308379404	0.09365951614179953
0.4587389758238464	0.037396837029572694	0.023530734445397536	0.019183523905493976	0.017026574614622283	0.015373468690923325	0.01867551654355122	0.020320294477710135	0.03290388667271834	0.3568501877961641
0.1968183068192235	0.030412753439611997	0.019012658438820322	0.014870957257977149	0.011095925799381661	0.013758447987066559	0.01247510395919966	0.013558446320386002	0.021212676772306437	0.6667847232060267
0.36090629608338126	0.011114165979321319	0.010572621160238946	0.012497188132670149	0.01145575578828097	0.0	0.012680480225282644	0.012822115024119573	0.013097053163038316	0.5548543244436669
0.0	0.0	0.0	0.0	0.0	0.0	0.0	0.0	0.0	1.0
0.0004498294396707915	0.002328283859036782	0.003007193105947328	0.004639907368456127	0.00813025061330912	0.012691021321082423	0.022495637070943934	0.04025556976313148	0.07813703970577822	0.8278652677526438
0.03179188342003468	0.04696045084700547	0.038882219554488465	0.0339719221021742	0.028994931305855676	0.030854008269974656	0.03202531012404962	0.03430538882219555	0.05014505802320928	0.6720688275310124
0.10798153364110598	0.018445525907901536	0.012474792086798553	0.0	0.014308094865085582	0.0	0.016012233129447842	0.0	0.018445525907901536	0.8123322944617589
0.0	0.0	0.0	0.0	0.0	0.0	0.0	0.0	0.0	1.0
0.0	0.0	0.0	0.0	0.0	0.0	0.0	0.0	0.0	1.0
0.4234391218979411	0.01707096435315844	0.009771511707888494	0.011664116791242324	0.0	0.013448334799338005	0.01536178355101071	0.0	0.017721286804707335	0.4915228800947136
0.8762987486205676	0.016828034230745206	0.007229266870718554	0.007216773898015699	0.004651550169696213	0.004822287463301892	0.004951381514564724	0.004813958814833323	0.005138776105107544	0.06804922231244925
0.17052328972585618	0.074177151904008	0.04562536455295392	0.035959503374718774	0.025956170319140073	0.022852262311474043	0.02094408799266728	0.02435630364136322	0.031901508207649365	0.5477043579701691
0.8967841934650544	0.026545612119899	0.0	0.0	0.0	0.0	0.0	0.030099749168756927	0.0	0.046570445246289616
0.6885553470919324	0.09284969772774651	0.07285803627267042	0.0569063998332291	0.03936627058578278	0.02776735459662289	0.011819887429643527	0.008434438190535751	0.0011548884719616427	0.0002876797998749218
0.6693560822327705	0.009939446474934674	0.005738623813830208	0.006417923510020712	0.0078557050755773	0.0	0.009497693298270911	0.0	0.010064470958896118	0.2811300546356995
0.06240373648147994	0.03259846977429587	0.0221832774137687	0.019323470398707885	0.015539533605854488	0.015585323820069434	0.013170930706917652	0.01819952877706826	0.027744707067511427	0.7732510219543264
0.1007870800538331	0.05039562335156937	0.0357165178478423	0.03868317215344936	0.02707072053866442	0.02920821163245153	0.014629105712059533	0.03117070345540227	0.04769146795221687	0.6246473973025113
0.42632065570493277	0.08260032985156679	0.04368034384526963	0.029390940743332167	0.02495960151265264	0.019095573658520333	0.019587019174704717	0.02010761823845936	0.027141952787912108	0.3071159644826495
0.0017958183681802652	0.0025333122223981466	0.00367913600719994	0.005612453229556421	0.005874951042074649	0.009624919792335063	0.01152073732718894	0.017237356355363706	0.03345388788426763	0.9086674277714353
0.018639193423710218	0.04850346186134269	0.04259793368852391	0.03653032557289026	0.029303222481734836	0.025342653622694517	0.02656448703776047	0.03079518913482558	0.042319488658559896	0.6994040445179577
0.0	0.0	0.0	0.0	0.0	0.0	0.0	0.0	6.246512363930139e-05	0.9999375348763607
0.5985754356424502	0.026411539888218795	0.020263990363976612	0.02296891215464317	0.012411798293690322	0.012957784048046747	0.013537112443890586	0.015433475178487328	0.016929726215235086	0.2605102257713612
0.5325081140085911	0.03450172279463538	0.03678906077486178	0.01883616577159118	0.0	0.021069340921684714	0.01949445247628293	0.019890257773407718	0.020927684289029528	0.2959832011899157
0.7792851313313013	0.00858192175086194	0.0	0.010018487982811172	0.0	0.0	0.010676393677442995	0.0	0.0	0.19143806525758258
0.5652009003001001	0.04641130376792264	0.02750916972324108	0.022282427475825275	0.01996498832944315	0.017122374124708236	0.018964654884961653	0.020394298099366454	0.029964154718239412	0.23218572857619207
0.9503963788231176	0.0	0.0	0.0	0.0	0.0	0.0	0.0	0.039600370120289094	0.010003251056593393
0.9379279894700011	0.012441893400423199	0.00608140755427448	0.004594378446825172	0.004502740798747063	0.0027991136140222265	0.004144520901714457	0.003857111914560389	0.004856795348139755	0.018794048551292093
0.0	0.0	0.0	0.0	0.0	0.0	0.0	0.0	0.0	1.0
0.040295984143111745	0.009410863300964405	0.006246148208604693	0.0051967953095591055	0.0046304778719789465	0.005071872345387011	0.005609041091327015	0.006812465646184852	0.010168729283608442	0.9065576227992738
0.4558868864615359	0.05902300430757951	0.03589371859924513	0.019213304338407445	0.021550395347480857	0.026099599236800226	0.02814090867431533	0.032685946626007115	0.0857724898142825	0.23573374659434598
0.7100085792581857	0.012435759680818278	0.0063428204935988735	0.006613525242176632	0.0	0.006601031176857659	0.006371973312676479	0.0	0.00635114987047819	0.24527516096520818
0.5378812807450881	0.10267037100287822	0.1060900786824337	0.0	0.0	0.0	0.1253337443091649	0.0	0.0	0.12802452526043512
0.32430664628024114	0.0059242841489986625	0.0	0.007299118023238859	0.0	0.007790725287361111	0.0	0.0	0.00959467397689446	0.6450845522832658
9.162047467735017e-05	0.00036231733167861206	0.0005663811161872556	0.0011327622323745112	0.0023238284031800636	0.005118252880839244	0.0038563890705102842	0.012310460143011232	0.031983874796456785	0.9422541135510847
0.17520169674789987	0.0	0.0	0.1258171837311819	0.0	0.0	0.0	0.0	0.20775180903268736	0.4912293104882309
0.5864248156767401	0.01952931478790856	0.0	0.0	0.025707422471825912	0.0	0.0	0.0	0.029333522062588727	0.3390049250009367
0.9200919996166682	0.0	0.024699897083762152	0.0	0.0	0.023541568576797598	0.0	0.0	0.0	0.03166653472277199
0.696744193798385	0.04409546587111774	0.0	0.04419963166973608	0.0	0.03992466729443921	0.0	0.04168715260706161	0.0	0.13334888875926035
0.8370740371665992	0.0	0.0	0.0	0.0	0.0383924215828118	0.0	0.0	0.0	0.12453354125058894
0.3627397488494138	0.025519065369957725	0.018775901205772716	0.012407588662820967	0.011487119681792625	0.005935150669526646	0.012307628230492097	0.012203502780149525	0.01943813906995148	0.5191861554801225
0.5728563935627284	0.15247725058902867	0.06695778142249381	0.048912274275057656	0.024639297994388618	0.024980643227627317	0.024576856793186417	0.023211475860231614	0.025305337473878763	0.0360826888013787
0.4196971528365351	0.0	0.014804749857245867	0.0	0.0	0.0	0.0	0.01784322470125832	0.0	0.5476548726049607
0.8527449461505785	0.020556902138151045	0.024888178115395187	0.0	0.02716626269188802	0.0	0.0	0.0	0.032176382884796385	0.042467328019190884
0.7085617478969211	0.02472912842413723	0.0	0.029857269514616452	0.0	0.0	0.0	0.0417493954038203	0.0	0.195102458760505
0.21083342003953803	0.016493601082093436	0.01168244719592134	0.004365830818853397	0.009355946311518053	0.006055561335969202	0.01152845697638123	0.007104359587972116	0.015686192903964207	0.706894183747789
0.26827469849403235	0.056547730633839485	0.0387593992793018	0.029952717198858548	0.02494115686642088	0.029161198941865068	0.035926597096377764	0.02011289549876065	0.047749380324522486	0.44857422566602095
0.4571000062490887	0.0406190763846939	0.028412523173703835	0.03007894682025538	0.01727248109650676	0.018684775136959195	0.02086362405482534	0.023213281396463017	0.027829274897410793	0.3359260107900931
0.23412339650783467	0.32556879965669955	0.17221682922053302	0.10771051107602188	0.06965165838273832	0.041454360623773556	0.020735512846685525	0.013052915762239452	0.008090891289584748	0.007395124633889252
0.8689177590186749	0.0	0.0	0.03449137923850635	0.0	0.0	0.0	0.0	0.0	0.0965908617428188
0.7083755213606837	0.009075113438917986	0.0	0.008983445626403663	0.0	0.0	0.011895982033108748	0.0	0.014754351096055367	0.24691558644483055
0.7405561800091587	0.02057366471004538	0.0	0.012680571166895633	0.0	0.0	0.015969360143208027	0.0	0.0	0.21022022397069232
0.704015231048676	0.0	0.0	0.11471195987268576	0.0	0.0	0.0	0.0	0.10863787098601876	0.07263493809261944
0.5154848444429624	0.022720830971356163	0.015672413218179998	0.0	0.01933625662743006	0.0	0.0	0.028731368168328386	0.0	0.39805428657174297
0.8238764676961026	0.006058282847642937	0.005462454479546004	0.005712452396230031	0.0	0.005720785660119499	0.005591620069832751	0.0	0.005929117257356189	0.14164881959317005
0.0033694964890678557	0.03001347798595627	0.046170421644647075	0.04520117142001398	0.04112865652767147	0.04232253985157576	0.03986405537621884	0.046673766181902894	0.0614413125228793	0.6438151020000665
0.5046351655951969	0.03354818280676464	0.02072804389762221	0.016353280863953202	0.01549082758017274	0.014082570527429764	0.01591997100157075	0.020044747576172958	0.029323411648535705	0.3298737985025811
0.9233094351877295	0.0	0.01883956600301433	0.0	0.0	0.0	0.018165088722906415	0.0	0.0	0.039685910086349745
0.0	0.0	0.0	0.0	0.0	0.0	0.0	0.0	0.0	1.0
0.3124078101952549	0.0	0.010458594798203288	0.0	0.012000300007500188	0.0	0.0	0.0	0.01899630824103936	0.6461369867580022
0.6210321762772931	0.004366065620256543	0.0	0.005312672015479308	0.0	0.0	0.0	0.0	0.005921502560424346	0.3633675835265467
0.23913568324480927	0.0	0.1592808738074227	0.0	0.0	0.0	0.0	0.0	0.0	0.601583442947768
0.07592500801819402	0.06535765310585266	0.04713865019431104	0.04251933738477751	0.03437201921034326	0.04199034484482191	0.04528509365667135	0.05499439767743118	0.08924562331565859	0.5031718725919385
0.29629660490869625	0.047678764118438646	0.03287601604846202	0.022497843956620824	0.02426017506655612	0.02445598963432671	0.02567670598234336	0.026934918736954375	0.04479154081067231	0.45453144073692936
0.0	0.0	0.0	0.0	0.0	0.0	0.0	0.0	0.0	1.0
0.0	0.0	0.0	0.0	0.0	0.0	0.0	0.0	0.0	1.0
0.7139541775713028	0.0	0.0	0.0	0.0	0.0	0.06916774147768776	0.0	0.0	0.2168780809510095
0.6214489879251006	0.010587411771568571	0.0	0.013720718994008384	0.0	0.0	0.0	0.0	0.016645694619211508	0.3375971866901109
0.9952916078117643	0.0040042167193756585	0.0	0.0005541735938365896	0.0	0.0	5.83340625091147e-05	0.0	0.0	9.166781251432309e-05
0.19333886067353	0.021148325757544193	0.010740816352038798	0.012140705527479074	0.0	0.014619675942321234	0.014461355142717867	0.0	0.015032143288656315	0.7185181173157125
0.5266132791688866	0.06869339371337241	0.04413625466169419	0.021098328449653703	0.020911028236547682	0.023154468566862013	0.023499933404368675	0.026750632658497604	0.04966369206180075	0.19547898907831646
0.34432120046299763	0.06436583476979191	0.023832721277074122	0.05231623739455561	0.03128148758816525	0.03443753278872817	0.036319501694604746	0.04076211413391957	0.045462872750589155	0.3269004971395738
0.7133803609151629	0.01950408539964417	0.011704117899508752	0.010329123628651547	0.008199965833475693	0.006220807413302444	0.008458298090424624	0.008758296840429832	0.01291661284744647	0.20052833113195362
0.0	0.0	0.0	0.0	0.0	0.0	0.0	0.0	2.0832291718747398e-05	0.9999791677082812
0.013454409130670222	0.002540925563377348	0.0015828716624317906	0.0013162827508643312	0.0012038155537968092	0.001299620943891365	0.0015203898862831673	0.0020743949681342943	0.0034489940434040073	0.9715582954971467
0.0	0.0	0.0	0.00010827062659543014	0.00024569103727424535	0.00041642548690550056	0.0009744356393588714	0.0034688243059228198	0.014004389124631984	0.9807819637793112
0.6455338723630798	0.0	0.07203700006654688	0.0	0.0	0.07545168696346576	0.0	0.0	0.0	0.20697744060690756
0.0	0.0	0.0	0.0	0.0	4.166562502604102e-06	0.0	8.333125005208203e-05	0.0002541603126588502	0.9996583418747864
0.4289370464388284	0.024647050732158712	0.017110797100543126	0.012784120513365596	0.01034150733409196	0.011145985736139421	0.01404710992176135	0.013509401559771077	0.023825899202607678	0.4436510814607327
0.9187309919593384	0.025584301962254717	0.013373328333958255	0.010361204849393825	0.007299087614048244	0.00621172353455818	0.005649293838270216	0.004195308919718368	0.004286964129483814	0.004307794858975962
0.6168849296461265	0.011045787309219545	0.012570780955079354	0.006841638159841	0.007229136545264395	0.0	0.007791634201524161	0.008066633055695601	0.009874958854338107	0.3196945012729114
0.7672182282197128	0.027409884739203683	0.024728528298110123	0.019586829243882505	0.011059031542426314	0.012105719671064703	0.013181598305282647	0.014261647011726244	0.03142149422027989	0.07902703874831112
0.6984198419841984	0.023627362736273628	0.013238823882388239	0.015268193486015269	0.0	0.01721005433876721	0.0	0.020006167283395007	0.0	0.21222955628896223
0.0712961037880993	0.015929976298390786	0.014262547299264003	0.011439145078797456	0.012378893093267911	0.012944405172772257	0.014499563391409205	0.016320844941577612	0.027768306374485425	0.8031602145619361
0.13585422512343573	0.04064011723270859	0.02450813052130255	0.02686444135450405	0.0	0.03452453310908137	0.0	0.03785084469163968	0.0	0.6997577079673281
0.36753183970127357	0.03730329399213176	0.020637460825498433	0.01837034073481363	0.016219910648796427	0.013844435553777422	0.016499133159965325	0.017024238180969528	0.025742648529705942	0.466826698673068
0.0764021075868963	0.028352458504279733	0.013974217464647937	0.016240081637753295	0.01828519066164067	0.010342170481287877	0.02215465356019743	0.0128329549951059	0.031368057146427306	0.7700481079617636
0.13015604562230795	0.009801797898841114	0.006985811762157478	0.007502353597880512	0.003944879987336393	0.003911554707612327	0.004340617684059685	0.009076973064842663	0.010372493314115756	0.8139074723608462
0.5892081266064295	0.04000399915018059	0.023832435607433422	0.016679788878196718	0.014417769557302406	0.014134496419510855	0.011822487721359212	0.016871414824349826	0.01970831198370346	0.25332116925153403
0.01399790740038267	0.029313068743147985	0.03389844639068251	0.039125776908871875	0.039459258919601656	0.041472656559382724	0.05056420987690345	0.05851775583280879	0.08869787780385421	0.6049530415643641
0.5116624938031936	0.13658802797832056	0.07137887795103377	0.04192998754389839	0.03833896426890182	0.02743675091546098	0.02782418150081444	0.031540182383989535	0.032310877634423835	0.0809896560199631
0.0	0.0	0.0	0.0	0.0	0.0	0.0	2.499635469827317e-05	0.0007290603453663008	0.9992459432999354
0.9927879610583209	0.00285233641746546	0.0021652772804117357	0.0010118507291154843	0.0	0.0005163353514827985	0.0	0.00020819973850112844	0.00020403574373110587	0.0002540036809713767
0.3433907866395024	0.028247528341270138	0.020423212968865224	0.02227721741014328	0.01156982097399811	0.012432245511851046	0.013298836351819216	0.02803921323550856	0.03162223305460772	0.48869890551243433
0.331731770941852	0.04186286847741839	0.019364597831431737	0.023844249793727654	0.019510446965087885	0.0117096018735363	0.012993074249710385	0.030407460808254228	0.019364597831431737	0.4892113312275497
0.9797303207907924	0.009251738085419244	0.0	0.006560777795828595	0.0	0.0	0.003099186463553317	0.0	0.0	0.0013579768644064268
0.9984670052030177	0.0011914035650460524	5.4154707502093285e-05	0.00010830941500418657	1.2497240192790759e-05	1.2497240192790759e-05	1.666298692372101e-05	1.2497240192790759e-05	1.2497240192790759e-05	0.00011247516173511683
0.7546272959428102	0.0	0.0	0.09844902788250438	0.0	0.0	0.0	0.0	0.0	0.14692367617468538
0.5605721688347933	0.07731527185934044	0.04242530272546643	0.030257967501010126	0.029183276474680196	0.01583294802744211	0.03329459447075633	0.03420266673331417	0.03596466016020394	0.14095114321299293
0.886230987464537	0.0	0.03360287286649253	0.0	0.0	0.0	0.0	0.0	0.04049341981927937	0.03967271984969109
0.05512675950852345	0.08153551055393052	0.0992980689614999	0.13762342044712217	0.18880987946092362	0.18769893940591753	0.1396206160516275	0.07209876132264278	0.03148911736436753	0.006698926923444996
0.3618369556166209	0.015579981680406361	0.0	0.0	0.0	0.022441502206678326	0.0	0.0	0.0	0.6001415604962944
0.4668813879942167	0.01822909071212203	0.0	0.0	0.025954058524756147	0.0	0.0	0.03914150357706843	0.0	0.4497939591918367
0.8484061944063694	0.012211329747565858	0.012148835736575245	0.006786849593580615	0.007007661765747449	0.003782970798631798	0.008049228615591006	0.00910746053503206	0.010778133762181124	0.08172133503872546
0.8404615269224038	0.017801038393906312	0.0	0.010121423749718734	0.012600735042877502	0.0	0.014455009875576075	0.0	0.018455243222521314	0.08610502279299626
0.9890687652862586	0.010269870056403174	0.0004908240853202003	8.319052293562717e-06	8.319052293562717e-06	1.2478578440344077e-05	8.319052293562717e-06	8.319052293562717e-06	8.319052293562717e-06	0.00011646673210987804
0.2595450700645435	0.019254728262907667	0.011625339072389612	0.008950261049280603	0.005879338147362631	0.006046009675282195	0.008816923826944953	0.00640018667211127	0.01041697049497277	0.6630651727342047
0.2560154996770901	0.0974063040353326	0.06169038145038645	0.04093664715318431	0.04260327909835212	0.03640757484219079	0.03461177892127247	0.03996166746526114	0.05394054290535614	0.33642632445157394
0.26098895375243236	0.02230083628136055	0.008300311261672313	0.00915034313786767	0.0	0.010117046055893763	0.0	0.015750590647149267	0.0	0.673391918863624
0.818708698949193	0.013087172820679484	0.008703949067939969	0.006645667191653542	0.006512337191570211	0.005966517503729073	0.006312342191445214	0.0066373340666483335	0.011266385007041491	0.11615959601009974
0.9492777180391274	0.023143864562754756	0.0	0.0	0.0	0.0	0.0	0.0	0.02028891278434903	0.007289504613768786
0.10910468388364387	0.15226368283464042	0.0	0.0	0.0	0.0	0.0	0.0	0.29553174484239975	0.44309988843931597
0.4592475313528603	0.029211282863214033	0.03570267905503937	0.0	0.0	0.05173117786758885	0.0	0.0	0.0	0.42410732886129743
0.7372878530225735	0.02966306558634257	0.018538895001833883	0.014170917942049282	0.015100363442366043	0.012678803641092327	0.017271848221133007	0.019134907138808308	0.025499316461605148	0.110654029542196
0.9408728472517309	0.02581214954049708	0.014980711708784296	0.009165062780680048	0.0	0.005628181734863066	0.0	0.0023037635080527573	0.0008373534631439498	0.00039993001224785665
0.8600029129647739	0.005921641247581199	0.005563762718212272	0.006004868812550717	0.005659474417927217	0.006217099103222988	0.0	0.005946609517072054	0.006025675703793096	0.09865795551486653
0.7780448584426188	0.07162853476862575	0.0	0.06320091316591958	0.0	0.04470430421089467	0.0	0.0	0.031623369049007685	0.010798020362933463
0.8126511651181798	0.0175893646477957	0.013619455888975998	0.007197544661473537	0.007506130006171707	0.008277593367917132	0.008890593985087823	0.009157478607529482	0.022422478357325148	0.09268819535954363
0.0	0.0	0.0	0.0	0.0	0.0005085876271469068	0.003726863431715858	0.01987660496915124	0.09561864265466066	0.8802693013173253
0.3718844009633253	0.0	0.0524870626078116	0.0	0.0	0.05670786076782693	0.0	0.0	0.0	0.5189206756610362
0.0	0.0	0.0	0.0	0.0	0.0	0.0	0.0	0.0	1.0
0.31839067531482895	0.04076633715335491	0.025132159416124074	0.021932839271654774	0.019591670103436352	0.018587716776851587	0.019870777459789796	0.026069460239699065	0.035084211271771415	0.4745741529924891
0.7586303208674301	0.0023511657863690746	0.002663820811152196	0.0	0.0	0.002863920027013394	0.0	0.0	0.0030139944389092925	0.23047677806912595
0.0	0.0	0.0	0.0	0.0	0.0	0.0	0.0	0.0	1.0
0.03521505264342051	0.01799500856210757	0.014915983017445034	0.010449521063617918	0.014099353779618434	0.01579094291511639	0.01916162175900271	0.018857469032669338	0.035494206515534706	0.8180208407114674
0.04342193507537605	0.036823667120714144	0.033957752756568066	0.018678430245393916	0.02235663138426163	0.028409209249238742	0.02426446391155655	0.03244981525682841	0.04525478728500435	0.7143833077150581
0.2507313500534728	0.024306205760083893	0.017677240552788284	0.01460203321556829	0.013515931571435111	0.012608766213500119	0.01474767902991565	0.0166452359254127	0.025958245425681103	0.6092073122521421
0.0	0.0	0.0	0.0	0.0	0.0	0.0	0.0	0.0	1.0
0.0	3.331140332614362e-05	0.00022485197245146945	0.00010826206080996678	8.327850831535905e-05	9.160635914689497e-05	9.160635914689497e-05	0.00010826206080996678	0.00021652412161993355	0.9990422971543733
0.757989307308617	0.004508765423353071	0.0054588564737454	0.0	0.0	0.0055630331240077175	0.0	0.0	0.006950666105501777	0.21952937156477495
0.5176971979436589	0.10885359818028813	0.06946816754013947	0.054066439480415604	0.04498454411384864	0.04544280488922587	0.04221831543338971	0.04050608653629842	0.035990134895308244	0.04077271098742699
0.5255336080360974	0.0	0.007886941341654966	0.0	0.0	0.0	0.0	0.0	0.013549040276313762	0.45303041034593383
0.0013773760777655714	0.0005201571290655481	0.0005035121009354505	0.0002996105063417557	0.0003620293618296215	0.001123539398781584	0.0017477279536602416	0.0029420087219947403	0.0059589200705749195	0.9851651186790505
0.7850866589414187	0.011504505931489833	0.00587730194326111	0.006515051728593699	0.006769317982876627	0.006769317982876627	0.003551390961459905	0.006819337573883104	0.00792810517452669	0.1591790117796137
4.583314236190682e-05	4.9999791667534716e-05	5.8333090278790505e-05	4.9999791667534716e-05	7.916633680692997e-05	0.00012499947916883678	0.000195832517364511	0.0002916654513939525	0.00039999833334027773	0.9987041720659497
0.0015248411623789188	0.001229038641808145	0.0016206645141131132	0.0020247890844703677	0.0020331215498385585	0.0019289657327361733	0.0030996771169669824	0.0040912404957816895	0.008590771794604728	0.9738568899073013
0.6454472468000316	0.03905687769610596	0.03064149122478608	0.015428901839903824	0.033902817469726655	0.019102053720366233	0.01987578673255877	0.01984250789332468	0.041328158473832435	0.13537415814936374
0.4733225966200161	0.13557805548966487	0.0769963836419098	0.07087063092756048	0.041444545708019656	0.03709159914605675	0.03542699243020096	0.041053363129793546	0.03226007815328531	0.05595575475349255
0.036192499114970536	0.004502196955498636	0.0025946981528914433	0.0	0.002740467712042648	0.0	0.0034068428395910124	0.004135690635347035	0.0046188126028196	0.9418087919868391
0.6912515937632814	0.0	0.0	0.00941674513954283	0.0	0.0	0.0	0.012050100417503479	0.0	0.2872815606796723
0.9023389327733893	0.006153551311535513	0.003228843782288438	0.0029038762790387627	0.003337166283371663	0.0	0.0031496850314968504	0.00361630503616305	0.0038871112888711127	0.07138452821384528
0.0001749285708335763	0.003565210872227174	0.010374930236819966	0.017326258444468508	0.022973952302809686	0.02480237236461778	0.027534590042399353	0.029796166565319162	0.03867170905213704	0.8247798815483678
0.6940814118038792	0.05246815949388163	0.051502538916174144	0.029309914259552153	0.0	0.02739115957712478	0.029259968367601766	0.0	0.030533588612336637	0.08545325896944976
0.8817221324178846	0.04049944173179796	0.019560217974569635	0.010627926741880114	0.010832069591880947	0.009540553602079758	0.0045952972153248785	0.008178212541870115	0.005599346742879997	0.008844801439832019
0.7382075962864081	0.016435434897601325	0.0	0.0	0.02501134986317688	0.0	0.0	0.0	0.0	0.22034561895281374
0.8841303949494445	0.0	0.0	0.0	0.0	0.0	0.05583179251411723	0.0	0.0	0.06003781253643829
0.8407582859473995	0.0	0.04283050127796325	0.0	0.0	0.0	0.0	0.048716625177957426	0.0	0.06769458759667979
0.4787209675202712	0.05481032321473936	0.03286703676093937	0.0430952985811202	0.0	0.061677751448240246	0.0	0.0	0.1025741403220903	0.22625448215259933
0.7472124840743115	0.06295330962869206	0.06512253412052728	0.0	0.0	0.05286495848912057	0.0	0.0	0.0371849211834556	0.034661792503892945
0.7613826519143835	0.03478275348202169	0.022311579543278635	0.016750335089953963	0.013990525903910355	0.014302721513191305	0.01346187467219461	0.014623242338719748	0.021999383933997686	0.08639493160834853
0.8388518580236627	0.021513081153141142	0.008673554407598734	0.009215130811531412	0.00948591901349775	0.009740043326112315	0.005049158473587736	0.01036910514914181	0.01093567738710215	0.07616647225462422
0.0	0.0	8.333159725839044e-06	4.999895835503427e-05	0.00015833003479094187	0.00030832690985604466	0.0004999895835503427	0.0009083144101164559	0.002112455990500198	0.9959542509531052
0.2023481784748918	0.0045439210998704715	0.005131173964290028	0.0	0.005251956468319582	0.0	0.0	0.006776314967451198	0.008209045360077634	0.7677394096650992
0.9362880655694009	0.026691710535083627	0.012431698540681015	0.007725561404677817	0.004918538015592723	0.004010628373425734	0.002782035050309855	0.0023114213367095354	0.0018741254081428666	0.000966215765975878
0.925188841273282	0.016899834920211434	0.0	0.0	0.017429257474445983	0.0	0.0	0.0	0.016403761818212136	0.02407830451384836
0.0	0.0	0.0	0.0	0.0	0.0	0.0	0.0	0.0	1.0
0.8362997033629971	0.021897810218978103	0.025772422757724227	0.0	0.029055427790554277	0.0	0.028701296537012966	0.0	0.0	0.0582733393327334
0.6744261625702583	0.005479006862299849	0.006878966030157454	0.0	0.0	0.007478948530667855	0.0	0.0	0.00879141025053436	0.29694550575608214
0.9321150129939362	0.01989488238821883	0.0	0.0	0.0	0.021040181248750584	0.0	0.0	0.0	0.026949923369094422
0.2666799998333354	0.0	0.0	0.0	0.0	0.0	0.0	0.0	0.08326145923175961	0.650058540934905
0.7476310473374014	0.0	0.0	0.013945061124185185	0.0	0.0	0.0	0.014061686486036196	0.0	0.22436220505237728
0.0	0.0	0.0	0.0	0.0	0.0	0.0	0.0	0.0	1.0
0.6653641710962624	0.037937613517071304	0.0172420975455318	0.012322330161798277	0.01244313732024728	0.015359172179361138	0.017108793094829454	0.008056587739323147	0.019824871277889792	0.19434122606768534
0.6792222610897339	0.042459980344144055	0.022445988039911383	0.022146152949211267	0.024790531874135893	0.01267219695833958	0.01327186713973981	0.02561924274982093	0.024349107990605166	0.13302267086435793
0.5138835727004942	0.0627527500873704	0.04161743413935995	0.034286641481801994	0.029593602822479987	0.028873837141573332	0.030712776048860857	0.03583850621577993	0.051053437401188236	0.17138744196109104
0.8538642310705178	0.0	0.00946265771096185	0.0	0.0	0.0	0.011666861114351905	0.0	0.0	0.1250062501041684
0.05967058470589706	0.015424935729434461	0.011487452135616102	0.013691609618293257	0.007858300590414207	0.017279094670438873	0.009883292152949363	0.00980829246544806	0.022120741163578483	0.8327756967679302
0.3339750160420677	0.00927523188079702	0.006391826462328225	0.005525138128453211	0.004595948232039134	0.00446677833612507	0.004641782711234448	0.0052751318782969575	0.009575239380984524	0.6162779069476737
0.024608705776683688	0.01732339781440761	0.013855391626885781	0.013518570882054524	0.019693617870627567	0.01968114302822641	0.02574807471598942	0.029058066233096588	0.04579930473545018	0.7907137273165782
0.7908870084038515	0.023240795136849034	0.0	0.0	0.0	0.030578019990917006	0.0	0.0	0.0	0.15529417646838242
0.6558350381447208	0.0	0.0	0.0	0.0	0.09155566295983034	0.0	0.0	0.0	0.25260929889544886
0.04911106759386184	0.004254042590424446	0.002866583057994142	0.002095772206643973	0.0022915998283383403	0.0025832579883086743	0.0022582674671988733	0.002845750332281975	0.0046498643789556135	0.9270437945559921
0.6999633644735308	0.06612296214884016	0.0	0.04412915688331585	0.0	0.05292168323591614	0.0	0.05553196449684435	0.0	0.08133086876155268
0.0	0.0	0.0	0.0	0.0	0.0	0.0	0.0006662502602540079	0.002290235269623152	0.9970435144701228
0.7372830939097804	0.014128277772924129	0.014868805877629811	0.01726928181254654	0.0	0.017718590999671338	0.0	0.01798484829574529	0.0	0.18074710133170252
0.7404557253148788	0.045014228395961885	0.0	0.0	0.0	0.0	0.0	0.06597975942969755	0.0	0.14855028685946178
0.7907776009598161	0.03157311515292902	0.011364488473042667	0.012522599835031619	0.0	0.014168117777425993	0.013464086050173716	0.014580538730076736	0.015497029735967272	0.09605242328553694
0.6962047433428045	0.07060932943393558	0.0	0.0668194809030739	0.0	0.0	0.0	0.0	0.06399061482076221	0.10237583149942382
0.007986520921348408	0.0323255998231705	0.03892334191067608	0.0365378119017929	0.03632094553734898	0.03268009291889615	0.02888910204813599	0.03757626814691862	0.049766660132872356	0.6989936566588401
0.4207003411320252	0.03167237996859419	0.01984313758158637	0.016956635830108754	0.015069788364857154	0.013182940899605554	0.014357534685921118	0.018252021176009964	0.023625162964474786	0.4263400573968169
0.1316859060849866	0.3400379791114887	0.14744807022804124	0.12765895424183366	0.10043642663201906	0.08115536454949777	0.03800409774623957	0.02042626555394533	0.008711875135342228	0.004435060716605867
0.00011660156412669592	0.008062165291045833	0.03305237908834234	0.05368669159719157	0.06762890719348363	0.0729800861185838	0.07766913473310735	0.09089091923675947	0.11457352977920661	0.4813395853981527
0.4851615858737298	0.035153256704980845	0.02469182075628852	0.01822005663834749	0.01650424787606197	0.017099783441612528	0.01735382308845577	0.019636015325670497	0.02658254206230218	0.33959686823255036
0.788417724945958	0.018742893319616313	0.010421048685706669	0.010866713037973102	0.008800829685410948	0.009075725454098654	0.01001703520748383	0.010945849698655927	0.015419153570937686	0.11729302639415888
0.28645254709091134	0.13988507612354525	0.0792150890639238	0.059209513466731575	0.05417483242001723	0.05286415099050068	0.056192865732130004	0.059513258686905254	0.06659926019314867	0.14589340623218616
0.17899881664694411	0.0	0.007658460974349572	0.0	0.0	0.0	0.009837663961066018	0.0	0.0	0.8035050584176403
0.1471782244110209	0.00629741780913084	0.0	0.0	0.009371256488752828	0.0	0.0	0.0	0.019349793690935712	0.8178033076001597
0.5935591384410283	0.07398658501020705	0.04199891680206641	0.031346081739782525	0.025521809773778277	0.021872265966754154	0.02309294671499396	0.023776194642336376	0.03059200933216681	0.13425405157688622
0.9057078972960841	0.0	0.021362015510319434	0.0	0.0	0.0	0.0	0.02756697449026241	0.0	0.04536311270333397
0.0	0.0	0.0	0.0	0.0	0.0	0.0	0.0	0.0	1.0
0.0005908984986184627	0.00015396651020340224	1.664502813009754e-05	1.2483771097573155e-05	1.664502813009754e-05	4.161257032524385e-06	1.2483771097573155e-05	1.664502813009754e-05	2.0806285162621923e-05	0.9991552648223976
0.6790974524733834	0.005968943167996801	0.0037571435712024526	0.002924074043219647	0.002582515536746697	0.002586680884386611	0.002865759176260851	0.003119845382295606	0.0053399756743697825	0.2917576100901381
0.9421282203114184	0.013356629942536884	0.009891328824132841	0.0049164741499378665	0.006863881637657106	0.004407729581411641	0.003448620968616298	0.003227608983928676	0.00530428763250294	0.006455217967857352
0.47083161460481743	0.026170506202005808	0.0	0.028524643441956977	0.0	0.0	0.0	0.03373707828652142	0.0	0.44073615746469835
0.4561593508668161	0.018581770620725278	0.009642860118130243	0.009692844706215583	0.005165074102151837	0.0053233586310887475	0.005506635454068329	0.011117405466647783	0.005619100777260345	0.4731915992568958
0.8329048628964046	0.0	0.0	0.0	0.0	0.0	0.0	0.02633739026087391	0.0	0.1407577468427215
0.404125	0.019616666666666668	0.0275375	0.0	0.03868333333333333	0.0	0.0	0.053020833333333336	0.0	0.4570166666666667
0.09652847152847154	0.008637196137196138	0.00539044289044289	0.00434981684981685	0.004033466533466533	0.003896103896103896	0.003642191142191142	0.0040126540126540124	0.006314518814518814	0.8631951381951382
0.6238603596846509	0.024276213810690533	0.014754904411887261	0.013079820657699552	0.00955464439888661	0.008887944397219861	0.011771421904428555	0.009846325649615814	0.015613280664033202	0.26835508442088774
0.3907783041429421	0.022426206053245603	0.012544035136607703	0.014224336925463642	0.01035631548082002	0.01070984432253476	0.01712743259036821	0.011042577350030986	0.01869127781960047	0.4920996701783865
0.0	0.0	0.0	0.0	0.0	0.0	0.0	0.0	0.0	1.0
0.7113885984897393	0.0	0.07037331678405272	0.0	0.0	0.07792045516075155	0.0	0.0	0.07153537616986892	0.06878225339558751
0.019335163667723483	0.01505234784130251	0.010727870382328803	0.013169242049918968	0.01324839915176916	0.014535743597648617	0.018685242199900844	0.02584271067246041	0.04164913406296739	0.8277541463739798
0.6498240059983754	0.03327432153791681	0.009913981629975215	0.02194822235644513	0.011780142877970549	0.013129777351967176	0.013654635202965863	0.014266969362464332	0.015175056755462062	0.21703288692645742
0.6540871078253847	0.03195674163617518	0.019739334224142598	0.012217407412032585	0.015705716581124	0.012113340909374727	0.01300831283223231	0.01282515578755448	0.021454350187944105	0.20689253260403528
0.5724529591173481	0.026374560423992933	0.014991416809719839	0.012587290211829803	0.009316511391476809	0.009949834169430509	0.009662338961017316	0.011383143614273096	0.015103914934751087	0.31817803036616055
0.031030223379345623	0.049820539587345024	0.04940464060089086	0.04207234146970384	0.03872019563888323	0.039518721692875236	0.0411407277400465	0.047175422033496506	0.05752298881647625	0.6035941990409369
0.6170978777663417	0.02722276161228087	0.03174391519399291	0.01832629811278299	0.019509715271498397	0.021630698841167917	0.0	0.027522782863786184	0.026443539750732343	0.21050241058741662
0.8442088159320057	0.0	0.0	0.0	0.0	0.0	0.02308140988250979	0.0	0.0	0.13270977418548455
0.4179634986369217	0.01574927684015566	0.018754292135766758	0.0	0.020976838074625935	0.0	0.0	0.021230724408465653	0.0	0.5053253699040643
0.8655336935976752	0.009792084731508697	0.0	0.0	0.01379718061233836	0.0	0.0	0.0	0.0	0.11087704105847773
0.6246353984365886	0.0	0.04919829324799573	0.0	0.0	0.0	0.0	0.0	0.0	0.32616630831541576
0.26308552571271426	0.01876265635546963	0.01337511145926216	0.010491754097950817	0.01174176451470429	0.006425053542112851	0.006562554687955733	0.016987641563679698	0.009137576146467888	0.6434303619196826
4.998167338642498e-05	0.0005331378494551998	0.0011870647429275932	0.001853487054746593	0.0024116157408950053	0.0033945886508280295	0.0042401119589483855	0.0060644430375528975	0.011029289260604445	0.9692362800306554
0.8451583333333333	0.02033333333333333	0.0	0.0227	0.0	0.0	0.02685	0.0	0.0	0.08495833333333333
0.9283181600383326	0.0	0.0	0.0	0.0	0.053811378929605636	0.0	0.0	0.0	0.017870461032061833
0.21350163511008352	0.06995355037597117	0.05516049074131934	0.02844466662500781	0.029677768751692393	0.03319794205253182	0.032439750880043326	0.05512299777125122	0.06582932366847882	0.41667187402362055
0.5922875686303914	0.08588900830646438	0.04902230331508744	0.04093245686387229	0.0283436226848959	0.027168887000424906	0.02557757837819824	0.026052471527239704	0.03257600373249352	0.09215009956093212
0.0	0.0	0.0	0.0	0.0	0.0	0.0	0.0	0.0	1.0
0.0	0.0	0.0	0.0	0.0	0.0	0.0	0.0	0.0	1.0
0.41736869734769894	0.0028581189744102528	0.0015915473006191203	0.0016082127173795298	0.0011499137564682648	0.0013165679240723612	0.0014373921955853311	0.0015582164670983009	0.0025498087643426744	0.5685615245523252
0.7195097590411585	0.015298181364184944	0.008860127346123434	0.007844687669066545	0.005992758749843939	0.005980273835781764	0.006546256606600358	0.006908319114403429	0.01174414249448583	0.21131549377835115
0.00494004935887565	0.0010154777115127704	0.0013026414905881031	0.0016605557659573583	0.001036286681010983	0.0016730411476562857	0.0018062185524448458	0.0020517643925237533	0.005119006496560277	0.9793949584028699
0.030636550650042893	0.024677477117324206	0.021758322298011976	0.018168719652866268	0.019280580332975205	0.020567340445910267	0.02357394498163556	0.030965528154644414	0.04824309355453947	0.7621284428120497
0.0	0.0	0.0	0.0	0.0	0.0	0.0	0.0	0.0	1.0
0.03784551203853664	0.07034518937327999	0.06230145678159101	0.04066414918376099	0.04370344773031013	0.04349527659698485	0.04553535370357263	0.02962275227218792	0.06042791658166345	0.5660589457381124
0.551545555513958	0.05715913959708651	0.03467568500700918	0.02793272850552623	0.020586608097371454	0.021381120553746063	0.022404419319547918	0.027703942196098987	0.03661412901052001	0.1999966721991356
0.9120201620461977	0.038087105038428694	0.0	0.025377517652204702	0.0	0.0	0.017562641894565828	0.0	0.0	0.006952573368603028
0.0	0.0	0.0	0.0	0.0	0.0	0.0	0.0	0.0	1.0
0.0	0.0	0.0	8.320817437105021e-05	0.00018721839233486298	0.0001996996184905205	0.00047844700263353874	0.0007405527519023469	0.004351787519605926	0.9939590865406618
0.026645337066013446	0.10899759208805125	0.08520175635930378	0.06270985910798943	0.0488622824339074	0.043863157280809195	0.0434257338299131	0.04522958482265604	0.05684838486598179	0.4782163121453746
0.20750857223803115	0.01487382248905295	0.0	0.017861085997358542	0.0	0.0	0.02178577529278932	0.0	0.0	0.7379707439827681
0.7269303044570647	0.0	0.0	0.0	0.0	0.0	0.0	0.0	0.043278986337556925	0.2297907092053783
0.9668943554522664	0.0	0.0	0.010443473452707113	0.0	0.0	0.0	0.0	0.0	0.02266217109502646
0.40717208162857166	0.04332247285575008	0.044301582407692885	0.02089878090444724	0.0	0.020598798403426467	0.01996133558875732	0.02233203063154649	0.022507020423808612	0.3989058971559992
0.0855467301981332	0.012374474678351125	0.01494433360684074	0.005418778713071294	0.011549787372288008	0.005964405163042347	0.006659974759570329	0.00732222365686344	0.015923129146865146	0.8342961627049743
0.8077448424629582	0.022649853831610684	0.01481672732724229	0.01092723229530179	0.008478599448641176	0.008366162226090433	0.009207359224433024	0.010556605895041935	0.014691797079963686	0.0925608202087168
0.0	0.0	0.0	0.0	0.0	0.0	0.0	0.0	0.0	1.0
0.6924916666666666	0.031025	0.015583333333333333	0.0153125	0.014891666666666666	0.0156	0.016041666666666666	0.0	0.033070833333333334	0.16598333333333334
0.7040609538393678	0.0029669639178904177	0.0	0.0031375747462684084	0.0	0.0	0.003599472354803943	0.0	0.004231980791717468	0.28200305434995193
0.4195271865643362	0.03275630161116363	0.021221219553838017	0.019247346306483382	0.016419793701095624	0.016732115417449206	0.013571419647950961	0.01946805365270658	0.03288955887680782	0.4081670046681686
0.5614549000162508	0.012692248394718091	0.0046627137077116035	0.00496272745834184	0.005329410931334353	0.005921104717299543	0.006837813399780823	0.007946197534053644	0.009012913091850042	0.38117997074865934
0.38750119788172843	0.022995162641089636	0.014387080376822342	0.010708021016053698	0.008874741153383027	0.009149733132783626	0.008591416083697559	0.009803880720145663	0.014124588032849042	0.513864178961447
0.36522198731501054	0.04130945048359441	0.0	0.0	0.0	0.0	0.0	0.0	0.04719415358492451	0.5462744086164705
0.6140645875561364	0.009543708352929914	0.006671855425096665	0.007208767059430707	0.003987297253426453	0.003912379350961238	0.004087187790046741	0.004028918310351573	0.00900263461290336	0.33749266428871694
0.9440430732586852	0.012067508088728248	0.011451224031746957	0.009856380830234563	0.0	0.0	0.00802002090368896	0.0	0.005363336928323666	0.009198455958592373
0.0	0.0	0.0	0.0	0.00036243355384846113	0.00031244271883488025	0.0010373098265318026	0.0016163703321057806	0.0080901834663645	0.9885812601023146
0.7320492558661268	0.07823726382245871	0.04262558953166895	0.03715039885909203	0.0	0.03187119749467284	0.029018927563185703	0.0	0.018268705511469543	0.03077866135132543
0.6385693708203785	0.022278861441006888	0.00820669071527308	0.017575684617332433	0.009327483073959843	0.00892897912420455	0.009036907277263273	0.01892893761337645	0.011174714924388027	0.25597237039281695
0.8095625	0.021691666666666668	0.0	0.0	0.024658333333333334	0.0	0.0	0.026825	0.0	0.1172625
0.18521830265423422	0.09559318932317444	0.07038586626519053	0.06440947239712867	0.053030618101361636	0.052153082188932234	0.0660480939587267	0.059555991781938565	0.08572402951182385	0.2678813538174892
0.3040753396116343	0.04714142845237103	0.032161013417784816	0.02828152346028836	0.024927077256438036	0.028785732144345363	0.03054421201766814	0.040836736394699556	0.06971414284523711	0.3935327943995333
0.1581301219268439	0.04939952695049637	0.03119794789792791	0.02296955160237191	0.020087947231661005	0.018630488373642482	0.021158138450263174	0.02514741155306816	0.034645879139183156	0.6186329868745419
0.2939158632705205	0.0	0.009353156690383004	0.0	0.0	0.0	0.0	0.0	0.0	0.6967309800390965
0.0	0.0	0.0	0.0	0.0	0.0	0.0	0.0	0.0006703780349179516	0.999329621965082
0.9790961087435587	0.007231796576560814	0.005627970722888053	0.0	0.0	0.004044973776405847	0.0	0.0	0.002266185102332421	0.0017329650782542043
0.3988714644707177	0.03090970465541743	0.0	0.0	0.03953208283150731	0.0	0.0	0.0	0.06617435623882613	0.4645123918035315
0.0	0.0	0.0	0.0	0.0	0.0	0.0	0.0	0.0	1.0
0.8708664957208032	0.0	0.06698941023677112	0.0	0.0	0.0	0.0	0.04358703253521596	0.0	0.018557061507209698
0.7403883009749188	0.044212982251479044	0.01885676193650529	0.020248312640613282	0.018748437630197484	0.011732355637030248	0.020439963336388634	0.017673527206066162	0.01739021748187651	0.09030914090492459
0.8296770376296371	0.03572961328683275	0.0	0.0	0.03516710625549486	0.0	0.0	0.04027550344379305	0.0	0.059150739384242305
0.9406413416380774	0.011178929487392998	0.01011724344669087	0.0	0.0	0.009859108017186823	0.0	0.0	0.0	0.028203377410651834
0.0010200640350402405	0.00039969856066882894	0.0008618500214421623	0.0010533722484293096	0.0018985681631769375	0.002406518417360241	0.0025938771176737545	0.003672230526144866	0.008447795620802645	0.977646025289261
0.42463344086290394	0.015925212766844214	0.00804804654613352	0.007468720564821993	0.006318404227829319	0.006993589903890237	0.005422324472563288	0.009039985996148941	0.01095717989113673	0.5051930947677278
0.8035705368289638	0.07056595921764461	0.0386849771119434	0.025027049521431543	0.01819392426133999	0.014240532667498959	0.01157303370786517	0.009001248439450686	0.006329588014981274	0.002813150228880566
0.28593436873747496	0.0	0.050129425517702074	0.0	0.0	0.0	0.0	0.06478373413493654	0.0	0.5991524716098865
0.8852368986004094	0.020440513238695935	0.0	0.022620612757742683	0.0	0.0	0.020669340478290537	0.0	0.0	0.05103263492486146
0.6043421743369247	0.02244831637627178	0.029097817663675224	0.0	0.016598755093367997	0.02033597480188986	0.0	0.02630219400211651	0.0	0.2808747677257539
