# Supplementary material for: Basal leakage in oscillation: Coupled transcriptional and translational control using feed-forward loops
Source: PLoS Comput Biol. 2020 Sep 3;16(9):e1007740. doi: 10.1371/journal.pcbi.1007740 (PMC7494099; doi:10.1371/journal.pcbi.1007740)
Supplement: S1 Appendix — (ZIP) [file pcbi.1007740.s010.zip › Codes/5.M5/M5_KL.csv]

0	0.00015509010041557156	2.659377509497663	1.7680645642501065
1	0.486927377341741	2.0009167014886997	3.249704545172782
2	0.05292010632000731	0.0223191159484323	0.08175082175823119
3	0.11911188808431047	0.002155250389058842	0.016494212560384212
4	1.8981151867984662	0.06330817557506527	0.1205629020945028
5	0.9755227906266546	1.06510506155083	4.619499610013634
6	0.6443497743592068	5.188310596614936	2.1836956029152153
7	0.37916695290339264	0.5616602005440128	0.385759904211497
8	0.3190738662166396	6.047324103818935	0.6188251227660738
9	0.5578410001328848	4.008815919660721	0.5671733092885186
10	0.6280781317411338	1.6489074946071796	7.4740870318655945
11	0.09370068359064283	0.019643155652669816	0.05207392908854455
12	0.03793777728234948	0.04469647562724191	0.009714064002882303
13	0.1328211335704484	9.11494072266858	6.31613139188666
14	0.9016056773266357	7.161266095347348	0.38930414235658567
15	0.5180977307621699	1.1902334474162166	3.0211127428855598
16	0.8963639191682211	5.073610298358271	4.436835996380756
17	0.6119531165677227	9.319648545148896	7.4871520833986445
18	0.31085490099307944	0.07122402760181373	0.24942609541323355
19	0.718510631160605	0.15742970662207734	0.08380236831439367
20	0.08174753205606998	0.0	0.0
21	0.8738418020576619	3.577471773531115	1.077509998724654
22	0.07383587047111734	0.0005472766256898179	0.024241811968482005
23	0.038835495048899646	4.778849427001086e-05	0.0014915278740908408
24	0.0013581302828769449	14.433133861205288	12.78147703402307
25	0.23127703544047393	0.42967558031324865	0.11414953729164899
26	0.7551755151902545	1.797091232492455	0.22650350539744551
27	0.1290757804491092	0.07208070128446636	0.13308321548688612
28	0.1858707556503223	0.056987740535887385	0.0025633734032914704
29	0.5086985868917832	4.181129063040388	1.9193654953966617
30	0.35345329197420156	0.487075633194537	0.8226347195809879
31	0.021463624843034594	0.04823361367590386	0.029619027799865374
32	0.5870930734861544	0.005974709153393305	0.18024792624067767
33	0.00019544175687837223	1.3015596919791315	0.39690231032078954
34	0.8073465696041153	0.8160872002788181	1.415467317640245
35	0.0035303026247413185	2.586261250606739	0.4485682930516601
36	0.01670332863703028	0.0012121945653064984	0.028232939431461282
37	1.429641023329453	7.201245353722454	0.35319446121966863
38	0.5099223662228215	0.41663497203339317	0.02735392452887911
39	0.05656256718408616	0.0008225050321411429	0.0014480995679637069
40	0.2517879644497984	0.5039769023494338	0.7727696848613579
41	0.907899758770154	0.9734305283778651	0.7442530623654027
42	0.6779233483782795	0.7765253869273581	0.06789154137521844
43	0.11050018987023544	0.01606226024779997	0.08736745022224134
44	0.1455923660323925	0.00028518297655699535	0.0714793500765615
45	0.0013263108300433143	0.011364504205696773	0.008830687742287329
46	0.006289397210578793	0.03279950508511523	0.042617556477181184
47	0.3435523450327596	0.8285965624902261	0.21514704074610957
48	0.08499563206661317	0.006518257515098266	0.002554745065764535
49	0.15294239313206356	0.0	0.04605421464770412
50	1.0113229566843684	0.07034505962511634	1.2036059844982712
51	0.05904902482451302	3.562801833267035	0.1610055775357624
52	0.2196580153799335	0.1869695225262172	0.05964354552640961
53	0.7993022197274929	7.254352901717609	3.6872641593414457
54	0.7560819224707752	0.6448489613413833	3.4594266574401
55	0.9779817085533806	4.414664066248379	0.6986551182078032
56	0.009846385767420203	0.04194215709217381	0.028223322916258703
57	0.01422896323226059	0.729295921535451	0.19176165845411292
58	0.8783329717521454	3.75431382017325	0.7300822009556421
59	0.20304595310353296	0.029773261289620292	0.0
60	0.02899908445805867	0.0663540271829013	0.4142428089505321
61	0.05699056883883594	0.06785161731357431	0.027496863710597105
62	0.8751455064688441	6.525035910929518	4.66011762843776
63	0.14878787852776776	0.2791105826863901	0.11898299475097976
64	0.0004747653479900806	0.23465760450502549	0.19541258178260223
65	0.04316293082001525	3.8114982434547406	0.9711367234037792
66	0.6612704207382374	0.49096027622976346	0.1944593055925774
67	0.9861977893856555	0.06687402985020759	1.8087153319201696
68	0.8500934113559655	4.295955407444431	2.25468177048043
69	0.5680174375275304	0.6042965335919646	0.18499600146155865
70	1.0018943503737856	0.5092506821629011	7.226389627672141
71	0.2152770348173184	0.0	0.0
72	0.9434046766870864	0.002693342418035244	0.0
73	0.0010152165412377944	0.6870816917575844	0.2476722193747455
74	0.0006927879585294054	0.00723248925256262	0.005199629760094453
75	0.5555500433983073	1.6534794026929722	0.6772748139610474
76	0.11352837308186382	0.0	0.0009265526737800168
77	0.0062528819827440685	3.477534807595357	0.5312435000198368
78	0.09848076478660969	0.3176359220958477	0.15008362740034378
79	0.781536536086354	0.8658215116159236	1.3966071139675678
80	0.012068138327588823	2.79461970724442	0.35407886658376453
81	0.5893653957950453	0.269693465813605	0.1416475791449688
82	2.6613847435688225	8.555291495227333	0.874910567808739
83	0.01751378230827464	5.437175910969728	1.8812218207799054
84	0.5170200739220832	0.5167826674409066	0.42369426338458427
85	1.9316033079096955	4.0071285661199	8.98886666028145
86	0.17092342222410165	0.0	0.004148479255280932
87	1.3760672323247776	7.174864272422749	4.612533856472508
88	1.9927827573843389	6.325234856660041	1.075852962047428
89	0.31270748405650095	0.00900717600868197	0.6137348394036872
90	0.5781267556680574	0.3534984856238429	0.27479238575934767
91	0.620973903065588	0.06135795445173599	0.07590963841484143
92	0.5044073249207195	0.16488153192183386	0.1653262515940087
93	0.7617183900954074	0.6474764634891094	0.5254253168615437
94	0.3154435607600637	0.000519860350216953	0.04021974983510717
95	0.20628423462351947	0.0	0.14810631779687772
96	0.4489127609099075	0.26723330065366624	0.25521800260047667
97	0.2712728197405063	0.04900384709851696	0.2240274654527386
98	0.004008134216036742	0.0661542818990895	0.21135700688801828
99	0.6371114872151564	0.017773665816869247	0.09743893637063301
100	0.14635340480657155	0.35833333145559326	0.350589860239068
101	0.00222510785903364	0.04118523869964377	0.035358901664645934
102	0.005054934812492478	0.00016918618765355902	0.04610939371338206
103	0.024357643994094562	0.50797396483383	0.17857420104968386
104	0.05377428891226067	0.034338482102634	0.027826494658315812
105	0.05512288936168906	0.2697245506471213	0.24422479740020833
106	1.0672567860921143	6.024861942547258	0.22253397776599912
107	0.025648896937130614	0.02223534938123587	0.04214424094974199
108	0.6873042204087998	0.05799200904065409	0.011554324831354736
109	0.15002379774068986	0.19615694489709365	0.21211746005702675
110	0.00633042822241087	2.616694269300303	1.9205230844289576
111	0.12610387127283743	0.10851683081109632	0.059502228230265616
112	0.4870838681163483	2.3309836726660738	0.6068632573137124
113	0.1541121988249122	1.6606055161042057	0.8942916106467906
114	0.1235832561084742	0.0014130693545237947	0.4410070924311178
115	1.1233136769877445	4.194839348387868	0.2599237988680022
116	0.001863663557419932	0.09196864422611739	0.15900222435546113
117	0.3817225380770995	2.4595933364007045	2.3923720870506324
118	0.30480851555719807	0.010279455708149234	0.056202875162269295
119	1.6119695691819989	6.270374467260811	0.1783815647834129
120	0.6891662202517205	1.5477604611357247	0.8465953240049147
121	0.34286094897289887	1.6304979915559596	0.6462723324490622
122	0.9515987483350119	5.657709729905485	5.412435529429154
123	0.7424244529017558	1.021820918924118	1.2729718894976996
124	0.003540876533999468	0.06818600928651518	0.21465671182105245
125	3.0321969299766507	9.55121690036892	8.441808213446267
126	0.8510180695503988	0.16706575001071938	0.01205908569089942
127	0.27749024325723914	0.06446948795531694	0.12352203600123372
128	0.2841191021324509	0.0	1.1833332280490483e-05
129	0.558176142963801	0.2462561939926409	1.1601778801979974
130	0.21546464381635766	1.3704846835037958	1.7350324379246875
131	0.13044295638772352	0.05899718841078333	0.10059020159879087
132	0.059636245264447274	0.10853708754408407	0.09127315251296683
133	0.2086033745855439	0.39351303354428335	0.2585237491671582
134	0.5289439515166687	5.231446103616391	0.5411948166444472
135	0.6331462965350096	1.2434651701973416	1.0623767161662685
136	0.7431338815073008	0.0332902157924788	0.005670843035363093
137	0.201880280653423	0.09900990102031995	0.7744599756737363
138	0.00023320900317440893	0.03586626228422916	0.009886555625983416
139	0.06348624822796223	0.0	0.0
140	0.03293136653188344	0.15380516790964976	0.09894586741208788
141	0.30842382742113916	0.010935706430750055	0.005619681738358641
142	2.7689794016902005	4.139598017593692	4.649830925079598
143	0.01853992118635006	0.08778503407354177	0.04449673196326899
144	0.000987541434883282	4.805348457405852	0.1066451874283566
145	0.4931371998034041	0.0	0.0
146	0.4022611119576678	3.9786573521276254	1.8267351016907245
147	0.8245586422163943	9.695744293268841e-05	0.3023687126004197
148	0.6858409603089991	0.13623749164538032	0.9738308814418223
149	0.0017359209273010746	0.13701340029399503	0.11741458139634535
150	0.41239925914268205	0.6121780319459685	0.47937314370951867
151	0.0002835916912262964	0.12721728044263558	0.03735638065687979
152	0.15229258775383875	0.005502213894831775	0.0010838482430037726
153	0.9844245869391921	3.6423514847689367	0.9721055541395542
154	0.30332883302061886	0.12667497810040207	0.16345770214616062
155	0.7790285835656939	0.3503085199460956	0.7560187317602796
156	0.021664228484911705	6.831881239613295	7.463585461696256
157	0.29224500320918134	0.17539070459243294	0.05020939289552322
158	0.9256945223239608	0.004142482089553394	0.1602163075987691
159	0.031320993021481794	0.014995928416195892	0.010380021260431166
160	0.9755583268390198	0.21935851934071932	0.397698636439927
161	0.0008211831135694712	2.1815342754104052	0.658134643558971
162	0.38558977785637655	0.14323026642831527	0.8026251092480559
163	1.8954082272097432	5.8661655249845275	0.11659908141633245
164	0.01626417914779943	0.317809240036699	0.4380869177183403
165	0.002529578234578828	6.988584496119683	1.1041848407351178
166	0.8360154437658736	3.8270997221254377	4.755533430572644
167	0.5418659904058623	5.832641276415128	4.075141762107832
168	0.005889969662509972	5.504103458678571	0.7901472169181094
169	0.4324691462336264	0.3306171358209616	1.7507027465720972
170	0.9270578027608021	2.8946340178666095	2.3140830954784324
171	0.5555579042370209	0.6895208824845293	0.4758716481930775
172	0.2808079296095805	0.008585012872689136	0.26433456729888705
173	0.5905994218951295	1.9271335989750409	1.0132812962613502
174	0.5277620842117023	2.8693021130680187	0.8709171104269625
175	0.3349085146633349	0.23842638940013677	0.18186182722240665
176	0.04990064734612036	0.004783395930225781	0.019608631422944833
177	0.8118088018010056	0.8965759062427868	0.0001607609054358707
178	0.018634392025813365	5.187722793206532	0.41843115388105484
179	0.004363317675659464	0.014724747821007295	0.011273867520404997
180	0.3450789126558194	0.0003650823264076321	0.0006709410155923516
181	0.029950675917199396	0.0	0.013301912845603142
182	0.7903921262765661	3.5229424080019127	1.5447773575168353
183	0.24888798199102513	0.06974933564691081	0.6360928724023389
184	0.0028037038848878343	0.5489685588380523	0.042777638275527274
185	2.4625085794582473	0.8395878857813314	5.578358771357501
186	0.0025349761064654298	0.01506460342913743	0.014054465024311388
187	0.4820046842354038	0.054464660945705665	0.20728186483830005
188	0.05660651519020789	0.0	0.008447698980234383
189	0.239989545391271	0.12503426129414985	0.06714549095958054
190	0.08547314416544327	0.35603931122978877	0.2655508307000101
191	0.40426212400501194	2.4943384550721404	2.014769977785141
192	0.002185972993977662	0.02153933536325624	0.004610149149859053
193	0.5198213995751984	0.07120529626700457	0.26347269428699993
194	0.03176435860359018	0.2736668871643837	0.09375601684954327
195	0.23865256211858277	0.0013744220637872773	0.29304069683263534
196	0.20539736494327415	0.03521948717935997	0.039085028720671
197	0.9731378200350799	3.6505302587627333	1.1926844973726287
198	0.03476202952734356	0.08378735444254617	0.07466401999678225
199	0.7802275744791242	0.0244454098035188	0.043852493997469974
200	0.2590415643212647	0.04462728518659928	0.0
201	0.02125223521222317	0.008407608257618458	0.002352571200087178
202	0.020739747238584624	12.999014872642483	7.940262313932448
203	0.33461932582815207	0.3070646514857471	0.060265265338626015
204	0.5064183737584386	0.00283357662803657	0.011252566679732835
205	0.7635726679557123	0.037017998048461884	0.17106794659339356
206	0.0005786073407205604	0.34932278569788633	0.012573217741287855
207	0.0034829326685848552	0.06116100681701182	0.03306111253342382
208	0.7793515603716022	4.869533802533832	6.810996019008789
209	0.9349098437412916	0.38696838626826263	1.814604005357962
210	0.422875071842491	0.0103158491827556	0.24298576928863647
211	0.570647042325531	0.12485731069335998	0.10518041631471632
212	1.1955835456338257	4.093520574328135	0.8499643604489414
213	0.8081997619748837	0.3514829106997871	0.03053036663506993
214	0.3164180350615653	0.255159223759324	0.5477254557635901
215	0.05627612334649046	0.32207402429075127	0.03083971471014174
216	0.36618373662587955	4.9472304933596245	0.5033384290195368
217	0.3734206611975409	0.11103520805540806	0.19528446853552117
218	0.34129010747376515	1.7817734236437128	1.7997814768695268
219	1.8358562802136382	7.812929416309	5.729617109017296
220	0.11901509672111317	3.4691142910253188	0.19208008902593754
221	0.013974286456362891	0.036209010105012415	0.05137030523320923
222	0.5896595105025543	1.7790248264346087	1.8073831934191702
223	0.7638325637197665	0.05276002656444816	0.1642163473286183
224	0.12382979688408323	1.3517577191189576	0.24853288847882
225	0.3470521377233334	0.004298743871485566	0.1899162193120291
226	0.10027063119584692	2.080137376663193	0.31970203589456536
227	0.06413980773909903	0.33615612919508975	0.13736352171421082
228	0.034853138196781375	0.6152768879744553	0.3202417016465283
229	0.054330356959775894	0.044836787007200875	0.01559982407106737
230	0.2246897758566886	4.470344378912632	6.6789480363166485
231	0.004265215544700567	0.03664811001935097	0.0308163994047908
232	0.45643285455081867	4.0156647307247955	0.5897937776647797
233	1.4610281129476004	6.473931552419931	0.5066911755170767
234	0.019403445112283146	0.02886321506929748	0.035799408124128185
235	0.36367010789996035	0.6649159665138872	2.5642614513180337
236	0.007398257176056654	0.018872979453138324	0.027417516634553357
237	0.015135446741795185	0.2691349390522855	0.3940990220015754
238	0.5545624857151102	0.3310093661069103	0.2920045364714452
239	0.25912041317478546	0.1350056110891128	0.17563930961995103
240	0.04049128672495034	0.09641163663186743	0.1267131846779045
241	0.2975434981076734	0.607517134241832	0.47816377603212623
242	0.3070217717169914	0.08810929693546739	0.1320888683342485
243	0.6918512089204178	0.08452154121611721	0.042639055767663095
244	0.0019304479069377715	0.46533604169791565	0.41326574249970804
245	0.010899906427691088	4.566788342160092	0.3802516731589087
246	1.3081860864076769	2.1968519388719048	2.040074024344455
247	0.940009304609878	0.0466229988787794	0.0
248	0.328130510326246	0.10918871958777203	0.11807906653314974
249	0.013552012307411352	1.09329097690317	0.7288040787261849
250	0.002041416531520267	0.4810396125425985	0.05621163036658333
251	1.0001648320865377	3.066800869601456	9.298377368922011
252	0.8035221236166726	0.2405123444854393	0.3924855299424846
253	0.003984872397213162	0.09192453391667177	0.018995494345276878
254	0.644218381553948	0.4171561952883643	0.9471654980077744
255	2.1255568230392443	7.163461097095649	0.020007668596189864
256	0.20142989100155456	0.8215058183767214	0.4470437814945454
257	0.23984084042665949	0.43448888937724706	0.14682355933634075
258	1.074981814311331	0.3734465282156563	0.981824472149917
259	3.203128703921884	12.480010273409977	6.787427119817363
260	0.4424042362130099	0.16201887854165192	1.8968356050981474
261	2.557483596388073	0.48886875456164147	7.74954067647747
262	0.13654690936853586	0.0	1.1718527193885668
263	0.8397525714702669	1.9410988611867488	0.5740409449868965
264	0.007458954886870983	3.0566876260504063	0.3117575470251217
265	0.7492634842362659	0.10594293249093956	2.6948081711673892
266	0.4991833721797072	0.09135672758463231	0.0
267	0.002518167609931312	5.939506473602184	1.084592216274405
268	0.00027448844924693374	0.12662110371990265	0.1079063929709789
269	0.08844108070282508	0.06561460775710358	0.020702435639503906
270	0.04428677926002979	0.19828116364072218	0.11681850718029474
271	0.0012988797436775054	0.3383374944144209	0.2877842995859159
272	1.0410568338957034	2.870609430313963	2.2063107339546706
273	0.09240621853791296	0.012609460179692621	0.004763752831875585
274	0.6025013247448998	2.3316732513070235	2.3173204361136936
275	0.17646944920483792	0.02968867355971275	0.3931231123256549
276	0.008953149047520629	0.02207442756622683	0.029549555886180544
277	0.00219052277298838	0.00722582186551328	0.00686915565467484
278	0.9540094168528525	2.995635110481182	3.101254094024697
279	0.540748690718616	2.2022413662890408	2.455547992090946
280	1.6356591410101857	7.612681929892621	5.366052635101423e-05
281	0.03186980407765942	2.6713354995410374	1.0598668797594566
282	0.5720800841211586	0.15358464079094009	0.27801740486262116
283	0.03359469080371122	0.0	0.11498615516269144
284	0.019890745560478047	0.0011712960233310242	0.002472220934084824
285	0.8218206021562409	2.198022071463182	0.34534084216411826
286	0.9958297196572181	4.340089333139337	1.6252455122720735
287	3.4392504277471767	7.493386526928911	0.050620853775573266
288	0.56454470795091	2.0764954703168894	2.7727869225501216
289	2.040271606688335	7.113546706203665	1.7575205584930522
290	0.770196304794238	6.573171376763998	1.1798317207113975
291	0.23794018435768446	0.0	0.0
292	0.16247178584507133	1.544362653127352	0.20337841884361563
293	0.2483084109362315	0.0	0.0
294	0.09758636159859008	2.9669818846052938e-05	0.0018792348727904578
295	0.4719893280273169	0.8838852089701429	2.2065808355362915
296	0.016660736708430064	0.01351151040381518	0.0
297	0.6408580304376483	1.2684480849129136	5.553735455041886
298	0.6033390446155389	0.36207507432379504	0.450938484914015
299	0.44716204548361355	0.3458225418623117	0.35244237084897156
300	0.11266792927131519	0.13886827317488104	0.16775361796219782
301	0.003118188622103394	0.5289054090716403	0.12065827871527726
302	0.4102399675321236	0.0	0.057287749095701904
303	0.7141587451177822	0.4052451594040117	0.15409457533110063
304	0.006362721439749704	0.13400310486463182	0.12409736510259652
305	0.00950134262194835	0.031373833819750827	0.0028792994078035254
306	0.2183950188283675	0.15863952842145906	0.4064004571644929
307	0.5917319021041281	0.8254175022645739	1.4678562093982046
308	0.005719364065542666	0.08812621933488969	0.008913275725222825
309	0.17960106563630746	0.01851192302374191	0.013808566097539582
310	0.8274398202163131	2.904751337622936	0.6031037045127188
311	0.3097557352663727	0.0	0.0
312	0.1392371286791511	0.04268169619079486	0.17527963125606105
313	0.010384859337984696	0.0790492767123934	0.12756822982615737
314	0.5697142226226893	0.3852339323861277	0.042571104570931495
315	0.13027419610164942	0.0	0.05157097464800309
316	0.018328809214034306	0.17189498399525638	0.1728993830131419
317	0.008539062815931683	0.022587177858791337	0.014073728099563948
318	0.001521940212624237	0.047411248266120656	0.05122876096616164
319	0.11514629460309009	0.09364728105600643	0.291684934262056
320	0.2569848998772281	0.0	0.0
321	0.011480805132585467	0.010304905904028785	0.0010428716645585305
322	0.3834544406068497	0.5057780843281878	1.0051979487662146
323	0.05522543076438234	0.0697374597246212	0.0784683433770339
324	0.6429067324818645	0.8599152425689598	0.4204286307556217
325	0.7090372372805515	0.3508199548595883	0.0
326	1.8813801470529925	7.185719124406892	0.8788956122043984
327	0.9311801347387427	1.3438239211247507	2.188778962715773
328	0.001979601729479268	3.7024272236585047	1.667646090001875
329	0.251037639417671	0.0	7.620864998449532e-05
330	0.009238551187609356	0.0063271669797251755	0.017590921278213295
331	0.6085024437358285	0.14764114529946215	0.0853210520455782
332	0.9869810234593577	0.06177786634800426	0.7085782970323331
333	0.8558115008701084	0.12424234892077143	0.08098380067027836
334	0.0010681062021013201	0.5531558392891415	0.24190351859141024
335	0.013008647079244724	0.029874563822274415	0.01713681075066259
336	0.0017847286993120095	0.7071116034394649	0.28271326336986685
337	0.42748344278157624	0.7808613422699335	1.6838197789759919
338	0.003590540037479448	6.798404394479549	6.93683038158279
339	0.3081430919895544	0.11683439238895132	0.10568836952627149
340	0.4637653373344111	0.047473160750970064	0.04504137408413937
341	0.48383337382515534	0.0036769303505520146	0.03626232225472967
342	0.00958076204962708	0.006122027565549862	0.5099486100120236
343	0.3526543030794479	0.8421241739832344	0.591639675147219
344	0.0067359876609659405	0.02471052703190791	0.021712484800978364
345	0.0955056111474607	3.611252763358599	0.8325793804323756
346	0.5313524713717994	0.02245499972760393	0.11827482836620043
347	0.09517388935075943	0.0019448248514484139	0.0003136173638853959
348	2.188729624744923	7.214080458077512	0.01510971837541405
349	0.8696078579980445	9.583606801774707	6.554086031837157
350	0.2664816777959414	0.9600470602598464	0.5596697084578042
351	0.729788947505791	0.05345891776956251	0.36696337157109904
352	0.9437644802380565	2.934154871369976	0.005297498995765372
353	0.3903014967323296	4.659016308953684	1.6223530791532808
354	0.0009568306477522881	0.3510747929582447	0.3415269400536525
355	0.027969759380249176	0.1544825252712259	0.06321150997817374
356	0.0002995798176091181	1.8493838203203028	0.02332409825730198
357	0.19411963030628795	0.013187884411837818	0.07402528898071599
358	0.04407315985678524	0.0	0.019715058082957496
359	0.4923444528183096	0.4165873501284736	0.40253523205940345
360	0.3441037821511917	0.7738995190422648	0.4279648265167312
361	0.0019227617485362471	0.0010954891554079485	2.764585010636651e-05
362	0.47319223732732635	0.677923062371194	0.0
363	0.8573825039253149	0.09273949382926412	0.017031832844113665
364	0.05508309734538585	0.011435502152868605	0.0435855018964809
365	0.7922159104959308	0.30846767925778407	0.24360012168462641
366	0.002637164059332559	4.422269029027706	3.913266831795904
367	0.6543276923524916	0.032549074091837105	1.4035420175172373
368	0.6934570234802266	4.925301421729954	0.5711005515878823
369	0.03164049360815748	0.5407466706315336	0.2557750544581187
370	0.7908872177159709	3.6714993972092693	8.38930162571737
371	0.29707274382220705	0.4965519075064739	0.09372286370162058
372	0.0004522191293710332	0.19235277776692214	0.09343527042444745
373	1.3959423060041785	1.7302172584983886	2.5684290082849026
374	0.1375274387991703	4.01815632026469	3.456900736938288
375	0.05133801886266105	0.37461325084739844	0.643048651178278
376	0.4891893396965255	2.514137956989821	3.175278242871144
377	0.13742622336790905	0.015632806545592223	0.0
378	0.07621762685791081	0.0	0.22615918100752672
379	0.0783103531955017	0.7469869706335736	0.16758935236934341
380	0.002030552988815517	1.138186290180729	0.19719615916430347
381	0.11546812896640853	0.288893686449411	0.15638167419915988
382	0.13300683820455528	0.01883328499773946	0.01751067089568359
383	0.6362401656121424	0.5058441355274839	2.5936864788231717
384	0.20712022278502867	0.020677789233860436	0.01374945818159988
385	0.5329443157628779	5.1166748838267235	0.3385400689427326
386	1.049454207335551	1.1493016718106457	8.746779045703002
387	1.4583490788019768	4.053536597881473	3.1746582098530434
388	0.00282003981469562	6.00544375300905	0.5742013869040319
389	0.007493057573898614	0.009856571052547702	0.00856639495430668
390	0.01597381459600724	0.03693456159743294	0.05774520004724669
391	0.19343361774573875	2.80203115342179	0.9261642881471586
392	0.4675946272450598	0.6227309200754925	0.31468865641591776
393	0.0005310726526395202	5.98071431163762	1.1077599325444099
394	0.33609516875009343	1.4998495525331867	1.5943554226300778
395	0.3247662122306475	4.946891469781608	0.279306502008003
396	0.8315845125344792	5.409227853055174	2.8324473443425506
397	0.0036943504196663	0.33654447779383884	0.28751434537616194
398	0.5543160726003331	4.981806559697593	0.8123876662152745
399	0.059910738428773105	0.7078837452618789	0.7412584240598142
400	0.010330637311683648	0.19057048132657653	0.16313086273919597
401	0.09332048473786624	0.000687676088671514	0.22374144564659565
402	0.25478893765625366	0.3851114599605982	0.5783374538551205
403	0.3286145773547637	0.04949050500175343	0.04835274009091345
404	0.13856675898601503	0.008275124106805096	0.06521449817239967
405	0.591248685940928	6.519930793216914	3.0130306194879246
406	1.0564950114175151	0.00987995305385064	0.06667039394163403
407	0.8508973327874629	0.48590177658358574	0.25030361029972215
408	0.6719758898591279	2.6590087613358895	0.927125560409885
409	0.008794154788785105	0.0009368913942134656	0.020757137362845214
410	0.23843179895940103	2.7856455595400504	1.1144484730433581
411	0.5379137127007623	0.9382575323106968	1.4835926177236023
412	0.010797970799467108	0.5793806316387986	0.28410526371726863
413	0.28122783615545405	0.012383611167215654	0.001902699476159806
414	0.6883027636624939	1.5606140121922802	0.7549707310693994
415	0.07882646338628621	0.030633935165972223	0.09634868239353467
416	0.06354085716404384	5.567781080397813	0.1903549797827715
417	0.9278425996513531	0.5021298513401644	0.935244330349893
418	0.9349009998283926	2.3695266076402515	0.5262535623545428
419	2.1767705735641707	0.0006707934582002922	0.14618157381697366
420	0.007504268944905537	0.018937586330647592	0.0
421	0.6826254146978329	0.0	0.034819133867204935
422	0.8694122273242192	4.7025776435025035	0.19521512515211856
423	0.7785763607309694	1.9015865985195863	7.5011029051811855
424	0.742773596718181	0.18090016980513013	0.13501644738330798
425	0.3794594239379132	0.005824801940065804	0.06655921071374807
426	0.8320141629324307	0.4698795170668557	0.20633640805202685
427	0.20798581615382578	0.02288021811235973	0.03074761104337828
428	0.33151069329596367	0.003731975390965812	0.20989918025776297
429	0.17111124083172113	0.024466108373127345	0.014372245349912154
430	0.0039019342956429642	0.06284493889122345	0.04338365544735781
431	0.025338462444789503	0.021409858734434142	0.012194280444034242
432	0.89390343652817	2.2689317033825853	0.4083325923747261
433	0.10253317828941931	0.13148411074458782	0.21473494960170333
434	0.2818766881638344	0.6114233105807952	0.6342312634021112
435	0.35250999623932044	2.0893776836679994	0.48339701538633784
436	0.09298095848464952	0.01640036181000974	0.024059846800113346
437	0.24660005483664826	0.07414106569853361	0.4679620005099636
438	0.7363861096016606	0.5173921818304642	3.1164599332842116
439	0.006652806442174268	0.1752559755021534	0.13156747492183168
440	0.7751050953835377	3.470212465805865	4.233729297100136
441	0.06628931943222591	0.011441951772867363	0.042419342902158666
442	0.00859843400024117	0.0161760835966857	0.09748267379253327
443	0.8175439949720175	0.2629929864977886	0.14578707226609472
444	0.03561810203240104	0.0	0.0
445	0.39694396807685645	0.0011171444510693323	0.004206483673837611
446	0.020070566828297595	0.0984936952971843	0.020005335610223968
447	0.4456964287776032	4.213731073002714	0.8366852201803214
448	0.47065635624641255	0.054166653649309636	0.0
449	0.5007572157182012	0.037267672640903304	0.02128370666858184
450	2.075794407591618	8.202214045319092	0.7021825469283297
451	0.11881819046766562	0.9020997979850757	0.8442347600065914
452	0.7945835690041751	6.8512824925023565	0.22571543664476562
453	0.12216096745689196	0.012464436698870172	0.0
454	0.00809032982821249	2.8015614246715774	0.32665620071120827
455	0.9790068158376548	10.678694372393723	0.014074614303894928
456	0.0006111085021725006	0.12001205368019105	0.0705947731455422
457	0.0004648543755885543	0.49853364168817255	0.2585366442083528
458	0.16142047394612838	1.5114724962349817	7.640442471906045
459	0.012972424336610652	1.225692499309798	0.8671913554316267
460	1.0226337051662546	6.6665022871906885	1.3959426575323113
461	0.0010124405644184654	0.43260659045208943	0.28404742358697843
462	0.005069194464208136	0.1283361163557722	0.1310691459381256
463	0.3729041362690648	8.080211728273134	6.492232661334217
464	0.06774235167477222	0.12707769086178042	0.10256831152539772
465	0.008609957939564629	0.0	0.0
466	0.017546839881094248	0.0010263106198447058	0.0
467	0.0878558441642763	0.7627376789719624	0.06535535884060382
468	0.6981335912113645	0.5969000223724705	0.33054647276980614
469	0.3119356323964184	0.2502553197827275	0.15142713589829893
470	0.001972440894400674	0.03413684051795274	0.018677786978501157
471	0.7491972244369273	0.0814453398588669	0.056971735432774236
472	1.3182191429572847	7.08477027512413	1.9022297695750374
473	0.7443166146964175	2.352329845077205	1.1644161239331954
474	0.006703917698974819	0.10982110356289174	0.0932152568452172
475	0.5405639008627339	2.037970866639789	0.12002524127583344
476	0.9316979626588922	3.836743133775079	0.9974880199629492
477	0.009422378906870803	0.11447191468748602	0.05048662978087698
478	0.6594476277504436	1.3667281709612884	0.2747915029878708
479	0.6098162462797165	0.2525030392740923	0.09198471574243755
480	0.6653871696031265	0.8040505374522802	1.8506936115147543
481	0.1512020947563984	0.0	0.0
482	0.5579280732909639	1.5682899001794173	0.8317115346308833
483	0.5641752704607255	0.18112138647572798	0.11313239787834403
484	1.418494830251263	7.385811227718345	0.3167144956448225
485	0.09114045233196355	0.3936074352203045	0.6626527895330271
486	0.0006263250984164582	0.2631004652979937	0.20635318091474775
487	2.8058970704704413	6.9055027216344484	10.790107719229379
488	0.007848719783685985	0.000964647037211115	0.00045174592728040896
489	0.8164248691946708	0.11409672744073132	0.27438129829460867
490	0.08574591753748717	2.3856632005542204	0.1443745528285211
491	0.20085272224572248	7.936715631693516	6.342053849492658
492	1.802895044454285	1.2134073542575792	11.52933056595605
493	2.5951794850929417	8.084210212259482	0.15599497805440163
494	0.005372992885744866	0.004437558532726036	0.013901854780210499
495	1.9013219690476153	1.0716577064494694	0.0
496	0.5982589502191666	5.912804852018416	0.9562433031226413
497	2.6043786446179613	9.60735837452117	0.3101545828229524
498	0.6569528753223746	0.6987265988243143	0.055607705050584155
499	0.8106318257960292	2.643580937137032	3.662926275895835
500	0.06916320897461763	0.27684913560446806	0.3023483023136157
501	0.405561792612961	0.026709899600606025	0.37145713967333066
502	0.8136244770031719	0.999017327900285	0.46917912890583163
503	0.36684526157422936	0.23500419825040722	0.19076499746544034
504	0.12923003598482694	0.030051660581576985	0.008622065273672704
505	0.3297145430906968	0.4697111662717425	0.6554609155302364
506	1.072116784245978	7.876176183233667	10.913565448803773
507	1.5475358655706684	5.7891030896539455	2.035393309576759
508	1.487571105816953	6.618969847790077	5.3110739497617105
509	0.3933007531753573	0.051555306872030256	0.046818649035618276
510	1.1101677793538658	3.766578335681663	0.1812072609666489
511	0.24404975941914037	2.317972724853472	0.1458704358188093
512	0.08160255177754895	0.029750594152632454	0.03463400846374062
513	0.0007593228547172065	0.022539361835189772	0.01815257835733175
514	0.0074356968372836715	1.8914581693817079	4.157033727549991
515	1.0018580155382215	4.612913112879919	5.609868245321691
516	0.719849544543951	0.22599756046326525	0.005187105284482895
517	0.204203052223337	0.0062770493760676	0.0
518	0.8462801919187355	8.085157847386796	5.714707505903842
519	0.29752735952188764	2.9110443047073837	0.49881472289031176
520	0.005670457077191198	0.26924817579761556	0.3765791683206198
521	0.12745719666649347	0.12481804823625701	0.05344275778183625
522	0.723301754400764	2.0250891449994874	0.15420919372320374
523	0.0039696007159001154	0.061299455273193484	0.0
524	0.8484506090760066	0.03989784348105558	1.4464792182407957
525	0.6818595072176648	0.6259751900543029	0.9368851029302468
526	0.17030504821012635	1.0724077049559875	2.702447571356549
527	0.7769115078052521	1.9224602399248159	3.5069266932762715
528	0.880848112332398	0.20337357589232416	0.6126760171007481
529	0.1817583697970519	0.0013348556706485044	0.0
530	2.2082346962179944	0.0	8.743882734040563
531	0.1617016165961216	0.6038045071836247	0.016460778759862772
532	0.5689554259658771	0.7203479312807511	1.981701669735727
533	0.001227529477893504	0.3811288762565568	0.31736098051199474
534	0.30989534298231314	0.23090293205833615	0.5923368667412529
535	0.11598598926339837	0.0	0.25265569224844797
536	0.4315724237755504	0.2583628355913963	0.18945027324226482
537	0.5366908676336584	2.6716070158017473	0.9991979822436172
538	0.006535140170885774	0.006222588756598445	0.0021533877887473848
539	3.184483182367614	11.052016982853967	13.395753208836704
540	0.0038862527588719616	0.09271123288520189	0.08920849717892688
541	0.042798582380154784	6.6130511432108685	0.8904648100834525
542	0.49934139221589796	2.8857416621140946	1.4417997087187984
543	0.027140967707852508	0.3435597733482962	0.15231330579090005
544	0.03587552081628075	1.6581846110755962	0.0011080941166782383
545	0.03976046988253998	0.0	0.0
546	0.6285265957398789	1.1552449062851953	0.46837384181537445
547	0.7949127530115083	0.2254357189410913	0.6397880597461465
548	0.006409548112067259	1.8602022654351362	0.9269932869657648
549	0.02615767980410747	0.02098839002593825	0.0008586052643026135
550	0.394213473217943	0.22060398169948037	0.08727508118694513
551	0.0017783274867832952	0.31495276332033717	0.3148042408551688
552	0.8708467583912244	5.4308999458786165	2.6448457644250114
553	0.2451935356577169	0.0	0.030896592743473547
554	0.7109437655627765	0.0733699776398399	0.0011706458355745268
555	0.3005392136555667	0.11645753194520833	0.04367343203583833
556	0.26389637372443675	0.013234966258010529	0.009474591552519153
557	0.1802596411013458	0.4078602168975746	0.25495100524884146
558	0.4474365948092112	0.012467421934375554	0.021753955333986774
559	0.9404392473391787	0.014976701115872978	0.7033595956785152
560	0.3084153845156139	0.7686527817438301	0.274457541886912
561	0.18478663359243083	0.0	0.0790027854830706
562	0.09074783816415737	0.08259178525140408	0.06133603765039897
563	0.000860915389910611	0.338045900893893	0.17124225868765175
564	0.003305228209515272	0.0003394511086487216	0.004570146815377409
565	0.07165821692746493	0.7139705168595678	0.25156108686451345
566	0.7696278845635224	0.5283358752174783	2.982018476819364
567	0.6555620846857112	0.00413550437560432	1.3554570141980142
568	0.13480882795895316	0.0	0.041012593641276546
569	0.009182066492850853	0.12112102016279558	0.013080114905115847
570	0.24934525676011204	5.8932758722274805	1.5329846006133654
571	0.4911161938197803	1.9064515961998758	2.191650901499634
572	0.12500208788408557	0.27062326852826213	0.21986096085501003
573	0.6554361024270313	0.31754632648523656	0.20975926615486293
574	0.009090158318750614	0.062298734828150605	0.10488137452316432
575	0.06502071790731273	0.2843921386698558	0.15972548869661474
576	0.5886624812838795	0.07413821254685897	0.15469437054557744
577	1.2526113997796702	6.20501918184042	0.48925346409143977
578	0.8575034678959479	0.0	0.9414034144778867
579	0.02232057003988538	0.007152477308751094	0.00900915340880614
580	1.0850578163612934	0.0024320434992085383	2.0197541627013433
581	0.37882219175119203	1.8570884978337099	6.272659381437958
582	0.0767046708007212	0.010064670120713902	0.02663937516098311
583	0.5331436165136789	0.5628789762931837	0.9716143548381597
584	0.06171988914324064	0.0025432604199039474	0.010100847146060875
585	0.6647135536534075	2.753271192900835	1.4276538521739688
586	0.005250257664016163	6.7032863549557575	1.273570125190788
587	1.1941522809254685	3.512015238138143	0.9254413842581941
588	1.6271601017028843	6.337280759720713	0.42936846132180156
589	0.08713928586826997	0.019089887030856463	0.011459185200244887
590	0.7150181674428434	0.5050670027355648	2.018586203788967
591	0.02799298418274422	0.019301743524370685	0.10991270716602558
592	0.8273396097326237	6.080662392982584	0.3178968109775444
593	0.49547754409578587	0.21634513674931796	1.410944311209731
594	0.5117216578883967	2.1847398175305837	3.521680891822315
595	0.41224076464349135	0.08454616490508747	0.48934907810967776
596	0.10314726974328037	0.2937508749102525	0.16504868052058153
597	0.2456548424361985	0.0	0.0
598	0.003992729245533698	5.744836002918877	0.4803412692973867
599	0.011725674587136763	4.987093026705821	0.46286147832547553
600	0.2215892435826619	0.0	0.000881927209528082
601	0.23438545759818583	0.025850757782709097	0.010387557493866481
602	0.09709644812005966	0.01571327819737894	0.0
603	0.26178695277765174	0.0	0.0
604	0.025813686847022142	0.008028950455460815	0.06459283258849524
605	0.6563572075164077	3.571852242055697	0.026386375582438643
606	2.6096000259818997	11.031338039409784	2.5304071008052755
607	0.6960817176766244	2.1971027944240458	1.780589506447196
608	2.882132944551693	10.921084814191437	11.258073360275583
609	0.9701109641006971	2.0341623808576736	0.8030632196636176
610	0.3961525999719645	0.03481783084518696	0.6709022358282921
611	0.07511195367794003	0.06679057902371871	0.06312870691162255
612	0.6560626707866466	0.41997492340485854	0.5789104671771138
613	0.6826115693939135	0.9294974420613026	2.585928406625137
614	0.009218105000448049	0.00018008019136317595	9.684246853891316e-05
615	0.03308835242552459	0.4115197498931408	0.22197770552706209
616	1.4017255905773114	8.511829234815615	0.4301709801651671
617	0.0025141226099857153	1.505139821590144	0.8982519037888133
618	0.04948331866869421	0.001979894668477264	0.036809394008933335
619	1.0729217084267255	0.0008478641426680844	2.6729019801224756
620	0.002269640937184436	0.3792553270839991	0.24966644908780208
621	0.4818649996659785	0.592096258782363	1.6951915471400296
622	0.011173424679281493	4.668581129607824	0.30155466099714967
623	0.031198085875367675	0.08626255084596872	0.332651506080189
624	3.210659929932227	7.164849848878489	0.08533649221803874
625	1.9671125697724479	7.594661074408775	4.05141354041831
626	1.8712112160147147	1.8268000708301526	0.8117690757728248
627	0.00800637628646077	0.14276444047106432	0.0035533057086730648
628	0.26039543549699173	0.027735140508436923	0.029718070978687797
629	0.5174833012513297	1.8473906549900938	1.5819172568183588
630	0.6962099554934189	2.4683001203996104	2.5395611886259406
631	0.035345048793378304	0.01802385399653951	0.2544628024224464
632	2.979974235281097	5.6468875340291484	4.323009701274116
633	1.0398105881087678	3.7465540989143054	14.84907494955708
634	0.8441973630917704	5.2740490282521835	0.3971918630080573
635	1.0725429582256392	0.022490586615389566	1.060759051972307
636	0.1979132136628541	0.04265218719182005	0.01644438316025642
637	0.9020063342005081	1.0357950110794232	0.03041790129586553
638	0.0038036400699173623	0.014676400472656885	0.01278835716965655
639	0.6848274918947932	0.21860805289921625	0.24461961594855125
640	0.0029368710257562597	0.04281888448965725	0.035432891010854575
641	0.4398723568122855	0.7840631807337125	0.8353454570717731
642	0.022579068728324457	0.21071598107940692	0.18769412067345065
643	0.5106672878904052	0.12212651155555056	0.01927273334264207
644	0.004519764750661478	0.0037715541845004335	0.015319338442757
645	0.3302709816857064	1.7898385158454684	2.1000274692578302
646	0.8233273236970001	0.7351334526167008	0.42669787288903976
647	0.4614731655724322	0.12454335402777517	0.9550915042862873
648	0.31827712032861694	0.038806827262414655	0.08597211832212012
649	0.26555522553758143	0.27742533424468946	0.19586875079091234
650	0.023107296524505903	0.2000532987868224	0.2586767288847951
651	0.27179319864325757	0.004905865607221517	0.059657532548738346
652	0.8781728563388411	6.411093462632156	0.5314113672615309
653	0.08431936736266557	0.004955825889235681	0.2098049503022531
654	0.21273838097270706	0.017618710728149408	0.0071007373463928165
655	0.005419888974943474	0.6308396224774346	0.6240192947386243
656	0.4451054072014466	0.07933712635796593	0.015241755558634388
657	0.6044584988622591	0.020384978978942325	0.39052234697923094
658	0.009947348265672791	0.0038802266231658684	0.0016285391266382524
659	0.10016924448846362	0.0012795934421068232	0.007478247048703247
660	0.976457452260635	0.3068105600575039	3.708730431350449
661	0.6936000990305836	1.9358541911436848	1.4508711137372061
662	0.26048809220354796	5.435871432891798	0.33653479591456514
663	0.07820774601604429	1.994268155369844	1.113567007979993
664	0.00021711940347919102	1.2658427005933839	1.0286166760013011
665	0.0009297682128867162	0.04768244512963856	0.03202617704128578
666	0.35452561247573333	0.31111902677319175	0.08779388956443894
667	1.0797926987149373	3.5741430003649364	0.9148902012409358
668	0.18557242641877764	0.1184249180070007	0.20698381576461924
669	0.9651866596158846	1.4988335819299348	0.00013674589517776077
670	0.04355892067246876	0.023849846807089216	0.014061946891372475
671	0.5418134675064032	0.31391402557139997	1.033035070719493
672	0.24939099636104756	0.002047174985004019	0.0006991373118769989
673	0.0006343975988654348	0.05952647034434738	0.03735154763397443
674	0.04151049183787403	0.3306517164861328	0.06193956016304162
675	0.03679004835549375	0.017390345637822553	0.029235820147113373
676	0.5021061165399824	0.038299559216564916	0.0
677	0.27124771508205436	0.10520225264804306	0.12789924326197555
678	0.7114120112691446	2.145584916660117	0.10479515827735324
679	0.04074607069078957	0.05641051063988841	0.08167972502050072
680	0.0015029545740433267	0.14375648764855045	0.05064886474427177
681	0.06990480071560834	8.78469562464765e-06	0.0
682	0.008935952635052442	0.13421205481258425	0.0
683	0.00285639984147697	0.1685844409691633	0.0906085991268181
684	0.6924923560246861	0.30365049899443713	2.848818298305703
685	0.10914152974760531	0.031863471291642735	0.0
686	0.274266466133206	0.27790634746621584	0.2683481677893179
687	0.9675498765039887	3.112962184733662	6.638073988066156
688	0.003893176593482774	4.560372281105452	1.3781443443910044
689	0.0022163575854181	0.013986238645182673	0.023303969005634265
690	1.015450876036274	3.168066618605298	2.3250716432093106
691	0.002274320969511221	6.552399199602089	3.2619347119856976
692	1.3720344496522794	4.991792553177611	1.3594924207227417
693	0.16389823207522414	0.0026380231591350955	0.10319634050038988
694	0.06020476455917033	1.6380929405319153	0.8702652442060257
695	0.5619888772861579	1.0949552615911304	1.4027825650753065
696	0.4215881273023583	6.193031337212335	0.9282906087365127
697	0.27559045735675924	0.1721347956856917	0.016458492287499724
698	0.4464305155197943	1.9977840513888043	2.762872185020945
699	0.7058397289675487	0.20151100921340503	2.3422452020747286
700	0.3492720195410445	1.2594316964626213	1.0535042524277367
701	0.2847042014046093	0.14213912393792988	0.13618308552473785
702	0.3776950918866102	1.352875943078033	0.3734798283742141
703	0.12499912377640447	0.3453545366904262	0.3908796104841374
704	0.05516512200168885	2.69993336794367	1.9024143746293074
705	0.7882874670842143	0.0072509192171860675	0.007160353810771006
706	0.5925032651757514	6.649732876024484	1.761861774758047
707	0.797491251652932	1.5291953120599184	5.970177110473861
708	0.5330936697341694	0.06487066635542424	0.0039558183767480146
709	0.5077729999377394	4.9698808065189235	3.0090507896926906
710	0.011056044178526257	0.7845435796167213	0.46140989480745176
711	0.30795173219299654	0.16240594157635357	0.06956496166929249
712	0.17720414710682267	0.10270230932603298	0.08222020574306206
713	0.010257359465359609	0.13176364437762242	0.07401105995758854
714	0.13870556356243857	0.048973612667074416	0.10960778784478209
715	0.0012544735598858992	0.01843430555048367	0.031040322974570055
716	0.9577119522070986	0.29612988568845755	0.6628001033322041
717	0.5056224870329813	4.1160832583430595	3.608435295782705
718	0.7654446226625932	0.34184231769545437	1.0547950571990838
719	0.1808461832431178	0.010121398482686549	0.27535796115374656
720	0.8878917320729136	1.0469617161216989	0.30159073881615567
721	0.008349811277569584	5.358728401976383	0.4164405203416442
722	0.1971378603766654	0.07947084766773639	0.02801864149718053
723	0.07705291939461639	0.903301907792444	0.16804756175569366
724	0.010143939020988035	1.3266658436537693	0.8433345633491506
725	0.17169548194472772	0.07367239928889219	0.0
726	1.7176336608924814	5.479199452510814	0.1396254898379511
727	0.013854388469770332	0.000735958581778529	0.0
728	0.05794608499924182	0.5652500084097904	0.201577433050544
729	2.7740675130831245	8.002414149581636	0.22262579360631954
730	1.0112611878024933	7.721169195480301	8.436622765263014
731	0.00040360195388404636	3.711863137390835	0.9392469785247423
732	0.004970560602986812	3.6836131324566543	1.060641250546986
733	0.5412657625793168	0.6462989616501125	0.278697709021609
734	0.8319069338479432	1.2944322192462332	1.6278999154369362
735	0.14010256324866677	0.030421793582655773	0.11453851108755102
736	0.4729311978700108	0.05385646351268544	0.0
737	0.0005895905718688935	0.006964358458128826	0.005808872549086724
738	0.4439777667312048	4.5685495215413265	3.176672857594137
739	0.3174327691892076	0.006729923566341963	0.025270301545874462
740	0.03419950657504856	0.0003340312166140284	0.0
741	0.06973796891014071	0.0	0.0
742	0.19992428458839828	0.0409161220467418	0.03411192721347921
743	0.000981245916536525	0.44809018484950314	0.05416363299539627
744	0.4056094223576746	0.15562490914896215	0.09055639057613105
745	0.02871502117829735	0.2813567161173758	0.2997670557116456
746	0.6359190921508401	2.7064521326550306	1.9206651211627455
747	0.24514642510015885	0.056682194276139714	0.13671240880312188
748	0.6347089356923166	0.6832754321950228	0.568579483708926
749	0.5698818659367544	0.29599631741390797	4.613412854076287
750	2.4783194898531002	9.043554108374542	8.726555192038617
751	0.282652869140342	0.035671662383304215	0.026671045546726717
752	0.010097985495698888	0.49081335464218656	0.4529646775691324
753	0.35751856529576714	0.03985310611075693	0.00034038037244787727
754	0.5469280547411918	0.48553145661069685	1.0451551162330042
755	0.06330212921988594	0.0018277914029895498	0.03205395409577595
756	0.5365483947938383	0.6956424250317198	0.3451100254905177
757	0.015422305879222484	0.8683490307932255	0.48279662968960435
758	1.3846189163489366	6.291067103252324	0.23311177040611256
759	0.45210371401421223	1.9893473788898128	0.5739929020739559
760	0.6246143061857783	0.07150453460451835	0.0
761	0.7729256900767556	0.6576337377022159	0.5800514562278716
762	0.4557929133624882	0.07009811605455041	1.3346250457013273
763	0.005080165722927229	4.948842485051789	2.256479241943167
764	0.2442785763809348	0.0	2.1837515029870898
765	0.6781415834758816	1.5246036482837577	9.98754600526926
766	0.006841637258424096	0.0	0.0932267919288142
767	0.0035844871296162777	0.02198134689007177	0.018293739598332644
768	0.3225813157314677	0.1548504265083071	0.09475903059020505
769	0.08867651615903732	1.6059455236032336	0.4743161241178859
770	0.25708243397714925	0.23133599728710957	0.1984886733253301
771	0.4617273534277345	0.05330839786071011	0.5552350608650294
772	0.008012313540127334	0.002144950822531789	0.0019584429863823173
773	0.010653248671444716	0.1954694337106391	0.06888154355624634
774	0.6066677294142394	1.02607956609459	0.7932518610118285
775	0.5147726214404835	1.997937200850951	1.4037439435862453
776	0.6189131800904891	0.929808517210508	2.403111860597216
777	0.9078617458479137	1.3264254609265536	4.6584752664603055
778	0.41119791232627667	1.5209176178240933	0.8363987096394558
779	0.006909922179470148	0.013526640075821973	0.012630403586842254
780	0.0032950271663917882	1.1930037157748135	1.0521975649042734
781	0.007549594401170492	0.009516184744873703	0.12132034315478873
782	0.5848917458263522	0.7638675799703012	0.18428371070886113
783	0.293891480490428	0.1595786488535683	1.0172236327347863
784	0.13553255399193792	0.02188669333651418	1.056356443659059
785	0.6806436581856861	1.2792260043656414	2.300229517425865
786	0.08452577801456618	0.12704414809078365	0.10294622043014426
787	0.0006808016046138659	0.4610765884455903	0.4730091725493043
788	0.1395623699082184	0.06318862598057867	0.06693653253258292
789	0.3342682379564894	0.5098255657326303	0.4721025073916294
790	0.05013215853880247	0.0010785756359885993	7.426732438298027e-05
791	0.6046235073615334	0.3689062418789979	0.8034447218488596
792	0.5493340576343988	2.453654777746898	2.8834696239651505
793	0.28875672743025144	0.0	0.15356729108258704
794	0.6089735593235026	0.3716821994353435	0.3008237490208578
795	0.5473938655542393	0.652516673902155	0.4941835454660138
796	0.13042818791420113	0.00035386901947346997	0.0
797	0.0771599186745421	0.0	0.0
798	0.3374613801087055	0.08936635360597572	0.15346500982838124
799	0.6334344749623305	0.5395021931479111	1.7997546834037514
800	3.645231874922433	8.42885441378095	0.042818162230057674
801	0.40976188302686367	0.02664067055424368	0.27573240622511824
802	0.059811147578442796	0.32340819631146445	0.13291005307124737
803	0.012053100963922286	0.0027974333006514094	0.0068139060379990846
804	0.09227963972341832	0.17163396609514772	0.1275944342728184
805	0.012229805295348428	0.0	9.102744992104081e-05
806	1.0334381725908641	0.1496757345453557	0.16169907626706054
807	0.9501714329176074	3.5719444778722664	0.1982800829661759
808	0.05781633172896551	0.0	0.0337630579403574
809	0.13799617437950107	0.0	0.00010937273067161444
810	1.0215082108270677	6.493000454669816	2.680765888541272
811	0.13963541600407098	0.7018778891150077	0.43880314990650265
812	0.6230427100529304	0.21579915729508753	0.4198659661763992
813	0.617029056454603	4.05033792193435	2.2540752067612027
814	0.7960838131336075	0.8960154998227075	1.243927022304526
815	0.3541560209281622	0.014742361081685421	0.3100630208614933
816	0.8431739688650585	0.018055973186649362	1.8301060200456298
817	0.4672057429821193	0.2530351735095908	0.10876943609696071
818	0.050811141864167936	0.02056274130842926	0.20737791507693265
819	0.5178930314654068	0.05082933300438546	0.033924458441894234
820	0.001084238891670121	0.033186686263882714	0.01680145569475315
821	0.3392561353776406	0.7573596907854321	0.18214507768376076
822	0.0014175738090876915	1.8309659024558556	0.8593824428900358
823	0.4664842447694008	0.0157633908082376	0.0005081848367351086
824	0.005263479413310543	6.336901908090753	0.029706821386847646
825	0.36120770578090705	1.7818018603438281	1.1756353630770444
826	0.6333569271310324	0.5642133516431962	1.1285566019538265
827	2.732880871755344	7.593519657959463	0.2034782927430253
828	2.9007183121179168	8.190056409351806	0.006400624888082301
829	0.004564792709111004	0.2536995873572759	0.09288723762980779
830	0.23143777181149966	0.06185878391918146	0.23770549056264562
831	0.5200528436607079	1.2017272442197093	1.2059134719901565
832	0.00850543935462331	0.02880495092067275	0.0158131854978402
833	0.21422366723323805	0.009325706945503871	0.014991133114774818
834	0.0028527268592254545	0.05170301806122279	0.0038871210264450617
835	0.0010761521553372543	0.3165077877892002	0.08496518631535363
836	0.38958734454700494	0.44372328429701413	0.6424785308038552
837	0.9995278520582291	5.176980494805621	0.057257304830064
838	0.005637744761543427	0.03566345850271907	0.018142900390428554
839	0.07635864261841703	0.2674123997696321	0.27731513737381014
840	0.46300498607679846	0.2782403049563954	0.1701973530620395
841	0.08389655740384071	0.5521825263843392	0.16622793972374633
842	0.5843879785719736	6.542148664945422	0.3185584697316318
843	0.08408552282785392	0.0	0.019171837842659356
844	0.4913818193445325	0.009676299599011968	1.7576755466880956
845	1.0212360233386988	4.708414421143554	0.510446049762653
846	3.4380677334832748	7.179286490628091	0.3999268950564815
847	0.00796823444390344	0.011769920991712706	0.015896181448640773
848	0.3483314245682874	0.04392275555813187	1.1808288509620348
849	0.5022071036719454	3.6628397749752826	1.7855779884228569
850	0.15211366654377836	0.20995217499551905	0.19163878899428066
851	0.2643209517622487	2.103797355155759e-05	0.09608222968101324
852	0.005946182445809698	1.192429079790183	0.0
853	0.595699708077227	5.732601358766082	5.631368603454203
854	0.053255906510270595	4.6209462878370555	0.2058763625776715
855	0.10409651355642595	0.0	0.0
856	0.011782022352848831	0.0842219844230275	0.14201478432281192
857	0.30506559303267644	0.12280620556850576	0.28616367081870975
858	0.1921690740947825	0.04556207219228702	0.02123756698484784
859	0.10356044429795291	0.002943075941531796	0.0
860	0.7725537000209368	0.17814729744800045	0.0059634149232074924
861	0.2201586842360796	0.027009830255246236	0.08223446989895901
862	0.7541974738869891	0.8056061973677059	0.5660743880787532
863	0.3703572130721369	0.12205192524571139	0.1970775141042461
864	0.6319057782498144	0.15565819192891514	0.028326558340231057
865	0.17625679109026812	0.0980097739365442	0.09127967175314917
866	0.5619538426455534	0.0	0.008534648694995298
867	0.8777364532604106	1.405530981218181	0.02193119441633235
868	0.023003535296072866	0.070072534575666	0.1476989991068831
869	0.003218888227043571	0.46321655133455947	0.514762728333797
870	1.037300223155926	2.0612988035964914	10.275343850976013
871	1.7902969301821428	6.879338699615649	2.834565894377651
872	0.0027337359331381685	0.19496015350135887	0.06337477500827253
873	0.9831938733002135	2.95923954931148	2.0183040156451044
874	0.00996748280393336	1.066368587878843	0.4093681974700639
875	0.39890798324812776	0.9531106657916801	0.4567300224428503
876	0.4207544964732767	1.507686191460343	1.0927379922049214
877	1.11926208843458	6.607693582420087	0.8460654819630409
878	0.008464969386486153	2.0636672797728846	0.4008437124134211
879	0.791908131536643	0.28171342881789807	2.5675012643748407
880	1.1728637647135838	6.051190465704423	1.7961999000790658
881	0.3055950100865159	1.5229623018454932	0.9852157218674398
882	0.002759144445798947	3.366683370892231	0.5549201823946734
883	0.3735226522807203	0.0	0.0028167743263067275
884	0.8960051139275991	2.3717671452471496	8.285378907818716
885	0.1663447401428475	3.8117692145378417	0.49966235643200957
886	0.23013739719238696	0.2655648635665603	0.481892706510212
887	0.16177529093598528	0.22116864693415983	0.0
888	0.008325043749759509	0.2294828314466612	0.1718214294276793
889	0.4162708580779578	4.707052821740786	3.3658652431746434
890	0.07209045963717536	3.848195302759232	0.2356136102632702
891	0.11438027228517994	0.00048686140767076444	0.008436107561085242
892	0.009288359809117113	2.71088187498204	4.697645779852686
893	0.49105820272366024	0.0	0.0
894	0.17559756716117675	0.11377410437413132	0.09162812682131136
895	0.11347856854146345	0.05236258559806775	0.2163573894648612
896	0.23501349942490848	1.0594914982859807	1.0810408920489751
897	0.38883568363873816	0.4699531499338588	0.4270286319313392
898	0.42991915896226257	0.0048554608067280115	0.03567148831676865
899	0.8961580496825812	1.6486828836451966	1.5937133793536393
900	0.5471995622148815	0.5156759940902602	0.18086830357646172
901	0.06918638573968992	0.07827408205235827	0.07278022429581721
902	0.31026657860266277	0.011915208033537794	0.3892804446020818
903	0.9334943002812317	0.4994501195468423	0.4094446570844462
904	1.3921376519314825	3.579931230143012	3.9788829435347184
905	0.2716056092682022	0.03622353699149868	0.0027611608436030736
906	0.2746772609216235	0.0328422522535224	0.39197644336454573
907	0.20120473704102707	0.008766642743956738	0.19568837579492956
908	0.6133350071498421	7.717948103413705	0.26312052976865663
909	0.4952700154192634	0.00850801438011585	0.6948535596659648
910	0.0579551184778164	0.028547218634439552	0.028685380526646202
911	0.5771323221513198	2.5481734419409983	1.3619566390388296
912	0.30745373040852664	0.0	2.337496592147523
913	0.000978753435338969	0.041445056690669974	0.021878022416027265
914	0.3407878163470208	0.22361567831213378	0.16133152189127273
915	0.6644639271351009	3.9781109607774416	1.3801350371849392
916	1.288443385284203	6.3869193747220425	5.25221740687747
917	0.9358630350233138	1.0084955926728156	7.635984826108142
918	0.3655600705860948	0.09058706395434278	0.021923391238647894
919	0.30666363839667865	0.45034617783245007	0.35388018008355493
920	1.0094296236215166	3.575459865931232	0.6448546045000317
921	0.0013340919616863026	0.001026444899446674	0.0006035182834337959
922	1.0817024746186137	0.009713744944006696	0.0003308506871788494
923	0.18129503440198563	1.5896559109094073	0.34462625517007545
924	0.0015883655765617398	0.5745228174248186	0.18616668668207828
925	0.04599203981361648	0.006547041067178083	0.004646287848146524
926	0.11407421380568333	4.139770748165226	1.5244611105840447
927	0.43043581966892575	0.9737956800842812	0.8400274420081557
928	0.0025175527962685833	0.09143144101559356	0.023626874381560192
929	0.7915010728727447	1.4261939351359338	1.4543515499488167
930	0.0011114413766012046	0.021335012440712744	0.019227612530277285
931	0.7667011653929285	5.954540218054791	6.979975076388074
932	0.00317967558174595	0.0001146560269801274	0.0
933	0.18069787056255962	9.705199063229919e-06	0.10773748519045377
934	0.8258314346168432	0.23231615467370928	0.21977332534172742
935	0.5273156477741199	1.6683918629977657	1.1131454101731533
936	0.001285462134179489	0.16470316740270807	0.07495596913052907
937	0.1627495689564668	0.08429954578196698	0.015210463279952804
938	0.005182254366348053	0.28771402063333773	0.2202923872770815
939	0.6108968181664494	0.5148990445916412	2.322030414899852
940	0.13219844607167963	0.057690895325873286	0.19217496523686736
941	0.1583449359674583	0.0019370702614512811	0.032466420916177505
942	0.4046994338129756	0.40297760182449144	0.5757142268503348
943	0.2713826490159508	0.08503028109758128	0.037622835732842
944	0.5479444202456696	0.33347610441241204	0.24218780566602147
945	0.7561487518960668	1.7734056633522668	0.30373451845921795
946	0.3106569358411197	0.6544763191401705	0.3145675517324743
947	0.5269716047932489	0.01159565419558692	0.472050798235326
948	0.2723230249794292	0.03725696921715335	0.33351246929747924
949	0.015364073014694037	0.9944840756621938	0.38068697977640564
950	0.23274343301392858	0.08806249555535578	0.0
951	0.10139063957666884	0.0364050154520568	0.0
952	1.1705201867550339	4.422732358480857	1.6340456862060635
953	0.08904670049634249	0.11425063982213285	0.08114553956384053
954	0.7253693891074864	0.09349204763949136	0.005271455899502413
955	0.3880721503743756	0.6915352831172525	0.507313030858895
956	0.4629196309494197	0.0	0.0
957	0.009747838068443147	0.0006417146731248281	0.0008048602148719164
958	0.0006673628804472111	0.046698558081347714	0.00981150666234503
959	0.6046024547306295	5.048347804627296	0.5595192354896018
960	0.4145496018645063	0.34291843304448993	0.0
961	0.45086567939623423	0.27277521567456847	0.015715150882492236
962	0.0017691660851790834	9.304996128990094	6.611824027820534
963	0.9930278821815617	0.04622959184322765	0.6655308393217667
964	0.38727114526402423	0.2826730832433522	0.9028734371661924
965	0.48399496472071524	1.450638425863125	0.2515774111831228
966	0.016702521328172574	0.006539533204610136	0.019272302954584333
967	0.2631941672866666	0.01688351459167891	0.022469666555899076
968	0.2532509124552518	0.44513856824543263	0.29783601270204774
969	0.0282854374750178	0.09949493886710305	0.0
970	3.2833676773686546	0.3106204043664763	0.6282316032668569
971	0.7767302461755233	1.5101199584179632	0.7014622767045355
972	0.6140751573739152	0.977401702462041	0.4382055671589681
973	0.8499598491301881	1.8396302576955392	2.3348560013280872
974	0.24690108556375723	0.030774779265445272	0.01163608157650666
975	0.5440176977162063	0.014283156520841323	0.3457891354777154
976	0.2239118845880118	0.021219601827644305	0.46566531529661004
977	0.002953290379635619	6.366305085412961	0.3647393438970939
978	0.67897591157419	0.7428743828476112	0.014808452708470083
979	0.006456934684107786	0.6013390375553406	0.7545194244791262
980	0.6222480277980125	1.3894706810955335	0.6981830036147694
981	0.12602344123412246	0.21295485862569813	0.12578614399329963
982	0.5828374689303423	2.3888284616277593	3.2680643177742406
983	0.7578208228929483	4.333594017839956	4.758621230086899
984	0.14089512677819147	0.26293456089178746	0.2115536443837322
985	0.5489880047954396	0.17680708647641358	0.30049970607557885
986	0.021823715385268817	0.01766015760940363	0.0017383554498405134
987	0.013181478277857393	0.2369187984860609	0.0978175770672739
988	0.08902519475661715	0.0012927454175308425	0.15592787975618333
989	0.40526602975518294	0.00048386764370754893	0.0
990	1.1465758127514944	6.423622309092412	1.0902261292738007
991	0.002647831216923094	0.57395383420359	0.2892889089933571
992	0.6108651234091509	1.6924703504784655	0.004409431500023232
993	0.009946390088347606	1.4583212410034812	0.0867609274259107
994	0.8897017738388402	6.640577914818515	3.0184801022526826
995	0.3752609753075366	0.035952584106873485	0.04935214689850634
996	0.5800052563436195	2.247401699828362	1.2105455889181527
997	0.13439852932952132	0.000271817943043704	0.022433386522732537
998	0.009416799341375797	5.0630095714938115	0.48129005118583396
999	0.2706324138204442	0.306652826392417	0.16107137269341398
