# Supplementary material for: Basal leakage in oscillation: Coupled transcriptional and translational control using feed-forward loops
Source: PLoS Comput Biol. 2020 Sep 3;16(9):e1007740. doi: 10.1371/journal.pcbi.1007740 (PMC7494099; doi:10.1371/journal.pcbi.1007740)
Supplement: S1 Appendix — (ZIP) [file pcbi.1007740.s010.zip › Codes/5.M5/M5_mRNA_Basal_0p25.csv]

0.014947303574699056	0.058311549924243686	0.11330147683188758	0.15436805913987445	0.16757130250911573	0.15447628244617972	0.12295832570220276	0.0887306238657365	0.05665490085080169	0.033757346697524185	0.01806080484840412	0.00930304190739415	0.004520404255673399	0.0018564459466209355	0.0007450758395631109	0.00032883235377366345	6.243652286841711e-05	4.162434857894474e-05	4.162434857894474e-06	0.0	0.0	0.0	0.0	0.0	0.0
0.24395242756868218	0.3491283247589094	0.20909791506113182	0.09669867322072025	0.04544791818541584	0.02430276394992814	0.014246735123200934	0.007927349982295724	0.004349003353398179	0.002499427214596655	0.001345524983857866	0.000620691091624836	0.00023327987336235447	8.747995251088292e-05	5.4154256316260856e-05	8.331424048655516e-06	0.0	0.0	0.0	0.0	0.0	0.0	0.0	0.0	0.0
0.015675013336889837	0.07245265404107762	0.13097659375833556	0.1686491397706055	0.16963273539610563	0.15037760069351827	0.11262586689783942	0.07909192451320352	0.04824203120832222	0.02699886636436383	0.013174346492397973	0.006693451587089891	0.00320502133902374	0.0012878434249133102	0.0006418378234195785	0.00020005334755934917	7.085222726060282e-05	4.167778074153107e-06	0.0	0.0	0.0	0.0	0.0	0.0	0.0
0.4717824587131501	0.28726231939607044	0.17282983651907277	0.054222840668588665	0.01153615411535321	0.002366390587764761	0.0	0.0	0.0	0.0	0.0	0.0	0.0	0.0	0.0	0.0	0.0	0.0	0.0	0.0	0.0	0.0	0.0	0.0	0.0
0.3527526968637631	0.415302436239849	0.17045345644393148	0.049487293802942485	0.008916629514043692	0.002487489635459852	0.0005999975000104167	0.0	0.0	0.0	0.0	0.0	0.0	0.0	0.0	0.0	0.0	0.0	0.0	0.0	0.0	0.0	0.0	0.0	0.0
0.3303011488409499	0.4115659156349878	0.19273192461069835	0.05294585821377526	0.010709181143507194	0.0015709577008179813	0.0001583458690479663	1.66679862155754e-05	0.0	0.0	0.0	0.0	0.0	0.0	0.0	0.0	0.0	0.0	0.0	0.0	0.0	0.0	0.0	0.0	0.0
0.2736236784356509	0.38985471640759356	0.21914545431832472	0.08169859796544673	0.0242680646759747	0.0075202684977368406	0.0022485852651040385	0.0009327464803394531	0.0004122406319357404	0.00015406973112749896	7.495284217013462e-05	4.164046787229701e-05	2.0820233936148506e-05	4.164046787229702e-06	0.0	0.0	0.0	0.0	0.0	0.0	0.0	0.0	0.0	0.0	0.0
0.2063613009064375	0.30812212964929153	0.21480944826810897	0.11769947245920614	0.06462895187179135	0.03943440298787114	0.023395830470789563	0.012865833093920582	0.006532845347689771	0.0031602483230698127	0.0015322416111853638	0.0007744482056534719	0.000408042602978711	0.0001623843011854054	7.91103005775052e-05	2.9145900212765073e-05	4.16370003039501e-06	0.0	0.0	0.0	0.0	0.0	0.0	0.0	0.0
0.008565693916983143	0.05427993204077553	0.1252040442401226	0.16188620161236592	0.17701046039043242	0.1534829102538477	0.1191201945499367	0.08070157905256846	0.0540300819508295	0.03145196215603971	0.018663801718968618	0.008902991538410288	0.004376540742221334	0.0015532347258311679	0.0004372376574055567	0.0002706709307748684	6.246252248650809e-05	0.0	0.0	0.0	0.0	0.0	0.0	0.0	0.0
0.05923333333333333	0.156425	0.18875	0.17682916666666668	0.14500416666666666	0.10450833333333333	0.07134583333333333	0.044908333333333335	0.02654166666666667	0.013366666666666667	0.007116666666666667	0.0032791666666666668	0.0015333333333333334	0.0006708333333333333	0.0003	0.0001375	4.1666666666666665e-05	8.333333333333334e-06	0.0	0.0	0.0	0.0	0.0	0.0	0.0
0.3296533055700156	0.41148152004164495	0.1929203539823009	0.0531764705882353	0.010598646538261322	0.0017407600208224883	0.00028735033836543465	6.246746486205102e-05	4.5809474232170746e-05	1.665799062988027e-05	1.2493492972410203e-05	0.0	4.164497657470068e-06	0.0	0.0	0.0	0.0	0.0	0.0	0.0	0.0	0.0	0.0	0.0	0.0
0.04035822090289012	0.13312792888948186	0.19244784283641578	0.1907968247085703	0.15271083835031604	0.11768924169904775	0.0788861464569818	0.04820889548554942	0.025382319096776344	0.012807898203892401	0.004832146490335707	0.001801110684922369	0.0006920934576322065	0.0002584927371879326	0.0	0.0	0.0	0.0	0.0	0.0	0.0	0.0	0.0	0.0	0.0
0.022436724937745168	0.09823770935529812	0.1680422416736764	0.20437907571353617	0.18698103622023635	0.13673576467256873	0.08499554430295408	0.05025359995336093	0.02706731850321893	0.012001232604042608	0.005146954718458246	0.002336117796970126	0.0009161246262627945	0.0003206436191919781	0.00012076188255282291	2.914941992654346e-05	0.0	0.0	0.0	0.0	0.0	0.0	0.0	0.0	0.0
0.03482419198293781	0.11620699566363829	0.18942111029188172	0.20507949996459263	0.1719715241415795	0.12317183406022586	0.07648825516635216	0.0431511728171355	0.022156683870483997	0.009751606869863328	0.004690435427366983	0.0021660980659243614	0.0005956769681291994	0.00027909340464794656	4.582130524070765e-05	0.0	0.0	0.0	0.0	0.0	0.0	0.0	0.0	0.0	0.0
0.010124370866436505	0.057356183187055446	0.11396364543904164	0.1512582671269914	0.16923588869015432	0.1569111101867643	0.12505303439956741	0.08923921633875463	0.057693107607836615	0.03412087683540618	0.018547481385965642	0.009225905744353396	0.004375857909404767	0.0017386963936608295	0.0007237635705669482	0.00020381847676885322	0.00018718023376731416	4.159560750384759e-05	0.0	0.0	0.0	0.0	0.0	0.0	0.0
0.3314920119144327	0.4089816492740944	0.1927930179757962	0.052806765398154515	0.011589493636609802	0.0020371180403674313	0.00025411901935053845	2.0829427815617906e-05	1.2497656689370743e-05	1.2497656689370743e-05	0.0	0.0	0.0	0.0	0.0	0.0	0.0	0.0	0.0	0.0	0.0	0.0	0.0	0.0	0.0
0.3339527829398578	0.40787423228526903	0.19056408803406696	0.05543796198301652	0.010491754097950817	0.0014875123959366327	0.00017083475695630796	2.0833506945891216e-05	0.0	0.0	0.0	0.0	0.0	0.0	0.0	0.0	0.0	0.0	0.0	0.0	0.0	0.0	0.0	0.0	0.0
0.04572653129161119	0.19100782290279628	0.29242260319573904	0.23684670439414116	0.1440662450066578	0.05503911451398136	0.025853029294274302	0.006932423435419441	0.0019265978695073235	0.00017892809587217044	0.0	0.0	0.0	0.0	0.0	0.0	0.0	0.0	0.0	0.0	0.0	0.0	0.0	0.0	0.0
0.3272043668885919	0.40213431263558047	0.18312369103680295	0.0614187391483568	0.01717942632540981	0.005462774439878254	0.0019486116142248648	0.0009701421070820374	0.00035807820261397086	0.00014572950106382535	5.412810039513513e-05	0.0	0.0	0.0	0.0	0.0	0.0	0.0	0.0	0.0	0.0	0.0	0.0	0.0	0.0
0.32044870647118345	0.41176813501167986	0.19627576960071952	0.056500539230586656	0.012291959010147529	0.0021069550335821984	0.0004330500464279617	0.00015822982465637063	1.6655771016460067e-05	0.0	0.0	0.0	0.0	0.0	0.0	0.0	0.0	0.0	0.0	0.0	0.0	0.0	0.0	0.0	0.0
0.27848459616985843	0.4418692756036636	0.21423397169025812	0.05915070774354705	0.006261448792672773	0.0	0.0	0.0	0.0	0.0	0.0	0.0	0.0	0.0	0.0	0.0	0.0	0.0	0.0	0.0	0.0	0.0	0.0	0.0	0.0
0.31493727004920896	0.40323420709425534	0.2005900073750922	0.06144243469710038	0.014429347033504585	0.0034958770317962307	0.0010166793751588562	0.0005541735938365896	0.00020416921878190145	8.3334375013021e-05	1.250015625195315e-05	0.0	0.0	0.0	0.0	0.0	0.0	0.0	0.0	0.0	0.0	0.0	0.0	0.0	0.0
0.18908413737939309	0.34639804029395593	0.25545751470612743	0.12464796947124598	0.04991751237314403	0.021846722991551267	0.008244596643836758	0.002987051942208669	0.00087903481144495	0.00031245313203019545	0.00017913979569731208	4.582645936442867e-05	0.0	0.0	0.0	0.0	0.0	0.0	0.0	0.0	0.0	0.0	0.0	0.0	0.0
0.029537130785865177	0.11784436027882984	0.20267246659416757	0.23546372337012453	0.18236438711182776	0.11798185856010134	0.06688249730211705	0.03493706328670892	0.0076874039074511565	0.0031541272400761656	0.001191651771019529	0.00026249671879101513	2.0833072919921835e-05	0.0	0.0	0.0	0.0	0.0	0.0	0.0	0.0	0.0	0.0	0.0	0.0
0.011382704300132735	0.05528563199679431	0.11511265830181906	0.15716647048511106	0.16504295123844825	0.15772162254668703	0.12215432392496682	0.08962157830148514	0.05640845834689908	0.034239942564719045	0.018578810722365533	0.009341581306819604	0.004299297920475511	0.002087037825473549	0.0007179410119629008	0.00046332239725512783	0.0002295741608020904	9.600373997178325e-05	5.0088907811365176e-05	0.0	0.0	0.0	0.0	0.0	0.0
0.02778402699662542	0.09368412281798108	0.14946881639795026	0.1721784776902887	0.16218389367995667	0.13647044119485063	0.10249968753905762	0.06799983335416407	0.041215681373161686	0.024409448818897637	0.012702578844311127	0.00575761363162938	0.002387201599800025	0.0008998875140607424	0.00029163021289005544	5.415989667958172e-05	1.2498437695288089e-05	0.0	0.0	0.0	0.0	0.0	0.0	0.0	0.0
0.32718803771336674	0.4117681369546831	0.19356639627365937	0.054995187921056905	0.010515746538844517	0.001712350169360181	0.00022914661633773712	2.4997812691389504e-05	0.0	0.0	0.0	0.0	0.0	0.0	0.0	0.0	0.0	0.0	0.0	0.0	0.0	0.0	0.0	0.0	0.0
0.07124762507916403	0.17467334422185926	0.20062664577847406	0.17052348255058164	0.1325247491750275	0.09535098830038999	0.06488117062764574	0.04093613546215126	0.024090863637878736	0.013291223625879138	0.006399786673777541	0.0032040598646711775	0.0013374554181527281	0.0004999833338888704	0.00024165861137962069	9.999666677777408e-05	4.166527782407253e-05	1.249958334722176e-05	8.333055564814507e-06	4.1665277824072535e-06	0.0	4.1665277824072535e-06	0.0	0.0	0.0
0.09725653577752318	0.18957608582439328	0.18214769294865119	0.15426309759400061	0.12614102697635662	0.09382772627851266	0.06481824809915634	0.04220393708988647	0.02388084574523487	0.013515258827205499	0.006949276117071138	0.0032663264243307987	0.0013498593896469119	0.000512446620143735	0.00022914279762524737	6.24934902614311e-05	0.0	0.0	0.0	0.0	0.0	0.0	0.0	0.0	0.0
0.2313143685631437	0.35523947605239475	0.21764490217644902	0.10326050728260508	0.04745775422457754	0.022685231476852315	0.011286371362863713	0.005895243808952438	0.0027830550278305504	0.0013373662633736627	0.0006166050061660501	0.00017498250174982502	0.00018748125187481251	5.416125054161251e-05	4.1662500416625e-05	1.6665000166650003e-05	4.166250041662501e-06	0.0	0.0	0.0	0.0	0.0	0.0	0.0	0.0
0.0831448788268759	0.17111669186334655	0.18671780967968982	0.15942626535227458	0.1308061688135904	0.0968260512846142	0.07038827875440942	0.04630774933260034	0.026554385263482305	0.015138831623707369	0.007713099358213493	0.0035316999221193532	0.0014201765017012964	0.0006205463306554052	0.00021240176418406488	7.080058806135496e-05	4.16474047419735e-06	0.0	0.0	0.0	0.0	0.0	0.0	0.0	0.0
0.06428589285267869	0.18554536136596586	0.2522228610951393	0.22362357607726474	0.1414839629009275	0.07413148004633217	0.03328250127080156	0.015041290634400807	0.005737356566085848	0.0022791096889244436	0.0013874653133671658	0.0006833162504270726	0.0002958259376848912	0.0	0.0	0.0	0.0	0.0	0.0	0.0	0.0	0.0	0.0	0.0	0.0
0.30534815506149793	0.40112412919569346	0.2025057498083397	0.0633603879870671	0.017666077797406754	0.005403986533782207	0.00232075597480084	0.0013082897236758775	0.0005624812506249792	0.00019999333355554815	0.00012082930568981034	4.999833338888704e-05	1.249958334722176e-05	1.6666111129629014e-05	0.0	0.0	0.0	0.0	0.0	0.0	0.0	0.0	0.0	0.0	0.0
0.010999491882616555	0.05342729340030487	0.10983665275591208	0.15410533856444344	0.1684534073018967	0.1577746124563727	0.12528425419196842	0.09111960750014578	0.05812113185229611	0.034252109520120616	0.01875452932503686	0.009916618770355932	0.004643859692963824	0.0020283046371958584	0.0007163622127262581	0.0003165321405069512	0.00014993627708224006	5.8308552198648906e-05	2.9154276099324453e-05	1.2494689756853338e-05	0.0	0.0	0.0	0.0	0.0
0.32502229148090434	0.4104340797160024	0.19458171181906816	0.055441204656627864	0.011629069757752018	0.0021124823959800336	0.0005208289930917243	0.00014583211806568278	6.249947917100691e-05	3.333305555787035e-05	8.333263889467588e-06	8.333263889467588e-06	0.0	0.0	0.0	0.0	0.0	0.0	0.0	0.0	0.0	0.0	0.0	0.0	0.0
0.009003496503496503	0.04321095571095571	0.10017066267066267	0.15467032967032968	0.1622127872127872	0.155985680985681	0.1258866133866134	0.09288211788211788	0.06465617715617715	0.04256576756576757	0.026873126873126874	0.011863136863136864	0.00551948051948052	0.002922077922077922	0.0008866133866133867	0.0003246753246753247	0.0002788877788877789	8.741258741258741e-05	0.0	0.0	0.0	0.0	0.0	0.0	0.0
0.013350272837089183	0.07331195068105135	0.12888324238763693	0.14739034448285918	0.16315657933102845	0.1517932269754655	0.12910817678177197	0.08051818219685924	0.048240096638480445	0.03147831882367643	0.01940267422001916	0.00892239763402341	0.0032407214562419294	0.0009747157079185237	0.0002290998458782855	0.0	0.0	0.0	0.0	0.0	0.0	0.0	0.0	0.0	0.0
0.012775455135999467	0.052113696553791826	0.10700901110981562	0.15557073138231423	0.1753793494012026	0.15720722221296868	0.1265927677931942	0.08815397171744091	0.05500358112497293	0.0337583490181055	0.018405316721355165	0.009285940336792312	0.004576344587504372	0.002610889951196762	0.000945250428902177	0.0003539483984875993	0.0001790562486466679	6.66255808917834e-05	1.2492296417209388e-05	0.0	0.0	0.0	0.0	0.0	0.0
0.03726710662267107	0.08664550211645503	0.12390844248908442	0.15164316901643168	0.15649268406492683	0.1400443289004433	0.11240959237409592	0.07986284704862848	0.05167399926673999	0.030346965303469652	0.015894243908942438	0.00784921507849215	0.0036079725360797254	0.0015081825150818251	0.0005999400059994001	0.00014998500149985002	7.499250074992501e-05	1.2498750124987502e-05	8.332500083325001e-06	0.0	0.0	0.0	0.0	0.0	0.0
0.07051073723156921	0.24902710765564195	0.3175378948859612	0.20434072481521295	0.10193495162620934	0.03781988783613743	0.013191336883244585	0.0033874153146171344	0.001954117813721324	0.0002958259376848912	0.0	0.0	0.0	0.0	0.0	0.0	0.0	0.0	0.0	0.0	0.0	0.0	0.0	0.0	0.0
0.13027852276323898	0.2719886392030784	0.24743049424464028	0.1582307474471523	0.08889573720244541	0.05146091186220453	0.02592827039362996	0.012239509586713531	0.007379520581033133	0.0037480635005247287	0.0012035448351684962	0.00046226116506471656	0.00022904832503206678	0.00012077093501690793	0.00020406123502856858	0.00012077093501690793	6.663224000932851e-05	1.2493545001749096e-05	0.0	0.0	0.0	0.0	0.0	0.0	0.0
0.33463495542951444	0.41138620669536624	0.18920473251457554	0.052855303241830826	0.010214330067470422	0.0014794317315185638	0.00021253807973928662	1.250223998466392e-05	0.0	0.0	0.0	0.0	0.0	0.0	0.0	0.0	0.0	0.0	0.0	0.0	0.0	0.0	0.0	0.0	0.0
0.3311159861297856	0.4113942229641131	0.19056559004608142	0.05342863208548581	0.01090635107627369	0.0019648082854966343	0.00043708658893463267	6.244094127637609e-05	4.5790023602675804e-05	1.6650917673700292e-05	4.5790023602675804e-05	1.248818825527522e-05	4.162729418425073e-06	0.0	0.0	0.0	0.0	0.0	0.0	0.0	0.0	0.0	0.0	0.0	0.0
0.030837371510952036	0.12059533085278812	0.20381998408339966	0.20350331873617195	0.16892012949946042	0.12242448989795876	0.07327469468877212	0.042049824792396696	0.020154082691322118	0.00923746151057704	0.0035333186111724535	0.0011999950000208333	0.0003208319965333478	8.333298611255787e-05	4.583314236190682e-05	0.0	0.0	0.0	0.0	0.0	0.0	0.0	0.0	0.0	0.0
0.012136792020465473	0.0588549001308257	0.14395826910096912	0.1943594956960844	0.19745931487329907	0.15871157515811576	0.10510220237152833	0.06880848617163998	0.033393885356687525	0.016761522244535736	0.007137083670119243	0.002870665877823794	0.00044580732790587216	0.0	0.0	0.0	0.0	0.0	0.0	0.0	0.0	0.0	0.0	0.0	0.0
0.012752404346558974	0.05063907739706066	0.10585369915483575	0.14385694658395437	0.16375785836212997	0.15431949706482367	0.13155002289853865	0.09815979016611849	0.06496939922561305	0.038115658437070654	0.01976768391689912	0.009596569382572131	0.004150880552895624	0.0018110662392272785	0.0005495649277655189	0.00014988134393605063	0.0	0.0	0.0	0.0	0.0	0.0	0.0	0.0	0.0
0.01345155150944732	0.06282665822647748	0.12153039509247421	0.1645545370875517	0.1739706231441648	0.1522315832434481	0.11517526580349075	0.07925587516293868	0.05139075715993187	0.03059290940817338	0.01802841067628404	0.00961182070706019	0.004439428454820695	0.0018865488649472558	0.00073712836444959	0.00031650709433993696	0.0	0.0	0.0	0.0	0.0	0.0	0.0	0.0	0.0
0.011524903959133673	0.04632044732960559	0.10693244222964808	0.15321955650369581	0.1704569128590595	0.15873617719852334	0.1304447462937809	0.09290755910367414	0.057553687052607896	0.033558053682885974	0.01934150548745427	0.010391580070166082	0.00469996083365972	0.0021958150348747093	0.0011833234723043974	0.0003749968750260414	0.00012083232639728002	3.7499687502604144e-05	0.0	0.0	0.0	0.0	0.0	0.0	0.0
0.04883876795757205	0.13483945899366828	0.18415695677694105	0.18268746435544234	0.15477543408306588	0.11539470233412012	0.07968978307294594	0.047868819702021906	0.027683072529650028	0.013666695806743014	0.005907109762341863	0.002589303926833431	0.0010074140679962866	0.0004995441659485719	0.00027474929127171456	9.158309709057152e-05	2.914007634700003e-05	0.0	0.0	0.0	0.0	0.0	0.0	0.0	0.0
0.24924932428774305	0.40751800164086677	0.21718578859472673	0.09378344723613904	0.025133580712735873	0.005347393145841402	0.001703336290225182	7.912809172195221e-05	0.0	0.0	0.0	0.0	0.0	0.0	0.0	0.0	0.0	0.0	0.0	0.0	0.0	0.0	0.0	0.0	0.0
0.3337317585126941	0.41360698340774305	0.18767075364829747	0.05272955953888186	0.010307689744785766	0.0016034184047444525	0.00027903644965682683	3.3317785033650966e-05	2.498833877523822e-05	8.329446258412741e-06	4.164723129206371e-06	0.0	0.0	0.0	0.0	0.0	0.0	0.0	0.0	0.0	0.0	0.0	0.0	0.0	0.0
0.03145259403696482	0.06350515807542956	0.13344332783360832	0.1892697031815076	0.18164925087078979	0.13793476992817025	0.10608636234854923	0.061655250570804794	0.04214372614702598	0.02647784277452794	0.02034481609252871	0.005395563555155576	0.0006416345849374198	0.0	0.0	0.0	0.0	0.0	0.0	0.0	0.0	0.0	0.0	0.0	0.0
0.357546717776713	0.41029561884127413	0.17807129018145457	0.04534488864815316	0.007733172225578634	0.0009083144101164559	8.333159725839046e-05	1.666631945167809e-05	0.0	0.0	0.0	0.0	0.0	0.0	0.0	0.0	0.0	0.0	0.0	0.0	0.0	0.0	0.0	0.0	0.0
0.3256281867564235	0.4106583463858433	0.19516696104242343	0.05459142866664445	0.011580631186056586	0.0018745626020595194	0.00025410737494584596	0.00012080514546605792	8.331389342486753e-05	2.9159862698703635e-05	1.249708401373013e-05	0.0	0.0	0.0	0.0	0.0	0.0	0.0	0.0	0.0	0.0	0.0	0.0	0.0	0.0
0.3240161747540437	0.41316491579122894	0.19665666166416543	0.05389778222444556	0.010426046356511589	0.0015591128897782225	0.00020843755210938803	3.751875937968984e-05	2.9181257295314324e-05	4.168751042187761e-06	0.0	0.0	0.0	0.0	0.0	0.0	0.0	0.0	0.0	0.0	0.0	0.0	0.0	0.0	0.0
0.012938770920872358	0.058305674819161206	0.11639480117102748	0.15694766606560587	0.17235175799875901	0.15498207228554414	0.12332851651806723	0.08523680824216781	0.05518654401139378	0.031228787620090702	0.017636206903731712	0.008362102352465945	0.0035522277423572965	0.0017407165255631301	0.000757919635532272	0.0005788507106537681	0.00025819240331319157	0.0001665757440730268	4.5808329620082374e-05	0.0	0.0	0.0	0.0	0.0	0.0
0.018090728501642908	0.07996735006642429	0.14738279964851347	0.1868708953328086	0.1779629606493339	0.1441719452114125	0.10297639126614277	0.06428372125952116	0.039721309495550194	0.020818497186858402	0.009740841152242809	0.004751731404321951	0.0018698750223843613	0.000845400065799611	0.0003081753934441932	0.00011660690562753256	7.496158218912807e-05	4.5809855782244936e-05	0.0	0.0	0.0	0.0	0.0	0.0	0.0
0.013281965847563516	0.054152436484798	0.1105164514785506	0.16124531445231155	0.18152436484798	0.16881299458558935	0.11862557267805081	0.07915451895043732	0.0487963348604748	0.031062057476051647	0.016626405664306537	0.009133694294044148	0.004506455643481883	0.0018700541441066222	0.00028321532694710537	0.00023323615160349855	0.0001749271137026239	0.0	0.0	0.0	0.0	0.0	0.0	0.0	0.0
0.32675772633821926	0.4124944856460326	0.19642336920784745	0.05230520804721119	0.010117278864001465	0.0016147693127242157	0.0002538683713303535	3.3294212633488985e-05	0.0	0.0	0.0	0.0	0.0	0.0	0.0	0.0	0.0	0.0	0.0	0.0	0.0	0.0	0.0	0.0	0.0
0.02349749773942321	0.08658113283024214	0.16594925473887734	0.17782926290612253	0.181129496672681	0.1509690269727439	0.09810694924223799	0.05875832871495064	0.03456911531233462	0.013346778730160052	0.005271206710475325	0.0024876762103982365	0.0012667563952446631	0.00022084897680252352	1.6667847305850833e-05	0.0	0.0	0.0	0.0	0.0	0.0	0.0	0.0	0.0	0.0
0.018261115642634794	0.06609042331829608	0.12996271203369233	0.15738767832470493	0.1599429028015914	0.16504919015198175	0.1310155976894778	0.0870191267291462	0.046501756196627435	0.021540459108085164	0.011469378922311188	0.003941038403276014	0.00148985401095334	0.00032876666722154714	0.0	0.0	0.0	0.0	0.0	0.0	0.0	0.0	0.0	0.0	0.0
0.045830816339283854	0.1406211594142521	0.20010831753702585	0.19498406482387984	0.157631178786427	0.11065469619013894	0.06865248817880726	0.040494094611202534	0.02203012060741142	0.010565125919136793	0.004728477097090008	0.002407982169266982	0.0009540275376507593	0.00025829566521548943	6.249088674568292e-05	1.6664236465515444e-05	0.0	0.0	0.0	0.0	0.0	0.0	0.0	0.0	0.0
0.3306510088929265	0.41280848120150354	0.19080203028762407	0.053032512939333074	0.010893209871398447	0.0015793904136419325	0.0002250318795162648	8.334514056157955e-06	0.0	0.0	0.0	0.0	0.0	0.0	0.0	0.0	0.0	0.0	0.0	0.0	0.0	0.0	0.0	0.0	0.0
0.09153333333333333	0.22879166666666667	0.256775	0.1947125	0.1162	0.06557083333333333	0.028216666666666668	0.011966666666666667	0.003975	0.0014958333333333334	0.000475	0.00017083333333333333	3.3333333333333335e-05	8.333333333333333e-05	0.0	0.0	0.0	0.0	0.0	0.0	0.0	0.0	0.0	0.0	0.0
0.009661775366847486	0.04418418618603605	0.11047921405894558	0.1579006574506912	0.1724370672199585	0.15672991192327243	0.12639885341932688	0.08920580956428267	0.05909556783241257	0.03620561791198994	0.019719354381754702	0.010661700372472065	0.004674649401294903	0.0017040388637518853	0.0007832745877392529	0.00014998875084368672	8.332708380204819e-06	0.0	0.0	0.0	0.0	0.0	0.0	0.0	0.0
0.013432661700248321	0.0588095595220239	0.12463960135326567	0.1532965018415746	0.1773286335683216	0.1441844574437945	0.11229855173907971	0.08713730980117661	0.053955635551555754	0.03722313884305785	0.021015615885872373	0.009662016899155043	0.004928920220655634	0.0014624268786560671	0.0005624718764061797	6.249687515624219e-05	0.0	0.0	0.0	0.0	0.0	0.0	0.0	0.0	0.0
0.3200561640924791	0.40975205303090273	0.1970992996154343	0.05515580535892105	0.013228560357650274	0.0033915112224023065	0.0007999633350138118	0.00022915616367583151	0.0002041573094566499	6.249713554795405e-05	2.0832378515984682e-05	0.0	0.0	0.0	0.0	0.0	0.0	0.0	0.0	0.0	0.0	0.0	0.0	0.0	0.0
0.33140419078094857	0.411524022616384	0.19039762002974964	0.053961825477181535	0.010745699012095681	0.0017083119794335903	0.00023749703128710892	2.0833072919921835e-05	0.0	0.0	0.0	0.0	0.0	0.0	0.0	0.0	0.0	0.0	0.0	0.0	0.0	0.0	0.0	0.0	0.0
0.3053796485357035	0.40396028942169504	0.20585884272738944	0.06519443190431026	0.01595795350532415	0.002986162594689518	0.0005384204400965844	9.525900094016493e-05	2.4850174158303892e-05	4.141695693050649e-06	0.0	0.0	0.0	0.0	0.0	0.0	0.0	0.0	0.0	0.0	0.0	0.0	0.0	0.0	0.0
0.32592354936291135	0.4125617713480946	0.19644330369419746	0.05288794073283944	0.010158417986816557	0.0014666788889907416	0.00043750364586371554	7.916732639438663e-05	4.166701389178243e-05	0.0	0.0	0.0	0.0	0.0	0.0	0.0	0.0	0.0	0.0	0.0	0.0	0.0	0.0	0.0	0.0
0.3273933846473892	0.4161597670064489	0.19197836488454337	0.05295194508009153	0.010018722696068233	0.0013272311212814646	0.00016642396505096735	4.160599126274184e-06	0.0	0.0	0.0	0.0	0.0	0.0	0.0	0.0	0.0	0.0	0.0	0.0	0.0	0.0	0.0	0.0	0.0
0.23733875368101864	0.4204629232390465	0.22313949759041665	0.09682901329956724	0.01988478984351245	0.0023450223464385233	0.0	0.0	0.0	0.0	0.0	0.0	0.0	0.0	0.0	0.0	0.0	0.0	0.0	0.0	0.0	0.0	0.0	0.0	0.0
0.32598459974332905	0.4138360639343989	0.19384489741495692	0.05376756279271321	0.010779346322438708	0.0014708578476307938	0.000279171319521992	2.083368056134269e-05	8.333472224537076e-06	8.333472224537076e-06	0.0	0.0	0.0	0.0	0.0	0.0	0.0	0.0	0.0	0.0	0.0	0.0	0.0	0.0	0.0
0.011254823198019884	0.05430733459451802	0.1101564257915045	0.15201720100339186	0.1685681664763778	0.15424233080263014	0.12812830748460327	0.0910678122890502	0.0578075387730951	0.0352062203628545	0.019692815414232498	0.009942246631053479	0.004354420674539348	0.0022084621602926837	0.000733376113606627	0.0002541814939204787	5.833673630961806e-05	0.0	0.0	0.0	0.0	0.0	0.0	0.0	0.0
0.012342799061897284	0.055415543678845616	0.11658383980604768	0.15876097126123162	0.1722951441104062	0.1556700644424912	0.12287812579407563	0.08734935994901254	0.05426999196030976	0.0321420984008098	0.017029147001362165	0.008610383280776809	0.0040240107640205115	0.001716244756497361	0.0006498402476057969	0.00016246006190144923	6.24846391928651e-05	2.4993855677146034e-05	8.331285225715344e-06	4.165642612857672e-06	0.0	0.0	0.0	0.0	0.0
0.25123645318144505	0.3559526835304853	0.21946158557672676	0.09617876592180866	0.03947483552151866	0.01942075241353161	0.009679126336973596	0.004691647118137008	0.0022499906250390625	0.0009624959896000434	0.00046249807292469616	0.00014166607639134836	5.416644097316261e-05	2.0833246528139467e-05	8.333298611255787e-06	4.166649305627893e-06	0.0	0.0	0.0	0.0	0.0	0.0	0.0	0.0	0.0
0.33033054304392934	0.4302934595560815	0.18180075750315627	0.04553768974037392	0.008841703507097946	0.003195846649361039	0.0	0.0	0.0	0.0	0.0	0.0	0.0	0.0	0.0	0.0	0.0	0.0	0.0	0.0	0.0	0.0	0.0	0.0	0.0
0.011394314091454473	0.051668110918544195	0.10943540861218504	0.15273380215971205	0.1714688041594454	0.15593337554992667	0.1257415677909612	0.09122533662178377	0.05899213438208239	0.034841187841621116	0.01929326089854686	0.009827856285828556	0.00423693507532329	0.001949740034662045	0.0007873950139981336	0.0003249566724436742	0.00012081722437008399	1.666444474070124e-05	8.33222237035062e-06	0.0	0.0	0.0	0.0	0.0	0.0
0.019748100343499532	0.07492869782450297	0.13510148849797024	0.1669948995524097	0.16659519100655773	0.14496096596231914	0.11289268241906943	0.07820547517435203	0.047482044342666806	0.026709690850421568	0.014635161861142916	0.006874154262516915	0.0025939419173519307	0.001336525450192568	0.0006370354949515978	0.00023732694909961487	6.245446028937233e-05	4.163630685958156e-06	0.0	0.0	0.0	0.0	0.0	0.0	0.0
0.3296618212697937	0.4126454867875518	0.19139733919443194	0.053886308007392976	0.010198644620943437	0.0016650848360723978	0.0003205288309439366	7.90915297134389e-05	4.1627120901809946e-05	5.411525717235293e-05	3.3301696721447955e-05	1.2488136270542984e-05	4.162712090180994e-06	0.0	0.0	0.0	0.0	0.0	0.0	0.0	0.0	0.0	0.0	0.0	0.0
0.013133489773717182	0.061386873179088114	0.11383747150103576	0.15531362406792235	0.16873054046957123	0.15508438194238938	0.12489527802901788	0.08708283143201304	0.05586005393442008	0.03286081668549231	0.017430737617799192	0.008002634200424307	0.003759570858741002	0.0018506091588481209	0.0005460130626331167	0.00020006585501060765	2.5008231876325956e-05	0.0	0.0	0.0	0.0	0.0	0.0	0.0	0.0
0.3177495774108399	0.40337488446454	0.193450076190952	0.05944143288951063	0.014917605522386817	0.005146011840823362	0.002735380080437661	0.0014238964802278235	0.0008493417601358946	0.00040801712006528274	0.00027895048004463206	0.00011241288001798606	6.245160000999225e-05	3.33075200053292e-05	1.2490320001998452e-05	4.16344000066615e-06	0.0	0.0	0.0	0.0	0.0	0.0	0.0	0.0	0.0
0.031057167839447057	0.09389182662280884	0.1451097139526169	0.1707124120414706	0.16536619894241578	0.13657825706791024	0.10251904900695341	0.06890952242161802	0.0411083815630595	0.023087812799267186	0.011887413082399967	0.005883332639380439	0.0023733188991131283	0.0009784735812133072	0.0003664071282841321	0.0001457301078402798	2.0818586834325687e-05	4.163717366865138e-06	0.0	0.0	0.0	0.0	0.0	0.0	0.0
0.015876787128506525	0.06709599433120754	0.12038264349130924	0.15934308699095495	0.1650744029010879	0.15090242174148638	0.11283397940894502	0.09435621691467634	0.054724688424825974	0.028381476386978452	0.015197365678796215	0.009299320578550289	0.0030219665707973825	0.0024675920136717935	0.0007127672877328998	0.0003292901504730941	0.0	0.0	0.0	0.0	0.0	0.0	0.0	0.0	0.0
0.32867249410451055	0.4169506778771238	0.19194713641704234	0.05217195663586291	0.009241127600889949	0.0009582774338163608	5.832993075403935e-05	0.0	0.0	0.0	0.0	0.0	0.0	0.0	0.0	0.0	0.0	0.0	0.0	0.0	0.0	0.0	0.0	0.0	0.0
0.3205204021289178	0.42112342892363047	0.1993903099257877	0.051194809305269824	0.006958962527381914	0.0006330115524608325	0.0001790756365514197	0.0	0.0	0.0	0.0	0.0	0.0	0.0	0.0	0.0	0.0	0.0	0.0	0.0	0.0	0.0	0.0	0.0	0.0
0.10835555555555555	0.34346666666666664	0.3040888888888889	0.1592888888888889	0.06115555555555555	0.020177777777777777	0.0034666666666666665	0.0	0.0	0.0	0.0	0.0	0.0	0.0	0.0	0.0	0.0	0.0	0.0	0.0	0.0	0.0	0.0	0.0	0.0
0.2364429409975796	0.37025758099657974	0.2280485417074583	0.1060402181294029	0.04233026857911774	0.011931295070425469	0.004065972063105886	0.0007123783020400681	0.00014997437937685647	2.0829774913452284e-05	0.0	0.0	0.0	0.0	0.0	0.0	0.0	0.0	0.0	0.0	0.0	0.0	0.0	0.0	0.0
0.011988099404970249	0.054311048885777626	0.1121264396553161	0.15638281914095706	0.17160024667900062	0.1558119572645299	0.12328533093321332	0.08902111772255279	0.05709868826774672	0.03381835758454589	0.018055069420137675	0.009121289397803224	0.0043543843858859605	0.0018584262546460656	0.0007667050019167626	0.0002625131256562828	7.500375018750938e-05	5.000250012500625e-05	8.333750020834376e-06	4.166875010417188e-06	0.0	0.0	0.0	0.0	0.0
0.29816529049567153	0.40508169539822864	0.20423016355743673	0.06175272248560645	0.01739724543613928	0.006882243644756247	0.003124505286662945	0.0018913672001933028	0.0009290195719011157	0.00016247427490647314	0.00013747823261316957	0.0001541422608087053	6.665611278214283e-05	2.499604229330356e-05	0.0	0.0	0.0	0.0	0.0	0.0	0.0	0.0	0.0	0.0	0.0
0.3192125	0.410475	0.1967625	0.053879166666666665	0.012816666666666667	0.0035916666666666666	0.0014875	0.0009666666666666667	0.00047916666666666664	0.0002375	4.5833333333333334e-05	2.0833333333333333e-05	1.6666666666666667e-05	8.333333333333334e-06	0.0	0.0	0.0	0.0	0.0	0.0	0.0	0.0	0.0	0.0	0.0
0.3234082264374185	0.41193845794918155	0.19105865492373902	0.05549699830438568	0.012852506551237132	0.00311626414921406	0.001124854706267107	0.0004582741395903029	0.0002749644837541818	0.0001083193420849807	0.00010415321354325066	4.582741395903029e-05	1.249838562519008e-05	0.0	0.0	0.0	0.0	0.0	0.0	0.0	0.0	0.0	0.0	0.0	0.0
0.29015097232174103	0.3924905434003766	0.2006673776474313	0.07269500591558214	0.02369982169935512	0.010402259585742615	0.004711636200029994	0.002528703071103631	0.0015830431087633934	0.0006957057872723334	0.00024162236923230742	7.498625252037126e-05	4.999083501358084e-05	8.331805835596807e-06	0.0	0.0	0.0	0.0	0.0	0.0	0.0	0.0	0.0	0.0	0.0
0.336809562895034	0.40907708396698483	0.19031211069492648	0.05190595431042744	0.010082871201736588	0.0016124260971372146	0.00017915845523746828	1.666590281278775e-05	4.166475703196937e-06	0.0	0.0	0.0	0.0	0.0	0.0	0.0	0.0	0.0	0.0	0.0	0.0	0.0	0.0	0.0	0.0
0.30261706440883984	0.4257277370530864	0.20533986038438004	0.05619174877513727	0.008987183169532658	0.0011364062090238145	0.0	0.0	0.0	0.0	0.0	0.0	0.0	0.0	0.0	0.0	0.0	0.0	0.0	0.0	0.0	0.0	0.0	0.0	0.0
0.3668896809020613	0.39558140019591903	0.1773567602492757	0.05021363513203693	0.00941245128076867	0.0005460722399383063	0.0	0.0	0.0	0.0	0.0	0.0	0.0	0.0	0.0	0.0	0.0	0.0	0.0	0.0	0.0	0.0	0.0	0.0	0.0
0.31646549893621895	0.4092413638047972	0.1994703994071138	0.05817279468400914	0.012677938721214418	0.002481461897485646	0.0009367935015675678	0.0003372456605643244	0.00013739638022990995	6.245290010450453e-05	1.2490580020900905e-05	4.1635266736336346e-06	0.0	0.0	0.0	0.0	0.0	0.0	0.0	0.0	0.0	0.0	0.0	0.0	0.0
0.25399788335097206	0.4055591203406638	0.24658544512129066	0.07433688052599562	0.01648319597336689	0.002687477604353297	0.00034999708335763867	0.0	0.0	0.0	0.0	0.0	0.0	0.0	0.0	0.0	0.0	0.0	0.0	0.0	0.0	0.0	0.0	0.0	0.0
0.018556623735816992	0.05854396107899165	0.12465219347206719	0.18153834619037304	0.18213399090288077	0.1502232626334994	0.11412219463836452	0.07792532364751162	0.04669771239107616	0.024787983805128377	0.011508855529082457	0.004794315133541045	0.0024367283693497058	0.001378730068811543	0.00037488128759226243	0.00029990503007381	2.4992085839484162e-05	0.0	0.0	0.0	0.0	0.0	0.0	0.0	0.0
0.3345833177085286	0.41432398761682143	0.18666849997708362	0.05297850443536122	0.009537380782740216	0.001591646771082028	0.00025833010420703073	5.833260417578114e-05	0.0	0.0	0.0	0.0	0.0	0.0	0.0	0.0	0.0	0.0	0.0	0.0	0.0	0.0	0.0	0.0	0.0
0.0671832687580719	0.18415614714827314	0.22276798733491646	0.1921801441486481	0.13802441361496479	0.08949298004416115	0.05220180810731992	0.027625713452485105	0.013910761154855643	0.00673665791776028	0.0033454151564387786	0.001424821897262842	0.0005832604257801109	0.0002458026080073324	9.582135566387535e-05	2.4996875390576178e-05	0.0	0.0	0.0	0.0	0.0	0.0	0.0	0.0	0.0
0.011667930692491687	0.05593522631618425	0.10756998674856443	0.16144248960304033	0.169343345529099	0.1515372498687358	0.11803778742697126	0.09091401568503255	0.06201921874869778	0.03347445973313776	0.018001950211272887	0.009859401435155474	0.005258903047830181	0.003117004342137065	0.0012959737304874695	0.0003208680940435214	5.417253535799712e-05	5.417253535799712e-05	9.584371640261029e-05	0.0	0.0	0.0	0.0	0.0	0.0
0.014114428729410395	0.062294727564502314	0.11346420880208204	0.15908769654186103	0.16888256961593787	0.16035155113206448	0.12276434932275687	0.08468657237646238	0.04903256920019623	0.029646536456384546	0.018180381983420223	0.008801250550857675	0.005728919820067018	0.001904096718135482	0.0007067607905743055	0.00030349139830543705	2.9101914906000814e-05	2.078708207571487e-05	0.0	0.0	0.0	0.0	0.0	0.0	0.0
0.012453678644293625	0.046858475246700254	0.100370570845651	0.15140109089395012	0.17756172710996376	0.15749677311904067	0.12697256110255237	0.09355456551609277	0.06195195070158638	0.03454219927551318	0.019944206187284007	0.011117125369529916	0.0037098721738768373	0.0012824249489944623	0.0007078319523670734	7.494691260357247e-05	0.0	0.0	0.0	0.0	0.0	0.0	0.0	0.0	0.0
0.028497463238813487	0.09580591591854062	0.16482496555914877	0.19476249339276722	0.17090986277765985	0.12780365177073838	0.09320464316780915	0.06106539807797159	0.032388967273907776	0.017418122338897977	0.007961975635438908	0.003754156833855669	0.0012652590659557909	0.00023723607486671078	9.988887362808875e-05	0.0	0.0	0.0	0.0	0.0	0.0	0.0	0.0	0.0	0.0
0.03399202245039013	0.11123185690374479	0.1693397286966949	0.17867462756168445	0.16284027413458577	0.12853181443453496	0.08898964917101768	0.05643824893618793	0.03371722168094798	0.0186864523220665	0.009305753328836593	0.004967232090068034	0.002023532938619501	0.0006245472032776237	0.00044551033833803823	0.00014156403274292805	2.4981888131104948e-05	2.4981888131104948e-05	0.0	0.0	0.0	0.0	0.0	0.0	0.0
0.3270450723455269	0.41430093741154533	0.19211525333422136	0.05397192760452222	0.01108077057560066	0.0013403486571537987	0.00013320235102149552	1.2487720408265205e-05	0.0	0.0	0.0	0.0	0.0	0.0	0.0	0.0	0.0	0.0	0.0	0.0	0.0	0.0	0.0	0.0	0.0
0.0333375	0.1243	0.2035	0.21499166666666666	0.1679375	0.11761666666666666	0.07188333333333333	0.032825	0.0196875	0.008454166666666667	0.0038	0.001175	0.0003958333333333333	7.916666666666666e-05	1.6666666666666667e-05	0.0	0.0	0.0	0.0	0.0	0.0	0.0	0.0	0.0	0.0
0.2960734391472658	0.395893841595793	0.20756226534600655	0.07182651959946829	0.019455706910130384	0.005862964151328647	0.0019334864010067464	0.0007958963417937253	0.00038753067951212807	0.0001333438897246032	4.583696209283235e-05	2.083498276946925e-05	4.16699655389385e-06	4.16699655389385e-06	0.0	0.0	0.0	0.0	0.0	0.0	0.0	0.0	0.0	0.0	0.0
0.0923010225562656	0.25881553551851066	0.29607443442592196	0.21225650196549237	0.0861356710812084	0.036300122139823005	0.014181558971024098	0.003284852577650497	0.00045854541058572924	0.0001667437856675379	2.5011567850130685e-05	0.0	0.0	0.0	0.0	0.0	0.0	0.0	0.0	0.0	0.0	0.0	0.0	0.0	0.0
0.013045235426709609	0.052497593860281404	0.1043368845594577	0.14788072213356887	0.16627154588748017	0.15607201336605406	0.12822328976588573	0.0931748961505931	0.05905562661711338	0.037789934627996215	0.021686506035140055	0.010741174362841704	0.005341421851498473	0.002454054189182996	0.001058284828612022	0.00029998625063017945	7.083008695434792e-05	0.0	0.0	0.0	0.0	0.0	0.0	0.0	0.0
0.14377986639868567	0.2598095222210176	0.2245869784586645	0.14709905011300237	0.09463009448832031	0.05889883161397393	0.034805560883670116	0.019152023617910248	0.009369605284007038	0.004503415089776414	0.0020098574752520663	0.0007922674694977025	0.0003669449332410411	0.00017513280904686053	2.0849143934150063e-05	0.0	0.0	0.0	0.0	0.0	0.0	0.0	0.0	0.0	0.0
0.01099565007249879	0.05278662022299628	0.11042315961400644	0.15486825219579672	0.16921801303311612	0.15664738921017984	0.12530207829869502	0.08987766870552158	0.05841152647455876	0.03557440709321511	0.018641355977400378	0.009420676322061299	0.004616589723504609	0.0018791353477442042	0.000866652222462959	0.0002958284028599523	0.00011666472225462909	3.749937501041649e-05	2.0832986116898052e-05	0.0	0.0	0.0	0.0	0.0	0.0
0.10892825893117557	0.286680944325464	0.2730268914425713	0.17143607136607195	0.08885342622144815	0.039466337780518494	0.017179023508137433	0.007712435729702253	0.0038333013891550904	0.0014624878126015617	0.0008958258681177657	0.0004083299305839118	8.333263889467587e-05	3.333305555787035e-05	0.0	0.0	0.0	0.0	0.0	0.0	0.0	0.0	0.0	0.0	0.0
0.06748632399935005	0.23930605493731746	0.28052362521300395	0.22829859302805194	0.12214033055716422	0.047437911165366074	0.010115865827288673	0.003803865527312421	0.000887429745145176	0.0	0.0	0.0	0.0	0.0	0.0	0.0	0.0	0.0	0.0	0.0	0.0	0.0	0.0	0.0	0.0
0.3314319761337311	0.41289311844802584	0.18986766887218545	0.05356994050099165	0.010483158614023099	0.0015416409726504558	0.00018749687505208247	2.4999583340277662e-05	0.0	0.0	0.0	0.0	0.0	0.0	0.0	0.0	0.0	0.0	0.0	0.0	0.0	0.0	0.0	0.0	0.0
0.014208096531724472	0.05077832036132731	0.10243579273678773	0.15263912268128865	0.1718971350477492	0.14995166747220878	0.12727287878535357	0.09962333961100649	0.06454475758737355	0.03430359494008433	0.018270528824519593	0.008112364793920102	0.0037582706954884084	0.0013333111114814753	0.0005999900001666639	0.00017499708338194363	9.583173613773104e-05	0.0	0.0	0.0	0.0	0.0	0.0	0.0	0.0
0.2126038954015625	0.33540638805920475	0.23073307097751117	0.11491517808857421	0.05392992936360687	0.026444967676986182	0.013536562029402711	0.006660121637699367	0.0031532618372118178	0.0015641509904902949	0.0006572762140890069	0.00026623846646643316	9.567944888637442e-05	3.3279808308304144e-05	0.0	0.0	0.0	0.0	0.0	0.0	0.0	0.0	0.0	0.0	0.0
0.17578873685438576	0.2977325377910368	0.22088381860302328	0.13198113364777253	0.0765278912018133	0.04524507924867919	0.025245412576457057	0.01337061048982517	0.007170713821436309	0.003879102014966417	0.001166647222546291	0.0006041565973900435	0.0002916618056365727	8.333194446759221e-05	2.9166180563657272e-05	0.0	0.0	0.0	0.0	0.0	0.0	0.0	0.0	0.0	0.0
0.32731008213903207	0.4117620093432628	0.1959251372109402	0.0520797302872574	0.010885192887118216	0.0018794877458232447	0.00015836038656603837	0.0	0.0	0.0	0.0	0.0	0.0	0.0	0.0	0.0	0.0	0.0	0.0	0.0	0.0	0.0	0.0	0.0	0.0
0.33171245947815364	0.4143020242172721	0.19032142470228422	0.05134295024042268	0.01042109386067985	0.0016333741676875255	0.00025417302099219145	1.2500312507812695e-05	0.0	0.0	0.0	0.0	0.0	0.0	0.0	0.0	0.0	0.0	0.0	0.0	0.0	0.0	0.0	0.0	0.0
0.15077576852028263	0.2960180253315551	0.2475335282764105	0.14266188421043913	0.07575443799236242	0.04346457475625212	0.022796742849095834	0.011075307118183551	0.005906278216353681	0.0025720889006701515	0.0011845691233360117	0.000231943604569289	2.485110048956668e-05	0.0	0.0	0.0	0.0	0.0	0.0	0.0	0.0	0.0	0.0	0.0	0.0
0.3291026404688613	0.4118406638036248	0.19156416226866219	0.05356332085091494	0.01065934660996122	0.001986912205139313	0.0005831608149255845	0.0002249334571855826	0.0002166025884009314	0.00013745933494674491	5.831608149255845e-05	4.998521270790725e-05	0.0	1.2496303176976812e-05	0.0	0.0	0.0	0.0	0.0	0.0	0.0	0.0	0.0	0.0	0.0
0.33139721415505896	0.4019558414826728	0.19474664477768658	0.056446068525285525	0.012350051458547744	0.002466676944487269	0.00042500177084071184	0.00011250046875195313	5.8333576389901627e-05	2.5000104167100697e-05	1.6666736111400465e-05	0.0	0.0	0.0	0.0	0.0	0.0	0.0	0.0	0.0	0.0	0.0	0.0	0.0	0.0
0.01443163949264028	0.05111136137075549	0.11453966823913143	0.16149254851908856	0.16608481299348074	0.15617453107599133	0.14047073839108074	0.08553874644944129	0.05398100529299148	0.028212603909889843	0.015174076437637383	0.00841289504527614	0.0026152132837819237	0.0013639150618766972	0.0003962444369366551	0.0	0.0	0.0	0.0	0.0	0.0	0.0	0.0	0.0	0.0
0.3310972408563262	0.40181748485429286	0.19892334230548078	0.05342872142732144	0.012170731910567412	0.002158315347372105	0.00035833034724710625	4.583295139207173e-05	0.0	0.0	0.0	0.0	0.0	0.0	0.0	0.0	0.0	0.0	0.0	0.0	0.0	0.0	0.0	0.0	0.0
0.33224005001041884	0.4124150864763492	0.19001875390706396	0.05339445717857887	0.010189622838091269	0.0014419670764742655	0.0002833923734111273	1.6670139612419252e-05	0.0	0.0	0.0	0.0	0.0	0.0	0.0	0.0	0.0	0.0	0.0	0.0	0.0	0.0	0.0	0.0	0.0
0.285832128617792	0.39053614354932115	0.207270788113103	0.07436184794337351	0.02368047194297356	0.009548846181086453	0.004274483499910427	0.0023205529331872398	0.0010748701198605168	0.000595761345504085	0.0002374713055505793	0.0001791450199767528	8.332326510546642e-05	4.166163255273321e-06	0.0	0.0	0.0	0.0	0.0	0.0	0.0	0.0	0.0	0.0	0.0
0.32977138004529105	0.40966348075129877	0.19121320101238845	0.05728819768216331	0.010415279072865326	0.0015194152124683629	0.00012904622352471028	0.0	0.0	0.0	0.0	0.0	0.0	0.0	0.0	0.0	0.0	0.0	0.0	0.0	0.0	0.0	0.0	0.0	0.0
0.3190018377986423	0.40897895908085063	0.19243960476910832	0.05948466625826697	0.013885589741666354	0.004029821512662474	0.0013752234738144949	0.0005334200140856223	0.00019586516142206442	7.501218948079063e-05	0.0	0.0	0.0	0.0	0.0	0.0	0.0	0.0	0.0	0.0	0.0	0.0	0.0	0.0	0.0
0.07770859589527013	0.18139934731623447	0.20147646749518	0.17541502174221496	0.1334997037049402	0.09448056554797893	0.06173787485498235	0.035392653551784864	0.019751612930149483	0.010328595394489746	0.005082920885045863	0.002266031232003205	0.0008513266506973366	0.00037558528707235444	0.0001377146052598633	6.67707177017519e-05	1.6692679425437974e-05	8.346339712718987e-06	0.0	4.1731698563594935e-06	0.0	0.0	0.0	0.0	0.0
0.10020749827084774	0.20131915567370273	0.1915859034508046	0.1578153515387372	0.11593236723027309	0.08820343163806968	0.06085782618478179	0.0398371680235998	0.021928983925133958	0.011858234514712377	0.0059624503129140595	0.0025416454862876143	0.0009999916667361105	0.0006208281597653353	0.0002583311805734952	6.249947917100691e-05	8.333263889467588e-06	0.0	0.0	0.0	0.0	0.0	0.0	0.0	0.0
0.06635422834126938	0.2035657996781107	0.2429346964984114	0.19651508960364253	0.13143674374775888	0.07560229158501297	0.04290884528465522	0.021335590450061292	0.010728253708815264	0.0047282703870176876	0.0023266092380563224	0.0010882527081231186	0.00035024225089019904	0.00010840831575172828	1.6678202423342813e-05	0.0	0.0	0.0	0.0	0.0	0.0	0.0	0.0	0.0	0.0
0.11650048541868925	0.24715519647998532	0.249555206480027	0.1747048946037275	0.1039920999670832	0.05589606623360931	0.02907928783036596	0.013383389097454573	0.005850024375101563	0.0022125092187884115	0.000900003750015625	0.0005208355034812645	0.00016666736111400465	7.91669965291522e-05	4.166684027850116e-06	0.0	0.0	0.0	0.0	0.0	0.0	0.0	0.0	0.0	0.0
0.01239984182813378	0.05654227975608233	0.11303044808424734	0.15228204541197526	0.16754979291972777	0.15444650252866865	0.1252388187059044	0.09131095340173573	0.05866095027992258	0.03386126662365502	0.018626818456159336	0.009319652854377823	0.004058357093800079	0.0015983683323274158	0.0006576619700722179	0.0002539074694582614	0.00010822285583466878	2.9136922724718516e-05	1.664967012841058e-05	0.0	8.32483506420529e-06	0.0	0.0	0.0	0.0
0.31773465722773847	0.4020766753194805	0.18950912295467898	0.060041916841320174	0.017483406180859088	0.00609585873274472	0.0030750128125533855	0.0016958403993349973	0.0011291713715473814	0.0006666694444560186	0.00027083446181025753	0.00011250046875195313	5.8333576389901627e-05	2.5000104167100697e-05	8.333368055700232e-06	8.333368055700232e-06	8.333368055700232e-06	0.0	0.0	0.0	0.0	0.0	0.0	0.0	0.0
0.3306999670829219	0.4075092605324233	0.19316908128018268	0.05555486110243045	0.010608465939157572	0.0017208548440188836	0.0004958395313274749	0.000166668750026042	5.416734375846365e-05	1.66668750026042e-05	4.16671875065105e-06	0.0	0.0	0.0	0.0	0.0	0.0	0.0	0.0	0.0	0.0	0.0	0.0	0.0	0.0
0.2951546808625944	0.39049778848679134	0.21150487116528613	0.07380326078347181	0.01831741571862715	0.005473547300536516	0.002426202992317024	0.0014215381793472597	0.0008670966020651907	0.00024178655249894738	6.669973862039928e-05	4.168733663774955e-05	5.836227129284937e-05	9.171214060304901e-05	3.334986931019964e-05	0.0	0.0	0.0	0.0	0.0	0.0	0.0	0.0	0.0	0.0
0.01394734979536948	0.06351664730691248	0.12581342193022996	0.1674264849764144	0.1753535757257826	0.1527463788932882	0.11659568090129023	0.08102785722909875	0.04980661062746421	0.02724521106295459	0.014829988051076444	0.006782159049748323	0.0029976393590047837	0.0011948923556032956	0.0004829530078396596	0.00021649617592812327	1.665355199447102e-05	0.0	0.0	0.0	0.0	0.0	0.0	0.0	0.0
0.15107607962072672	0.3860055491213891	0.306618118797857	0.11343203992701156	0.03285729759454753	0.010010914938468075	0.0	0.0	0.0	0.0	0.0	0.0	0.0	0.0	0.0	0.0	0.0	0.0	0.0	0.0	0.0	0.0	0.0	0.0	0.0
0.020648034461948267	0.07713982477680895	0.13721515826275155	0.17386219382764864	0.1730006451210122	0.14216802280814933	0.10967057207666535	0.07272802946746301	0.04388487711485235	0.024768484798035503	0.013197927288618816	0.0065719101825068155	0.002930098016773146	0.0013651593032693067	0.00045366574407425134	0.00024972426279316586	9.156556302416082e-05	2.9134497325869352e-05	2.4972426279316588e-05	0.0	0.0	0.0	0.0	0.0	0.0
0.19598757722602456	0.4024495845198248	0.2561572663236249	0.10219230320893907	0.03584036901966662	0.005112321193652063	0.001465421058766715	0.0007243842733676375	7.077317613361976e-05	0.0	0.0	0.0	0.0	0.0	0.0	0.0	0.0	0.0	0.0	0.0	0.0	0.0	0.0	0.0	0.0
0.35898632099835054	0.4022434562388577	0.177518785717856	0.04986337659741082	0.006789516653059865	0.0031656642063346606	0.0013579033306119728	7.49762575184525e-05	0.0	0.0	0.0	0.0	0.0	0.0	0.0	0.0	0.0	0.0	0.0	0.0	0.0	0.0	0.0	0.0	0.0
0.028680385846735414	0.09381387932505963	0.1453503136982252	0.1943721664120167	0.17568765898276012	0.13509631597134042	0.09366400359701747	0.06134913134525956	0.03692355088905449	0.017585418756947364	0.009512945516009641	0.004600352207960899	0.0019816901818908487	0.001015824378952452	0.00029558824141649216	7.07746493532446e-05	0.0	0.0	0.0	0.0	0.0	0.0	0.0	0.0	0.0
0.010218065940474455	0.05353133526336617	0.11144065149022139	0.15563284943661093	0.1693291400245767	0.15407493803761482	0.12542852977318644	0.08929664882427676	0.05934642700935163	0.03446150001041385	0.01943640264095141	0.010201403786474496	0.0045029471184887425	0.0018994855559952514	0.0007206381604981984	0.00028742215649928143	0.0001541249244996147	1.6662153999958345e-05	1.6662153999958345e-05	4.165538499989586e-06	0.0	0.0	0.0	0.0	0.0
0.30508241586583523	0.42224332779312096	0.2012971594956324	0.05533964001116374	0.013863027621915915	0.002066124309035545	0.00010830490329621808	0.0	0.0	0.0	0.0	0.0	0.0	0.0	0.0	0.0	0.0	0.0	0.0	0.0	0.0	0.0	0.0	0.0	0.0
0.033310146328053084	0.11807461772681264	0.17462314174202442	0.17829279772739579	0.16593426275736534	0.13380707023163402	0.09280355885819966	0.05282888406636204	0.03224798710413742	0.011721239435681052	0.005369110743636417	0.0009871832786980843	0.0	0.0	0.0	0.0	0.0	0.0	0.0	0.0	0.0	0.0	0.0	0.0	0.0
0.2725829569507175	0.3706063232279462	0.23909601506641556	0.08481108648189196	0.023299611673138782	0.008562357294045099	0.0009416509724837919	9.999833336111065e-05	0.0	0.0	0.0	0.0	0.0	0.0	0.0	0.0	0.0	0.0	0.0	0.0	0.0	0.0	0.0	0.0	0.0
0.332544575904016	0.4130269955007499	0.18887685385769037	0.05333277787035494	0.010214964172637894	0.001670554907515414	0.0003041159806698884	2.916180636560573e-05	0.0	0.0	0.0	0.0	0.0	0.0	0.0	0.0	0.0	0.0	0.0	0.0	0.0	0.0	0.0	0.0	0.0
0.010670655489075183	0.05186996883385277	0.11043982600289995	0.15682238629356177	0.17820119664672254	0.15572657122381295	0.12707288211863135	0.08912768120531324	0.05596990050165831	0.032953617439709336	0.016887218546357562	0.007858202363293945	0.0036832719454675754	0.0014374760420659655	0.0006124897918368027	0.0002749954167430543	0.00017499708338194363	0.00018333027782870286	3.333277778703688e-05	0.0	0.0	0.0	0.0	0.0	0.0
0.11577916666666667	0.2882458333333333	0.27986666666666665	0.18027083333333332	0.08303333333333333	0.0362875	0.012608333333333333	0.0027875	0.00075	0.0002875	4.1666666666666665e-05	4.1666666666666665e-05	0.0	0.0	0.0	0.0	0.0	0.0	0.0	0.0	0.0	0.0	0.0	0.0	0.0
0.011869979606276273	0.05300287176925958	0.11209056478128772	0.15687351729304533	0.16982145086777375	0.15848420526907228	0.12394389644982728	0.08824655595788072	0.05719815207891123	0.033512298664002994	0.018158738086319556	0.00912306987971865	0.004440837391268156	0.0019478087151954052	0.0008157489490989303	0.00029550089482665334	9.156365755192075e-05	4.994381321013859e-05	2.4971906605069296e-05	4.161984434178216e-06	4.161984434178216e-06	0.0	0.0	0.0	0.0
0.02197330711810184	0.07510497200746467	0.15708311117035456	0.19500216608904292	0.1873000533191149	0.14290772460677154	0.09871950813116502	0.06662390029325513	0.03294538123167155	0.01397960543854972	0.005881764862703279	0.0017245401226339643	0.00034990669154892027	0.00039572780591842175	8.33111170354572e-06	0.0	0.0	0.0	0.0	0.0	0.0	0.0	0.0	0.0	0.0
0.32333498560854407	0.41522786819009216	0.1934578232454295	0.055295680897060474	0.010621769211864725	0.0019952264519541973	6.664639505483749e-05	0.0	0.0	0.0	0.0	0.0	0.0	0.0	0.0	0.0	0.0	0.0	0.0	0.0	0.0	0.0	0.0	0.0	0.0
0.3288247570409188	0.4074755999516789	0.1974956365257164	0.05274492733097005	0.010847242992406097	0.00239522454709428	0.00021661161121548273	0.0	0.0	0.0	0.0	0.0	0.0	0.0	0.0	0.0	0.0	0.0	0.0	0.0	0.0	0.0	0.0	0.0	0.0
0.03480648709913994	0.11143242882858857	0.167248649909994	0.1763034202280152	0.1609190612707514	0.12971281418761252	0.09084355623708247	0.058512234148943264	0.034856490432695515	0.01898043202880192	0.009408960597373159	0.004066937795853057	0.001729281952130142	0.0007667177811854123	0.0003208547236482432	7.917194479631976e-05	1.2500833388892593e-05	0.0	0.0	0.0	0.0	0.0	0.0	0.0	0.0
0.023102489147251264	0.0900163051863837	0.15182588896626786	0.18841873053073174	0.18437370986776536	0.1471261587733162	0.09958257054807945	0.05744763366291217	0.03185558025195891	0.014570414635468576	0.006889045500227272	0.0027814729713387353	0.0011551244573625632	0.00035029044916409856	0.0003252697027952344	0.0001626348513976172	1.668049757924279e-05	0.0	0.0	0.0	0.0	0.0	0.0	0.0	0.0
0.22605525230217927	0.3350222925955248	0.2265594399766657	0.10937539064127672	0.052573023875994836	0.025563565148547854	0.013079711654652278	0.006571107129463728	0.0026917788241176714	0.0013542230926288595	0.00048335347306137756	0.00024167673653068878	0.0002250093753906413	0.00012917204883536814	4.583524313513063e-05	2.083420142505938e-05	8.33368057002375e-06	0.0	0.0	0.0	0.0	0.0	0.0	0.0	0.0
0.24546068146024816	0.35446265634504653	0.24366911930137408	0.1073979017890623	0.03610622713675036	0.009141133433883024	0.002808169523444466	0.0009541110101910722	0.0	0.0	0.0	0.0	0.0	0.0	0.0	0.0	0.0	0.0	0.0	0.0	0.0	0.0	0.0	0.0	0.0
0.00536243296958788	0.056203464123365125	0.10525285100602909	0.14552734757482197	0.18199355841385317	0.15575638637850361	0.12315262725882593	0.090619700587076	0.057999275009062386	0.03746619833918743	0.018466435836218716	0.01132485843926951	0.0056999287508906135	0.003691620521410149	0.0013666495835468722	0.00011666520835156228	0.0	0.0	0.0	0.0	0.0	0.0	0.0	0.0	0.0
0.3266485907896326	0.41276723351617456	0.19314949250101	0.05431925997192825	0.011112082932457029	0.0016243299638898955	0.000283216506524392	5.4144332129663184e-05	2.9154640377510943e-05	0.0	4.164948625358706e-06	4.164948625358706e-06	4.164948625358706e-06	0.0	0.0	0.0	0.0	0.0	0.0	0.0	0.0	0.0	0.0	0.0	0.0
0.012616049747803958	0.052213535701046684	0.11088295687885011	0.15768604404163422	0.17163075667142874	0.1555743447276241	0.12810142820847095	0.08920784202656493	0.056653518874093575	0.03310411468984677	0.016760311715141342	0.008854975821667617	0.003856870936436601	0.00172851127280906	0.0007330553831672158	0.00027073068128334675	0.00011662244732205705	8.330174808718361e-06	0.0	0.0	0.0	0.0	0.0	0.0	0.0
0.2522892971711869	0.3819480898221056	0.22400949881264842	0.08801816439611715	0.03460817397825272	0.012027663208765572	0.004070324542765487	0.0017706120068324792	0.0007707369912094322	0.0003041286505853435	0.0001583135441403158	2.0830729492146816e-05	4.166145898429363e-06	0.0	0.0	0.0	0.0	0.0	0.0	0.0	0.0	0.0	0.0	0.0	0.0
0.011841836713442546	0.053840162278564314	0.1116248266210154	0.154335411798518	0.16935534257188198	0.1556183121529817	0.12529521286565784	0.08971138907285457	0.05795544003898684	0.03427593187299287	0.019522577796660293	0.009184400264910592	0.004527638588642999	0.0017119222262486412	0.0007622427430742124	0.0002707419579225345	0.00011246204406012971	3.748734802004323e-05	1.666104356446366e-05	0.0	0.0	0.0	0.0	0.0	0.0
0.012900537522396767	0.06009833743072628	0.11737572398849952	0.16007333638901622	0.17245301887578648	0.1534313929747073	0.12474269761240052	0.0878953289720405	0.05407308637859911	0.031692987207800324	0.015083961831742989	0.005787741155881495	0.0026876119838326598	0.0009292053835576482	0.0004791866327763657	0.00025001041710071253	4.583524313513063e-05	0.0	0.0	0.0	0.0	0.0	0.0	0.0	0.0
0.010086515264953	0.04823641959903502	0.10705848099159804	0.15794443057981866	0.17241078113301722	0.1555361450794443	0.12503119540803595	0.0893311704517095	0.05937941934947176	0.0361118043424008	0.019782048082522253	0.010456700773646119	0.0050661342650361865	0.0021753597870393477	0.0008609932617918642	0.0003660261209549954	0.00016221612178687298	4.159387738124948e-06	0.0	0.0	0.0	0.0	0.0	0.0	0.0
0.3276871175597033	0.4132081515160339	0.19493171711793408	0.05255057259449993	0.010116598792830193	0.0013810488483633322	0.00012479357063524088	0.0	0.0	0.0	0.0	0.0	0.0	0.0	0.0	0.0	0.0	0.0	0.0	0.0	0.0	0.0	0.0	0.0	0.0
0.34027182105114134	0.41518916713163834	0.18419956861732692	0.05045012033744452	0.008648473088550037	0.0010826206080996677	3.747532874191158e-05	9.577028456266292e-05	2.4983552494607716e-05	0.0	0.0	0.0	0.0	0.0	0.0	0.0	0.0	0.0	0.0	0.0	0.0	0.0	0.0	0.0	0.0
0.02018586323098776	0.08146824454635959	0.14060540927816587	0.16995946998571243	0.16920135461054947	0.1457039434495916	0.10818556331721296	0.0721750829969717	0.04325839654432684	0.02527606646422487	0.013125393116145774	0.006414822405225165	0.002803360700465283	0.0010996838408957425	0.00034573393482707055	0.00013329501101766575	5.415109822592671e-05	4.165469094302055e-06	0.0	0.0	0.0	0.0	0.0	0.0	0.0
0.3042706997351633	0.41170028482435833	0.21075753285473958	0.05878458284058164	0.012350717057814348	0.0019904392291420292	0.0001457434582007762	0.0	0.0	0.0	0.0	0.0	0.0	0.0	0.0	0.0	0.0	0.0	0.0	0.0	0.0	0.0	0.0	0.0	0.0
0.22835661832048357	0.37868632707774796	0.2452583551196443	0.10026559872112967	0.03230896041829717	0.0088172114632075	0.0036301267213961	0.001436231328992723	0.0007992939570046459	0.00028724626579854464	9.991174462558073e-05	1.2488968078197591e-05	4.162989359399197e-05	0.0	0.0	0.0	0.0	0.0	0.0	0.0	0.0	0.0	0.0	0.0	0.0
0.2629655405208303	0.37143642978292485	0.21113671691052371	0.08444218483682901	0.03439280222367615	0.016852598108875117	0.00857215487387639	0.005025774806949405	0.0026920816959281222	0.0013710447027250035	0.000608427132516263	0.0003042135662581315	0.00012501927380471157	6.66769460291795e-05	8.334618253647437e-06	0.0	0.0	0.0	0.0	0.0	0.0	0.0	0.0	0.0	0.0
0.16475558740687654	0.3182238629356177	0.24915418076365395	0.14304761587306877	0.06935301078315362	0.03279528674522091	0.014399760003999933	0.005549907501541641	0.002170797153380777	0.0005499908334861086	0.0	0.0	0.0	0.0	0.0	0.0	0.0	0.0	0.0	0.0	0.0	0.0	0.0	0.0	0.0
0.15100490900233585	0.25070886993017477	0.1981629755465897	0.133688080575923	0.09330851768115218	0.06593218998130498	0.04438504232401081	0.02867123840930004	0.01658818092109372	0.008981100965562037	0.004542596733160956	0.0023316720170212055	0.0010575798077203326	0.00039138780285713097	0.00018736650136777546	4.1637000303950104e-05	1.2491100091185031e-05	0.0	4.16370003039501e-06	0.0	0.0	0.0	0.0	0.0	0.0
0.05848067725432033	0.16088123052310563	0.20303464595797158	0.18795723832219574	0.14579965670671755	0.10131318012898495	0.06464662456046795	0.03793724065525689	0.02060176312763511	0.010586264935757496	0.00497025347042845	0.0022872331561317846	0.0009248920959221424	0.00036245771326678554	0.0001583148632659523	5.832652857166664e-05	0.0	0.0	0.0	0.0	0.0	0.0	0.0	0.0	0.0
0.15819251408192514	0.24011348865113488	0.1788737792887378	0.12400426624004267	0.09442805719428057	0.0713053694630537	0.05260307302603073	0.03451738159517381	0.021718661467186616	0.012315435123154351	0.006353531313535313	0.0031746825317468252	0.001458187514581875	0.0006249375062493751	0.00023331000233310002	6.24937506249375e-05	1.6665000166650003e-05	4.166250041662501e-06	0.0	0.0	0.0	0.0	0.0	0.0	0.0
0.18251627042657267	0.38260293492662684	0.2704557386065348	0.120071998200045	0.0359574343974734	0.007624809379765506	0.0007708140629817588	0.0	0.0	0.0	0.0	0.0	0.0	0.0	0.0	0.0	0.0	0.0	0.0	0.0	0.0	0.0	0.0	0.0	0.0
0.3263612604664325	0.41317230702645114	0.19333976994656502	0.05454613553509896	0.010516371747706957	0.0017520350240540676	0.00026218101310072743	3.3292827060409835e-05	1.6646413530204918e-05	0.0	0.0	0.0	0.0	0.0	0.0	0.0	0.0	0.0	0.0	0.0	0.0	0.0	0.0	0.0	0.0
0.013790776715204425	0.08461897304321749	0.13107277331645065	0.18086701542767653	0.17629369231281863	0.131918296624571	0.10782296491286528	0.06819166305687914	0.04738262637033088	0.03097614208123688	0.01530688747459265	0.004819066342341142	0.002682349805071474	0.0014494685282063244	0.0027573223151511114	4.998167338642498e-05	0.0	0.0	0.0	0.0	0.0	0.0	0.0	0.0	0.0
0.0127736314263819	0.04750024989171359	0.10395911771565655	0.1578857495085463	0.180879952020791	0.1576150334854896	0.12940225902109087	0.09132292673174958	0.05512611201812548	0.03215273381534668	0.016505347682670844	0.008404691300436478	0.0045063805684203515	0.0013785692866424548	0.0005372671842201713	4.9978342718155465e-05	0.0	0.0	0.0	0.0	0.0	0.0	0.0	0.0	0.0
0.264607387414405	0.41674580563469454	0.2280576798120658	0.06790539977674481	0.01763549424368138	0.003811166091867846	0.0010454674197364255	0.00013328668299428533	5.831292380999983e-05	0.0	0.0	0.0	0.0	0.0	0.0	0.0	0.0	0.0	0.0	0.0	0.0	0.0	0.0	0.0	0.0
0.08107691602837235	0.23585027468522615	0.29871758027097833	0.21445439892041834	0.1277879821569142	0.03629426930397804	0.005714452316394064	0.00010412631771855073	0.0	0.0	0.0	0.0	0.0	0.0	0.0	0.0	0.0	0.0	0.0	0.0	0.0	0.0	0.0	0.0	0.0
0.3280006005580185	0.40953469265192244	0.1948685653753279	0.05426708983764081	0.011327191515449772	0.0017015810523945166	0.00024189142411490676	3.75348761557614e-05	2.0852708975422996e-05	0.0	0.0	0.0	0.0	0.0	0.0	0.0	0.0	0.0	0.0	0.0	0.0	0.0	0.0	0.0	0.0
0.21063258188856815	0.33508401608570143	0.21922608419963624	0.113388342872399	0.05655025113050443	0.030569507250246125	0.016043985382702866	0.009235929182866393	0.004763970698660081	0.0024821038228570475	0.0012264513007058352	0.00043384671861703013	0.00020023694705401392	9.594687046338167e-05	3.754442757262761e-05	2.920122144537703e-05	0.0	0.0	0.0	0.0	0.0	0.0	0.0	0.0	0.0
0.011347458685426467	0.05088040627731757	0.11021937310077842	0.1564750447487824	0.17596886317279273	0.15602963826333097	0.12348166340590268	0.08746617824584772	0.05518461474420347	0.03458352412271573	0.01946884235940557	0.01038171752070932	0.004545643758065187	0.00204803729758981	0.0009865545518877741	0.0004787079049244474	0.00021645922657453274	6.660283894601007e-05	0.00013320567789202014	2.9138742038879406e-05	8.325354868251259e-06	0.0	0.0	0.0	0.0
0.35241352338633847	0.40153273920966576	0.18842623796566732	0.04465912778651489	0.009818850528803349	0.0026668996563402316	0.0004826214666699951	0.0	0.0	0.0	0.0	0.0	0.0	0.0	0.0	0.0	0.0	0.0	0.0	0.0	0.0	0.0	0.0	0.0	0.0
0.010771529532220941	0.06377178342066818	0.12420972018163429	0.16788685731885475	0.17673133191544266	0.15865530689286322	0.11318846430786264	0.07978340401976168	0.05049882836724756	0.02905149773373345	0.013397818224195985	0.0069715270349575255	0.0034254129849373397	0.0012944148703712183	0.0003537789838635162	8.324211385023911e-06	0.0	0.0	0.0	0.0	0.0	0.0	0.0	0.0	0.0
0.33230142328589046	0.4127320755974801	0.186343788540382	0.056310622979234025	0.010787140428652378	0.0010916302789907002	0.00039165361154628177	4.166527782407253e-05	0.0	0.0	0.0	0.0	0.0	0.0	0.0	0.0	0.0	0.0	0.0	0.0	0.0	0.0	0.0	0.0	0.0
0.01736606975572589	0.06983899642353059	0.11005450056415786	0.13065146701862346	0.176716726135706	0.16033741220163128	0.13534376157980857	0.09601508862066525	0.04958343915630296	0.030622738684575383	0.014613978624454058	0.004292596000516277	0.00298941215166895	0.0015071966558553758	6.661642677813815e-05	0.0	0.0	0.0	0.0	0.0	0.0	0.0	0.0	0.0	0.0
0.28167382635905686	0.40530247790634205	0.22156991012537447	0.06934971104287066	0.01777909258711422	0.0030208207465802226	0.000899996250015625	0.00028749880208832465	7.499968750130208e-05	4.1666493056278935e-05	0.0	0.0	0.0	0.0	0.0	0.0	0.0	0.0	0.0	0.0	0.0	0.0	0.0	0.0	0.0
0.017806564478507165	0.08122292569143619	0.13866211262912362	0.18268910363212262	0.17658697100966345	0.15161612795734755	0.10613128957014328	0.06601966011329556	0.03952849050316561	0.021159613462179275	0.010413195601466177	0.00547734088637121	0.0020618127290903034	0.0005206597800733089	4.165278240586471e-05	6.247917360879707e-05	0.0	0.0	0.0	0.0	0.0	0.0	0.0	0.0	0.0
0.3040152326351709	0.39275699863756247	0.19844090479186371	0.0667886055222469	0.021032369349738136	0.008157959426859603	0.004074813237726604	0.002191566219881589	0.0012041114782239148	0.0007624650536850394	0.0003333180562557549	0.00017499197953427134	5.8330659844757114e-05	4.166475703196937e-06	4.166475703196937e-06	0.0	0.0	0.0	0.0	0.0	0.0	0.0	0.0	0.0	0.0
0.017050610674947758	0.07516255526046306	0.1416665972875542	0.1850007909218819	0.1851964400189821	0.14661610316951537	0.10781514074246751	0.0655549357688177	0.03736065205265042	0.020601433649979604	0.010327774678844088	0.004412511551622223	0.0020022811852172537	0.0008866650570712579	0.00025392755155561843	5.8278454455387845e-05	2.9139227227693923e-05	4.1627467468134175e-06	0.0	0.0	0.0	0.0	0.0	0.0	0.0
0.31320622645911805	0.4011449618346055	0.20016416119462685	0.06467701076630779	0.015307823072564248	0.003841538615379487	0.0010582980567314423	0.00047915069497683413	0.00012082930568981034	0.0	0.0	0.0	0.0	0.0	0.0	0.0	0.0	0.0	0.0	0.0	0.0	0.0	0.0	0.0	0.0
0.028612970824601822	0.10582383108848441	0.1638913307031175	0.1850885927234399	0.17226524907199486	0.13076227653928035	0.08970507976053094	0.058650757610475314	0.033008236436127	0.01721027700588674	0.008432244168461573	0.004103636613604076	0.001412317575646479	0.0006999095950106445	0.00024580158396207154	6.24919281259504e-05	2.499677125038016e-05	0.0	0.0	0.0	0.0	0.0	0.0	0.0	0.0
0.08387790036609899	0.24281650485841258	0.2721335782323125	0.18818487373958243	0.10534404558119775	0.0576220642318377	0.028858929025110475	0.013332000549773218	0.005043752785309393	0.002036659877800407	0.0006455670369305994	6.247422938038059e-05	4.1649486253587065e-05	0.0	0.0	0.0	0.0	0.0	0.0	0.0	0.0	0.0	0.0	0.0	0.0
0.08332155477031802	0.17538973186447723	0.18594886717938058	0.15624610268135522	0.12613593847432966	0.09869465807524423	0.07086260652670963	0.04708792350862607	0.027657451673248803	0.015551860320099772	0.0074537518187487006	0.0032882976512159635	0.0013510704635210974	0.0005445853252961962	0.0002868426522552484	0.0001247141966327167	5.40428185408439e-05	0.0	0.0	0.0	0.0	0.0	0.0	0.0	0.0
0.05857323842704496	0.13742102718831786	0.16018353364783544	0.16011268732600978	0.14308039807298004	0.11707563053226425	0.08593242094383971	0.058381536615046095	0.036473353448132156	0.021249729117004783	0.011456266982280085	0.005863574988747937	0.002358765773725183	0.0011168714264281785	0.0005084265448665589	0.00012085549017319843	7.084632182566804e-05	1.6669722782510125e-05	4.167430695627531e-06	0.0	0.0	0.0	0.0	0.0	0.0
0.025429693519301327	0.09567578598409915	0.16186545501493046	0.18671625443020579	0.17375152532349353	0.1364815732592571	0.09540508010811576	0.05881813979251436	0.033530046269881264	0.01744595253068347	0.008429364507544364	0.0038440234389641543	0.0015242823170757102	0.000674682337066298	0.00027487058176775103	7.496470411847755e-05	4.58117636279585e-05	1.2494117353079592e-05	0.0	0.0	0.0	0.0	0.0	0.0	0.0
0.3247450348899624	0.4120885293787215	0.19268330233390338	0.05559924602728782	0.011409454618082862	0.0021387526162270575	0.0007531405127180883	0.0003453627765502836	0.00010818593000370329	9.154194077236432e-05	2.912698115484319e-05	8.321994615669484e-06	0.0	0.0	0.0	0.0	0.0	0.0	0.0	0.0	0.0	0.0	0.0	0.0	0.0
0.3279016890428757	0.4226396708531832	0.18613618949262084	0.05215794383182863	0.009336376053569644	0.0016615584502115467	0.00016657227571043075	0.0	0.0	0.0	0.0	0.0	0.0	0.0	0.0	0.0	0.0	0.0	0.0	0.0	0.0	0.0	0.0	0.0	0.0
0.004978834744350377	0.048700919938670754	0.110146823545097	0.15478551429904672	0.17955052996466903	0.15398556762882473	0.10770115325644956	0.08804413039130725	0.06719135390973935	0.0385432637824145	0.020594460369308714	0.01044097060195987	0.008432771148590094	0.004199720018665422	0.0019915338977401506	0.0004999666688887407	0.0002124858342777148	0.0	0.0	0.0	0.0	0.0	0.0	0.0	0.0
0.010399125159562745	0.05455694570916545	0.11869805115155446	0.15266880387191736	0.17521756666292448	0.15368751065484135	0.1299828275142307	0.09034889667818428	0.060357337391528515	0.033563270007193315	0.012390800869850853	0.005326381179288236	0.0016923006557145292	0.0005654862141945356	0.00019958336971571844	0.0003451129101334298	0.0	0.0	0.0	0.0	0.0	0.0	0.0	0.0	0.0
0.2607587132037427	0.35873486697939494	0.2002182987693615	0.08230363525775086	0.0377648538981328	0.02280055657854173	0.015243419791866287	0.009727626459143969	0.005757421741557587	0.003595264083186829	0.0018663711578999992	0.0007582132828968746	0.00032078254276406235	0.00012081420441763387	2.9162049342187487e-05	0.0	0.0	0.0	0.0	0.0	0.0	0.0	0.0	0.0	0.0
0.31321303066135936	0.4130165048381993	0.1933322785337175	0.06053161900637876	0.017366720516962843	0.0024149359625601653	0.00011241943273986976	1.2491048082207752e-05	0.0	0.0	0.0	0.0	0.0	0.0	0.0	0.0	0.0	0.0	0.0	0.0	0.0	0.0	0.0	0.0	0.0
0.32378345270684117	0.4118448519393508	0.1946725665929176	0.05589513464415028	0.011666520835156227	0.0016624792190097623	0.0003041628646308588	0.00010833197918359353	2.0833072919921835e-05	3.3332916671874934e-05	8.333229167968734e-06	0.0	0.0	0.0	0.0	0.0	0.0	0.0	0.0	0.0	0.0	0.0	0.0	0.0	0.0
0.01053289446273072	0.05160201658264239	0.11127869672096996	0.15603516520144994	0.16848881296612642	0.15653097787592182	0.12293237781759093	0.08997125119786675	0.05871005374776051	0.035661014124411486	0.019003374859380858	0.010416232656972627	0.005095621015791009	0.002295737677596767	0.0009207949668763801	0.0003583184033998583	9.582934044414817e-05	5.4164409816257656e-05	1.6665972251156202e-05	0.0	0.0	0.0	0.0	0.0	0.0
0.011513596374300187	0.04987420021327646	0.10962493335110637	0.14995584510797122	0.16753865635830445	0.15939082911223673	0.13311450279925352	0.0942873567048787	0.05807617968541722	0.03376599573447081	0.018365935750466543	0.0091017395361237	0.0036823513729672087	0.0012330045321247668	0.00025826446280991736	9.58077845907758e-05	0.00010413889629432152	1.666222340709144e-05	0.0	0.0	0.0	0.0	0.0	0.0	0.0
0.3326028356088476	0.41181323145251003	0.19053908232264946	0.053087463909107194	0.010199192563922023	0.0015082139330636324	0.00020831684158337466	2.916435782167245e-05	8.332673663334986e-06	4.166336831667493e-06	0.0	0.0	0.0	0.0	0.0	0.0	0.0	0.0	0.0	0.0	0.0	0.0	0.0	0.0	0.0
0.33016112432864864	0.4121941158578506	0.19103670401373327	0.05404144149399377	0.010795788350881871	0.0015541601909992043	0.0001874992187532552	2.0833246528139467e-05	4.166649305627893e-06	4.166649305627893e-06	0.0	0.0	0.0	0.0	0.0	0.0	0.0	0.0	0.0	0.0	0.0	0.0	0.0	0.0	0.0
0.32237242114556525	0.4091352040178906	0.19532662019106636	0.05703672238741327	0.013734456077226122	0.0021696942438553094	0.00021655297635408076	8.328960629003107e-06	0.0	0.0	0.0	0.0	0.0	0.0	0.0	0.0	0.0	0.0	0.0	0.0	0.0	0.0	0.0	0.0	0.0
0.29842347501926403	0.4080804714996772	0.1995251681696066	0.06815086323593728	0.018380990066018284	0.004535893537705396	0.0015994335339567236	0.0005872920007497345	0.0003207197450902805	0.0002957285961222067	4.581710644146865e-05	3.3321531957431746e-05	2.0825957473394838e-05	0.0	0.0	0.0	0.0	0.0	0.0	0.0	0.0	0.0	0.0	0.0	0.0
0.01158701720761635	0.05358110078746719	0.10907045539769177	0.15338527561351611	0.16942210741219116	0.15558101745760594	0.12571142869047122	0.09130036248489647	0.0595516853464439	0.03454022749052123	0.019028373817757592	0.009470438731719513	0.004424815632681971	0.0019999166701387444	0.0008791300362484897	0.0002916545143952335	0.00012916128494646056	3.3331944502312404e-05	1.2499479188367151e-05	0.0	0.0	0.0	0.0	0.0	0.0
0.3339286903810285	0.4115416000532907	0.18832017719158006	0.053936017852384756	0.010312583266719957	0.001723621103117506	0.00020400346389555022	3.3306687982946975e-05	0.0	0.0	0.0	0.0	0.0	0.0	0.0	0.0	0.0	0.0	0.0	0.0	0.0	0.0	0.0	0.0	0.0
0.2628651483943061	0.3758349525088186	0.2257811653060033	0.08627217158534653	0.030366837062301425	0.011695589449369147	0.004494775553090888	0.0016678202423342813	0.0005378720281528057	0.0002793598905909921	0.00010006921454005687	4.5865056664192736e-05	5.837370848169984e-05	0.0	0.0	0.0	0.0	0.0	0.0	0.0	0.0	0.0	0.0	0.0	0.0
0.013427373522468472	0.06013797927396422	0.11573771447366778	0.15694413796261986	0.16769020030726828	0.15428364441816797	0.1206923112152918	0.08829174664107485	0.0561618113006441	0.033295722809048175	0.016845628921521687	0.008805858914735138	0.004346721847273515	0.001969348116628709	0.0007993971213376579	0.0002664657071125526	0.00013739638022990995	6.661642677813815e-05	3.747174006270271e-05	5.412584675723725e-05	8.327053347267269e-06	0.0	0.0	0.0	0.0
0.011676296243840057	0.05221633015217093	0.10921481802390245	0.1549619051983054	0.16830445848728853	0.15689476337067138	0.12728121003586618	0.08929471504921707	0.05906048096509608	0.03475812196168442	0.019270262727079594	0.009214401459641171	0.0043614278156619835	0.0020578274507516902	0.0008081346668943884	0.0004040673334471942	0.0001333005636114455	5.8318996580007414e-05	2.4993855677146034e-05	4.165642612857672e-06	0.0	0.0	0.0	0.0	0.0
0.2973499918762524	0.4021838299928761	0.19975253815036847	0.06758541391535472	0.02122589434128905	0.005861596337231344	0.002982873473672809	0.0015455950540958269	0.0009498535642421793	0.0004499306356936639	0.00011248265892341598	0.0	0.0	0.0	0.0	0.0	0.0	0.0	0.0	0.0	0.0	0.0	0.0	0.0	0.0
0.09227508909835792	0.21904456583286147	0.23633131266029378	0.18512473770109583	0.12080321753322452	0.07157845651667055	0.03883272824168138	0.019726542983712486	0.00969256903041002	0.004030243479998668	0.0016404090197515238	0.0006078673017353363	0.00022899110681810612	6.661559471072177e-05	1.6653898677680444e-05	0.0	0.0	0.0	0.0	0.0	0.0	0.0	0.0	0.0	0.0
0.3171466998671702	0.4101691809940997	0.19652144222321233	0.060243923766536055	0.012545959518148544	0.0027190546184371056	0.00047052553121499686	0.00017072165291871568	1.249182826234505e-05	0.0	0.0	0.0	0.0	0.0	0.0	0.0	0.0	0.0	0.0	0.0	0.0	0.0	0.0	0.0	0.0
0.04190845959332964	0.1304119609909726	0.18939624323569967	0.19785292046974134	0.16244318820897574	0.11364441130278653	0.07359392119043354	0.04524947197840423	0.02409944719159165	0.011822684724241504	0.005703049819410365	0.002095422979666482	0.0010414627135519295	0.0004665752956712644	0.00020412669185617817	6.665361366732349e-05	0.0	0.0	0.0	0.0	0.0	0.0	0.0	0.0	0.0
0.06653388778239819	0.19898915824298535	0.2466312219268494	0.21061842182018184	0.13370944757872982	0.08268818906824224	0.036112800940007836	0.01612930107750898	0.005329211076758973	0.0019416828473570614	0.000908340902840857	0.00038750322919357664	2.0833506945891216e-05	0.0	0.0	0.0	0.0	0.0	0.0	0.0	0.0	0.0	0.0	0.0	0.0
0.3335040002664069	0.4099169975940125	0.191375908489223	0.05277354579285197	0.010589675066809861	0.0015276771814147873	0.00018731736556857064	6.660172997993623e-05	3.330086498996812e-05	1.665043249498406e-05	0.0	4.162608123746015e-06	4.162608123746015e-06	0.0	0.0	0.0	0.0	0.0	0.0	0.0	0.0	0.0	0.0	0.0	0.0
0.3293157464962421	0.41004799440065326	0.19682703684570133	0.05233139467062176	0.010215474861266186	0.001112370223473928	0.0001416501408169047	8.332361224523806e-06	0.0	0.0	0.0	0.0	0.0	0.0	0.0	0.0	0.0	0.0	0.0	0.0	0.0	0.0	0.0	0.0	0.0
0.014799321697755519	0.0591681214610997	0.11871539221119032	0.1630800254988313	0.16640487310998245	0.15715529704888526	0.12277353954610414	0.0840586473119982	0.05568494777322706	0.03040277320622805	0.01569511397394286	0.0066288628437863265	0.003316514659744762	0.0015665948644020481	0.00036664986188133044	0.00011666131968951423	2.499885421918162e-05	2.9165329922378557e-05	1.249942710959081e-05	0.0	0.0	0.0	0.0	0.0	0.0
0.2458953544580201	0.3386603437067658	0.20857016651942728	0.09602370276532263	0.048163952461120464	0.02610304535529145	0.016464420849099062	0.010172020069008051	0.005333955628156618	0.002608637674395346	0.0012793159201906889	0.0004833897288016935	0.00019168903038687847	4.167152834497358e-05	8.334305668994715e-06	0.0	0.0	0.0	0.0	0.0	0.0	0.0	0.0	0.0	0.0
0.03457410253526758	0.133635716159988	0.19949352959061697	0.19651551690386643	0.16362826071563935	0.11466390107166806	0.0737006076811902	0.04140062392489577	0.0224954496799157	0.011520535792380453	0.004956412723403015	0.0019075941406038494	0.0009079814905057624	0.00048314611421407537	0.00011662147584477681	0.0	0.0	0.0	0.0	0.0	0.0	0.0	0.0	0.0	0.0
0.04700544918262261	0.04159792697762003	0.073530637071106	0.12474795447349564	0.15953440317285741	0.14580729557233083	0.12083604126047759	0.11191654585145562	0.06599426752653768	0.04453498641870386	0.02594194204202703	0.024063057208085454	0.008177939975670316	0.0030953690279791365	0.001978869836191238	0.0012081521105167558	2.9162292322818244e-05	0.0	0.0	0.0	0.0	0.0	0.0	0.0	0.0
0.013408445070375587	0.05439211993433279	0.11945516212635106	0.16627221893515778	0.17547229560246336	0.16173051442095351	0.11898015816798474	0.08249652080434004	0.051879598996658303	0.028916907640897008	0.0153209610080084	0.007316727639396995	0.0027958566321386012	0.0012375103125859383	0.00026666888890740755	5.8333819448495407e-05	0.0	0.0	0.0	0.0	0.0	0.0	0.0	0.0	0.0
0.11049058803931368	0.25271947359653507	0.24692653673163417	0.17701149425287357	0.10035815425620523	0.059124604364484426	0.030043311677494584	0.013705647176411795	0.005093286689988339	0.003006829918374146	0.0010119940029985008	0.00030401465933699816	0.0001999000499750125	4.164584374479427e-06	0.0	0.0	0.0	0.0	0.0	0.0	0.0	0.0	0.0	0.0	0.0
0.06147674157022521	0.17384874313661774	0.23413402654535456	0.2023520883845327	0.1530565484373568	0.0915548112413661	0.04420893010389849	0.02189616817057015	0.008977595587438865	0.005582356420959666	0.0018330125561360096	0.000937335966205914	0.00011664625357229152	2.499562576549104e-05	0.0	0.0	0.0	0.0	0.0	0.0	0.0	0.0	0.0	0.0	0.0
0.013802639744438752	0.059254724092978314	0.12059608744726134	0.16127097572251448	0.168197285286486	0.15455707853843623	0.12195386069912828	0.08507324062157694	0.05267827021353692	0.03119963015256207	0.016722268730815205	0.00862977355174324	0.004189938317110858	0.0013494433546162208	0.0004040000166597945	0.00012078351013540248	0.0	0.0	0.0	0.0	0.0	0.0	0.0	0.0	0.0
0.010021733880705144	0.052556853666863745	0.11237082497147949	0.15634237940194357	0.16982821074369842	0.15318638676315066	0.126443720906994	0.09141969705801531	0.059655755314808184	0.03495324301143319	0.017957514843157992	0.009109910149972105	0.0037846930193439865	0.00136149022808084	0.0006203732231927987	0.0002872869288610947	8.3271573582926e-05	1.66543147165852e-05	0.0	0.0	0.0	0.0	0.0	0.0	0.0
0.32904029566543475	0.41018995754184356	0.1927116970345957	0.055478935504435396	0.010783288402964988	0.0015749934375273436	0.00019999916667013887	2.0833246528139467e-05	0.0	0.0	0.0	0.0	0.0	0.0	0.0	0.0	0.0	0.0	0.0	0.0	0.0	0.0	0.0	0.0	0.0
0.01105163112425494	0.0534612776966687	0.09599154801865092	0.1438334227612856	0.16811623138130832	0.1607373854594309	0.13183343939904416	0.10156103769700146	0.06765328574934384	0.03337534367370028	0.01420864581123631	0.009196521044684861	0.0052575317053286585	0.0031653335662619533	0.00037850900726654107	0.00012894262884904147	4.991327568349992e-05	0.0	0.0	0.0	0.0	0.0	0.0	0.0	0.0
0.235982583696173	0.33896377158809193	0.2151330180621237	0.1048978146288619	0.05054061373721381	0.026236953396804232	0.013712214328868148	0.007612341409553968	0.0036874231786837774	0.0019749588550238536	0.0007833170142288702	0.00029999375013020564	0.00014166371533926378	2.9166059040436658e-05	4.166579862919522e-06	0.0	0.0	0.0	0.0	0.0	0.0	0.0	0.0	0.0	0.0
0.012263605066958618	0.05076949334576623	0.09947840131877464	0.14761284306665057	0.16567106396972814	0.15501013641491448	0.12895101634731063	0.09120692023661348	0.06213809668516337	0.03977970469105789	0.02304941658375759	0.012671559342777337	0.005990267376562611	0.0034218205583978222	0.001452816757762579	0.00036632628849027777	0.0001207211632524779	4.579078606128472e-05	0.0	0.0	0.0	0.0	0.0	0.0	0.0
0.010964043772798332	0.049538301198540906	0.11107034914017717	0.15534340802501304	0.17590411672746223	0.15998749348619073	0.12807087024491923	0.09028452318916103	0.05530380406461699	0.030153204794163627	0.01664616988014591	0.009217300677436164	0.004418968212610735	0.001825951016154247	0.000808754559666493	0.0003543512245961438	0.00010005211047420531	8.337675872850443e-06	0.0	0.0	0.0	0.0	0.0	0.0	0.0
0.32516665764501607	0.41037128949921514	0.19376423512364518	0.05642417857871529	0.011721206014248656	0.0020236256209324502	0.0003580901304530673	9.576829070256451e-05	5.82937421667784e-05	1.249151617859537e-05	4.163838726198457e-06	0.0	0.0	0.0	0.0	0.0	0.0	0.0	0.0	0.0	0.0	0.0	0.0	0.0	0.0
0.14062402431155424	0.3010303269987303	0.2689091022625565	0.15403700851320692	0.08077763670045585	0.03323272901359199	0.014095705930104282	0.0049830360302229254	0.0013571175821659764	0.0005411818579189476	0.0001956580563245426	7.076993526632391e-05	7.493287263493121e-05	7.076993526632391e-05	0.0	0.0	0.0	0.0	0.0	0.0	0.0	0.0	0.0	0.0	0.0
0.030242809052428092	0.10827250608272507	0.1917141619171416	0.21558260840582608	0.17905292804052927	0.129012098790121	0.0767714895177149	0.03830033663300337	0.017406592674065927	0.007965870079658701	0.0038746125387461253	0.0012123787621237875	0.000291637502916375	9.1657500916575e-05	0.0001458187514581875	6.24937506249375e-05	0.0	0.0	0.0	0.0	0.0	0.0	0.0	0.0	0.0
0.1502661958384231	0.2430449301887343	0.1915859602019503	0.13246004977883025	0.09538857921879755	0.06997385986050254	0.04911177723765014	0.03077615785809281	0.01766022821550815	0.01016422011081418	0.005269718712087417	0.0025514777308524523	0.0010547775586693961	0.00039189363839890604	0.00018760865668032735	6.253621889344245e-05	4.5859893855191134e-05	4.16908125956283e-06	0.0	0.0	0.0	0.0	0.0	0.0	0.0
0.3150669521960487	0.4143953470931831	0.20079826015948538	0.057944688403563004	0.010561531859579538	0.0008790860837756539	0.00031663764154952464	3.749656281507529e-05	0.0	0.0	0.0	0.0	0.0	0.0	0.0	0.0	0.0	0.0	0.0	0.0	0.0	0.0	0.0	0.0	0.0
0.32546792446540773	0.4039942332372206	0.1973699561659361	0.05577592959882665	0.011691861531025517	0.0030833847230787178	0.001029183819730329	0.0006833447224120402	0.0004750079167986133	0.00025833763896064934	0.00010833513891898199	2.9167152785879763e-05	1.6666944449074153e-05	1.2500208336805614e-05	4.166736112268538e-06	0.0	0.0	0.0	0.0	0.0	0.0	0.0	0.0	0.0	0.0
0.01250015619988587	0.05631110018868946	0.1157253714433286	0.16710055523852763	0.16747543496461553	0.15253439521486856	0.12339374450697067	0.08725117358180917	0.053012158599116115	0.03353507416370581	0.01645721997525794	0.007789167642048176	0.004073693023488298	0.0019868625482657646	0.0007580901127554909	9.58025966669027e-05	0.0	0.0	0.0	0.0	0.0	0.0	0.0	0.0	0.0
0.018283257153095197	0.06809554960187666	0.12482864654730605	0.15247853133945274	0.16819513252028118	0.15700767913467029	0.12360781830075708	0.07909967041803992	0.04942062741405244	0.02871238036508181	0.017608259965583475	0.006191640868163049	0.002724988645880642	0.0026249890625455728	0.0011208286632139032	0.0	0.0	0.0	0.0	0.0	0.0	0.0	0.0	0.0	0.0
0.32279314339047177	0.41865484454296215	0.1949275422704811	0.05214956542028817	0.009766585278456013	0.001474987708435763	0.00019166506945775453	4.166631944733794e-05	0.0	0.0	0.0	0.0	0.0	0.0	0.0	0.0	0.0	0.0	0.0	0.0	0.0	0.0	0.0	0.0	0.0
0.32301679562338803	0.41312400261663396	0.19510172789506797	0.05454931813352333	0.012304012866505835	0.0016999787502656218	0.0001916642708632809	1.24998437519531e-05	0.0	0.0	0.0	0.0	0.0	0.0	0.0	0.0	0.0	0.0	0.0	0.0	0.0	0.0	0.0	0.0	0.0
0.34931512552562555	0.41939714392772387	0.17036929097797576	0.04998959157333777	0.009084474790790624	0.001523793663349848	0.000295599317207211	2.498022398934177e-05	0.0	0.0	0.0	0.0	0.0	0.0	0.0	0.0	0.0	0.0	0.0	0.0	0.0	0.0	0.0	0.0	0.0
0.011801806305405586	0.07169816036792641	0.12700793174698394	0.16038042391521695	0.16175514897020596	0.15687695794174497	0.11500199960007998	0.08215856828634273	0.04898187029260814	0.033518296340731855	0.018063054055855496	0.008581617009931347	0.0025536559354795707	0.001403885889488769	9.998000399920016e-05	0.00011664333799906685	0.0	0.0	0.0	0.0	0.0	0.0	0.0	0.0	0.0
0.009442181748450273	0.057524355826430604	0.11091749659206022	0.1518002676327012	0.1688337133828857	0.15279659497834344	0.12793843614125336	0.0930294604408019	0.06019651410491035	0.03395850442511079	0.019201187255347443	0.008583422613712633	0.003731016629078585	0.0012464513654687115	0.0005002480396529947	0.00018342428120609802	0.00010421834159437388	1.2506200991324865e-05	0.0	0.0	0.0	0.0	0.0	0.0	0.0
0.33447556552984725	0.41002943711408024	0.19077498303306367	0.05239556486366078	0.010450800048298518	0.0016071748281447124	0.0002539835868311592	1.2490996073663567e-05	0.0	0.0	0.0	0.0	0.0	0.0	0.0	0.0	0.0	0.0	0.0	0.0	0.0	0.0	0.0	0.0	0.0
0.3226123618911127	0.41440165314046695	0.1935065908977286	0.05684753445431366	0.010898728481677137	0.001545653007149166	0.0001791457663272618	8.332361224523806e-06	0.0	0.0	0.0	0.0	0.0	0.0	0.0	0.0	0.0	0.0	0.0	0.0	0.0	0.0	0.0	0.0	0.0
0.008937123628822015	0.055171954256586234	0.1224419253546114	0.15769067390743038	0.16466213008387404	0.1519061143918508	0.12280007662771425	0.0863144568177843	0.05695854607241319	0.0370311758189587	0.019502586185355778	0.009236971206303462	0.004572675556592066	0.0017033008220821082	0.000757948043078102	0.0002457084315472968	6.66327949958771e-05	0.0	0.0	0.0	0.0	0.0	0.0	0.0	0.0
0.30334694898299436	0.39902467489163057	0.20224241413804603	0.065851117039013	0.018710403467822607	0.005697732577525842	0.002409136378792931	0.0013546182060686896	0.0006543847949316439	0.000304268089363121	0.00023757919306435478	0.00010836945648549516	4.168056018672891e-05	1.2504168056018673e-05	4.168056018672891e-06	0.0	0.0	0.0	0.0	0.0	0.0	0.0	0.0	0.0	0.0
0.013181897693480271	0.05856677578695721	0.12268952361912853	0.16572123514173143	0.17324720327194276	0.15413449284054276	0.12077367118974436	0.08356864999042074	0.05105330234650274	0.029266728307136135	0.015293500262388486	0.007271909438488642	0.0029820659553023298	0.0014785382878943116	0.0005705908322296357	0.00017909055318156451	2.0824482928088895e-05	0.0	0.0	0.0	0.0	0.0	0.0	0.0	0.0
0.02212805634412541	0.08548189711869063	0.14935605524521517	0.1811911521074934	0.17257469675904727	0.14045654725730317	0.10086664058142342	0.06719586410143275	0.039648182219299194	0.021649364380322847	0.01082676345956926	0.004995046578809347	0.002152032567703694	0.0009448963111581015	0.00033716564406963096	0.00014985139736428042	3.330031052539565e-05	4.162538815674456e-06	8.325077631348912e-06	0.0	0.0	0.0	0.0	0.0	0.0
0.05969049066724415	0.1420652834808972	0.18002515388011095	0.17015517112134665	0.14458067149199158	0.11207636118306527	0.07906814036198266	0.052131832984899346	0.030817667685593155	0.015937731653076354	0.006442558366163867	0.0034982217372835477	0.0017990854648886816	0.0011410866143043953	0.0003623158227900817	0.00010411374218105797	0.00010411374218105797	0.0	0.0	0.0	0.0	0.0	0.0	0.0	0.0
0.09242083333333333	0.21057916666666668	0.226425	0.18171666666666667	0.12192083333333334	0.076875	0.043145833333333335	0.025841666666666666	0.012254166666666667	0.004929166666666667	0.00185	0.000925	0.0005958333333333333	0.00020833333333333335	0.0001125	0.0001	6.25e-05	3.75e-05	0.0	0.0	0.0	0.0	0.0	0.0	0.0
0.2813195776752161	0.3922734706957039	0.2229690081526828	0.07961662831007661	0.0201632201224359	0.003354294204062608	0.00028299256312190737	2.080827670014025e-05	0.0	0.0	0.0	0.0	0.0	0.0	0.0	0.0	0.0	0.0	0.0	0.0	0.0	0.0	0.0	0.0	0.0
0.32704687981477937	0.3925278788736852	0.19952029182247466	0.06742564939661706	0.011472187752450593	0.002007112339993171	0.0	0.0	0.0	0.0	0.0	0.0	0.0	0.0	0.0	0.0	0.0	0.0	0.0	0.0	0.0	0.0	0.0	0.0	0.0
0.3614381588369498	0.4111267464903662	0.1756981798198138	0.04138703392229679	0.0059409815317490716	0.0036595113990241304	0.0007493879998001632	0.0	0.0	0.0	0.0	0.0	0.0	0.0	0.0	0.0	0.0	0.0	0.0	0.0	0.0	0.0	0.0	0.0	0.0
0.38060917131537175	0.35291691489849225	0.18721748440826394	0.06499993750807187	0.012369235640396449	0.0018330965583612116	5.415967104249035e-05	0.0	0.0	0.0	0.0	0.0	0.0	0.0	0.0	0.0	0.0	0.0	0.0	0.0	0.0	0.0	0.0	0.0	0.0
0.3286244547851843	0.4125552505176156	0.1908033144061689	0.0548360085484684	0.011335469061793096	0.001716359152318543	0.00012914352845115251	0.0	0.0	0.0	0.0	0.0	0.0	0.0	0.0	0.0	0.0	0.0	0.0	0.0	0.0	0.0	0.0	0.0	0.0
0.012510936132983376	0.05658042744656918	0.11254426530017081	0.1467066616672916	0.16144648585593468	0.1576177977752781	0.12660084156147147	0.09379660875723868	0.06202141398991793	0.035624713577469484	0.018672665916760405	0.008582260550764487	0.003766195892180144	0.0013331666874973962	0.0012081823105445154	0.0006457526142565513	9.165520976544598e-05	6.249218847644044e-05	0.00018747656542932134	0.0	0.0	0.0	0.0	0.0	0.0
0.32667590385007467	0.41379669042536815	0.1911472831446368	0.054536830148169416	0.011875189840762608	0.0017808623867716876	0.00017475752393553945	1.2482680281109959e-05	0.0	0.0	0.0	0.0	0.0	0.0	0.0	0.0	0.0	0.0	0.0	0.0	0.0	0.0	0.0	0.0	0.0
0.3248806259947834	0.4134215548203765	0.19329838918009015	0.055712035733035556	0.010712410729910584	0.001679152673727719	0.0002708310764076966	2.4999791668402765e-05	0.0	0.0	0.0	0.0	0.0	0.0	0.0	0.0	0.0	0.0	0.0	0.0	0.0	0.0	0.0	0.0	0.0
0.016716666666666668	0.0607875	0.12035833333333333	0.15352083333333333	0.16080833333333333	0.15070416666666667	0.12111666666666666	0.08864166666666666	0.054670833333333335	0.03375416666666667	0.019491666666666668	0.0123125	0.004225	0.0023791666666666666	0.00044166666666666665	7.083333333333334e-05	0.0	0.0	0.0	0.0	0.0	0.0	0.0	0.0	0.0
0.01007211618533693	0.05215099430398721	0.10985227007761234	0.15523300356417175	0.16787415475833584	0.15613237400486327	0.126536424502848	0.092597681622864	0.058317511075580426	0.034571633190100266	0.019315645714666402	0.009614103460910696	0.004804969854435228	0.0019069984344292328	0.0007036740948003064	0.000224842610172879	7.07837846840545e-05	2.08187602011925e-05	0.0	0.0	0.0	0.0	0.0	0.0	0.0
0.06709682790775123	0.1978103405211889	0.2152984763966364	0.19199900091582717	0.13435184414286905	0.09189076679710266	0.052743318624594124	0.02723336941137291	0.012401132295395887	0.004849721089001748	0.0033011406210973274	0.00039547081841645156	9.574556656398301e-05	0.00032053950545333446	0.0001790025809674465	3.3302805761385397e-05	0.0	0.0	0.0	0.0	0.0	0.0	0.0	0.0	0.0
0.04290851211880049	0.14032975137396406	0.22183842432676804	0.2066800278334493	0.15488814536727236	0.10546710611294213	0.06310442960179001	0.033104304601269174	0.01625006770861545	0.008737536406401694	0.0043583514931312215	0.0016416735069729458	0.00046250192709136286	0.00019166746528110533	3.7500156250651046e-05	0.0	0.0	0.0	0.0	0.0	0.0	0.0	0.0	0.0	0.0
0.011515707024414632	0.05497875177068578	0.111044912923923	0.15851179068410967	0.17129405882843096	0.15728689275893676	0.1254020498291809	0.08855512040663278	0.055966169485876176	0.03277643529705858	0.017623531372385634	0.008711774018831765	0.003833013915507041	0.0015665361219898341	0.000495792017331889	0.0003124739605032914	6.66611115740355e-05	4.999583368052662e-05	8.332638946754437e-06	0.0	0.0	0.0	0.0	0.0	0.0
0.3286747951562311	0.41175784488109274	0.1928801429636634	0.05414873719596269	0.010580644086294734	0.001666243163196021	0.00025826769029538326	3.332486326392042e-05	0.0	0.0	0.0	0.0	0.0	0.0	0.0	0.0	0.0	0.0	0.0	0.0	0.0	0.0	0.0	0.0	0.0
0.06995396121075766	0.17278503426869155	0.19832093827469116	0.17480157490156864	0.1357415161552403	0.09926462929400245	0.06403349790638085	0.03838926733745807	0.022594421182009456	0.013382496927275379	0.006049621898631336	0.0029414828239901674	0.0012499218798825073	0.0003541445326333771	8.749453159177551e-05	4.1664062662750246e-05	8.332812532550048e-06	0.0	0.0	0.0	0.0	0.0	0.0	0.0	0.0
0.06133997849767058	0.14189870569311674	0.16939335094635252	0.16431363397701418	0.1449115320826423	0.114349887904523	0.0819463775242318	0.053822497437222366	0.03291606590713994	0.017922774967288124	0.009413519797978115	0.004321301474326385	0.0020752248160217355	0.0008209222665788794	0.0003792077475059798	0.00012084642502937818	3.750406294015185e-05	8.334236208922634e-06	8.334236208922634e-06	0.0	0.0	0.0	0.0	0.0	0.0
0.21826582178283818	0.364941487212175	0.2345135877150225	0.11213458149504443	0.04071940108235118	0.01782671549328634	0.007019868101469381	0.003012085838197248	0.0009123745484995813	0.0002499656297259127	0.0002999587556710952	4.582703211641733e-05	5.832531360271296e-05	0.0	0.0	0.0	0.0	0.0	0.0	0.0	0.0	0.0	0.0	0.0	0.0
0.013025855928284895	0.044242921590762346	0.11595802733471909	0.16130066941319082	0.1741265761618922	0.14797488971553063	0.12702604754624866	0.09110601055565044	0.06023469034953616	0.03635326021302919	0.017008177088323386	0.0073398011338784725	0.0033699767975639526	0.0005373634201307168	0.00034574545636317436	4.998729489588063e-05	0.0	0.0	0.0	0.0	0.0	0.0	0.0	0.0	0.0
0.014927051532480081	0.05687606465612388	0.11579710205288608	0.1548723245634129	0.1625440960262556	0.15104476865985564	0.12175709388965478	0.08863353338803254	0.05828797047909005	0.032502988325746246	0.019716702554341714	0.011291081669797294	0.005818384763078871	0.0033819101128275183	0.0013910812533059005	0.0005414388111669672	0.0002707194055834836	0.00031653345883607317	2.915439752437516e-05	0.0	0.0	0.0	0.0	0.0	0.0
0.328683932302723	0.4139631877325741	0.18531421959158528	0.055151802735529415	0.014231246305869817	0.0024391665209826593	0.00021644481073566262	0.0	0.0	0.0	0.0	0.0	0.0	0.0	0.0	0.0	0.0	0.0	0.0	0.0	0.0	0.0	0.0	0.0	0.0
0.2904431349047809	0.3845676854441337	0.20268594353442534	0.07324127713410573	0.025502730057264614	0.010995139166333733	0.005863796777200693	0.003112931149287522	0.001739579171660674	0.0009863164202956452	0.0004994007191370355	0.00018727526967638833	9.571847116793181e-05	3.7455053935277664e-05	1.6646690637901184e-05	2.080836329737648e-05	0.0	0.0	4.161672659475296e-06	0.0	0.0	0.0	0.0	0.0	0.0
0.01237888635824239	0.05562379510923649	0.11380830838541516	0.1541552336499186	0.16829539445469194	0.1553835456161754	0.12429684344643518	0.09186940753725532	0.056648082376013355	0.03264395191679123	0.01881607381530352	0.009014560701511864	0.004088821528353188	0.001832058525942365	0.000749478487885513	0.0002581537013827878	6.245654065712608e-05	4.996523252570087e-05	1.6655077508566957e-05	8.327538754283478e-06	0.0	0.0	0.0	0.0	0.0
0.020438551250270352	0.05049744622090605	0.11438351606302094	0.14826892042524165	0.18235812800505766	0.12837107158899963	0.11296521203853128	0.09866571281215167	0.06704294009017253	0.037782620992563264	0.02160314106510057	0.00993644667010498	0.005307202156154857	0.001921573194469862	0.00045751742725472905	0.0	0.0	0.0	0.0	0.0	0.0	0.0	0.0	0.0	0.0
0.338284680960992	0.4065507787435105	0.19045257956183698	0.05329955583703469	0.009429088090932576	0.0017166523612303231	0.00024583128473929384	2.083315972366897e-05	0.0	0.0	0.0	0.0	0.0	0.0	0.0	0.0	0.0	0.0	0.0	0.0	0.0	0.0	0.0	0.0	0.0
0.13997344620776053	0.31136610520795616	0.26021467783757235	0.17089737666845634	0.07718496505970442	0.026458065402240008	0.008061864509066997	0.0038082633070708836	0.0014067683035955832	0.0006243054601755547	4.162036401170365e-06	0.0	0.0	0.0	0.0	0.0	0.0	0.0	0.0	0.0	0.0	0.0	0.0	0.0	0.0
0.009746961877809223	0.04643332778425171	0.10596803728982854	0.15115698351922757	0.14580489428999502	0.15705843182953222	0.13956217745963043	0.09461045446978525	0.08238721491593141	0.03552938238721492	0.014553853837189944	0.0067795904777759285	0.005460296320958881	0.004186782087564508	0.0006159480605959713	0.00014566339270850675	0.0	0.0	0.0	0.0	0.0	0.0	0.0	0.0	0.0
0.3297657831807161	0.4139580226134631	0.19175200179974503	0.05193847538265412	0.010594332469566812	0.0017289217360873877	0.000199971670679987	5.8325070614996206e-05	4.166076472499729e-06	0.0	0.0	0.0	0.0	0.0	0.0	0.0	0.0	0.0	0.0	0.0	0.0	0.0	0.0	0.0	0.0
0.024486055278998563	0.08893795171939764	0.1517985461665035	0.17687613255295662	0.1672991606090271	0.13879319322655226	0.10133094499177273	0.06650559246839266	0.040524046572660434	0.021965799504280268	0.011684822228239362	0.00564870550498844	0.00254525004686426	0.001016433733935973	0.0003374226739705484	0.00013330278477848825	6.248568036491638e-05	2.499427214596655e-05	4.165712024327758e-06	1.666284809731103e-05	4.165712024327758e-06	0.0	4.165712024327758e-06	0.0	0.0
0.011161521859366488	0.050601116983893975	0.11109124253022219	0.15376202337931294	0.1645076912200741	0.1567686479338293	0.12449421754987129	0.09103044467270209	0.06031962539870004	0.03605038487289422	0.02138737217687103	0.010778936162249604	0.004840540776565794	0.0019087699453983673	0.0006695249699545471	0.00022040262986081365	9.148788409316794e-05	8.732934390711485e-05	0.00012059766539553955	9.98049644652741e-05	8.317080372106175e-06	0.0	0.0	0.0	0.0
0.3247520705962817	0.4086894147281326	0.19555353523558505	0.05642114218511506	0.012594563485774816	0.0018933549081264127	9.591886098437773e-05	0.0	0.0	0.0	0.0	0.0	0.0	0.0	0.0	0.0	0.0	0.0	0.0	0.0	0.0	0.0	0.0	0.0	0.0
0.019821209027068704	0.07804288482777304	0.13630623684594387	0.17245618787638833	0.17008064348079768	0.1454291608493613	0.10862489320469275	0.07237075163058201	0.046348121444497695	0.026572756256642148	0.013178019962908167	0.006238929754735461	0.0026797807830961262	0.0011919398195419783	0.00047094125737148096	0.0001291962741461585	4.167621746650274e-05	8.335243493300549e-06	8.335243493300549e-06	0.0	0.0	0.0	0.0	0.0	0.0
0.017043986901419013	0.07162974011148793	0.132085690716839	0.1716439052435986	0.1736353561697483	0.1532292334997042	0.11265029621790973	0.074112804446185	0.04307450026247157	0.02551806887587178	0.012690291885045786	0.007024239040770583	0.003307974969378317	0.0013956821344354362	0.000591602576387558	0.00024997291960037664	8.332430653345887e-05	2.9163507286710606e-05	4.166215326672944e-06	0.0	0.0	0.0	0.0	0.0	0.0
0.30804547897493156	0.39101252796606994	0.21235464934610432	0.06813930331676547	0.01688588176966374	0.0032996837803043874	0.0002624748461605763	0.0	0.0	0.0	0.0	0.0	0.0	0.0	0.0	0.0	0.0	0.0	0.0	0.0	0.0	0.0	0.0	0.0	0.0
0.04692570790579864	0.1429850982548669	0.19748040943346706	0.1924228979457505	0.15337924253975396	0.10897812438812027	0.07010944054924408	0.04210149184090919	0.023362870200259126	0.011802248801236466	0.005824053591291415	0.0028870308574856585	0.0011039872687354972	0.0003874370414807594	0.00016247359804031844	6.665583509346398e-05	2.0829948466707493e-05	0.0	0.0	0.0	0.0	0.0	0.0	0.0	0.0
0.2926240124605921	0.4213779116014276	0.20379231791168473	0.06563466976515615	0.012693811766763702	0.00339001403482469	0.0004206282770482723	6.66341825026966e-05	0.0	0.0	0.0	0.0	0.0	0.0	0.0	0.0	0.0	0.0	0.0	0.0	0.0	0.0	0.0	0.0	0.0
0.15779539763423567	0.3834221501872862	0.2935081060135746	0.11985067102209519	0.03601144966605141	0.006258150803934885	0.0026540892557300414	0.00030832434054006756	0.0001916610765519339	0.0	0.0	0.0	0.0	0.0	0.0	0.0	0.0	0.0	0.0	0.0	0.0	0.0	0.0	0.0	0.0
0.26224036999229183	0.3639507510260203	0.2080914980937897	0.08469823545342806	0.03674090123122435	0.01955375929668132	0.011203933251390597	0.0065248640653319725	0.003612424741151226	0.0017874627611924752	0.0009374804691568926	0.0003874919272515156	0.000183329513968459	4.166579862919523e-05	3.333263890335618e-05	1.2499739588758568e-05	0.0	0.0	0.0	0.0	0.0	0.0	0.0	0.0	0.0
0.04761528217080073	0.19050274679540535	0.26257283169635426	0.2140669219244215	0.14414433161311802	0.07762194106875313	0.03723572498751457	0.01546112868320293	0.006696354253371067	0.0029507241551523225	0.000919760279673714	0.00021225237223239553	0.0	0.0	0.0	0.0	0.0	0.0	0.0	0.0	0.0	0.0	0.0	0.0	0.0
0.3298061581146554	0.41342937248220096	0.19105069550618436	0.053070100524493735	0.010714836215479856	0.0015122416587166358	0.00023745943401335605	5.83233697576664e-05	4.9991459792285486e-05	2.91616848788332e-05	2.91616848788332e-05	1.2497864948071372e-05	0.0	0.0	0.0	0.0	0.0	0.0	0.0	0.0	0.0	0.0	0.0	0.0	0.0
0.33314467397999104	0.40436635426897277	0.19560784379005544	0.05464601401628019	0.010653704659331147	0.00148985401095334	9.155527441612704e-05	0.0	0.0	0.0	0.0	0.0	0.0	0.0	0.0	0.0	0.0	0.0	0.0	0.0	0.0	0.0	0.0	0.0	0.0
0.24020817013616894	0.36042267371122855	0.2353789229820497	0.09967666127768796	0.03864647744129069	0.015204420073667894	0.0062042700711678524	0.0024667077784629745	0.0007625127085451424	0.0005333422223703729	0.0002500041667361123	9.166819446990783e-05	8.333472224537075e-05	5.4167569459490994e-05	1.6666944449074153e-05	0.0	0.0	0.0	0.0	0.0	0.0	0.0	0.0	0.0	0.0
0.06842581059069076	0.18875525431072193	0.2133843801683879	0.17924021313025693	0.13071100353689577	0.09046371244912327	0.05831087189271833	0.032956869868064204	0.019071741910756914	0.010306572627176191	0.004536724976149908	0.002424585799925846	0.0009914972858803288	0.00029578280377102247	0.0001249786494807137	0.0	0.0	0.0	0.0	0.0	0.0	0.0	0.0	0.0	0.0
0.015022558834189445	0.050212673773845085	0.10454967734409826	0.15256687454955237	0.16501485175325675	0.1536250359316611	0.12803752723515763	0.08878973833418737	0.060890105357879344	0.03660238544569841	0.02181728802402943	0.011614779265036098	0.006090676931665271	0.002653735434658535	0.0015497481659230376	0.0005207487116676874	0.00037077308270739337	4.9991876320097985e-05	2.0829948466707493e-05	0.0	0.0	0.0	0.0	0.0	0.0
0.28910211274940734	0.4123006928618151	0.21694532516175802	0.06424074760748108	0.014332198700936176	0.0028789387506822374	0.00019998416792003966	0.0	0.0	0.0	0.0	0.0	0.0	0.0	0.0	0.0	0.0	0.0	0.0	0.0	0.0	0.0	0.0	0.0	0.0
0.33894690365013974	0.40698037680205607	0.1877887142660774	0.05377114461018107	0.0108008813985746	0.0015370324859521895	0.0001749467870189484	0.0	0.0	0.0	0.0	0.0	0.0	0.0	0.0	0.0	0.0	0.0	0.0	0.0	0.0	0.0	0.0	0.0	0.0
0.021351038395214968	0.08813655334427405	0.17008355478544832	0.19687440124624087	0.1918386218042169	0.1482576786264693	0.09010671353954065	0.05259453020218092	0.024804025291358785	0.009946601577794253	0.004136086836997359	0.0013620346381652934	0.000149948767504436	0.000187435959380545	0.000149948767504436	2.0826217708949444e-05	0.0	0.0	0.0	0.0	0.0	0.0	0.0	0.0	0.0
0.011243771975137892	0.05743113762476879	0.10834680308610088	0.15859175817766744	0.1777174184732799	0.15885004415857093	0.1210819683058106	0.08557597773741481	0.056477145856592956	0.03401459732382397	0.018538267984202897	0.007886054223392377	0.0026120211294595993	0.0007665261368749063	0.0005998900201629701	0.00026661778673909783	0.0	0.0	0.0	0.0	0.0	0.0	0.0	0.0	0.0
0.04185798451679569	0.09951583736802193	0.13431554737043858	0.1515820701494154	0.15259872834393046	0.13477804351630404	0.10560745327122274	0.07467437771351905	0.04844126298947509	0.028099765835284705	0.014924875626036449	0.007583270139415505	0.003454137882184315	0.001558320347330439	0.0006083282639311339	0.00024999791668402763	0.00011249906250781244	2.4999791668402765e-05	8.333263889467588e-06	4.166631944733794e-06	0.0	0.0	0.0	0.0	0.0
0.32465605554791466	0.4137002629857004	0.19411345478188025	0.05500610576943114	0.010527763537928706	0.0017212851706906397	0.00025006564223108564	2.083880351925714e-05	4.167760703851428e-06	0.0	0.0	0.0	0.0	0.0	0.0	0.0	0.0	0.0	0.0	0.0	0.0	0.0	0.0	0.0	0.0
0.013170119951835943	0.058009357826451065	0.11573539766595976	0.15714148816939083	0.16830338356672347	0.15450413102623609	0.12438492914967106	0.08559953002545695	0.05475536741759821	0.033331527875573405	0.01813651760529638	0.009466153916662848	0.004445592530404603	0.001824901151187644	0.000795790228029315	0.00025415290005124724	0.00011249390658006024	2.916508689112673e-05	0.0	0.0	0.0	0.0	0.0	0.0	0.0
0.06448737122313547	0.1581648593817044	0.17890246493395043	0.16347215336996504	0.14220131890838045	0.10734981066207867	0.0765933338054631	0.04877794765191817	0.029040146304682	0.016342632901056878	0.008490004040875328	0.003436826954721367	0.0015705257720363096	0.000649872733256404	0.0003749265768786946	0.00012497552562623152	2.0829254271038588e-05	0.0	0.0	0.0	0.0	0.0	0.0	0.0	0.0
0.011816371257385232	0.05368615784605385	0.11017224569385765	0.15401698290876062	0.16980408823112755	0.1568710782230444	0.1261635125788522	0.08930610068081632	0.05801938284876212	0.03451580377157238	0.018866195011791372	0.009120605318200378	0.004304059065190037	0.0020624484387890304	0.0008291459380182163	0.0002541603126588502	0.00013333000008333126	3.7499062523436916e-05	1.2499687507812304e-05	8.333125005208204e-06	0.0	0.0	0.0	0.0	0.0
0.3200937107284636	0.39615253376831977	0.21291310535382874	0.056268049302163003	0.011618132942733258	0.002500894662816149	0.00015812645122631225	0.00029544679044916233	0.0	0.0	0.0	0.0	0.0	0.0	0.0	0.0	0.0	0.0	0.0	0.0	0.0	0.0	0.0	0.0	0.0
0.09317574914285476	0.26539216217229555	0.2692914960360938	0.191458959094488	0.0993996858869943	0.046437900192050525	0.019759124482900837	0.008511046029636603	0.003728529709507959	0.001795526597539587	0.00072904212197083	0.00029994875875371293	2.0829774913452284e-05	0.0	0.0	0.0	0.0	0.0	0.0	0.0	0.0	0.0	0.0	0.0	0.0
0.017587636166711794	0.07339151444460644	0.14796609110412198	0.19051467372060568	0.1943887859032305	0.14995313573972632	0.10543417133573556	0.06431442794359626	0.03210097685946971	0.014200912290933327	0.005931973922642728	0.0027160442398616986	0.0007664910124763075	0.00015829705692445482	0.00021661702526504342	0.00021245131324071568	0.00014579992085147155	0.0	0.0	0.0	0.0	0.0	0.0	0.0	0.0
0.2989803274453181	0.4001766821263527	0.19640885244125528	0.06633497097662712	0.020701811408498243	0.008092374749457244	0.004154530188058122	0.0025168868942699154	0.001225107196879727	0.0007417315681788823	0.00039586797178086416	0.00015834718871234567	6.667250051046134e-05	4.167031281903833e-05	0.0	4.167031281903834e-06	0.0	0.0	0.0	0.0	0.0	0.0	0.0	0.0	0.0
0.35636757567550675	0.40670402699943753	0.18682527447344846	0.043832420157913374	0.006270702693693881	0.0	0.0	0.0	0.0	0.0	0.0	0.0	0.0	0.0	0.0	0.0	0.0	0.0	0.0	0.0	0.0	0.0	0.0	0.0	0.0
0.02671194350117706	0.10246036540905398	0.18020457907126936	0.19610841440803317	0.16886314868440241	0.12606820691235598	0.0892731401429137	0.05650298952105164	0.028578571279765003	0.015308014416366325	0.005712380992062665	0.0023582842024124496	0.0011291431428511905	0.0005541551217682965	0.00014999687506510282	1.666631945167809e-05	0.0	0.0	0.0	0.0	0.0	0.0	0.0	0.0	0.0
0.011311227486907723	0.05056931095251784	0.12631495623409034	0.1822128343894645	0.1717348464964358	0.15236619213671795	0.11779924758464673	0.07668720602265579	0.05108591950072284	0.02985080845071596	0.015085802847179692	0.008065759268748932	0.0049411107917026005	0.0015248284567986102	0.00031663104567402836	0.00013331833502064352	0.0	0.0	0.0	0.0	0.0	0.0	0.0	0.0	0.0
0.01165352625375366	0.05609352808633106	0.11630202541451651	0.16355336756921104	0.17168334728591123	0.15115848046014352	0.12100008746392113	0.08674338502034577	0.05652668274336836	0.032748991041195503	0.01637657799491043	0.008354886942469565	0.004264907392367315	0.002207422771440114	0.0009246185948296328	0.00029154640377510943	8.746392113253282e-05	2.9154640377510943e-05	0.0	0.0	0.0	0.0	0.0	0.0	0.0
0.06535411083650428	0.13927289852837596	0.1674967387544334	0.1589570682548481	0.13986888334118255	0.11377475108256682	0.08474653974551866	0.05537240715348484	0.0347630022630752	0.02020930319789613	0.01089860339502957	0.005017942060273653	0.0023756037992989885	0.00114612464001267	0.0004626175819687504	0.000229224928002534	3.750953367314192e-05	1.2503177891047308e-05	4.167725963682436e-06	0.0	0.0	0.0	0.0	0.0	0.0
0.30926628057164285	0.4312445314778551	0.20147077205116454	0.04815216032665306	0.009295446023082372	0.0005708095496020999	0.0	0.0	0.0	0.0	0.0	0.0	0.0	0.0	0.0	0.0	0.0	0.0	0.0	0.0	0.0	0.0	0.0	0.0	0.0
0.02273655264363985	0.09603766509728762	0.1628182159076705	0.1913586933877755	0.17597600099995833	0.13459855839340026	0.09312111995333527	0.05785592266988875	0.034419399191700346	0.017653431107037206	0.007691346193908587	0.0035123536519311694	0.0012207824673971918	0.0006458064247323028	0.00024998958376734305	0.00010416232656972627	0.0	0.0	0.0	0.0	0.0	0.0	0.0	0.0	0.0
0.09799478494130977	0.2141173138282363	0.22440164282679506	0.1745003623882636	0.11725551288352758	0.07519348200971367	0.0456317635395753	0.025383839982672008	0.013624965635595692	0.006814565508968068	0.0030823829319293217	0.0010954955555370427	0.0004831843514916234	0.0002707498521289269	0.00013329223489424094	1.2496147021335089e-05	4.165382340445029e-06	0.0	0.0	0.0	0.0	0.0	0.0	0.0	0.0
0.013232892236925435	0.06270624312522916	0.12469167694410187	0.17892320255991467	0.18517716076130797	0.1647611746275124	0.11467117762741241	0.0725600813306223	0.041711109629679013	0.024124195860137997	0.010053831538948703	0.004662344588513717	0.0018166061131295623	0.0006083130562314589	0.00027915736142128595	2.0832638912036266e-05	0.0	0.0	0.0	0.0	0.0	0.0	0.0	0.0	0.0
0.3267510696178538	0.41106653502139234	0.19443090497794108	0.054107874137119386	0.010714925491274334	0.002037168960043993	0.00039576902086744235	0.00019163552589370893	0.00011248172172022046	9.998375264019597e-05	5.4157866013439484e-05	2.4995938160048993e-05	1.2497969080024496e-05	0.0	0.0	0.0	0.0	0.0	0.0	0.0	0.0	0.0	0.0	0.0	0.0
0.3437364488475266	0.40369925614596885	0.187276927182361	0.05301627806130958	0.010273858367523933	0.0016469862236899162	0.00027936222022082125	7.088295139931285e-05	0.0	0.0	0.0	0.0	0.0	0.0	0.0	0.0	0.0	0.0	0.0	0.0	0.0	0.0	0.0	0.0	0.0
0.017726568616020122	0.07245531921981445	0.13555390842313905	0.1704448923164049	0.17422172993320786	0.14769225644186085	0.11123557139763812	0.07554924463247664	0.04575511767743225	0.02536768992454653	0.013000316471509236	0.006346086579942369	0.0028565717807352135	0.0012034245548578377	0.0003747688925162816	0.00015823575461798556	4.1640988057364626e-05	8.328197611472925e-06	8.328197611472925e-06	0.0	0.0	0.0	0.0	0.0	0.0
0.33194204107161474	0.41539038882518503	0.1883915354946315	0.05248827269884291	0.009769623683936203	0.0016512040029187948	0.0003127280308558324	5.420619201501094e-05	0.0	0.0	0.0	0.0	0.0	0.0	0.0	0.0	0.0	0.0	0.0	0.0	0.0	0.0	0.0	0.0	0.0
0.011255097492804152	0.05228080260258509	0.1072441673019007	0.15026513210785233	0.1670478070887953	0.1560759614944037	0.12602210197901437	0.09127375879434663	0.06094497831873336	0.037031020248345266	0.020831510940604578	0.010971845594391613	0.005281814811575005	0.0020202525107364967	0.0008955758552749418	0.00031657565116695617	0.0001666187637720822	6.248203641453082e-05	1.2496407282906164e-05	0.0	0.0	0.0	0.0	0.0	0.0
0.12430833333333334	0.3136125	0.2943625	0.1718125	0.06940833333333334	0.018733333333333334	0.005091666666666667	0.0026125	5.833333333333333e-05	0.0	0.0	0.0	0.0	0.0	0.0	0.0	0.0	0.0	0.0	0.0	0.0	0.0	0.0	0.0	0.0
0.012790087682046414	0.06811804185089888	0.13756422106201027	0.18769203867003073	0.17452307794792368	0.15980531754556884	0.11375767113820123	0.06667332817066773	0.036821463365891434	0.022228606163556576	0.00997143880159543	0.006519947041043191	0.002573005920411681	0.0006494966401039195	0.0003122580000499613	0.0	0.0	0.0	0.0	0.0	0.0	0.0	0.0	0.0	0.0
0.3261354027383794	0.4172841974598969	0.19188233382902414	0.052618205599223554	0.010055442393645161	0.0015578854412689686	0.00022910080018661303	9.164032007464521e-05	7.081297460313493e-05	4.5820160037322605e-05	2.4992814565812327e-05	4.165469094302055e-06	0.0	0.0	0.0	0.0	0.0	0.0	0.0	0.0	0.0	0.0	0.0	0.0	0.0
0.3342087519665704	0.4118019195391774	0.18894059084514664	0.053116129623001176	0.010197031623284194	0.0014317464809835766	0.00026637143832252585	3.329642979031573e-05	4.162053723789466e-06	0.0	0.0	0.0	0.0	0.0	0.0	0.0	0.0	0.0	0.0	0.0	0.0	0.0	0.0	0.0	0.0
0.3342575939248601	0.4061833866240341	0.18981065147881696	0.055422328803623765	0.011986244337863043	0.001990074606981082	0.00030392352784439113	3.7470023980815345e-05	4.163335997868372e-06	4.163335997868372e-06	0.0	0.0	0.0	0.0	0.0	0.0	0.0	0.0	0.0	0.0	0.0	0.0	0.0	0.0	0.0
0.011888991643546868	0.057528722704058254	0.1127954543561032	0.1585684887566964	0.16908278970564955	0.15323218942404626	0.11763186616344656	0.08858840094312113	0.05838269722645738	0.03377989952260741	0.019391470252526515	0.010126888116840378	0.004969715147425163	0.0023286427220542043	0.001262216001399685	0.0003332583502045373	9.164604630624776e-05	1.6662917510226866e-05	0.0	0.0	0.0	0.0	0.0	0.0	0.0
0.01151527523757546	0.04555699519641377	0.11941057122264392	0.162076249119898	0.16717563294435256	0.14786963241941598	0.12455578284290648	0.0966174920530436	0.06165505001478988	0.03258772898274792	0.01684796420432531	0.008107353694761883	0.0034662478283874034	0.0018747734648729944	0.0006124259985251782	7.082477533964646e-05	0.0	0.0	0.0	0.0	0.0	0.0	0.0	0.0	0.0
0.009766707361280672	0.04899603748348951	0.0968420701752924	0.15072146133942224	0.16913403805849192	0.16172984054100226	0.1256838570160709	0.09332122217175905	0.0626960945670607	0.03981266588610786	0.021725090521210504	0.011229213455056062	0.004700019583414931	0.0023458431076796155	0.0010125042187675783	0.00027083446181025753	1.2500052083550349e-05	0.0	0.0	0.0	0.0	0.0	0.0	0.0	0.0
0.3130445652853303	0.4106673333750026	0.20192095339292038	0.05951621976373523	0.01231743650644832	0.0021626351646977936	0.00029585182407233784	5.833697939454549e-05	1.666770839844157e-05	0.0	0.0	0.0	0.0	0.0	0.0	0.0	0.0	0.0	0.0	0.0	0.0	0.0	0.0	0.0	0.0
0.012141602058576152	0.05265108300092436	0.11372134273793959	0.14976308053596263	0.17019061815577557	0.16031827985643263	0.12660409883164145	0.09113696360017655	0.05569481108899678	0.03235678655596546	0.01754619721359393	0.010276225610619322	0.004750880640890051	0.001794592073815611	0.00043303381827569263	0.00039555973784798846	0.00011658602799730186	0.00010825845456892316	0.0	0.0	0.0	0.0	0.0	0.0	0.0
0.30631790308604945	0.409126508031727	0.20224288475638205	0.061266913284009863	0.015805172298873557	0.00412000933146704	0.0007040258614943678	0.00032076917949743383	5.832166899953342e-05	3.749250149970006e-05	0.0	0.0	0.0	0.0	0.0	0.0	0.0	0.0	0.0	0.0	0.0	0.0	0.0	0.0	0.0
0.2898150462384404	0.3861034741314671	0.20469465966841624	0.07603099225193702	0.026051820378238773	0.009635091227193202	0.00424893776555861	0.0019786719986669998	0.0009497625593601599	0.00024993751562109475	0.00011663750728984421	0.00010830625676914105	1.6662501041406316e-05	0.0	0.0	0.0	0.0	0.0	0.0	0.0	0.0	0.0	0.0	0.0	0.0
0.28537096350966923	0.3918305975650899	0.2087250250946516	0.07617111845092069	0.02384096030255195	0.009333960873168923	0.0031779616895260547	0.001107913249559542	0.0003581975167748895	7.497157327846525e-05	8.330174808718361e-06	0.0	0.0	0.0	0.0	0.0	0.0	0.0	0.0	0.0	0.0	0.0	0.0	0.0	0.0
0.029294019137759374	0.09621368970501856	0.15613895496336164	0.17049019158588455	0.17705135201563013	0.14220846577157165	0.09542218463730322	0.0636161783635841	0.03785477131752267	0.01909193539652321	0.00801086444850843	0.0029535636474219847	0.0008706555744868756	0.000783173435423601	0.0	0.0	0.0	0.0	0.0	0.0	0.0	0.0	0.0	0.0	0.0
0.24496616328299498	0.35475630896422977	0.20746657999133247	0.0904923825715905	0.044333600026669334	0.023806547321398808	0.014105577224389106	0.008846718005133846	0.005117178384505117	0.0029086241957529085	0.0016835016835016834	0.0009292595926259292	0.00047504750475047507	0.00010417708437510418	8.334166750008334e-06	0.0	0.0	0.0	0.0	0.0	0.0	0.0	0.0	0.0	0.0
0.013295334758279898	0.05596456799536684	0.11402072422284164	0.15658996120978796	0.16878533721652106	0.15323175380923215	0.1228870584019766	0.08807169731135082	0.05664370919423855	0.03395705994358545	0.019099283776858367	0.009795466003358207	0.004670658183651447	0.0019082617735168264	0.0006708081780266574	0.00027498968788670426	8.749671887304226e-05	1.6666041690103287e-05	8.333020845051643e-06	8.333020845051643e-06	1.2499531267577465e-05	0.0	0.0	0.0	0.0
0.024035236122859727	0.09381159341781224	0.15879173767923294	0.181322688046137	0.16790912613915268	0.13614411140881985	0.09582008575678908	0.06336334959850988	0.03857388709939537	0.020884986728115975	0.011184218750651093	0.004692038119684475	0.0019084844216833833	0.0008750692763177085	0.00044586863126664197	0.0002000158345869048	3.33359724311508e-05	4.16699655389385e-06	0.0	0.0	0.0	0.0	0.0	0.0	0.0
0.24867731475121863	0.35419242312607446	0.21463091774167364	0.09529577781385416	0.04133521485570139	0.02142104890709359	0.012446353717879874	0.0063813579429798815	0.002822283552081122	0.0015276962590173625	0.0006785135973292372	0.00034550078882409014	0.00013320512340205884	8.325320212628679e-05	2.4975960637886035e-05	4.162660106314339e-06	0.0	0.0	0.0	0.0	0.0	0.0	0.0	0.0	0.0
0.019192899043685704	0.06398604455583635	0.13066991960631658	0.18464734609251726	0.18936854945814408	0.16058752752994468	0.11437469035317432	0.07017273609139317	0.03461799469593202	0.017889780301674072	0.009288363940664382	0.0036720470621541845	0.0014363449392779974	9.575632928519982e-05	0.0	0.0	0.0	0.0	0.0	0.0	0.0	0.0	0.0	0.0	0.0
0.010982242807858608	0.05655917468799028	0.11356779318926162	0.15832906777862396	0.1680170788649047	0.1564064470218105	0.12311431270469461	0.08981385535399942	0.055930785652754715	0.03221430146859928	0.017998560115190784	0.009442481595691998	0.004327977461225067	0.001993366542237315	0.0008281418411382581	0.0002663370745369272	0.0001373300540581031	3.745365110675539e-05	8.323033579278975e-06	1.664606715855795e-05	8.323033579278975e-06	0.0	0.0	0.0	0.0
0.3326523805553239	0.40947219211206537	0.19129075293921455	0.05402318018844326	0.01043525389810723	0.0016301175685816726	0.0003126823980655382	7.087467689485534e-05	4.169098640873843e-05	2.91836904861169e-05	1.6676394563495372e-05	1.6676394563495372e-05	4.169098640873843e-06	4.169098640873843e-06	0.0	0.0	0.0	0.0	0.0	0.0	0.0	0.0	0.0	0.0	0.0
0.18859360555661972	0.32188751842629065	0.2222314758521899	0.11773671016798115	0.06542270119010934	0.03573242943875809	0.02177425399548608	0.01249240045638903	0.006812522382217485	0.0036769298676638377	0.002086230876216968	0.0010077203034820484	0.00035395134626435587	0.00014574467199120536	3.331306788370408e-05	8.32826697092602e-06	4.16413348546301e-06	0.0	0.0	0.0	0.0	0.0	0.0	0.0	0.0
0.3144711734757647	0.42543183541508695	0.1907741790335886	0.05557823866145603	0.011069818599961671	0.0018998258492971478	0.0003874644824224446	0.00027914107873444936	6.666055611568939e-05	4.1662847572305873e-05	0.0	0.0	0.0	0.0	0.0	0.0	0.0	0.0	0.0	0.0	0.0	0.0	0.0	0.0	0.0
0.3316598394778033	0.4137817630798948	0.19009974356412562	0.05214889932394179	0.010403137176541113	0.0015860725347187532	0.0002247976820861225	7.076964065674227e-05	8.325840077263796e-06	8.325840077263796e-06	8.325840077263796e-06	0.0	0.0	0.0	0.0	0.0	0.0	0.0	0.0	0.0	0.0	0.0	0.0	0.0	0.0
0.2988251958006999	0.39496750541576403	0.2145267455424096	0.06654307615397434	0.019346775537410432	0.0041201466422262955	0.0010498250291618063	0.0005665722379603399	5.415764039326779e-05	0.0	0.0	0.0	0.0	0.0	0.0	0.0	0.0	0.0	0.0	0.0	0.0	0.0	0.0	0.0	0.0
0.01147967668972858	0.051502627727514634	0.10650196248004258	0.15091554683342204	0.16928053485896755	0.15846610564129857	0.1270747405534859	0.09233219132517297	0.05964775146354444	0.03569468467269824	0.01913002261841405	0.009837346993081426	0.004727414848323576	0.0020040580095795637	0.0008565061202767429	0.0003534127195316658	0.00014968068121341138	3.326237360298031e-05	8.315593400745077e-06	4.157796700372538e-06	0.0	0.0	0.0	0.0	0.0
0.034620062309448044	0.10383519650800527	0.1818219682455059	0.20126035019909036	0.1845500891324992	0.13960065308298486	0.0777035469736601	0.04127167918964397	0.02047548439764757	0.00835513053329557	0.003994302184162738	0.001357812838411942	0.0003665261649700948	0.000166602802259134	0.00020408843276743916	0.0002915549039534845	0.0001249521016943505	0.0	0.0	0.0	0.0	0.0	0.0	0.0	0.0
0.011485878904949044	0.05146373143275828	0.10905548524612003	0.15398737760607473	0.1661226936654899	0.15340871244921067	0.12775594484779856	0.09388946246586292	0.06138846333177912	0.03566076067408246	0.01845483913941251	0.009296110037967095	0.004783354426163991	0.0019732898154932394	0.0007535136215280091	0.00033304469459801507	0.000133217877839206	4.995670418970226e-05	0.0	4.163058682475188e-06	0.0	0.0	0.0	0.0	0.0
0.14752796043738484	0.28504049012390353	0.23937628156337215	0.15149170857092947	0.08703193042436644	0.045331469997379685	0.02343311330995845	0.011296474219000204	0.0049578045909603255	0.002840755482907636	0.001135470346755175	0.0003119424029547184	0.00018716544177283106	3.7433088354566216e-05	0.0	0.0	0.0	0.0	0.0	0.0	0.0	0.0	0.0	0.0	0.0
0.06147259346874519	0.19544619690388035	0.17355179149295938	0.18842849229718417	0.15189894505366358	0.11033414269471527	0.07503321435859846	0.02362280150099747	0.008300466042222843	0.004839509052214221	0.0020116031602577184	0.0020282623996801426	0.0025446988217752917	0.00048728275310590697	0.0	0.0	0.0	0.0	0.0	0.0	0.0	0.0	0.0	0.0	0.0
0.27454158351075575	0.38978630146118304	0.209744553374637	0.08109211661132198	0.02794038606563866	0.010624513043152189	0.0035748361533429716	0.0013791034577581862	0.0006666361125115098	0.0003416510076621488	0.0001374936982054989	5.8330659844757114e-05	0.00010416189257992342	8.332951406393874e-06	0.0	0.0	0.0	0.0	0.0	0.0	0.0	0.0	0.0	0.0	0.0
0.3154732452109988	0.40818049139497464	0.1977263938727396	0.06036199734718232	0.013842053397311423	0.0028357706269048935	0.0006860735387673129	0.0004449082948369848	0.00023284920103617895	0.00018295294367128346	3.326417157659699e-05	0.0	0.0	0.0	0.0	0.0	0.0	0.0	0.0	0.0	0.0	0.0	0.0	0.0	0.0
0.009712053441282058	0.046881897765228185	0.10242634748494465	0.14709679568871453	0.16548389514980386	0.1590369574452135	0.13172076596949783	0.09469252105250006	0.06463596458348951	0.03806941702691222	0.01980309353057298	0.010807366500912068	0.005155884288296392	0.002344719591527358	0.0012077596475007705	0.0005580682509141492	0.0002123991104225493	9.578783411213007e-05	2.0823442198289145e-05	2.4988130637946975e-05	1.2494065318973487e-05	0.0	0.0	0.0	0.0
0.31973857407067996	0.42288018394788146	0.19684839295532933	0.05018578069546962	0.009093256910542013	0.0010163786927037339	0.0001249645933652132	7.497875601912792e-05	3.748937800956396e-05	0.0	0.0	0.0	0.0	0.0	0.0	0.0	0.0	0.0	0.0	0.0	0.0	0.0	0.0	0.0	0.0
0.32691850993887933	0.41402067353562455	0.19279051067216071	0.05364203368928034	0.010682576650820567	0.0016832141056675153	0.00023331680672619023	1.2499114646045905e-05	1.6665486194727874e-05	0.0	0.0	0.0	0.0	0.0	0.0	0.0	0.0	0.0	0.0	0.0	0.0	0.0	0.0	0.0	0.0
0.1490630713931685	0.3174269970386475	0.29066236833227127	0.15635191363346704	0.06118045923871167	0.017772279908202238	0.005606160945966771	0.0012495158126226088	0.0003290391639906203	0.00020408758272835942	6.247579063113043e-05	9.163115959232464e-05	0.0	0.0	0.0	0.0	0.0	0.0	0.0	0.0	0.0	0.0	0.0	0.0	0.0
0.32335379243388296	0.4089486689084174	0.19694905225612627	0.055747923880478854	0.011254588713743432	0.002454258701367968	0.0006750253134492544	0.00030001125042189084	0.0001625060939785242	7.083598968294644e-05	4.583505214778888e-05	2.500093753515757e-05	1.2500468767578784e-05	0.0	0.0	0.0	0.0	0.0	0.0	0.0	0.0	0.0	0.0	0.0	0.0
0.012143321173354656	0.058043076308030586	0.11832242266753286	0.16410141089067679	0.17334632618726367	0.1563056985324738	0.11731047923641996	0.08448270118101711	0.05387870004830676	0.03186997151566638	0.015691369746639348	0.008466176936018524	0.0036188429696999984	0.0015533123448769842	0.0005372045375043726	0.00021238318924591475	8.745190145420019e-05	2.915063381806673e-05	0.0	0.0	0.0	0.0	0.0	0.0	0.0
0.32969384144691655	0.4165005099173726	0.18458592628051698	0.05386808749765854	0.013740712219285283	0.0014735571419651592	0.00013736549628488772	0.0	0.0	0.0	0.0	0.0	0.0	0.0	0.0	0.0	0.0	0.0	0.0	0.0	0.0	0.0	0.0	0.0	0.0
0.1862591094129559	0.3255430230959296	0.23524264684436186	0.1240796836653486	0.0628127617198405	0.03292930387209947	0.017075071146129776	0.008645869357788992	0.004220850920212168	0.0017833407639198497	0.0008000033333472223	0.00030416793403305846	0.0001583339930583044	7.500031250130209e-05	4.583352430635128e-05	2.5000104167100697e-05	0.0	0.0	0.0	0.0	0.0	0.0	0.0	0.0	0.0
0.02868961724959592	0.10700181627314082	0.17799476780030993	0.19948594471197906	0.17146701547997933	0.127239098195391	0.08589805542132538	0.05051405528802093	0.02756902671087931	0.01400113308783097	0.006181993901321381	0.0024203089330645028	0.0010789328978721277	0.00044573675703597554	1.2497292253345108e-05	0.0	0.0	0.0	0.0	0.0	0.0	0.0	0.0	0.0	0.0
0.32885475848577556	0.41408503465068364	0.19102203908347382	0.0533141870096356	0.010888431042017857	0.0016524109800004163	0.0001623275270025598	2.0811221410584587e-05	0.0	0.0	0.0	0.0	0.0	0.0	0.0	0.0	0.0	0.0	0.0	0.0	0.0	0.0	0.0	0.0	0.0
0.2232294239926015	0.3447212860707606	0.22498739840615875	0.10769467900303688	0.04866506421605589	0.024657465767405823	0.012864040258447234	0.007073555815687631	0.003378476894300747	0.001566346870847202	0.0006748622156309753	0.0003207678432320068	0.00011247703593849589	4.58239776045724e-05	8.331632291740437e-06	0.0	0.0	0.0	0.0	0.0	0.0	0.0	0.0	0.0	0.0
0.01184376067521517	0.05486123261762525	0.11299272627290224	0.15662675698419443	0.16923705018288465	0.15458128160905174	0.12416160505244915	0.08893027053598954	0.05829396522275269	0.03446480199298456	0.018355121187125588	0.008906774647769974	0.0038618241807683654	0.0017413619283292092	0.0006707159580406762	0.00022496063188941936	0.00014164187933778254	4.999125153098208e-05	4.16593762758184e-05	1.249781288274552e-05	0.0	0.0	0.0	0.0	0.0
0.2580989245878142	0.3853567276803013	0.25423644068149714	0.08235799017504093	0.017595760017666592	0.002349990208374132	4.166649305627893e-06	0.0	0.0	0.0	0.0	0.0	0.0	0.0	0.0	0.0	0.0	0.0	0.0	0.0	0.0	0.0	0.0	0.0	0.0
0.0084805071837306	0.033963196245523034	0.08373471656168952	0.11987979086904615	0.13115968877361986	0.15363714956156602	0.13478242970647564	0.13021283602980527	0.08550491951751678	0.054588119056440655	0.03939730764480672	0.010456547692561031	0.006751471738503973	0.0032110658268494504	0.0028817257420443785	0.0007821827014120456	0.0005763451484088757	0.0	0.0	0.0	0.0	0.0	0.0	0.0	0.0
0.02121659001533027	0.07272295540891821	0.14300889822035592	0.17741035126308072	0.17899336799306806	0.1412009264813704	0.11066120109311471	0.07659718056388723	0.04214157168566287	0.020608378324335132	0.009593914550423249	0.004636572685462907	0.0011581017129907352	4.999000199960008e-05	0.0	0.0	0.0	0.0	0.0	0.0	0.0	0.0	0.0	0.0	0.0
0.2907178779911583	0.40236000983337433	0.2130967212363385	0.07059612748386451	0.018129242205175856	0.0036125150521460507	0.0010333376389068288	0.00032500135417230905	6.250026041775174e-05	5.8333576389901627e-05	8.333368055700232e-06	0.0	0.0	0.0	0.0	0.0	0.0	0.0	0.0	0.0	0.0	0.0	0.0	0.0	0.0
0.17461765673886506	0.39240437773139525	0.2748872030095862	0.1074685564068274	0.040127815758666516	0.007032366382955677	0.0018372473784854582	0.000787391733636625	0.0008373848595818075	0.0	0.0	0.0	0.0	0.0	0.0	0.0	0.0	0.0	0.0	0.0	0.0	0.0	0.0	0.0	0.0
0.3121245949165674	0.42404008763964446	0.18741304764364322	0.06327632313370045	0.012791889167506685	0.0003540574989378275	0.0	0.0	0.0	0.0	0.0	0.0	0.0	0.0	0.0	0.0	0.0	0.0	0.0	0.0	0.0	0.0	0.0	0.0	0.0
0.016824789690128874	0.07189076803206626	0.14343570705366182	0.19055178476935705	0.18329354216405627	0.1459481756478044	0.10276954871397441	0.06579917751028112	0.037203701620396414	0.021912226097173786	0.01026653833493748	0.0057165952092265515	0.002679133177501948	0.001237484531443357	0.00031249609379882754	0.00010416536459960917	3.74995312558593e-05	1.6666458335937467e-05	0.0	0.0	0.0	0.0	0.0	0.0	0.0
0.01237819440630435	0.057559644173719116	0.10942323855173045	0.1521581746011933	0.16702449010160522	0.15334398482162917	0.12912017042381274	0.09164024598280783	0.057401536144327664	0.03469639097619226	0.019821754000549217	0.00925348045701542	0.0036156809879255396	0.0014729011159098286	0.0007530935084171722	0.00012066139085137012	0.0001955546679315309	2.0803688077822435e-05	0.0	0.0	0.0	0.0	0.0	0.0	0.0
0.025276665195560034	0.07954800942618515	0.1289605382584873	0.1613068423112473	0.16313462291095918	0.14354531147213362	0.11131558568085868	0.07899842619346996	0.050236903681374956	0.02886561024556378	0.015325877875944076	0.007669184201980165	0.0034973478445512155	0.0015030268712892723	0.0005454197233764395	0.00019152142958256657	7.07796587587746e-05	8.327018677502894e-06	0.0	0.0	0.0	0.0	0.0	0.0	0.0
0.0904657075917287	0.22123087294684582	0.2253507059895714	0.16795602182263078	0.1137406835593693	0.07456065517829721	0.047769256058027225	0.029716896725356948	0.016504300856009756	0.007507251322299948	0.003096116953321043	0.0012817258355146254	0.0006450243652752173	0.00012900487305504346	4.577592269695091e-05	0.0	0.0	0.0	0.0	0.0	0.0	0.0	0.0	0.0	0.0
0.3255282671837679	0.41223149712459534	0.19676756243914212	0.05477833168271511	0.009479264628777349	0.0010777566017793386	0.00012483667202077282	1.2483667202077282e-05	0.0	0.0	0.0	0.0	0.0	0.0	0.0	0.0	0.0	0.0	0.0	0.0	0.0	0.0	0.0	0.0	0.0
0.11033781474782667	0.2275936221109046	0.198217158288672	0.14791168307258892	0.10855413954341249	0.07724813922668511	0.05393117014094368	0.03455662335280929	0.01981629812380706	0.010497845420372237	0.005846953999516574	0.0031797761237570533	0.0014836176933912333	0.0005751102294606467	0.0001958708752510898	5.417705060136526e-05	0.0	0.0	0.0	0.0	0.0	0.0	0.0	0.0	0.0
0.012727068148574144	0.06174753397427082	0.13660969907609988	0.18406324361042004	0.18496755722804956	0.15737557353069873	0.11653977104612832	0.06750680318885152	0.03962727276515767	0.01923229191410271	0.00998495588866524	0.006284354540946237	0.0021503494317826645	0.0005709261088260176	0.0001750284421218448	0.00020003250528210833	5.0008126320527084e-05	0.00018753047370197656	0.0	0.0	0.0	0.0	0.0	0.0	0.0
0.32922209827003446	0.4111415441482542	0.19387185933831733	0.053597295992274266	0.010343995071513012	0.0015609650510331507	0.00022061639387935196	2.497544081653041e-05	8.32514693884347e-06	4.162573469421735e-06	4.162573469421735e-06	0.0	0.0	0.0	0.0	0.0	0.0	0.0	0.0	0.0	0.0	0.0	0.0	0.0	0.0
0.33938850795106396	0.4068443758987933	0.1903836935453617	0.051699631103978655	0.01007898960005002	0.0014213959692378232	0.00018340593151455785	0.0	0.0	0.0	0.0	0.0	0.0	0.0	0.0	0.0	0.0	0.0	0.0	0.0	0.0	0.0	0.0	0.0	0.0
0.01176602887154412	0.053319894376462944	0.117035543819607	0.14345392298144924	0.16071770693633433	0.15821872735299752	0.13323726145157394	0.09120858982582113	0.061462402852168696	0.03478996076602054	0.018313355379886546	0.009479462552790944	0.00371931461319961	0.0018659047555581471	0.0008121683645844613	0.0005164557805562728	7.496938750010413e-05	8.329931944456013e-06	0.0	0.0	0.0	0.0	0.0	0.0	0.0
0.007245290561135262	0.05149153050517164	0.1058270457535935	0.15178883725578374	0.16594630157064574	0.15673562184580023	0.1274463265544063	0.09001232532187411	0.062376122187244955	0.03936607871550159	0.022339645896833724	0.010380752510867937	0.004821865787238295	0.002835656823065008	0.0010951215043555024	0.00017905028398207832	6.662336148170355e-05	4.58035610186712e-05	0.0	0.0	0.0	0.0	0.0	0.0	0.0
0.017602263742665724	0.0626191169739087	0.12520910490616288	0.15171237152011985	0.17732096042611625	0.1542299529774042	0.12132245849111564	0.08086221963297408	0.0523032749365403	0.030797719612167616	0.016595231159751988	0.005825808330905913	0.0027922267071699056	0.0007823228330073655	2.496774998959677e-05	0.0	0.0	0.0	0.0	0.0	0.0	0.0	0.0	0.0	0.0
0.05375210880386562	0.16638410430508405	0.19570949534501073	0.18010538812404975	0.1532751546456168	0.10219315602024452	0.07303438652031742	0.04394226563639014	0.018465832170453837	0.008331076999979172	0.002970028950492575	0.001387124320496532	0.0004498781579988753	0.0	0.0	0.0	0.0	0.0	0.0	0.0	0.0	0.0	0.0	0.0	0.0
0.3288898319541005	0.4093929295072623	0.1939372001780729	0.054699169131811394	0.011079629375371852	0.0016725538899359687	0.0002621166543929503	3.7445236341850046e-05	1.2481745447283348e-05	1.6642327263044464e-05	0.0	0.0	0.0	0.0	0.0	0.0	0.0	0.0	0.0	0.0	0.0	0.0	0.0	0.0	0.0
0.011646075959915831	0.05348861434613221	0.1076522427550574	0.1535531990249797	0.16848684347590576	0.15759078314131544	0.12691097731202733	0.09049355194899894	0.05962624221337944	0.03491739411237734	0.02016708681430863	0.008958519969166025	0.004000083335069481	0.0014916977437029939	0.0006458467884747599	0.0002375049480197504	0.00010000208337673702	2.5000520844184254e-05	8.333506948061418e-06	0.0	0.0	0.0	0.0	0.0	0.0
0.22646382392939876	0.37967302837607975	0.2496496138474271	0.10240841093121618	0.03178636633963959	0.007881089129087665	0.0017800032439311455	0.00027448648154078414	7.485994951112294e-05	4.1588860839512745e-06	4.1588860839512745e-06	0.0	0.0	0.0	0.0	0.0	0.0	0.0	0.0	0.0	0.0	0.0	0.0	0.0	0.0
0.010666145081213352	0.05325997844298419	0.10885044508162951	0.1537040196759789	0.1689271014969225	0.15549350168336157	0.1255508899551797	0.09066431398334533	0.05969379049743438	0.03544839009043126	0.019771695388546482	0.010021099241342861	0.004569421497921288	0.001926814347484113	0.0008739330733729239	0.0003329268850944472	0.0001664634425472236	6.242379095520885e-05	4.16158606368059e-06	8.32317212736118e-06	4.16158606368059e-06	0.0	0.0	0.0	0.0
0.1250046909595827	0.2321795657630836	0.2034333654403456	0.1450736584898029	0.10457295588830096	0.07302885878335272	0.04900697597811719	0.031277233626466186	0.017904871509404854	0.00935690071427678	0.0050537271237537686	0.0024643174341076545	0.0010507749465230609	0.0003877859921692248	0.00011675277183589563	3.7527676661537886e-05	3.3357934810255896e-05	8.339483702563974e-06	0.0	8.339483702563974e-06	0.0	0.0	0.0	0.0	0.0
0.02324806404985358	0.09340881351978439	0.155221754289499	0.18978351516060368	0.1804443000379067	0.14108796440934254	0.09600813119889362	0.05983012792475308	0.033649500339494216	0.015683383111933118	0.006914851518143154	0.0028117619124979694	0.0010497244473325752	0.00029992127066645006	0.00029575569746274937	0.0002582655386294431	4.165573203700695e-06	0.0	0.0	0.0	0.0	0.0	0.0	0.0	0.0
0.3320638994675044	0.4113757385355122	0.19159840334663877	0.05224123132307231	0.010587411771568571	0.0017083190973408555	0.00030833076391030074	8.333263889467587e-05	2.083315972366897e-05	1.2499895834201382e-05	0.0	0.0	0.0	0.0	0.0	0.0	0.0	0.0	0.0	0.0	0.0	0.0	0.0	0.0	0.0
0.05902498573017745	0.17737493594203743	0.23712903669323424	0.20689784473599787	0.14437727327647626	0.0874104750913477	0.04888403738068554	0.02438160630288688	0.009307674039755517	0.0035289167017336274	0.0012415787215072265	0.0004083044117708329	3.333097238945575e-05	0.0	0.0	0.0	0.0	0.0	0.0	0.0	0.0	0.0	0.0	0.0	0.0
0.011832545745987468	0.05361284010242105	0.11097279180631596	0.15543018922913587	0.17000645335886921	0.15776172533671962	0.1252159793492516	0.08927285217644733	0.057347461331890004	0.03425692695214106	0.017940337656389867	0.008972250556862418	0.00420509190832067	0.0019859691487811477	0.000720278118949976	0.0003205862147927639	8.326914669941919e-05	4.9961488019651517e-05	8.32691466994192e-06	4.16345733497096e-06	0.0	0.0	0.0	0.0	0.0
0.12698386264093128	0.29224607390877144	0.2584766932569487	0.16546621812913218	0.0863323729745033	0.039614801738638065	0.014900827684980099	0.006969540526587507	0.0037470647992405948	0.002235748663546888	0.0015279697570236648	0.0012157143570869485	0.00023731410395190435	4.579745865738505e-05	0.0	0.0	0.0	0.0	0.0	0.0	0.0	0.0	0.0	0.0	0.0
0.22983141807151608	0.36720110665744454	0.23881884317630686	0.10210331580570162	0.03728302264147799	0.01518737343855468	0.006741610486579279	0.001558320347330439	0.0006416613194890042	0.00038333013891550906	0.00015833201389988416	8.333263889467587e-05	8.333263889467588e-06	0.0	0.0	0.0	0.0	0.0	0.0	0.0	0.0	0.0	0.0	0.0	0.0
0.2557753988420044	0.4223226558920315	0.22558837005873286	0.07239138584579498	0.018394634898154703	0.004011330028741617	0.0010371974840671472	0.00039988336735118926	7.914358312158953e-05	0.0	0.0	0.0	0.0	0.0	0.0	0.0	0.0	0.0	0.0	0.0	0.0	0.0	0.0	0.0	0.0
0.2649861461219558	0.39704589487719005	0.2315243432428491	0.08081081644132414	0.019428761900793734	0.004895731338930439	0.001099977083810754	0.00017916293410553946	2.9166059040436658e-05	0.0	0.0	0.0	0.0	0.0	0.0	0.0	0.0	0.0	0.0	0.0	0.0	0.0	0.0	0.0	0.0
0.3264132878194988	0.4120805927899426	0.1932353675797186	0.05486220964116227	0.011272999750228958	0.0018066772125551577	0.0002456081924902173	5.411705936225127e-05	8.325701440346349e-06	1.2488552160519525e-05	8.325701440346349e-06	0.0	0.0	0.0	0.0	0.0	0.0	0.0	0.0	0.0	0.0	0.0	0.0	0.0	0.0
0.3290098663377887	0.4117779407353088	0.19233525549148361	0.054231525615812806	0.01075380820639312	0.0016874437518749376	0.00019166027799073364	1.249958334722176e-05	0.0	0.0	0.0	0.0	0.0	0.0	0.0	0.0	0.0	0.0	0.0	0.0	0.0	0.0	0.0	0.0	0.0
0.33301121714102444	0.4105565251438068	0.19148280357715586	0.05316166761774249	0.010175817126862408	0.0014120352050783283	0.00018743830155907014	8.330591180403117e-06	4.165295590201558e-06	0.0	0.0	0.0	0.0	0.0	0.0	0.0	0.0	0.0	0.0	0.0	0.0	0.0	0.0	0.0	0.0
0.32981956552510844	0.40979108901822664	0.19228303316430612	0.054838091907509635	0.011057544192707682	0.0019067602561220326	0.00022481452801438812	4.579555200293092e-05	2.497939200159868e-05	4.163232000266447e-06	4.163232000266447e-06	0.0	0.0	0.0	0.0	0.0	0.0	0.0	0.0	0.0	0.0	0.0	0.0	0.0	0.0
0.015518893471649376	0.056984543598716825	0.11507311586051744	0.14673999083447903	0.15771778527684038	0.1382660500770737	0.12717576969545474	0.08698079406740825	0.05852185143523726	0.045540140815731364	0.023780360788234804	0.016189642961296505	0.006507519893346665	0.0033662458859309253	0.0013290005415989667	0.00010831979335916344	0.000137482814648169	6.249218847644044e-05	0.0	0.0	0.0	0.0	0.0	0.0	0.0
0.01146094826545438	0.053179132997789404	0.11281103381666646	0.15455836008109672	0.16924985533310852	0.15703955338520525	0.1251670434250459	0.0899723988060298	0.05791255042525822	0.03396237411898904	0.018567319020678	0.009017222645468283	0.004054836037251204	0.001977461106462343	0.0007035598462992336	0.00025811071284350583	6.660921621767892e-05	3.330460810883946e-05	8.326152027209865e-06	0.0	0.0	0.0	0.0	0.0	0.0
0.09593871645954329	0.17245987635046525	0.16190595141447575	0.13991964861883052	0.12341222756510335	0.10287891088490601	0.07898998730198381	0.05334415787172922	0.032898270155498656	0.01904702429276213	0.010075147276171445	0.005120839318054081	0.0023356023231124712	0.0010200045796123984	0.0004413081038323029	0.00010824538395886675	3.746955598576157e-05	4.579612398259747e-05	1.2489851995253857e-05	8.326567996835903e-06	0.0	0.0	0.0	0.0	0.0
0.019663657814899434	0.05691848633531842	0.11749087564661181	0.15974797225031317	0.16569076661214943	0.151512124881914	0.11621741971193261	0.08201305916576151	0.05636499078201015	0.030309083569505308	0.019859253987873037	0.013150721416948617	0.004586106013125752	0.002130749799201801	0.002559396731463101	0.0012942640381870315	0.00045777827717226197	3.329296561252814e-05	0.0	0.0	0.0	0.0	0.0	0.0	0.0
0.25849005519108614	0.3721045506612517	0.22722066021035092	0.09442465896074144	0.031640112464854736	0.009692804331979589	0.0042236800999687595	0.0016203269811517235	0.0004456940539414766	9.163802978235968e-05	3.3322919920858067e-05	1.2496094970321775e-05	0.0	0.0	0.0	0.0	0.0	0.0	0.0	0.0	0.0	0.0	0.0	0.0	0.0
0.3274254857632947	0.4151397441181736	0.1876397337097036	0.05596842486541848	0.011324415356240293	0.0019401388073558739	0.0003164174878949494	9.159453596959061e-05	9.575792396820837e-05	4.1633879986177554e-05	1.665355199447102e-05	0.0	0.0	0.0	0.0	0.0	0.0	0.0	0.0	0.0	0.0	0.0	0.0	0.0	0.0
0.080565050314125	0.23584563951188844	0.267582881956443	0.1981714552168899	0.10920475788018702	0.05704210399223951	0.03212859765769742	0.013897273419903327	0.004171680037969782	0.0009534079128693415	0.0003996819198054881	3.747017998176451e-05	0.0	0.0	0.0	0.0	0.0	0.0	0.0	0.0	0.0	0.0	0.0	0.0	0.0
0.02212008043665613	0.09151959498561549	0.15717622372381748	0.19182393864831446	0.17666087955734858	0.1406225930413133	0.09828926387136797	0.06255490467923178	0.031146305617659426	0.015899978766721206	0.007281765609582454	0.002677058483111217	0.0015113098434982452	0.0005245868878258371	0.0001582087439474747	3.330710398894204e-05	0.0	0.0	0.0	0.0	0.0	0.0	0.0	0.0	0.0
0.3293401700287824	0.41490438484319614	0.1917843025362696	0.0524373430191147	0.009746872878284884	0.0015078495649312512	0.00018327453275407472	6.664528463784535e-05	2.4991981739192008e-05	4.165330289865335e-06	0.0	0.0	0.0	0.0	0.0	0.0	0.0	0.0	0.0	0.0	0.0	0.0	0.0	0.0	0.0
0.33207641507468594	0.4102206204037416	0.190887689839795	0.054219703756171744	0.010708110247703172	0.0015999666673610967	0.00023749505218641277	1.666631945167809e-05	2.9166059040436658e-05	4.166579862919522e-06	0.0	0.0	0.0	0.0	0.0	0.0	0.0	0.0	0.0	0.0	0.0	0.0	0.0	0.0	0.0
0.2570988104414491	0.3936376325493219	0.22445365721547467	0.09537717964209079	0.023312014333034727	0.005645715714255953	0.00047499010437282554	0.0	0.0	0.0	0.0	0.0	0.0	0.0	0.0	0.0	0.0	0.0	0.0	0.0	0.0	0.0	0.0	0.0	0.0
0.012341823541903489	0.06314982990435503	0.12718657222923146	0.1689297507068234	0.17668294754724995	0.15836591591404028	0.12310594231321749	0.08028847555161372	0.048542840368256034	0.023988274434853577	0.010130788352716325	0.004488692907615372	0.00171136621987933	0.0008369455235906212	0.00022901494426609038	2.0819540387826397e-05	0.0	0.0	0.0	0.0	0.0	0.0	0.0	0.0	0.0
0.2655651051963457	0.4359561317711693	0.22050652404636548	0.06208561380142759	0.013252034212224003	0.0020643872390901713	0.0005036105966328845	6.659313674484424e-05	0.0	0.0	0.0	0.0	0.0	0.0	0.0	0.0	0.0	0.0	0.0	0.0	0.0	0.0	0.0	0.0	0.0
0.3360359797613842	0.4082037187415412	0.1898598704895163	0.05384054802506923	0.010385824640306494	0.0014117059154225748	0.0001124367543256918	7.079351198284299e-05	3.7478918108563936e-05	2.0821621171424406e-05	1.6657296937139526e-05	4.1643242342848814e-06	0.0	0.0	0.0	0.0	0.0	0.0	0.0	0.0	0.0	0.0	0.0	0.0	0.0
0.3294324190522151	0.41319876357796903	0.19104218062911082	0.05384176959783002	0.010683485112596777	0.0015725690703121424	0.00019969131051582762	2.0801178178732043e-05	4.160235635746409e-06	4.160235635746409e-06	0.0	0.0	0.0	0.0	0.0	0.0	0.0	0.0	0.0	0.0	0.0	0.0	0.0	0.0	0.0
0.3268954429399098	0.4104061410560251	0.19322834448891868	0.054942125628412795	0.011241664549396265	0.0021033866607799608	0.0006081078266809392	0.0002957236691393608	0.00010829317461441382	7.080707570942442e-05	6.247683150831567e-05	2.4990732603326266e-05	8.330244201108755e-06	4.165122100554377e-06	0.0	0.0	0.0	0.0	0.0	0.0	0.0	0.0	0.0	0.0	0.0
0.08969813128893148	0.27063186183621174	0.29456052998895854	0.198033374304702	0.10032707651923918	0.03729505635299265	0.0071748505239474175	0.001691631424345326	0.000558321701631216	2.9166059040436658e-05	0.0	0.0	0.0	0.0	0.0	0.0	0.0	0.0	0.0	0.0	0.0	0.0	0.0	0.0	0.0
0.3263636817742849	0.4097372539878118	0.19661410636384827	0.054572246828066204	0.01085200972393353	0.0016983582536881014	0.00015401778280995038	4.162642778647307e-06	4.162642778647307e-06	0.0	0.0	0.0	0.0	0.0	0.0	0.0	0.0	0.0	0.0	0.0	0.0	0.0	0.0	0.0	0.0
0.25168594552490287	0.38843185197835656	0.23506600075810274	0.08793575287516714	0.025313133921765464	0.007451900047069016	0.0019993918516451247	0.0009705381279860709	0.0006081483548753921	0.00027075097991027726	0.00013329279010967498	0.00013329279010967498	0.0	0.0	0.0	0.0	0.0	0.0	0.0	0.0	0.0	0.0	0.0	0.0	0.0
0.3133852101176392	0.41893558169760386	0.19524194354650581	0.05766571133402206	0.01258456360182624	0.001770420235278435	0.0004165694671243377	0.0	0.0	0.0	0.0	0.0	0.0	0.0	0.0	0.0	0.0	0.0	0.0	0.0	0.0	0.0	0.0	0.0	0.0
0.1545942027173981	0.32885433462911806	0.27368557012445366	0.14014891108250108	0.059589432062964305	0.025003229045577457	0.010237116108145945	0.004799820006749747	0.0019040952630943006	0.0004374835943652113	0.00028332270873175587	0.00020415901070376527	0.00019999250028123944	5.833114591536151e-05	0.0	0.0	0.0	0.0	0.0	0.0	0.0	0.0	0.0	0.0	0.0
0.01189657973332667	0.063656698699124	0.1301459163823734	0.17377920514518744	0.18498431700885995	0.15452640699132333	0.11667062386230626	0.07718614231741708	0.04380823846477471	0.023714015553861597	0.011284255776464266	0.005448433575347088	0.0022701806563946198	0.0004998562913162465	0.00012496407282906163	4.165469094302055e-06	0.0	0.0	0.0	0.0	0.0	0.0	0.0	0.0	0.0
0.029284029242349723	0.10597017413702559	0.16298358660587015	0.18633662045797456	0.16119136733826264	0.13011095087652025	0.09532939322957912	0.059905971007727384	0.03556096463076115	0.017559580870768487	0.009607128864733293	0.0036886373298433686	0.0016046614372764935	0.0005918491534889924	0.00023757325175262372	2.9175662495936248e-05	8.335903570267499e-06	0.0	0.0	0.0	0.0	0.0	0.0	0.0	0.0
0.3259882723350381	0.4095812024188309	0.1942769328158057	0.055843842142964235	0.011232071165603291	0.002057338952839461	0.0005747222175948291	0.0002623731862932916	9.578703626580486e-05	5.830515250962035e-05	2.082326875343584e-05	4.164653750687168e-06	4.164653750687168e-06	0.0	0.0	0.0	0.0	0.0	0.0	0.0	0.0	0.0	0.0	0.0	0.0
0.01108815541745114	0.06515436778353521	0.1375731018510805	0.177568769889535	0.17650660624135692	0.15252253453073195	0.11156883653509722	0.07555524084040054	0.04391526016761359	0.025262833436078574	0.012875089554974259	0.0059314550392375745	0.002757460137623086	0.0011038171245772172	0.00045402289275062895	0.00012079508155750679	2.4992085839484162e-05	1.666139055965611e-05	0.0	0.0	0.0	0.0	0.0	0.0	0.0
0.13785029206629612	0.24303582291033024	0.20305065537843625	0.14328330847367238	0.0999191713816694	0.06880848617163998	0.04435574591482164	0.02753589373953186	0.015861574741473414	0.008495337771963303	0.004424741890056413	0.0019582191038856065	0.0009082803503128984	0.00034164673727365904	0.00012915913238394428	3.33313890023082e-05	8.33284725057705e-06	0.0	0.0	0.0	0.0	0.0	0.0	0.0	0.0
0.15914696128913997	0.301179823026546	0.22941142162009032	0.13798346914629472	0.07746338049292606	0.04535569664550317	0.024192204502657935	0.013052208835341365	0.006594844106717326	0.0031120331950207467	0.001533103367828159	0.000645736472862404	0.00021663417154093554	8.748687696845473e-05	2.4996250562415636e-05	0.0	0.0	0.0	0.0	0.0	0.0	0.0	0.0	0.0	0.0
0.04553636159096022	0.1169262435105789	0.16947492979342182	0.17607059823504412	0.15505029040940643	0.12216361257635226	0.08770614067981634	0.056240260660150164	0.03427414314642134	0.018228710948892946	0.01008724781880453	0.004824879378015549	0.002216611251385382	0.0008416456255260286	0.0002916593751822871	4.999875003124922e-05	4.166562502604102e-06	1.2499687507812304e-05	0.0	0.0	0.0	0.0	0.0	0.0	0.0
0.12244166666666667	0.22549583333333334	0.194925	0.14265	0.10568333333333334	0.0783625	0.05387083333333333	0.0354125	0.0208875	0.010866666666666667	0.005366666666666666	0.0024125	0.0010708333333333334	0.0003375	0.00015833333333333332	3.75e-05	2.0833333333333333e-05	0.0	0.0	0.0	0.0	0.0	0.0	0.0	0.0
0.33387774828863437	0.4095819809760305	0.19162712019765596	0.05230966655972801	0.01060359230541679	0.0016374113068875437	0.00023748713611346052	5.833017378225346e-05	1.6665763937786704e-05	2.916508689112673e-05	8.332881968893352e-06	4.166440984446676e-06	0.0	4.166440984446676e-06	4.166440984446676e-06	0.0	0.0	0.0	0.0	0.0	0.0	0.0	0.0	0.0	0.0
0.008472458262521243	0.05856992902129361	0.12778666400079977	0.15736945582991768	0.16681245626312105	0.15839831383918157	0.12397947282481922	0.08276683661568196	0.05472941450898064	0.032294478323169715	0.015112133026758639	0.007772668199540138	0.0030824086107501085	0.0014370688793361992	0.0007622713186044187	0.00031240627811656503	0.0001541204305375054	0.00010830084308040921	7.914292378952981e-05	0.0	0.0	0.0	0.0	0.0	0.0
0.32948222614001527	0.4071337176104797	0.1934347791656768	0.056099461928637816	0.011728371906923241	0.0017880140540405367	0.0002875826800205059	4.1678649278334185e-05	4.1678649278334185e-06	0.0	0.0	0.0	0.0	0.0	0.0	0.0	0.0	0.0	0.0	0.0	0.0	0.0	0.0	0.0	0.0
0.09870926347190627	0.22499562532810038	0.20846769825596415	0.15935888141722704	0.11085001958186469	0.07786082710463382	0.05091284820305144	0.030797690173237007	0.018736094792890533	0.009915922972443734	0.005282937113049855	0.002433150847019807	0.0009874259430542709	0.0004208017732003433	0.00017915323017440358	5.8328958661433726e-05	3.3330833520819275e-05	0.0	0.0	0.0	0.0	0.0	0.0	0.0	0.0
0.008965956861748444	0.0506126598310967	0.11689907882292652	0.14396360288143856	0.161249734396027	0.15794999562534634	0.12833983976268545	0.09851720072160954	0.054666505568309175	0.036051312604418816	0.021110828726059187	0.011340768855798915	0.005037101229485999	0.0032830734233539843	0.0011707406496985655	0.0004666297251467592	0.00014582178910836226	0.00019998416792003966	2.916435782167245e-05	0.0	0.0	0.0	0.0	0.0	0.0
0.32690250086387423	0.41684533945053437	0.19103069563733102	0.05302730675237409	0.010587143053410325	0.0014571372664937531	0.0001498769759822146	0.0	0.0	0.0	0.0	0.0	0.0	0.0	0.0	0.0	0.0	0.0	0.0	0.0	0.0	0.0	0.0	0.0	0.0
0.3768026593130108	0.3994218160308587	0.17308861877348353	0.04101440461214186	0.009201789537702761	0.0004707117328023594	0.0	0.0	0.0	0.0	0.0	0.0	0.0	0.0	0.0	0.0	0.0	0.0	0.0	0.0	0.0	0.0	0.0	0.0	0.0
0.2964935086579004	0.41306268019932335	0.20988117260803626	0.06188023932136726	0.013932636701498259	0.00247904271453094	0.0016790827125310402	0.0003249837508124594	0.00023332166724997084	3.3331666749995835e-05	0.0	0.0	0.0	0.0	0.0	0.0	0.0	0.0	0.0	0.0	0.0	0.0	0.0	0.0	0.0
0.023708529010755947	0.05249204665959703	0.1196030904408423	0.16232389031964853	0.173799424329647	0.1640660505983942	0.11180124223602485	0.07756400545371914	0.051734585668838054	0.03635812755643084	0.01825480987729132	0.00658991061960309	0.0017042872292076959	0.0	0.0	0.0	0.0	0.0	0.0	0.0	0.0	0.0	0.0	0.0	0.0
0.10868007531952475	0.2583109763210078	0.2781365083068104	0.19533502191264934	0.09775707786905734	0.03639749379280465	0.01597207178683908	0.006377997367149356	0.001857992701338088	0.00046658112679342123	0.00037493126260185634	0.00022495875756111379	0.00010831347586275849	0.0	0.0	0.0	0.0	0.0	0.0	0.0	0.0	0.0	0.0	0.0	0.0
0.30445423193584575	0.41867702663398015	0.2015872356338555	0.06103378069555823	0.011900112186811817	0.002239581169235883	7.894627498234096e-05	2.9085469730336144e-05	0.0	0.0	0.0	0.0	0.0	0.0	0.0	0.0	0.0	0.0	0.0	0.0	0.0	0.0	0.0	0.0	0.0
0.32183046073983346	0.418602907172943	0.19334908156165764	0.05394393130772788	0.01045299070521233	0.0016956425735438097	0.00012498593908185328	0.0	0.0	0.0	0.0	0.0	0.0	0.0	0.0	0.0	0.0	0.0	0.0	0.0	0.0	0.0	0.0	0.0	0.0
0.3288326418280758	0.41279736463523964	0.1929278819089715	0.053424514730104455	0.010307945708150032	0.001530346308612889	0.00017513499989575297	4.169880949898881e-06	0.0	0.0	0.0	0.0	0.0	0.0	0.0	0.0	0.0	0.0	0.0	0.0	0.0	0.0	0.0	0.0	0.0
0.008660587453603995	0.04766030834857302	0.1103797911294589	0.15950227658058846	0.1665007310885513	0.1553906845571603	0.12906733096441203	0.09049251623599788	0.06175302953931007	0.03535469250540506	0.018870832691114045	0.009231294755741441	0.0043407080936293235	0.001778773854107218	0.0006165305161776774	0.0002541105505867454	0.00014580113558255886	0.0	0.0	0.0	0.0	0.0	0.0	0.0	0.0
0.009064714650943946	0.04977057153088332	0.11789958444716483	0.15867206302412537	0.17310398814133793	0.15864707988774243	0.12685187498438555	0.08985185000124915	0.05388862517800485	0.0317244193502719	0.016105795254869628	0.007748936134775693	0.003360231843505634	0.0017446556907420824	0.0009285399022326596	0.0003664193336164755	0.0002623229320208859	8.327712127647172e-06	0.0	0.0	0.0	0.0	0.0	0.0	0.0
0.20868461042069986	0.36520327234122274	0.2652761298111951	0.1130581402610379	0.035167259934636444	0.008892774620620745	0.003634546930618872	8.326567996835904e-05	0.0	0.0	0.0	0.0	0.0	0.0	0.0	0.0	0.0	0.0	0.0	0.0	0.0	0.0	0.0	0.0	0.0
0.008111959202719819	0.04273048463435771	0.0957102859809346	0.15566462235850942	0.17017615492300514	0.1604184721018599	0.13474518365442303	0.09585610959269382	0.06329994667022198	0.03852659822678488	0.0175488300779948	0.010878441437237518	0.002866475568295447	0.002341510565962269	0.0010665955602959802	5.832944470368642e-05	0.0	0.0	0.0	0.0	0.0	0.0	0.0	0.0	0.0
0.09743337897509957	0.25761516915892907	0.2828901642687398	0.18983090349887838	0.1054033469703717	0.0438660379478685	0.015652767430923475	0.00575169491878124	0.0012652064076045565	0.00020393129596257652	8.739912684110422e-05	0.0	0.0	0.0	0.0	0.0	0.0	0.0	0.0	0.0	0.0	0.0	0.0	0.0	0.0
0.012328761417640959	0.05398414754528529	0.10657297918688487	0.15062331052234795	0.16515125640908163	0.15582971314804092	0.12386656614838663	0.09207002403275452	0.06279754591005836	0.03606995739080091	0.021304599544335643	0.010841812827743045	0.0049481650554586	0.00237828471941655	0.0008121988096081036	0.0002249165934299364	0.00015410951772051198	4.165122100554378e-05	0.0	0.0	0.0	0.0	0.0	0.0	0.0
0.01171180548327331	0.052509523908653745	0.1113266856797885	0.15540937194246102	0.17025626079896747	0.15583820804796303	0.12569894040010826	0.09081333139038658	0.056548077523575574	0.03456918625226388	0.018768865666049087	0.00928034639965027	0.00438412057372442	0.0019068634594166995	0.0006952973749401503	0.00020400940941357705	6.24518600245644e-05	8.32691466994192e-06	8.32691466994192e-06	0.0	0.0	0.0	0.0	0.0	0.0
0.33024751794619683	0.4064818788199464	0.19062756485836774	0.0588568595509597	0.011765539135832816	0.0016623406923503164	0.0003166363223524412	4.166267399374227e-05	0.0	0.0	0.0	0.0	0.0	0.0	0.0	0.0	0.0	0.0	0.0	0.0	0.0	0.0	0.0	0.0	0.0
0.04151666666666667	0.151625	0.2232625	0.2118625	0.15505416666666666	0.10255416666666667	0.062033333333333336	0.0299375	0.013441666666666666	0.005725	0.0018625	0.000725	0.00016666666666666666	9.583333333333334e-05	0.00010416666666666667	2.0833333333333333e-05	1.25e-05	0.0	0.0	0.0	0.0	0.0	0.0	0.0	0.0
0.08308211192538308	0.20617088607594936	0.24434127248501	0.1932711525649567	0.13003830779480346	0.07445036642238508	0.038840772818121254	0.017313457694870086	0.00801132578281146	0.002627415056628914	0.0009785143237841438	0.0006204197201865423	0.00022901399067288473	2.4983344437041972e-05	0.0	0.0	0.0	0.0	0.0	0.0	0.0	0.0	0.0	0.0	0.0
0.01201396352487357	0.05500429070125888	0.11232056120706174	0.15528172827780415	0.17249035633649096	0.15631482916343822	0.12280986777974956	0.0850308680546877	0.056753897039832704	0.034333941529822457	0.019254001183067145	0.009864447166054304	0.004878069101118915	0.002041207395002791	0.0009872778624809419	0.0004665616902863522	7.91488581735776e-05	1.6662917510226866e-05	8.331458755113433e-06	2.9160105642897013e-05	2.0828646887783582e-05	0.0	0.0	0.0	0.0
0.015549935208603297	0.06266223890733788	0.13367027637384843	0.16574514272857196	0.18163674318023676	0.15543685234644855	0.11499952083532985	0.07735384435898184	0.04384981729242795	0.02521656159766001	0.013504110399540002	0.0066958054341440245	0.0023291569618459924	0.0010458289757126012	0.00023749901042078992	6.666638889004629e-05	0.0	0.0	0.0	0.0	0.0	0.0	0.0	0.0	0.0
0.05262504551623688	0.2027872488331292	0.2524702903108345	0.21946274289119136	0.1325060412459863	0.08158164785328875	0.03402959382965341	0.014921050018206495	0.004837134628753021	0.0037075043861100995	0.0009682544936939323	0.0001034459929160184	0.0	0.0	0.0	0.0	0.0	0.0	0.0	0.0	0.0	0.0	0.0	0.0	0.0
0.031080940382733274	0.11014722112321179	0.16450034358536533	0.18495304333340273	0.16338421173187848	0.12842596255960687	0.09128542573350269	0.05865522770339213	0.03386294067426025	0.01846198696457947	0.008287695479249527	0.0038981321450138476	0.0016450450825646044	0.0007954521791641505	0.0003123503321325198	0.0001874101992795119	3.331736876080211e-05	4.1646710951002646e-05	1.2494013285300793e-05	2.915269766570185e-05	0.0	0.0	0.0	0.0	0.0
0.16628895184135978	0.3675720713214464	0.30276203966005666	0.1311989668388602	0.02532911181469755	0.006840526578903516	8.331944675887353e-06	0.0	0.0	0.0	0.0	0.0	0.0	0.0	0.0	0.0	0.0	0.0	0.0	0.0	0.0	0.0	0.0	0.0	0.0
0.02764313781107394	0.1174384943312171	0.19319328922889537	0.20121050831338066	0.17821001610117881	0.12947266553763756	0.07678093219985484	0.04320204893757248	0.01953415034997122	0.008551144184804826	0.0027405374289837903	0.0010720214904852878	0.0007883737809405425	0.00016268030400360398	0.0	0.0	0.0	0.0	0.0	0.0	0.0	0.0	0.0	0.0	0.0
0.010791831362536393	0.05278042725822508	0.11113378788699191	0.15789977883201647	0.1714239302925165	0.15553398947890157	0.12484120471991636	0.08955012516191913	0.05739538254563933	0.033808296090199884	0.018518132859064763	0.009121617400214088	0.004110975513247171	0.0018243234800428174	0.0007205661233959074	0.0003373748901449046	0.00013744902931829447	5.8311709407761285e-05	1.2495366301663133e-05	0.0	0.0	0.0	0.0	0.0	0.0
0.29783537157024104	0.3952915685743453	0.20548761432529844	0.07006812641930041	0.02034209046021792	0.0064251338569553534	0.0025958874143211315	0.0011416904518844143	0.0004958436634096544	0.00022917144107168898	4.166753474030709e-05	2.5000520844184254e-05	1.6667013896122837e-05	4.166753474030709e-06	0.0	0.0	0.0	0.0	0.0	0.0	0.0	0.0	0.0	0.0	0.0
0.2008388919635315	0.30183882122363376	0.20808348972398957	0.12350770024592517	0.07223791908187935	0.04147022474481622	0.02370618807658218	0.014489195520916123	0.007714810021762921	0.003524511374559436	0.0015687612611675413	0.0008072670680809098	0.00016228564770698703	4.577287499427839e-05	4.161170454025308e-06	0.0	0.0	0.0	0.0	0.0	0.0	0.0	0.0	0.0	0.0
0.012939995250613463	0.054309651669992624	0.0968749869808483	0.1518762159887681	0.1749773987526611	0.15667976219738283	0.12979156858905724	0.09070495061054613	0.0588299011377697	0.033970612129266636	0.019630797688631886	0.01099441322162554	0.004236952726939437	0.0022747061837845944	0.0012831675908528482	0.000624919281259504	0.0	0.0	0.0	0.0	0.0	0.0	0.0	0.0	0.0
0.32796621464032255	0.4086978975777163	0.1947364475393996	0.05452637190550761	0.011594975510612069	0.0020241228800852965	0.00028737547062939394	0.00014577016626128678	2.082430946589811e-05	0.0	0.0	0.0	0.0	0.0	0.0	0.0	0.0	0.0	0.0	0.0	0.0	0.0	0.0	0.0	0.0
0.30640235646047637	0.4034646968390266	0.2045446023472946	0.06461517950512663	0.01585694585057141	0.0037371729973627306	0.0008999212568900221	0.0003291378671032951	0.00010832385499602118	2.083151057615792e-05	2.083151057615792e-05	0.0	0.0	0.0	0.0	0.0	0.0	0.0	0.0	0.0	0.0	0.0	0.0	0.0	0.0
0.3331513881307839	0.4101600423335097	0.19125913024637603	0.053312722136342236	0.01003337513906308	0.0017791740798919996	0.00022916762153175638	4.583352430635128e-05	1.6666736111400465e-05	1.2500052083550349e-05	0.0	0.0	0.0	0.0	0.0	0.0	0.0	0.0	0.0	0.0	0.0	0.0	0.0	0.0	0.0
0.010026127939393182	0.054664483087680696	0.10943314456209657	0.15991382363849266	0.1704608435115617	0.1522337929683756	0.12255962129072855	0.08628887416501023	0.0600400878432157	0.036991661561925716	0.01973972071858084	0.008863497143428635	0.004654690319327591	0.0022169160697245107	0.0013959903822513367	0.00034170510849137196	6.66741675105116e-05	3.7504219224662775e-05	4.5838490163476726e-05	2.500281281644185e-05	0.0	0.0	0.0	0.0	0.0
0.25757632499864763	0.36179526549906166	0.20721867835103883	0.08633868867056978	0.03933905068637364	0.020809667070293483	0.012620619920855855	0.006682728517274811	0.004032107056811515	0.0019598786622891883	0.0009445699709971246	0.0003204047919241348	0.00021637726207863648	6.241651790729899e-05	5.409431551965912e-05	2.080550596909966e-05	4.161101193819932e-06	4.161101193819932e-06	0.0	0.0	0.0	0.0	0.0	0.0	0.0
0.3347009087580307	0.41136696514763155	0.18941197030724677	0.05216204520488665	0.01040661096501448	0.001502113777836956	0.000307912519556606	7.905861988615559e-05	3.7448819946073696e-05	4.160979994008189e-06	1.2482939982024566e-05	4.160979994008189e-06	0.0	4.160979994008189e-06	0.0	0.0	0.0	0.0	0.0	0.0	0.0	0.0	0.0	0.0	0.0
0.022605081562365955	0.10203937148877867	0.16339959104292384	0.18710410914406367	0.17259487845812355	0.13481840556714683	0.09356038363671952	0.05572977182527288	0.03280402127243121	0.017907489078513927	0.009632563311302958	0.004593479175256015	0.001994810992699575	0.0008120838070488875	0.00033732711985107633	4.164532343840448e-05	2.498719406304269e-05	0.0	0.0	0.0	0.0	0.0	0.0	0.0	0.0
0.32656386068275284	0.408122533843891	0.19516747986449945	0.056096067066946115	0.012095883732848887	0.001862507760449002	9.166704861270256e-05	0.0	0.0	0.0	0.0	0.0	0.0	0.0	0.0	0.0	0.0	0.0	0.0	0.0	0.0	0.0	0.0	0.0	0.0
0.26919182448903056	0.3762443486051211	0.21155905577431922	0.08085505344084006	0.03141863033106236	0.01413004979477884	0.008017167739650395	0.004258599495801821	0.002154301310498573	0.001283413546680001	0.0005917036481446757	0.00019167864658207806	7.083776069337667e-05	3.333541679688314e-05	0.0	0.0	0.0	0.0	0.0	0.0	0.0	0.0	0.0	0.0	0.0
0.32677362329475335	0.4132408858943998	0.19268036423067944	0.05491394549881592	0.010744304726326674	0.0015134585237316968	0.0001209099096094193	1.2507921683733032e-05	0.0	0.0	0.0	0.0	0.0	0.0	0.0	0.0	0.0	0.0	0.0	0.0	0.0	0.0	0.0	0.0	0.0
0.20869927506041164	0.4172777268560953	0.261199066744438	0.08743438046829431	0.0217815182068161	0.0032705607866011168	0.0003374718773435547	0.0	0.0	0.0	0.0	0.0	0.0	0.0	0.0	0.0	0.0	0.0	0.0	0.0	0.0	0.0	0.0	0.0	0.0
0.3288836872225045	0.4122302098344815	0.1928744575041442	0.053279132339833564	0.010666655559905704	0.0016535190383766358	0.00024573708630786276	4.581538897265238e-05	3.332028288920173e-05	2.4990212166901296e-05	2.082517680575108e-05	2.4990212166901296e-05	1.2495106083450648e-05	4.165035361150216e-06	0.0	0.0	0.0	0.0	0.0	0.0	0.0	0.0	0.0	0.0	0.0
0.2512729060591162	0.34631794735043875	0.1963358638678011	0.08676594361713652	0.04487045941283822	0.028503929133923883	0.018466512779060175	0.011995733368888593	0.007545770451912901	0.0040166331947233775	0.002220814826543112	0.0009416588195098374	0.00045832951392071734	0.00017916517362355313	4.999958333680553e-05	3.333305555787035e-05	1.6666527778935175e-05	8.333263889467588e-06	0.0	0.0	0.0	0.0	0.0	0.0	0.0
0.014555361613670543	0.05284337781036372	0.11214793646297214	0.15163154189353006	0.16926960745514458	0.15633474832221755	0.12063370395210977	0.09272273577477931	0.05679257151664868	0.03592183262583889	0.018979458360584713	0.0103228924094664	0.004511578885977446	0.002157892763560773	0.0007415152739648988	0.0002999387625026557	0.000133306116667847	0.0	0.0	0.0	0.0	0.0	0.0	0.0	0.0
0.1340517402908882	0.3344506393627608	0.28836905242733	0.15542073858786398	0.057169981803873234	0.021764566270127125	0.006383217924642219	0.002340096851695321	4.9966480819117176e-05	0.0	0.0	0.0	0.0	0.0	0.0	0.0	0.0	0.0	0.0	0.0	0.0	0.0	0.0	0.0	0.0
0.011908234098049184	0.05941200489995917	0.11558237014691544	0.15509454087882601	0.17073191056741194	0.15193206723277305	0.12325313955717036	0.08712427396438363	0.05838284680960992	0.033874717710685745	0.016929025591453404	0.008924925625619787	0.0041916317364021965	0.001699985833451388	0.0006541612153232057	0.0002583311805734952	2.9166423613136558e-05	1.6666527778935175e-05	0.0	0.0	0.0	0.0	0.0	0.0	0.0
0.33329863597754944	0.40147061272754525	0.19391935779358127	0.05819995669769998	0.011525073697183684	0.0014198157986776143	0.00016654730776277	0.0	0.0	0.0	0.0	0.0	0.0	0.0	0.0	0.0	0.0	0.0	0.0	0.0	0.0	0.0	0.0	0.0	0.0
0.0330465878116482	0.10907999699917477	0.16218210007752132	0.18250435536439188	0.16543716188618537	0.13042336642576707	0.09164603599323147	0.05728658714479815	0.03442196604066118	0.018179999499862463	0.00923170538564772	0.003884401543757867	0.001683796377337101	0.0006835213016912984	0.00016671251260763376	0.00010836313319496194	2.917468970633591e-05	4.167812815190844e-06	0.0	0.0	0.0	0.0	0.0	0.0	0.0
0.33123526422340893	0.41212686722596664	0.19195874399113563	0.05322791612166857	0.009743316309953263	0.0015579308678591365	0.0001457956694520582	4.165590555773092e-06	0.0	0.0	0.0	0.0	0.0	0.0	0.0	0.0	0.0	0.0	0.0	0.0	0.0	0.0	0.0	0.0	0.0
0.013631592976376903	0.057046113350881285	0.1176448538966448	0.15979742111751574	0.17209209342618198	0.15340435811148503	0.12497084596674775	0.08514643654416419	0.054222336987305504	0.031182320994235832	0.016613634091893512	0.008092326658448007	0.003710891946823043	0.0016826042048445674	0.0005247725985406324	0.0001499350281544664	6.663779029087395e-05	4.164861893179622e-06	1.665944757271849e-05	0.0	0.0	0.0	0.0	0.0	0.0
0.04634811008716274	0.14900459736639554	0.20606186682199246	0.2027459382995985	0.15881924653117263	0.10476170664225833	0.06555719664662686	0.03462794616296728	0.017640573318632856	0.00835846976347486	0.00347818851282478	0.0013147219737471656	0.0006698425245990306	0.0003827671569137318	0.00018722306588171662	4.1605125751492585e-05	0.0	0.0	0.0	0.0	0.0	0.0	0.0	0.0	0.0
0.3358198082694717	0.40133537024472077	0.2015043728380364	0.054143269242776806	0.006385467442025034	0.0007242968284956688	8.74151344736152e-05	0.0	0.0	0.0	0.0	0.0	0.0	0.0	0.0	0.0	0.0	0.0	0.0	0.0	0.0	0.0	0.0	0.0	0.0
0.026328179359940668	0.08986746330345945	0.15214846109937544	0.1784933065010062	0.16652292205708952	0.13495327258561138	0.10111287493385665	0.066235016186893	0.04037348599427521	0.022969971959384855	0.011595398505889363	0.005558124903649446	0.002362411409572141	0.0007874704698573804	0.0004374835943652113	0.00017499343774608452	4.999812507030986e-05	0.0	1.2499531267577465e-05	1.6666041690103287e-05	0.0	0.0	0.0	0.0	0.0
0.006931752421950133	0.048955241279106075	0.10433848600535389	0.15543361962372865	0.16694074496563266	0.1486226004271458	0.12849762072281734	0.09316858105154475	0.06297278506571634	0.040624648728762404	0.021769449498124472	0.011719449289963739	0.005503769790881728	0.0022606255646359895	0.001115741530980562	0.0005661971948259569	0.00036636289076973674	0.00015403894271000295	5.8285005349730846e-05	0.0	0.0	0.0	0.0	0.0	0.0
0.3289265071220803	0.4019408345089031	0.20353794489594648	0.05398466141509473	0.010952565238921555	0.0006574868190538015	0.0	0.0	0.0	0.0	0.0	0.0	0.0	0.0	0.0	0.0	0.0	0.0	0.0	0.0	0.0	0.0	0.0	0.0	0.0
0.013977392941333266	0.05983706924557063	0.11460962424303005	0.15633772313433458	0.1706566375956885	0.1535805615946556	0.12407643418213926	0.08680477463744575	0.05579295466093577	0.032461203988304974	0.016563793721001908	0.00858801675954386	0.0035359972011894947	0.0017409267727882317	0.0010037400771338847	0.0002582235883083023	9.162772488359114e-05	2.0824482928088895e-05	8.329793171235557e-06	3.331917268494223e-05	1.6659586342471115e-05	4.164896585617779e-06	0.0	0.0	0.0
0.011856769228206367	0.05456529344150327	0.1137200353162638	0.15630778457079078	0.1710006830032151	0.1558496726582152	0.12341118459411285	0.08874044211964217	0.05681837112062503	0.0333297239667494	0.018095420546735744	0.009053957253993904	0.004289593363207783	0.0018782588415599127	0.0007204850988688801	0.0002332206100384814	8.329307501374336e-05	3.331723000549734e-05	8.329307501374335e-06	4.164653750687168e-06	0.0	0.0	0.0	0.0	0.0
0.32382522396509805	0.40771222566356946	0.19636493822226664	0.05681969560728677	0.011706131148632897	0.002518566623372298	0.0006202750857561528	0.0002247976820861225	9.158424084990176e-05	8.742132081126986e-05	2.081460019315949e-05	8.325840077263796e-06	0.0	0.0	0.0	0.0	0.0	0.0	0.0	0.0	0.0	0.0	0.0	0.0	0.0
0.3337902587392192	0.41143285696429316	0.1896129327944669	0.0529686263072372	0.010099579184200659	0.001733261114120245	0.00027498854214407734	3.3331944502312404e-05	1.6665972251156202e-05	2.4998958376734303e-05	1.2499479188367151e-05	0.0	0.0	0.0	0.0	0.0	0.0	0.0	0.0	0.0	0.0	0.0	0.0	0.0	0.0
0.08476411832821	0.186052033089246	0.1991311157207241	0.16750389456759887	0.1300868884279276	0.09124117994984964	0.061884054349003244	0.03526353934971135	0.021451361640800075	0.011429618707253475	0.005793950299486	0.0025408408933763195	0.001578653604245287	0.0008788810303318089	0.0002999025316772049	9.163688467914594e-05	8.330625879922359e-06	0.0	0.0	0.0	0.0	0.0	0.0	0.0	0.0
0.24033162988837295	0.346910873425425	0.20833993314048002	0.09509141080256434	0.0468308420798146	0.026477036839428775	0.01599793252357173	0.00997474010654173	0.005202037464673664	0.0027510775053562644	0.00121714338115762	0.0005627203988228722	0.00020424666327644995	7.91976857602561e-05	1.667319700215918e-05	1.2504897751619385e-05	0.0	0.0	0.0	0.0	0.0	0.0	0.0	0.0	0.0
0.3353008806058435	0.40854862493855754	0.18979680249268938	0.054552573918404415	0.010268180719980672	0.0014246319700743975	0.0001041397638943273	4.165590555773092e-06	0.0	0.0	0.0	0.0	0.0	0.0	0.0	0.0	0.0	0.0	0.0	0.0	0.0	0.0	0.0	0.0	0.0
0.1318099884687595	0.2516974235795135	0.22153719345425177	0.15202920692540495	0.10197030185207541	0.06329277278460725	0.03720802441126148	0.020881119987344775	0.010744451891414845	0.005311863856429812	0.002106428770653201	0.0009574676230241823	0.00032470641128646183	0.00010823547042882061	2.0814513544003964e-05	0.0	0.0	0.0	0.0	0.0	0.0	0.0	0.0	0.0	0.0
0.1275336958106785	0.2925483823927671	0.25718809241089097	0.15720267483282294	0.08337395579442952	0.04225152594629503	0.02262775243213966	0.009686894569089432	0.004208070328937775	0.0021082015707351623	0.0008166156281899047	0.00027498281357415163	0.00012082578172197571	4.583046892902527e-05	1.2499218798825073e-05	0.0	0.0	0.0	0.0	0.0	0.0	0.0	0.0	0.0	0.0
0.17565365945123856	0.32462342965478447	0.2523219233734036	0.13460280422508802	0.061584616346173876	0.026288047667659742	0.01305443863413821	0.006962645055105314	0.0029417279526656806	0.0013833621533781953	0.00040834184045500946	0.00012916935769495197	4.58342882143378e-05	0.0	0.0	0.0	0.0	0.0	0.0	0.0	0.0	0.0	0.0	0.0	0.0
0.32992823484356526	0.4115881579166459	0.19192600362988493	0.05378640291722863	0.010727309056396423	0.0017441763657858368	0.00019981018032868775	5.827796926253393e-05	2.4976272541085968e-05	0.0	0.0	1.6650848360723978e-05	0.0	0.0	0.0	0.0	0.0	0.0	0.0	0.0	0.0	0.0	0.0	0.0	0.0
0.041792535264011985	0.12201972288103857	0.16893022094619897	0.17517163899637997	0.15350143552615153	0.12236508134648193	0.08706362085465817	0.05688012316398286	0.03473973286730745	0.01927349893895893	0.010094453459826073	0.004547913285898556	0.0020887945741272416	0.0009320517621603629	0.0004160945366787334	0.00012066741563683269	4.993134440144801e-05	1.2482836100362002e-05	0.0	0.0	0.0	0.0	0.0	0.0	0.0
0.33389718228292165	0.41282492490115286	0.188869955044851	0.05260460717365853	0.01024510763820896	0.0013707362395163677	0.00015415574730123283	3.333097238945575e-05	0.0	0.0	0.0	0.0	0.0	0.0	0.0	0.0	0.0	0.0	0.0	0.0	0.0	0.0	0.0	0.0	0.0
0.26263661629103696	0.3752421905273816	0.21941524269053364	0.09014279345158481	0.031258724067384176	0.012625157814472682	0.004929228282020192	0.0021416934378346397	0.0009041779688912778	0.00036250453130664135	0.00023750296878710984	6.250078125976574e-05	3.750046875585945e-05	4.16671875065105e-06	0.0	0.0	0.0	0.0	0.0	0.0	0.0	0.0	0.0	0.0	0.0
0.32984458980875797	0.4113995250197908	0.19457522603224867	0.05267280529977918	0.009866255572684472	0.0014291071205366442	0.00019999166701387442	1.2499479188367151e-05	0.0	0.0	0.0	0.0	0.0	0.0	0.0	0.0	0.0	0.0	0.0	0.0	0.0	0.0	0.0	0.0	0.0
0.23078973786484605	0.32427613957770124	0.19996917527190325	0.09801846984383526	0.05482636097422803	0.03516934855686121	0.023676723581333544	0.01500831018007473	0.009293238970787323	0.004719515801838653	0.0023410131338334715	0.0010996930023701717	0.0004998604556228053	0.0001457926328899849	0.00011663410631198791	3.74895341717104e-05	8.331007593713422e-06	4.165503796856711e-06	0.0	0.0	0.0	0.0	0.0	0.0	0.0
0.06456272116703979	0.18516646204954143	0.2422907488986784	0.19823788546255505	0.13959702462627283	0.083556004910811	0.04448617028959342	0.023543005705206906	0.010904889145663321	0.004983028814905756	0.0018776630317036181	0.0003610890445583881	0.00021665342673503286	0.00021665342673503286	0.0	0.0	0.0	0.0	0.0	0.0	0.0	0.0	0.0	0.0	0.0
0.010937428413156569	0.054245646478656186	0.11316031704381219	0.15543560203754378	0.1724415122473375	0.15565218477839837	0.12218182121094742	0.08642067865368837	0.05686962968516367	0.03486565622487953	0.018792717821844034	0.0103459909285152	0.004898101985480626	0.0021116817233322086	0.0008663309634183421	0.0003706896910780406	0.00019575747731087536	0.00016243705564093913	4.581557979616232e-05	0.0	0.0	0.0	0.0	0.0	0.0
0.012910641700539748	0.05859765442793363	0.11298477377223962	0.1590007996268408	0.1665181248750583	0.1499800093289798	0.11149796761511295	0.08156193776237755	0.06553608316119144	0.03744502565469448	0.02133171186779503	0.012294262677417206	0.00473945492103685	0.002869494236023189	0.002223962150996202	0.0005080962217631771	0.0	0.0	0.0	0.0	0.0	0.0	0.0	0.0	0.0
0.32652950933481883	0.41339674331015047	0.19473209423365523	0.05351463930725709	0.010280564204680088	0.0013760075825916334	0.0001496564138166127	1.6628490424068076e-05	4.157122606017019e-06	0.0	0.0	0.0	0.0	0.0	0.0	0.0	0.0	0.0	0.0	0.0	0.0	0.0	0.0	0.0	0.0
0.32264242858272996	0.41918533723607565	0.188942970275593	0.05568902416175007	0.011225241804865659	0.0012907362609452353	0.00039554820899934633	9.992796858930854e-05	6.661864572620569e-05	7.078231108409354e-05	7.494597644198141e-05	0.00012074629537874781	7.494597644198141e-05	6.245498036831784e-05	4.163665357887856e-05	1.6654661431551423e-05	0.0	0.0	0.0	0.0	0.0	0.0	0.0	0.0	0.0
0.3357416365628763	0.4116240213663996	0.17980608575726137	0.05835343724870106	0.01191651771019529	0.002191639271175777	0.0003374957813027337	2.916630208789057e-05	0.0	0.0	0.0	0.0	0.0	0.0	0.0	0.0	0.0	0.0	0.0	0.0	0.0	0.0	0.0	0.0	0.0
0.3267279724124144	0.41125243640361836	0.1926674663068286	0.055058556982691124	0.011440685025072051	0.0018949805920669032	0.0005330934412847552	0.0002248987955420061	8.3295850200743e-05	4.99775101204458e-05	3.748313259033435e-05	2.082396255018575e-05	8.3295850200743e-06	0.0	0.0	0.0	0.0	0.0	0.0	0.0	0.0	0.0	0.0	0.0	0.0
0.010885576610990438	0.05147346432643414	0.11064506195957023	0.15179470534874626	0.17040754333840993	0.15664660990853785	0.12520493679208383	0.08980600704067111	0.06014530746760542	0.03517422748191979	0.019474196689386564	0.010119924433459	0.004922644163150493	0.0021180269476277266	0.000753168718115164	0.0002996030259905625	9.154536905267188e-05	3.32892251100625e-05	4.1611531387578125e-06	0.0	0.0	0.0	0.0	0.0	0.0
0.01687888412052897	0.06637085260217865	0.11748619094992112	0.15605579397355157	0.17326351455413522	0.15047806161313015	0.11028092623657078	0.08131001785706853	0.06082225764961018	0.03263389679530138	0.01831910456583181	0.00994834353836356	0.004512135730370753	0.0014402204453028418	0.00019979936813449827	0.0	0.0	0.0	0.0	0.0	0.0	0.0	0.0	0.0	0.0
0.03453232614048757	0.11565079351852238	0.17655735041061302	0.18505710250117705	0.16523684725862162	0.12703796139279272	0.08660997387576196	0.05138183469648802	0.03074493660601566	0.014403746557392075	0.007195623460982388	0.0038248884407538113	0.00117079918502377	0.0004916523268071348	6.666472227893353e-05	2.0832725712166728e-05	1.2499635427300036e-05	4.166545142433346e-06	0.0	0.0	0.0	0.0	0.0	0.0	0.0
0.32479691070743466	0.42073262272931994	0.1933601894944036	0.04965470650052545	0.009925103004220254	0.0012635740379322424	0.00021268077866186258	5.4212747502043406e-05	0.0	0.0	0.0	0.0	0.0	0.0	0.0	0.0	0.0	0.0	0.0	0.0	0.0	0.0	0.0	0.0	0.0
0.012253349776681554	0.0614209052729818	0.14054479701353242	0.18210869275381641	0.1764299046730218	0.14891507232851142	0.1113592427171522	0.07191187254183054	0.04782181187920805	0.025481634557696153	0.010815945603626425	0.005837110859276048	0.002666488900739951	0.001224918338777415	0.0007207852809812679	0.00040413972401839876	8.332777814812346e-05	0.0	0.0	0.0	0.0	0.0	0.0	0.0	0.0
0.32688690458812786	0.4118513081231675	0.19303418678655884	0.05526106159627311	0.010989652626881483	0.0016765997556001352	0.00021687360022688314	6.673033853134866e-05	1.6682584632837164e-05	0.0	0.0	0.0	0.0	0.0	0.0	0.0	0.0	0.0	0.0	0.0	0.0	0.0	0.0	0.0	0.0
0.32153979382816794	0.40368378103818675	0.19602144986427297	0.058366779356170996	0.01434709477575899	0.0035305677219511383	0.0012032241410894799	0.0005995303678784952	0.00037054307459156993	0.00017902642929705064	0.00010408513331223875	4.579745865738505e-05	4.1634053324895496e-06	4.1634053324895496e-06	0.0	0.0	0.0	0.0	0.0	0.0	0.0	0.0	0.0	0.0	0.0
0.270054868370072	0.3982518778980873	0.22478117227501676	0.07839052781122281	0.02219315166084098	0.004795253906819593	0.0011581933849659832	0.00032079457065604575	4.582779580800653e-05	8.332326510546642e-06	0.0	0.0	0.0	0.0	0.0	0.0	0.0	0.0	0.0	0.0	0.0	0.0	0.0	0.0	0.0
0.3315999349975624	0.41484055652086954	0.19031547016346445	0.051885279031297006	0.009600360013500507	0.0015042230750319805	0.00020417432320378681	4.166822922526261e-05	8.333645845052522e-06	0.0	0.0	0.0	0.0	0.0	0.0	0.0	0.0	0.0	0.0	0.0	0.0	0.0	0.0	0.0	0.0
0.32924503156807544	0.41075147012277397	0.19299421946059406	0.054082193606423565	0.010782288560529077	0.0017449899215379234	0.00022905595628779424	9.16223825151177e-05	3.331723000549734e-05	2.082326875343584e-05	8.329307501374335e-06	4.164653750687168e-06	0.0	8.329307501374335e-06	0.0	4.164653750687168e-06	0.0	0.0	0.0	0.0	0.0	0.0	0.0	0.0	0.0
0.23946476598083216	0.3507664637751151	0.21433507914435831	0.1022881504117505	0.04151644087695779	0.021578390800769377	0.013160195508630524	0.008297459553527566	0.004408936109977768	0.002826881604036737	0.0010241721275302464	0.00033306410651390126	0.0	0.0	0.0	0.0	0.0	0.0	0.0	0.0	0.0	0.0	0.0	0.0	0.0
0.36023983511335955	0.3869922761434847	0.17595819540732413	0.05899693960402223	0.013603147835862844	0.0042096058959465365	0.0	0.0	0.0	0.0	0.0	0.0	0.0	0.0	0.0	0.0	0.0	0.0	0.0	0.0	0.0	0.0	0.0	0.0	0.0
0.10993414448225733	0.2317814313265659	0.22554577604125448	0.16572597273306647	0.11017573967701222	0.06912538374064339	0.04103369419879952	0.023455561063185474	0.012092256040921227	0.0061523465974649165	0.0028949769026662946	0.0012038105393820996	0.0005540027741793052	0.0002166025884009314	6.248151588488406e-05	3.7488909530930433e-05	4.165434392325604e-06	0.0	4.165434392325604e-06	0.0	0.0	0.0	0.0	0.0	0.0
0.3357365987754592	0.41646049398142365	0.18548044483318754	0.05103919363571994	0.009358990378608023	0.0017076929484776543	0.00021658544712399518	0.0	0.0	0.0	0.0	0.0	0.0	0.0	0.0	0.0	0.0	0.0	0.0	0.0	0.0	0.0	0.0	0.0	0.0
0.013075163439542995	0.054792351571061305	0.1131597478301812	0.15173106330495797	0.1638937153381084	0.15074771767980433	0.12654324845727238	0.08952611907648846	0.061263265790822384	0.03861714938103393	0.020741925940740927	0.009508452188985696	0.003687546094326179	0.001679187656512373	0.0007458426563665379	0.0002166693750338546	4.5833906257161545e-05	2.50003125039063e-05	0.0	0.0	0.0	0.0	0.0	0.0	0.0
0.2055059939248228	0.29726283683274096	0.19111390748896842	0.1071947931814678	0.07056455813294554	0.04848891425999925	0.032400945027563306	0.02083394098994554	0.01280037334422254	0.007216877158917135	0.003675107190626393	0.0017042163729775453	0.0007875229694199414	0.0003541769968290742	5.4168246573858405e-05	2.083394098994554e-05	1.6667152791956433e-05	4.166788197989108e-06	0.0	0.0	0.0	0.0	0.0	0.0	0.0
0.32947646924022417	0.416307993583467	0.19179600424991147	0.05063227849419804	0.010020624570321452	0.0016541322055790505	0.00011249765629882711	0.0	0.0	0.0	0.0	0.0	0.0	0.0	0.0	0.0	0.0	0.0	0.0	0.0	0.0	0.0	0.0	0.0	0.0
0.3281916023950299	0.4186593999091655	0.18829818706067158	0.05130480797676638	0.01047513093913674	0.0020291920315670614	0.0006833418751067722	0.0002791701562936203	3.750046875585945e-05	4.16671875065105e-05	0.0	0.0	0.0	0.0	0.0	0.0	0.0	0.0	0.0	0.0	0.0	0.0	0.0	0.0	0.0
0.08322847833876357	0.18109776929679103	0.1943928270850867	0.1645070704208921	0.1294382827668386	0.09444032431441499	0.06472122459523194	0.040114326664277916	0.02355695917738132	0.012845084036764522	0.0063787945703167315	0.0030414892464606233	0.0014999125051038688	0.0004708058696576033	0.00017915621588740656	5.832993075403935e-05	2.9164965377019674e-05	0.0	0.0	0.0	0.0	0.0	0.0	0.0	0.0
0.015573460228194452	0.05602119720975504	0.11128535121397286	0.15513978262045097	0.16665765424755313	0.15681609257556914	0.12145135997404423	0.0904125885470178	0.0596441896933975	0.03276915589682582	0.01843940950629968	0.008489698804953226	0.004109663115773536	0.0017303844697993836	0.0010814902936246147	0.00021629805872492295	0.00010814902936246147	5.407451468123074e-05	0.0	0.0	0.0	0.0	0.0	0.0	0.0
0.34124507945764687	0.4056734634369858	0.18786578634953033	0.05243579863786891	0.011517713952471205	0.001087205548497282	0.00012913169349967717	4.582092349988545e-05	0.0	0.0	0.0	0.0	0.0	0.0	0.0	0.0	0.0	0.0	0.0	0.0	0.0	0.0	0.0	0.0	0.0
0.011635751826155038	0.0531021730620268	0.11103938831094194	0.1567952957246733	0.17698503260842405	0.15617061327158693	0.13113750510157338	0.08466529514163633	0.05124894845120397	0.031492324734926413	0.01664986964959479	0.009965767401570869	0.004880852233447998	0.002540375309217814	0.0009203654808805524	0.0006871506983949826	8.329099374484636e-05	0.0	0.0	0.0	0.0	0.0	0.0	0.0	0.0
0.20062173402118563	0.33272354505071383	0.2562944318967888	0.13446873411286223	0.05263486877745089	0.01619758807204114	0.0056256094410227775	0.00132931067532316	0.00010417795261153291	0.0	0.0	0.0	0.0	0.0	0.0	0.0	0.0	0.0	0.0	0.0	0.0	0.0	0.0	0.0	0.0
0.18524004893353196	0.3099539791782828	0.23154381964498225	0.12624102261095346	0.066343217130065	0.036775047227515956	0.020289107295923037	0.011309637742067025	0.006890640213709711	0.002925193279129183	0.0013148806204905004	0.0005284488569692833	0.0002871100089045713	0.0002205337749556852	6.241521932708071e-05	4.577116083985919e-05	2.9127102352637668e-05	0.0	0.0	0.0	0.0	0.0	0.0	0.0	0.0
0.011053540587219343	0.058205880516886195	0.1207524398110577	0.1715879060282581	0.16693509790457164	0.1506835632686185	0.1242191564184198	0.08969765070645275	0.05219635016750942	0.02721351728156148	0.015398381089123333	0.007724160892273758	0.0028715899868905674	0.00136504567492769	9.571966622968558e-05	0.0	0.0	0.0	0.0	0.0	0.0	0.0	0.0	0.0	0.0
0.019490907872584576	0.08026283828493412	0.14558711439077301	0.16958011207062626	0.17714362294683764	0.14640377254185896	0.10104783522770104	0.07445828342644632	0.041905033127005	0.018640745797351515	0.01342669760195663	0.005603531313605106	0.004824565077184665	0.001624940321135113	0.0	0.0	0.0	0.0	0.0	0.0	0.0	0.0	0.0	0.0	0.0
0.02934144207939351	0.16337734827342026	0.26761777814804016	0.258562086058233	0.1509934602407631	0.08553755154746533	0.0387928520848086	0.005356770941808639	0.000420710626067397	0.0	0.0	0.0	0.0	0.0	0.0	0.0	0.0	0.0	0.0	0.0	0.0	0.0	0.0	0.0	0.0
0.3238531269267301	0.4143906950392428	0.19472263418373298	0.05352352068787389	0.010518904867440969	0.0017163520021329422	0.00042075619469763876	0.0003457699421772675	0.00021246104880771858	0.00010414757294496009	4.582493209578244e-05	6.248854376697606e-05	4.999083501358084e-05	1.249770875339521e-05	1.249770875339521e-05	4.165902917798404e-06	4.165902917798404e-06	0.0	0.0	0.0	0.0	0.0	0.0	0.0	0.0
0.3317922060612119	0.4119933023441795	0.19158294596891087	0.05232335349294413	0.010429682944302828	0.0015536228986521383	0.0002457473217707136	4.165208843571417e-05	1.249562653071425e-05	1.6660835374285666e-05	8.330417687142833e-06	0.0	0.0	0.0	0.0	0.0	0.0	0.0	0.0	0.0	0.0	0.0	0.0	0.0	0.0
0.009630631567995006	0.04710019769014671	0.10753095411507647	0.15931744875663303	0.1723150556653834	0.15947143897617314	0.12871501404640517	0.09002601186140881	0.055511393195297055	0.03329518260326709	0.018940797003433565	0.01036728748309229	0.004282592862345229	0.001789616064925606	0.0009072937259390282	0.0005368848194776818	0.0001206950369368432	0.00011653313911143482	2.497138695245032e-05	0.0	0.0	0.0	0.0	0.0	0.0
0.014071067851130853	0.06034683911398523	0.11902281704695078	0.1599026650444174	0.18289054817580294	0.1320397006616777	0.10458507641794029	0.07663044384073067	0.05858430973849564	0.03625060417673628	0.02832547209120152	0.012754379239653994	0.008216803613393556	0.0024375406256770945	0.0034292238203970067	0.0005125085418090301	0.0	0.0	0.0	0.0	0.0	0.0	0.0	0.0	0.0
0.24478333333333332	0.3650291666666667	0.216525	0.091825	0.041258333333333334	0.0205	0.010425	0.00515	0.00265	0.0010458333333333333	0.0005375	0.00017916666666666667	5e-05	1.25e-05	8.333333333333334e-06	8.333333333333334e-06	1.25e-05	0.0	0.0	0.0	0.0	0.0	0.0	0.0	0.0
0.010733653774064293	0.05275609573236257	0.11076864123689012	0.16189198870404772	0.17498729621885492	0.1604674991461393	0.12471780945161318	0.08644402422465283	0.05121081612422215	0.03329223694842681	0.017343785143656858	0.008101263713835875	0.004594187082961939	0.001703556225685796	0.0005872895545762768	0.00026657114533958667	0.00011662487608606916	1.2495522437793124e-05	4.165174145931042e-06	0.0	0.0	0.0	0.0	0.0	0.0
0.33529448530177713	0.4130419383737161	0.18852476093251944	0.051051063563824245	0.009954374049459364	0.001791703993833205	0.0002791724827600575	5.833454863642993e-05	4.166753474030709e-06	0.0	0.0	0.0	0.0	0.0	0.0	0.0	0.0	0.0	0.0	0.0	0.0	0.0	0.0	0.0	0.0
0.25588645397598386	0.4095357016503299	0.23374747663940396	0.07781315685417577	0.01899648290358161	0.0034088780670537555	0.0005743897109321346	3.7460198539052254e-05	0.0	0.0	0.0	0.0	0.0	0.0	0.0	0.0	0.0	0.0	0.0	0.0	0.0	0.0	0.0	0.0	0.0
0.3187974686181138	0.4098580576351827	0.1950863861148954	0.05668112337362047	0.014010923771075753	0.003295462593791532	0.0012540255887879281	0.0005874339136847105	0.00024997187816370656	0.00012915213705124841	4.16619796939511e-05	4.16619796939511e-06	4.16619796939511e-06	0.0	0.0	0.0	0.0	0.0	0.0	0.0	0.0	0.0	0.0	0.0	0.0
0.17546403349790637	0.3106097535570693	0.2285440493302502	0.13265420911193052	0.07076224402641501	0.039572526717080184	0.0211361789888132	0.011124304730954316	0.0054079953336249815	0.0024540132908359895	0.0012957523488115327	0.0005541320334145782	0.0002583171885090515	0.00014582421931962585	1.6665625065100096e-05	0.0	0.0	0.0	0.0	0.0	0.0	0.0	0.0	0.0	0.0
0.17781555177815553	0.294328900443289	0.20828333833283338	0.12268773122687732	0.07549245075492451	0.04942422424424224	0.031084391560843916	0.019435556444355566	0.011003066360030664	0.005674432556744325	0.0025164150251641504	0.0011957137619571375	0.0005791087557910875	0.0002958037529580375	0.00011665500116655001	5.416125054161251e-05	1.2498750124987502e-05	0.0	0.0	0.0	0.0	0.0	0.0	0.0	0.0
0.3070028571190577	0.403478521628308	0.2071536263754571	0.06331892279114709	0.014527159290634814	0.004148236999275308	0.00037067579611998233	0.0	0.0	0.0	0.0	0.0	0.0	0.0	0.0	0.0	0.0	0.0	0.0	0.0	0.0	0.0	0.0	0.0	0.0
0.3003762045419512	0.3893862824908657	0.20145899037199672	0.07457015610613718	0.02142241145861542	0.007219960921388665	0.0029204804419465983	0.0012623474663478163	0.0007082477533964646	0.0003707885297193256	0.000233305142295306	4.999395906327986e-05	2.0830816276366604e-05	0.0	0.0	0.0	0.0	0.0	0.0	0.0	0.0	0.0	0.0	0.0	0.0
0.33145969535061226	0.41383615969203197	0.1903394949059171	0.0521894600603989	0.010154979590482196	0.0015970862509541034	0.00028208276640228323	6.222413964756247e-05	3.318620781203332e-05	1.659310390601666e-05	2.488965585902499e-05	4.148275976504165e-06	0.0	0.0	0.0	0.0	0.0	0.0	0.0	0.0	0.0	0.0	0.0	0.0	0.0
0.18854381470141016	0.2989647774375638	0.20903580578641504	0.11828198879376783	0.07138244912412256	0.04525401487221146	0.030044366681247266	0.017825824324605805	0.010281405569788998	0.005486471286633756	0.002761982128350934	0.001253931554500198	0.000516569809827324	0.00022495782040867336	9.581536795184237e-05	2.9161198941865068e-05	1.2497656689370743e-05	4.165885563123581e-06	0.0	0.0	0.0	0.0	0.0	0.0	0.0
0.07146816482522642	0.255144015770675	0.2870896352823009	0.21511717561546892	0.10606445804975431	0.038255556620641076	0.016687574758584473	0.008102059273398656	0.0017129353710734813	0.000162541312583615	0.0001958831202930745	0.0	0.0	0.0	0.0	0.0	0.0	0.0	0.0	0.0	0.0	0.0	0.0	0.0	0.0
0.0395629662644279	0.10775472460459944	0.15569847504717316	0.17109379230484062	0.15598172222615622	0.12500364472472955	0.09634152945145852	0.06505937777259417	0.039612951060719034	0.02223073815047923	0.011638126736450996	0.005669108979352114	0.002561720809920316	0.0011329887159322372	0.0004456977669292257	0.00017911218670987574	2.91577978364914e-05	4.165399690927343e-06	0.0	0.0	0.0	0.0	0.0	0.0	0.0
0.011032121840602706	0.049188520596209345	0.10731018628418645	0.15262143038602013	0.16933411628497774	0.15633628606054548	0.12741705085437516	0.09279642840781785	0.06097444162637381	0.035720086457851796	0.019811175385332985	0.009924328556495375	0.004327057226268861	0.0018241107460113194	0.0007413052803424997	0.00034566482173273863	0.0001457622742246488	9.162200094120783e-05	4.5811000470603915e-05	1.2493909219255612e-05	0.0	0.0	0.0	0.0	0.0
0.011933838434187353	0.046410294752932575	0.10370767288073639	0.14862260326321736	0.17372810952713255	0.15904446216728144	0.12615890738709998	0.09241767188382681	0.05806998305253713	0.036466121689429434	0.022567540624065397	0.011672149669358322	0.0051382381284684146	0.0022762768750207688	0.0011505998072641479	0.0004361479413817167	0.00019938191606021333	0.0	0.0	0.0	0.0	0.0	0.0	0.0	0.0
0.04502424959584007	0.13907268212196464	0.1878343694271762	0.1866510558157364	0.15326827886201896	0.11162730621156314	0.07639456009066516	0.04708671522141298	0.027512041465975568	0.014033099448342528	0.006929051182480292	0.002758287361877302	0.0010166497225046248	0.0004833252779120348	0.0002541624306261562	4.9999166680555324e-05	4.16659722337961e-06	0.0	0.0	0.0	0.0	0.0	0.0	0.0	0.0
0.32464769675901833	0.4154784454944735	0.19495014674965133	0.052850690035594595	0.01011635894340251	0.0016361024957848504	0.0002539497512541371	3.7467996086675963e-05	1.2489332028891987e-05	4.163110676297329e-06	1.2489332028891987e-05	0.0	0.0	0.0	0.0	0.0	0.0	0.0	0.0	0.0	0.0	0.0	0.0	0.0	0.0
0.33159005833586636	0.4122734332385358	0.1904555693888683	0.05306023875650085	0.01048463322521142	0.0017946294360866252	0.0002748156445051445	3.747486061433788e-05	2.4983240409558588e-05	4.163873401593098e-06	0.0	0.0	0.0	0.0	0.0	0.0	0.0	0.0	0.0	0.0	0.0	0.0	0.0	0.0	0.0
0.35438250082272127	0.39893441974197796	0.17852843283053607	0.05574925955085667	0.01135563636969553	0.0010497506842124995	0.0	0.0	0.0	0.0	0.0	0.0	0.0	0.0	0.0	0.0	0.0	0.0	0.0	0.0	0.0	0.0	0.0	0.0	0.0
0.009623235740114313	0.05199046841412408	0.11374581326756761	0.16144123577344155	0.1657196180700205	0.15544233557181183	0.12555614803952608	0.08932112446051557	0.05612304410858009	0.03281481728349803	0.019133992101448068	0.010552232090783356	0.005236539967672593	0.0021121127793237906	0.0007082034960257287	0.00036243355384846113	0.00011664528169835531	0.0	0.0	0.0	0.0	0.0	0.0	0.0	0.0
0.07515708071532141	0.15554324094598423	0.20527574540424326	0.19300094998416692	0.1478017033049449	0.09917334711088148	0.06264478925351244	0.03382443625939568	0.016245562573957102	0.00791236812719788	0.0026666222229629506	0.00042915951400809984	0.00021249645839236013	0.00011249812503124948	0.0	0.0	0.0	0.0	0.0	0.0	0.0	0.0	0.0	0.0	0.0
0.2963877122177379	0.4052233080951269	0.2070186117874654	0.06715086221273474	0.01637703879123445	0.004586237950702112	0.0020346219272205732	0.0006587505420099396	0.00030852873486541475	0.00011674060238150829	4.5862379507021114e-05	5.420099396284313e-05	2.5015843367466064e-05	1.2507921683733032e-05	0.0	0.0	0.0	0.0	0.0	0.0	0.0	0.0	0.0	0.0	0.0
0.015277893508874261	0.05807432713940505	0.1172443963003083	0.16746104491292393	0.19099658361803182	0.15858678443463045	0.120189984167986	0.08097658528455962	0.04309640863261395	0.02468544287976002	0.013828014332138988	0.00566202816431964	0.002803933005582868	0.0008249312557286893	0.00027497708524289643	1.6665277893508874e-05	0.0	0.0	0.0	0.0	0.0	0.0	0.0	0.0	0.0
0.32831123135992796	0.4142817240789918	0.19366081217977846	0.052632017776073174	0.009613420434980178	0.0013173637716625047	0.0001834303985859184	0.0	0.0	0.0	0.0	0.0	0.0	0.0	0.0	0.0	0.0	0.0	0.0	0.0	0.0	0.0	0.0	0.0	0.0
0.012600076565854958	0.04434161687111969	0.1073336773248556	0.18364153864078964	0.1706378268612993	0.14836298873150353	0.11783651525491436	0.08848765791707586	0.06053695966976814	0.03158757635779557	0.01562526007423559	0.011934286522745053	0.0028753807486809036	0.002488390286123271	0.001352386025066995	0.0002080593884718454	0.0001498027596997287	0.0	0.0	0.0	0.0	0.0	0.0	0.0	0.0
0.013749140678707581	0.06005874632835448	0.13045018019707103	0.17144761785721727	0.17223506864154323	0.15191133887465366	0.11716767702018624	0.0803908089077766	0.04883444784700956	0.02760660792033831	0.013799137553902881	0.007028727371205966	0.002874820323729767	0.0013207507864091827	0.0005832968772785034	0.00028331562610670166	0.00013749140678707581	9.582734412432557e-05	2.4998437597650146e-05	0.0	0.0	0.0	0.0	0.0	0.0
0.3208490479639667	0.40998326547943154	0.2003604998709527	0.05807544687830424	0.009732663952510594	0.0009699361424016118	2.913971243266645e-05	0.0	0.0	0.0	0.0	0.0	0.0	0.0	0.0	0.0	0.0	0.0	0.0	0.0	0.0	0.0	0.0	0.0	0.0
0.011048619755131946	0.05925623722477322	0.12017767712552714	0.15979701179379796	0.17212783760943504	0.15381893418702725	0.1229169355275154	0.08554562447181853	0.054685255879206196	0.029973648167652606	0.015423939786271237	0.007859756630628906	0.003925715308624501	0.0018775160171682396	0.0008867204249597229	0.0003954856355454163	0.0001248902006985525	8.326013379903502e-05	5.828209365932451e-05	1.6652026759807002e-05	0.0	0.0	0.0	0.0	0.0
0.3422464124197323	0.4205360340476567	0.19331706463890994	0.036916888070827124	0.005796763473727169	0.0011868373491467263	0.0	0.0	0.0	0.0	0.0	0.0	0.0	0.0	0.0	0.0	0.0	0.0	0.0	0.0	0.0	0.0	0.0	0.0	0.0
0.1367009536501062	0.28464998126015073	0.2491150626743847	0.155961354266439	0.09027193603464789	0.04771582059717653	0.023199933369424896	0.007395993836671803	0.0030483488110606754	0.0016574355557406404	0.00028317994419689335	0.0	0.0	0.0	0.0	0.0	0.0	0.0	0.0	0.0	0.0	0.0	0.0	0.0	0.0
0.32573466084735114	0.4162405501999176	0.192212158153352	0.053809252378832446	0.010285043832094163	0.0014104489721197093	0.00023715513690508386	4.1606164369312955e-05	2.4963698621587773e-05	4.160616436931296e-06	0.0	0.0	0.0	0.0	0.0	0.0	0.0	0.0	0.0	0.0	0.0	0.0	0.0	0.0	0.0
0.05239221696541614	0.20827363896848136	0.2682748050909576	0.24492320250549743	0.14474911707869662	0.0534125741320717	0.020702838675284867	0.005168421403345106	0.001969914040114613	0.00013327114013460386	0.0	0.0	0.0	0.0	0.0	0.0	0.0	0.0	0.0	0.0	0.0	0.0	0.0	0.0	0.0
0.12516869095816463	0.2794313656886756	0.2584970260408857	0.17850419020009664	0.09430865863614402	0.03811582612752203	0.016806617683810667	0.006860098965362123	0.0018910048149814232	0.00039569484013928457	2.0826044217857085e-05	0.0	0.0	0.0	0.0	0.0	0.0	0.0	0.0	0.0	0.0	0.0	0.0	0.0	0.0
0.2896956820596138	0.4157387156574809	0.21387239892520152	0.06493782415797038	0.01211022933200025	0.0032952154804307527	0.0003499343873023808	0.0	0.0	0.0	0.0	0.0	0.0	0.0	0.0	0.0	0.0	0.0	0.0	0.0	0.0	0.0	0.0	0.0	0.0
0.08560584937931494	0.08767410600959638	0.16024203180204663	0.20558137986425246	0.18447018089962922	0.13110333376335315	0.08121964718954303	0.042080907536028035	0.015293446914052908	0.003478999080312444	0.001739499540156222	0.0007116134482457271	0.0007240978947061785	7.490667876270813e-05	0.0	0.0	0.0	0.0	0.0	0.0	0.0	0.0	0.0	0.0	0.0
0.275214031287104	0.3755577311642052	0.20980273710083946	0.08646655696044327	0.030141437707001062	0.012081571437498698	0.0060324536005165914	0.002324660986939405	0.0015456079321765576	0.0005749161580602828	0.0002041368967025642	4.582665028016747e-05	8.332118232757722e-06	0.0	0.0	0.0	0.0	0.0	0.0	0.0	0.0	0.0	0.0	0.0	0.0
0.0109375	0.0584375	0.12029583333333334	0.16830833333333334	0.1757125	0.152325	0.11863333333333333	0.07994583333333333	0.052983333333333334	0.032933333333333335	0.015666666666666666	0.008520833333333333	0.0033791666666666666	0.0014125	0.00038333333333333334	9.166666666666667e-05	2.5e-05	8.333333333333334e-06	0.0	0.0	0.0	0.0	0.0	0.0	0.0
0.05143756269954586	0.14154591584003862	0.19016538110917316	0.1845208609974483	0.1523645793875113	0.11159166309374649	0.0737409098666711	0.044448514567107765	0.02589569293144572	0.013120595421944528	0.006385467442025034	0.002880536812178177	0.0012279745080817372	0.00048286455233044587	0.000124878763533736	4.578887996236987e-05	1.6650501804498133e-05	4.162625451124533e-06	0.0	0.0	0.0	0.0	0.0	0.0	0.0
0.012591246958434719	0.054281523949201695	0.11008383053898203	0.1555531482283924	0.16977767407753075	0.15552814906169796	0.12569581013966202	0.08883453884870504	0.05724392520249325	0.03409469684343855	0.01882437252091597	0.009437185427152429	0.0046498450051664945	0.0020624312522915904	0.0008916369454351522	0.00027915736142128595	0.00011666277790740309	3.749875004166528e-05	1.6666111129629014e-05	0.0	0.0	0.0	0.0	0.0	0.0
0.0487552943031017	0.13330650748150882	0.16420739978677595	0.16796578459394096	0.14680101716992794	0.120264165501678	0.08579571145892534	0.057831835095681176	0.03568391403005878	0.020119388868377712	0.01093499155815333	0.004596346982713919	0.002231800249729322	0.0009665603312024757	0.0003609045013502806	0.00014104313845873036	3.733494841554627e-05	0.0	0.0	0.0	0.0	0.0	0.0	0.0	0.0
0.34171651863824964	0.40704620819516424	0.18954025095399177	0.05172385062738498	0.008781723350719035	0.0011206278848877706	7.082034960257286e-05	0.0	0.0	0.0	0.0	0.0	0.0	0.0	0.0	0.0	0.0	0.0	0.0	0.0	0.0	0.0	0.0	0.0	0.0
0.09168999533426649	0.21863543957875092	0.2625474905018996	0.2061754315803506	0.1222755448910218	0.05655118976204759	0.029306638672265548	0.00870242618143038	0.002791108444977671	0.0009206492034926348	0.0004040858494967673	0.0	0.0	0.0	0.0	0.0	0.0	0.0	0.0	0.0	0.0	0.0	0.0	0.0	0.0
0.037663716814159295	0.10465799062988027	0.1693326392503904	0.20266527850078084	0.16827485684539303	0.13244768349817804	0.08450598646538261	0.04919104633003644	0.027469026548672566	0.014958875585632483	0.005072358146798543	0.0026861009890681935	0.0010119729307652265	6.246746486205102e-05	0.0	0.0	0.0	0.0	0.0	0.0	0.0	0.0	0.0	0.0	0.0
0.33699386579713403	0.4074101836929317	0.19143876832869	0.053171420361555664	0.009286675078811805	0.0015658250357099726	0.00011660399202095541	1.6657713145850773e-05	0.0	0.0	0.0	0.0	0.0	0.0	0.0	0.0	0.0	0.0	0.0	0.0	0.0	0.0	0.0	0.0	0.0
0.2911974134303297	0.38987287976700874	0.20843385039727677	0.07342641317617256	0.02296580544896233	0.007924702823644113	0.0033790399526684414	0.001358282397743418	0.0007999700011249578	0.0003416538546471174	0.00015832739605598124	9.58297397180939e-05	2.9165572957680754e-05	4.166510422525822e-06	1.2499531267577465e-05	0.0	0.0	0.0	0.0	0.0	0.0	0.0	0.0	0.0	0.0
0.2393656693097112	0.36072766363473485	0.21297411260786414	0.0940787746717722	0.04194149191045037	0.023241569826792388	0.013079112170365956	0.00680413831609035	0.0038416506597889174	0.0019416585764225982	0.0010499956250182292	0.0004499981250078125	0.00028749880208832465	0.00015833267361385994	5.416644097316261e-05	4.166649305627893e-06	0.0	0.0	0.0	0.0	0.0	0.0	0.0	0.0	0.0
0.0357589189009048	0.13519987336077183	0.20716761368370187	0.2070593038175062	0.16346874843783846	0.11535000749837535	0.06945161881592321	0.038674953760018664	0.017162948027927283	0.0061903254294902775	0.0025536133837668505	0.0014413543732191359	0.00036242147534700815	0.00014163597887124457	1.666305633779348e-05	0.0	0.0	0.0	0.0	0.0	0.0	0.0	0.0	0.0	0.0
0.33923608651630616	0.4289482127157804	0.17281177995091687	0.045691476285515474	0.011408285798809172	0.0018083257986425056	9.583293402944155e-05	0.0	0.0	0.0	0.0	0.0	0.0	0.0	0.0	0.0	0.0	0.0	0.0	0.0	0.0	0.0	0.0	0.0	0.0
0.014212514493024648	0.05835026783525119	0.11869943025270849	0.1572269805055832	0.17640556365918225	0.16488594664904646	0.11946823586124929	0.08537482390195858	0.05261123786014387	0.024788786242950885	0.012778795925745845	0.007056388774606974	0.004292844289852182	0.002522513537212269	0.0011635976777914917	0.00013298259174759905	2.908994194478729e-05	0.0	0.0	0.0	0.0	0.0	0.0	0.0	0.0
0.020887739334341276	0.053720849837354694	0.09885336098928332	0.1544068340184845	0.17066719979341338	0.1518286663917732	0.12639268949948562	0.0907648286289063	0.05337931551523784	0.032320809019838144	0.02092105975601121	0.009871174919718608	0.007072259499443965	0.004252518815625612	0.002549012257750122	0.0014119528682635478	0.0006997288550686609	0.0	0.0	0.0	0.0	0.0	0.0	0.0	0.0
0.3552588814720368	0.4137145095294049	0.17306265989983083	0.04510529429902414	0.009987749693742344	0.0020625515637890945	0.0008083535421718876	0.0	0.0	0.0	0.0	0.0	0.0	0.0	0.0	0.0	0.0	0.0	0.0	0.0	0.0	0.0	0.0	0.0	0.0
0.1336813946899115	0.28306721778696314	0.24187486458107635	0.15309005150085836	0.08715145252420874	0.051246687444790745	0.027142119035317255	0.01279187986466441	0.005883431390523175	0.0024708745145752427	0.0009416823613726896	0.00040000666677777964	0.00016250270837847298	5.4167569459490994e-05	3.3333888898148306e-05	8.333472224537076e-06	0.0	0.0	0.0	0.0	0.0	0.0	0.0	0.0	0.0
0.02284720257020625	0.10725700397849283	0.18993557837963812	0.18569906613620096	0.183630749255073	0.12888485675761158	0.07638623008672782	0.05395518785477669	0.02291794982770962	0.0133712316681371	0.007673996637424467	0.0035456860819336475	0.0019268223661212192	0.0013816523230070082	0.0005701396634095184	1.6646413530204918e-05	0.0	0.0	0.0	0.0	0.0	0.0	0.0	0.0	0.0
0.32659447252303114	0.39966916804513314	0.19211169953458526	0.061453910608705795	0.017216594930854454	0.002154157691009621	0.0007083303819567418	9.166628472381364e-05	0.0	0.0	0.0	0.0	0.0	0.0	0.0	0.0	0.0	0.0	0.0	0.0	0.0	0.0	0.0	0.0	0.0
0.05200374726761736	0.2109253669199542	0.27940043718122204	0.234824607057354	0.13063391277193712	0.052649110023940876	0.023736858540647443	0.01108358488602061	0.0023649422296242325	0.0015571978765483501	0.000749453523472468	7.078172166128864e-05	0.0	0.0	0.0	0.0	0.0	0.0	0.0	0.0	0.0	0.0	0.0	0.0	0.0
0.012032982371347502	0.0543900802893249	0.11165091018178637	0.156837092251476	0.17119917335744375	0.15618294466411398	0.1238130554525493	0.08812659630760769	0.056602515759957	0.03374068256342523	0.018436962255267555	0.009291395667626361	0.00457070002124938	0.001979108942655839	0.0007208123096409688	0.0002708254342581675	0.00010416362856083364	2.916581599703342e-05	1.2499635427300036e-05	4.166545142433346e-06	4.166545142433346e-06	0.0	0.0	0.0	0.0
0.3019363813950776	0.40798960376863386	0.20398438899232363	0.06535964046366526	0.016060844610495364	0.0035320529641338348	0.0007830494778975955	0.00026240487823164105	9.163344954120798e-05	0.0	0.0	0.0	0.0	0.0	0.0	0.0	0.0	0.0	0.0	0.0	0.0	0.0	0.0	0.0	0.0
0.3181759467984483	0.4062993503977199	0.19550986903784695	0.05790168879925665	0.014475422199814162	0.003916780906109762	0.0017458842549574363	0.0010208631085073315	0.0005666831949265187	0.0002125061980974445	0.0001041697049497277	5.4168246573858405e-05	1.2500364593967324e-05	4.166788197989108e-06	0.0	0.0	0.0	0.0	0.0	0.0	0.0	0.0	0.0	0.0	0.0
0.327620830003685	0.4050480918527474	0.19529474115693718	0.05705188454642944	0.012280709018412782	0.0023890657800486096	0.0002981156605953204	1.656198114418447e-05	0.0	0.0	0.0	0.0	0.0	0.0	0.0	0.0	0.0	0.0	0.0	0.0	0.0	0.0	0.0	0.0	0.0
0.33115965882338233	0.4110911568254074	0.1902138812382028	0.054918268449496446	0.010825315738375703	0.0016000466680278175	0.00017500510431554253	1.6667152791956433e-05	0.0	0.0	0.0	0.0	0.0	0.0	0.0	0.0	0.0	0.0	0.0	0.0	0.0	0.0	0.0	0.0	0.0
0.23077692355772236	0.33765443673562934	0.20544200679209118	0.1000812550784424	0.05229910202721003	0.03092693293330833	0.018742838094047545	0.011484051086526241	0.006525407837989874	0.003175198449903119	0.0017376086005375336	0.0007625476592287018	0.00027918411567389627	8.750546909181824e-05	2.0834635498051962e-05	0.0	4.166927099610392e-06	0.0	0.0	0.0	0.0	0.0	0.0	0.0	0.0
0.027013398345523118	0.08199870809110041	0.13605884436665208	0.17609135046154487	0.16701881602800525	0.146119063991165	0.10482798858119231	0.06938384280385906	0.04389989789752245	0.02448792481923694	0.01280656789814757	0.006038632243545665	0.0024421245650226085	0.0009626805025942365	0.0006042799691608844	0.000162530474463962	5.4176824821320664e-05	2.917213644224959e-05	0.0	0.0	0.0	0.0	0.0	0.0	0.0
0.3181670458238544	0.4081772955676108	0.19563260918477038	0.05826521003641576	0.0136121596960076	0.0034957459396848414	0.0013374665633359166	0.0006624834379140522	0.0003624909377265568	0.00016666250010416407	7.499812504687383e-05	2.0832812513020508e-05	1.6666250010416408e-05	8.333125005208204e-06	0.0	0.0	0.0	0.0	0.0	0.0	0.0	0.0	0.0	0.0	0.0
0.332111055090025	0.41427315418623356	0.18954618753359528	0.05261074465913021	0.009996291496693599	0.0012875590131214347	0.00017084116355332952	4.166857647642183e-06	0.0	0.0	0.0	0.0	0.0	0.0	0.0	0.0	0.0	0.0	0.0	0.0	0.0	0.0	0.0	0.0	0.0
0.011515843134641655	0.04079065738180122	0.08280578416019725	0.1371572318661913	0.17471595641888515	0.17314580348515643	0.13999766767733982	0.10486289274647653	0.06265201745910105	0.03321060873621431	0.020195415320027988	0.009766601139506214	0.004510545430313531	0.002257355146103355	0.0015035151434378436	0.000495618565288375	0.0003998267417452437	1.665944757271849e-05	0.0	0.0	0.0	0.0	0.0	0.0	0.0
0.013937455874413389	0.05398480003322397	0.14383072386727025	0.19469247061755057	0.1849163171228041	0.1655301299887869	0.11257527305951244	0.07088334233149217	0.032517961709373315	0.01654138460899539	0.00663233522986835	0.002545786785165497	0.001104697038913576	0.0003073217326300926	0.0	0.0	0.0	0.0	0.0	0.0	0.0	0.0	0.0	0.0	0.0
0.26547840058608546	0.38482671350910347	0.22588433137139005	0.08559012312789817	0.026711011580182985	0.0078005977405739306	0.0022935588874366253	0.0009823591604991716	0.000328840566438282	9.990093157618695e-05	4.162538815674456e-06	0.0	0.0	0.0	0.0	0.0	0.0	0.0	0.0	0.0	0.0	0.0	0.0	0.0	0.0
0.009686813850685577	0.0492381789623235	0.10868813459046651	0.1560597790989805	0.17072540695034102	0.16253432048563227	0.12869088439568863	0.08923117945812171	0.05549606902844382	0.033430965306624115	0.019394459559114563	0.009674314736039531	0.004012215801380736	0.0017415433073490628	0.0008291079381877117	0.00033747609544323943	0.00010832566026573117	0.00012082477491177709	0.0	0.0	0.0	0.0	0.0	0.0	0.0
0.023759439837049565	0.08161267614433942	0.1570480645470336	0.21114827573279793	0.20110549707797212	0.15027929004927668	0.08221249369983297	0.05153015957646216	0.02442590378759794	0.012250440491017315	0.003265673357687037	0.0012954393038784036	6.664639505483749e-05	0.0	0.0	0.0	0.0	0.0	0.0	0.0	0.0	0.0	0.0	0.0	0.0
0.3301209939503025	0.41096695165241737	0.19345282735863206	0.053638984717430796	0.010378647734279952	0.0013374331283435828	9.99950002499875e-05	4.166458343749479e-06	0.0	0.0	0.0	0.0	0.0	0.0	0.0	0.0	0.0	0.0	0.0	0.0	0.0	0.0	0.0	0.0	0.0
0.013613149936266465	0.05200739808882705	0.11387474902316902	0.15725104348043423	0.17556297956361272	0.16258299939182377	0.12005648540793629	0.0842948904866243	0.05404020628004432	0.03294149011505361	0.01901175529654839	0.008506135914888654	0.004353042130782881	0.0013413201589589357	0.00038739992168689756	4.582149611350401e-05	8.331181111546184e-05	4.165590555773092e-06	4.165590555773092e-05	0.0	0.0	0.0	0.0	0.0	0.0
0.21573752178008987	0.34091572251540236	0.22931412516986385	0.1124602956256409	0.05211381503805784	0.024435385038641424	0.012017607483180351	0.006490258359802916	0.0034139509291448867	0.001959165978874355	0.0007503188855263487	0.00022926410391082877	0.00010421095632310399	5.0021259035089915e-05	8.336876505848319e-06	0.0	0.0	0.0	0.0	0.0	0.0	0.0	0.0	0.0	0.0
0.009556487376692164	0.06564619760067623	0.11661829432315501	0.1607072217063431	0.17749249430566602	0.14676599306269805	0.12263534193070193	0.0843427676753376	0.05717652643545103	0.03267111109260424	0.013970376971155649	0.006928973853950223	0.003697673547059975	0.0015240411241260706	0.0002664989943827009	0.0	0.0	0.0	0.0	0.0	0.0	0.0	0.0	0.0	0.0
0.023150809320304236	0.08741742267096526	0.17868775981139462	0.20343388398770398	0.18864285773790185	0.1364264947225485	0.0912869983921892	0.047180499670940276	0.024433725705812277	0.010688193003940387	0.005589849965427903	0.002461699947517057	0.0005164988045551863	8.330625879922358e-05	0.0	0.0	0.0	0.0	0.0	0.0	0.0	0.0	0.0	0.0	0.0
0.012049798059707706	0.05276679019028188	0.11209976266811009	0.16446267227380607	0.17351459382937087	0.15770079527001707	0.125007286505392	0.08606403797310239	0.054478078028063454	0.030615813798559353	0.01595952866719407	0.008822917100387226	0.003926385476953825	0.0017445975767164926	0.0005412832576924679	0.00018736728150893118	2.914602156805596e-05	2.914602156805596e-05	0.0	0.0	0.0	0.0	0.0	0.0	0.0
0.3153613341826008	0.4139221588046976	0.19756709837764927	0.06036460219727152	0.010923911459699343	0.0015861319611834793	0.00024978456081629593	2.0815380068024663e-05	4.1630760136049324e-06	0.0	0.0	0.0	0.0	0.0	0.0	0.0	0.0	0.0	0.0	0.0	0.0	0.0	0.0	0.0	0.0
0.34014441606493306	0.4177315927850301	0.18071174703438736	0.049720626164057646	0.010112457864758896	0.0013916608680797163	0.0001874992187532552	0.0	0.0	0.0	0.0	0.0	0.0	0.0	0.0	0.0	0.0	0.0	0.0	0.0	0.0	0.0	0.0	0.0	0.0
0.014963102397094835	0.06314654095384052	0.11662724259132781	0.16181639486265428	0.17553847178957538	0.15151754926621247	0.11604421049124619	0.08668437973713582	0.05475504322766571	0.03213756225949926	0.016478985857307057	0.007121320650996985	0.002198863920307841	0.0008453965451183555	9.161933001282671e-05	3.331612000466426e-05	0.0	0.0	0.0	0.0	0.0	0.0	0.0	0.0	0.0
0.17374729711150275	0.31727640498123083	0.2412122272634478	0.13333000029164116	0.06957724532436745	0.03466779990084201	0.015819449131534324	0.007586836151836715	0.004278792272342837	0.00142070902129397	0.0006457768278608955	0.0001249890634569475	0.0001041575528807896	8.749234441986326e-05	0.00011665645922648434	4.166302115231584e-06	0.0	0.0	0.0	0.0	0.0	0.0	0.0	0.0	0.0
0.31680853989325136	0.4211489023053879	0.19660170914530234	0.053007670737449115	0.010862364220447245	0.0014041491148027317	0.00016666458335937468	0.0	0.0	0.0	0.0	0.0	0.0	0.0	0.0	0.0	0.0	0.0	0.0	0.0	0.0	0.0	0.0	0.0	0.0
0.32475216994537115	0.410187388273336	0.19342203406074596	0.056333156931949346	0.012746736227149422	0.0020793139514048912	0.0002791864423730014	5.833746557047791e-05	3.3335694611701665e-05	2.083480913231354e-05	1.6667847305850833e-05	8.333923652925416e-06	2.083480913231354e-05	3.750265643816437e-05	4.166961826462708e-06	0.0	0.0	0.0	0.0	0.0	0.0	0.0	0.0	0.0	0.0
0.1460743913567027	0.3532943612734947	0.2831654868104716	0.14912021199911668	0.05073728859463086	0.013649943125236978	0.003583318402839988	0.0003749984375065104	0.0	0.0	0.0	0.0	0.0	0.0	0.0	0.0	0.0	0.0	0.0	0.0	0.0	0.0	0.0	0.0	0.0
0.34077330111245363	0.4071997000124995	0.18536727636348485	0.052364484813132786	0.012411982834048582	0.0018582559060039165	2.4998958376734303e-05	0.0	0.0	0.0	0.0	0.0	0.0	0.0	0.0	0.0	0.0	0.0	0.0	0.0	0.0	0.0	0.0	0.0	0.0
0.3312235672789424	0.4122735155051171	0.19241149586849032	0.05211898415180335	0.010063667250248473	0.0016384648333049167	0.0002453538709771322	1.663416074421235e-05	4.158540186053088e-06	4.158540186053088e-06	0.0	0.0	0.0	0.0	0.0	0.0	0.0	0.0	0.0	0.0	0.0	0.0	0.0	0.0	0.0
0.013005184583671685	0.06523830345430695	0.14408978283049118	0.16322068836279593	0.17257376059299978	0.1535344701938493	0.1080308992858184	0.08608491057113707	0.04862264975951028	0.021833551960355635	0.01672809044912237	0.0040976950465363236	0.00280675453390801	0.0001332583754971162	0.0	0.0	0.0	0.0	0.0	0.0	0.0	0.0	0.0	0.0	0.0
0.3295509415741188	0.4140345327095023	0.19251902296075526	0.05234852395144774	0.009711283904160909	0.0015942656387885246	0.00018315323265455635	2.9138014285952146e-05	4.162573469421735e-06	1.665029387768694e-05	4.162573469421735e-06	4.162573469421735e-06	0.0	0.0	0.0	0.0	0.0	0.0	0.0	0.0	0.0	0.0	0.0	0.0	0.0
0.10105675636242366	0.20646559809908915	0.1908164328740855	0.15259395126831607	0.11955311920295142	0.08755028451132835	0.058707297246597324	0.037551326677366235	0.021881318131604727	0.011880692831981992	0.006619838672697334	0.00315567876274048	0.0014173458115346938	0.0004126977510056902	0.00020843320757863142	6.669862642516206e-05	1.6674656606290515e-05	3.334931321258103e-05	1.2505992454717886e-05	0.0	0.0	0.0	0.0	0.0	0.0
0.32720637248366885	0.41329906012531664	0.19332422343687508	0.053717837621650444	0.010815224636715104	0.0014498066924410078	0.00017497666977736302	1.249833355552593e-05	0.0	0.0	0.0	0.0	0.0	0.0	0.0	0.0	0.0	0.0	0.0	0.0	0.0	0.0	0.0	0.0	0.0
0.012479076623279286	0.05599137249023576	0.11763309765908012	0.16266103713326838	0.17735944903856563	0.1550411805364712	0.12225081403386048	0.08388920811785378	0.0526436322149216	0.030462770962933355	0.016526344717315813	0.007515760195201573	0.0033352487071226923	0.0014448580541467843	0.0004996627276588303	0.0002331759395741208	3.331084851058869e-05	0.0	0.0	0.0	0.0	0.0	0.0	0.0	0.0
0.326190198463615	0.4172984952758661	0.19087750579060506	0.05155721451067304	0.010693872789988502	0.002332905633967106	0.0006873739814367366	0.00020412924297212178	8.748396127376648e-05	4.582493209578244e-05	1.249770875339521e-05	1.249770875339521e-05	0.0	0.0	0.0	0.0	0.0	0.0	0.0	0.0	0.0	0.0	0.0	0.0	0.0
0.015272736354856972	0.0627018881747644	0.11035998534749741	0.1545214625861667	0.16774617869392922	0.16159379266708848	0.12075826700855839	0.08435179326650905	0.05083003097006227	0.032814113024076726	0.019676812414665824	0.009961204169303007	0.005698657963968164	0.0022686403143627825	0.000853341769622698	0.0005120050617736188	7.909021279429884e-05	0.0	0.0	0.0	0.0	0.0	0.0	0.0	0.0
0.31897902051290594	0.4074336371665195	0.2006423822299245	0.05743113762476879	0.012072786655779775	0.002320407925213711	0.0005790605055739781	0.00026245188382129943	0.00018329972838312977	5.8322640849177654e-05	1.6663611671193614e-05	1.249770875339521e-05	8.331805835596807e-06	0.0	0.0	0.0	0.0	0.0	0.0	0.0	0.0	0.0	0.0	0.0	0.0
0.02527625057834429	0.09542784972635458	0.16376626137410435	0.1946488043383116	0.1715775564901692	0.1341258560537537	0.092672638375384	0.05867224656015406	0.03312505991855245	0.017310730318579128	0.00799469798965441	0.003476318103947747	0.001317166092143271	0.00044183419546578077	0.00012504741381107003	3.334597701628534e-05	8.336494254071335e-06	0.0	0.0	0.0	0.0	0.0	0.0	0.0	0.0
0.30820762145205033	0.4133723279715706	0.20189723912961968	0.06059583473939	0.012885728212370799	0.002191365353930501	0.0003666162569313386	0.00019997250378073016	0.0001416471901780172	5.4159219773947746e-05	2.916265680135648e-05	4.999312594518254e-05	8.332187657530422e-06	0.0	0.0	0.0	0.0	0.0	0.0	0.0	0.0	0.0	0.0	0.0	0.0
0.0147390779226188	0.05752779975844405	0.11702969472325184	0.16427054266794386	0.17350381075340468	0.15732789138311606	0.1185998084211403	0.08051726292116114	0.05100995377118821	0.030760901253592102	0.01779601016200908	0.010624297197117988	0.003789929615592853	0.0017408687684811127	0.0005622423056099288	0.00019990837532797467	0.0	0.0	0.0	0.0	0.0	0.0	0.0	0.0	0.0
0.21704370287047453	0.3320209973753281	0.22012665083531224	0.10931133608298962	0.0545265175186435	0.029275507228263133	0.016947881514810647	0.010023747031621047	0.005586801649793776	0.0027371578552680916	0.0014039911677706954	0.0005749281339832521	0.00024996875390576176	0.00010831979335916344	4.166145898429363e-05	4.166145898429363e-06	1.666458359371745e-05	0.0	0.0	0.0	0.0	0.0	0.0	0.0	0.0
0.3262109804444148	0.4129868074757637	0.19384432155112102	0.054456641236632575	0.010589832428290636	0.0016532298364260252	0.00019572242395975614	3.331445514208615e-05	1.2492920678282307e-05	1.2492920678282307e-05	4.164306892760769e-06	0.0	0.0	0.0	0.0	0.0	0.0	0.0	0.0	0.0	0.0	0.0	0.0	0.0	0.0
0.3291850211093439	0.40747695459201094	0.19634187977250206	0.053768455062495314	0.011249989591053302	0.0016737586290168126	0.0002872869288610947	1.66543147165852e-05	0.0	0.0	0.0	0.0	0.0	0.0	0.0	0.0	0.0	0.0	0.0	0.0	0.0	0.0	0.0	0.0	0.0
0.31540567510170664	0.41271140905252923	0.19847504029885116	0.05654632448890822	0.013458536959803495	0.0025586572166926796	0.0008187703093416575	2.5586572166926795e-05	0.0	0.0	0.0	0.0	0.0	0.0	0.0	0.0	0.0	0.0	0.0	0.0	0.0	0.0	0.0	0.0	0.0
0.2114218813147621	0.3273947661168353	0.22795431914104652	0.1158187264856487	0.0589051426381071	0.028756775674650955	0.015486661139188293	0.00859953419189794	0.003545641277764121	0.0016624099527942236	0.0004166440984446676	3.749796886002008e-05	0.0	0.0	0.0	0.0	0.0	0.0	0.0	0.0	0.0	0.0	0.0	0.0	0.0
0.031812787574691345	0.10731819033540838	0.16712539818034186	0.18851575024463368	0.16384001998709166	0.1258062501301243	0.08768920072453207	0.05780433470050592	0.03411546709416835	0.018192417397097708	0.00933980137827653	0.004380504257666924	0.0018946097312152568	0.0009826986737731882	0.0005579729757864713	0.0003456101267931128	0.00017072307468093522	6.245966146863484e-05	3.7475796881180905e-05	8.327954862484646e-06	0.0	0.0	0.0	0.0	0.0
0.16724621144292073	0.3175308477456055	0.2593542691281009	0.1401651598502484	0.06373604407594188	0.029771249859451714	0.013192798930583723	0.005459520011993454	0.0020363884712927527	0.0006663029762921072	0.00030400073293327393	0.0002207128608967605	0.00015824695686937547	5.830151042555938e-05	8.32878720365134e-05	1.665757440730268e-05	0.0	0.0	0.0	0.0	0.0	0.0	0.0	0.0	0.0
0.013979869321328775	0.06214524572004448	0.1210547576114704	0.16565957748062515	0.17338452761201179	0.15652706231182145	0.1200636319342359	0.08150134718133019	0.049643736127363815	0.028809274937429987	0.01500431014737789	0.007250209260778491	0.0029817058189071798	0.0013326059525842144	0.0005455355618391627	8.32878720365134e-05	2.498636161095402e-05	8.32878720365134e-06	0.0	0.0	0.0	0.0	0.0	0.0	0.0
0.24710627411438238	0.3827968100265831	0.2361480320997325	0.09257839518004017	0.028549762085315955	0.009120757327022274	0.0024166465279456006	0.0009666586111782402	0.0002666644444629628	4.999958333680553e-05	0.0	0.0	0.0	0.0	0.0	0.0	0.0	0.0	0.0	0.0	0.0	0.0	0.0	0.0	0.0
0.14623524165551846	0.25782562127785486	0.2033348753276738	0.13580385831989297	0.09412416805237779	0.06435117462460772	0.04215479122646896	0.025788813456192775	0.014478076591275646	0.00781832806137971	0.004167552271524365	0.002192132494821816	0.0010293854110665183	0.0004584307498676802	0.00015419943404640151	3.3340418172194926e-05	1.6670209086097463e-05	2.083776135762183e-05	1.2502656814573097e-05	0.0	0.0	0.0	0.0	0.0	0.0
0.014688065946418536	0.051133454068569284	0.11076833406190803	0.15949124669539333	0.177547409396532	0.14698890484814423	0.11949041403859365	0.08606757009929432	0.06074231353691792	0.038760174025271134	0.020304336060284353	0.008380690688815338	0.0036928329065967235	0.0015903744873956578	0.00030808301588292845	4.579612398259747e-05	0.0	0.0	0.0	0.0	0.0	0.0	0.0	0.0	0.0
0.2262377454554545	0.3314612125176553	0.20477224150358522	0.10446100836204705	0.05566365155220759	0.03353151704282685	0.02042806014674205	0.011653535433497352	0.006012174340556553	0.0030706670055372	0.0013415939969918297	0.0007374600542470616	0.00036664680663130747	0.00015832475740897367	5.833017378225346e-05	3.333152787557341e-05	1.2499322953340027e-05	0.0	0.0	0.0	0.0	0.0	0.0	0.0	0.0
0.33832738241555876	0.41372974639507704	0.18482286818960167	0.05078347964119507	0.010245022269070364	0.0014582178910836226	0.00033747328336506695	0.00012499010495002478	0.00017081981009836722	0.0	0.0	0.0	0.0	0.0	0.0	0.0	0.0	0.0	0.0	0.0	0.0	0.0	0.0	0.0	0.0
0.02176458089433096	0.0878249167788087	0.16732979756106706	0.18979014511109352	0.1840865250413502	0.14349041550184774	0.10187773671689797	0.05564466738604217	0.026389137707636352	0.013273727934406286	0.005741116476337685	0.0020164734212971256	0.0005916099707111402	0.0001541518937768464	2.499760439624536e-05	0.0	0.0	0.0	0.0	0.0	0.0	0.0	0.0	0.0	0.0
0.03526034918743725	0.16320409260007582	0.22125202567873256	0.2116579112908937	0.16831151085430526	0.09674933241127631	0.05478601750519699	0.028861495648696275	0.012697724990939123	0.004474198372791541	0.0020121394916744082	0.000587394758439113	0.0001458072095416238	0.0	0.0	0.0	0.0	0.0	0.0	0.0	0.0	0.0	0.0	0.0	0.0
0.32944284482076114	0.4127890260722456	0.19160621200315017	0.05374874472367253	0.010571405951155688	0.001570918424748007	0.000225012188160192	2.5001354240021336e-05	4.166892373336889e-06	4.166892373336889e-06	8.333784746673778e-06	4.166892373336889e-06	0.0	0.0	0.0	0.0	0.0	0.0	0.0	0.0	0.0	0.0	0.0	0.0	0.0
0.030444857507230916	0.10391261221461853	0.16241008243658883	0.17910995157162982	0.1645897758625001	0.1317568412366322	0.09550224637620758	0.06083553525435313	0.03519183802752332	0.019054604862841853	0.009656500320910887	0.004317710113277375	0.0020338248410032424	0.0007210075768310675	0.00025006043127089045	0.000183377649598653	2.917371698160389e-05	0.0	0.0	0.0	0.0	0.0	0.0	0.0	0.0
0.017933411594275295	0.05104028773384619	0.1258169526521301	0.1753669522358485	0.16628368758898018	0.1625995953742788	0.12842287550682285	0.07909350517438037	0.04536220662553805	0.024435730282821724	0.014786322651547319	0.0047872384710809165	0.0022937116500570307	0.0007617953393111372	0.0007617953393111372	0.00025393177977037906	0.0	0.0	0.0	0.0	0.0	0.0	0.0	0.0	0.0
0.026166277907364213	0.08081472842385871	0.16612795734755081	0.19585554815061645	0.17175524825058314	0.14313978673775407	0.09433105631456182	0.0599133622125958	0.03277240919693435	0.016581972675774742	0.006764411862712429	0.003586304565144952	0.0010038320559813396	0.0008580473175608131	0.0003290569810063312	0.0	0.0	0.0	0.0	0.0	0.0	0.0	0.0	0.0	0.0
0.0110066756341436	0.05253886485068318	0.10844261578248177	0.1521694769850954	0.16789448916614957	0.1572709441254003	0.12517126353971023	0.09220537465591125	0.059276965938857354	0.03540209972223032	0.020031066893768715	0.010115480558204618	0.0050223423438430495	0.002103053800697131	0.0007870835016470451	0.0003581438155642639	0.0001374272780653571	5.4138018631807335e-05	1.2493388915032463e-05	0.0	0.0	0.0	0.0	0.0	0.0
0.009066904341452037	0.04840818978442675	0.10945257055276048	0.1586604138206777	0.1756072368640256	0.1600723020024656	0.12469180021990471	0.08718305400992903	0.055934095225402325	0.03416852697164562	0.01873771365741512	0.009558358044847233	0.004956185652883751	0.0021365741512011462	0.0009162696164995168	0.0002957051944157532	8.329723786359244e-05	6.247292839769433e-05	8.329723786359244e-06	0.0	0.0	0.0	0.0	0.0	0.0
0.29351517348567235	0.38599780825114277	0.21243713305915637	0.0729402352588222	0.02299252888649991	0.007729456521286215	0.002712601722564596	0.0008875332824980936	0.0004958519277806251	0.00019584067735873428	8.750328137305149e-05	8.333645845052522e-06	0.0	0.0	0.0	0.0	0.0	0.0	0.0	0.0	0.0	0.0	0.0	0.0	0.0
0.32901091300017915	0.4130064294613503	0.19280883707169913	0.05267741438149248	0.010542149848534724	0.0017167453508285797	0.000204176024734467	2.9168003533495287e-05	4.166857647642183e-06	0.0	0.0	0.0	0.0	0.0	0.0	0.0	0.0	0.0	0.0	0.0	0.0	0.0	0.0	0.0	0.0
0.14120186158134418	0.2913824783030778	0.2577173546212465	0.15310548266537782	0.08196707650899333	0.04048147793226144	0.017840848961089284	0.008599605851398478	0.004424797196795147	0.0018040839794842736	0.0009041252275937353	0.0004083146189132998	0.00015415960101828667	8.332951406393874e-06	0.0	0.0	0.0	0.0	0.0	0.0	0.0	0.0	0.0	0.0	0.0
0.3312855877251723	0.41090226971180444	0.1915966176843699	0.05380427323054399	0.010622766993723666	0.0015347693894612502	0.0002287596650958503	2.4955599828638213e-05	0.0	0.0	0.0	0.0	0.0	0.0	0.0	0.0	0.0	0.0	0.0	0.0	0.0	0.0	0.0	0.0	0.0
0.0524153562827596	0.1658916860411823	0.2360649317100406	0.20928643450580403	0.14057148571285719	0.09168104130730065	0.05309450597068407	0.027799305017374567	0.014116313758822696	0.006483171254051982	0.0017957884386223678	0.000408323125255202	0.00017916218761197637	7.499812504687383e-05	1.6666250010416408e-05	4.999875003124922e-05	4.999875003124922e-05	2.0832812513020508e-05	0.0	0.0	0.0	0.0	0.0	0.0	0.0
0.3247516673466499	0.4155377557222671	0.19317074795380554	0.053146934663325034	0.011144786471386583	0.00201497073296642	0.00019566864555665647	3.746846404276401e-05	0.0	0.0	0.0	0.0	0.0	0.0	0.0	0.0	0.0	0.0	0.0	0.0	0.0	0.0	0.0	0.0	0.0
0.2274713692358325	0.36901086906710995	0.2392652860576823	0.10283745558013489	0.039301946766983696	0.01498089893725603	0.004707568353475893	0.001628901970096526	0.0006373964230812493	0.00011664771141356197	4.1659896933414986e-05	0.0	0.0	0.0	0.0	0.0	0.0	0.0	0.0	0.0	0.0	0.0	0.0	0.0	0.0
0.01167329764409357	0.054875330680942365	0.11584977190826337	0.1576686733184744	0.16920865707084384	0.155498156518841	0.12489428624992188	0.08748724144395609	0.05712083654467057	0.03321182327577228	0.017243318682692108	0.008844543504072322	0.003778615618555627	0.0015789364051075885	0.0006249088674568292	0.0003332847293103089	8.332118232757723e-05	2.0830295581894307e-05	4.166059116378861e-06	0.0	0.0	0.0	0.0	0.0	0.0
0.036849560471607715	0.13239595050618672	0.21135274757322	0.2077490313710786	0.16053409990417863	0.10765737616131317	0.06672082656334624	0.03913260842394701	0.01929758780152481	0.010032079323417906	0.0043911177769445486	0.0021913927425738448	0.0012623422072240969	0.00037911927675707204	5.415989667958172e-05	0.0	0.0	0.0	0.0	0.0	0.0	0.0	0.0	0.0	0.0
0.02341799325555125	0.09824886098849109	0.17196260123967802	0.19839016927816058	0.1810663565387389	0.13338835603019578	0.08762364475346081	0.05085431073651214	0.027436317480960898	0.015147915181679109	0.00696954160257773	0.0030429218719388415	0.0015256293220953644	0.0008753610864481599	5.002063351132342e-05	0.0	0.0	0.0	0.0	0.0	0.0	0.0	0.0	0.0	0.0
0.33226112898118365	0.414618089698505	0.18815519741337644	0.051803303278278694	0.010528991183480276	0.001624972917118048	0.0004416593056782387	0.0002374960417326378	0.00013333111114814753	0.00010416493058449026	5.4165763903934935e-05	2.4999583340277662e-05	1.2499791670138831e-05	0.0	0.0	0.0	0.0	0.0	0.0	0.0	0.0	0.0	0.0	0.0	0.0
0.2944308797426688	0.39737585520120666	0.21625653119557336	0.06953692052566228	0.018183181806818275	0.0028999758335347204	0.0009791585070124415	0.00017916517362355313	7.916600694994208e-05	1.2499895834201382e-05	6.66661111157407e-05	0.0	0.0	0.0	0.0	0.0	0.0	0.0	0.0	0.0	0.0	0.0	0.0	0.0	0.0
0.3398566508269023	0.4079787433416766	0.18644971326000676	0.05319162227784418	0.010482564459233778	0.0016408940790377865	0.000337341168533149	6.247058676539796e-05	0.0	0.0	0.0	0.0	0.0	0.0	0.0	0.0	0.0	0.0	0.0	0.0	0.0	0.0	0.0	0.0	0.0
0.09853490376328641	0.24556495093447245	0.2655117428358501	0.19020021732885353	0.10947212403565526	0.05441131775393544	0.02379792580009909	0.008676500589119401	0.002964332255015842	0.0007952071077359913	7.077759597650184e-05	0.0	0.0	0.0	0.0	0.0	0.0	0.0	0.0	0.0	0.0	0.0	0.0	0.0	0.0
0.012782108381280128	0.05449061131641551	0.115838898772201	0.1593388966890673	0.17102944301171139	0.15156464172183498	0.12587960320469288	0.08635839065422897	0.055132216495919144	0.03270519908508768	0.018219087337463493	0.009415764322585752	0.004112105923182362	0.001729000970740304	0.0008540848168717165	0.0004124604725380484	0.00011665548718247835	2.0831336996871134e-05	0.0	0.0	0.0	0.0	0.0	0.0	0.0
0.04504856954976402	0.13031372516377135	0.2241399402348985	0.23784096489840764	0.18681172328258572	0.1037357350358341	0.051129127579346914	0.012369211816509485	0.005939052914589177	0.002289053330780692	0.00038289619351240665	0.0	0.0	0.0	0.0	0.0	0.0	0.0	0.0	0.0	0.0	0.0	0.0	0.0	0.0
0.008438713221066823	0.06411840829557135	0.10148093591488051	0.1480145305653688	0.18023809821031037	0.1547139034874189	0.1269676807270276	0.09567619974950171	0.05392787147190633	0.034333245950208265	0.01594117867352416	0.008546901852106142	0.00429841753321599	0.0013273912808285586	0.0009528921733847646	0.0005991985719100703	0.000307921488342675	9.154422626403851e-05	2.4966607162919596e-05	0.0	0.0	0.0	0.0	0.0	0.0
0.011672941323293882	0.04603448634482185	0.1072654283753146	0.15902822555483911	0.17028100755038791	0.1534330345071448	0.12688811697901284	0.08996401605757431	0.053934313705098075	0.03552634315785095	0.021245086007862388	0.012658859745824407	0.006556149510160784	0.0037731139630176594	0.0008569586288661938	0.0005366391413773738	0.00033279946752085194	1.247998003203195e-05	0.0	0.0	0.0	0.0	0.0	0.0	0.0
0.3311250276038216	0.4140739907417824	0.19001429148802307	0.051557688862222555	0.011262359220509744	0.0017166452086015591	0.00023333041670312455	8.333229167968734e-06	8.333229167968734e-06	0.0	0.0	0.0	0.0	0.0	0.0	0.0	0.0	0.0	0.0	0.0	0.0	0.0	0.0	0.0	0.0
0.12717186388057714	0.37276363046165245	0.3062603781280042	0.1436645039931083	0.03973132353124779	0.008589656621817895	0.0016147222719308833	0.00020392111166137443	0.0	0.0	0.0	0.0	0.0	0.0	0.0	0.0	0.0	0.0	0.0	0.0	0.0	0.0	0.0	0.0	0.0
0.2472849171316732	0.35409760972765886	0.2117681352544349	0.10293995169484467	0.04484467394020155	0.01991338385941534	0.00926959273756975	0.005230282335304406	0.0026193054051803113	0.0014158407595569252	0.00047888731573248936	0.00011243441325893228	2.498542516865162e-05	0.0	0.0	0.0	0.0	0.0	0.0	0.0	0.0	0.0	0.0	0.0	0.0
0.3283681423585836	0.4131285694676112	0.1926940563294746	0.05371723785081133	0.010136976044790708	0.0016472066121202794	0.00018302295690225326	3.327690125495514e-05	2.9117288598085746e-05	1.663845062747757e-05	1.663845062747757e-05	1.663845062747757e-05	8.319225313738784e-06	4.159612656869392e-06	0.0	0.0	0.0	0.0	0.0	0.0	0.0	0.0	0.0	0.0	0.0
0.01208798990307115	0.05654113540464775	0.11265740004082092	0.15271604886846918	0.17117293489896823	0.15648990098844934	0.1241580685874713	0.0906266010755062	0.05549978548191592	0.033539798311346965	0.018161142652443216	0.009680388881715145	0.003977956704835612	0.0017577986695713388	0.0006831255493120842	0.00021660078392822182	3.3323197527418744e-05	0.0	0.0	0.0	0.0	0.0	0.0	0.0	0.0
0.014563551557554556	0.06034066300183242	0.12040646343494919	0.16114859237048143	0.1769865067466267	0.15396051974012995	0.12132683658170915	0.08210894552723638	0.047309678494086294	0.02849408629018824	0.014546893220056638	0.010219890054972513	0.005409795102448775	0.002273863068465767	0.0006913210061635849	0.0001832417124770948	2.9152090621355988e-05	0.0	0.0	0.0	0.0	0.0	0.0	0.0	0.0
0.33412232413353393	0.4117031783272006	0.1897578437214807	0.05275264721693219	0.010055465497626776	0.001387679241902079	0.00018335701694802245	3.3337639445094995e-05	4.167204930636874e-06	0.0	0.0	0.0	0.0	0.0	0.0	0.0	0.0	0.0	0.0	0.0	0.0	0.0	0.0	0.0	0.0
0.014555846709520457	0.06112705746101708	0.1214875792052191	0.16128078119987835	0.17032506946729933	0.15515682737532338	0.12021696293549852	0.08494382209705842	0.04823342678959011	0.030469794743398004	0.016247224432492782	0.008677684228944223	0.0048533375548343825	0.0012539524497898276	0.0007373740319362109	0.00041242954328635527	2.0829774913452284e-05	0.0	0.0	0.0	0.0	0.0	0.0	0.0	0.0
0.33946039628709984	0.40862732681187197	0.18745313046811204	0.051681470495108905	0.010736247437798923	0.001758128218374523	0.00027913410102154747	4.166180612261903e-06	0.0	0.0	0.0	0.0	0.0	0.0	0.0	0.0	0.0	0.0	0.0	0.0	0.0	0.0	0.0	0.0	0.0
0.09292761103942056	0.3031220080755942	0.300299712775257	0.18461058152603754	0.08150522416017983	0.02621237980268909	0.010119468842359406	0.0011072721974774175	9.574158098488949e-05	0.0	0.0	0.0	0.0	0.0	0.0	0.0	0.0	0.0	0.0	0.0	0.0	0.0	0.0	0.0	0.0
0.059991416702430404	0.17619509918708673	0.2160157666009725	0.19443668984712564	0.14516606180807579	0.09977875092187116	0.05736642763988484	0.02804571647618135	0.01337077762175991	0.005462477239678168	0.002258323923650318	0.0013583276736346933	0.00032916529514460355	0.00015416602430823204	7.083303819567418e-05	0.0	0.0	0.0	0.0	0.0	0.0	0.0	0.0	0.0	0.0
0.32948593033036033	0.41191362496981204	0.19299889241428703	0.05325155520023984	0.010588685970303378	0.0014490219102106078	0.00022484822744647364	5.413012882970661e-05	2.91469924467651e-05	4.163856063823586e-06	0.0	0.0	0.0	0.0	0.0	0.0	0.0	0.0	0.0	0.0	0.0	0.0	0.0	0.0	0.0
0.33063011279385546	0.41138101664417454	0.1916954066076873	0.053531264057579846	0.010871195081721397	0.0015952749870878527	0.00020826044217857085	2.49912530614285e-05	8.330417687142833e-06	2.49912530614285e-05	8.330417687142833e-06	1.6660835374285666e-05	4.165208843571416e-06	0.0	0.0	0.0	0.0	0.0	0.0	0.0	0.0	0.0	0.0	0.0	0.0
0.21400089167038197	0.3687098696244568	0.2580177417405906	0.10615044229350956	0.03769182371593215	0.010937545573106555	0.003045846024358435	0.0010916712152967303	0.00030000125000520837	5.416689236205151e-05	0.0	0.0	0.0	0.0	0.0	0.0	0.0	0.0	0.0	0.0	0.0	0.0	0.0	0.0	0.0
0.3289453932884115	0.413190506371339	0.192257655614117	0.0531764960971379	0.010466008406164521	0.0016803989592367736	0.0002335045700180132	2.0848622323036895e-05	1.6678897858429514e-05	1.2509173393822136e-05	0.0	0.0	0.0	0.0	0.0	0.0	0.0	0.0	0.0	0.0	0.0	0.0	0.0	0.0	0.0
0.35391224276363215	0.39654504318696016	0.17607696570459536	0.059524255946800664	0.011470689949708962	0.002341637396199214	0.00012916505210351536	0.0	0.0	0.0	0.0	0.0	0.0	0.0	0.0	0.0	0.0	0.0	0.0	0.0	0.0	0.0	0.0	0.0	0.0
0.17046628240154593	0.30010994869061103	0.23382838008929166	0.1339041780502432	0.07293679616179116	0.040843439728126874	0.022976777503831546	0.012610781635236889	0.006800992869994003	0.0030319184380622377	0.0013743586326381023	0.0006330379156393683	0.00029986006530285865	0.000112447524488572	4.997667755047644e-05	2.0823615646031852e-05	0.0	0.0	0.0	0.0	0.0	0.0	0.0	0.0	0.0
0.23195884876504644	0.34296722062559876	0.2151818068224416	0.10350285309675539	0.050226998209004954	0.02623182973051772	0.014773626556707902	0.007592985963596984	0.004056812028822525	0.0021158732142113374	0.0007788745886959058	0.0003373734849431463	0.0002040901328668416	6.247657128576784e-05	8.330209504769044e-06	0.0	0.0	0.0	0.0	0.0	0.0	0.0	0.0	0.0	0.0
0.025444328824141518	0.089789802289282	0.1520624349635796	0.17840582726326742	0.168420395421436	0.1373777315296566	0.0995213319458897	0.06528199791883454	0.039562955254942765	0.023217481789802288	0.011771071800208116	0.005669094693028095	0.0022351716961498437	0.0007991675338189386	0.0003413111342351717	9.157127991675339e-05	4.162330905306972e-06	4.162330905306972e-06	0.0	0.0	0.0	0.0	0.0	0.0	0.0
0.07052863142457169	0.23161372575161657	0.2775439970668622	0.21290663955736283	0.11908789414039064	0.054500533297780145	0.021027764815678956	0.007861975868275448	0.003153956402906473	0.0011124258382774481	0.00027081527898140123	0.00022081861209252718	0.0001708219452036531	0.0	0.0	0.0	0.0	0.0	0.0	0.0	0.0	0.0	0.0	0.0	0.0
0.024648810638696384	0.06343260285946183	0.10164616761357724	0.14288568396079165	0.16357203804291273	0.14177852698174856	0.12409315102703378	0.0960021643670267	0.07249797090591246	0.038962768724896464	0.018343010551289254	0.006892676531185615	0.002755405714761399	0.00166073546856465	0.0003870887182368733	0.00030384383259453497	0.00013735406130985827	0.0	0.0	0.0	0.0	0.0	0.0	0.0	0.0
0.33700711282600454	0.41237723395655634	0.18808362049927288	0.05106484047185496	0.009971290350807745	0.0013583955931313518	0.00011667201413398115	2.083428823821092e-05	0.0	0.0	0.0	0.0	0.0	0.0	0.0	0.0	0.0	0.0	0.0	0.0	0.0	0.0	0.0	0.0	0.0
0.33023753869743294	0.4124281779811086	0.1905392849256051	0.0532785006854081	0.010920696824623025	0.0017874776565292934	0.0004624942188222647	0.00015416473960742157	0.00010833197918359353	4.166614583984367e-05	2.916630208789057e-05	1.24998437519531e-05	0.0	0.0	0.0	0.0	0.0	0.0	0.0	0.0	0.0	0.0	0.0	0.0	0.0
0.32605490679504906	0.41311282879941363	0.19335237968315314	0.05506505189158573	0.010374152492961735	0.0015700744640090624	0.00024154991753985573	7.91284212630562e-05	5.830515250962035e-05	2.9152576254810174e-05	2.082326875343584e-05	1.665861500274867e-05	2.082326875343584e-05	4.164653750687168e-06	0.0	0.0	0.0	0.0	0.0	0.0	0.0	0.0	0.0	0.0	0.0
0.27848908184140025	0.38535412665147306	0.20261402507364185	0.07928737193402025	0.029231749946877876	0.012611816859920088	0.006807964568585868	0.0031581622662105804	0.0014040906117585297	0.0006207997066825547	0.00025415290005124724	6.249661476670013e-05	5.833017378225346e-05	4.166440984446676e-05	4.166440984446676e-06	0.0	0.0	0.0	0.0	0.0	0.0	0.0	0.0	0.0	0.0
0.32340244674822494	0.40948864962165404	0.19345644854828495	0.05654771825727524	0.012942098069935664	0.0028042601420047333	0.0008125270842361412	0.00035417847261575385	0.00012500416680556018	4.16680556018534e-05	1.666722224074136e-05	8.33361112037068e-06	0.0	0.0	0.0	0.0	0.0	0.0	0.0	0.0	0.0	0.0	0.0	0.0	0.0
0.015318479554553097	0.06134050220975622	0.12098727413461619	0.15885691932517124	0.17010129089713605	0.1509334243314551	0.11965559430373952	0.0836835928721837	0.05402874763834905	0.03168149547645008	0.017852832732690244	0.008705856894356174	0.003995039492629984	0.0017894447727405138	0.000711616409624716	0.00023304397040341577	7.074549101532264e-05	3.329199577191654e-05	1.2484498414468701e-05	4.1614994714895674e-06	0.0	4.1614994714895674e-06	0.0	0.0	0.0
0.24455747456822216	0.3589275746290418	0.22980246111291627	0.09959425795862598	0.038849592175093935	0.01569230256525615	0.006848459096703242	0.003140959950677764	0.0014746681996550776	0.0005790363834803836	0.000337424079582094	0.0001499662575920418	4.582302315312388e-05	0.0	0.0	0.0	0.0	0.0	0.0	0.0	0.0	0.0	0.0	0.0	0.0
0.0789057097389667	0.18032377127717186	0.2007448572356965	0.17367921148446547	0.1347491730751606	0.0960149304716596	0.06252135007456903	0.036588820476075416	0.01835064945885372	0.009589828616181899	0.004819909517342509	0.0020371095540021498	0.0009039934012647576	0.00044991376652808214	0.00020829341042966765	4.9990418503120234e-05	4.582455029452688e-05	1.666347283437341e-05	0.0	0.0	0.0	0.0	0.0	0.0	0.0
0.00664141761350616	0.03344041265119225	0.10196700957047444	0.15130682599402523	0.16627293143173796	0.1596940114745697	0.1316158977371682	0.09477144607077234	0.06829327233562074	0.04034432042131753	0.021303367790374526	0.012332870850676433	0.006366427925619456	0.0024665741701352865	0.0016041065126724415	0.0005916444799986667	0.0007916369802799062	0.00019582598985871363	0.0	0.0	0.0	0.0	0.0	0.0	0.0
0.04776202691897655	0.16474546908315565	0.22673324227078892	0.20817647254797442	0.1476379264392324	0.09320445762260128	0.05578691364605544	0.030554537579957356	0.01458805303837953	0.005905183901918977	0.0031108408848614074	0.0010244536247334755	0.00044559568230277186	0.00018740005330490406	0.00011244003198294243	2.4986673773987206e-05	0.0	0.0	0.0	0.0	0.0	0.0	0.0	0.0	0.0
0.013194392383237124	0.05622610390584002	0.11004489758519297	0.14951145763050702	0.170444227869822	0.15386793945906324	0.12268535872254292	0.0911737511557588	0.05954136158799177	0.03490599828406261	0.020620402995393625	0.009591756836677746	0.004735487417847415	0.0017825757386444095	0.0009246070420071469	0.00046230352100357346	0.00022906931220897784	2.9154276099324453e-05	1.2494689756853338e-05	1.6659586342471115e-05	0.0	0.0	0.0	0.0	0.0
0.3315324839650874	0.4095073192456411	0.19331798865381652	0.053267958894017656	0.010492930486936905	0.0015941262897647102	0.00017481280462171758	6.65953541416067e-05	1.6648838535401675e-05	8.324419267700838e-06	1.2486628901551256e-05	8.324419267700838e-06	0.0	0.0	0.0	0.0	0.0	0.0	0.0	0.0	0.0	0.0	0.0	0.0	0.0
0.3354956787833055	0.41132646552407	0.19457356907901593	0.04910302964608964	0.008354769180740672	0.0010422616243438963	0.00010422616243438963	0.0	0.0	0.0	0.0	0.0	0.0	0.0	0.0	0.0	0.0	0.0	0.0	0.0	0.0	0.0	0.0	0.0	0.0
0.32199381253565285	0.41217006782893284	0.1953173469685172	0.05657824061158463	0.011883595724570395	0.0017363207488247565	0.00021651961376231975	7.494909707157222e-05	1.665535490479383e-05	4.163838726198457e-06	8.327677452396914e-06	0.0	0.0	0.0	0.0	0.0	0.0	0.0	0.0	0.0	0.0	0.0	0.0	0.0	0.0
0.16497779185173456	0.3334888875926034	0.2509187423438138	0.14184465129457255	0.0645452954558712	0.02827893100890826	0.009987416771526904	0.004420796493362555	0.001070824409796585	0.00029999750002083315	8.333263889467587e-05	8.333263889467587e-05	0.0	0.0	0.0	0.0	0.0	0.0	0.0	0.0	0.0	0.0	0.0	0.0	0.0
0.3315525848633602	0.41200713410619483	0.19064148616100077	0.05386000150016252	0.010171935292990073	0.001554335052964071	0.00016251760607399136	2.9169826731229216e-05	8.334236208922634e-06	8.334236208922634e-06	4.167118104461317e-06	0.0	0.0	0.0	0.0	0.0	0.0	0.0	0.0	0.0	0.0	0.0	0.0	0.0	0.0
0.014303565478173942	0.06373708763745418	0.12994418527157614	0.15843885371542818	0.15519410196601133	0.14018243918693768	0.12664945018327226	0.08729173608797068	0.06042985671442852	0.03467594135288237	0.015386537820726425	0.008601299566811063	0.003307230923025658	0.0015328223925358214	0.0002624125291569477	6.247917360879707e-05	0.0	0.0	0.0	0.0	0.0	0.0	0.0	0.0	0.0
0.16085893607539847	0.27090387362511503	0.20078213826105426	0.12625410747529267	0.0862934226253691	0.06062196234241663	0.040218898759323815	0.024784370561948432	0.013793620450541624	0.007625639808255349	0.004264694245578087	0.002103193939469662	0.0009495608281169959	0.00042480352836812976	0.00010828325232913111	1.2494221422592051e-05	0.0	0.0	0.0	0.0	0.0	0.0	0.0	0.0	0.0
0.02094870876672857	0.07379308621823966	0.13546914947659458	0.16865147111484938	0.16560347771050726	0.14129448113325394	0.10800806135960493	0.07521298478501653	0.050550054547422944	0.029438952689479426	0.016147702762348122	0.008307031204457065	0.003959893070395323	0.001665570166307181	0.0006620641411071045	0.00021652412161993355	4.163925415767953e-05	2.0819627078839764e-05	8.327850831535905e-06	0.0	0.0	0.0	0.0	0.0	0.0
0.012362185374468421	0.050594159617138784	0.12077288649531212	0.15990453460620524	0.1743659590065268	0.1553436879131315	0.1263916830149071	0.09607350668715924	0.05896195962297	0.026302965175124017	0.011104308021675476	0.00514396864469963	0.002203367945786319	0.0004581672477060399	1.666062718931054e-05	0.0	0.0	0.0	0.0	0.0	0.0	0.0	0.0	0.0	0.0
0.16720028311509877	0.37066427961779463	0.27153652392947103	0.1301371859191873	0.04477798363761267	0.011745113141953077	0.0029518912504944107	0.0008868164123488145	9.992297603930303e-05	0.0	0.0	0.0	0.0	0.0	0.0	0.0	0.0	0.0	0.0	0.0	0.0	0.0	0.0	0.0	0.0
0.012147248968649441	0.05307656763203577	0.1069149401171431	0.15848038664718445	0.17355829472273218	0.15813903146711958	0.12520241945891042	0.0877241184086188	0.05724776141770634	0.03471831953342575	0.018087661675387876	0.008034335335672865	0.0038215128695065752	0.0017775446571670018	0.0007368276447741436	0.00027474929127171456	4.995441659485719e-05	8.325736099142866e-06	0.0	0.0	0.0	0.0	0.0	0.0	0.0
0.02700901133603576	0.0847057255104549	0.13413684065808165	0.17455245364140465	0.1784727805991726	0.1524553078560686	0.11522261707862734	0.06461665368223271	0.033699813774054184	0.01891838970799605	0.007424041061362907	0.004986855864450842	0.0021247255562823137	0.0013456595189787987	0.0003291241547966721	0.0	0.0	0.0	0.0	0.0	0.0	0.0	0.0	0.0	0.0
0.01364157034260127	0.05599083619702176	0.10885764865146308	0.17450380089555348	0.1811142351348537	0.16007081120483183	0.11920441528688952	0.0822368009996876	0.05014682911590128	0.026162657502863687	0.01576590648755597	0.00551494324690201	0.002595022388836822	0.001370405081745288	0.0013162553368738935	0.0013995626366760387	0.00010829948974278871	0.0	0.0	0.0	0.0	0.0	0.0	0.0	0.0
0.01527280299875052	0.06160766347355268	0.12677217825905873	0.16545189504373178	0.172798833819242	0.15303206997084548	0.11763015410245731	0.08078300708038318	0.04997917534360683	0.027846730528946272	0.015201999167013744	0.007917534360683048	0.003498542274052478	0.001374427321949188	0.000553935860058309	0.00018742190753852562	2.915451895043732e-05	4.997917534360683e-05	1.2494793835901708e-05	0.0	0.0	0.0	0.0	0.0	0.0
0.32871464973474246	0.41243577425957645	0.19282342620827939	0.05396633109152429	0.010280295751702244	0.001587367893395714	0.00016291407326956013	1.6709135719954886e-05	1.2531851789966164e-05	0.0	0.0	0.0	0.0	0.0	0.0	0.0	0.0	0.0	0.0	0.0	0.0	0.0	0.0	0.0	0.0
0.010670617514128997	0.05389827122678808	0.1115587258516934	0.15496117127090217	0.16992667071739512	0.1570087312619129	0.12631613993324622	0.08906885960896599	0.05868007291311188	0.032919104733525884	0.018016030896514986	0.009363841422305086	0.0042199712009854925	0.002122470722389153	0.0007699158502784182	0.00031212804741016954	0.00013317463356167235	5.4102194884429386e-05	0.0	0.0	0.0	0.0	0.0	0.0	0.0
0.016789637918751484	0.06213832495240158	0.11464864662186652	0.15059430318836473	0.16600077490636547	0.15152752375754597	0.11879814522411876	0.08873511117406646	0.05978027654991688	0.03565819130188436	0.01801032375254657	0.009248882426706772	0.004545284111503193	0.002191401872273767	0.0008498973040757575	0.0004082839990167855	7.499093859491978e-05	0.0	0.0	0.0	0.0	0.0	0.0	0.0	0.0
0.31782939280628264	0.3977073044796256	0.19044030080698218	0.061364790925822595	0.017696977772595917	0.006641571658185998	0.0035976914812994995	0.0023068531025925033	0.0012533624257767932	0.0006537471788935433	0.00027482365482148956	0.00014990381172081248	5.413193201029339e-05	1.6655979080090276e-05	8.327989540045138e-06	4.163994770022569e-06	0.0	0.0	0.0	0.0	0.0	0.0	0.0	0.0	0.0
0.332740272835607	0.4114242618688489	0.19087659063825532	0.05257543812865107	0.010279252327102726	0.0018416820140167835	0.0002500020833506946	1.250010416753473e-05	0.0	0.0	0.0	0.0	0.0	0.0	0.0	0.0	0.0	0.0	0.0	0.0	0.0	0.0	0.0	0.0	0.0
0.015913086222266656	0.054304448165829355	0.11577811659043381	0.14698776108708875	0.15838103093470635	0.15546502037041665	0.13268264640455898	0.09373307672440367	0.06443133628266973	0.02944754096994843	0.017625200996442467	0.0093353995351046	0.003757487898556158	0.0018912411374107493	0.00026660668016362986	0.0	0.0	0.0	0.0	0.0	0.0	0.0	0.0	0.0	0.0
0.29415659590062215	0.4016923884164675	0.2201645747790817	0.061582283225199264	0.018239816102676006	0.0039477958140038474	0.00021654576194957815	0.0	0.0	0.0	0.0	0.0	0.0	0.0	0.0	0.0	0.0	0.0	0.0	0.0	0.0	0.0	0.0	0.0	0.0
0.011258231253982865	0.055824666480626096	0.10916694086825413	0.15442478060402098	0.1709435172497095	0.15837744855075783	0.1258231253982865	0.0874043591804774	0.057415729869091305	0.033653906227222176	0.017722446905548313	0.01000870503267511	0.004310865463511752	0.0021616803628624146	0.0011329037739856971	0.0002748957686877059	8.746683549154279e-05	4.165087404359181e-06	4.165087404359181e-06	0.0	0.0	0.0	0.0	0.0	0.0
0.10635504201680672	0.2955640589569161	0.29277127517673734	0.17995114712551688	0.0846672002134187	0.0300078364679205	0.008149092970521542	0.001946611978124583	0.00043350673602774446	0.00014589169000933706	8.336668000533546e-06	0.0	0.0	0.0	0.0	0.0	0.0	0.0	0.0	0.0	0.0	0.0	0.0	0.0	0.0
0.3118573023782937	0.4011766470558824	0.20583406943217614	0.06604056599056682	0.012124797920034666	0.0023832936117731372	0.0005833236112731454	0.0	0.0	0.0	0.0	0.0	0.0	0.0	0.0	0.0	0.0	0.0	0.0	0.0	0.0	0.0	0.0	0.0	0.0
0.013666495835468723	0.0568492893838827	0.11590271788269313	0.14556901372066183	0.1707645321100153	0.1666062507551989	0.12066099173760328	0.08867805819093928	0.05129102552884755	0.0330745865676679	0.02352887255575972	0.00974154489735545	0.0022166389586796833	0.0014499818752265598	0.0	0.0	0.0	0.0	0.0	0.0	0.0	0.0	0.0	0.0	0.0
0.2595418893419918	0.4220133042866128	0.22039129764696572	0.08150854115206625	0.013912434967697325	0.0023367892266102394	0.00029574337805584136	0.0	0.0	0.0	0.0	0.0	0.0	0.0	0.0	0.0	0.0	0.0	0.0	0.0	0.0	0.0	0.0	0.0	0.0
0.11077992838115566	0.2064648721657822	0.19217862190002544	0.1504204167899917	0.11381059775472005	0.08474618665088106	0.0584414772324611	0.03767284611953427	0.022081782217015938	0.012343620378437642	0.006115532284757859	0.002938957232961343	0.0012839699684426861	0.0005377666426269692	0.00013339947724079856	4.168733663774955e-05	8.33746732754991e-06	0.0	0.0	0.0	0.0	0.0	0.0	0.0	0.0
0.011839173798071917	0.057109542548982865	0.11221188081704042	0.15597892851937453	0.16687280071626376	0.15349282695150646	0.123563828679701	0.08823370187602807	0.05912923980261103	0.034701313844295915	0.01882690986320195	0.00943635871488954	0.00492223124492473	0.002415308055885231	0.0007412497137027089	0.0003123243175713661	0.00017073729360568015	3.7478918108563936e-05	4.1643242342848814e-06	0.0	0.0	0.0	0.0	0.0	0.0
0.20500374968752605	0.31541121573202235	0.2087784351304058	0.10791184067994333	0.06467377718523457	0.04133405549537539	0.025547871010749103	0.015019581701524874	0.00861178235147071	0.004112157320223315	0.0020123323056411967	0.0009415882009832513	0.0004207982668110991	0.00017498541788184318	2.499791684026331e-05	2.0831597366886094e-05	0.0	0.0	0.0	0.0	0.0	0.0	0.0	0.0	0.0
0.13336555528703928	0.273939383838468	0.25205206623278137	0.15620703160806992	0.08581178490179249	0.04824959792001733	0.026716444029633087	0.012595728368930258	0.006058282847642937	0.002524978958508679	0.0013916550695410872	0.0007749935417204857	0.00029166423613136556	2.083315972366897e-05	0.0	0.0	0.0	0.0	0.0	0.0	0.0	0.0	0.0	0.0	0.0
0.3168021680216802	0.411586408171774	0.1971857410881801	0.057552637064832185	0.012933083176985617	0.0025015634771732333	0.0008463623097769439	0.00031686470710860955	0.00013341671878257244	8.338544923910778e-05	5.836981446737544e-05	0.0	0.0	0.0	0.0	0.0	0.0	0.0	0.0	0.0	0.0	0.0	0.0	0.0	0.0
0.14799564914795815	0.2544373273099315	0.20550691177022168	0.1357474172025355	0.0935891612107371	0.06353744274920506	0.04122473984488629	0.025763378661654575	0.015186307318516543	0.008793388705288119	0.004371689455851771	0.0018586973282267777	0.001025200768483828	0.0006209549370084975	0.0002500489679228849	7.918217317558021e-05	1.2502448396144245e-05	0.0	0.0	0.0	0.0	0.0	0.0	0.0	0.0
0.32936484810137123	0.41511326833898077	0.19201918193700931	0.05113934378460283	0.010431843347514423	0.0017067261661935012	0.00022062557758111112	4.1627467468134175e-06	0.0	0.0	0.0	0.0	0.0	0.0	0.0	0.0	0.0	0.0	0.0	0.0	0.0	0.0	0.0	0.0	0.0
0.3452777280094666	0.3931066953887692	0.19125753642693155	0.059545585226728225	0.009241628159882668	0.0015708267882217158	0.0	0.0	0.0	0.0	0.0	0.0	0.0	0.0	0.0	0.0	0.0	0.0	0.0	0.0	0.0	0.0	0.0	0.0	0.0
0.3180027321038866	0.40156512902527197	0.20085544838156164	0.060447798490679196	0.014951605111033368	0.003385976310660203	0.0007205091042364269	7.080147267063155e-05	0.0	0.0	0.0	0.0	0.0	0.0	0.0	0.0	0.0	0.0	0.0	0.0	0.0	0.0	0.0	0.0	0.0
0.14631961400321664	0.24236464696127533	0.19074007716602362	0.1335655536203865	0.09486587611769902	0.0696494195881701	0.049887084274297715	0.03210806576611862	0.019649836251364572	0.010891575903534137	0.005770785243456304	0.0025708119099007508	0.001091657569520254	0.00039999666669444424	8.749927083940967e-05	2.9166423613136558e-05	8.333263889467588e-06	0.0	0.0	0.0	0.0	0.0	0.0	0.0	0.0
0.012758600626709112	0.055485367090291	0.11514325373407253	0.1573796244732402	0.17035433169036912	0.15549284770303629	0.12507584510144543	0.08694965547622412	0.055140427724813194	0.03297703451887193	0.01760437532727681	0.008789719975729568	0.004022907298584502	0.001733008619328241	0.0007148141067732793	0.00026597734205517366	7.06502314834055e-05	2.909127178728462e-05	8.311791939224177e-06	4.1558959696120884e-06	0.0	0.0	0.0	0.0	0.0
0.3078697727102368	0.4070269099752638	0.20728010194308177	0.06178633596242098	0.012530503802043859	0.0026943289996418664	0.0006371442611208741	0.00012493024727860277	4.997209891144111e-05	0.0	0.0	0.0	0.0	0.0	0.0	0.0	0.0	0.0	0.0	0.0	0.0	0.0	0.0	0.0	0.0
0.32642029233160924	0.411335664539684	0.19494192128635912	0.05452355449229577	0.010557113860952849	0.0016504607536270543	0.00033342641487415234	0.00012086707539188023	4.584613204519595e-05	2.917481130148833e-05	2.917481130148833e-05	1.2503490557780714e-05	0.0	0.0	0.0	0.0	0.0	0.0	0.0	0.0	0.0	0.0	0.0	0.0	0.0
0.06586200144156455	0.2101684464017132	0.2605648766545703	0.20341475812129975	0.1398859247469971	0.07113662782219593	0.031172791927238486	0.012286629697063125	0.0033789273259810762	0.0017623751650924725	0.0003666406962840132	0.0	0.0	0.0	0.0	0.0	0.0	0.0	0.0	0.0	0.0	0.0	0.0	0.0	0.0
0.18865237595562884	0.28919952031179735	0.20063208914205766	0.11659921051316645	0.07308999150552141	0.05067539432702077	0.03321590965872183	0.021681740202201902	0.012683422442079316	0.006824730591782008	0.0035352021186228952	0.0017946667999133895	0.0007994803377804427	0.0003747564083345825	0.00017072236379686538	4.1639600926064726e-05	1.665584037042589e-05	8.327920185212944e-06	4.163960092606472e-06	0.0	0.0	0.0	0.0	0.0	0.0
0.018839613204401466	0.07486662220740246	0.14635295098366122	0.1819773257752584	0.1802142380793598	0.1461112037345782	0.10489746582194065	0.0673891297099033	0.038987995998666224	0.02070273424474825	0.011224574858286096	0.004534844948316105	0.002213237745915305	0.0010795265088362788	0.00035011670556852286	0.00015838612870956986	7.502500833611204e-05	2.5008336112037347e-05	0.0	0.0	0.0	0.0	0.0	0.0	0.0
0.014833987712673285	0.05758121389451572	0.12130192312501563	0.1620234909678979	0.174494210618451	0.15199106376238944	0.12178541359275098	0.09126299380632039	0.054413517726594474	0.030759996999024684	0.011941380948808363	0.005039137719758922	0.00215486699844116	0.00041680212735805804	0.0	0.0	0.0	0.0	0.0	0.0	0.0	0.0	0.0	0.0	0.0
0.014008064113030873	0.05829404022059681	0.1150968859861044	0.1562255285826155	0.16840917042936404	0.15398873689998166	0.1226111731285093	0.08651010513337443	0.05613639014312134	0.033897599093620355	0.0184399940018994	0.008976324164014728	0.0043153001549509325	0.001832752961562172	0.0008247388327029774	0.00024159016311501357	0.0001374564721171629	3.748812875922625e-05	1.2496042919742081e-05	4.165347639914028e-06	0.0	0.0	0.0	0.0	0.0
0.3349236044849813	0.4158649338961088	0.1903700401248328	0.04910396206682472	0.008370798455006438	0.0011874950521039496	0.00012916612847446469	4.583314236190682e-05	4.166649305627893e-06	0.0	0.0	0.0	0.0	0.0	0.0	0.0	0.0	0.0	0.0	0.0	0.0	0.0	0.0	0.0	0.0
0.33178290054466414	0.4163932241784233	0.18884604493895432	0.05122674350816996	0.010035478121824875	0.00149491147125939	0.00021236903909255958	8.328197611472925e-06	0.0	0.0	0.0	0.0	0.0	0.0	0.0	0.0	0.0	0.0	0.0	0.0	0.0	0.0	0.0	0.0	0.0
0.327488522841836	0.4131526982778014	0.19340365436048693	0.054490464168770465	0.010135726247906617	0.0012622791011572974	6.665500204130944e-05	0.0	0.0	0.0	0.0	0.0	0.0	0.0	0.0	0.0	0.0	0.0	0.0	0.0	0.0	0.0	0.0	0.0	0.0
0.009595442164971638	0.051679618847714	0.11786484753075623	0.15403100194074482	0.1718183862665234	0.15257336098686458	0.1251447229232781	0.08741681034841783	0.0572394779146572	0.035162464496031054	0.01865363952122742	0.010074381335532288	0.005447412479072441	0.002099002973587546	0.0009079020798454068	0.00024988130637946973	4.164688439657829e-05	0.0	0.0	0.0	0.0	0.0	0.0	0.0	0.0
0.05283260926611657	0.09606004690122835	0.15866860491754797	0.1675365192290871	0.17898691680655118	0.1450897412934909	0.09129078345044755	0.06509940477926016	0.029123746766689298	0.011108843339067557	0.0031198063970609676	0.0010829768534524054	0.0	0.0	0.0	0.0	0.0	0.0	0.0	0.0	0.0	0.0	0.0	0.0	0.0
0.30731286636198124	0.3956188627207546	0.19859683621562393	0.06481300176228706	0.01931849901470239	0.0073157826762599515	0.003253773502368464	0.0018122810160438947	0.0010332084873077836	0.0005540997129513517	0.00020830816276366606	9.165559161601306e-05	3.332930604218657e-05	1.2498489765819964e-05	1.6664653021093283e-05	8.332326510546642e-06	0.0	0.0	0.0	0.0	0.0	0.0	0.0	0.0	0.0
0.013284968828215775	0.06497141024733363	0.11217261297429212	0.15150694858009087	0.17372907825637907	0.16753220251456558	0.12231333369426248	0.08815555490773402	0.05079522407452909	0.027748510126144734	0.013493197179755207	0.00810841200894549	0.003448261501492997	0.0016699913793462463	0.0006455078897722399	0.0003581527646478234	6.663307249261831e-05	0.0	0.0	0.0	0.0	0.0	0.0	0.0	0.0
0.011785743990684522	0.056479248107793395	0.11403975713216336	0.1590285286534143	0.17320136405223321	0.15350993928304082	0.12293104882308908	0.08461282541794893	0.055655826332862014	0.03272893620560592	0.01878898777343425	0.009527572153372701	0.004287615403809365	0.002004491391499626	0.0009273891707560509	0.0003202195791399817	9.980869999168261e-05	6.238043749480163e-05	8.31739166597355e-06	0.0	0.0	0.0	0.0	0.0	0.0
0.2854710390794453	0.4049824523423937	0.21725790269064083	0.0681590154993901	0.01650270812604339	0.004712680524389787	0.001819294513390757	0.0008409553585925238	0.00016236266824311103	8.742605213090594e-05	4.16314533956695e-06	0.0	0.0	0.0	0.0	0.0	0.0	0.0	0.0	0.0	0.0	0.0	0.0	0.0	0.0
0.03579568418464923	0.12862863071403868	0.19800750830204875	0.20419081587160054	0.16682013824942396	0.11497452093949609	0.07128720296998763	0.04100816246598973	0.020187415885767144	0.010241623993233362	0.005354144357731843	0.0026374890104624562	0.0005624976562597656	0.00026666555556018517	3.749984375065104e-05	0.0	0.0	0.0	0.0	0.0	0.0	0.0	0.0	0.0	0.0
0.32471812734893873	0.41622569811918236	0.2005524953958717	0.048966258614511544	0.007920767326938942	0.0016124865626119783	4.166631944733794e-06	0.0	0.0	0.0	0.0	0.0	0.0	0.0	0.0	0.0	0.0	0.0	0.0	0.0	0.0	0.0	0.0	0.0	0.0
0.029148720600069213	0.09317500489911983	0.1506218755081534	0.17702291954185934	0.15961540866998278	0.13517401256676354	0.09949174237717802	0.06579830636385242	0.04257856311942595	0.023215573780744583	0.012658491738207715	0.0063459237238314035	0.003056216878822877	0.0013425673055674847	0.0005587081333728042	0.00016260908359357735	3.335570945509279e-05	0.0	0.0	0.0	0.0	0.0	0.0	0.0	0.0
0.00864657739644724	0.05500322788896062	0.11627480788854412	0.1680543118348987	0.18502676024073805	0.1600408171765343	0.11301359878381474	0.08342531081446927	0.051746183802244945	0.03171244715633395	0.014864949290905684	0.007642808055144838	0.0029571627897290657	0.0009996043232886982	0.0004498219454799142	2.9155126095920365e-05	0.00011245548636997855	0.0	0.0	0.0	0.0	0.0	0.0	0.0	0.0
0.023998234995379352	0.057087908885799205	0.11329747820802077	0.15656506789439945	0.1631005802868965	0.15119928733775695	0.11992873377569456	0.08621464787325268	0.052454771756595873	0.0367945184950838	0.02292424633470149	0.009699199920075263	0.0033468483844379874	0.0020896988669003354	0.0010157102062224737	0.00028306677878331236	0.0	0.0	0.0	0.0	0.0	0.0	0.0	0.0	0.0
0.3272883383418847	0.4171421664450678	0.18914401703879996	0.05344214602184868	0.010432513764832884	0.0018214177048469717	0.0003251043042976288	0.0001625521521488144	8.336007802503304e-05	7.085606632127807e-05	7.085606632127807e-05	1.6672015605006605e-05	0.0	0.0	0.0	0.0	0.0	0.0	0.0	0.0	0.0	0.0	0.0	0.0	0.0
0.327981708688373	0.4113754300040814	0.19364968306720975	0.053916056539810256	0.010878166204386249	0.0017658278984149195	0.00024988130637946973	9.162314567247224e-05	3.331750751726263e-05	2.4988130637946975e-05	2.9152819077604805e-05	4.164688439657829e-06	0.0	0.0	0.0	0.0	0.0	0.0	0.0	0.0	0.0	0.0	0.0	0.0	0.0
0.31038157199169175	0.4059722863933601	0.20254076081301017	0.06296125173262072	0.014277210990538747	0.0030594023551154454	0.0006576674450452251	0.00012071111333108561	2.913716528681377e-05	0.0	0.0	0.0	0.0	0.0	0.0	0.0	0.0	0.0	0.0	0.0	0.0	0.0	0.0	0.0	0.0
0.329722193320154	0.4128685880761627	0.19107689106232442	0.053983976693372175	0.010583706170013526	0.001531578399750286	0.00020809489127041931	1.248569347622516e-05	0.0	8.323795650816772e-06	4.161897825408386e-06	0.0	0.0	0.0	0.0	0.0	0.0	0.0	0.0	0.0	0.0	0.0	0.0	0.0	0.0
0.3279510091857777	0.41016476077402153	0.19495511258305734	0.05378158261992543	0.010989606115520007	0.0018913120456581058	0.00025411901935053845	1.2497656689370743e-05	0.0	0.0	0.0	0.0	0.0	0.0	0.0	0.0	0.0	0.0	0.0	0.0	0.0	0.0	0.0	0.0	0.0
0.00988189222405066	0.05431291270023122	0.11483325348386694	0.1567438081946383	0.1711083800279126	0.15986835253192241	0.12164476013914638	0.08726227425167163	0.06007457245818318	0.03194117524527673	0.018014039619222197	0.008444601828899952	0.004086903993167663	0.0011206699023059137	0.0005457537442456309	0.00011664965525860812	0.0	0.0	0.0	0.0	0.0	0.0	0.0	0.0	0.0
0.010390670894039321	0.05188252792440724	0.11160597109443679	0.1557350753886086	0.17779129500089574	0.15636834803331348	0.12461722418268249	0.09040383629902135	0.05756115038975432	0.03220941326456215	0.016960874582852475	0.007736758560637939	0.003912125088012398	0.0013707019743941205	0.0008957474908654588	0.0004541231465317907	0.00010415668498435566	0.0	0.0	0.0	0.0	0.0	0.0	0.0	0.0
0.09596586695110874	0.23012308230764744	0.26264781126823944	0.2000816659861168	0.11652819559837001	0.06299114174048549	0.01944983791801735	0.00823743135473871	0.00259164506962442	0.000929158923675636	0.000283330972241898	0.00017083190973408554	0.0	0.0	0.0	0.0	0.0	0.0	0.0	0.0	0.0	0.0	0.0	0.0	0.0
0.3290291128639108	0.41574686350246043	0.18681066846668917	0.05325483235207107	0.01194598265811656	0.00234169593786589	0.0004666725000729176	0.0002583365625403651	7.916765626236995e-05	2.083359375325525e-05	4.16671875065105e-06	2.50003125039063e-05	1.66668750026042e-05	0.0	0.0	0.0	0.0	0.0	0.0	0.0	0.0	0.0	0.0	0.0	0.0
0.18161192290079514	0.3085841555305774	0.23060238957578785	0.12865825735814496	0.06841513675533908	0.03779193205944798	0.021206444361183963	0.01167728237791932	0.006040547853961117	0.0029224428624953164	0.001423754215061821	0.000632779651138587	0.00024978144123891593	0.00011656467257816077	4.995628824778319e-05	1.6652096082594398e-05	0.0	0.0	0.0	0.0	0.0	0.0	0.0	0.0	0.0
0.19558732856738156	0.3577546701328134	0.28518638870836044	0.10823376493525971	0.034978086620340285	0.012414804445999766	0.005090903031211985	0.0007457214751120665	8.332083520805212e-06	0.0	0.0	0.0	0.0	0.0	0.0	0.0	0.0	0.0	0.0	0.0	0.0	0.0	0.0	0.0	0.0
0.3263696688785888	0.41722798359398444	0.191632765347294	0.05236503384574344	0.010787288672513254	0.0014171863016439361	0.00015839141018373403	4.168195004835106e-05	0.0	0.0	0.0	0.0	0.0	0.0	0.0	0.0	0.0	0.0	0.0	0.0	0.0	0.0	0.0	0.0	0.0
0.06158698677511021	0.17878601011658235	0.22846059616169864	0.19411504904125798	0.1451196240031333	0.0856409529920584	0.05251206239948	0.029141423821468154	0.014745710452412896	0.006199948333763886	0.002204148298764177	0.0008583261806151616	0.00044166298614178217	0.00015833201389988416	2.9166423613136558e-05	0.0	0.0	0.0	0.0	0.0	0.0	0.0	0.0	0.0	0.0
0.011277413557855503	0.05509334753236381	0.11347715398182968	0.15175629804652402	0.16430247262804087	0.15743036373922592	0.12912659323105594	0.08946221172085593	0.05856268095444108	0.035887217544677025	0.01809960398016573	0.009264035408832241	0.003614928949382675	0.0016265100336117675	0.0006697394256048455	0.00021215348264501315	9.151718859196645e-05	4.159872208725748e-05	4.159872208725748e-06	0.0	0.0	0.0	0.0	0.0	0.0
0.07751246807464596	0.17626545228800106	0.19489360992946214	0.17081991392132925	0.13450521430089205	0.09634061488336049	0.06411736030964989	0.03928120560136326	0.022065471453629595	0.012686812797640128	0.006337156737343394	0.0029831717448638197	0.0013665926428985096	0.0006332990296358947	0.0001708240803623137	2.083220492223338e-05	0.0	0.0	0.0	0.0	0.0	0.0	0.0	0.0	0.0
0.3004754648480761	0.3991281756638605	0.20445404811271264	0.06661087657065774	0.017761235042841796	0.005470760160875322	0.002847792960455647	0.001636231920261797	0.0007577460801212394	0.00044965152007194425	0.00022482576003597212	8.3268800013323e-05	6.245160000999225e-05	2.914408000466305e-05	8.3268800013323e-06	0.0	0.0	0.0	0.0	0.0	0.0	0.0	0.0	0.0	0.0
0.08532062355610132	0.28163673070118844	0.3120527816512998	0.19834328886298833	0.09022415551439215	0.02418465252773326	0.005915041521843196	0.0019772306283430807	0.00034549503611047515	0.0	0.0	0.0	0.0	0.0	0.0	0.0	0.0	0.0	0.0	0.0	0.0	0.0	0.0	0.0	0.0
0.3329749910414427	0.4060059834829204	0.19212980324508114	0.05553055493053993	0.011375284382109553	0.001725043126078152	0.00025417302099219145	4.166770835937565e-06	0.0	0.0	0.0	0.0	0.0	0.0	0.0	0.0	0.0	0.0	0.0	0.0	0.0	0.0	0.0	0.0	0.0
0.2971718570165635	0.39025203916531837	0.20020099748127637	0.0670756117495955	0.022401627996196893	0.010145785725008757	0.005521175626761856	0.003456989875064636	0.0019932945238611533	0.0009382662507714634	0.0004920685226268119	0.00017097296125168887	0.00010842187786692466	5.8381011159113275e-05	8.340144451301897e-06	4.170072225650949e-06	0.0	0.0	0.0	0.0	0.0	0.0	0.0	0.0	0.0
0.3479786543232488	0.4401879818178791	0.15336169433390498	0.04882698679631695	0.009128523618441865	0.0005161591102082952	0.0	0.0	0.0	0.0	0.0	0.0	0.0	0.0	0.0	0.0	0.0	0.0	0.0	0.0	0.0	0.0	0.0	0.0	0.0
0.3364934042544329	0.41088141819984253	0.1910787699049063	0.05053336610032531	0.009334427417641693	0.001387043431537119	0.0002207606662806826	7.08100250334265e-05	0.0	0.0	0.0	0.0	0.0	0.0	0.0	0.0	0.0	0.0	0.0	0.0	0.0	0.0	0.0	0.0	0.0
0.3336763560158818	0.4045445644792374	0.1930106698108098	0.05772363481832991	0.009665740366548206	0.001195718743620403	0.0001583181611762206	2.499760439624536e-05	0.0	0.0	0.0	0.0	0.0	0.0	0.0	0.0	0.0	0.0	0.0	0.0	0.0	0.0	0.0	0.0	0.0
0.16167040951948436	0.3308904101027861	0.27961818734818533	0.15044185106640057	0.05369292496656431	0.017403223992033767	0.005378875310920658	0.0008291217559048885	7.499593772004016e-05	0.0	0.0	0.0	0.0	0.0	0.0	0.0	0.0	0.0	0.0	0.0	0.0	0.0	0.0	0.0	0.0
0.3207249868692006	0.42272003468198455	0.19243916062927793	0.055020133892469174	0.0082036232669429	0.0008545440903065521	3.7516569818336434e-05	0.0	0.0	0.0	0.0	0.0	0.0	0.0	0.0	0.0	0.0	0.0	0.0	0.0	0.0	0.0	0.0	0.0	0.0
0.3039022944606536	0.4192263865062172	0.2115895933249018	0.05283896200386515	0.011069510011395084	0.0011436824069088435	0.00012522070148636972	0.00010435058457197477	0.0	0.0	0.0	0.0	0.0	0.0	0.0	0.0	0.0	0.0	0.0	0.0	0.0	0.0	0.0	0.0	0.0
0.28415596536695525	0.38048016266531115	0.19753585386788444	0.07340772160231998	0.028624761460321165	0.014974875209373255	0.008970758577011859	0.005483287639269673	0.003212473229389755	0.0015874867709435754	0.0008666594445046292	0.00039166340280497665	0.00017916517362355313	7.916600694994208e-05	3.333305555787035e-05	8.333263889467588e-06	4.166631944733794e-06	4.166631944733794e-06	0.0	0.0	0.0	0.0	0.0	0.0	0.0
0.012129318283145205	0.055467360008666776	0.11257640720509006	0.15311441393017414	0.16740209252615657	0.1556102784618141	0.12447238923819881	0.08999279157656137	0.05764238719650662	0.03452959828664525	0.018966903752963577	0.010020958595315774	0.004775059688246103	0.002000025000312504	0.00083334375013021	0.00028750359379492245	0.0001333350000208336	3.750046875585945e-05	8.3334375013021e-06	0.0	0.0	0.0	0.0	0.0	0.0
0.31933721913681834	0.3973977060149405	0.2005174590344931	0.06516984072094292	0.01490715318370629	0.0020415050475170718	0.000591619830096784	3.7497031485007435e-05	0.0	0.0	0.0	0.0	0.0	0.0	0.0	0.0	0.0	0.0	0.0	0.0	0.0	0.0	0.0	0.0	0.0
0.16721330580713906	0.3187558271177411	0.265296184070325	0.14305990277037825	0.06412743074054342	0.025402071124134257	0.010626165423548216	0.0036003263185935	0.00183970431539691	7.908231220031966e-05	0.0	0.0	0.0	0.0	0.0	0.0	0.0	0.0	0.0	0.0	0.0	0.0	0.0	0.0	0.0
0.01039246546253966	0.058012107888447545	0.11997968139765337	0.16280696495041094	0.17042644083039796	0.16837792600364734	0.11917609732943615	0.0933989524261577	0.04955157510804667	0.02362037522795973	0.01352352877497148	0.007128165413408612	0.002756334990465246	0.0008202386603046125	2.9145536152955772e-05	0.0	0.0	0.0	0.0	0.0	0.0	0.0	0.0	0.0	0.0
0.05474143857733926	0.15577018429089878	0.20479081337161095	0.19203253319777835	0.1538285257144762	0.1030704038733172	0.06467056387265054	0.03800817496593764	0.018262423906567057	0.009166628472381365	0.003629151545201895	0.0013208278298840422	0.0005416644097316261	0.00013333277778009259	3.3333194445023147e-05	0.0	0.0	0.0	0.0	0.0	0.0	0.0	0.0	0.0	0.0
0.010282819192373715	0.0467851607419629	0.11163608486242355	0.16258770394813593	0.1819034048297585	0.1552672366381681	0.10877372798026766	0.08443327833608319	0.05883872473043014	0.035948202589870505	0.0192073729646851	0.00936619835674883	0.0074537939769678185	0.0031415095911871073	0.0015957535456560506	0.0014999250037498126	0.0012374381280935954	4.1664583437494795e-05	0.0	0.0	0.0	0.0	0.0	0.0	0.0
0.333298621235473	0.40841837797309116	0.1922939142750031	0.05339692589661349	0.01058441287957679	0.0016995043112425542	0.0002749198150539426	3.3323613945932436e-05	0.0	0.0	0.0	0.0	0.0	0.0	0.0	0.0	0.0	0.0	0.0	0.0	0.0	0.0	0.0	0.0	0.0
0.3375961422342893	0.40906724855188037	0.1891362918976093	0.05195324374633025	0.01044811546645901	0.001582416850240902	0.00017906295936936524	3.747829382149505e-05	0.0	0.0	0.0	0.0	0.0	0.0	0.0	0.0	0.0	0.0	0.0	0.0	0.0	0.0	0.0	0.0	0.0
0.20975577294203768	0.39122496173554266	0.24747121847341452	0.10109719172156785	0.03445464829972716	0.012864344180475145	0.003131862647234977	0.0	0.0	0.0	0.0	0.0	0.0	0.0	0.0	0.0	0.0	0.0	0.0	0.0	0.0	0.0	0.0	0.0	0.0
0.2831179220519487	0.46133846653833654	0.21860286826162678	0.031120055331950034	0.005254035315783772	0.0005666525003541578	0.0	0.0	0.0	0.0	0.0	0.0	0.0	0.0	0.0	0.0	0.0	0.0	0.0	0.0	0.0	0.0	0.0	0.0	0.0
0.3321828875355867	0.4121763850158603	0.1910573680634579	0.05294551638760019	0.009866323200240093	0.0015130863209493679	0.00022508722129825306	2.5009691255361454e-05	4.168281875893576e-06	4.168281875893576e-06	0.0	0.0	0.0	0.0	0.0	0.0	0.0	0.0	0.0	0.0	0.0	0.0	0.0	0.0	0.0
0.20841144856892888	0.34174894804816064	0.2314419030954464	0.11239428404782735	0.05121859767529059	0.025421822272215972	0.014073240844894388	0.007482398033579136	0.004182810482023081	0.002012248468941382	0.0008873890763654544	0.00042078073574136567	0.00015414739824188642	8.748906386701662e-05	3.749531308586427e-05	2.0830729492146816e-05	4.166145898429363e-06	0.0	0.0	0.0	0.0	0.0	0.0	0.0	0.0
0.32429448210632456	0.4110232874029692	0.19390335873600525	0.0555539351919367	0.012008283298819589	0.002458323090320457	0.0006208307465385561	0.0001208328298632089	1.6666597222511573e-05	0.0	0.0	0.0	0.0	0.0	0.0	0.0	0.0	0.0	0.0	0.0	0.0	0.0	0.0	0.0	0.0
0.17026821904555386	0.2851703891511401	0.21382045337025238	0.12896365365048124	0.07819302430318092	0.05092075194742373	0.03236810061550266	0.018698603859818853	0.01050858200864039	0.005700488732464847	0.0028856899801504563	0.0014094844122700206	0.0007506130006171707	0.00021267368350819837	0.00010008173341562275	2.085036112825474e-05	4.170072225650949e-06	4.170072225650949e-06	0.0	0.0	0.0	0.0	0.0	0.0	0.0
0.33304163749708304	0.41146197953128644	0.18943977731106443	0.05325949261592826	0.010813581358135814	0.001595992932626596	0.00029586291962529587	5.833916725005834e-05	2.5002500250025003e-05	8.334166750008334e-06	0.0	0.0	0.0	0.0	0.0	0.0	0.0	0.0	0.0	0.0	0.0	0.0	0.0	0.0	0.0
0.33041290698157927	0.4091230404590627	0.19632417148322176	0.05231402553120712	0.010191691962243753	0.0014719946775333694	0.00014969437398644435	1.2474531165537028e-05	0.0	0.0	0.0	0.0	0.0	0.0	0.0	0.0	0.0	0.0	0.0	0.0	0.0	0.0	0.0	0.0	0.0
0.34129455550652354	0.4132952549062055	0.18363821053595664	0.049832227338201376	0.01035361314871402	0.0013530053370856682	0.00023313322731322283	0.0	0.0	0.0	0.0	0.0	0.0	0.0	0.0	0.0	0.0	0.0	0.0	0.0	0.0	0.0	0.0	0.0	0.0
0.3058486697339468	0.39360372074414884	0.1954932653197306	0.06691338267653531	0.022316963392678534	0.008368340334733614	0.003934120157364806	0.001854537574181503	0.0008793425351737014	0.0004375875175035007	0.00020420750816830033	6.25125025005001e-05	6.668000266720011e-05	1.6670000666800028e-05	0.0	0.0	0.0	0.0	0.0	0.0	0.0	0.0	0.0	0.0	0.0
0.0861278297269717	0.2588999729262553	0.2758523023095987	0.20050398817085616	0.11298498448466168	0.0468958910385905	0.013765957889913989	0.003915280004998229	0.0010121415332069892	4.1651914946789676e-05	0.0	0.0	0.0	0.0	0.0	0.0	0.0	0.0	0.0	0.0	0.0	0.0	0.0	0.0	0.0
0.26722708678735974	0.38663989535862164	0.22051754159411477	0.08388389472544135	0.02840563530480134	0.008956168925842922	0.002807654816752618	0.0010414149913770838	0.0003749093968957502	0.00010830715910321672	2.0828299827541678e-05	8.33131993101667e-06	8.33131993101667e-06	0.0	0.0	0.0	0.0	0.0	0.0	0.0	0.0	0.0	0.0	0.0	0.0
0.010222827649124562	0.051614032018196136	0.10856859584005066	0.15802891885474338	0.16924320248613836	0.15795393478885736	0.12581076521239237	0.09132226068627083	0.057504446971685184	0.033876134654719205	0.01927923649557802	0.009585463089093568	0.004240765503997068	0.0016704783566825383	0.0005915409642117716	0.00021662063478177553	0.00016246547608633166	0.00010831031739088777	0.0	0.0	0.0	0.0	0.0	0.0	0.0
0.26631456524367114	0.39137865631760826	0.22337458783707737	0.08243675305240253	0.02561558694918151	0.007128177979349126	0.002551137382082845	0.0008003568257514809	0.0003501561112662729	1.6674100536489185e-05	2.5011150804733777e-05	8.337050268244592e-06	0.0	0.0	0.0	0.0	0.0	0.0	0.0	0.0	0.0	0.0	0.0	0.0	0.0
0.014509900309527876	0.054848506309286255	0.12462350495536216	0.15456397395466645	0.16066704715405156	0.15381410830559525	0.11949525709976963	0.09068375249434477	0.05935603204425874	0.032444187083147606	0.017971780056073288	0.00921918156330324	0.004103431468528556	0.0023787404756647765	0.0009539957424294814	0.00027078481772015845	8.748432572497427e-05	8.331840545235645e-06	0.0	0.0	0.0	0.0	0.0	0.0	0.0
0.30375986835253194	0.43016226800258295	0.1950715520653238	0.05767492240714896	0.012094069614847835	0.0010956735476076406	5.832482762930406e-05	8.332118232757723e-05	0.0	0.0	0.0	0.0	0.0	0.0	0.0	0.0	0.0	0.0	0.0	0.0	0.0	0.0	0.0	0.0	0.0
0.011630037392673034	0.06480008661109121	0.11482631977814235	0.15553353264988298	0.17001174246525147	0.15639547956727767	0.1229710935483065	0.08666522314847973	0.055818349892152536	0.03183790401159256	0.016352007461878627	0.008902620818308253	0.0034519516643487097	0.0006787311475136787	0.00012491984310067706	0.0	0.0	0.0	0.0	0.0	0.0	0.0	0.0	0.0	0.0
0.23364622262218723	0.38771190854133597	0.24685340032747136	0.0913503401785677	0.02911828548335354	0.008190949958545295	0.0024081226226038556	0.0005166214622887164	9.582494865032643e-05	4.5829323267547426e-05	6.249453172847375e-05	0.0	0.0	0.0	0.0	0.0	0.0	0.0	0.0	0.0	0.0	0.0	0.0	0.0	0.0
0.3285439255919391	0.4142365422920816	0.19182911482077225	0.05354746764232792	0.01009276004900531	0.0015626692891729937	0.00017085184228291398	1.6668472417845268e-05	0.0	0.0	0.0	0.0	0.0	0.0	0.0	0.0	0.0	0.0	0.0	0.0	0.0	0.0	0.0	0.0	0.0
0.010309793679159221	0.05237791746333254	0.11108750619629014	0.15503430349533248	0.17061771285037677	0.15622982300479457	0.12394246510291049	0.08944318782986133	0.05799311014192108	0.03569063120930756	0.019357418677597132	0.009684957698604117	0.004907045233959419	0.002149435773109559	0.0007956244819068328	0.00027909340464794656	7.498031766661251e-05	2.0827866018503477e-05	4.165573203700695e-06	0.0	0.0	0.0	0.0	0.0	0.0
0.011772400261608895	0.05709155894739912	0.11333330556168845	0.15662791133624657	0.16889186971210524	0.1503084735454254	0.1206233623408164	0.08863042744727206	0.06007839935347611	0.03565879201676297	0.02013721969731684	0.009443747839018883	0.0042823876393963	0.001845425801802102	0.0006706852236797707	0.00036658571232186225	0.00018329285616093112	3.749172057837228e-05	1.666298692372101e-05	0.0	0.0	0.0	0.0	0.0	0.0
0.013189303583108027	0.06263877721908158	0.10776819153235045	0.1534058481188787	0.16183350483038456	0.15679690722078962	0.12560666213969998	0.08466399770041201	0.0609140862262178	0.0365101252692226	0.020121394916744084	0.01042729844236241	0.00396179017925955	0.0014913994575971804	0.0004582512299879605	0.00017080273117733074	4.165920272617823e-05	0.0	0.0	0.0	0.0	0.0	0.0	0.0	0.0
0.0287875569107215	0.10612365611553345	0.1647609645560235	0.1719297368673173	0.1593666820789023	0.12861302375567024	0.0944728390587706	0.06301105098950718	0.03852642365319971	0.022830936105869563	0.011834097696912137	0.005998275495794959	0.0022910080018661303	0.0010163744590097014	0.00032074112026125824	0.00011663313464045754	0.0	0.0	0.0	0.0	0.0	0.0	0.0	0.0	0.0
0.31463220559992333	0.4064131245339299	0.20151725344631496	0.060431846491611776	0.013647782235386749	0.0024912618366182164	0.0005457446498277364	0.00019996750528039194	7.915380417348848e-05	2.4995938160048993e-05	1.2497969080024496e-05	4.1659896933414985e-06	0.0	0.0	0.0	0.0	0.0	0.0	0.0	0.0	0.0	0.0	0.0	0.0	0.0
0.01551155252832481	0.05157341566217436	0.10231466648913817	0.16004610193187066	0.16129018836051046	0.14355675572217344	0.12737114967732807	0.0899903052796698	0.06019464335495575	0.03805905873835489	0.022759708243008776	0.012678031264432859	0.008371578242218219	0.003416036648539343	0.0016809729671253282	0.0007655916483937139	0.0003370267582602762	8.321648352105585e-05	0.0	0.0	0.0	0.0	0.0	0.0	0.0
0.1405071196602548	0.294021150803564	0.24533266716629196	0.16073361645432593	0.08262969439586977	0.04179781830293946	0.020925972187526024	0.007998168040636189	0.003809642767924057	0.0018028145557498544	0.000412190856857357	2.91448080606212e-05	0.0	0.0	0.0	0.0	0.0	0.0	0.0	0.0	0.0	0.0	0.0	0.0	0.0
0.013695776267598886	0.0582872571364286	0.11433285694642939	0.15467852217282427	0.16878679672168032	0.15524101982908406	0.12347865217228261	0.08740380248415631	0.05540810246623972	0.03310819538251924	0.018437423177403427	0.009208294965437644	0.004508314548689381	0.0021166578472589697	0.0007749967708467881	0.0002999987500052083	0.00017916592014199942	2.9166545139395252e-05	1.6666597222511573e-05	8.333298611255787e-06	0.0	0.0	0.0	0.0	0.0
0.014227803168862983	0.053724018114930654	0.11034359207242639	0.15420605525303824	0.1658507726342892	0.15460601692337816	0.12469638326327061	0.09042883390341759	0.05869020885498473	0.03500914495694163	0.018948184132353982	0.009969877886702524	0.005203667981818409	0.002478929102627665	0.001158222337026035	0.0004041279377393	5.4161476191864944e-05	0.0	0.0	0.0	0.0	0.0	0.0	0.0	0.0
0.1963864558765928	0.30835132049369546	0.2141458251731351	0.11629845074296001	0.0668413990816131	0.04286083354862367	0.026139024776445294	0.01433833640295684	0.007792121207070413	0.003983565707999633	0.0017125999016609301	0.0007667113914978374	0.0003125182302300968	6.667055578242064e-05	4.16690973640129e-06	0.0	0.0	0.0	0.0	0.0	0.0	0.0	0.0	0.0	0.0
0.011534366005024707	0.05494734039898175	0.10700796965209723	0.1516396852070612	0.17073191022078765	0.15558291599420995	0.1252474918057335	0.0904572151140542	0.059140142754937355	0.03632098231369482	0.019766068249505015	0.009716653078881254	0.004721062176596842	0.002063124968803554	0.0006904813403657055	0.0003036454087150392	7.487147064206446e-05	3.327620917425087e-05	2.0797630733906792e-05	0.0	0.0	0.0	0.0	0.0	0.0
0.009121099365398157	0.054401586712945794	0.10920735188109654	0.1627047455550787	0.17272170438304452	0.1587254628259991	0.12844124620301425	0.08633585146233431	0.05425158233781819	0.032217606346851786	0.016229640031167576	0.008754422003975117	0.004320959361314705	0.001658381702799665	0.0005250153129466276	9.583612855374948e-05	0.0001625047397215752	0.00012500364593967325	0.0	0.0	0.0	0.0	0.0	0.0	0.0
0.03744505322805775	0.17025895293848045	0.2345742797025062	0.22082039957500885	0.1483552425991125	0.09138976271327681	0.0534197204224912	0.02409116476740068	0.011378929605633217	0.004379075435928418	0.002129122309951876	0.0013041394970938105	0.0003499927084852399	0.00010416449657298807	0.0	0.0	0.0	0.0	0.0	0.0	0.0	0.0	0.0	0.0	0.0
0.3332291627602702	0.40994037276397866	0.18896541953656595	0.05406036059685571	0.011321257880503852	0.00219591568017134	0.000270843489964207	1.6667291690105045e-05	0.0	0.0	0.0	0.0	0.0	0.0	0.0	0.0	0.0	0.0	0.0	0.0	0.0	0.0	0.0	0.0	0.0
0.018912027199320017	0.06529420097830888	0.12257193570160746	0.16011683041257302	0.17039574010649733	0.1531836704082398	0.11805121538628201	0.08291042723931902	0.050407073156504424	0.02856595251785372	0.015253785322033616	0.007666475004791547	0.00384990375240619	0.0017749556261093472	0.000616651250385407	0.0002583268751614543	8.749781255468613e-05	5.416531253385332e-05	2.499937501562461e-05	4.166562502604102e-06	0.0	0.0	0.0	0.0	0.0
0.04139471688047546	0.14737386114514825	0.20514808238932372	0.19886302066401593	0.15594288429318062	0.11103053339668409	0.06559303808547351	0.037647853159618896	0.019805446497786892	0.010094442638392225	0.004676285978644127	0.0016212791851092385	0.0006376753607241992	0.00012920219727091616	4.167812815190844e-05	0.0	0.0	0.0	0.0	0.0	0.0	0.0	0.0	0.0	0.0
0.10395957174018017	0.2891003546630701	0.3066378606990026	0.21001298766172136	0.06753167823900627	0.018965316282864613	0.003792230714154886	0.0	0.0	0.0	0.0	0.0	0.0	0.0	0.0	0.0	0.0	0.0	0.0	0.0	0.0	0.0	0.0	0.0	0.0
0.32903212366151413	0.4072663639015041	0.19342527394691889	0.05681846589725428	0.011178700887463023	0.0020332486146410565	0.00018749218782550728	5.8330902879046706e-05	0.0	0.0	0.0	0.0	0.0	0.0	0.0	0.0	0.0	0.0	0.0	0.0	0.0	0.0	0.0	0.0	0.0
0.2844394985162215	0.3879330465806409	0.21841135674035544	0.07633956853722783	0.022919375812743822	0.006885398953019239	0.0019839285118868994	0.0006752025607682304	0.00025841085659031044	0.00010836584308625921	2.0839585208896003e-05	2.5007502250675202e-05	0.0	0.0	0.0	0.0	0.0	0.0	0.0	0.0	0.0	0.0	0.0	0.0	0.0
0.011606302230443006	0.058452270852600796	0.11739195640762866	0.15803900983994468	0.16871214204180934	0.15053615617266977	0.12226193749427183	0.08596412294515127	0.05592354671265862	0.03611034735587939	0.018759217137001023	0.009460844352238358	0.004032627623499221	0.0015705584855983535	0.0007457028353371494	0.000312445322068638	0.00011664625357229152	4.16593762758184e-06	0.0	0.0	0.0	0.0	0.0	0.0	0.0
0.0069994382139364555	0.04869228688541645	0.10640644181352864	0.15663011589438422	0.17802376146979879	0.17271800420299202	0.13186991531595266	0.08830860781090698	0.0533447077672125	0.029142131874076695	0.015147416824452259	0.0069994382139364555	0.004423545078129877	0.0011901541790641061	0.00010403445621189737	0.0	0.0	0.0	0.0	0.0	0.0	0.0	0.0	0.0	0.0
0.04406692106447151	0.1558047691256603	0.23323224075586144	0.23117011881155122	0.1727516621952642	0.09103331055973071	0.047699588408791724	0.017230174468014198	0.005469830531069304	0.001516388662078619	2.499541750679042e-05	0.0	0.0	0.0	0.0	0.0	0.0	0.0	0.0	0.0	0.0	0.0	0.0	0.0	0.0
0.18551817317475938	0.27552501209320945	0.18848309452719722	0.11395139363813782	0.07770512585277976	0.05801404480325599	0.041000150122600124	0.026801054194258645	0.01613400944104352	0.008844723190605662	0.004445296992543911	0.002089206185051125	0.0008423545895814915	0.00033360577805207584	0.00018765325015429268	5.8381011159113275e-05	5.8381011159113275e-05	8.340144451301897e-06	0.0	0.0	0.0	0.0	0.0	0.0	0.0
0.23959479739869935	0.40481907620476903	0.23454227113556778	0.08859429714857428	0.023853593463398364	0.006457395364348841	0.001479906619976655	0.0005002501250625312	0.0001584125396031349	0.0	0.0	0.0	0.0	0.0	0.0	0.0	0.0	0.0	0.0	0.0	0.0	0.0	0.0	0.0	0.0
0.3224431463071141	0.4205964950292081	0.19114840709660752	0.051291239239673006	0.011812401563320305	0.0021958150348747093	0.0004999958333680553	1.2499895834201382e-05	0.0	0.0	0.0	0.0	0.0	0.0	0.0	0.0	0.0	0.0	0.0	0.0	0.0	0.0	0.0	0.0	0.0
0.012455161418891988	0.05207918161286037	0.11045237146273415	0.15031303972366147	0.1831074797396041	0.1637106416899163	0.11871844692440547	0.08655506842035339	0.048396605553341306	0.03441361100039857	0.017291915769895045	0.01125116248173243	0.004953002524246047	0.0042804238076258804	0.0013119436694566228	0.0006518201142553474	5.812408662149595e-05	0.0	0.0	0.0	0.0	0.0	0.0	0.0	0.0
0.3289634286047548	0.41308305318453165	0.19290067527317112	0.05300956879996334	0.010343635310829782	0.0014913497548437625	0.00019995750902933126	8.331562876222136e-06	0.0	0.0	0.0	0.0	0.0	0.0	0.0	0.0	0.0	0.0	0.0	0.0	0.0	0.0	0.0	0.0	0.0
0.01208099015761982	0.05757854936405968	0.11355630500122978	0.15813257406797537	0.17321922119717692	0.16012106002559603	0.12177704778619398	0.08504633547467286	0.05409765675480759	0.0327579091299436	0.01724605116703699	0.008341636061213685	0.003605954619165336	0.0014423818476661345	0.0006169725822386934	0.00031265502478312163	5.002480396529946e-05	8.33746732754991e-06	8.33746732754991e-06	0.0	0.0	0.0	0.0	0.0	0.0
0.35404852479781335	0.41643159820167414	0.17827009054128942	0.042137324427814885	0.0077624676563847654	0.0013499943750234374	0.0	0.0	0.0	0.0	0.0	0.0	0.0	0.0	0.0	0.0	0.0	0.0	0.0	0.0	0.0	0.0	0.0	0.0	0.0
0.01388686351875539	0.062230481102949445	0.12518176250255197	0.1614592664502877	0.17621692339101125	0.1622550633095983	0.1160280153826283	0.07363829157830266	0.051730962330893165	0.03159855173304557	0.01595760194324427	0.006791355396211007	0.0024082229564478296	0.00019999083375345296	0.00022915616367583151	0.00018749140664386216	0.0	0.0	0.0	0.0	0.0	0.0	0.0	0.0	0.0
0.3175208174520855	0.39815381795611987	0.20215526757559474	0.06716570233647001	0.013275681800194115	0.0016745604278876796	5.415245164810904e-05	0.0	0.0	0.0	0.0	0.0	0.0	0.0	0.0	0.0	0.0	0.0	0.0	0.0	0.0	0.0	0.0	0.0	0.0
0.20112022437778027	0.338218710077442	0.237419322622124	0.118568176805696	0.05307333474817839	0.026016503751420048	0.01283347689849319	0.006549900336649896	0.0034705316904485475	0.0016811688284666824	0.0005909058753521508	0.00029961424665742855	0.0001290005784219484	2.4967853888119046e-05	4.161308981353174e-06	0.0	0.0	0.0	0.0	0.0	0.0	0.0	0.0	0.0	0.0
0.1648414745776816	0.3401847382874261	0.2865190979445785	0.13966880252974953	0.049018057751518684	0.013584921361404677	0.004285595406507448	0.0015228426395939086	0.0003744695015394857	0.0	0.0	0.0	0.0	0.0	0.0	0.0	0.0	0.0	0.0	0.0	0.0	0.0	0.0	0.0	0.0
0.32354949658141724	0.41049642318806784	0.19688288543375612	0.0557924366458748	0.011638171537071428	0.0013616036109561206	0.00020403234537262968	7.495065748382316e-05	0.0	0.0	0.0	0.0	0.0	0.0	0.0	0.0	0.0	0.0	0.0	0.0	0.0	0.0	0.0	0.0	0.0
0.12571204740454295	0.22248798843222475	0.19502702342307804	0.13871746042329056	0.10436000116677849	0.07776161882180375	0.05530113302524825	0.034815836517666274	0.021018680956925037	0.0128512315763594	0.006263100213770486	0.003104464177817041	0.0015543156219137667	0.0004667113931751793	0.00029169462073448703	0.00020418623451414093	5.833892414689741e-05	4.167066010492672e-06	0.0	0.0	0.0	0.0	0.0	0.0	0.0
0.32330714303568603	0.40028662128496323	0.20026829085394812	0.06082370291370533	0.012743815562535931	0.002203817728859597	0.00025829243703080345	6.24901057332589e-05	4.5826077537723195e-05	0.0	0.0	0.0	0.0	0.0	0.0	0.0	0.0	0.0	0.0	0.0	0.0	0.0	0.0	0.0	0.0
0.13611119212389122	0.22816300512047064	0.19096563993383803	0.13864851239703854	0.1049467329397501	0.07678206127066	0.05314206910343851	0.033151818412862424	0.01934446310053038	0.010199277551173459	0.004862155597311857	0.0021373486044738497	0.0009790973139402626	0.0003666406962840132	0.00013749026110650495	3.333097238945575e-05	1.2499114646045905e-05	1.6665486194727874e-05	0.0	0.0	0.0	0.0	0.0	0.0	0.0
0.31965112021039316	0.4103582010053597	0.1995738872798695	0.056555644329038916	0.01093162222444156	0.0019016944638636439	0.0006033822697160358	0.0002996105063417557	0.00010819268284563401	1.664502813009754e-05	0.0	0.0	0.0	0.0	0.0	0.0	0.0	0.0	0.0	0.0	0.0	0.0	0.0	0.0	0.0
0.08901819879452785	0.21145782097988378	0.21482580677431995	0.1730386067876585	0.11996365243053529	0.08351187548456479	0.05016548148024643	0.02781089259960151	0.015285153351729428	0.00850333047110118	0.0038681817045009294	0.0016173001092094404	0.000691937675589606	0.00018757346627429076	5.001959100647754e-05	4.168299250539795e-06	0.0	0.0	0.0	0.0	0.0	0.0	0.0	0.0	0.0
0.3294194607522469	0.41159411835784016	0.1971783450902288	0.052878946337723595	0.008004133316111182	0.0008666630555706018	5.8333090278790505e-05	0.0	0.0	0.0	0.0	0.0	0.0	0.0	0.0	0.0	0.0	0.0	0.0	0.0	0.0	0.0	0.0	0.0	0.0
0.328078325174461	0.4088074158941777	0.19456306634725548	0.05465264034996355	0.011648786584730756	0.0017789813561087386	0.00032079991667534634	7.499218831371732e-05	3.749609415685866e-05	2.0831163420477035e-05	1.249869805228622e-05	4.166232684095407e-06	0.0	0.0	0.0	0.0	0.0	0.0	0.0	0.0	0.0	0.0	0.0	0.0	0.0
0.009201599048225198	0.060555007841326496	0.0976900325716639	0.14902680194514814	0.16399395989067903	0.14664320508500664	0.12384720020965669	0.09760683547357868	0.06894127532831655	0.03784220006406176	0.021352535223571403	0.010798983331461398	0.007121671596094728	0.003614913911802756	0.0008319709808521879	0.0004201453453303549	0.00028702998839400483	0.00019551318050026415	2.9118984329826576e-05	0.0	0.0	0.0	0.0	0.0	0.0
0.01949254464267136	0.10127883410945622	0.16314394270423685	0.20198754041873182	0.17850826269158582	0.13259424795149335	0.09180722189623675	0.05304269300074491	0.02900993354057687	0.013612321418910764	0.006720849615267773	0.0038785336479440027	0.002567655859207564	0.0016313145815386792	0.0005742893169702493	0.00014565308763738206	4.1615167896394875e-06	0.0	0.0	0.0	0.0	0.0	0.0	0.0	0.0
0.3322754628183503	0.41196143353949316	0.1908206826180213	0.05271443743362279	0.01046208950250932	0.0015451573270027696	0.00020407738281168656	1.249453364153183e-05	4.164844547177277e-06	0.0	0.0	0.0	0.0	0.0	0.0	0.0	0.0	0.0	0.0	0.0	0.0	0.0	0.0	0.0	0.0
0.33342777856482136	0.40968674738956157	0.19208910074250618	0.05261710514254286	0.010500087500729173	0.001508345902882524	0.00015833465278877325	1.250010416753473e-05	0.0	0.0	0.0	0.0	0.0	0.0	0.0	0.0	0.0	0.0	0.0	0.0	0.0	0.0	0.0	0.0	0.0
0.014956837649568377	0.05832750058327501	0.1174674199246742	0.15866746658667466	0.17325767423257674	0.15648851781488518	0.12063793620637936	0.08359580708595807	0.05254474552544745	0.031251041562510413	0.01719411392194114	0.008528313835283139	0.004237076292370763	0.0016040062660400626	0.0005874412558744125	0.00031663500316635006	0.00021664500216645003	0.00010415625104156251	1.6665000166650003e-05	0.0	0.0	0.0	0.0	0.0	0.0
0.3227973577455872	0.414968054710993	0.19468300443985373	0.05489841647993736	0.010895550983348466	0.0016243367291689226	0.0001332789111112962	0.0	0.0	0.0	0.0	0.0	0.0	0.0	0.0	0.0	0.0	0.0	0.0	0.0	0.0	0.0	0.0	0.0	0.0
0.017131440938982768	0.04639140930658453	0.10990177307916424	0.16562057770748356	0.18132023641055522	0.15175643053358862	0.12273786731041372	0.08893282277532673	0.05377507699991676	0.029855156913343877	0.018717223008407557	0.00896112544743195	0.004037292932656289	0.00040372929326562893	0.00045783734287854825	0.0	0.0	0.0	0.0	0.0	0.0	0.0	0.0	0.0	0.0
0.30336877364307496	0.39866182278734147	0.2047136167447131	0.06580482277067676	0.017785425033746062	0.005186894862266069	0.002491376006132618	0.0009540553602079757	0.0005499358408185712	0.00019164430816404754	0.0001458163214291666	4.582798673488093e-05	3.7495625510357126e-05	1.2498541836785708e-05	1.2498541836785708e-05	2.916326428583332e-05	8.332361224523806e-06	0.0	0.0	0.0	0.0	0.0	0.0	0.0	0.0
0.12154558063400961	0.2785693757783507	0.26707373454231936	0.1728594574557147	0.08932862956129134	0.041080257069194596	0.017801583566231138	0.0074221857545680595	0.0028905706586252714	0.0009079890541503013	0.00039151821600976296	0.00010829227251333869	1.6660349617436723e-05	4.165087404359181e-06	0.0	0.0	0.0	0.0	0.0	0.0	0.0	0.0	0.0	0.0	0.0
0.014088084886645678	0.06354005297086603	0.11614861825995702	0.1558476171439042	0.16940266186930522	0.15377792214282146	0.11870138090716773	0.08667732746989155	0.05499058850965302	0.03222394349774291	0.017740242866423468	0.008786833908017258	0.004705745173487915	0.0020821881298619094	0.0007953958656072494	0.00031232821947928637	0.00012909566405143837	4.997251511668582e-05	0.0	0.0	0.0	0.0	0.0	0.0	0.0
0.008317168000133207	0.050802161298110944	0.11448386103086261	0.15828011955408658	0.1736531432900685	0.1449843064447645	0.1294406100921632	0.09298327408357131	0.05328732110595855	0.03257765604056181	0.022270695095451782	0.010427680600767611	0.0037880995396002096	0.0025267872753157446	0.0013029397317525996	0.0005245060900984906	0.00034967072673232704	0.0	0.0	0.0	0.0	0.0	0.0	0.0	0.0
0.33163556403283373	0.41217896126503945	0.18986835693968407	0.053498473673470236	0.010802976857308251	0.0017907787388753078	0.00021655928935236277	8.329203436629338e-06	0.0	0.0	0.0	0.0	0.0	0.0	0.0	0.0	0.0	0.0	0.0	0.0	0.0	0.0	0.0	0.0	0.0
0.020655513827244794	0.08935039845447959	0.15525152178800722	0.19130394957073504	0.18296013789772586	0.1415616750909742	0.09692394807184672	0.06185412485739743	0.03226773476338382	0.014822340097760827	0.006620090099842616	0.0036889307097236214	0.0017611937812788848	0.000778589213000358	0.00014572525377012048	2.08178933957315e-05	3.33086294331704e-05	0.0	0.0	0.0	0.0	0.0	0.0	0.0	0.0
0.15377923191554901	0.2775751975157555	0.21714245277521083	0.13686655510876894	0.08583297951164282	0.053135692699617876	0.034095923141603604	0.020097072021445755	0.010764504608007193	0.0056736348726658175	0.0026765570235686873	0.0013070589508562484	0.0006452042591806322	0.0002622443117959989	9.157737872241231e-05	2.081304061873007e-05	2.4975648742476084e-05	8.32521624749203e-06	0.0	0.0	0.0	0.0	0.0	0.0	0.0
0.014401766372271288	0.0558281953007832	0.1088610231628062	0.15297033827695383	0.16952174637560408	0.1569821696383936	0.12805365772371272	0.08778953507748709	0.05557823696050658	0.033419430094984166	0.018442759540076653	0.009948341943009498	0.004111814697550408	0.002291284785869022	0.0009373437760373272	0.0005457423762706215	0.00019996667222129644	9.581736377270455e-05	2.0829861689718382e-05	0.0	0.0	0.0	0.0	0.0	0.0
0.34041790796025084	0.4147705256140497	0.1842503281181642	0.047869836045082395	0.009653965542384534	0.0020999562509114392	0.0006999854169704798	0.00023749505218641277	0.0	0.0	0.0	0.0	0.0	0.0	0.0	0.0	0.0	0.0	0.0	0.0	0.0	0.0	0.0	0.0	0.0
0.3303859625740834	0.41293455670738566	0.19112790034193944	0.05350664928509252	0.010449769055522468	0.0013785865115097397	0.00017909129907830456	2.915439752437516e-05	8.329827864107188e-06	0.0	0.0	0.0	0.0	0.0	0.0	0.0	0.0	0.0	0.0	0.0	0.0	0.0	0.0	0.0	0.0
0.01119894049443593	0.05222979276337709	0.10974045445458785	0.15412807356566935	0.16891284067435197	0.15678933164523223	0.1251915772639435	0.09033700939561538	0.0596221763177184	0.035391817151995734	0.01924518558006264	0.009678816552275605	0.004560371826480975	0.0018616312387552477	0.0007371559938695276	0.00024571866462317585	8.745918571333378e-05	2.9153061904444594e-05	1.249416938761911e-05	0.0	0.0	0.0	0.0	0.0	0.0
0.2801103866868987	0.37673625585699755	0.21279034866852312	0.08438245151823381	0.030744026279368362	0.010129896116456287	0.003426656217171633	0.0011005319237631522	0.00041686815294058796	7.503626752930583e-05	8.754231211752347e-05	0.0	0.0	0.0	0.0	0.0	0.0	0.0	0.0	0.0	0.0	0.0	0.0	0.0	0.0
0.31688617964091814	0.40594414189940875	0.20570330956954347	0.0581539243586485	0.011124953646026475	0.0020833246528139467	0.00010416623264069733	0.0	0.0	0.0	0.0	0.0	0.0	0.0	0.0	0.0	0.0	0.0	0.0	0.0	0.0	0.0	0.0	0.0	0.0
0.01349448388494484	0.06411442189114422	0.1252916375029164	0.1543762290437623	0.15877578908775788	0.14964336899643368	0.12159200746592007	0.08858697463586974	0.05684014931840149	0.03082608405826084	0.01896060393960604	0.008657467586574676	0.00434956504349565	0.002191447521914475	0.0012790387627903876	0.0008624137586241376	0.00015831750158317503	0.0	0.0	0.0	0.0	0.0	0.0	0.0	0.0
0.16929089568220926	0.2637173082451762	0.19541513372526634	0.12202977413158783	0.08436003949884795	0.060881557621236045	0.041665451424333456	0.02742420012749628	0.016795343469148818	0.009345560754477995	0.004862358181219714	0.0024874274500327072	0.0010416362856083363	0.0004541534205252347	0.00014166253484273374	6.666472227893353e-05	8.333090284866692e-06	1.2499635427300036e-05	0.0	0.0	0.0	0.0	0.0	0.0	0.0
0.015526087825681349	0.053620810288532016	0.12021473312454188	0.16778420070633704	0.1683506030519091	0.15692260278536682	0.13557423202505497	0.07561054841074165	0.053724928366762174	0.026029519557539814	0.014468248150862931	0.007887985606716866	0.003519191044179383	0.000595555407476511	7.080029319650829e-05	9.995335510095288e-05	0.0	0.0	0.0	0.0	0.0	0.0	0.0	0.0	0.0
0.23271792435927885	0.36957038037024537	0.25664679191510104	0.09979458590100958	0.02954963062961713	0.008820723074294904	0.001237484531443357	0.000999987500156248	0.0006374920313496082	2.49996875039062e-05	0.0	0.0	0.0	0.0	0.0	0.0	0.0	0.0	0.0	0.0	0.0	0.0	0.0	0.0	0.0
0.011774996355457442	0.06565174833912989	0.1357519211945769	0.16658266863819063	0.17007309911073162	0.15054251619218192	0.12788387446112834	0.07519003686194473	0.04512151946185726	0.02348334964700002	0.01594435304163109	0.008455338734198304	0.0021492388112543475	0.0005747964262656976	0.0007164129370847824	8.330382989357935e-05	2.0825957473394838e-05	0.0	0.0	0.0	0.0	0.0	0.0	0.0	0.0
0.14465364357069513	0.3024523274037922	0.26386527373028973	0.14418803809650504	0.0752534847659709	0.038562110523099435	0.01892353677243948	0.0095615409878319	0.0018541075132926207	0.0006693078691482329	1.6628766935359825e-05	0.0	0.0	0.0	0.0	0.0	0.0	0.0	0.0	0.0	0.0	0.0	0.0	0.0	0.0
0.08761851598820256	0.201547997933781	0.2060511889090697	0.17407061803275956	0.12630596704047456	0.08359438788262544	0.05558379017879459	0.03239714728475497	0.017554529851865428	0.008319030876643393	0.003720027327412394	0.0019537433556062853	0.0006665222535117392	0.00020412244013797012	0.0002457800809824538	0.00011247563028010598	5.4154933097828805e-05	0.0	0.0	0.0	0.0	0.0	0.0	0.0	0.0
0.16811170522879082	0.3265204137724252	0.27127579831092896	0.13714956773774423	0.06276547898655739	0.023024836340012993	0.00875768327419919	0.001998900604667433	0.00037062948711541986	2.498625755834291e-05	0.0	0.0	0.0	0.0	0.0	0.0	0.0	0.0	0.0	0.0	0.0	0.0	0.0	0.0	0.0
0.17732862920001996	0.27705986120587794	0.20034032851270614	0.12362079581953436	0.08168300354474196	0.05451912995723011	0.0359841235500674	0.0218842050957746	0.013005708199504069	0.00741816305813044	0.003981593968946063	0.002005358717901779	0.0008154570720098521	0.0002371482301253141	8.737040057248414e-05	2.9123466857494716e-05	0.0	0.0	0.0	0.0	0.0	0.0	0.0	0.0	0.0
0.14336905615093584	0.23578726312105203	0.19095318255304256	0.13562309371822864	0.10122668711145186	0.07364706078434641	0.04983833063884398	0.031225520425340422	0.01866697778296305	0.010412673544559076	0.005154252570876181	0.0024417073617893632	0.0010000166669444492	0.00047917465291088184	0.0001541692361539359	2.083368056134269e-05	0.0	0.0	0.0	0.0	0.0	0.0	0.0	0.0	0.0
0.2837613176611764	0.40392748363548486	0.2175115937016929	0.07334136107766218	0.016979095920433666	0.0037249844792313367	0.0006874971354286024	6.666638889004629e-05	0.0	0.0	0.0	0.0	0.0	0.0	0.0	0.0	0.0	0.0	0.0	0.0	0.0	0.0	0.0	0.0	0.0
0.3255664724951457	0.4140020167170846	0.19080060334841703	0.05489303899264148	0.012083635424218938	0.002166720834687534	0.000287507187679692	0.00010000250006250156	5.000125003125078e-05	2.500062501562539e-05	2.500062501562539e-05	0.0	0.0	0.0	0.0	0.0	0.0	0.0	0.0	0.0	0.0	0.0	0.0	0.0	0.0
0.3224829926315264	0.40610186124648623	0.1966908401390529	0.059139069543088105	0.012296036326741071	0.00231616240581494	0.0005031519768466925	0.00018712263601736498	8.316561600771777e-05	7.484905440694599e-05	4.1582808003858885e-05	7.069077360656011e-05	1.2474842401157665e-05	0.0	0.0	0.0	0.0	0.0	0.0	0.0	0.0	0.0	0.0	0.0	0.0
0.020520063830939673	0.07294309796715956	0.17476011316242307	0.20005499793757733	0.18550554354211718	0.1567732876683791	0.09364648825669038	0.05216471049002329	0.026253182172335205	0.010228783087300892	0.004712323287876704	0.0016207725543625447	0.0007708044281672771	4.583161464778404e-05	0.0	0.0	0.0	0.0	0.0	0.0	0.0	0.0	0.0	0.0	0.0
0.28759994500160413	0.39634677321911443	0.21969359227022545	0.07428116679930169	0.01634952313890845	0.004191544413287946	0.0010624690113205033	0.00034998979196440105	4.58319965667668e-05	7.916435770623357e-05	0.0	0.0	0.0	0.0	0.0	0.0	0.0	0.0	0.0	0.0	0.0	0.0	0.0	0.0	0.0
0.3317861562371098	0.41331294503910304	0.1900611232172395	0.052494302249517726	0.010491360668647164	0.001641618786118738	0.00015416217027003378	3.3332361139466766e-05	1.2499635427300036e-05	1.2499635427300036e-05	0.0	0.0	0.0	0.0	0.0	0.0	0.0	0.0	0.0	0.0	0.0	0.0	0.0	0.0	0.0
0.19971357679305923	0.35145542955154785	0.2512114702502873	0.13008526086160097	0.0467560906562755	0.01419626650680255	0.004654377112787464	0.0006994055053204776	0.000865930625634877	0.00016236199230653945	0.0001998301443772793	0.0	0.0	0.0	0.0	0.0	0.0	0.0	0.0	0.0	0.0	0.0	0.0	0.0	0.0
0.28355611076410575	0.41489069331667705	0.2127378721632313	0.06865708931917551	0.01553195919217156	0.003447845096814491	0.0008161565688111597	6.66250260254008e-05	0.00020403914220278992	9.160941078492609e-05	0.0	0.0	0.0	0.0	0.0	0.0	0.0	0.0	0.0	0.0	0.0	0.0	0.0	0.0	0.0
0.06307801754801992	0.1489127133698605	0.1806056521431632	0.17400746352483057	0.14815138391389904	0.11057166273521128	0.07816731774896098	0.04733555491764745	0.02566470717937837	0.01345015372198578	0.006356892943765627	0.0022881486381355334	0.0007654897262126147	0.00031618053908781914	0.00020385324230662023	6.656432401848824e-05	4.160270251155515e-05	8.32054050231103e-06	8.32054050231103e-06	0.0	0.0	0.0	0.0	0.0	0.0
0.10356938999137547	0.27213525934011906	0.2819013970076621	0.185881598080104	0.09552399245040893	0.04124359930503765	0.01393674509297413	0.004570585759938003	0.0008041231099982085	0.00033748171974018075	9.582814264227354e-05	0.0	0.0	0.0	0.0	0.0	0.0	0.0	0.0	0.0	0.0	0.0	0.0	0.0	0.0
0.16555993434591704	0.3245961190771769	0.26794864317672445	0.14642193579563917	0.06231722253234797	0.022345717070894746	0.00781516875932113	0.002041275422210743	0.0007290269365038367	0.00015413712371795406	2.916107746015347e-05	1.2497604625780059e-05	2.4995209251560117e-05	4.165868208593353e-06	0.0	0.0	0.0	0.0	0.0	0.0	0.0	0.0	0.0	0.0	0.0
0.09478365414616086	0.2507914584884703	0.2971973425299215	0.20188119594473727	0.1019764621701563	0.0366878970292746	0.011702353366974652	0.00408521543063246	0.000786258366995453	0.00010816252667662317	0.0	0.0	0.0	0.0	0.0	0.0	0.0	0.0	0.0	0.0	0.0	0.0	0.0	0.0	0.0
0.019809908290550883	0.06657380337727657	0.1382439663189854	0.174973621543171	0.17100329887104376	0.14615541811418015	0.10864587807939811	0.07427672982204446	0.04553359551920727	0.025890507508997868	0.016244124798251724	0.007948986358271576	0.003169585326488141	0.0011385484133306085	0.0002710829555549068	0.00010009216820488867	2.085253504268514e-05	0.0	0.0	0.0	0.0	0.0	0.0	0.0	0.0
0.3194895098778339	0.40449761124277855	0.19604053598130647	0.05916287283980957	0.013911855483312021	0.003815347192429285	0.0015702902746133629	0.0007830625242103772	0.0004040269406830138	0.00020826130963041948	8.746975004477618e-05	2.499135715565034e-05	4.1652261926083896e-06	0.0	0.0	0.0	0.0	0.0	0.0	0.0	0.0	0.0	0.0	0.0	0.0
0.34557243516066166	0.385675378541802	0.20103942831442706	0.062070028151183516	0.004809854579981011	0.0008328752519447637	0.0	0.0	0.0	0.0	0.0	0.0	0.0	0.0	0.0	0.0	0.0	0.0	0.0	0.0	0.0	0.0	0.0	0.0	0.0
0.010998026102092998	0.05536908559387675	0.11740111770927898	0.16077689956440988	0.16880158578127213	0.15858645589545836	0.12301881449524016	0.08480681619429152	0.05539823598490842	0.03230696194624668	0.017123772560320487	0.0086909808690148	0.004110205135466031	0.0017115443877168581	0.0005996651869372933	0.00018323102934195075	4.997209891144111e-05	3.331473260762741e-05	3.331473260762741e-05	0.0	0.0	0.0	0.0	0.0	0.0
0.2131809095452274	0.3251415958687323	0.2175745460603032	0.10935365650508079	0.057983508245877065	0.03355405630518074	0.019523571547559553	0.011086123604864235	0.006346826586706647	0.003352490421455939	0.0016033649841745794	0.0007288022655338997	0.000370648009328669	9.995002498750625e-05	4.9975012493753125e-05	3.748125937031484e-05	8.329168748958854e-06	4.164584374479427e-06	0.0	0.0	0.0	0.0	0.0	0.0	0.0
0.017485036923499838	0.0713021312752248	0.13534451520465157	0.17510860465406866	0.17651640419674205	0.14896851610431044	0.11111620177349421	0.07322640165603875	0.04415409157361167	0.023911766788426055	0.0118871594520411	0.005885268502359522	0.0029405517074775813	0.0013203327071818602	0.0005372962751623343	0.0001499431465569305	8.746683549154279e-05	3.3320699234873446e-05	2.4990524426155083e-05	0.0	0.0	0.0	0.0	0.0	0.0
0.3282861696063379	0.4145414903488077	0.18981995814141212	0.0552733082847549	0.010785035762879005	0.0012274635609758127	5.8252507978513146e-05	8.321786854073306e-06	0.0	0.0	0.0	0.0	0.0	0.0	0.0	0.0	0.0	0.0	0.0	0.0	0.0	0.0	0.0	0.0	0.0
0.32946799113318553	0.4135860597676628	0.19154485908098468	0.05298004966749446	0.010746012433540559	0.0014333572226203771	0.00021250354172569542	2.9167152785879763e-05	0.0	0.0	0.0	0.0	0.0	0.0	0.0	0.0	0.0	0.0	0.0	0.0	0.0	0.0	0.0	0.0	0.0
0.09487721283109277	0.18777452415812593	0.1839145481165979	0.1512336949287901	0.12449254625316118	0.09578397444429655	0.06601058165845868	0.04305869825635565	0.026433348861972582	0.014341807533608412	0.006588579795021962	0.003327565553041395	0.001380939704512179	0.0005365699454279249	0.00017469719153467324	5.407294023692267e-05	1.2478370823905231e-05	4.159456941301744e-06	0.0	0.0	0.0	0.0	0.0	0.0	0.0
0.2587551556055493	0.35788443111277757	0.20648668916385451	0.08930966962463026	0.03970337041203183	0.02048493938257718	0.012310961129858768	0.007232429279673374	0.0040578261050701996	0.001953922426363371	0.0010082073074199058	0.0004624421947256593	0.00020830729492146816	7.91567720701579e-05	3.33291671874349e-05	2.0830729492146816e-05	8.332291796858726e-06	0.0	0.0	0.0	0.0	0.0	0.0	0.0	0.0
0.018560848495931242	0.07235239844730565	0.13289334785174595	0.17990640611103262	0.17793228989169374	0.14478376154338485	0.109852294546452	0.07252279584729068	0.045255055815538583	0.024375140266152426	0.012002626613580257	0.005415312492207436	0.0023689394632066298	0.0010888809462458544	0.00041560341459765434	0.00013714912681722592	0.00011221292194136668	2.493620487585926e-05	0.0	0.0	0.0	0.0	0.0	0.0	0.0
0.015176011734115608	0.059149776651776786	0.11754116941129408	0.15845223014867657	0.1646776451763451	0.1513267551170078	0.12598756583772253	0.08678911927461831	0.06080405360357357	0.0314479298619908	0.01605107007133809	0.006912960864057604	0.003291886125741716	0.001345923061537436	0.0005667044469631309	0.0003666911127408494	0.00011250750050003333	0.0	0.0	0.0	0.0	0.0	0.0	0.0	0.0
0.3301083591331269	0.4126094410599554	0.19051066946303138	0.05387579480009321	0.010569592862611938	0.0017019541263024734	0.00031625553447185326	8.738639768301208e-05	7.490262658543893e-05	3.329005626019508e-05	6.241885548786578e-05	2.9128799227670695e-05	1.2483771097573155e-05	8.32251406504877e-06	0.0	0.0	0.0	0.0	0.0	0.0	0.0	0.0	0.0	0.0	0.0
0.13711907895832987	0.21421549842549859	0.1649311051500358	0.1256060580816075	0.10397124243989403	0.08438161248937837	0.06422132991219447	0.04499825055399124	0.02820356886985788	0.016244855795664707	0.008472317099585132	0.004290308069111448	0.0018993985238007964	0.0009455339142604842	0.00038737733051200454	7.49762575184525e-05	3.332278111931222e-05	4.165347639914028e-06	0.0	0.0	0.0	0.0	0.0	0.0	0.0
0.012397521329741541	0.05229226958458087	0.11312477586048723	0.15249409939701258	0.1676146551796035	0.15649316530862448	0.12579751966172656	0.09175750398238576	0.0606990650776044	0.034306898075944725	0.01829812431715637	0.008807119087929409	0.0036487827660692394	0.0016054644170704652	0.00046704419405686266	0.00015846142298357838	2.9190262128553916e-05	8.340074893872547e-06	0.0	0.0	0.0	0.0	0.0	0.0	0.0
0.13729411715686887	0.3195376724457611	0.2965879593171752	0.14249405215768135	0.0705241184485194	0.02584134364987104	0.006933246667749986	0.0006916580209414049	9.583213543164044e-05	0.0	0.0	0.0	0.0	0.0	0.0	0.0	0.0	0.0	0.0	0.0	0.0	0.0	0.0	0.0	0.0
0.02252638769712672	0.07932970667377559	0.14441797112556962	0.17258845189399935	0.17513350050401127	0.14269350283662538	0.10397210859984839	0.06883294317585412	0.04360322233977857	0.02395094845755892	0.013158442813465848	0.005831535276623041	0.0021784949640527504	0.001128818614260603	0.00038738055766138777	0.00017494605829869125	8.747302914934562e-05	4.165382340445029e-06	0.0	0.0	0.0	0.0	0.0	0.0	0.0
0.26351140203582485	0.37200261665576395	0.21666576389265044	0.08952046033141528	0.03308319548668547	0.013454110607872468	0.006387473385527561	0.0031416535764434315	0.0015083270486372974	0.00044583147570218456	0.00020416581597576677	6.249973958441839e-05	1.2499947916883679e-05	0.0	0.0	0.0	0.0	0.0	0.0	0.0	0.0	0.0	0.0	0.0	0.0
0.0128	0.052833333333333336	0.11152083333333333	0.15249166666666666	0.1665375	0.16441666666666666	0.12739583333333335	0.09178333333333333	0.05959166666666667	0.03336666666666667	0.015658333333333333	0.006395833333333333	0.002979166666666667	0.0012166666666666667	0.0006958333333333334	0.00022083333333333333	7.083333333333334e-05	2.5e-05	0.0	0.0	0.0	0.0	0.0	0.0	0.0
0.32825924075924073	0.41280386280386283	0.19382700632700633	0.05340492840492841	0.009948384948384948	0.0015318015318015318	0.00020396270396270396	2.0812520812520813e-05	0.0	0.0	0.0	0.0	0.0	0.0	0.0	0.0	0.0	0.0	0.0	0.0	0.0	0.0	0.0	0.0	0.0
0.011767255029418137	0.058782105771955265	0.11931429904828575	0.15563694851409238	0.17236278480590697	0.15214510725536276	0.12218527593046319	0.0860876377152191	0.05559861326399653	0.031747420704368555	0.017684217544210543	0.009029618147574045	0.004408553761021385	0.0020834375052085938	0.0008750437521876093	0.00024167875060419688	2.5001250062503124e-05	1.6667500041668752e-05	8.333750020834376e-06	0.0	0.0	0.0	0.0	0.0	0.0
0.33258329763385225	0.4075314120773771	0.1882229144917711	0.0570928283555086	0.011866091593084145	0.00218356049294398	0.00048246288986952704	3.743246559332538e-05	0.0	0.0	0.0	0.0	0.0	0.0	0.0	0.0	0.0	0.0	0.0	0.0	0.0	0.0	0.0	0.0	0.0
0.08007298297064018	0.21832405771986538	0.2954643916419502	0.23473689472456427	0.11187806178558336	0.041519478788282736	0.013980071316692771	0.0029493118272403106	0.0010747492251807912	0.0	0.0	0.0	0.0	0.0	0.0	0.0	0.0	0.0	0.0	0.0	0.0	0.0	0.0	0.0	0.0
0.22028314264174834	0.42416000599772585	0.24303285004435818	0.08740852426788176	0.0208462624588177	0.003690267440262234	0.0005456264499710526	3.3320699234873446e-05	0.0	0.0	0.0	0.0	0.0	0.0	0.0	0.0	0.0	0.0	0.0	0.0	0.0	0.0	0.0	0.0	0.0
0.33167242291556437	0.4084381470572306	0.1927933708010282	0.054030971257639705	0.010673710260010249	0.0016914622816409685	0.0003582900399535056	0.0001583142037003862	8.332326510546642e-05	6.249244882909982e-05	2.916314278691325e-05	4.166163255273321e-06	4.166163255273321e-06	0.0	0.0	0.0	0.0	0.0	0.0	0.0	0.0	0.0	0.0	0.0	0.0
0.3257534417761856	0.41353800012496617	0.19085247745402287	0.0549601149688626	0.012342490575469144	0.00211192801949472	0.0003832295419990419	4.582092349988545e-05	8.331076999979172e-06	4.165538499989586e-06	0.0	0.0	0.0	0.0	0.0	0.0	0.0	0.0	0.0	0.0	0.0	0.0	0.0	0.0	0.0
0.012879270368936565	0.05558400039961537	0.11682921854381824	0.1578980231527155	0.1746152661396739	0.1533107717155571	0.12696113324258734	0.0859880698161353	0.05592950118843946	0.030816172767045052	0.01613447057207438	0.007438673609983724	0.0030096032568652674	0.0016983653233762503	0.0007451161590302667	0.00011655448297680149	4.578926116945773e-05	0.0	0.0	0.0	0.0	0.0	0.0	0.0	0.0
0.09228179530341162	0.1867510541490975	0.18158030699488342	0.1541807636539391	0.12200629989500175	0.09540674322094632	0.06777387043549274	0.044465925567907204	0.026528724521257978	0.014874752087465208	0.007645705904901585	0.00395410076498725	0.0014708088198530024	0.0005416576390393493	0.00031249479175347075	0.00014166430559490675	4.1665972233796103e-05	2.4999583340277662e-05	4.16659722337961e-06	1.2499791670138831e-05	0.0	0.0	0.0	0.0	0.0
0.01829955540398348	0.0693262020520456	0.12943192357440225	0.18073306355352411	0.16847236143285518	0.14275732710039385	0.11052931464006022	0.07150135375120091	0.04704233435783117	0.028297767038341727	0.016398897035887924	0.009145618712127199	0.00474540743544208	0.0015720981687967627	0.0011146092836971757	0.0001913135337689182	0.00039094504726691983	4.99078783745004e-05	0.0	0.0	0.0	0.0	0.0	0.0	0.0
0.32071438393552876	0.4125292208198081	0.19493047424192547	0.058179121021072325	0.01118829250405237	0.0020584791422725776	0.000370859602555181	2.5001770958776247e-05	4.166961826462708e-06	0.0	0.0	0.0	0.0	0.0	0.0	0.0	0.0	0.0	0.0	0.0	0.0	0.0	0.0	0.0	0.0
0.11346137821848179	0.22714773768852595	0.21033663861344887	0.14792933922173152	0.11237396883593034	0.07617281893175569	0.046671110740771606	0.029485042913090575	0.017373552203983	0.009674193817181901	0.005195400383301392	0.0021831514040496626	0.0012290642446462796	0.00044162986417798516	0.00024164652945587867	8.332638946754438e-05	0.0	0.0	0.0	0.0	0.0	0.0	0.0	0.0	0.0
0.11911847335234012	0.27603687594947246	0.26257673818492083	0.1684306911118973	0.09576093063908601	0.04857553118431732	0.020269285996711964	0.0064303997669240215	0.0018479595446694275	0.0005535554491915177	0.00019145526814142718	0.0001664828418621106	4.162071046552765e-05	0.0	0.0	0.0	0.0	0.0	0.0	0.0	0.0	0.0	0.0	0.0	0.0
0.07119661606867782	0.17202761101443	0.1863701841011849	0.16897174783716495	0.13438720367702772	0.0989949790585943	0.06870696187248641	0.043947808854509274	0.027015662339608816	0.014667310590605926	0.007477289191237083	0.003713664787629999	0.0016569939299066589	0.0005287392690908183	0.00022065497056545958	8.326602662847532e-05	2.914310931996636e-05	4.163301331423766e-06	0.0	0.0	0.0	0.0	0.0	0.0	0.0
0.25629614814074037	0.3773897028184743	0.23313248995783123	0.09667983399169959	0.027834725069586813	0.007046185642615464	0.0014334050035835124	0.00015834125039585313	2.9168125072920312e-05	0.0	0.0	0.0	0.0	0.0	0.0	0.0	0.0	0.0	0.0	0.0	0.0	0.0	0.0	0.0	0.0
0.32659438828656906	0.40462003850032086	0.19617246810390088	0.05668380569838082	0.012912607605063376	0.002454187118225985	0.00038333652780439835	0.00010000083334027784	7.500062500520837e-05	4.166701389178243e-06	0.0	0.0	0.0	0.0	0.0	0.0	0.0	0.0	0.0	0.0	0.0	0.0	0.0	0.0	0.0
0.3277548232314818	0.4130902002599047	0.19287094731931625	0.05358035387024757	0.01077938089367232	0.0016743860584452366	0.00022075239079004364	2.499083669321249e-05	4.1651394488687484e-06	0.0	0.0	0.0	0.0	0.0	0.0	0.0	0.0	0.0	0.0	0.0	0.0	0.0	0.0	0.0	0.0
0.22147083333333334	0.37925416666666667	0.2418875	0.10654166666666667	0.036366666666666665	0.010508333333333333	0.0031875	0.0006916666666666667	9.166666666666667e-05	0.0	0.0	0.0	0.0	0.0	0.0	0.0	0.0	0.0	0.0	0.0	0.0	0.0	0.0	0.0	0.0
0.310639361679965	0.41719547509426885	0.19821670381867043	0.05686548196912564	0.01298722943272015	0.0028082748276077583	0.0006916522572446407	0.0002666611112268494	0.00014166371533926378	9.583133684714902e-05	5.8332118080873316e-05	3.333263890335618e-05	0.0	0.0	0.0	0.0	0.0	0.0	0.0	0.0	0.0	0.0	0.0	0.0	0.0
0.28694619758795226	0.38556104063821367	0.22324147555666646	0.0769730675498344	0.019629652773438314	0.00510737570038951	0.002091274552688038	0.0004332520985648524	1.6663542252494324e-05	0.0	0.0	0.0	0.0	0.0	0.0	0.0	0.0	0.0	0.0	0.0	0.0	0.0	0.0	0.0	0.0
0.008568905329634165	0.043315254067834735	0.10563039982670566	0.15081606638506337	0.17485649062294317	0.15399035217076157	0.1278587317853483	0.09420380414406758	0.0637023336415973	0.03620435402034542	0.021495163588192655	0.011888991643546868	0.004923892124272039	0.001807926549859615	0.00042490439651078507	0.0001749606338573821	0.00013746906945937164	0.0	0.0	0.0	0.0	0.0	0.0	0.0	0.0
0.15409410059718648	0.26473601359286375	0.20769929120545047	0.13584951233935516	0.09121461232852753	0.05830272440302175	0.03927521384606415	0.023096207824225615	0.012526756786020672	0.006713142266976504	0.0033649000941172553	0.0017116014092601385	0.0009495015117063542	0.00032482946453112115	0.00010411200786253884	2.498688188700932e-05	1.249344094350466e-05	0.0	0.0	0.0	0.0	0.0	0.0	0.0	0.0
0.18751586631098385	0.38012143710282204	0.2528913100474845	0.10719175659310247	0.04326040725959158	0.01668407625817245	0.0065712537819042904	0.0033917491021228604	0.001585590684550687	0.000670026509744516	0.00011652634952078539	0.0	0.0	0.0	0.0	0.0	0.0	0.0	0.0	0.0	0.0	0.0	0.0	0.0	0.0
0.3268046563174429	0.41171495471173	0.19448957994817057	0.053766800823271586	0.010803356414935546	0.0018873584481163912	0.0003291419810180903	9.999250056245782e-05	5.8328958661433726e-05	2.0831770950512046e-05	1.6665416760409637e-05	8.332708380204819e-06	0.0	0.0	0.0	0.0	0.0	0.0	0.0	0.0	0.0	0.0	0.0	0.0	0.0
0.044338091472803695	0.12616837987431853	0.16727704024303966	0.17158433559449	0.15140455283199467	0.11923509093179076	0.08615423030504807	0.05767197969120646	0.03650588871779933	0.020092388364060094	0.010220982978900495	0.005289441924341421	0.0021682134087977027	0.0010986724374713887	0.00045361854425902037	0.00017062715884972324	0.00012068750260102377	2.0808190103624785e-05	1.2484914062174873e-05	1.2484914062174873e-05	0.0	0.0	0.0	0.0	0.0
0.3373758224745194	0.40996999346598356	0.18658154410877265	0.05235120546360303	0.011207710971737258	0.001814542140244131	0.0003454288936703277	8.323587799285004e-05	5.4103320695352523e-05	5.4103320695352523e-05	0.00011653022918999005	2.080896949821251e-05	2.497076339785501e-05	0.0	0.0	0.0	0.0	0.0	0.0	0.0	0.0	0.0	0.0	0.0	0.0
0.32482156093579523	0.4135580374617928	0.19214784832054901	0.05597198277657014	0.010835436290799458	0.001819786955833729	0.0005080412096377916	0.0001873922494565625	8.328544420291665e-05	1.665708884058333e-05	1.665708884058333e-05	8.328544420291665e-06	8.328544420291665e-06	1.665708884058333e-05	0.0	0.0	0.0	0.0	0.0	0.0	0.0	0.0	0.0	0.0	0.0
0.32195	0.41055416666666666	0.19821666666666668	0.0560125	0.0116	0.0014291666666666667	0.00019166666666666667	4.5833333333333334e-05	0.0	0.0	0.0	0.0	0.0	0.0	0.0	0.0	0.0	0.0	0.0	0.0	0.0	0.0	0.0	0.0	0.0
0.01124956804489835	0.057217917705787574	0.10334864085067053	0.14756002614629435	0.16248173298305071	0.15080333240350227	0.13307547868952108	0.09311494793639956	0.06496604728815465	0.03451061048266559	0.019572249955243207	0.009463459720967413	0.0065240833184144024	0.003314084442538522	0.0018110888599299712	0.0008035405746355964	0.00018319059732624997	0.0	0.0	0.0	0.0	0.0	0.0	0.0	0.0
0.013319522959746088	0.05595281178374286	0.11195970033153216	0.1541853335496404	0.1666812257954484	0.15602394352721932	0.12700967974076433	0.08998373537327527	0.05771238649079239	0.03229630738896584	0.018103236702315735	0.009180570634653223	0.004571566437464382	0.0017970124667739883	0.0007737137009721338	0.0003743775972445809	7.487551944891618e-05	0.0	0.0	0.0	0.0	0.0	0.0	0.0	0.0
0.010772531294911583	0.06081522984316094	0.13358605319614256	0.15374393368186456	0.17547228760075817	0.15436462477348942	0.1219928766324384	0.08804232363416717	0.04873883068463477	0.02668555122784362	0.012938701547562017	0.008164795567682405	0.003615838037116494	0.0007248338922330299	0.0002791027056299598	6.248568036491638e-05	0.0	0.0	0.0	0.0	0.0	0.0	0.0	0.0	0.0
0.2478733597167257	0.4083315975838367	0.238571131014372	0.07454280358258696	0.023274317850447823	0.005752968131639242	0.0016204957300562383	3.33263903353468e-05	0.0	0.0	0.0	0.0	0.0	0.0	0.0	0.0	0.0	0.0	0.0	0.0	0.0	0.0	0.0	0.0	0.0
0.33861982601170737	0.4122424186952126	0.1859369864495488	0.05284551154305399	0.008641168908433564	0.001522709590990219	0.0001913788010534155	0.0	0.0	0.0	0.0	0.0	0.0	0.0	0.0	0.0	0.0	0.0	0.0	0.0	0.0	0.0	0.0	0.0	0.0
0.010652302513726765	0.05582356420959665	0.11405087443030804	0.15711000574899392	0.17833962389915098	0.16024695678256304	0.12464485381724864	0.08283550378683731	0.05124103281925663	0.0323443397405454	0.016592929570658468	0.008473517134501462	0.004624190766615842	0.001982986310728956	0.0007831962739853859	0.00019163313086876464	6.24890644137276e-05	0.0	0.0	0.0	0.0	0.0	0.0	0.0	0.0
0.32970306517400705	0.4090842808277678	0.19438044488144687	0.054299867927122436	0.010582495552435432	0.0016956990904886697	0.00018748515742503718	3.7497031485007435e-05	1.2499010495002479e-05	4.166336831667493e-06	8.332673663334986e-06	0.0	4.166336831667493e-06	0.0	0.0	0.0	0.0	0.0	0.0	0.0	0.0	0.0	0.0	0.0	0.0
0.19534918604505813	0.33355694351273535	0.24219899083753818	0.12210782455073103	0.05742892737946925	0.02756655180603414	0.012429114878688006	0.006108307882050491	0.0021166578472589697	0.0007708301215411603	0.0002999987500052083	6.249973958441839e-05	4.166649305627893e-06	0.0	0.0	0.0	0.0	0.0	0.0	0.0	0.0	0.0	0.0	0.0	0.0
0.012135548968332828	0.057900579130514315	0.11879866795824273	0.16216070144221376	0.1699475747610515	0.15478125662590997	0.12093558887969634	0.08495300021202912	0.054246194908806694	0.031850099570537097	0.01678771727787871	0.00860173032390566	0.003937089713261798	0.0018375856951021274	0.00073170833108139	0.00027854805785484737	9.562097508449983e-05	1.662973479730432e-05	4.15743369932608e-06	0.0	0.0	0.0	0.0	0.0	0.0
0.014853300224153591	0.09096969343454965	0.15486596615197445	0.2014757472480772	0.18928479172048296	0.14021682068546001	0.10103577291324672	0.06050063746281467	0.027527560892281283	0.013065904488904814	0.00409559442365862	0.0015540760122326198	0.0003999766680276984	0.00015415767413567543	0.0	0.0	0.0	0.0	0.0	0.0	0.0	0.0	0.0	0.0	0.0
0.1591354944583512	0.3032558488239876	0.2466856316979812	0.14482841922437742	0.0759253782940635	0.0380189178269906	0.01942180256652686	0.008151076050330917	0.002886405571220912	0.0011578942984118521	0.0004206738278402772	0.00011245735991769787	0.0	0.0	0.0	0.0	0.0	0.0	0.0	0.0	0.0	0.0	0.0	0.0	0.0
0.02322869731066821	0.07678212997742927	0.12880308494423948	0.15918612108239566	0.1629381928423297	0.14516478299616048	0.11253300240698944	0.07999700167406532	0.05073833776141654	0.030099860910991365	0.01587447008753446	0.007916413335887463	0.0038936593735164533	0.0017198730708687649	0.0007287597757918495	0.0002373674698293453	0.00012909458885455622	2.082170787976713e-05	4.164341575953426e-06	4.164341575953426e-06	0.0	0.0	0.0	0.0	0.0
0.06692582037564788	0.21160608636234854	0.2781652584037465	0.21555588887222304	0.12830191823742146	0.06010532806692999	0.025236238188090596	0.010091162108561239	0.0028290252154058964	0.0007499625018749063	0.000199990000499975	0.00012916020865623386	0.00010416145859373698	0.0	0.0	0.0	0.0	0.0	0.0	0.0	0.0	0.0	0.0	0.0	0.0
0.35968333333333335	0.40965	0.1736	0.04625833333333333	0.010233333333333334	0.000575	0.0	0.0	0.0	0.0	0.0	0.0	0.0	0.0	0.0	0.0	0.0	0.0	0.0	0.0	0.0	0.0	0.0	0.0	0.0
0.2896805416269615	0.3880855384436131	0.20430022512306867	0.07223912147907105	0.024072771760162787	0.010095167552317187	0.005309741878300384	0.0028879003632762273	0.0017269144823625854	0.0008821828199057063	0.00040780149222056233	0.00019557826667720846	6.241859574804525e-05	4.5773636881899856e-05	4.16123971653635e-06	4.16123971653635e-06	0.0	0.0	0.0	0.0	0.0	0.0	0.0	0.0	0.0
0.3292287319321887	0.410182520811037	0.1941766574913487	0.05471876470514748	0.009940159159146653	0.0014741585011889048	0.00017490016115800564	5.8300053719335215e-05	1.6657158205524348e-05	8.328579102762174e-06	1.249286865414326e-05	8.328579102762174e-06	0.0	0.0	0.0	0.0	0.0	0.0	0.0	0.0	0.0	0.0	0.0	0.0	0.0
0.32401068382300857	0.4104063102892216	0.19386721891420022	0.05509002495947731	0.011996383167561847	0.0025501168803570163	0.0009750446895482709	0.000454187483592998	0.00029168003533495284	0.00016667430590568735	6.666972236227493e-05	5.00022917717062e-05	3.7501718828779655e-05	2.083428823821092e-05	1.6667430590568733e-05	0.0	0.0	0.0	0.0	0.0	0.0	0.0	0.0	0.0	0.0
0.21414792068564667	0.3273612852958455	0.21771448332756962	0.10988846158653706	0.057269162982746334	0.03099492931456166	0.018836950588941154	0.011266338065139768	0.006666472227893353	0.0033540688396588433	0.001641618786118738	0.0006124821359377018	0.00016666180569733382	3.749890628190011e-05	4.1665451424333456e-05	0.0	0.0	0.0	0.0	0.0	0.0	0.0	0.0	0.0	0.0
0.32875680444806976	0.40983586089793744	0.19277604834279435	0.05586306204324882	0.01077891162124819	0.0015939471625243463	0.0003454245809125868	3.3293935509646916e-05	1.6646967754823458e-05	0.0	0.0	0.0	0.0	0.0	0.0	0.0	0.0	0.0	0.0	0.0	0.0	0.0	0.0	0.0	0.0
0.1560706392578133	0.238642654091558	0.17537864756537627	0.11939000178970545	0.09336019278873568	0.07513016985553331	0.05528941201932882	0.037471437549685134	0.02322454976421671	0.013114795037105172	0.006934068083724918	0.003292225602776957	0.0016190591143871507	0.0007117200734195444	0.0001956189675480619	0.0001040526423127989	4.994526831014347e-05	1.6648422770047822e-05	4.1621056925119554e-06	0.0	0.0	0.0	0.0	0.0	0.0
0.011755201978771513	0.049477615980079034	0.10997755560089778	0.15622384436329112	0.16757513043985192	0.1602338548151356	0.124547676650746	0.08924042989977056	0.061919891400755364	0.03584024917863493	0.01878000741206501	0.008386460072704863	0.0037226888306842836	0.001561530549783676	0.0006079558940491112	0.0001499069327792329	0.0	0.0	0.0	0.0	0.0	0.0	0.0	0.0	0.0
0.32302411224608824	0.42340154305044075	0.18809051673859792	0.05467330989318625	0.009348286147539618	0.0012914299045175051	0.00017080201962973456	0.0	0.0	0.0	0.0	0.0	0.0	0.0	0.0	0.0	0.0	0.0	0.0	0.0	0.0	0.0	0.0	0.0	0.0
0.18214912701358163	0.3284447205901363	0.2603905608213203	0.13353543861990166	0.0528212035411515	0.02580386891234274	0.010429133185159856	0.005667009995454716	0.000758937320951257	0.0	0.0	0.0	0.0	0.0	0.0	0.0	0.0	0.0	0.0	0.0	0.0	0.0	0.0	0.0	0.0
0.2948638652392477	0.38903117878298554	0.20487254100232047	0.07192581184802056	0.021892810739681447	0.008949734538254303	0.004151082809950976	0.002200073889274017	0.0011249434414967144	0.0005562450965334308	0.0002947268795065193	9.132382181892146e-05	2.4906496859705853e-05	1.6604331239803902e-05	4.1510828099509755e-06	0.0	0.0	0.0	0.0	0.0	0.0	0.0	0.0	0.0	0.0
0.05776666666666667	0.15914166666666665	0.1925375	0.17482083333333334	0.14164583333333333	0.104375	0.073075	0.0455375	0.024466666666666668	0.013266666666666666	0.007054166666666667	0.0036	0.0018375	0.0006333333333333333	0.000175	3.75e-05	2.9166666666666666e-05	0.0	0.0	0.0	0.0	0.0	0.0	0.0	0.0
0.32693411410462225	0.4096221188957188	0.19342388727614515	0.05504354408058358	0.011603436946341382	0.0021376941184299177	0.0005572976884622743	0.00022874158854794838	0.00020794689867995308	0.00012060920123437279	6.238406960398592e-05	2.495362784159437e-05	2.9112565815193433e-05	4.158937973599062e-06	0.0	0.0	0.0	0.0	0.0	0.0	0.0	0.0	0.0	0.0	0.0
0.32116843070255857	0.4169930827568964	0.19484957079756646	0.05465872156013001	0.010325860488374031	0.001750145845487124	0.00024168680723393615	8.33402783565297e-06	4.167013917826485e-06	0.0	0.0	0.0	0.0	0.0	0.0	0.0	0.0	0.0	0.0	0.0	0.0	0.0	0.0	0.0	0.0
0.17924245452728363	0.28571607035778535	0.202382737024452	0.12339679525617962	0.07928159770804184	0.05175644613232061	0.03276367512825638	0.020037977213671797	0.012629922046771937	0.0065002665067626095	0.0032772003464587914	0.0016198614164834432	0.0007786994469984676	0.00035395429409021254	0.00012492504497301618	8.328336331534413e-05	3.7477513491904854e-05	1.6656672663068825e-05	0.0	0.0	0.0	0.0	0.0	0.0	0.0
0.3235050162763266	0.409884169240452	0.19441978334354512	0.05628983115134691	0.01199988329394504	0.002655062750344908	0.0006668917426298042	0.00035011816488064723	0.00012087412835165201	4.584880730579904e-05	6.252110087154414e-05	0.0	0.0	0.0	0.0	0.0	0.0	0.0	0.0	0.0	0.0	0.0	0.0	0.0	0.0
0.10930909424016189	0.23254622901945762	0.23709314090846634	0.15431186319291482	0.10677331645590703	0.06796217568901121	0.04249197420085525	0.02423354138647502	0.013103600471346543	0.0068703338982274535	0.0034310031103875283	0.0011991855531451555	0.00045802225988183023	0.00016655354904793827	4.996606471438148e-05	0.0	0.0	0.0	0.0	0.0	0.0	0.0	0.0	0.0	0.0
0.013322169039079197	0.05815847465746862	0.11427571641026282	0.1627112571911802	0.18247789011501722	0.15812889760925802	0.1211534215645842	0.0847611549212459	0.04982274599980838	0.027206718572303386	0.014959321144256845	0.006719405459673153	0.0035909035996517405	0.0016288205423014275	0.0008039958175554362	0.0002582784491628862	2.082890719055534e-05	0.0	0.0	0.0	0.0	0.0	0.0	0.0	0.0
0.233541842913522	0.40673120600774304	0.2402513783719583	0.0896410606900403	0.022795750905370546	0.005705188846334968	0.0012168846918406214	0.00011668757319019658	0.0	0.0	0.0	0.0	0.0	0.0	0.0	0.0	0.0	0.0	0.0	0.0	0.0	0.0	0.0	0.0	0.0
0.31129453627276554	0.4278148841046496	0.1963616818263257	0.053095612101616244	0.009724959479335504	0.0015833267361385994	0.00012499947916883678	0.0	0.0	0.0	0.0	0.0	0.0	0.0	0.0	0.0	0.0	0.0	0.0	0.0	0.0	0.0	0.0	0.0	0.0
0.03158613340437577	0.1343534583236205	0.1784982849911752	0.18739385260914448	0.1731825901628426	0.12613640147857072	0.08371907156415465	0.042987611975090746	0.022353391721336043	0.010985214292850244	0.005020147191048653	0.0027806453761364015	0.0007201372007059842	0.00028305970894801694	0.0	0.0	0.0	0.0	0.0	0.0	0.0	0.0	0.0	0.0	0.0
0.014894592117323557	0.059320056661944835	0.10758270144154654	0.15677026914423797	0.17705607866011167	0.15950754103824683	0.12322306474460462	0.08718440129989168	0.05320806599450046	0.031693192233980504	0.01623614698775102	0.006628614282143155	0.0032913923839680025	0.0016665277893508875	0.0011332388967586035	0.00024164652945587867	0.00013748854262144822	0.0001791517373552204	4.5829514207149406e-05	0.0	0.0	0.0	0.0	0.0	0.0
0.31890398629982875	0.4129009945957658	0.20016083534377513	0.05636320454005675	0.009754288595274108	0.0016291870315045605	0.00028750359379492245	0.0	0.0	0.0	0.0	0.0	0.0	0.0	0.0	0.0	0.0	0.0	0.0	0.0	0.0	0.0	0.0	0.0	0.0
0.012482097058921494	0.06336392099390467	0.12298904173467008	0.15504363321453551	0.18455017819671585	0.15720031309329513	0.12236035705958764	0.07890200846018053	0.04671418579089365	0.024968357592512407	0.01646237884288712	0.008776604603137594	0.003717982879792159	0.001906871398594411	0.000562069080371715	0.0	0.0	0.0	0.0	0.0	0.0	0.0	0.0	0.0	0.0
0.32626227719927886	0.4154741632352268	0.19424100990502996	0.0520024481536841	0.00998830049004709	0.0016570836161061866	0.0002289939670498499	4.996232008360362e-05	2.498116004180181e-05	4.996232008360362e-05	2.0817633368168172e-05	0.0	0.0	0.0	0.0	0.0	0.0	0.0	0.0	0.0	0.0	0.0	0.0	0.0	0.0
0.15010794635191343	0.25627047438045464	0.20696524877674694	0.13866730017421458	0.09323814048863438	0.06207123625663724	0.040744538081305695	0.02447756466361583	0.013503713521218335	0.00760625838772329	0.003688514341443897	0.0016504538748155742	0.0006793534888761076	0.00019588720231396967	8.335625630381688e-05	3.75103153367176e-05	8.335625630381688e-06	4.167812815190844e-06	0.0	0.0	0.0	0.0	0.0	0.0	0.0
0.016679151061173535	0.0645692883895131	0.12376196421140241	0.1604369538077403	0.1702663337494798	0.15220557636287974	0.1171618809821057	0.08163961714523513	0.05167707032875572	0.03052018310445277	0.016279650436953806	0.0083270911360799	0.003936745734498544	0.0015480649188514357	0.0006367041198501873	0.00021639617145235122	8.322929671244278e-05	3.3291718684977114e-05	1.2484394506866417e-05	8.322929671244279e-06	0.0	0.0	0.0	0.0	0.0
0.19586673346693387	0.3674682698730795	0.2700693052772211	0.11289662658650634	0.04075233800935204	0.01022879091516366	0.002530060120240481	0.000187875751503006	0.0	0.0	0.0	0.0	0.0	0.0	0.0	0.0	0.0	0.0	0.0	0.0	0.0	0.0	0.0	0.0	0.0
0.011890695468388557	0.06232837957030405	0.10808134600342825	0.16262127843698515	0.17733695019055068	0.15677578258915942	0.1288921433207409	0.07996887949541513	0.04817437467756162	0.029564479355622494	0.017856845678909616	0.00924878097488725	0.003652914842982909	0.0031786183827322806	0.000428531012331708	0.0	0.0	0.0	0.0	0.0	0.0	0.0	0.0	0.0	0.0
0.17197043555066704	0.36499345882392153	0.2528727012140756	0.12062428651184494	0.05079202393153847	0.021694206267863243	0.009420126823821547	0.00447883075436009	0.0018665266771658792	0.0009082652134423251	0.0003374746893982951	4.166354190102409e-05	0.0	0.0	0.0	0.0	0.0	0.0	0.0	0.0	0.0	0.0	0.0	0.0	0.0
