# Supplementary material for: Basal leakage in oscillation: Coupled transcriptional and translational control using feed-forward loops
Source: PLoS Comput Biol. 2020 Sep 3;16(9):e1007740. doi: 10.1371/journal.pcbi.1007740 (PMC7494099; doi:10.1371/journal.pcbi.1007740)
Supplement: S1 Appendix — (ZIP) [file pcbi.1007740.s010.zip › Codes/5.M5/M5_mRNA_noBasal.csv]

0.016333394382377915	0.0561887081467175	0.11251893907860341	0.1542057241804166	0.16914470288539984	0.15425151096385342	0.1238324370223606	0.08834351742395231	0.05632606849702802	0.0335950117380663	0.018194002763856746	0.009448727127420457	0.004320607382494464	0.0019979687317893476	0.0008283245367210003	0.000324669918915769	9.989843658946738e-05	2.9137044005261317e-05	1.6649739431577897e-05	0.0	0.0	0.0	0.0	0.0	0.0
0.6929536981108496	0.10166420195371893	0.06212742913082418	0.04606444356501635	0.03446293557726354	0.024698506592239277	0.015946345629126658	0.010243485867821957	0.0058653225302534836	0.0032492553789756516	0.0015579762970985816	0.0006123596675761805	0.00025410843348399324	0.0001707941929974381	6.665139238924413e-05	3.332569619462206e-05	2.082856012163879e-05	4.165712024327758e-06	4.165712024327758e-06	0.0	0.0	0.0	0.0	0.0	0.0
0.04884635902907442	0.1213907041877834	0.1634227460656175	0.17014120432115232	0.15057765404107762	0.12234512536676447	0.0901407041877834	0.058803180848226194	0.03574286476393705	0.019171779141104295	0.010661176313683648	0.005155541477727394	0.0021130634835956254	0.0009085756201653774	0.0003042477994131768	0.00013753667644705254	9.169111763136836e-05	4.584555881568418e-05	0.0	0.0	0.0	0.0	0.0	0.0	0.0
0.6862865998966787	0.23119802689686203	0.06152615528188378	0.01819371073374773	0.0023788891296015464	0.0004166180612261903	0.0	0.0	0.0	0.0	0.0	0.0	0.0	0.0	0.0	0.0	0.0	0.0	0.0	0.0	0.0	0.0	0.0	0.0	0.0
0.05156645180645081	0.14510356206849137	0.20806579972583447	0.21378660922246157	0.16106182890904622	0.11322036158182675	0.05929141961908492	0.03142486906304557	0.010770788455048103	0.004170815954933521	0.0012666613889108795	0.00022916571180953412	4.1666493056278935e-05	0.0	0.0	0.0	0.0	0.0	0.0	0.0	0.0	0.0	0.0	0.0	0.0
0.9750813606077148	0.019889074551735345	0.0036836249536421634	0.0009917451798267362	0.0002666877794492064	7.083894141619545e-05	8.3339931077877e-06	8.3339931077877e-06	0.0	0.0	0.0	0.0	0.0	0.0	0.0	0.0	0.0	0.0	0.0	0.0	0.0	0.0	0.0	0.0	0.0
0.5556545673347185	0.08572523120869786	0.07571069868541043	0.07324558298737045	0.064209601459082	0.051909007249605454	0.03768045937764157	0.02452623557678294	0.015411137159537125	0.008265632872650957	0.00418070297437862	0.0019695941303596487	0.0009952071821478987	0.0003039754154677682	0.00010410116968074253	8.328093574459402e-05	2.0820233936148506e-05	0.0	0.0	4.164046787229702e-06	0.0	0.0	0.0	0.0	0.0
0.48633681835025877	0.07781122616802195	0.07928933967881217	0.08380695421179077	0.07809019407005842	0.06570318647963326	0.04971874206294682	0.033929991547688935	0.020830991252066236	0.011908182086929729	0.006886759850273347	0.0033850881247111434	0.0013198929096352183	0.0006412098046808315	0.0002456583017933056	7.91103005775052e-05	1.2491100091185031e-05	4.16370003039501e-06	0.0	0.0	0.0	0.0	0.0	0.0	0.0
0.05305566660003998	0.17875941102005463	0.23508394963022186	0.20174978346325537	0.14228962622426544	0.09324405356785928	0.05035728562862283	0.02687554134186155	0.01114747817975881	0.004705510027316943	0.002073755746552069	0.0006579385701912186	0.0	0.0	0.0	0.0	0.0	0.0	0.0	0.0	0.0	0.0	0.0	0.0	0.0
0.42330416666666665	0.13085833333333333	0.10784166666666667	0.09477083333333333	0.08073333333333334	0.0618	0.0426625	0.026766666666666668	0.0156125	0.008775	0.004029166666666667	0.0018208333333333334	0.0007083333333333334	0.00023333333333333333	7.083333333333334e-05	1.25e-05	0.0	0.0	0.0	0.0	0.0	0.0	0.0	0.0	0.0
0.8577615825091098	0.07282873503383655	0.03450286309213951	0.017586673607496096	0.00866215512753774	0.004376887038001041	0.002073919833420094	0.0011785528370640292	0.0005080687142113482	0.00029151483602290475	0.0001415929203539823	6.663196251952108e-05	2.0822488287350337e-05	0.0	0.0	0.0	0.0	0.0	0.0	0.0	0.0	0.0	0.0	0.0	0.0
0.13320714440571685	0.18287527308506912	0.16879158814602338	0.14933792505378315	0.11905675166352585	0.09030151927021664	0.06571969381118356	0.04095442189350099	0.024794456581558627	0.013228991211246936	0.006816703633907576	0.002968497239964645	0.001121524940379901	0.0004419391958374331	0.00012507713089738673	0.00015843103247002317	9.589246702132982e-05	4.169237696579557e-06	0.0	0.0	0.0	0.0	0.0	0.0	0.0
0.04314114149128433	0.139271764206178	0.2202946589934289	0.2044332103505426	0.15012784102739213	0.10394266725520733	0.06596513729376785	0.039164327772734465	0.020517027425439947	0.0091404252483947	0.003281391843159464	0.0006704366583104996	4.997043415978879e-05	0.0	0.0	0.0	0.0	0.0	0.0	0.0	0.0	0.0	0.0	0.0	0.0
0.017307956661376387	0.05699753814623661	0.11650691693430475	0.15562164931705427	0.16931805401082217	0.15974556678871796	0.12348425205050341	0.08602741780282676	0.05340264847144291	0.030729433523700028	0.015904158491729256	0.0083852988590495	0.003907307665071252	0.0017537063187579927	0.0006123392609440022	0.0002540999654257424	4.165573203700695e-05	0.0	0.0	0.0	0.0	0.0	0.0	0.0	0.0
0.2746973919554095	0.19300361881785283	0.13793103448275862	0.11255771390541158	0.095470238342831	0.0745351690861445	0.050068632752381347	0.030127698515036813	0.01579385216921093	0.00828584501476644	0.0038933488623601347	0.0020257060854373776	0.0010814857951000375	0.00042427519653924544	9.566989725884946e-05	8.31912150076952e-06	0.0	0.0	0.0	0.0	0.0	0.0	0.0	0.0	0.0
0.7504551229977713	0.1058218250744652	0.05329833989460309	0.03452685954716824	0.022879043512674706	0.014813889062467453	0.008510904205461476	0.004553312920494074	0.0024787019100585305	0.0013080880668208045	0.0008040159136828511	0.00034160261617613365	0.000129142452456831	5.8322397883730136e-05	8.331771126247162e-06	4.165885563123581e-06	8.331771126247162e-06	0.0	0.0	0.0	0.0	0.0	0.0	0.0	0.0
0.6998766656388803	0.06841307010891758	0.05476295635796965	0.0483962366353053	0.04115034291952433	0.03202943357861315	0.02237101975849799	0.014350119584329869	0.009020908507570896	0.004837540312835941	0.0026125217710147586	0.0012875107292560771	0.0005458378819823499	0.00022916857640480336	7.916732639438663e-05	3.750031250260419e-05	0.0	0.0	0.0	0.0	0.0	0.0	0.0	0.0	0.0
0.016311584553928095	0.08030542609853529	0.1430093209054594	0.17960219707057257	0.18869007989347536	0.1497045605858855	0.11348618508655127	0.062254494007989346	0.035864680426098534	0.01662366844207723	0.007144640479360852	0.004885153129161118	0.0015687416777629827	0.0002746338215712383	0.00019557256990679095	7.90612516644474e-05	0.0	0.0	0.0	0.0	0.0	0.0	0.0	0.0	0.0
0.6953753783762403	0.1585578608574724	0.0697627940092684	0.03647401226626029	0.01894899883832769	0.011225335281944948	0.0053919915393615386	0.002435764517781081	0.0009409962068692723	0.0005079714037081913	0.00025814940188449064	9.992880072948025e-05	2.0818500151975052e-05	0.0	0.0	0.0	0.0	0.0	0.0	0.0	0.0	0.0	0.0	0.0	0.0
0.8730330575415249	0.05354830381791911	0.03009697822674334	0.018537873141320053	0.011071923783191828	0.006570701665993496	0.0033311542032920132	0.0018737742393517573	0.0010742972305616742	0.0004788534167232269	0.00024150867973867095	8.327885508230033e-05	3.3311542032920135e-05	2.49836565246901e-05	0.0	0.0	0.0	0.0	0.0	0.0	0.0	0.0	0.0	0.0	0.0
0.18981681931723562	0.4296794338051624	0.271278101582015	0.08636969192339716	0.018297252289758533	0.0032681099084096586	0.0012447960033305579	4.5795170691090756e-05	0.0	0.0	0.0	0.0	0.0	0.0	0.0	0.0	0.0	0.0	0.0	0.0	0.0	0.0	0.0	0.0	0.0
0.6076492622824452	0.05843406375913032	0.05989658204060884	0.06239661329099947	0.061054929853289835	0.050588132351654394	0.03755880281836856	0.026321162347862682	0.016412705158814486	0.009866790001541685	0.0052875660945761824	0.0025791989066529996	0.0011041804689225282	0.0004500056250703134	0.0002416696875377609	8.3334375013021e-05	5.00006250078126e-05	2.083359375325525e-05	4.16671875065105e-06	0.0	0.0	0.0	0.0	0.0	0.0
0.34204036061257476	0.319381259477745	0.16790814711126664	0.09027395890616408	0.04480994517489043	0.023121531770234464	0.007807162258994484	0.002612108183772434	0.0015997600359946007	0.0003166191737905981	0.0001291472945724808	0.0	0.0	0.0	0.0	0.0	0.0	0.0	0.0	0.0	0.0	0.0	0.0	0.0	0.0
0.03224126365087103	0.17716861872559928	0.24883438957013038	0.23457623446373588	0.14876897372116182	0.08785306850331037	0.04821189735128311	0.0185497681278984	0.003795785886009758	0.0	0.0	0.0	0.0	0.0	0.0	0.0	0.0	0.0	0.0	0.0	0.0	0.0	0.0	0.0	0.0
0.015126850159032283	0.06022773756751568	0.12073096412799386	0.15614799602628	0.16715920759347844	0.15374372845133444	0.1202300750498802	0.08573133979480244	0.05488909480995433	0.032307345538330534	0.01763129554960054	0.008502592100979239	0.004149031197041415	0.0018240710594638818	0.0009767337023216208	0.000384014959887133	0.00015444079908504262	5.843705911325937e-05	1.6696302603788392e-05	8.348151301894196e-06	0.0	0.0	0.0	0.0	0.0
0.18632670916135483	0.1350289547139941	0.1309877931925176	0.13540807399075117	0.12765904261967254	0.10124151147773194	0.07322418031079449	0.04863975336416281	0.02923384576927884	0.016460442444694412	0.008628088155647211	0.004086989126359205	0.0018122734658167728	0.000712410948631421	0.00025413489980419116	0.00012915052285131026	8.332291796858727e-05	4.582760488272299e-05	2.4996875390576178e-05	1.2498437695288089e-05	0.0	0.0	0.0	0.0	0.0
0.8023589602576441	0.059303144308206365	0.03952154186508681	0.03105978226905146	0.023652097108169703	0.017448473258589874	0.01149482753592394	0.007399352556651293	0.0038413305502435205	0.002124814078768108	0.0009082538611204853	0.00048329104536686375	0.00023331291845296869	0.00010832385499602118	3.7496719037084256e-05	1.2498906345694752e-05	1.2498906345694752e-05	0.0	0.0	0.0	0.0	0.0	0.0	0.0	0.0
0.22546331788940369	0.16350288323722542	0.13592463584547182	0.1239083697210093	0.10465901136628779	0.08493050231658944	0.0630145661811273	0.04296106796440119	0.026219959334688844	0.0148786707109763	0.007745575147495083	0.00367071097630079	0.001779107363087897	0.0007874737508749708	0.0003708209726342455	0.0001333288890370321	4.583180560647978e-05	4.1665277824072535e-06	0.0	0.0	0.0	0.0	0.0	0.0	0.0
0.3080095823351734	0.12220810332257057	0.10704301635246329	0.11527549213623581	0.10291011352984064	0.07990001041558172	0.06193104884907822	0.04466201437350276	0.027938756379543798	0.015535881678991772	0.008161649828142901	0.0040954067284657844	0.0015623372565357774	0.0005499427143005937	0.00014998437662743465	5.8327257577335694e-05	4.166232684095407e-06	4.166232684095407e-06	0.0	0.0	0.0	0.0	0.0	0.0	0.0
0.6850648268506483	0.10178982101789821	0.06601006566010066	0.05110322301103223	0.037946205379462056	0.025555777755557778	0.016140052661400527	0.008411658834116589	0.004303736293037363	0.0019873012698730127	0.0009957337599573377	0.00041662500416625003	0.00019164750191647502	6.666000066660001e-05	1.6665000166650003e-05	0.0	0.0	0.0	0.0	0.0	0.0	0.0	0.0	0.0	0.0
0.38475121922777383	0.15813519580527338	0.11472194110224021	0.09834201681722203	0.08147065315624857	0.06073441033521996	0.04161408681817993	0.026900058722840688	0.015975944459021035	0.008970850981421093	0.004622861926359059	0.0022031477108503984	0.0010245261566525481	0.0003540029403067748	0.00012494221422592052	2.082370237098675e-05	2.082370237098675e-05	1.2494221422592051e-05	0.0	0.0	0.0	0.0	0.0	0.0	0.0
0.05738189878586369	0.16745831354216145	0.22488604451555377	0.2031699207519812	0.15062540103164088	0.0977142238110714	0.05514028815946268	0.027765972517353733	0.01187470313242169	0.003241585627025991	0.0006916493754322809	4.999875003124922e-05	0.0	0.0	0.0	0.0	0.0	0.0	0.0	0.0	0.0	0.0	0.0	0.0	0.0
0.801031632278924	0.07227675744141862	0.04702343255224826	0.03284890503649878	0.020795140161994602	0.012591246958434719	0.00665811139628679	0.0036832105596480117	0.002070764307856405	0.0006958101396620113	0.0002624912502916569	5.8331388953701543e-05	4.1665277824072535e-06	0.0	0.0	0.0	0.0	0.0	0.0	0.0	0.0	0.0	0.0	0.0	0.0
0.012049045822192236	0.0540436980949763	0.11097783442037135	0.15515489250401912	0.16899900875461263	0.15447184946397782	0.12519262646708482	0.09007005356057009	0.05805449350692622	0.03486018442162081	0.018817002773821125	0.009412666283496181	0.00451891279539529	0.0020824482928088897	0.0007580111785824358	0.0003456864166062757	0.0001207820009829156	4.164896585617779e-05	8.329793171235557e-06	8.329793171235557e-06	8.329793171235557e-06	4.164896585617779e-06	0.0	0.0	0.0
0.8077516020699828	0.03835384705127457	0.03288722593978383	0.03160390330080583	0.027999766668611096	0.022145648786260113	0.01559570336913859	0.010729077257689519	0.00627078107682436	0.0035499704169131923	0.0016416529862251148	0.0008583261806151616	0.0003749968750260414	0.00015833201389988416	5.416621528153932e-05	1.6666527778935175e-05	4.166631944733794e-06	0.0	4.166631944733794e-06	0.0	0.0	0.0	0.0	0.0	0.0
0.008466533466533466	0.046794871794871795	0.11497252747252747	0.1506993006993007	0.16892690642690641	0.15785464535464536	0.12542041292041292	0.09228271728271728	0.05721778221778222	0.03596403596403597	0.020487845487845487	0.010123210123210123	0.005719280719280719	0.002793040293040293	0.0012695637695637695	0.0005785880785880786	0.0003663003663003663	6.243756243756244e-05	0.0	0.0	0.0	0.0	0.0	0.0	0.0
0.029291456658474612	0.051410005415087265	0.11486233181988587	0.15194734868996543	0.15525888282584246	0.15264714458283002	0.11504977714833174	0.08894072562169367	0.06478110551089265	0.03861790311159245	0.021510392802099387	0.009892947890198692	0.003948848252592994	0.0015162244345399258	0.00032490523597284126	0.0	0.0	0.0	0.0	0.0	0.0	0.0	0.0	0.0	0.0
0.45884621150290655	0.11500408081682963	0.09608657994236887	0.0882330895947499	0.07613221846527975	0.06048353515332212	0.042119859420024316	0.028503256325266086	0.015994303512833753	0.009489981178273398	0.004776221330179723	0.0023069107383780004	0.001161783566800473	0.0005746456351916319	0.0001873844462581408	8.328197611472925e-05	1.665639522294585e-05	0.0	0.0	0.0	0.0	0.0	0.0	0.0	0.0
0.342028297170283	0.07163450321634503	0.08802453088024531	0.10434789854347898	0.10826000733260008	0.09439889344398894	0.07298436822984368	0.04902009799020098	0.030996900309969003	0.018735626437356264	0.010811418858114189	0.004907842549078426	0.0023081025230810254	0.0008999100089991	0.0003707962537079625	0.00020831250208312502	5.416125054161251e-05	8.332500083325001e-06	0.0	0.0	0.0	0.0	0.0	0.0	0.0
0.15069206603168253	0.3024257726890161	0.27503479079689674	0.16405006541503128	0.0696857578560536	0.02534519970334075	0.00999558344374724	0.002183278751364549	0.0005874853128671783	0.0	0.0	0.0	0.0	0.0	0.0	0.0	0.0	0.0	0.0	0.0	0.0	0.0	0.0	0.0	0.0
0.3992478885908947	0.2534565474504839	0.12534773700254867	0.07889673668604555	0.05327664040245873	0.03686845130016159	0.0244207159634189	0.012914161016807982	0.007525278606053539	0.0036106345055054887	0.0020072962302810217	0.0010827739001515884	0.0006579933700921191	0.00034981926004897467	0.00019989672002798553	0.00013742899501924006	0.0	0.0	0.0	0.0	0.0	0.0	0.0	0.0	0.0
0.8915514029596969	0.026454739807548852	0.019382639389557296	0.01629458611334531	0.014119196356013785	0.01081027017340607	0.008534862496197235	0.005534324899877895	0.003404776689156807	0.0021170459707364237	0.0010543555720399906	0.0004500806394479011	0.00017503135978529487	7.08460265797622e-05	3.333930662577045e-05	4.167413328221306e-06	0.0	4.167413328221306e-06	4.167413328221306e-06	0.0	0.0	0.0	0.0	0.0	0.0
0.8865031824066404	0.08172686667193946	0.01996445029076665	0.007080802740741049	0.002672472286628897	0.0010406823546062682	0.00042459840067935747	0.00024143830626865422	0.00015818371790015276	0.0001082309648790519	6.244094127637609e-05	1.6650917673700292e-05	0.0	0.0	0.0	0.0	0.0	0.0	0.0	0.0	0.0	0.0	0.0	0.0	0.0
0.11402869154711856	0.20283248819796584	0.19334502772905113	0.16299932083616317	0.12842446489806292	0.08770796788346716	0.05347477718842838	0.03244986479223003	0.014037441510660373	0.006095807934133608	0.002849988125049479	0.0010624955729351129	0.00044583147570218456	0.00022499906250390624	2.0833246528139467e-05	0.0	0.0	0.0	0.0	0.0	0.0	0.0	0.0	0.0	0.0
0.030935695417767296	0.1352171123351138	0.23140733457214996	0.2367986867432733	0.17095252776921346	0.10490221403751449	0.048230519886339966	0.023823610289399784	0.010803536460373145	0.00468722657844959	0.0018165607006257968	0.0003458131608989476	7.916204888048198e-05	0.0	0.0	0.0	0.0	0.0	0.0	0.0	0.0	0.0	0.0	0.0	0.0
0.011628294267038595	0.05018943336525251	0.10089928806361631	0.14758316332903118	0.17467421624547233	0.15712977226362462	0.12846080186519004	0.09355510221074982	0.06159706898705192	0.03602148299263083	0.020641991756526083	0.0104250801448853	0.004483950206086848	0.0018693534285357425	0.0004954411091219451	0.000295599317207211	4.996044797868354e-05	0.0	0.0	0.0	0.0	0.0	0.0	0.0	0.0
0.01253118219564303	0.051070085498561145	0.1124016641609855	0.1517818100041229	0.17476605544704546	0.14809200361484418	0.1251660621103527	0.09235760304179975	0.061598110952394834	0.03636916387987723	0.018698905968241013	0.009599327005967825	0.003277514253230663	0.0015991937398228393	0.00047476064150990543	8.745590764656153e-05	0.00011660787686208204	1.2493701092365932e-05	0.0	0.0	0.0	0.0	0.0	0.0	0.0
0.12344897125857285	0.16371946900442497	0.1474112715727369	0.14908625761451988	0.1267239439671336	0.10422413146557112	0.07692019233173057	0.049974583545137126	0.027074774376880193	0.01647069607753269	0.007958267014441547	0.003845801284989292	0.0017333188890092583	0.0006291614236548029	0.0004833293055891201	0.00015833201389988416	6.249947917100691e-05	7.499937500520829e-05	0.0	0.0	0.0	0.0	0.0	0.0	0.0
0.14935954275057345	0.17124374008717047	0.17002401974864603	0.15570791652616986	0.12469871242491226	0.09259883689466696	0.062476323687968065	0.03595052847609889	0.020069186866983876	0.010132420832656867	0.00462078353502429	0.002077271156736145	0.000711850436476715	0.0002580978190734288	5.828015269400006e-05	1.2488604148714298e-05	0.0	0.0	0.0	0.0	0.0	0.0	0.0	0.0	0.0
0.5048996947321515	0.2743495879092276	0.13027399142917828	0.059800014159763784	0.023746756789398502	0.005713881149606233	0.0011952506486421204	2.0823182032092687e-05	0.0	0.0	0.0	0.0	0.0	0.0	0.0	0.0	0.0	0.0	0.0	0.0	0.0	0.0	0.0	0.0	0.0
0.985127773705604	0.012169320983541013	0.0018033251149463584	0.0006247084693809555	0.0001540947557806357	7.080029319650829e-05	2.9153061904444594e-05	1.249416938761911e-05	4.164723129206371e-06	0.0	4.164723129206371e-06	0.0	0.0	0.0	0.0	0.0	0.0	0.0	0.0	0.0	0.0	0.0	0.0	0.0	0.0
0.0018374081295935204	0.04851424095461893	0.12539373031348433	0.17344966085029082	0.16942069563188508	0.14024298785060746	0.12498541739579688	0.08818309084545772	0.06398430078496076	0.03322333883305835	0.01814909254537273	0.0077162808526240355	0.0029206872989683847	0.0006791327100311651	0.0003208172924687099	0.0004041464593436995	0.000304151459093712	0.00027081979234371613	0.0	0.0	0.0	0.0	0.0	0.0	0.0
0.5434053457219641	0.22663277848378158	0.10845190725193225	0.06196954230120206	0.03165767379846253	0.014674694277202558	0.007120684985729464	0.0036790900189579384	0.0015499677090060624	0.000549988541905377	0.00012499739588758566	0.000183329513968459	0.0	0.0	0.0	0.0	0.0	0.0	0.0	0.0	0.0	0.0	0.0	0.0	0.0
0.9082339120871796	0.03883260572533075	0.020353584163695138	0.01223881094411304	0.007902322791348686	0.004919685406738428	0.0030367914153364216	0.0019078881594294665	0.0011330689505781985	0.0007581564301662946	0.0003915752990968774	0.0001749591761922218	7.914819875362415e-05	1.6662778684973507e-05	8.331389342486753e-06	1.249708401373013e-05	0.0	0.0	0.0	0.0	0.0	0.0	0.0	0.0	0.0
0.8870143405035851	0.05329748207437052	0.02192763048190762	0.014298816074704018	0.009071202267800567	0.005932132733033183	0.0037685509421377357	0.002330331832582958	0.0012422878105719526	0.0006461564115391029	0.0002626313156578289	0.0001167250291812573	8.337502084375521e-05	8.337502084375522e-06	0.0	0.0	0.0	0.0	0.0	0.0	0.0	0.0	0.0	0.0	0.0
0.33996860047224225	0.1424180967888361	0.12305366654034673	0.11648641783026764	0.09386959617875243	0.06867917928130896	0.0459915629385627	0.03235317389258363	0.0187855795378356	0.010206928718074718	0.004893162482145163	0.001982251354469019	0.0008495362947724367	0.00024569922250771456	4.997272322190804e-05	7.912347843468774e-05	6.246590402738505e-05	2.498636161095402e-05	0.0	0.0	0.0	0.0	0.0	0.0	0.0
0.026669665129954234	0.10349695780912282	0.16739754209301067	0.1856673454854387	0.175114420526147	0.1327736201863212	0.08925842172553233	0.0531269391103726	0.0324833522819555	0.018044918645860664	0.008374874543463142	0.004372758961032471	0.0020489499131695005	0.0007870966129858447	0.00026236553766194825	0.00011660690562753256	4.164532343840449e-06	0.0	0.0	0.0	0.0	0.0	0.0	0.0	0.0
0.00905039566847147	0.042669720949604334	0.09650145772594752	0.14407330279050395	0.18183673469387754	0.15783423573511038	0.1270512286547272	0.09601832569762599	0.06695960016659726	0.037625989171178674	0.018317367763431902	0.010433152852977925	0.004652228238234069	0.003202832153269471	0.0023240316534777175	0.0009995835068721366	0.00044564764681382757	4.164931278633902e-06	0.0	0.0	0.0	0.0	0.0	0.0	0.0
0.9437369424259828	0.03327340375059305	0.010150573076634953	0.0054436037655754485	0.00331693593361134	0.0020850500661722476	0.0010695765808508336	0.0004161776579186123	0.00026219192448872575	0.00011236796763802532	7.075020184616409e-05	3.3294212633488985e-05	8.323553158372246e-06	8.323553158372246e-06	0.0	1.2485329737558369e-05	0.0	0.0	0.0	0.0	0.0	0.0	0.0	0.0	0.0
0.07800552539138189	0.2032060604292804	0.2357875349503923	0.19615139405707904	0.13382197905684987	0.0809432334790381	0.041119579303534	0.019426376034969144	0.006396286403620256	0.0038211039948663032	0.0011750832350624835	0.00014584366392619478	0.0	0.0	0.0	0.0	0.0	0.0	0.0	0.0	0.0	0.0	0.0	0.0	0.0
0.007066402543571987	0.0738101975929286	0.1208279926089924	0.15895660279992677	0.16951459058145923	0.15516954372180514	0.11836848500990461	0.0783754765035873	0.0575549747806835	0.028082499625455695	0.01788240973482263	0.008951608875867694	0.0026967189918931968	0.0009654919847518852	0.0010404008456378073	0.0003703827010470594	0.00025385780633562497	0.00011236329132888319	0.0	0.0	0.0	0.0	0.0	0.0	0.0
0.11524569333638844	0.18915574812006583	0.19766284083571145	0.16944195638136106	0.1280229966463224	0.08807048972024913	0.05340054575374425	0.029978961401462285	0.01612681483950257	0.007394754931572479	0.0032828545837065427	0.001349803153706751	0.0005749161580602828	0.0001958047784698065	8.332118232757723e-05	1.2498177349136585e-05	0.0	0.0	0.0	0.0	0.0	0.0	0.0	0.0	0.0
0.8146862472183559	0.04139336405990849	0.03436736871056733	0.030600168357183936	0.02577448471866848	0.01924439295566872	0.014402040289040947	0.008834584899527433	0.005513281048148488	0.0026545427268863087	0.001500212530108432	0.00057091421284682	0.0002417009076285807	0.00013751948192660627	5.834159839310569e-05	4.167257028078978e-06	4.167257028078978e-06	1.2501771084236934e-05	0.0	0.0	0.0	0.0	0.0	0.0	0.0
0.1345375	0.1687125	0.1649875	0.15463333333333334	0.12740416666666668	0.09372916666666667	0.063925	0.04362916666666666	0.023979166666666666	0.014045833333333334	0.0057666666666666665	0.0029875	0.0011	0.0004333333333333333	0.0001125	1.6666666666666667e-05	0.0	0.0	0.0	0.0	0.0	0.0	0.0	0.0	0.0
0.010640868601521553	0.04881300569123982	0.10899599196726913	0.15941721037588846	0.17216625419760184	0.1572048763009441	0.12303660558791424	0.09016407102800623	0.05879142397653509	0.03439742019348549	0.019523535734819887	0.01015340516127957	0.004153855127532102	0.0015290519877675841	0.0007791082335491504	0.00020415135531501804	2.9164479330716863e-05	0.0	0.0	0.0	0.0	0.0	0.0	0.0	0.0
0.024948752562371883	0.07345882705864706	0.14977167808276254	0.18993633651650751	0.18194923587153974	0.1507049647517624	0.10944452777361131	0.05885539056380514	0.03200256653833975	0.01790327150309151	0.00823708814559272	0.002154058963718481	0.0005041414595936869	9.99950002499875e-05	2.9165208406246355e-05	0.0	0.0	0.0	0.0	0.0	0.0	0.0	0.0	0.0	0.0
0.7533988025548829	0.06261379686764357	0.04705201011620301	0.04201474099103791	0.0333193061984659	0.02437388286370208	0.016015932603089027	0.00972455429126165	0.005366420705717655	0.003162355058726475	0.0016165925728404114	0.0007374661994658578	0.00038748224039731515	0.000133327222502302	6.249713554795405e-05	2.0832378515984682e-05	0.0	0.0	0.0	0.0	0.0	0.0	0.0	0.0	0.0
0.9783669370799531	0.013808160731324192	0.0045499431257109285	0.0019958083857285116	0.0007333241667812486	0.0003541622396386712	0.00013333166668749974	4.166614583984367e-05	8.333229167968734e-06	8.333229167968734e-06	0.0	0.0	0.0	0.0	0.0	0.0	0.0	0.0	0.0	0.0	0.0	0.0	0.0	0.0	0.0
0.774058074857008	0.04962579779413288	0.037643872154137344	0.034939344866575274	0.03185378157525254	0.02484189076691779	0.017846566741355246	0.012416803687765845	0.007773962815856068	0.004551723566662663	0.0022613658484056543	0.0010934076629653712	0.0006295377453436987	0.0002940603942065961	0.00011596747940541816	3.3133565544405194e-05	1.2425087079151946e-05	8.283391386101298e-06	0.0	0.0	0.0	0.0	0.0	0.0	0.0
0.6240135334461121	0.11738431153592947	0.08210485087375728	0.062267185559879666	0.04310035916965975	0.028171068092234103	0.018791823265193876	0.011383428195234961	0.00666255552129601	0.003337527812731773	0.0014625121876015634	0.000650005416711806	0.00033333611113425945	0.0001625013541779515	0.00010833423611863433	5.000041667013892e-05	1.6666805556712972e-05	0.0	0.0	0.0	0.0	0.0	0.0	0.0	0.0
0.979271895152902	0.013442895776991887	0.004489286457249844	0.0017640940295402538	0.0006324110671936759	0.00025379654670272517	9.985437903058041e-05	2.080299563137092e-05	2.080299563137092e-05	0.0	0.0	4.160599126274184e-06	0.0	0.0	0.0	0.0	0.0	0.0	0.0	0.0	0.0	0.0	0.0	0.0	0.0
0.5288879262588355	0.31887722162752047	0.10555932739927441	0.034667177601079624	0.008417922135261555	0.0035904249780284317	0.0	0.0	0.0	0.0	0.0	0.0	0.0	0.0	0.0	0.0	0.0	0.0	0.0	0.0	0.0	0.0	0.0	0.0	0.0
0.9637868964482741	0.019171152852547543	0.009304321738695645	0.004466741112351872	0.0018666977782963049	0.000820847014116902	0.0003416723612060201	0.00013750229170486175	4.5834097234953916e-05	1.6666944449074153e-05	1.6666944449074153e-05	8.333472224537076e-06	1.2500208336805614e-05	4.166736112268538e-06	0.0	0.0	0.0	0.0	0.0	0.0	0.0	0.0	0.0	0.0	0.0
0.011425666497212337	0.054665688831848525	0.11316910153092263	0.1618719425299809	0.1724767278091222	0.15372563399531639	0.1227404931954364	0.0862133624461427	0.056340786545881844	0.033518621919611975	0.018396906486211697	0.008700507529605894	0.004433591959530973	0.001508421324577267	0.0006500379188786013	0.00015000875051044644	1.250072920920387e-05	0.0	0.0	0.0	0.0	0.0	0.0	0.0	0.0
0.015546178231184834	0.0589105178310332	0.11896658738060227	0.15876930254645732	0.17037478286587882	0.15432872752115104	0.12048288129168246	0.08660787556392387	0.054653231080692664	0.030604976276665318	0.016308490829337788	0.008081346668943884	0.0036699311419276094	0.001728741684335934	0.0006081838214772202	0.0002749324124486064	7.081592441858043e-05	8.331285225715344e-06	4.165642612857672e-06	0.0	0.0	0.0	0.0	0.0	0.0
0.3417985758392673	0.08743296902929572	0.0985912558697672	0.1066995554185191	0.10356206849138129	0.08628297382094241	0.06607889133795276	0.046383140070249705	0.029587376719263668	0.016349931875283854	0.009012462448073133	0.004287482135491102	0.0023583235069853875	0.0009833292361281828	0.0003249986458389757	0.00014999937500260416	6.666638889004629e-05	2.9166545139395252e-05	1.6666597222511573e-05	4.166649305627893e-06	0.0	0.0	0.0	0.0	0.0
0.5363105679606999	0.3637973491556215	0.08362118175492397	0.012875053646056858	0.0029666790278292826	0.00042916845486856193	0.0	0.0	0.0	0.0	0.0	0.0	0.0	0.0	0.0	0.0	0.0	0.0	0.0	0.0	0.0	0.0	0.0	0.0	0.0
0.014735535261965072	0.06366651113184908	0.12557908945473936	0.1648071923743501	0.17128966137848287	0.15202972936941742	0.1176593120917211	0.08103919477403013	0.05093070923876816	0.0292419344087455	0.015581255832555659	0.007615651246500467	0.0034328756165844555	0.0015872883615517931	0.0005915877882948941	0.00012081722437008399	5.4159445407279026e-05	2.916277829622717e-05	0.0	0.0	4.16611118517531e-06	4.16611118517531e-06	0.0	0.0	0.0
0.09018424065785365	0.12793588008743625	0.1488456333923181	0.15650255022379514	0.1404059539918809	0.11774331216821068	0.0880399708545852	0.05721661288643697	0.03404184448839388	0.01855313833662954	0.010459040283126886	0.005641719579473301	0.0025897782866659727	0.0009992713646299572	0.0006245446028937233	0.00012490892057874465	2.9145414801707088e-05	4.996356823149787e-05	1.2490892057874467e-05	0.0	0.0	0.0	0.0	0.0	0.0
0.9157675208551875	0.044878199044241306	0.018382536590239272	0.009262034400652713	0.005132624007193167	0.003313518823784072	0.0016650848360723978	0.000786752585044208	0.0004578983299199094	0.00018732204405814477	0.00012071865061524884	3.3301696721447955e-05	8.325424180361989e-06	4.162712090180994e-06	0.0	0.0	0.0	0.0	0.0	0.0	0.0	0.0	0.0	0.0	0.0
0.019869040225740972	0.07970540302849688	0.13913329804393945	0.1700851530295389	0.16520854781365532	0.14170080984990893	0.11078229917347794	0.0746120598030185	0.0462944052417254	0.026358676397647558	0.013946257309697776	0.007056489427769974	0.003284414453090809	0.0011962270914175916	0.0004751564056501932	0.0001583854685500644	0.00010836900479741249	2.5008231876325956e-05	0.0	0.0	0.0	0.0	0.0	0.0	0.0
0.7401680364384269	0.06330926865012948	0.04830006744772801	0.04272105784683537	0.035022857285603656	0.02645449776423272	0.018510654242961704	0.011624324481859892	0.006732282481077165	0.0036471734405835476	0.001911018960305763	0.0008868127201418901	0.00035805584005728895	0.0001915182400306429	0.00012073976001931836	1.66537600026646e-05	1.66537600026646e-05	8.3268800013323e-06	0.0	0.0	0.0	0.0	0.0	0.0	0.0
0.8704625889994587	0.03477120373069076	0.026014906108173377	0.021701294916101094	0.016425865012282968	0.011550151975683891	0.007994337344381064	0.004967314818670109	0.002914602156805596	0.0016155223383436733	0.0008369071907398925	0.00034975225881667154	0.0001790398467752009	0.00012907523837281927	5.4128325769246784e-05	2.914602156805596e-05	0.0	4.163717366865138e-06	0.0	0.0	0.0	0.0	0.0	0.0	0.0
0.014713851027468633	0.05513734317035555	0.10468925847192698	0.13048226418240175	0.1600141719811596	0.1628443999833271	0.13126589137593264	0.10654412071193364	0.06601642282522613	0.036217748322287524	0.015043141177941729	0.006273185778000083	0.0045392022008253095	0.0029927889625276146	0.0013380017506564963	0.0011671043307907132	0.00045433704305781336	0.00026676670418073443	0.0	0.0	0.0	0.0	0.0	0.0	0.0
0.8182064379577858	0.11873474047347238	0.04238919396368545	0.013190897197663469	0.005091369670102578	0.0014707475397268493	0.0005374686476622197	0.0003041489246460623	7.499562525519344e-05	0.0	0.0	0.0	0.0	0.0	0.0	0.0	0.0	0.0	0.0	0.0	0.0	0.0	0.0	0.0	0.0
0.0583078601710797	0.16877670517486945	0.22333230607774382	0.20625348781036307	0.1426066749402387	0.09532654234097666	0.05448063900850401	0.02658232065366772	0.013972064200697978	0.006117723490558966	0.0026653117998350837	0.0008953781827570985	0.00046226501528389736	7.912644405760406e-05	0.00012910104030451188	1.2493649061726956e-05	0.0	0.0	0.0	0.0	0.0	0.0	0.0	0.0	0.0
0.2255111111111111	0.4630222222222222	0.24026666666666666	0.06275555555555555	0.008177777777777779	0.0002666666666666667	0.0	0.0	0.0	0.0	0.0	0.0	0.0	0.0	0.0	0.0	0.0	0.0	0.0	0.0	0.0	0.0	0.0	0.0	0.0
0.022362846347082372	0.09972879633062685	0.16561754033685913	0.19145479313950534	0.18015672322644882	0.14003857674313971	0.09100112064189034	0.057573497860782114	0.027845243104303016	0.01294778808620194	0.006719685387079707	0.0026453814140084404	0.0013539353693743986	0.00040409763332097435	0.00013331055944609463	1.666381993076183e-05	0.0	0.0	0.0	0.0	0.0	0.0	0.0	0.0	0.0
0.5860876377152191	0.08457089521142724	0.07234945080587363	0.06717002516792506	0.059052952647632384	0.0467898394919746	0.03369335133423338	0.02179692317949231	0.01362984815907462	0.007596213143990533	0.0038876943847192358	0.001975098754937747	0.0008083737520209344	0.00035001750087504374	0.0001291731253229328	7.083687517709218e-05	3.750187509375469e-05	4.166875010417188e-06	0.0	0.0	0.0	0.0	0.0	0.0	0.0
0.6410235046117698	0.15493796815504213	0.08536981644572943	0.05110440846865913	0.032819803531107576	0.017922162324298652	0.008973579183295978	0.003524441963355802	0.0021371616160774545	0.0011039918679542405	0.0008373674168256692	0.00021246635949308026	3.3328056391071415e-05	0.0	0.0	0.0	0.0	0.0	0.0	0.0	0.0	0.0	0.0	0.0	0.0
0.7421791666666666	0.07295416666666667	0.052941666666666665	0.041820833333333335	0.030670833333333335	0.022904166666666666	0.016266666666666665	0.010125	0.0056875	0.0025416666666666665	0.0012416666666666667	0.0005208333333333333	9.166666666666667e-05	4.1666666666666665e-05	1.25e-05	0.0	0.0	0.0	0.0	0.0	0.0	0.0	0.0	0.0	0.0
0.829109573346776	0.06317933933533586	0.03965737758872812	0.027467285475626064	0.017756039844853373	0.010361161683282575	0.006170036370302169	0.0030204431927542694	0.0016456207739833605	0.0008957176364719557	0.00047493865375722305	0.0001374822418770909	7.499031375114048e-05	3.749515687557024e-05	8.332257083460052e-06	4.166128541730026e-06	0.0	0.0	0.0	0.0	0.0	0.0	0.0	0.0	0.0
0.7033377214177401	0.08177250837346486	0.060726366832747326	0.04894519338121345	0.037114029094665976	0.02689923514022429	0.01780090316775258	0.011081301761343754	0.006748762726833414	0.0032244088583759643	0.0013330889336954893	0.0006248854376697605	0.00017496792254753296	0.00010831347586275849	7.915215543816966e-05	2.9161320424588827e-05	0.0	0.0	0.0	0.0	0.0	0.0	0.0	0.0	0.0
0.845198761723421	0.045485415251800956	0.030969413901862832	0.024678035590035455	0.019374112019865757	0.013699372112111528	0.00929124081812917	0.005545579160955123	0.002904033565128265	0.0016165925728404114	0.000791630383607418	0.00028748682352058863	0.00012916074679910505	2.0832378515984682e-05	8.332951406393874e-06	0.0	0.0	0.0	0.0	0.0	0.0	0.0	0.0	0.0	0.0
0.6765529844191632	0.2165665546911098	0.06788466101377424	0.028168720939429133	0.007059871540309119	0.0025933372462338335	0.0010406650265785847	0.00013320512340205884	0.0	0.0	0.0	0.0	0.0	0.0	0.0	0.0	0.0	0.0	0.0	0.0	0.0	0.0	0.0	0.0	0.0
0.6807353217032451	0.2112549240292628	0.07376143729548344	0.0251234915275433	0.007765897580191334	0.0012880635277934096	7.086433648054357e-05	0.0	0.0	0.0	0.0	0.0	0.0	0.0	0.0	0.0	0.0	0.0	0.0	0.0	0.0	0.0	0.0	0.0	0.0
0.7244536412122524	0.1166078915484572	0.06424321657416698	0.03852927583780565	0.02461476969452205	0.015055312451859223	0.0087517330679779	0.004267614840474476	0.0019651845899550757	0.0009159758681993996	0.0003372456605643244	0.00014988696025081084	6.661642677813815e-05	4.1635266736336344e-05	0.0	0.0	0.0	0.0	0.0	0.0	0.0	0.0	0.0	0.0	0.0
0.16851109574086884	0.30025583120140664	0.25264789460087833	0.15251956233698052	0.07232023066474447	0.03474137715519037	0.012066566111949067	0.00412913225723119	0.0018083182640144665	0.0006708277431021408	0.00024166465279456005	8.749927083940967e-05	0.0	0.0	0.0	0.0	0.0	0.0	0.0	0.0	0.0	0.0	0.0	0.0	0.0
0.01209200419867042	0.06273846615238508	0.13186241023675835	0.1746946800179943	0.178343524550559	0.14634115863309952	0.11256435462103667	0.07785034738999316	0.04890534664023059	0.029407354337793033	0.014553724653859611	0.007172728635931955	0.0028116096569419683	0.0005373298455489096	0.00012496042919742082	0.0	0.0	0.0	0.0	0.0	0.0	0.0	0.0	0.0	0.0
0.8749265634179573	0.09411549022303888	0.023645537764111282	0.00513326916746874	0.001770811198193356	0.0003833285417265618	2.49996875039062e-05	0.0	0.0	0.0	0.0	0.0	0.0	0.0	0.0	0.0	0.0	0.0	0.0	0.0	0.0	0.0	0.0	0.0	0.0
0.2240178311044453	0.22246802483022957	0.1802774653168354	0.13591634379035955	0.09298004416114652	0.062238053576636254	0.03785776777902762	0.021797275340582428	0.01215681373161688	0.005865933424988543	0.0025663458734324876	0.0010956963712869224	0.0005082697996083823	0.0001791442736324626	6.249218847644044e-05	1.2498437695288089e-05	0.0	0.0	0.0	0.0	0.0	0.0	0.0	0.0	0.0
0.009505196396276264	0.05014709926908748	0.11159125571936959	0.1635677198363156	0.17181861368314902	0.15417086851075534	0.1170210106094827	0.08486752731545917	0.056610299449106984	0.03760407377465892	0.02256911165376249	0.011030361622509106	0.005550601315142473	0.0023877586738563343	0.0011626259511447073	0.0003000325035212148	9.584371640261029e-05	0.0	0.0	0.0	0.0	0.0	0.0	0.0	0.0
0.010027688393324852	0.056058602941787855	0.11105706469771426	0.17229580849277026	0.1685749208012173	0.15743304480863413	0.12476406661844064	0.0914714759659757	0.05429170096535209	0.03066094606167943	0.012971139215246077	0.006468939941962467	0.002797941247391221	0.0008564277815194526	0.0001413521581148611	9.562057754828839e-05	3.325933132114379e-05	0.0	0.0	0.0	0.0	0.0	0.0	0.0	0.0
0.014077528417371029	0.07112462006079028	0.13790648290794022	0.16605321230794853	0.17909397510097014	0.14884040471332807	0.11740433859349628	0.07263188574759545	0.048665528583919725	0.023978848315776326	0.0128867052504476	0.005791730857309406	0.0006953408002664779	0.00036224341091726695	0.0003997168672190532	8.743806470416788e-05	0.0	0.0	0.0	0.0	0.0	0.0	0.0	0.0	0.0
0.08919660211348208	0.12774954529752316	0.16470010446711367	0.1716756774754752	0.15463213841268256	0.11676593123483459	0.08108479316760105	0.04577407634007167	0.02645390336583884	0.01256518789513333	0.005144276991846571	0.002534680168312752	0.0013484997939791981	0.00037042123970416245	4.162036401170365e-06	0.0	0.0	0.0	0.0	0.0	0.0	0.0	0.0	0.0	0.0
0.1009851191219699	0.1405689208657057	0.14302547319859768	0.14521555205809122	0.13954882710035224	0.11495415823527942	0.08397661695270929	0.057362578797038814	0.03486638853497881	0.020418529899156445	0.010513211255173332	0.004388485015030769	0.0022733518199305504	0.0011075303738123194	0.0005204560027313531	0.0002206733451580937	5.4127424284060724e-05	0.0	0.0	0.0	0.0	0.0	0.0	0.0	0.0
0.5111806723388668	0.10913851379476848	0.09083151567625168	0.08246890557618342	0.06824122945769993	0.05248588887593866	0.035290297873757474	0.022756789157328625	0.013353535689904926	0.00707637489801695	0.004008558251053131	0.0017732562979736592	0.0007867263857207079	0.0003080304367372084	0.00019564095306282155	5.827602857190429e-05	3.330058775537388e-05	1.2487720408265205e-05	0.0	0.0	0.0	0.0	0.0	0.0	0.0
0.06245833333333333	0.17005416666666667	0.21725	0.19432916666666666	0.14794166666666667	0.09890833333333333	0.05616666666666666	0.027758333333333333	0.014008333333333333	0.006479166666666667	0.0027416666666666666	0.00115	0.0005	0.00017083333333333333	8.333333333333333e-05	0.0	0.0	0.0	0.0	0.0	0.0	0.0	0.0	0.0	0.0
0.8498089432080039	0.0700597130606173	0.03458607139731895	0.019984915472474905	0.012030119051091545	0.006671361482784054	0.003587784032902605	0.0017043015905425845	0.0009625762039494793	0.0003583617036348711	0.000166679862155754	5.00039586467262e-05	2.083498276946925e-05	4.16699655389385e-06	0.0	4.16699655389385e-06	0.0	0.0	0.0	0.0	0.0	0.0	0.0	0.0	0.0
0.054787839375711266	0.18877063975421965	0.23548391130898041	0.20989707739829672	0.1416988690602737	0.08849926424304574	0.043649354493119734	0.02016766087648871	0.010479846929204758	0.004652151620124307	0.0012255668246564037	0.000512737140927679	0.0001750809749509148	0.0	0.0	0.0	0.0	0.0	0.0	0.0	0.0	0.0	0.0	0.0	0.0
0.01198278412239439	0.06133052235105891	0.11954035440042331	0.1616009266241964	0.17000887459324782	0.15690530850669343	0.1217319206203049	0.08424613871864206	0.052751748878176415	0.03031944369216411	0.0163242518051256	0.007803808992087863	0.0031581885830232782	0.0014624329718221248	0.0006666361125115098	9.166246547033261e-05	7.499656265754486e-05	0.0	0.0	0.0	0.0	0.0	0.0	0.0	0.0
0.3008781659425064	0.16138905336546883	0.13452284649192303	0.12000350265618094	0.09570174048653562	0.07107473167151757	0.048165692316673475	0.030944299427065523	0.018839286458897996	0.009869984738426641	0.004995454886622355	0.0021307825100701366	0.0009048528467421128	0.0003919639059620212	0.00015011383632588046	2.5018972720980078e-05	1.2509486360490039e-05	0.0	0.0	0.0	0.0	0.0	0.0	0.0	0.0
0.21012566457225712	0.10541907634872752	0.11158564023932935	0.12472292128464525	0.1235687738537691	0.10583573607106549	0.08244862585623573	0.05714488091865136	0.03596190063498942	0.021787136881051983	0.011208146530891153	0.0056582390293495105	0.0027041215979733673	0.0011374810419826336	0.0004333261112314795	0.00018333027782870286	5.8332361127314545e-05	1.2499791670138831e-05	4.16659722337961e-06	0.0	0.0	0.0	0.0	0.0	0.0
0.3020808159932001	0.2621644819626503	0.1681985983450138	0.11672819393171724	0.06814526545612119	0.04014549878751011	0.02219564836959692	0.011079074341047159	0.00554578711844068	0.0027333105557453686	0.0007666602778310181	0.00019999833334722212	1.6666527778935175e-05	0.0	0.0	0.0	0.0	0.0	0.0	0.0	0.0	0.0	0.0	0.0	0.0
0.18687270591078206	0.305946612559839	0.25910865389823307	0.1564042846607977	0.06330332182035589	0.024135589265849786	0.004045513063549135	0.0001833188205933697	0.0	0.0	0.0	0.0	0.0	0.0	0.0	0.0	0.0	0.0	0.0	0.0	0.0	0.0	0.0	0.0	0.0
0.6630597823369611	0.05655739071015483	0.05530324494591757	0.054078265362243964	0.0506991550140831	0.041528474525424575	0.030741154314094764	0.020341327644539258	0.013116448059199013	0.007324877918701355	0.003795770070498825	0.0019333011116481392	0.0008541524307928201	0.0003791603473275445	0.00017083048615856402	6.249895835069416e-05	3.749937501041649e-05	1.2499791670138831e-05	4.16659722337961e-06	0.0	0.0	0.0	0.0	0.0	0.0
0.011958134031099481	0.0519866335561074	0.110023166280562	0.146847552540791	0.16568890518491358	0.1574515424742921	0.1256354060765654	0.09402759954000767	0.0619989666838886	0.03792020132997783	0.0213746437559374	0.008774853752437459	0.003679105348244196	0.0020374660422326296	0.0005166580556990717	7.91653472442126e-05	0.0	0.0	0.0	0.0	0.0	0.0	0.0	0.0	0.0
0.5960205669215345	0.13877264066958975	0.08911084672152289	0.06304027688800512	0.04334279034552761	0.028849433827261156	0.018545173179802484	0.01076601798773639	0.005965405639263518	0.003007662675862987	0.0015059113259507624	0.0006073565016265506	0.0002787183945820472	0.00012895925719467856	3.743978434684216e-05	1.6639904154152072e-05	4.159976038538018e-06	0.0	0.0	0.0	0.0	0.0	0.0	0.0	0.0
0.5107289878502025	0.15362243962600625	0.10521491308478192	0.07937367710538158	0.059482341960967314	0.03857019049682505	0.025074582090298496	0.013674772087131882	0.007820702988283528	0.004141597640039333	0.0014166430559490674	0.0006416559724004599	0.0001624972917118048	5.4165763903934935e-05	2.0832986116898052e-05	0.0	0.0	0.0	0.0	0.0	0.0	0.0	0.0	0.0	0.0
0.4028729908025954	0.12106234815114249	0.10050050216912056	0.09732079230201826	0.08547710233831612	0.06804912505886422	0.04935426468688401	0.03336820040090182	0.018936568330423113	0.011847857342295976	0.006238565754983143	0.0027796415220933575	0.0013543980429990123	0.0005542613529811342	0.00020836892969215573	5.0008543126117377e-05	1.2502135781529344e-05	8.33475718768623e-06	4.167378593843115e-06	0.0	0.0	0.0	0.0	0.0	0.0
0.8443294415693726	0.06038067618357126	0.034467528354875536	0.023363084077101928	0.015329549905414302	0.009825245631140778	0.00556263906597665	0.003333416668750052	0.0017792111469453404	0.0009416902089218897	0.00047084510446094484	0.0001208363542421894	6.250156253906347e-05	3.333416668750052e-05	0.0	0.0	0.0	0.0	0.0	0.0	0.0	0.0	0.0	0.0	0.0
0.49423454468642053	0.24122134875206058	0.1221721518567914	0.06736719157713368	0.038436368757196464	0.019694497137981593	0.00920319088130286	0.004067296780125747	0.002191038693163462	0.0008822140673796172	0.0003686246572619057	0.0001325392026110223	2.8992950571161125e-05	0.0	0.0	0.0	0.0	0.0	0.0	0.0	0.0	0.0	0.0	0.0	0.0
0.9679428169166622	0.02317647695889966	0.004382036980726535	0.0017828059199153585	0.001049689466866052	0.0007081238466953527	0.00041237800484023474	0.00024992606353953624	0.0001124667285927913	9.580499102348888e-05	4.998521270790725e-05	1.2496303176976812e-05	8.330868784651208e-06	4.165434392325604e-06	0.0	8.330868784651208e-06	4.165434392325604e-06	0.0	0.0	0.0	0.0	0.0	0.0	0.0	0.0
0.6287901199588332	0.08169200705002938	0.06692527885532856	0.059687748698952915	0.05188354951478964	0.040362668177784077	0.028895953733140554	0.018570910712127967	0.011962549843957683	0.006391693298722078	0.002633344305601273	0.001254171892382885	0.0005875024479268663	0.00024166767361530673	7.083362847345197e-05	1.6666736111400465e-05	2.5000104167100697e-05	8.333368055700232e-06	0.0	0.0	0.0	0.0	0.0	0.0	0.0
0.013831016346125772	0.04314893368536523	0.10767838298901777	0.15644981668481048	0.17246226293112438	0.16091695133701214	0.12791187523722528	0.09254184549803755	0.058118631413424764	0.03282572335464711	0.01833568994498459	0.009785152095298873	0.003870682499760168	0.0013805990381687667	0.0007007270042669269	4.170994073017422e-05	0.0	0.0	0.0	0.0	0.0	0.0	0.0	0.0	0.0
0.01882484312630728	0.08213681552653727	0.15911534070549413	0.1872859392838393	0.17925683952633728	0.1414696544195465	0.09636169698585845	0.06405779951833734	0.03678302680810993	0.019745668786093448	0.008854092882559311	0.0040749660419496505	0.0014041549653752885	0.0004749960416996525	0.00015416538195515037	0.0	0.0	0.0	0.0	0.0	0.0	0.0	0.0	0.0	0.0
0.9437966242967285	0.036124192540112524	0.011143988330902271	0.005088560116690977	0.002271306522192123	0.000937695353198583	0.00040425088560116693	0.00016670139612419253	5.834548864346739e-05	4.167534903104813e-06	4.167534903104813e-06	0.0	0.0	0.0	0.0	0.0	0.0	0.0	0.0	0.0	0.0	0.0	0.0	0.0	0.0
0.5368143016052227	0.16023063879781194	0.09949214469918219	0.07269954880451945	0.05276862379129189	0.034287523590899434	0.0209724658270459	0.01167775560453112	0.00569514516995863	0.0029121481154360516	0.0016039728532802285	0.0005499335496960784	0.00022913897904003265	5.416012231855318e-05	1.2498489765819964e-05	0.0	0.0	0.0	0.0	0.0	0.0	0.0	0.0	0.0	0.0
0.6967122352471027	0.20464233382176636	0.07347309178100439	0.019182096709737577	0.0046872918609297985	0.0008700213134407886	0.00043292926601838286	0.0	0.0	0.0	0.0	0.0	0.0	0.0	0.0	0.0	0.0	0.0	0.0	0.0	0.0	0.0	0.0	0.0	0.0
0.7333274990519293	0.0807964627585316	0.05564237521930647	0.043452894428677995	0.03294285321364722	0.02262034247231842	0.014535695383833206	0.008397197877988507	0.004429886523226691	0.0022045249019632357	0.0009126483053496193	0.0003500568842436896	0.00016252641054171303	8.75142210609224e-05	4.584078246048316e-05	6.251015790065885e-05	1.2502031580131771e-05	1.2502031580131771e-05	4.167343860043924e-06	0.0	0.0	0.0	0.0	0.0	0.0
0.29575672089005367	0.1613556124961398	0.12800363900411474	0.11315132748533131	0.09660470900486591	0.07522973300059259	0.052285645130328094	0.034474556183385775	0.020544515202857785	0.011421965896855934	0.006122040179279377	0.002866967691318972	0.0013145485047532405	0.0005007803827631393	0.00022952434209977214	8.763656698354937e-05	2.9212188994516456e-05	8.346339712718987e-06	1.2519509569078481e-05	0.0	0.0	0.0	0.0	0.0	0.0
0.26253947883767637	0.12939475504370798	0.11964066966108616	0.11791568403596636	0.10955325372288564	0.08908259097840851	0.06498279181006825	0.04593295055874534	0.028912259064507794	0.015724868959425337	0.008524928958925343	0.004662461146157116	0.0018958175348538762	0.0007333272222731477	0.00029999750002083315	0.0001374988541762152	4.999958333680553e-05	1.6666527778935175e-05	0.0	0.0	0.0	0.0	0.0	0.0	0.0
0.15516148669496402	0.21117522953376086	0.1921579092205442	0.14811077662049585	0.11379954468507385	0.07549388326926124	0.04848770399526339	0.027969345463945895	0.015085434091913574	0.007709499070190215	0.003106315201347599	0.0010924222587289543	0.0004252941617952417	0.00020013842908011374	2.5017303635014217e-05	0.0	0.0	0.0	0.0	0.0	0.0	0.0	0.0	0.0	0.0
0.18583827432614303	0.1401339172246551	0.1367755698982079	0.13781307422114258	0.12206300859586915	0.09626706777944909	0.0697627906782945	0.049262705261271925	0.029183454931062214	0.01625006770861545	0.008720869670290293	0.004633352638969329	0.0019958416493402057	0.0007500031250130209	0.0003083346180609086	0.000179167413197555	5.0000208334201394e-05	1.2500052083550349e-05	0.0	0.0	0.0	0.0	0.0	0.0	0.0
0.18605173884992404	0.18514016941039355	0.14975545796998896	0.1326604091656434	0.11245603446481717	0.08664488334824866	0.06190763595496264	0.038718807883618804	0.023263751586921684	0.011867052384024641	0.006455909592291202	0.002930341942600262	0.0012528876771628961	0.000574413619430165	0.0002206081292014402	6.659868051364232e-05	3.329934025682116e-05	0.0	0.0	0.0	0.0	0.0	0.0	0.0	0.0
0.7558323159679832	0.04920437168488202	0.04181267421947592	0.0412626719277997	0.03615848399368331	0.028583452431051797	0.019791749132288053	0.012304217934241392	0.007683365347355614	0.003841682673677807	0.0019291747048946037	0.0009291705382105759	0.0004416685069521123	0.00014166725694690394	5.8333576389901627e-05	2.5000104167100697e-05	0.0	0.0	0.0	0.0	0.0	0.0	0.0	0.0	0.0
0.8972278820151919	0.044671391725729905	0.024271136722542365	0.01436684625224482	0.008683441876356788	0.005141730938303396	0.0028750359379492245	0.0015458526564915394	0.0006791751563561212	0.00031250390629882874	0.0001333350000208336	7.50009375117189e-05	1.66668750026042e-05	0.0	0.0	0.0	0.0	0.0	0.0	0.0	0.0	0.0	0.0	0.0	0.0
0.4947911672871132	0.20975817176016442	0.11766250766004811	0.07154797587136956	0.04588942017083471	0.027984709084921275	0.015499351761915282	0.009275432401899274	0.004364664145972378	0.0021385603695165518	0.0007545407931432668	0.00022511161784384757	5.002480396529946e-05	2.501240198264973e-05	3.334986931019964e-05	0.0	0.0	0.0	0.0	0.0	0.0	0.0	0.0	0.0	0.0
0.013639259083471767	0.06624782983400572	0.1256177426942949	0.17116520739917315	0.17383393910628714	0.15213852424549001	0.11692458855318104	0.07984961842548993	0.0484701630799079	0.026674826907143956	0.014180499523292074	0.006932041017698562	0.002768653019080807	0.001053337163650292	0.00040384863586592225	9.159453596959061e-05	8.32677599723551e-06	0.0	0.0	0.0	0.0	0.0	0.0	0.0	0.0
0.18984910722468942	0.40339446254343064	0.27900582407785435	0.09976753680667227	0.019430256875994634	0.0036702522100667393	0.004282655246252677	0.0005999050150392854	0.0	0.0	0.0	0.0	0.0	0.0	0.0	0.0	0.0	0.0	0.0	0.0	0.0	0.0	0.0	0.0	0.0
0.04944540403304684	0.11664204107964123	0.15675191975527022	0.173142155536595	0.1595571556406468	0.1259858905791522	0.08939712400890683	0.056283686762533036	0.035465007387676106	0.020065344515430877	0.00975589453311968	0.0042910952489959	0.001981145818159116	0.0007158762200070755	0.00023307597860695482	0.00010405177616381911	3.329656837242212e-05	0.00010821384721037189	1.664828418621106e-05	1.664828418621106e-05	8.32414209310553e-06	0.0	0.0	0.0	0.0
0.530419976353433	0.3168223676541606	0.10023979617325274	0.032322525853024926	0.012697540423972956	0.005661854090689581	0.0016277830510732544	0.00012073071222793958	8.74256881650597e-05	0.0	0.0	0.0	0.0	0.0	0.0	0.0	0.0	0.0	0.0	0.0	0.0	0.0	0.0	0.0	0.0
0.017473633349439344	0.07893750312401072	0.14442093337109915	0.19096869324713842	0.19595877971975542	0.16240690448024792	0.10986937469801229	0.055578233559372865	0.028832536363484897	0.010034322464552891	0.004007064429597294	0.0013995568070111133	0.00011246438627767873	0.0	0.0	0.0	0.0	0.0	0.0	0.0	0.0	0.0	0.0	0.0	0.0
0.03682779695169422	0.12362665956144697	0.1752671743013085	0.20162032314872252	0.16939704161965705	0.1137931465160138	0.08337670015278997	0.049279972023197435	0.027094201058289167	0.01203585360471942	0.004991694386737663	0.0021065866219259865	0.0003996686081124401	0.00018318144538486837	0.0	0.0	0.0	0.0	0.0	0.0	0.0	0.0	0.0	0.0	0.0
0.01308395642846729	0.05321891987586695	0.10712931914273217	0.15603690667110992	0.17408618499156478	0.15790723345760524	0.125195259617187	0.09027555037177432	0.05603065836335992	0.03269947722491825	0.017957636473455107	0.008785120696478037	0.004373815424989065	0.0018661612479953346	0.0007164726219982088	0.0003332430799991669	0.00015829046299960426	9.997292399975007e-05	3.7489846499906276e-05	8.331076999979172e-06	0.0	0.0	0.0	0.0	0.0
0.7777874974485864	0.13549776516997622	0.05002020303003795	0.021140284008781027	0.00952250034365979	0.003528240503534489	0.0018620112220542107	0.00035407372231455907	0.00022494095299983754	6.248359805551043e-05	0.0	0.0	0.0	0.0	0.0	0.0	0.0	0.0	0.0	0.0	0.0	0.0	0.0	0.0	0.0
0.12405186669276941	0.30435651895017013	0.2596167063067266	0.17741807836652407	0.08170295363570855	0.03020697526210341	0.012154433785827047	0.006531237894508845	0.0023825689258029715	0.0007247674704365682	0.0006456261949291269	0.00020826651449326673	0.0	0.0	0.0	0.0	0.0	0.0	0.0	0.0	0.0	0.0	0.0	0.0	0.0
0.0632447792536791	0.1648680855319078	0.24169180513658106	0.21517558040699322	0.15535157747370879	0.09352344127597874	0.03967850535824403	0.01947050882485292	0.004674922084631923	0.0015791403476608722	0.000566657222379627	0.00017499708338194363	0.0	0.0	0.0	0.0	0.0	0.0	0.0	0.0	0.0	0.0	0.0	0.0	0.0
0.8890934844192635	0.06676387268788535	0.025095817363772706	0.010489918346942175	0.004878353607732045	0.0023996000666555574	0.000708215297450425	0.000295784035994001	0.00023329445092484585	4.1659723379436764e-05	0.0	0.0	0.0	0.0	0.0	0.0	0.0	0.0	0.0	0.0	0.0	0.0	0.0	0.0	0.0
0.013449775837069381	0.057461542307628205	0.11443142614289761	0.1554265762237296	0.16740970983816936	0.15382660288995184	0.12331461142314294	0.08817353044115932	0.05709071515474742	0.03538691021816303	0.018408026532891118	0.009008183196946717	0.003899935001083315	0.0019874668755520742	0.000545824236262729	6.666555557407377e-05	8.333194446759221e-05	2.9166180563657272e-05	0.0	0.0	0.0	0.0	0.0	0.0	0.0
0.04552083333333334	0.1354	0.19068333333333334	0.19343333333333335	0.16919583333333332	0.121775	0.0702625	0.0403125	0.017933333333333332	0.009333333333333334	0.0038166666666666666	0.0013958333333333333	0.0007791666666666666	0.00012083333333333333	3.75e-05	0.0	0.0	0.0	0.0	0.0	0.0	0.0	0.0	0.0	0.0
0.011079202563782411	0.05230365838431764	0.10980979731135805	0.1538810504848712	0.1693511466267116	0.15721896200108212	0.12509260415366047	0.09054813334998127	0.06001581554084988	0.03433637158197028	0.01906188870853623	0.00972655762267449	0.004428351437965622	0.0018604070420776627	0.0007824530736255047	0.00032879677030007905	0.00012069754859116827	4.578182877596038e-05	0.0	8.323968868356432e-06	0.0	0.0	0.0	0.0	0.0
0.04635430551852839	0.16779692082111436	0.23906958144494803	0.22606471607571316	0.15460460543854973	0.08714759397494001	0.04470474540122634	0.02067781924820048	0.008064516129032258	0.0043155158624366835	0.0007539656091708878	0.000329078912290056	0.0001166355638496401	0.0	0.0	0.0	0.0	0.0	0.0	0.0	0.0	0.0	0.0	0.0	0.0
0.2960391214338972	0.2163675215455299	0.14986275008018393	0.11984271450767059	0.08452012512860671	0.05740753854036064	0.03550586696546467	0.019619032544267785	0.011054970779721169	0.005635785781824695	0.0024200972204287863	0.0012454545075872756	0.00030407417743769604	0.00017078138732802106	4.165399690927343e-06	0.0	0.0	0.0	0.0	0.0	0.0	0.0	0.0	0.0	0.0
0.5951112425591829	0.18049995626111698	0.10089518913942706	0.062009239318339925	0.03310408604479695	0.015566876752158827	0.006819100145379716	0.003724053469743107	0.0014121410808086278	0.0006248411861985079	0.00022077721912347277	1.2496823723970158e-05	0.0	0.0	0.0	0.0	0.0	0.0	0.0	0.0	0.0	0.0	0.0	0.0	0.0
0.42056970464697646	0.126395926395093	0.10425278351890126	0.09501050070004667	0.08001783452230149	0.0630000333355557	0.04514050936729115	0.02881858790586039	0.016792786185745718	0.009721481432095473	0.005404526968464564	0.002658510567371158	0.0014167611174078273	0.0005625375025001667	0.0002000133342222815	3.333555570371358e-05	4.1669444629641975e-06	0.0	0.0	0.0	0.0	0.0	0.0	0.0	0.0
0.014432800530439823	0.07283539267976363	0.138318856051476	0.16496595093431637	0.1735897681827849	0.1512170508046255	0.1137109519976981	0.07567524739262972	0.04467037251721219	0.02597570485527583	0.013135891843653696	0.006384460448455177	0.002952448071525974	0.0010842323426507813	0.0006672199031697116	0.00023769709050420974	7.506223910659255e-05	5.004149273772836e-05	2.0850621974053487e-05	0.0	0.0	0.0	0.0	0.0	0.0
0.46089420392516356	0.12580940872536356	0.10626276094837285	0.08853285553564731	0.07180299179132464	0.05692320513354723	0.03868494520605025	0.024251010458769116	0.013413058877453227	0.006783615983999333	0.003550147922830118	0.0017792408017000708	0.0009667069461227551	0.00027501145881078377	6.250260427517813e-05	8.33368057002375e-06	0.0	0.0	0.0	0.0	0.0	0.0	0.0	0.0	0.0
0.05627588390677211	0.16147391402168207	0.20939195213612538	0.21089603106485455	0.15487013257559976	0.10000249985417517	0.05361353921021274	0.028452506937095338	0.013878357095836076	0.006995425266859433	0.0025498512586765772	0.0011166015315773247	0.000420808786154141	6.249635437932788e-05	0.0	0.0	0.0	0.0	0.0	0.0	0.0	0.0	0.0	0.0	0.0
0.00944571526189256	0.04524526776748624	0.0840614492318846	0.12146098173772828	0.14979396090882197	0.1571730353370583	0.14068574142823215	0.09775711136944122	0.07129077553197252	0.048299396257546784	0.030649616879789003	0.023345541514064407	0.011691520522660133	0.005329100052916006	0.0022666383336874957	0.0008999887501406232	0.00048332729174218654	0.00012083182293554663	0.0	0.0	0.0	0.0	0.0	0.0	0.0
0.9720781844155952	0.017821815167909903	0.005252000216577329	0.002153278439310451	0.0012703093307344054	0.0006788866259334691	0.0004081649652851532	0.00019158763676650048	7.496907525645671e-05	2.4989691752152238e-05	2.9154640377510943e-05	1.2494845876076119e-05	4.164948625358706e-06	0.0	0.0	0.0	0.0	0.0	0.0	0.0	0.0	0.0	0.0	0.0	0.0
0.011558117547096725	0.05696173534201615	0.1101582316704916	0.15174662940301803	0.1706644563936174	0.1560866504783603	0.12484016477085771	0.08798747141708768	0.05830705857362417	0.03539907784964867	0.019234373633330696	0.009700488564752531	0.00421923354061585	0.0018701242445572721	0.0007622109949977301	0.000345702254561812	0.00011245735991769787	4.1650874043591805e-05	4.165087404359181e-06	0.0	0.0	0.0	0.0	0.0	0.0
0.5811065283506228	0.13389159688372287	0.08666833312502605	0.06807899012623422	0.05126859142607174	0.033770778652668414	0.021172353455818024	0.01230262883806191	0.0064908553097529475	0.002924634420697413	0.0014081573136691247	0.0005457651126942465	0.0002957963587884848	6.66583343748698e-05	8.332291796858726e-06	0.0	0.0	0.0	0.0	0.0	0.0	0.0	0.0	0.0	0.0
0.5650676230105672	0.0856877470520366	0.07137174536927121	0.06857685531133242	0.06290376997763254	0.05067872926220734	0.0376872805428168	0.025674668132838502	0.01527401168772206	0.008863675176294668	0.0043776891965628265	0.002145109358924696	0.0009413489613921968	0.0004081955673293597	0.00020826304455579575	8.747047871343421e-05	2.499156534669549e-05	8.33052178223183e-06	4.165260891115915e-06	8.33052178223183e-06	0.0	0.0	0.0	0.0	0.0
0.018113254718946623	0.07462394266427767	0.14556439851660485	0.18393266386099422	0.1731988832868036	0.14618525771907162	0.105616900704196	0.06914454768948707	0.04025167715321472	0.021675903162631776	0.011937997416559024	0.005829409558731614	0.002575107296137339	0.0008500354181424226	0.00027501145881078377	5.416892370515438e-05	6.250260427517813e-05	0.00010417100712529688	4.166840285011875e-06	0.0	0.0	0.0	0.0	0.0	0.0
0.012378337908659845	0.05393062141252808	0.11487397055153481	0.15978287996006987	0.17799683886531903	0.15919224690125613	0.11767739788703103	0.08480159720489144	0.05419266284002995	0.03133682721903336	0.017165793195241662	0.009587388736378006	0.004537892022294318	0.001909158971799351	0.0005407204059562432	9.566591797687381e-05	0.0	0.0	0.0	0.0	0.0	0.0	0.0	0.0	0.0
0.9126528201267071	0.03263767850680333	0.020266475871163116	0.013872885268950943	0.00885618372941426	0.0054118811798816125	0.003148957765695911	0.001676393632200069	0.0009026734942615757	0.0004326177115355017	0.00012479357063524088	1.663914275136545e-05	0.0	0.0	0.0	0.0	0.0	0.0	0.0	0.0	0.0	0.0	0.0	0.0	0.0
0.822225368299203	0.08989498580101433	0.039919552960967365	0.025291682975374544	0.012104531183637439	0.006379133736956504	0.0025816337577761308	0.0007994736798274469	0.00037475328741911576	0.0002373437486987733	0.00011658991164150268	3.331140332614362e-05	2.0819627078839764e-05	2.0819627078839764e-05	0.0	0.0	0.0	0.0	0.0	0.0	0.0	0.0	0.0	0.0	0.0
0.032732256143025544	0.09348145741432672	0.14307553245108698	0.1634155180385639	0.15898762439132083	0.13741465995193047	0.10170409340647897	0.07044641332283635	0.04474130354189837	0.026284109985045965	0.014829069975715314	0.007252081693179878	0.0031490946352923533	0.001445417775722813	0.0005123526985991527	0.00027075549112963356	0.00015412235648917604	3.748922184871849e-05	4.5820160037322605e-05	1.2496407282906164e-05	8.33093818860411e-06	0.0	0.0	0.0	0.0
0.13585788763595782	0.3143852957342972	0.25218615187301163	0.15680330462881223	0.07636957209720673	0.04043756350250679	0.015794426770158403	0.0057631127471392644	0.0013908090011159784	0.0008328197611472925	0.0001790562486466679	0.0	0.0	0.0	0.0	0.0	0.0	0.0	0.0	0.0	0.0	0.0	0.0	0.0	0.0
0.1846743709723078	0.12846152565234042	0.12761643881238238	0.13080528866168217	0.1219089804006461	0.10535277171831549	0.0773441793082777	0.054630909363395666	0.032404709173563355	0.0186710072769054	0.009620668409571546	0.004471050571994738	0.002260503222153764	0.0012946896907731504	0.0004829067656903069	0.0	0.0	0.0	0.0	0.0	0.0	0.0	0.0	0.0	0.0
0.7121056162825102	0.07007747027666765	0.0550459862562145	0.047315627825956504	0.039756129069898276	0.02904614461396132	0.020728195596821177	0.011956009884857248	0.0069052312231469015	0.003929772506594767	0.0017877756154073754	0.0007959560432233303	0.0002708750932435417	0.0001541904376924776	5.834232777553206e-05	1.6669236507294874e-05	2.500385476094231e-05	0.0	2.0836545634118594e-05	4.1673091268237185e-06	0.0	0.0	0.0	0.0	0.0
0.47540874318761356	0.20595073415443077	0.11856885718571357	0.08204446592556791	0.05548657522374627	0.03163697271712138	0.017141380976983717	0.00832902784953584	0.0037166047232546125	0.0011999800003333278	0.00034582756954050763	0.00014583090281828636	2.4999583340277662e-05	0.0	0.0	0.0	0.0	0.0	0.0	0.0	0.0	0.0	0.0	0.0	0.0
0.6158487077956956	0.07189460842483064	0.06438329356999804	0.06196002015230815	0.05553543100540865	0.04571326263370682	0.033659351045713264	0.021809460759209063	0.013652772399665239	0.00816085205957422	0.00403046162942237	0.0019361205141336798	0.0008535585062309771	0.00033309600243160083	0.0001249110009118503	5.8291800425530145e-05	1.665480012158004e-05	1.2491100091185031e-05	8.32740006079002e-06	8.32740006079002e-06	0.0	0.0	0.0	0.0	0.0
0.40117819587714765	0.16970520105987635	0.11462412718516173	0.09248920959221424	0.07384555135234222	0.05536854033696069	0.038687153165464026	0.02415134900928225	0.014510807072508207	0.007936574066358925	0.00409535554185345	0.0017622943989867848	0.0010290466112286899	0.00039578715816488075	0.00011665305714333327	6.665888979619045e-05	2.916326428583332e-05	4.166180612261903e-06	4.166180612261903e-06	0.0	0.0	0.0	0.0	0.0	0.0
0.47483168349831684	0.07039296070392961	0.07574242575742426	0.08506232710062327	0.08290837582908375	0.07014715195147152	0.05329050428290504	0.03797953537979536	0.02331016898310169	0.013498650134986502	0.00681598506815985	0.0031121887811218878	0.0014623537646235377	0.0007749225077492251	0.00038329500383295004	0.00014998500149985002	7.08262507082625e-05	3.7496250374962504e-05	1.2498750124987502e-05	4.166250041662501e-06	8.332500083325001e-06	4.166250041662501e-06	0.0	0.0	0.0
0.2870803229919252	0.3698657533561661	0.20565319200353324	0.08710198911693874	0.03421164470888228	0.011749706257343567	0.003537411564710882	0.0007999800004999875	0.0	0.0	0.0	0.0	0.0	0.0	0.0	0.0	0.0	0.0	0.0	0.0	0.0	0.0	0.0	0.0	0.0
0.92770462603832	0.054725084480548664	0.01238909326985501	0.0035123932548732375	0.001036239242255256	0.0004411299585504303	0.00013317130824163934	5.8262447355717214e-05	0.0	0.0	0.0	0.0	0.0	0.0	0.0	0.0	0.0	0.0	0.0	0.0	0.0	0.0	0.0	0.0	0.0
0.005910332877944753	0.059932191529772416	0.10981390156942454	0.17084985505314718	0.19317916763853255	0.16738862417113726	0.11115507647196028	0.07298573856252707	0.0499650128286295	0.0264153143847256	0.015665089467195362	0.010221252207523908	0.004152644030522142	0.001686881476791843	0.000678917730165606	0.0	0.0	0.0	0.0	0.0	0.0	0.0	0.0	0.0	0.0
0.007804951187818612	0.06118182121080865	0.11274697631026555	0.16138839836071037	0.17463265918102155	0.14767350814646987	0.12350064971845534	0.08924882550894613	0.055625895445307036	0.031378069503215276	0.016680271882184388	0.009462566221304102	0.00606820377836271	0.0016909339286309266	0.0007913237597041282	0.00012494585679538866	0.0	0.0	0.0	0.0	0.0	0.0	0.0	0.0	0.0
0.6560370536978725	0.23350577297945718	0.07111677579513837	0.027994368637643492	0.008267939554489262	0.002569933856483564	0.0005081554789157128	0.0	0.0	0.0	0.0	0.0	0.0	0.0	0.0	0.0	0.0	0.0	0.0	0.0	0.0	0.0	0.0	0.0	0.0
0.0949756969174445	0.29279071026643844	0.33138408866564206	0.18131307451695802	0.07057681814963368	0.023370110748751526	0.005577005577005577	1.2495158126226087e-05	0.0	0.0	0.0	0.0	0.0	0.0	0.0	0.0	0.0	0.0	0.0	0.0	0.0	0.0	0.0	0.0	0.0
0.7267502721278521	0.06642004862851733	0.05105160211363058	0.044007557021732695	0.036525605041350925	0.028021870321173422	0.01940553097252864	0.011844338698040262	0.007577874441668717	0.004220588296625615	0.0020352243960012847	0.0011302168264679265	0.0005838758513118439	0.00022103871513948377	0.00010426354487711499	6.2558126926269e-05	2.9193792565592196e-05	8.341083590169199e-06	0.0	0.0	0.0	0.0	0.0	0.0	0.0
0.4630646264746617	0.14275642844032105	0.10668874835221678	0.0895184301423351	0.06926946887149794	0.05023444409217574	0.0334687713794657	0.020757896844599444	0.011909926746650203	0.006853943833536351	0.002982696190492082	0.0014725758814597273	0.0006549416809891705	0.00026281099300839327	7.92604582088805e-05	1.251480919087587e-05	1.251480919087587e-05	0.0	0.0	0.0	0.0	0.0	0.0	0.0	0.0
0.013528701660908296	0.06296049619115014	0.12009740665195855	0.15768222120467884	0.16969570827956543	0.14573949964617242	0.11992673687715939	0.08481871539774383	0.0558381551013612	0.033338883569912166	0.018207551096865504	0.010007076551638013	0.004245930982808142	0.002268659201598468	0.0008325354868251259	0.0005411480664363319	0.000224784581442784	4.578945177538193e-05	0.0	0.0	0.0	0.0	0.0	0.0	0.0
0.033558834053105	0.11079491083984457	0.18161545054378125	0.21905605897967165	0.18597984639323664	0.1271665959376586	0.06995098895795368	0.04094793512901803	0.019508724631169025	0.008316899240287242	0.0019013621574843773	0.0007197716701199065	0.0004118924586235303	3.7444768965775484e-05	3.3284239080689316e-05	0.0	0.0	0.0	0.0	0.0	0.0	0.0	0.0	0.0	0.0
0.007404386026978769	0.056521395304312355	0.12642812251574317	0.1779716394118112	0.18118894711212297	0.1489617627350029	0.11075363247774314	0.08075733675180947	0.05387845818956727	0.032019079092494476	0.014916986801962849	0.005718733221511427	0.0023640760333467907	0.0009489600978927259	0.00013318738216038257	3.3296845540095643e-05	0.0	0.0	0.0	0.0	0.0	0.0	0.0	0.0	0.0
0.8056064797840072	0.11667944401853271	0.04658178060731309	0.019345188493716876	0.008183060564647845	0.0025749141695276825	0.0008083063897870071	0.0001499950001666611	7.08309723009233e-05	0.0	0.0	0.0	0.0	0.0	0.0	0.0	0.0	0.0	0.0	0.0	0.0	0.0	0.0	0.0	0.0
0.01677068544139628	0.05517921900566656	0.10119867932933913	0.13053905179843533	0.13578093188054008	0.15190210716084954	0.11469266927858573	0.10294319700559161	0.0848943088753898	0.04079007082158872	0.031209795945557724	0.018028070496833637	0.00902652582843772	0.004417501800725286	0.00198183869664961	0.0006453466344132134	0.0	0.0	0.0	0.0	0.0	0.0	0.0	0.0	0.0
0.5038229007379136	0.2056824763230153	0.12656613930775287	0.07319136170265957	0.045295644601480826	0.02428739880250499	0.012566614305773726	0.005004145816059099	0.002470823038237341	0.0008874963020987413	0.00014583272569697626	2.4999895833767358e-05	3.3333194445023147e-05	2.0833246528139467e-05	0.0	0.0	0.0	0.0	0.0	0.0	0.0	0.0	0.0	0.0	0.0
0.05621042985671443	0.1469510163278907	0.19353965344885038	0.18096051316227924	0.14974175274908363	0.11364961679440187	0.07189270243252249	0.04215261579473509	0.023304731756081307	0.012350049983338888	0.004706764411862713	0.002874041986004665	0.0011246251249583472	0.0003748750416527824	6.247917360879707e-05	2.0826391202932357e-05	8.330556481172943e-05	0.0	0.0	0.0	0.0	0.0	0.0	0.0	0.0
0.6050764339967751	0.1146697443033861	0.07600901625342171	0.060209740386898934	0.04857694022357309	0.03642749707305082	0.024573873697455534	0.0159117707105091	0.00899125456749899	0.004941440183991567	0.0025248842761373437	0.0012874409922878534	0.0004874776572740416	0.00020832378515984684	5.8330659844757114e-05	3.33318056255755e-05	1.249942710959081e-05	0.0	0.0	0.0	0.0	0.0	0.0	0.0	0.0
0.01834522491320673	0.08348388600734309	0.1542214414759435	0.18818112943644735	0.17863595114600417	0.1459084362225571	0.09662151474028623	0.06175851073572386	0.03496707267323271	0.019215238983290736	0.010444331587754865	0.0044957664865584905	0.0019523282242554928	0.0011281043683864362	0.0005161805966048638	0.00011239416216396227	1.2488240240440253e-05	0.0	0.0	0.0	0.0	0.0	0.0	0.0	0.0
0.7771240958634712	0.09352604913169561	0.05316489450351655	0.03370720975967468	0.020607646411786276	0.011428785707143094	0.005833138895370155	0.0027540748641711943	0.00113746208459718	0.0004624845838472051	0.00015832805573147562	7.916402786573781e-05	1.6666111129629014e-05	0.0	0.0	0.0	0.0	0.0	0.0	0.0	0.0	0.0	0.0	0.0	0.0
0.07457786702550921	0.12268415329686583	0.16280397115372597	0.16541196762084898	0.1455187038340881	0.11458103328320092	0.08538897059129863	0.057825864159212766	0.03503714103594952	0.018172652699026376	0.009786235944523833	0.004516083339235349	0.0023038690835767046	0.0009832063358482862	0.0002666322266707217	0.00010415321354325066	2.499677125038016e-05	1.249838562519008e-05	0.0	0.0	0.0	0.0	0.0	0.0	0.0
0.3135873119005077	0.26345799024569033	0.17159171841615334	0.1169684171945739	0.06524392021624413	0.036018475712102094	0.018679794584733796	0.008379876634221716	0.0040025156289697165	0.0017784330630281676	0.00027905155789903334	1.2494845876076119e-05	0.0	0.0	0.0	0.0	0.0	0.0	0.0	0.0	0.0	0.0	0.0	0.0	0.0
0.3036665973810019	0.16202036998545	0.13007274994803575	0.10901267927665766	0.09372687590937435	0.07132820619413843	0.05124506339638329	0.03428808979422158	0.022099355643317397	0.012242776969445021	0.006019538557472459	0.002552483891082935	0.0012014134275618374	0.00036998545001039286	9.145707753065891e-05	4.157139887757223e-05	1.662855955102889e-05	4.157139887757223e-06	0.0	0.0	0.0	0.0	0.0	0.0	0.0
0.5721465602027038	0.08758272349930821	0.07485539015486173	0.0707629732117555	0.06213222424111087	0.04804214105919419	0.033802030372234906	0.022374935404824218	0.013060727800096684	0.007905616029605428	0.003925719715281135	0.0019170181199886646	0.0009043324609511744	0.000462584807214656	0.00011252062878194336	1.2502292086882596e-05	0.0	0.0	0.0	0.0	0.0	0.0	0.0	0.0	0.0
0.05659002219788183	0.140704584924598	0.1839425603778221	0.18318874863085297	0.15386089049739082	0.11228463265212629	0.07524373940602966	0.04497882247108653	0.024867458238412746	0.012702352642297585	0.006342846909580073	0.0032234822770945346	0.0012952234989359176	0.0004539529304952252	0.000183247054511834	9.1623527255917e-05	2.4988234706159183e-05	1.2494117353079592e-05	8.329411568719727e-06	0.0	0.0	0.0	0.0	0.0	0.0
0.9056577080394629	0.03856828404632022	0.021861879855363732	0.014367923703953364	0.009224931031469622	0.005184602645562088	0.002608945312012383	0.0013731291115854649	0.000611666604251707	0.0003079138007797709	0.00015395690038988544	4.160997307834742e-05	2.4965983847008452e-05	4.160997307834742e-06	8.321994615669484e-06	0.0	0.0	0.0	0.0	0.0	0.0	0.0	0.0	0.0	0.0
0.25453909451310924	0.30894992837392143	0.214037045674118	0.11981543791851285	0.059878568811007095	0.026451677382816403	0.010818869307392478	0.003826998034447147	0.0014533431055735084	0.0002290368791018423	0.0	0.0	0.0	0.0	0.0	0.0	0.0	0.0	0.0	0.0	0.0	0.0	0.0	0.0	0.0
0.004878841410572628	0.037930804613025795	0.09337710819278715	0.15008999400039996	0.17390923938404107	0.17992550496633558	0.14328211452569828	0.09680187987467502	0.06416238917405506	0.030456302913139124	0.01601559896006933	0.006295413639090727	0.0011874208386107592	0.0005916272248516765	0.0005749616692220518	0.00045830277981467903	6.249583361109259e-05	0.0	0.0	0.0	0.0	0.0	0.0	0.0	0.0
0.011970844196074028	0.05755485424177031	0.10091849929937921	0.1572758533228552	0.16769161042989425	0.14950457586454943	0.11734254743223521	0.09155471287021676	0.06178768487449117	0.037380301953006435	0.02032839780291974	0.013613249009359629	0.007359636758267118	0.0030020665194739316	0.002349262581028769	0.00036590284447881715	0.0	0.0	0.0	0.0	0.0	0.0	0.0	0.0	0.0
0.5223422958031645	0.09788033561352785	0.08522817220606738	0.07755855322907207	0.06636449228872095	0.05307909580983011	0.03857722527266516	0.025645939392929452	0.015710012581341287	0.008956915155100442	0.0047325840075321405	0.0023246319332772313	0.0009331855789499996	0.00042909872603504447	0.00014997625375982136	4.999208458660712e-05	1.249802114665178e-05	1.6664028195535708e-05	8.332014097767854e-06	0.0	0.0	0.0	0.0	0.0	0.0
0.7989607447995604	0.12864530419865763	0.046412570990789936	0.0164382192761854	0.005937411521742751	0.002643938510733974	0.0008119181253435038	0.00011658311543393901	3.3309461552554005e-05	0.0	0.0	0.0	0.0	0.0	0.0	0.0	0.0	0.0	0.0	0.0	0.0	0.0	0.0	0.0	0.0
0.8931013362332971	0.04299529589213468	0.02441636146214839	0.016383128544226532	0.01016237297033787	0.006395753386416003	0.003124960937988275	0.0018249771877851526	0.00095415473973242	0.00035832885422265554	0.00019583088544726523	5.4165989591796766e-05	2.0833072919921835e-05	1.24998437519531e-05	0.0	0.0	0.0	0.0	0.0	0.0	0.0	0.0	0.0	0.0	0.0
0.011662014082746553	0.0543019040873297	0.11436190158743385	0.15709762093246116	0.17081371609516272	0.15491437856755969	0.12384483979834174	0.08687554685221449	0.05699762509895421	0.03365693096120995	0.018857547602183243	0.009087121369942918	0.004353985250614558	0.001824923961501604	0.0008457980917461772	0.00032081996583475686	0.00010416232656972627	4.9997916753468605e-05	2.0832465313945252e-05	8.332986125578101e-06	0.0	0.0	0.0	0.0	0.0
0.008231138363103173	0.047462343375099976	0.11128282458011197	0.1580120301252999	0.16925486536923487	0.15909924020261262	0.12325879765395895	0.08851806185017329	0.057951213009864035	0.03583627699280192	0.020377899226872834	0.0116343974940016	0.005319414822713943	0.0023660357238069847	0.0010580511863503067	0.0003082511330311917	2.9158890962410025e-05	0.0	0.0	0.0	0.0	0.0	0.0	0.0	0.0
0.9219270141113829	0.04998770930634658	0.01620288393835488	0.006566146846707969	0.0028622734033555675	0.001258233723163583	0.0006041188405917864	0.000295809915048392	0.0001666534732666997	8.332673663334985e-05	2.916435782167245e-05	1.6665347326669972e-05	0.0	0.0	0.0	0.0	0.0	0.0	0.0	0.0	0.0	0.0	0.0	0.0	0.0
0.9643626484889646	0.01939575251769784	0.008533297777925926	0.004049983125070312	0.0019791584201732495	0.0009083295486268807	0.0003833317361177662	0.00021666576389265044	0.00011249953125195312	3.3333194445023147e-05	2.0833246528139467e-05	4.166649305627893e-06	0.0	0.0	0.0	0.0	0.0	0.0	0.0	0.0	0.0	0.0	0.0	0.0	0.0
0.7517095191691029	0.12721654464739346	0.06387479906382483	0.030713042319448956	0.015691761825041853	0.006525740652823934	0.0028776558973205735	0.0008662119054163231	0.0004372704330226631	8.328960629003107e-05	4.164480314501554e-06	0.0	0.0	0.0	0.0	0.0	0.0	0.0	0.0	0.0	0.0	0.0	0.0	0.0	0.0
0.8081637753295707	0.09857342191307246	0.04795384967823896	0.022579503092654683	0.012366453547701856	0.005735468688172938	0.0029239644292646354	0.0010246371076910261	0.000387362809005144	0.00014578170231376389	0.00012495574484036904	2.0825957473394838e-05	0.0	0.0	0.0	0.0	0.0	0.0	0.0	0.0	0.0	0.0	0.0	0.0	0.0
0.4157910087079705	0.06020582475730178	0.07691346193908587	0.0925419774176076	0.09427940502479064	0.0848547977167618	0.0654847714678555	0.04602308237156785	0.02949460439148369	0.016707637181784092	0.009370442898212575	0.004624807299695846	0.002158243406524728	0.000912461980750802	0.00039998333402774884	0.00016249322944877296	4.1664930627890504e-05	2.4998958376734303e-05	4.1664930627890504e-06	0.0	4.1664930627890504e-06	0.0	0.0	0.0	0.0
0.9026945110578204	0.03448907540634159	0.020425326405542232	0.014725719424460432	0.01137839728217426	0.006923627764455102	0.004350686117772448	0.0022856714628297363	0.001365574207300826	0.0006911137756461498	0.00036637356781241674	0.00017902344790834	0.0001040833999467093	1.6653343991473487e-05	4.163335997868372e-06	0.0	0.0	0.0	0.0	0.0	0.0	0.0	0.0	0.0	0.0
0.41079663433875097	0.16657354670313634	0.12370222737393363	0.09697540799052679	0.07563981754046549	0.05098109525755314	0.0318470275273731	0.019229967394114263	0.012600381930835495	0.00620012175087769	0.0028394639625741137	0.0016761593435459525	0.0006921454005687268	0.00018762977726260663	5.0034607270028435e-05	8.339101211671406e-06	0.0	0.0	0.0	0.0	0.0	0.0	0.0	0.0	0.0
0.0520274293137259	0.09927096647944675	0.14080214504894226	0.16044982742181937	0.15671514399557002	0.13089711509236784	0.10076983608195486	0.06864822779487137	0.042243141630686855	0.023165862412097542	0.013048492595167811	0.006520082770910272	0.003006066258363484	0.0014364167024036039	0.0006953089544968169	0.00018735870031351355	8.743406014630633e-05	2.9144686715435443e-05	0.0	0.0	0.0	0.0	0.0	0.0	0.0
0.15322483222874378	0.1441770564736169	0.13868673950987048	0.13622067908305874	0.1255483027089174	0.10192910909401438	0.07756426545140986	0.05297447710771102	0.03255866266209557	0.018462128060185205	0.010268309040694163	0.004678016654239166	0.0021911280143631358	0.0009414352305058339	0.00037490783515719054	9.997542270858414e-05	7.914720964429577e-05	2.082821306428836e-05	0.0	0.0	0.0	0.0	0.0	0.0	0.0
0.6987172810858326	0.14071997233759795	0.07156813324612456	0.04343497044205685	0.023500543666184797	0.012089802822064932	0.00528251894499598	0.0024621204231014384	0.00121231310173015	0.0005874094410445056	0.0002957877327245383	4.5826268450280585e-05	3.7494219641138655e-05	2.4996146427425773e-05	2.083012202285481e-05	0.0	0.0	0.0	0.0	0.0	0.0	0.0	0.0	0.0	0.0
0.3851422242947074	0.19115344902241616	0.11962911767644806	0.09304116843753123	0.07293158578423209	0.052247443626552974	0.036126469706558306	0.023111447889951037	0.01309829130999567	0.007061253039336509	0.003518136095659994	0.0016528994437597841	0.0007410984911567798	0.0003080971255370882	0.00011657729074376311	6.245212004130166e-05	5.4125170702461444e-05	4.163474669420111e-06	0.0	0.0	0.0	0.0	0.0	0.0	0.0
0.14789491874065716	0.14988944731987824	0.14005005059190445	0.13729352048868032	0.12601756351053686	0.10358640389411926	0.07683307169893028	0.05261558064099735	0.030983898033369837	0.01759682207889006	0.009189821658331841	0.0046885995411335086	0.0019403973234175976	0.0008744279783641535	0.0002748202217715911	0.0001457379963940256	9.160674059053037e-05	2.49836565246901e-05	8.327885508230034e-06	0.0	0.0	0.0	0.0	0.0	0.0
0.13576507933862952	0.2049598620270197	0.20829670856124008	0.16250984182264305	0.11566068311622307	0.07438543285273301	0.04607014459668315	0.026932225772452894	0.014222214816265148	0.006386249359500431	0.002757793265485509	0.0012414235545539	0.0005123996550675492	0.00022079009527300902	7.498531537573891e-05	4.165850854207718e-06	0.0	0.0	0.0	0.0	0.0	0.0	0.0	0.0	0.0
0.09721331011091759	0.21287677397311644	0.23521862682189018	0.18405570046417052	0.12077600646672056	0.07305060875507297	0.040004500037500314	0.020287669063908866	0.008758406320052666	0.004783373194776623	0.001904182534854457	0.0008375069792248269	0.00022500187501562512	8.333402778356486e-06	0.0	0.0	0.0	0.0	0.0	0.0	0.0	0.0	0.0	0.0	0.0
0.8360015651406545	0.08077957324941515	0.03761748961429273	0.02029271460326182	0.011930034882656078	0.006522806929910005	0.0033051108502543352	0.0018190597500770084	0.0009407494359665992	0.00044123646111707753	0.00019980518993980868	7.908955435117427e-05	4.162608123746014e-05	2.4975648742476084e-05	4.162608123746015e-06	0.0	0.0	0.0	0.0	0.0	0.0	0.0	0.0	0.0	0.0
0.9157514956588398	0.055710167147166166	0.01841868448680987	0.0071116703051310685	0.0022830669755195226	0.0005332711183695236	0.00015414868265369041	2.4997083673571416e-05	1.2498541836785708e-05	0.0	0.0	0.0	0.0	0.0	0.0	0.0	0.0	0.0	0.0	0.0	0.0	0.0	0.0	0.0	0.0
0.04217723354346259	0.13551045577077717	0.19896171425476333	0.1859539771093825	0.14865152013866031	0.10886584364883276	0.07442158901050369	0.04932690585014853	0.02764039981500848	0.01439100707884222	0.007091341646841187	0.003774826987096425	0.002029073667456908	0.0008291286649361905	0.0003249851048493611	4.5831232735166306e-05	4.166475703196937e-06	0.0	0.0	0.0	0.0	0.0	0.0	0.0	0.0
0.5784424849565782	0.10480389378760856	0.08026769789808812	0.06654943076692281	0.057627556548263965	0.04429683463070692	0.028349140733085528	0.018927208174287	0.010892937509376093	0.005554814728384978	0.0029253412898171452	0.0010042838331138632	0.0003208707682562966	3.333722267597886e-05	4.167152834497358e-06	0.0	0.0	0.0	0.0	0.0	0.0	0.0	0.0	0.0	0.0
0.12439762925199818	0.19697367270182803	0.18034678228852985	0.1527616381985314	0.12150708267213121	0.0900609347211289	0.05977267142315686	0.036523347202958856	0.01888434898143636	0.009941980815767224	0.00515217020071389	0.0021949827775070495	0.0009662922284281507	0.0002998837950294261	0.00013328168667974493	6.247579063113043e-05	2.0825263543710145e-05	0.0	0.0	0.0	0.0	0.0	0.0	0.0	0.0
0.13231348631038678	0.03284507323901415	0.07596360545918113	0.10543001883050876	0.13630038827509208	0.13294255861620757	0.12051942208668699	0.10307620523588129	0.06579429752203836	0.03986485360529254	0.024737955973270675	0.013060540918862171	0.007682181006182406	0.004574313852922062	0.002137179423086537	0.0020163642120348615	0.0003874418837174424	0.000274958756186572	7.915479344764952e-05	0.0	0.0	0.0	0.0	0.0	0.0
0.026766889724081033	0.09779248160401337	0.15677630646922058	0.1709639246993725	0.16798889990749924	0.1354177951482929	0.0975383128192735	0.06298385819881833	0.039362828023566866	0.021266843890365754	0.012762606355052959	0.0057000475003958365	0.0027500229168576406	0.0013458445487045726	0.0005791714930957758	4.166701389178243e-06	0.0	0.0	0.0	0.0	0.0	0.0	0.0	0.0	0.0
0.21780776278527403	0.24632683658170915	0.20134099616858236	0.13481592537064802	0.09231634182908546	0.0504456105280693	0.02718224221222722	0.014630184907546227	0.007221389305347326	0.004177078127602866	0.002186406796601699	0.0008745627186406797	0.0004081292686989838	0.0001832417124770948	7.91271031151091e-05	4.164584374479427e-06	0.0	0.0	0.0	0.0	0.0	0.0	0.0	0.0	0.0
0.023200106648003267	0.06771731613634281	0.12287016438789879	0.17879787703818498	0.19780705043284091	0.1686538189150232	0.11056815057364962	0.06656751735113021	0.035856225160596895	0.018667566509194225	0.00661134301497238	0.0019163313086876463	0.0005624015797235484	0.00020413094375151014	0.0	0.0	0.0	0.0	0.0	0.0	0.0	0.0	0.0	0.0	0.0
0.01483971195215307	0.061724538627816024	0.12735579906621852	0.17472375978242308	0.17787246094319425	0.15083361446736554	0.11714334503683897	0.0793880857479623	0.04861744530381218	0.025185444337544098	0.012603134540335445	0.005835093024127548	0.0024698145348377126	0.0009037938517028393	0.00029987630102582685	0.00012911340738611988	7.0804126631098e-05	4.164948625358706e-06	0.0	0.0	0.0	0.0	0.0	0.0	0.0
0.18478794893787107	0.12794260923148665	0.12510304857230886	0.1330013573266494	0.12245501253237183	0.1040894669786575	0.0770761685083563	0.05336875150929727	0.033608407098068935	0.01915246192407298	0.01010500545428807	0.004767297587622513	0.0025189651008835114	0.0010866940352571844	0.0005454288069681653	0.0002040153552781687	9.15987309412186e-05	4.1635786791463e-05	3.33086294331704e-05	1.24907360374389e-05	8.3271573582926e-06	0.0	0.0	0.0	0.0
0.5566935137770259	0.06101641243161487	0.0654872271365536	0.07156636847346469	0.06944971062620572	0.05792059199753334	0.044828979879250504	0.029474877188011717	0.019374919271169702	0.011383285902975404	0.006499972916779513	0.0034291523785317563	0.0016833263194736688	0.0007083303819567418	0.0003249986458389757	9.999958333506943e-05	3.749984375065104e-05	2.0833246528139467e-05	0.0	0.0	0.0	0.0	0.0	0.0	0.0
0.016770860629655972	0.06043665797343782	0.12910484699501285	0.17064101124296535	0.16934742551483464	0.14713601783567717	0.11641439665248297	0.07897112101057746	0.050840830723284956	0.03271399277089391	0.017785763901887137	0.006983699156049697	0.001846791200289497	0.0008984389623029986	0.00010814543064758316	0.0	0.0	0.0	0.0	0.0	0.0	0.0	0.0	0.0	0.0
0.5611799754171788	0.1081435803420762	0.08106497781296224	0.07120684985729464	0.05836545071977667	0.045328222328701484	0.03134101372888065	0.019662090373117228	0.011820587071102685	0.00611237265890294	0.003237432553488469	0.0013791379346263619	0.0006791525176558822	0.000279160850815608	0.00010833107643590759	5.4165538217953794e-05	2.0832899314597614e-05	8.333159725839044e-06	8.333159725839044e-06	0.0	0.0	0.0	0.0	0.0	0.0
0.013333444341299542	0.05658908597428223	0.11713699354349917	0.15914379555662864	0.16580427352917915	0.14670951574162341	0.12065872127148525	0.09099878029997127	0.06349933187080338	0.03545871960636575	0.01752954546400636	0.008184062308771433	0.0035134021305203915	0.0010615136768752367	0.00031220990496330495	6.244198099266099e-05	4.162798732844066e-06	0.0	0.0	0.0	0.0	0.0	0.0	0.0	0.0
0.015412193850964043	0.06909848879624804	0.13429494528400207	0.17030953621677958	0.17782595101615425	0.15094945284002084	0.11072433559145388	0.07598540906722251	0.04913392391870766	0.027597707139134967	0.012102136529442418	0.003731109953100573	0.0017258989056800416	0.0006753517457008858	0.00031683168316831684	0.0001167274622199062	0.0	0.0	0.0	0.0	0.0	0.0	0.0	0.0	0.0
0.7912626008169451	0.09951158171741692	0.042779279072962945	0.024995523873369337	0.01583091483700653	0.010134783459567044	0.006741254897715302	0.004322064597793998	0.0024108626224689064	0.001128400294799782	0.0005163160020486086	0.0002040280975837244	0.00010825980688115988	5.412990344057994e-05	0.0	0.0	0.0	0.0	0.0	0.0	0.0	0.0	0.0	0.0	0.0
0.40580313469183854	0.19282309597652103	0.13914618154569863	0.09961909123077244	0.06822221759673626	0.04295318776929001	0.025148304643756635	0.013696063942717981	0.006573278105030909	0.003467726828049872	0.0016859896342859523	0.0006244406052910934	0.000158191620007077	4.1629373686072893e-05	3.3303498948858313e-05	4.162937368607289e-06	0.0	0.0	0.0	0.0	0.0	0.0	0.0	0.0	0.0
0.06008982435089824	0.16362530413625304	0.22133203346332034	0.20476285704762856	0.1496100389961004	0.09660700596607005	0.05411958804119588	0.02798886777988868	0.013686131386861315	0.005803586308035863	0.0016331700163317	0.000658267506582675	4.58287504582875e-05	3.7496250374962504e-05	0.0	0.0	0.0	0.0	0.0	0.0	0.0	0.0	0.0	0.0	0.0
0.45073605129637584	0.09756483963628935	0.08700038772455713	0.08883895256002435	0.08054664993475388	0.06577559503212277	0.04994142440830314	0.034299031522423404	0.020745348347584642	0.012323804203267726	0.006457906871062824	0.0033602794952076413	0.001471685684625679	0.0006337003514535501	0.00023346855053551848	5.836713763387962e-05	1.250724377868849e-05	0.0	0.0	0.0	0.0	0.0	0.0	0.0	0.0
0.18815775220604777	0.31044654240027997	0.25114781145061704	0.12782578263659164	0.07177675379756855	0.03153460932747831	0.01263634166868037	0.005016206847705627	0.0012790494204697903	0.00017915024456091524	0.0	0.0	0.0	0.0	0.0	0.0	0.0	0.0	0.0	0.0	0.0	0.0	0.0	0.0	0.0
0.822817880298005	0.044804913415223586	0.03557559292654878	0.029587993133218887	0.023983733062217703	0.01698778312971883	0.011433523892064867	0.0070334505575092915	0.0040167336122268705	0.0021167019450324173	0.0009708495141585693	0.0003958399306655111	0.0001750029167152786	6.666777779629661e-05	2.083368056134269e-05	8.333472224537076e-06	4.166736112268538e-06	0.0	0.0	0.0	0.0	0.0	0.0	0.0	0.0
0.011542130233216843	0.0536994380969439	0.1124805791475235	0.1543921325241485	0.1779429099830471	0.15090575107153123	0.12396022942639237	0.08852576465050796	0.059801646971596616	0.03279781070239965	0.018181666715262185	0.008693044314948955	0.0042902901985612946	0.0020285158511644183	0.00046235166217505216	0.00025825047797165077	3.748797260878801e-05	0.0	0.0	0.0	0.0	0.0	0.0	0.0	0.0
0.022074908021216578	0.09769959291836285	0.1253911442035658	0.15503268736380266	0.15078687172136782	0.15050353956858514	0.12388281715492852	0.07609134961937658	0.04353315194520023	0.030391540035249853	0.012070783038404007	0.008620797413344112	0.0031791534201940823	0.0006458306423723234	9.583293402944155e-05	0.0	0.0	0.0	0.0	0.0	0.0	0.0	0.0	0.0	0.0
0.497870851076241	0.09619919834001384	0.08144098799176673	0.0812034899709169	0.07224523128973925	0.06014116549028758	0.04355380371830235	0.029066424446462947	0.017974850209581585	0.010570745243789635	0.005266622778143515	0.0025749785418454846	0.0011624903125807284	0.0004333297222523146	0.00017083190973408554	9.999916667361106e-05	2.083315972366897e-05	4.166631944733794e-06	0.0	0.0	0.0	0.0	0.0	0.0	0.0
0.9613463165043771	0.028953804744107366	0.006579084428111315	0.002124973437832027	0.0006583251042695299	0.00017916442711132777	0.00010416536459960917	4.99993750078124e-05	4.166614583984367e-06	0.0	0.0	0.0	0.0	0.0	0.0	0.0	0.0	0.0	0.0	0.0	0.0	0.0	0.0	0.0	0.0
0.731612473458512	0.1653357758441234	0.05789166909529955	0.026324992714101336	0.010458387110204422	0.003626295849119447	0.003368166867896249	0.0008701444689620716	0.00044131729047837127	7.077730130313502e-05	0.0	0.0	0.0	0.0	0.0	0.0	0.0	0.0	0.0	0.0	0.0	0.0	0.0	0.0	0.0
0.006636172765446911	0.05176048123708592	0.11802222888755583	0.17692711457708457	0.19342381523695262	0.17135322935412917	0.11295657535159635	0.07663050723188695	0.04485769512764114	0.024120175964807037	0.013268179697393854	0.005078151036459375	0.0026702992734786374	0.0012914083849896688	0.0008206691994934347	0.00018329667399853364	0.0	0.0	0.0	0.0	0.0	0.0	0.0	0.0	0.0
0.01298977409632276	0.056665596691692965	0.11650776843518244	0.15823679240956975	0.17189773262576027	0.15882458385616202	0.1229567994130423	0.08601348168466864	0.05340564696662095	0.031890812527878405	0.017041783217512017	0.007937268895827514	0.0034892300765796374	0.001384019576373285	0.0005085855069805446	0.00018759301486987297	6.253100495662433e-05	0.0	0.0	0.0	0.0	0.0	0.0	0.0	0.0
0.9832787199227224	0.009859559567478443	0.0041470106964563045	0.0017112664620919087	0.0005454401618833091	0.00020401960253650493	0.00013323729145241138	6.245498036831784e-05	2.4981992147327135e-05	2.914565750521499e-05	4.163665357887856e-06	0.0	0.0	0.0	0.0	0.0	0.0	0.0	0.0	0.0	0.0	0.0	0.0	0.0	0.0
0.9173888046394587	0.05203976202776343	0.015339877014348326	0.007070008499008449	0.003720399286749879	0.0018997783591914277	0.0012498541836785707	0.0008665655673504758	0.0002666355591847618	9.998833469428567e-05	4.999416734714283e-05	8.332361224523806e-06	0.0	0.0	0.0	0.0	0.0	0.0	0.0	0.0	0.0	0.0	0.0	0.0	0.0
0.007683594172962078	0.046263982475574915	0.10500495581412782	0.159523075769817	0.177688841505568	0.15748661097275551	0.1264773740015492	0.09196991529305937	0.057824772407359594	0.03322894195450646	0.018902891030392884	0.009570135181282849	0.004689282947834851	0.0020447938964359784	0.0011160993161809414	0.0003623158227900817	5.830369562139246e-05	6.246824530863477e-05	2.915184781069623e-05	1.2493649061726956e-05	0.0	0.0	0.0	0.0	0.0
0.7522965988662887	0.05598949649883295	0.046519673224408135	0.04032594198066022	0.03336112037345782	0.025991997332444148	0.018306102034011337	0.01239996665555185	0.006739746582194065	0.00402217405801934	0.0020506835611870623	0.0011003667889296432	0.0004793264421473825	0.00025841947315771924	0.00010836945648549516	4.58486162054018e-05	4.168056018672891e-06	0.0	0.0	0.0	0.0	0.0	0.0	0.0	0.0
0.6249760518446327	0.0851304862100274	0.07037009271059799	0.06220689540278715	0.05313575063931163	0.04056192784733155	0.027105146979200506	0.01584326661169003	0.010141523185979292	0.005672589149611415	0.002711347677237174	0.0013702509766682493	0.0005206120732022224	0.0001999150361096534	5.414365561303113e-05	0.0	0.0	0.0	0.0	0.0	0.0	0.0	0.0	0.0	0.0
0.13653127315412217	0.17151741189986597	0.15840541463049143	0.14220065102107077	0.12445158551103488	0.09796535102689832	0.06830726196521783	0.04516770868888352	0.026840050283468895	0.014793662950907017	0.007492569868214021	0.0034965326051665433	0.0017274536085048994	0.0006826563657706108	0.00022893963486209508	0.0001040634703918614	6.66006210507913e-05	1.6650155262697825e-05	4.162538815674456e-06	0.0	0.0	0.0	0.0	0.0	0.0
0.2409275285063426	0.20824830711055214	0.1869591291093694	0.128089054730512	0.09614279407967616	0.057541583028627115	0.03616911403369954	0.021222545206186855	0.011527473534286738	0.007425392092353053	0.0027569318929544146	0.0017366172195800468	0.000562214207777713	0.0003165057762304162	0.0002207211334238429	0.00014159468936623883	1.2493649061726956e-05	0.0	0.0	0.0	0.0	0.0	0.0	0.0	0.0
0.6599375	0.1992875	0.07120833333333333	0.03752916666666667	0.0148875	0.0086875	0.0036708333333333332	0.0020125	0.0011875	0.0006416666666666667	0.0004625	0.00024166666666666667	7.916666666666666e-05	7.083333333333334e-05	8.333333333333333e-05	1.25e-05	0.0	0.0	0.0	0.0	0.0	0.0	0.0	0.0	0.0
0.02959353112293946	0.08743637869398932	0.14316094369696492	0.16573376226127703	0.16470999504763015	0.134571287075147	0.10512757554444856	0.07397342366899858	0.045977968196629894	0.02496160872948824	0.01303430452496785	0.006159249903241513	0.0031503730924012335	0.0014898726117300418	0.000670026509744516	0.00016230455826109392	7.074814078047684e-05	1.6646621360112197e-05	0.0	0.0	0.0	0.0	0.0	0.0	0.0
0.19889983593314067	0.3114813488461186	0.23167573059722002	0.1344473778451442	0.0701115154947407	0.03092285526304831	0.013716655701115155	0.0059838598186103455	0.0018363828670891875	0.0007037385590432487	0.00010410333713657525	0.00011659573759296428	0.0	0.0	0.0	0.0	0.0	0.0	0.0	0.0	0.0	0.0	0.0	0.0	0.0
0.030450132391879964	0.11384869023630702	0.1787706706189945	0.202992556079202	0.1898824293493647	0.13660926909690418	0.07545088177987977	0.038002298123199385	0.020308414794584423	0.009238288730869789	0.003397225599094073	0.0009034288664257523	0.0001457143332944762	0.0	0.0	0.0	0.0	0.0	0.0	0.0	0.0	0.0	0.0	0.0	0.0
0.20463190171269544	0.35406676637600976	0.2568084955693223	0.12490469980960793	0.04239452404064475	0.012956659764780382	0.0033828963758847815	0.0006832450808437244	0.0001708112702109311	0.0	0.0	0.0	0.0	0.0	0.0	0.0	0.0	0.0	0.0	0.0	0.0	0.0	0.0	0.0	0.0
0.8123211257982945	0.05328628620705457	0.0368392329707594	0.029798827710035284	0.023100027911665825	0.01703028207446166	0.011597922038968018	0.007361181121715693	0.0043242252429773	0.002420399678390955	0.0011539599155151368	0.0005165741138046101	0.0001833004919951842	4.9991043271413873e-05	1.666368109047129e-05	0.0	0.0	0.0	0.0	0.0	0.0	0.0	0.0	0.0	0.0
0.01275673874099071	0.060263300420780735	0.12059325917593634	0.16967045785943424	0.17323667874848978	0.15405157688622256	0.1199058451026955	0.08546015081448152	0.049810440361621466	0.029400491605216014	0.014535683039620047	0.006065908428113153	0.0030037911927675706	0.0009540474107403241	0.0002583010457026205	3.33291671874349e-05	0.0	0.0	0.0	0.0	0.0	0.0	0.0	0.0	0.0
0.9018528458430595	0.04995568648500206	0.025006969496490287	0.011671306062837812	0.005983364748078707	0.0027545114486982646	0.001427186445473572	0.000840500472261404	0.0003453541544440422	7.905697511369641e-05	4.9930721124439837e-05	2.0804467135183267e-05	1.2482680281109959e-05	0.0	0.0	0.0	0.0	0.0	0.0	0.0	0.0	0.0	0.0	0.0	0.0
0.7800101665819451	0.10031583070141083	0.05596620028166432	0.031912234064716126	0.01729568920258998	0.008483262639478004	0.0037249689585920117	0.0014708210764910292	0.0005499954167048608	0.00018333180556828692	8.333263889467587e-05	4.166631944733794e-06	0.0	0.0	0.0	0.0	0.0	0.0	0.0	0.0	0.0	0.0	0.0	0.0	0.0
0.0160625	0.0546375	0.10484583333333333	0.15399166666666667	0.17008333333333334	0.15885	0.12909583333333333	0.08679166666666667	0.0563375	0.0331375	0.0185375	0.010141666666666667	0.0047125	0.0019958333333333334	0.0006958333333333334	8.333333333333333e-05	0.0	0.0	0.0	0.0	0.0	0.0	0.0	0.0	0.0
0.010480163885280305	0.05115169381432997	0.11011458645614737	0.153684087805203	0.1725750308117651	0.15896372539222545	0.1274857599680224	0.08925002498251224	0.05696012791046268	0.033851304087139	0.018645281636188	0.009276839545651377	0.00441357716265281	0.0019361446987109024	0.0008618966723293695	0.000258152626494787	6.24562806035775e-05	2.4982512241431e-05	4.1637520402384994e-06	0.0	0.0	0.0	0.0	0.0	0.0
0.1129714428440596	0.2701565231870785	0.26213887270002495	0.1869619515444176	0.09248189159936725	0.04367246690533678	0.02076846224294397	0.0077553908916826245	0.002672550162351178	0.00042044792273749065	0.0	0.0	0.0	0.0	0.0	0.0	0.0	0.0	0.0	0.0	0.0	0.0	0.0	0.0	0.0
0.03669181954924812	0.111475464481102	0.16912987137446406	0.17937158071491965	0.16555485647856866	0.12611302547093947	0.08821286755361481	0.054450226875945314	0.0322084675352814	0.018579244080183667	0.009966708194617478	0.004479185329938875	0.002120842170175709	0.0009625040104333768	0.0003875016145900608	0.00016250067708615452	6.666694444560186e-05	4.166684027850116e-05	2.5000104167100697e-05	0.0	0.0	0.0	0.0	0.0	0.0
0.010519956670277476	0.05126656111990668	0.10856178651779018	0.15321223231397382	0.1680526622781435	0.15688275977001917	0.12627281059911674	0.09170902424797933	0.05964919590034164	0.035072077326889425	0.019856678610115825	0.01041163236396967	0.005112073993833847	0.0020248312640613283	0.000799933338888426	0.0003333055578701775	0.0001583201399883343	7.082743104741272e-05	2.499791684026331e-05	8.332638946754437e-06	0.0	0.0	0.0	0.0	0.0
0.9881488455017683	0.007423113292038273	0.0023369060363824194	0.0012538479803050058	0.0004957073410508162	0.0001916179637675424	9.58089818837712e-05	1.666243163196021e-05	2.0828039539950264e-05	1.2496823723970158e-05	0.0	4.165607907990052e-06	0.0	0.0	0.0	0.0	0.0	0.0	0.0	0.0	0.0	0.0	0.0	0.0	0.0
0.19869174843238965	0.17663896006499594	0.15993583734349937	0.13526654584088493	0.11119305043434785	0.08216153157094348	0.05517571818428015	0.03607274545340916	0.02146115867758265	0.011832593796221069	0.006520425806720413	0.003116471887173718	0.0012290898485511322	0.0004916359394204529	0.000170822656917276	2.9164843863925173e-05	1.2499218798825073e-05	0.0	0.0	0.0	0.0	0.0	0.0	0.0	0.0
0.4482068890796503	0.08595097802261911	0.08270479301924376	0.08732195987898689	0.08376740813588139	0.07035762207572487	0.053951678098460666	0.03738321651512247	0.02338586680223691	0.013459791477410053	0.0070882678956887	0.0036670639319259586	0.0017210197771425238	0.000670906014818272	0.0002750297948944469	5.00054172535358e-05	2.50027086267679e-05	1.250135431338395e-05	0.0	0.0	0.0	0.0	0.0	0.0	0.0
0.4243374869288806	0.22688130382072466	0.13044039777863878	0.08366766236309174	0.055754833710364826	0.03390367157849129	0.021676186191065396	0.012264980231884782	0.006190815429545104	0.0028662725541904657	0.0013706448696637545	0.0004707686026504689	0.00016664375315060846	8.332187657530422e-06	0.0	0.0	0.0	0.0	0.0	0.0	0.0	0.0	0.0	0.0	0.0
0.009135178142222184	0.05139527036878127	0.12522233932208898	0.17590112513069595	0.19200536530298548	0.15265286739620346	0.11932800413228305	0.08049620721399978	0.04891673366352719	0.024243838024502105	0.011684530181912097	0.005673557970682451	0.0021702817200628176	0.0008164591499660503	0.00035407667217915445	4.165607907990052e-06	0.0	0.0	0.0	0.0	0.0	0.0	0.0	0.0	0.0
0.013927472188787218	0.048825286025464286	0.11260261306700096	0.15553454587860943	0.17304384404896272	0.15308141157262986	0.12081998825494271	0.08532242681204993	0.0562013485991312	0.03728430951974378	0.021057804840462973	0.011936643329265601	0.005914177783516104	0.002811316904136176	0.001366091769713579	0.00022907026626294767	4.1649139320535943e-05	0.0	0.0	0.0	0.0	0.0	0.0	0.0	0.0
0.33970180564920954	0.18736628289336762	0.13762976282643624	0.11271363519059631	0.08513357142262515	0.05947237414982976	0.03625450579822349	0.0206871290260816	0.011633908577041866	0.005494368272520666	0.002176935307975991	0.0008782664435620156	0.0005203000258068813	0.0002663936132131232	6.65984033032808e-05	4.16240020645505e-06	0.0	0.0	0.0	0.0	0.0	0.0	0.0	0.0	0.0
0.6885404181648688	0.0677062524970036	0.05550422825942203	0.0516505193767479	0.043418730856305765	0.0337927819949394	0.02408359968038354	0.015689505926221866	0.009392895192435744	0.005114695698495139	0.002667632174723665	0.0013567052869889466	0.0006200892262618192	0.00025802370488746835	0.00014149687042216006	4.577839925422826e-05	1.6646690637901184e-05	0.0	0.0	0.0	0.0	0.0	0.0	0.0	0.0
0.47765513163756884	0.1539970104135872	0.11309630382192391	0.089920763468753	0.06588332285451373	0.04221645771484009	0.026165126765958686	0.01584730624940146	0.008244263366740643	0.004247044764684574	0.0017362918302681052	0.0006953494859826704	0.00022900731574279564	4.580146314855913e-05	1.2491308131425217e-05	8.327538754283478e-06	0.0	0.0	0.0	0.0	0.0	0.0	0.0	0.0	0.0
0.017893090654998587	0.07265792669738966	0.122269452809157	0.11234964313640675	0.14093200459181127	0.14397657510772455	0.11533598416157852	0.09649874390669971	0.07157236261999435	0.04712013575789841	0.025820619894521436	0.015060641855357946	0.009391585006737984	0.005107558187898248	0.0031818257440897066	0.00013725522817641873	0.0006945946395594523	0.0	0.0	0.0	0.0	0.0	0.0	0.0	0.0
0.8467304439129674	0.08430763076974358	0.03743718802343314	0.01712069066091116	0.008474929375588537	0.003599970000249998	0.0015166540278831009	0.0005916617361521987	0.0001291655902867476	6.66661111157407e-05	2.083315972366897e-05	4.166631944733794e-06	0.0	0.0	0.0	0.0	0.0	0.0	0.0	0.0	0.0	0.0	0.0	0.0	0.0
0.21652578173448706	0.3345569720352774	0.24097358355496176	0.1283488785392917	0.05198799668701903	0.019773834941960403	0.0062763508929649095	0.001381796085188561	0.00017480552884915532	0.0	0.0	0.0	0.0	0.0	0.0	0.0	0.0	0.0	0.0	0.0	0.0	0.0	0.0	0.0	0.0
0.011990178125520227	0.056188613284501414	0.12328533377725986	0.15815298818045614	0.1708340269685367	0.1377809222573664	0.12423838854669553	0.08875478608290328	0.05181871150324621	0.035283835525220575	0.024737805893124687	0.011307641085400366	0.004274180123189612	0.0013234559680372897	2.9132678541701347e-05	0.0	0.0	0.0	0.0	0.0	0.0	0.0	0.0	0.0	0.0
0.7889215694443287	0.04970129231692177	0.039156952765024955	0.033470258380062824	0.028395977236558154	0.021967721239491072	0.016081055183848954	0.010265212428239332	0.005778348067357124	0.0032078788838247915	0.0017289217360873877	0.0006624061591274569	0.0003166218119099794	0.000199971670679987	9.581975886749377e-05	3.332861177999783e-05	8.332152944999458e-06	4.166076472499729e-06	4.166076472499729e-06	0.0	0.0	0.0	0.0	0.0	0.0
0.43434212992855803	0.1279373476911541	0.10452604611443211	0.09539480535710566	0.0801233050759201	0.05884901376767824	0.03966174418362459	0.025635791797713026	0.015688071483618338	0.00878965237133157	0.004940534460852721	0.0023452958696965277	0.0010122680219116452	0.0004082397783841203	0.00024161129741100996	7.081710441357189e-05	2.915998417029431e-05	4.165712024327758e-06	0.0	0.0	0.0	0.0	0.0	0.0	0.0
0.8209166254278099	0.09282277549289097	0.044001513708627725	0.02410705745854975	0.009556325347549997	0.00514411421014767	0.002133331115445234	0.0008732934390711485	0.00035763445600056555	3.32683214884247e-05	5.4061022418690144e-05	0.0	0.0	0.0	0.0	0.0	0.0	0.0	0.0	0.0	0.0	0.0	0.0	0.0	0.0
0.24183230046791723	0.2679931272050912	0.1945943466257413	0.13368586990066142	0.07725638694502598	0.042512907342380286	0.021965419165422502	0.011823042212639604	0.004941906533325549	0.002222815343681449	0.0010592778560883454	0.0001042596315047584	8.340770520380672e-06	0.0	0.0	0.0	0.0	0.0	0.0	0.0	0.0	0.0	0.0	0.0	0.0
0.6621267373773156	0.09322553085081998	0.0693367229990206	0.05439996665902603	0.04438517160182542	0.03026943674592094	0.019433620204630228	0.012227802204671904	0.00699743691262581	0.004288482777303132	0.0019296088686990768	0.0009210444060097105	0.0003292421179853716	9.168767842630602e-05	2.9173352226551918e-05	8.335243493300549e-06	0.0	0.0	0.0	0.0	0.0	0.0	0.0	0.0	0.0
0.2835276178414005	0.20231558247856482	0.15185438244190214	0.12219926174664411	0.08967361869130844	0.06205161107546683	0.04024980627098731	0.0225892195012207	0.012773616191579245	0.0066826093839834014	0.003574612750285386	0.001479006440968895	0.0006041012223675768	0.00024164048894703073	0.00011248781382016948	5.832701457342121e-05	1.2498645980018832e-05	0.0	0.0	0.0	0.0	0.0	0.0	0.0	0.0
0.6336101123642318	0.22709073713769098	0.08829987126233736	0.030542906304812455	0.014386121330039204	0.003995450435999883	0.0014790249267778504	0.0004207930073367969	0.00017498323077371752	0.0	0.0	0.0	0.0	0.0	0.0	0.0	0.0	0.0	0.0	0.0	0.0	0.0	0.0	0.0	0.0
0.1929769745749649	0.18201625569178342	0.14471398397760363	0.12845829219418511	0.10984048425464195	0.08577356179620811	0.06203575252354826	0.04139743958273447	0.024645995025808307	0.014443486266814977	0.007390465715987818	0.003524427280566908	0.0016580638979499164	0.0007082182478680548	0.0002791213094538804	9.998375264019597e-05	2.4995938160048993e-05	1.2497969080024496e-05	0.0	0.0	0.0	0.0	0.0	0.0	0.0
0.600061636618815	0.22243739510322053	0.09234248303951824	0.04780169667287198	0.02013601702503363	0.010973816930912846	0.003423331126076038	0.0013160251044282579	0.0006455186429948734	0.0007121528254975699	0.00014992691063106737	0.0	0.0	0.0	0.0	0.0	0.0	0.0	0.0	0.0	0.0	0.0	0.0	0.0	0.0
0.32083647560279493	0.3790722770585858	0.18741953359693675	0.07718524876357773	0.027165874328665414	0.007028961655285054	0.0009083068410504694	0.0003833221531038678	0.0	0.0	0.0	0.0	0.0	0.0	0.0	0.0	0.0	0.0	0.0	0.0	0.0	0.0	0.0	0.0	0.0
0.5781337888793984	0.07528176496322993	0.06644444907397763	0.0662069540217912	0.06094456365492386	0.05153225974458865	0.0390575196350076	0.02645778212953897	0.016916314243453263	0.009891460594570946	0.004895731338930439	0.0024291160600820815	0.0010958105039478344	0.00047499010437282554	0.00017916293410553946	4.166579862919523e-05	8.333159725839044e-06	8.333159725839044e-06	0.0	0.0	0.0	0.0	0.0	0.0	0.0
0.0809638754786083	0.22318961211919428	0.24773597469618777	0.19479773597469618	0.12965290494423173	0.06715498584984185	0.03245796570667554	0.013426002996504078	0.007079240885633427	0.0019643748959547193	0.0009572165806559015	0.0005119027800898951	0.00010820709172631929	0.0	0.0	0.0	0.0	0.0	0.0	0.0	0.0	0.0	0.0	0.0	0.0
0.7723013985110877	0.07141280031327982	0.04707945725938485	0.03604800846522053	0.027003720197799543	0.019217550335151077	0.011822980240875518	0.00710711920046992	0.004161789027707767	0.002087143446327919	0.0010081611058110906	0.0004457571831478789	0.00017080415429030873	9.581696460188051e-05	2.4995729896142743e-05	8.331909965380914e-06	0.0	0.0	4.165954982690457e-06	0.0	0.0	0.0	0.0	0.0	0.0
0.8563289664241839	0.09126812378273101	0.03141178233149668	0.01248897175103624	0.004685965408752684	0.0020225392439198976	0.0009363607610740266	0.0005118772160538013	0.00023304978942286886	8.323206765102459e-05	2.9131223677858607e-05	0.0	0.0	0.0	0.0	0.0	0.0	0.0	0.0	0.0	0.0	0.0	0.0	0.0	0.0
0.3203261721028684	0.1456024267071118	0.12080201336688945	0.10929348822480375	0.09728078801313356	0.07437207286788113	0.05331338855647594	0.03528392139868998	0.02100868347805797	0.011358522642044034	0.006291771529525492	0.002912548542475708	0.0011333522225370422	0.0005958432640544009	0.0002750045834097235	9.583493058217637e-05	3.750062501041684e-05	1.6666944449074153e-05	0.0	0.0	0.0	0.0	0.0	0.0	0.0
0.20603980153390464	0.1856307880737041	0.15250728000633226	0.12527026632950206	0.1063443328431393	0.08096533508858904	0.060577151403301936	0.03856841122974825	0.021587978720301947	0.01211876304464654	0.005736520011164759	0.0029036706229352486	0.0010164930157764715	0.00044992313813056934	0.00021662965909990375	4.582550480959503e-05	2.0829774913452284e-05	0.0	0.0	0.0	0.0	0.0	0.0	0.0	0.0
0.009194339253204687	0.048600435762521925	0.10834489395473236	0.15349172426147417	0.17120967842725557	0.15845758397593723	0.13004970025704157	0.09267244072838164	0.05619086898379013	0.03411528959877353	0.02018422006423956	0.01003586917125967	0.0046409125183824295	0.0017663796299767953	0.0007873720520415432	0.00015830760834697696	9.998375264019597e-05	0.0	0.0	0.0	0.0	0.0	0.0	0.0	0.0
0.7193472183452143	0.20666280586120264	0.05717880667780467	0.012948974872822568	0.003245576391868977	0.000616617851086789	0.0	0.0	0.0	0.0	0.0	0.0	0.0	0.0	0.0	0.0	0.0	0.0	0.0	0.0	0.0	0.0	0.0	0.0	0.0
0.8769999125266065	0.05032635906578416	0.029366067821037768	0.01744469390560371	0.011546487943250595	0.007035360077976283	0.0036030707326521515	0.0018660990615354497	0.0009497111295314342	0.0005081787622931358	0.0002332623826919312	0.00010413499227318357	1.6661598763709372e-05	0.0	0.0	0.0	0.0	0.0	0.0	0.0	0.0	0.0	0.0	0.0	0.0
0.0193183995468215	0.09295157487858315	0.18341649936271773	0.20977832573870595	0.17158720770403446	0.12828533584358678	0.08986512941411684	0.05333594355261952	0.02793628843478478	0.014282620104797528	0.00562724402495814	0.0023325363834023377	0.0009246840662773552	0.0003582109445939304	0.0	0.0	0.0	0.0	0.0	0.0	0.0	0.0	0.0	0.0	0.0
0.0069737214843945275	0.04107580276949226	0.09202479545416674	0.15335938411291264	0.18027111696189033	0.1665111396244022	0.13067604272550032	0.0941993967772575	0.060976321007815235	0.033114762293579514	0.020962823482361566	0.011735348519438103	0.006269683891286597	0.00127893219576411	0.00041659029177984035	9.581576710936328e-05	5.8322640849177654e-05	0.0	0.0	0.0	0.0	0.0	0.0	0.0	0.0
0.22422729810584913	0.05860367830268081	0.09409088257597853	0.12309064091132574	0.13030308080765993	0.11780735160540329	0.09352422063149474	0.0660369496920859	0.04181215156540362	0.024641461321155658	0.01321238989675086	0.006824943125473954	0.00340413829884751	0.0014041549653752885	0.0005916617361521987	0.0003291639236339697	6.249947917100691e-05	2.9166423613136558e-05	4.166631944733794e-06	0.0	0.0	0.0	0.0	0.0	0.0
0.8045195197072564	0.08708119214627173	0.043394724448501065	0.02677369476154157	0.016366796284024557	0.009823411978977814	0.005739006489203416	0.0032216790240771538	0.0017004463671713825	0.0008002100551394741	0.00033758861701196566	0.0001792137102656114	3.750984633466285e-05	1.667104281540571e-05	4.167760703851428e-06	0.0	4.167760703851428e-06	0.0	0.0	0.0	0.0	0.0	0.0	0.0	0.0
0.023511226475232593	0.06782549278580743	0.1238349589397241	0.15861640827788495	0.1656993579514443	0.14881693908246638	0.11902688604367263	0.08149558565577698	0.05110139867423848	0.029094257394391136	0.016486606975455495	0.008049563981950978	0.0038747901155354084	0.0015332502822763766	0.0006582976755425747	0.00022082137217567383	8.332881968893352e-05	8.332881968893352e-06	2.083220492223338e-05	2.916508689112673e-05	1.2499322953340027e-05	0.0	0.0	0.0	0.0
0.25136744054289367	0.134190387715739	0.12013064108278795	0.12262181989360417	0.10986181872716592	0.09081138277087404	0.06905730961020133	0.04457876999087679	0.027302986498477382	0.015197023916149754	0.00806508725374614	0.0035743000329102217	0.001874632884393473	0.0008539994251125821	0.0003707607260244869	0.00012497552562623152	1.666340341683087e-05	0.0	0.0	0.0	0.0	0.0	0.0	0.0	0.0
0.3103297417564561	0.1102180778813863	0.10117247068823279	0.10625151037890719	0.10416822912760515	0.08902277443063923	0.06767330816729582	0.0472363190920227	0.02942843095589277	0.01690374407306484	0.00952892844345558	0.0046832162529270105	0.002054115313783822	0.0008333125005208203	0.00029999250018749533	0.00010833062506770663	5.8331875036457424e-05	2.9165937518228712e-05	0.0	0.0	0.0	0.0	0.0	0.0	0.0
0.15428148172807243	0.2928834774503358	0.2750817680201736	0.1604109623242924	0.07399901795151344	0.028512695889544512	0.009795517531229973	0.0032873656965470175	0.0013274299458208843	0.00037034879366162606	4.993466880830913e-05	0.0	0.0	0.0	0.0	0.0	0.0	0.0	0.0	0.0	0.0	0.0	0.0	0.0	0.0
0.2637549418640982	0.2523360592565437	0.18093992276319462	0.12324561220791448	0.08257339371190756	0.04766269095696152	0.02589557617240388	0.014643331764156957	0.005519890352064856	0.002249615690652847	0.0007123783020400681	0.0003707699934594507	9.581696460188051e-05	0.0	0.0	0.0	0.0	0.0	0.0	0.0	0.0	0.0	0.0	0.0	0.0
0.02644393993043261	0.09012517964633104	0.16550790443856617	0.19436795734310888	0.19474287142529836	0.14499593843077627	0.0882256149632376	0.05420424486055279	0.024165295453125325	0.01150153089916894	0.004428151881860407	0.0008872966611818125	0.00040407406635979253	0.0	0.0	0.0	0.0	0.0	0.0	0.0	0.0	0.0	0.0	0.0	0.0
0.7058700969668179	0.06879351943295038	0.05309214556273674	0.04542480800403369	0.03877005904683326	0.03135691039632635	0.02263114689201972	0.01453460511128057	0.009038290850449415	0.005062943007513157	0.0028335812716946064	0.0012542764158530537	0.0006667250051046133	0.0003375295338342105	0.00017918234512186482	6.25054692285575e-05	4.5837344100942166e-05	1.6668125127615335e-05	1.6668125127615335e-05	1.25010938457115e-05	0.0	0.0	0.0	0.0	0.0
0.35785921126643194	0.3470136038832524	0.18134205537384637	0.07477344221995375	0.030161871627674423	0.006712360159163351	0.0011499760421657883	0.0006958188371075603	0.0002916605904043666	0.0	0.0	0.0	0.0	0.0	0.0	0.0	0.0	0.0	0.0	0.0	0.0	0.0	0.0	0.0	0.0
0.04544905314472615	0.1427970250619779	0.19284181579550427	0.18425866127789003	0.14985937792962647	0.11030186871106852	0.07411928918147538	0.046303202016624655	0.02732443074102623	0.015453844711568509	0.006670694360534156	0.0031707672756817566	0.0009999791671006853	0.0002541613716380909	0.00011249765629882711	4.999895835503427e-05	3.333263890335618e-05	0.0	0.0	0.0	0.0	0.0	0.0	0.0	0.0
0.01162785853258175	0.04613231011511205	0.1197032000566603	0.17655930374499534	0.18336270502901758	0.17186399863348706	0.13028950909689327	0.07825369645914834	0.04337012086140309	0.01973111358305524	0.008878167872780979	0.005491048923662755	0.0021747553400242475	0.0017123073654213901	0.0008082424060626513	4.16619796939511e-05	0.0	0.0	0.0	0.0	0.0	0.0	0.0	0.0	0.0
0.01581014498186165	0.06193695100770932	0.12060858229313741	0.15982990349814036	0.16700194503100804	0.1530160475470535	0.121195840049313	0.08406948800286548	0.05456499194082441	0.03161612501509794	0.016330763560031488	0.007626020933031791	0.003715134173819966	0.0015785155290109496	0.0005914227048009362	0.0003415257872794139	0.0001332783560114786	2.9154640377510943e-05	4.164948625358706e-06	0.0	0.0	0.0	0.0	0.0	0.0
0.2087613935208532	0.10223848561509384	0.12185180400018338	0.13277958147695873	0.1262112453581952	0.10460992168842914	0.07921596739171206	0.05392620624408704	0.03325011773825847	0.01905901083191978	0.00990668461567315	0.0047095303389611525	0.0021547143232238195	0.0008293774667728047	0.0003459212549856422	0.0001166963269831082	2.083862981841218e-05	1.2503177891047308e-05	0.0	0.0	0.0	0.0	0.0	0.0	0.0
0.6520978292571142	0.2527644681471605	0.07418440898295904	0.01772842798216741	0.002220740802466564	0.001004124828132161	0.0	0.0	0.0	0.0	0.0	0.0	0.0	0.0	0.0	0.0	0.0	0.0	0.0	0.0	0.0	0.0	0.0	0.0	0.0
0.03498604224823966	0.1133577767593017	0.1845964751468689	0.1990500395816841	0.16552643639848338	0.12384483979834174	0.08246739719178367	0.050760384983959	0.02588642139910837	0.011166201408274656	0.00491646181409108	0.002216574309403775	0.000908295487688013	0.00024998958376734305	6.666388900462481e-05	0.0	0.0	0.0	0.0	0.0	0.0	0.0	0.0	0.0	0.0
0.4291801694477536	0.1821396736006398	0.12479902030207353	0.09058040437531761	0.06728758632754901	0.0451694060997859	0.02836625373843065	0.016128360422203156	0.00845572615110341	0.004461124486616627	0.002107683464265185	0.0006956188508543199	0.00032906520489515734	0.00012496147021335088	9.580379383023568e-05	4.5819205744895326e-05	2.9157676383115206e-05	4.165382340445029e-06	0.0	0.0	0.0	0.0	0.0	0.0	0.0
0.027999066697776742	0.10858388053731542	0.17654828172394255	0.1993391886937102	0.1835855471484284	0.12805823139228692	0.08165977800739975	0.04741925269157695	0.025374154194860173	0.011645445151828273	0.005799806673110896	0.002733242225259158	0.0008624712509583014	0.00039165361154628177	0.0	0.0	0.0	0.0	0.0	0.0	0.0	0.0	0.0	0.0	0.0
0.6877215785768146	0.08751494548802487	0.057336516149459046	0.04703402363782552	0.03861872445727569	0.029511870987631177	0.02135069717837518	0.013247847224825965	0.008327813396989656	0.004790888147342723	0.002524589754164948	0.001187307062602327	0.00043742891780085735	0.00021663146405375794	0.00012081370110690346	4.1659896933414986e-05	1.6663958773365994e-05	0.0	0.0	0.0	0.0	0.0	0.0	0.0	0.0
0.905600587077621	0.052728576670335904	0.022094632909703458	0.010211314586877481	0.005028519963974782	0.0024725641282230897	0.0009590046365789386	0.0004544848060308883	0.00025017512258581004	0.00012091797591647486	5.4204609893592184e-05	1.667834150572067e-05	8.339170752860335e-06	0.0	0.0	0.0	0.0	0.0	0.0	0.0	0.0	0.0	0.0	0.0	0.0
0.5982727318153805	0.12635957826007296	0.08508919499641887	0.06596765328047705	0.04795792594566684	0.032375868214601	0.02039992004930293	0.011667804853673568	0.006629245298732448	0.002927361460432733	0.0012825424321668305	0.0006579276113063611	0.00026233822476139714	8.744607492046571e-05	2.0820494028682313e-05	4.1640988057364626e-05	0.0	0.0	0.0	0.0	0.0	0.0	0.0	0.0	0.0
0.5051224851454186	0.121125820911081	0.09210465964765975	0.08177212550818305	0.06797873449390181	0.05119983321171688	0.034108203898676116	0.021928489523610966	0.012942770770353383	0.006688210153236735	0.0032231835713541126	0.0011591785677056187	0.0004419889502762431	0.00011675179818617743	8.756384863963307e-05	0.0	0.0	0.0	0.0	0.0	0.0	0.0	0.0	0.0	0.0
0.011721630031365983	0.05355960161453582	0.11466703322794697	0.1597457397664838	0.172462916911388	0.15615093993810114	0.12209406462308753	0.08672923201246309	0.057041933777372336	0.032648946761139504	0.01716589813761877	0.00867667212343118	0.004182130970679263	0.0017786553032669774	0.0008081010042945986	0.00032490658935556025	0.00014995688739487397	7.081297460313493e-05	2.0827345471510275e-05	0.0	0.0	0.0	0.0	0.0	0.0
0.35412916666666666	0.367025	0.1912875	0.06347916666666667	0.018720833333333332	0.0051916666666666665	0.00016666666666666666	0.0	0.0	0.0	0.0	0.0	0.0	0.0	0.0	0.0	0.0	0.0	0.0	0.0	0.0	0.0	0.0	0.0	0.0
0.015604573122496732	0.07890967833262555	0.1359862773017578	0.19783417851165347	0.1866261980298602	0.14050360970248058	0.09760352393561657	0.06719792161075167	0.04538982288726237	0.02157910952345266	0.009305288401488846	0.0023814876803810382	0.00039136336006261816	0.00043299776006927967	0.00014155696002264912	0.00011241288001798606	0.0	0.0	0.0	0.0	0.0	0.0	0.0	0.0	0.0
0.8453153051830932	0.07839412835476467	0.03759335857607604	0.019431913324919087	0.01019706834285143	0.0049735700985966535	0.002199367681791485	0.0011829932227817835	0.0004082159712416014	0.0001666187637720822	9.164032007464521e-05	2.4992814565812327e-05	2.0827345471510275e-05	0.0	0.0	0.0	0.0	0.0	0.0	0.0	0.0	0.0	0.0	0.0	0.0
0.9784155893884279	0.010509185652568403	0.0047821997286340975	0.002801062156110311	0.0013609915676791556	0.0008490589596530512	0.0005410669840926307	0.00031215402928421	0.00019561652501810494	0.0001123754505423156	6.2430805856842e-05	2.9134376066526267e-05	2.49723223427368e-05	4.162053723789466e-06	0.0	0.0	0.0	0.0	0.0	0.0	0.0	0.0	0.0	0.0	0.0
0.934181821209699	0.026628697042366107	0.013934685584865441	0.009038602451372236	0.0061284305888622435	0.0040467625899280575	0.0025895949906741276	0.0015987210231814548	0.0009825472954969358	0.0005079269917399414	0.0001915134559019451	0.00012490007993605116	4.163335997868372e-05	4.163335997868372e-06	0.0	0.0	0.0	0.0	0.0	0.0	0.0	0.0	0.0	0.0	0.0
0.00956451465087022	0.054154481908237316	0.11611554067001591	0.15536087713597774	0.17101985386621343	0.15626484041090755	0.1242970331675373	0.0868013030401493	0.055212577170136716	0.03453389653994518	0.0186707990702092	0.010601781265881844	0.0045031534571388105	0.0016579602922675732	0.0007456655585826522	0.0003124297033167537	0.00016246344572471195	2.0828646887783582e-05	0.0	0.0	0.0	0.0	0.0	0.0	0.0
0.01670631465364602	0.06867086893667015	0.12796787054897532	0.16889209220552517	0.1647634244195493	0.14902782580438198	0.12508905173958146	0.0782530444237988	0.04544450878852139	0.027971620095905078	0.015898078982122994	0.006974157289327539	0.002749667748480392	0.0005124380803986185	0.0007082477533964646	0.00024163746880585262	0.000116652571147653	1.2498489765819964e-05	0.0	0.0	0.0	0.0	0.0	0.0	0.0
0.008395868316117983	0.04446685194521644	0.1075587814949229	0.14466726944695604	0.1634631810965879	0.16083817015904234	0.13148388118283827	0.09531706382109925	0.0626377609906708	0.03841682673677807	0.020604252517718823	0.012266717777990741	0.006595860816086734	0.002229175954899812	0.0009500039583498264	0.00010833378472410302	0.0	0.0	0.0	0.0	0.0	0.0	0.0	0.0	0.0
0.750513573765027	0.15097193574598414	0.05403254370064796	0.02388482613496677	0.011271537804446112	0.005029481009229743	0.002541825530762339	0.0010125632852053252	0.0004333604183594808	0.00015000937558597413	7.500468779298706e-05	4.1669270996103925e-05	1.2500781298831178e-05	1.666770839844157e-05	8.333854199220785e-06	4.166927099610392e-06	0.0	0.0	0.0	0.0	0.0	0.0	0.0	0.0	0.0
0.018408101063431128	0.05663582688640357	0.10775463637650624	0.15129535404678432	0.16669720110257072	0.15471382293913377	0.1255340056460948	0.09203634153044145	0.0606538810655963	0.03597095342388182	0.01702988766103445	0.008081910012241534	0.002922978273360925	0.0012074981471149123	0.0005288009127020478	0.00022900826928041437	0.00010825845456892316	0.00010825845456892316	5.412922728446158e-05	2.9146506999325466e-05	0.0	0.0	0.0	0.0	0.0
0.630378091048457	0.16856628674265148	0.08846564020529228	0.05233953209358128	0.027840265280277277	0.016238418982870092	0.00830250616543358	0.004449110177964407	0.001812137572485503	0.001162267546490702	0.0002666133439978671	4.165833499966673e-05	7.081916949943345e-05	4.999000199960008e-05	1.6663333999866694e-05	0.0	0.0	0.0	0.0	0.0	0.0	0.0	0.0	0.0	0.0
0.7233524952095309	0.10515704407231526	0.05996834124802133	0.04358493709905857	0.028092976755811048	0.01804965425310339	0.010680663167541448	0.006052653503290844	0.0031408814463050904	0.0012788469549279346	0.0004123969007748063	0.00014579688411230527	3.749062734316421e-05	3.332500208281263e-05	1.2496875781054736e-05	0.0	0.0	0.0	0.0	0.0	0.0	0.0	0.0	0.0	0.0
0.7527854022016652	0.13594845287828364	0.05444602254978321	0.026419149405850283	0.01367398194851119	0.008017793253391423	0.004360846512364062	0.0021116993140101047	0.0011912149976467255	0.0006539187224843913	0.00024574015685719167	9.579701030026115e-05	4.5815961447950985e-05	4.165087404359181e-06	0.0	0.0	0.0	0.0	0.0	0.0	0.0	0.0	0.0	0.0	0.0
0.020187545042887077	0.09428908264562652	0.17472682660623456	0.19436864973401263	0.17555165820311686	0.1445371569971131	0.09295185566280217	0.053376602277035105	0.02407425150698399	0.012359976504796937	0.008756545538619199	0.003532612091697945	0.0007290178255272882	0.0005582193635466093	0.0	0.0	0.0	0.0	0.0	0.0	0.0	0.0	0.0	0.0	0.0
0.21406724005733907	0.14378937893789379	0.13125895922925626	0.12406657332399906	0.11675334200086675	0.09438027136046938	0.07026119278594527	0.04460862752941961	0.028515351535153517	0.016634996833016634	0.008600860086008601	0.004017068373504017	0.0017543421008767543	0.0008667533420008667	0.000225022502250225	9.584291762509584e-05	8.334166750008334e-05	1.666833350001667e-05	4.167083375004167e-06	0.0	0.0	0.0	0.0	0.0	0.0
0.028057281185288885	0.059718593886062606	0.11404155677495427	0.15533584157260769	0.16635209512976595	0.15149015245261635	0.11976217558508223	0.08555512501614523	0.05401464111762475	0.03273210587936286	0.017199355024186593	0.00877467094983938	0.0040790137036527795	0.0017457678670383195	0.0007374723447870705	0.0002999887504218592	5.833114591536151e-05	2.9165572957680754e-05	1.2499531267577465e-05	4.166510422525822e-06	0.0	0.0	0.0	0.0	0.0
0.11070459744729791	0.11910109550339402	0.1382859476375213	0.1443947645855297	0.1394485396760577	0.11710093715752497	0.08934457311203804	0.061675715994182874	0.037132106291748096	0.021630879111262977	0.011546747450839858	0.005517103437355457	0.0025210329151057792	0.0010875861005662949	0.00028752276221867567	0.00012917689317070935	6.250494830840775e-05	2.916897587725695e-05	0.0	0.0	0.0	0.0	0.0	0.0	0.0
0.727811980968318	0.10409980393870899	0.05700346749586856	0.03955359633019885	0.027423604780398868	0.018307379147570465	0.011447315292364433	0.007617667994555241	0.003942039120679679	0.0015651601999741914	0.0006410496563724082	0.00030387418776094675	0.00017483172446520223	8.741586223260112e-05	2.0813300531571697e-05	0.0	0.0	0.0	0.0	0.0	0.0	0.0	0.0	0.0	0.0
0.04822788341042412	0.134974791105486	0.19515139908323723	0.1966085606158381	0.16186982967863342	0.11307989824849184	0.07150083474539225	0.03918515527096959	0.02021291211650631	0.010100211080256294	0.005991015558321849	0.0018610034430645355	0.000745234040958729	0.0002997589438493212	0.0001623694279183823	2.9143230652017338e-05	0.0	0.0	0.0	0.0	0.0	0.0	0.0	0.0	0.0
0.6078977265633778	0.1002759085631531	0.07556482186627382	0.06314269424919995	0.05187330678285622	0.03830676204863148	0.025464321235804027	0.017033088219994424	0.010008447879082968	0.005676308901068261	0.0024927485569940532	0.0014398848092152627	0.0005909353841288072	0.0001373300540581031	7.906881900315027e-05	1.664606715855795e-05	0.0	0.0	0.0	0.0	0.0	0.0	0.0	0.0	0.0
0.9487909613941465	0.042920870507796215	0.006182773284415909	0.0013090969732343868	0.00045026265321437505	0.00013341115650796298	0.00010005836738097224	4.5860085049612275e-05	3.3352789126990744e-05	1.6676394563495372e-05	8.338197281747686e-06	4.169098640873843e-06	4.169098640873843e-06	0.0	0.0	0.0	0.0	0.0	0.0	0.0	0.0	0.0	0.0	0.0	0.0
0.28457271826305663	0.12348737851140557	0.11405145203334638	0.11461361005388389	0.10324552563856987	0.08864190950505109	0.06531443371948731	0.0445229152265705	0.028378569703430414	0.016277597794674907	0.009165257801504085	0.004451458695959957	0.002111215677129746	0.0007037385590432487	0.00023735560867139158	0.00012075987107842729	8.74468031947232e-05	1.249240045638903e-05	4.16413348546301e-06	0.0	0.0	0.0	0.0	0.0	0.0
0.89043504345435	0.07184758063844147	0.023393688911849748	0.008549216321837165	0.0033455266600561613	0.0014665322345451667	0.0005666147269833599	0.0002249793768904517	0.00013748739698860938	2.9163993300614112e-05	4.166284757230587e-06	0.0	0.0	0.0	0.0	0.0	0.0	0.0	0.0	0.0	0.0	0.0	0.0	0.0	0.0
0.9679413527824957	0.019907083624737736	0.006498318180304392	0.0027267126253038934	0.001344623172478103	0.0008908648882672262	0.0003788257235155027	0.00016235388150664403	6.244380057947847e-05	4.162920038631898e-05	2.081460019315949e-05	2.081460019315949e-05	4.162920038631898e-06	0.0	0.0	0.0	0.0	0.0	0.0	0.0	0.0	0.0	0.0	0.0	0.0
0.27743709381769704	0.24476753874354273	0.17331278120313282	0.11583069488418597	0.07981169805032494	0.05034160973171138	0.02794534244292618	0.015801533077820364	0.007602899516747209	0.004620063322779536	0.0017288785202466256	0.0006207298783536077	0.00017913681053157807	0.0	0.0	0.0	0.0	0.0	0.0	0.0	0.0	0.0	0.0	0.0	0.0
0.01208671500798297	0.05627577833954231	0.11332074906865354	0.15645373203831825	0.16910590739755188	0.15530618014901543	0.1232287786056413	0.08812450106439595	0.057810005321979774	0.03291727647684939	0.01872255854177754	0.008947578499201704	0.004469631452900479	0.0018876397019691325	0.0009271886641830761	0.0002868879723257052	9.978712080894092e-05	2.494678020223523e-05	0.0	4.157796700372538e-06	0.0	0.0	0.0	0.0	0.0
0.05510387684720857	0.15600686403545308	0.20926144977758526	0.18149709278110057	0.15345784116088831	0.11184462622661313	0.06861536411042433	0.03678589873881679	0.01726421538410276	0.007055628675674325	0.001724339003382037	0.0005789447378504906	0.0002249137830498309	0.0002665644836146144	0.00031238025423587624	0.0	0.0	0.0	0.0	0.0	0.0	0.0	0.0	0.0	0.0
0.012081196296542996	0.052587757277026574	0.11054586025444614	0.15202241390794644	0.16729251315526544	0.15652268034370212	0.12628222207420237	0.09083377739292613	0.059240325051621925	0.03645590488243522	0.019591354159728236	0.009258642509824819	0.004300439618996869	0.0017734629987344302	0.0008034703257177113	0.000287251049090788	8.326117364950377e-05	3.33044694598015e-05	4.163058682475188e-06	0.0	0.0	0.0	0.0	0.0	0.0
0.3980967354187723	0.21066926202745925	0.13956303108194104	0.09908538487453676	0.06429340886498718	0.04234098216105378	0.024106908900340642	0.011729034351097413	0.005548415540554592	0.00247058383140137	0.001168744203070345	0.00048663014860936076	0.00024123545828498227	0.00012893619322128363	3.7433088354566216e-05	3.327385631516997e-05	0.0	0.0	0.0	0.0	0.0	0.0	0.0	0.0	0.0
0.029303602144044115	0.16111983407397534	0.20598733064841926	0.23457042068744352	0.17837464130575117	0.12309928490214779	0.04688326454455722	0.01730894975989871	0.0017075720407984773	0.0016450998929643868	0.0	0.0	0.0	0.0	0.0	0.0	0.0	0.0	0.0	0.0	0.0	0.0	0.0	0.0	0.0
0.2666086137718688	0.17248792763665	0.13935194636912474	0.12288186791438725	0.10109953293807367	0.0757715271383395	0.052989237993258644	0.032990154617913346	0.018274162434221766	0.009141247692814079	0.004353967109840799	0.002174900317068801	0.0010749507314248097	0.0005541412685251926	0.0001708255038310744	4.1664757031969365e-05	2.0832378515984682e-05	1.249942710959081e-05	0.0	0.0	0.0	0.0	0.0	0.0	0.0
0.6046054245547798	0.1610568027309885	0.08893176271003206	0.0563994029081202	0.035210125613827914	0.023596771712148492	0.013559307938910348	0.008203776315078234	0.004403344712452027	0.0023284920103617893	0.0010353473403215813	0.00041164412326038775	0.0001704788793300596	4.5738235917820864e-05	2.910615012952237e-05	8.316042894149248e-06	4.158021447074624e-06	0.0	0.0	0.0	0.0	0.0	0.0	0.0	0.0
0.009582948099652665	0.05110489184304122	0.1065493890402059	0.15268164288629568	0.16826590702749528	0.15829147821451478	0.12767685349459007	0.09099427771808391	0.06189559959019466	0.037844523851170694	0.020190409555461156	0.00859591693945376	0.004043912474907752	0.0015534287879923703	0.0006371973312676479	5.830563815520961e-05	3.331750751726263e-05	0.0	0.0	0.0	0.0	0.0	0.0	0.0	0.0
0.7576978189512972	0.1214489228052052	0.05848759518136528	0.029058433443857574	0.016991019211223486	0.008922471966276222	0.004623689954512888	0.0016578636053118283	0.0006164919939350517	0.00030824599696752586	0.00017078494426579137	1.6661945782028424e-05	0.0	0.0	0.0	0.0	0.0	0.0	0.0	0.0	0.0	0.0	0.0	0.0	0.0
0.9419832761846035	0.041647050000624956	0.011149210264272947	0.003312265381202165	0.0011207539465954495	0.0004041380402221509	0.00025831503601828206	0.00010832566026573117	1.6665486194727874e-05	0.0	0.0	0.0	0.0	0.0	0.0	0.0	0.0	0.0	0.0	0.0	0.0	0.0	0.0	0.0	0.0
0.2562673630634796	0.33077182591745696	0.21562061367886612	0.10873286601441941	0.05250465444640202	0.021862361668186912	0.008634154265222226	0.003865168913712603	0.001124564231360348	0.00022074779356332755	0.00019575747731087536	0.00017493221376716522	2.4990316252452174e-05	0.0	0.0	0.0	0.0	0.0	0.0	0.0	0.0	0.0	0.0	0.0	0.0
0.8454400373347334	0.034547128850665236	0.027696871966032058	0.025230112795896514	0.021179960915200986	0.016113104241409052	0.011629602776770796	0.007950298136180107	0.004846015058898042	0.002787604535170069	0.001354217449821035	0.0006625248446816756	0.0002833439587317858	0.00017500656274610298	6.250234383789393e-05	8.333645845052522e-06	2.0834114612631307e-05	8.333645845052522e-06	0.0	4.166822922526261e-06	0.0	0.0	0.0	0.0	0.0
0.012634717572002066	0.05382872753319008	0.11063914846834241	0.1508462012559759	0.17255925907417588	0.15561024769709994	0.12330718105042227	0.09098329252244598	0.0586927190045475	0.03565955391201506	0.018439858078057068	0.009199107157729916	0.004222677527359952	0.0020113937334466044	0.0007995602418669731	0.00023736944680425765	0.00023320507054453384	3.7479386337514366e-05	4.1643762597238186e-05	1.6657505038895273e-05	0.0	0.0	0.0	0.0	0.0
0.8771203196869731	0.07670822319811851	0.029695922742314817	0.010235810768622391	0.0038503964867733676	0.0017358003621453992	0.0005119986679709451	5.8276271151164485e-05	8.325181593023498e-05	0.0	0.0	0.0	0.0	0.0	0.0	0.0	0.0	0.0	0.0	0.0	0.0	0.0	0.0	0.0	0.0
0.7044321018004241	0.07635865149438123	0.05830857628573453	0.048008533368889036	0.03797515822982596	0.028175117396322485	0.019687582031591797	0.012533385555773149	0.007150029791790799	0.003875016145900608	0.0018833411805882524	0.0009875041146004775	0.0004333351388964121	0.00015000062500260418	1.6666736111400465e-05	2.5000104167100697e-05	0.0	0.0	0.0	0.0	0.0	0.0	0.0	0.0	0.0
0.06721460350257444	0.1441645976705047	0.16934247579691067	0.1727542365820739	0.14573509073034177	0.11192991518504324	0.07944528685451485	0.05060153633379434	0.028677119957342574	0.016333960975122058	0.007973272457634179	0.0031993068168563476	0.0015413327112458967	0.0007623348274540516	0.00022911702464466032	7.914951760451902e-05	1.666305633779348e-05	0.0	0.0	0.0	0.0	0.0	0.0	0.0	0.0
0.909720921520884	0.044943913758298475	0.01867182784957649	0.010688643316476244	0.006767809202722108	0.004128946327859982	0.002384965973652994	0.001202888597531789	0.0007450417264989282	0.000403737695365341	0.00020811221410584586	7.908264136022143e-05	3.7460198539052254e-05	1.2486732846350753e-05	4.162244282116918e-06	0.0	0.0	0.0	0.0	0.0	0.0	0.0	0.0	0.0	0.0
0.526000941474449	0.14363317489345925	0.09719265649929806	0.07587617528088016	0.056613441422376266	0.04008764877170911	0.026227978454398893	0.016342496740248867	0.00898983124278793	0.004969818662023171	0.002387012651583635	0.0010289565880299439	0.0003874209015659303	0.00017496427812654916	7.081887447979371e-05	1.6663264583480873e-05	0.0	0.0	0.0	0.0	0.0	0.0	0.0	0.0	0.0
0.011306354721257114	0.05272410661467577	0.1080227626831971	0.1525774656101849	0.16985777488939435	0.15878054673765424	0.12638621574557785	0.09131735279659393	0.05848976429124903	0.03486473200523242	0.01899250964414561	0.009556660917672741	0.0043450729455678586	0.001770523491722282	0.0006165587688821123	0.0002291265695170012	0.0001249781288274552	3.749343864823656e-05	0.0	0.0	0.0	0.0	0.0	0.0	0.0
0.07035387352552698	0.17563676818013257	0.2348698547089387	0.21521576993429195	0.14323690317957008	0.08209965791809201	0.043637318177840924	0.020883246319807	0.008758296840429832	0.00391665034729022	0.0012166615972433448	0.00017499927083637151	0.0	0.0	0.0	0.0	0.0	0.0	0.0	0.0	0.0	0.0	0.0	0.0	0.0
0.007904162035321724	0.051171215676588035	0.14173973899798278	0.20340866987773248	0.18648882302087194	0.16446420484953275	0.1084352229220699	0.058828372648305954	0.03272817092750401	0.021654110575933472	0.015396648964637109	0.006092791568893829	0.0016878679346259931	0.0	0.0	0.0	0.0	0.0	0.0	0.0	0.0	0.0	0.0	0.0	0.0
0.022799606745317603	0.10377924415116976	0.19130340598546958	0.20917066586682664	0.1921115776844631	0.1265371925614877	0.08021728987535826	0.04484519762714124	0.016709158168366326	0.006219589415450243	0.0038367326534693063	0.001707991734986336	0.00041241751649670065	0.00022495500899820037	0.0001249750049990002	0.0	0.0	0.0	0.0	0.0	0.0	0.0	0.0	0.0	0.0
0.7010320876336985	0.11182546593944141	0.06830445126854695	0.0467501947924783	0.031025129271371965	0.01939174746561444	0.010533377222405093	0.0055250230209292536	0.0029666790278292826	0.0015000062500260419	0.0007583364930687211	0.00026666777778240744	6.666694444560186e-05	4.583352430635128e-05	4.166684027850116e-06	4.166684027850116e-06	0.0	0.0	0.0	0.0	0.0	0.0	0.0	0.0	0.0
0.34573579466156734	0.43444026446363626	0.1577658072015098	0.0429315969054255	0.012106668666391705	0.0054492507280248965	0.00010415234571913029	0.0012248315856569721	0.00024163344206838228	0.0	0.0	0.0	0.0	0.0	0.0	0.0	0.0	0.0	0.0	0.0	0.0	0.0	0.0	0.0	0.0
0.18841690478769046	0.4258312020460358	0.2511975474228779	0.09854045002790807	0.02868698817864492	0.006223081216624874	0.0011038263202179327	0.0	0.0	0.0	0.0	0.0	0.0	0.0	0.0	0.0	0.0	0.0	0.0	0.0	0.0	0.0	0.0	0.0	0.0
0.031424607192410095	0.1256609292383845	0.20984737690778865	0.21858476769040386	0.16851456023466374	0.11213193168418728	0.06677833193751745	0.038095357141369066	0.01620813073169919	0.008083232292929671	0.0029249634379570257	0.001237484531443357	0.00048749390632617094	2.0833072919921835e-05	0.0	0.0	0.0	0.0	0.0	0.0	0.0	0.0	0.0	0.0	0.0
0.009769411921345415	0.05108137570628521	0.10076474357374075	0.15805810054006375	0.17299514857994025	0.15918566043388171	0.1260537068011417	0.0909994923900109	0.056519459769827994	0.035665842840618786	0.020583168984197518	0.01080127485000541	0.004818134158823676	0.001664295046225795	0.0006782002313370114	0.0001955546679315309	7.489327708016077e-05	5.825032661790282e-05	3.3285900924515895e-05	0.0	0.0	0.0	0.0	0.0	0.0
0.11464639315185984	0.12964335379004255	0.1408390304019452	0.14481934532979157	0.13445637058563922	0.11337652280354064	0.0861638257654612	0.05796021350475889	0.03583116136929495	0.021221407099616126	0.011303927854710178	0.00555412145789443	0.0026604824674621745	0.0009950787319615959	0.00035806180313262444	0.00010408773346878618	4.996211206501736e-05	1.6654037355005787e-05	0.0	0.0	0.0	0.0	0.0	0.0	0.0
0.26185908506414873	0.1910104410718224	0.14546339798835628	0.1239112612931282	0.10062796243045181	0.07170174073349674	0.04730733538353981	0.028139708116071093	0.015068601462332657	0.007998302129412695	0.0037286569760425466	0.001868489935539178	0.0010153931943687293	0.0002247181659668499	5.826026525066479e-05	1.664579007161851e-05	0.0	0.0	0.0	0.0	0.0	0.0	0.0	0.0	0.0
0.8616851286233844	0.08292900122339938	0.031737643250081146	0.012779113992526445	0.006062901037808867	0.002933661792488161	0.0010860790465807236	0.0004743793536789367	0.00024135089924016078	7.074078081177127e-05	0.0	0.0	0.0	0.0	0.0	0.0	0.0	0.0	0.0	0.0	0.0	0.0	0.0	0.0	0.0
0.3383106762129408	0.12646173849987916	0.11095876709702693	0.11057952774281737	0.09866057661051701	0.07631879443560016	0.05331855272260517	0.037711394683981096	0.022562657842753193	0.012552405877793243	0.00667627962026055	0.0033589771372846463	0.0015211248822691015	0.0006417896763546347	0.0002792201838685748	6.667944689398802e-05	2.0837327154371255e-05	0.0	0.0	0.0	0.0	0.0	0.0	0.0	0.0
0.08340105267105904	0.2556540437821146	0.28031221740199447	0.1857885239684782	0.09737415663378632	0.05674672134221811	0.02641262538495839	0.010414192306249766	0.002775451010789253	0.0007459545509478624	0.00025420797546267933	9.168156492096632e-05	2.9171407020307468e-05	0.0	0.0	0.0	0.0	0.0	0.0	0.0	0.0	0.0	0.0	0.0	0.0
0.9900930751427762	0.007879751577615345	0.0013861369653174378	0.00038295675918679963	0.00011238948367438685	8.32514693884347e-05	2.0812867347108676e-05	2.9138014285952146e-05	4.162573469421735e-06	4.162573469421735e-06	4.162573469421735e-06	0.0	0.0	0.0	0.0	0.0	0.0	0.0	0.0	0.0	0.0	0.0	0.0	0.0	0.0
0.5540192993059753	0.07997749109022322	0.0709114024301286	0.06942331339488547	0.06591775911298223	0.05534690815114316	0.04029511681707342	0.028002751088972717	0.017477751610012297	0.009391217356870428	0.004951960150893062	0.0024259602759425605	0.0011254454888393322	0.00044184156228507115	0.00016256434838790354	0.00010003959900794064	2.9178216377316022e-05	0.0	0.0	0.0	0.0	0.0	0.0	0.0	0.0
0.008105023781955701	0.05016285016951411	0.11763529891960783	0.14590708793909155	0.16541995351897976	0.14839773759048389	0.12427425467933927	0.09489874967721514	0.06383643345633866	0.04023773625769477	0.019962681904888837	0.011691059484044015	0.005710168347924598	0.0023198860465309997	0.0008704778881956535	0.0004456513590283967	0.00012494897916684022	0.0	0.0	0.0	0.0	0.0	0.0	0.0	0.0
0.01071803327836906	0.05119172537850397	0.10879178533952931	0.1602583320841453	0.1765310881260514	0.15579040290477855	0.12484801545661986	0.08593997235130499	0.05595113176435317	0.0337780442712237	0.01940821799163877	0.009493829011142757	0.0043305184963107314	0.0014865337530605106	0.0005246589716684155	0.00025400156564899483	5.413148120388414e-05	2.9147720648245306e-05	0.00018737820416729126	0.00014573860324122655	0.00011242692250037475	0.0001332467229634071	4.1639600926064726e-05	0.0	0.0
0.01100245516208231	0.058728309267196535	0.10228038783238318	0.16189921351587533	0.16441263368149472	0.1560317922683201	0.12618284715575714	0.09420748200241355	0.05810411551745662	0.033639881819316715	0.01988681286671383	0.006861969955474179	0.0041987432899171905	0.0010569680828929299	0.0005950647080853897	0.0007074195830385751	0.00019558070825184137	8.32258332986559e-06	0.0	0.0	0.0	0.0	0.0	0.0	0.0
0.11059504717472352	0.26089184179284775	0.28357736446379106	0.1818757419865453	0.10783746068773041	0.037523170807906195	0.01207173057296982	0.004490450502988774	0.001137192010497157	0.0	0.0	0.0	0.0	0.0	0.0	0.0	0.0	0.0	0.0	0.0	0.0	0.0	0.0	0.0	0.0
0.7821602572903795	0.121272638765805	0.04937778498945292	0.024164659185940563	0.01170787722955178	0.005912186760196546	0.0028416773801648422	0.0014645247991479128	0.0007114594904951508	0.0002537954907614281	0.00010817512720978902	1.6642327263044464e-05	8.321163631522232e-06	0.0	0.0	0.0	0.0	0.0	0.0	0.0	0.0	0.0	0.0	0.0	0.0
0.011066897227025562	0.05188024750515636	0.10514802391716493	0.15086980978770392	0.16724098418717057	0.15769911873164025	0.13011937748703098	0.09217275359903332	0.06003041730036043	0.0355090731056897	0.01992541511281485	0.010000208337673702	0.005045938457051188	0.0022292131086064293	0.0007625158857476197	0.00022083793412362758	6.250130211046063e-05	1.6667013896122837e-05	0.0	0.0	0.0	0.0	0.0	0.0	0.0
0.534999105839492	0.19314282862478113	0.10924977853931603	0.06796867527001568	0.0417801695993745	0.024953316503707648	0.013973857242076282	0.007469359406776489	0.0037929041085635624	0.0016926666361681687	0.0005697673935013246	0.000257850937204979	8.317772167902549e-05	5.822440517531784e-05	8.317772167902549e-06	0.0	0.0	0.0	0.0	0.0	0.0	0.0	0.0	0.0	0.0
0.13647089178627758	0.14111106024728146	0.13990836187487776	0.14001656311253344	0.12998714069906322	0.10530893534143733	0.08053501350434678	0.053726076082116415	0.033771270906767986	0.01952200022472565	0.010320733437927863	0.005027195964926153	0.0024386894333168255	0.0010778507904932728	0.0004536128809411843	0.00018727137286562653	9.987806552833416e-05	2.496951638208354e-05	1.248475819104177e-05	0.0	0.0	0.0	0.0	0.0	0.0
0.6712950801215897	0.056024651513824776	0.05271387648390688	0.05351446691935302	0.04883184682036335	0.03967926345679939	0.030263986356604662	0.020494281199050966	0.012942878706379288	0.0072428415956768116	0.003786125600964044	0.0018096679634563824	0.0008923247561743453	0.00033774908995384096	0.00010424354628204968	4.586716036410186e-05	1.2509225553845961e-05	8.339483702563974e-06	0.0	0.0	0.0	0.0	0.0	0.0	0.0
0.02139021840100307	0.08871004694601001	0.15033970249476178	0.17906132973427807	0.17520817452085494	0.14167947580426804	0.10221900084561136	0.06492878952608273	0.04046854367395225	0.01886171546635675	0.009855746199955846	0.004361355144274628	0.0015912489638136656	0.0009205916780178537	0.00039156388114786533	1.2496719611102086e-05	0.0	0.0	0.0	0.0	0.0	0.0	0.0	0.0	0.0
0.6610486579278506	0.11573236889692586	0.06837026358113682	0.051012074899375835	0.03808718260681161	0.026824776460196164	0.016833193056724528	0.010445746285447621	0.005779118507345772	0.0030874742710477413	0.001554153715385705	0.0006999941667152773	0.0003291639236339697	0.00010416579861834485	7.499937500520829e-05	1.2499895834201382e-05	4.166631944733794e-06	0.0	0.0	0.0	0.0	0.0	0.0	0.0	0.0
0.05195465321206415	0.1398150964306695	0.18886162230175363	0.1829995375327581	0.15223088364574175	0.11447522467158576	0.07459054983605327	0.04615923038784753	0.025731510684659835	0.013832353541624135	0.005899582112933667	0.0018332034814200662	0.0011665840336309511	0.0004458017557089706	4.166371548681968e-06	0.0	0.0	0.0	0.0	0.0	0.0	0.0	0.0	0.0	0.0
0.0251181381018798	0.07138663946541207	0.1212190603076795	0.156412765160189	0.16509773716093845	0.14701584195515957	0.1172054874367675	0.08114994691591898	0.051951620625767636	0.031679746861794034	0.01673293502924829	0.008518433707350583	0.003842871120178196	0.001652892561983471	0.000624518600245644	0.00024148052542831568	9.992297603930303e-05	4.9961488019651517e-05	0.0	0.0	0.0	0.0	0.0	0.0	0.0
0.06897929954868687	0.18527570070111746	0.24981681016537047	0.21508151947641013	0.13838326644128765	0.08131963295418589	0.03491015371292488	0.01674105284194048	0.007111096307892151	0.0019942711542624944	0.0003871966959215281	0.0	0.0	0.0	0.0	0.0	0.0	0.0	0.0	0.0	0.0	0.0	0.0	0.0	0.0
0.5141123823968133	0.18083182640144665	0.11543653802884976	0.07834101382488479	0.05197873351055408	0.029233089724252297	0.015241539653836218	0.008320763993633386	0.004037466354447046	0.0014874876042699644	0.0006374946875442705	0.00023749802084982626	9.583253472887727e-05	8.333263889467588e-06	0.0	0.0	0.0	0.0	0.0	0.0	0.0	0.0	0.0	0.0	0.0
0.6349148165118507	0.2318448785770817	0.0812346398966968	0.030770192027325362	0.01286291498312992	0.0052901237139167745	0.0020327404507018785	0.0007039613446078228	0.00024576165285125173	9.997084183779731e-05	0.0	0.0	0.0	0.0	0.0	0.0	0.0	0.0	0.0	0.0	0.0	0.0	0.0	0.0	0.0
0.4937563800754151	0.27359846669861043	0.13304306160288326	0.05691131434761776	0.026241119976667154	0.010166454865523636	0.004733234724276577	0.0008541488718985021	0.0004249911460177913	0.00014999687506510282	7.083185766963189e-05	4.999895835503427e-05	0.0	0.0	0.0	0.0	0.0	0.0	0.0	0.0	0.0	0.0	0.0	0.0	0.0
0.81682624261094	0.08163766547331612	0.04196986096078595	0.025231038214969612	0.015011239696944468	0.008567146782116394	0.005320123220381317	0.002726667221713429	0.0014903005578219965	0.0006951960702689202	0.000333028057613854	0.00011655982016484888	5.411705936225127e-05	1.2488552160519525e-05	4.1628507201731746e-06	4.1628507201731746e-06	0.0	0.0	0.0	0.0	0.0	0.0	0.0	0.0	0.0
0.9911961267957735	0.007658078064064531	0.0008958034732175595	0.0001791606946435119	3.749875004166528e-05	1.249958334722176e-05	4.1665277824072535e-06	1.249958334722176e-05	4.1665277824072535e-06	0.0	0.0	0.0	0.0	0.0	0.0	0.0	0.0	0.0	0.0	0.0	0.0	0.0	0.0	0.0	0.0
0.9293107685386893	0.027595083285085326	0.01605721450022701	0.010229965969535028	0.0065853323281086645	0.004348568596170427	0.00269911154245061	0.0015369940727843752	0.0009580179857463585	0.0003832071942985434	0.00019993418832967483	7.497532062362805e-05	1.6661182360806233e-05	4.165295590201558e-06	0.0	0.0	0.0	0.0	0.0	0.0	0.0	0.0	0.0	0.0	0.0
0.7109717816135022	0.08627465674152157	0.056470078851614085	0.04313940998676092	0.03398446281817501	0.025316613793620265	0.017627124289128136	0.011586274656741521	0.006977576832446565	0.003942580704252325	0.0018984337921214998	0.0009991756800639471	0.0005370569280343716	0.0001706925120109243	6.661171200426315e-05	2.0816160001332233e-05	8.326464000532894e-06	8.326464000532894e-06	0.0	0.0	0.0	0.0	0.0	0.0	0.0
0.010319543390409532	0.05331000291630213	0.10249968753905762	0.1237220347456568	0.1718368537266175	0.16137149522976293	0.12796733741615632	0.08854309877931925	0.06287130775319752	0.04098237720284965	0.02962129733783277	0.017297837770278716	0.007294921468149814	0.001216514602341374	0.0004999375078115235	0.0003541224013664959	0.00015414739824188642	0.000137482814648169	0.0	0.0	0.0	0.0	0.0	0.0	0.0
0.10682869358511617	0.1426436365301594	0.1464278726265263	0.1447501529930435	0.13376795846915368	0.11130400029974147	0.08336976024845237	0.05583933857048296	0.03425795251595499	0.020623878571398836	0.010732409963073515	0.0053953465136319925	0.002452051772013305	0.000990812091237974	0.00039549222129246856	0.00015819688851698743	3.330460810883946e-05	2.0815380068024663e-05	8.326152027209865e-06	0.0	0.0	0.0	0.0	0.0	0.0
0.49399029954828366	0.05462644934324195	0.06738275151439456	0.08076354628530985	0.08164616249297446	0.07198734361664481	0.056920418826370243	0.03915984928911926	0.024692437394616875	0.014001124086679573	0.007639626137096942	0.003959283082495472	0.0018984575032785862	0.0008576365036740981	0.0003288994358750182	0.00011240866795728471	1.6653135993671807e-05	1.2489851995253857e-05	4.163283998417952e-06	0.0	0.0	0.0	0.0	0.0	0.0
0.017957393327257366	0.06245760348910279	0.12113229376048208	0.1464183011431972	0.1539882891993458	0.15140392274367329	0.1333133575539658	0.08897545059948146	0.05578652550449247	0.03831604179931833	0.01892705095072225	0.008443928403477451	0.002563558352164667	0.00027466696630335717	4.161620701566018e-05	0.0	0.0	0.0	0.0	0.0	0.0	0.0	0.0	0.0	0.0
0.5963469749036759	0.18219306466729146	0.10142247214412163	0.055011975424346556	0.032839737582005625	0.017323752993856086	0.008555659689680308	0.003857127980839321	0.0014953660314485056	0.0006289701135061959	0.00026241799437675724	5.8315109861501616e-05	4.165364990107258e-06	0.0	0.0	0.0	0.0	0.0	0.0	0.0	0.0	0.0	0.0	0.0	0.0
0.6251493615444504	0.09174441793754086	0.07084421018447973	0.06174720740749993	0.05168846200283943	0.03857795319519212	0.025600672803500577	0.01518803941895757	0.009629916440802867	0.005374933906215522	0.0026604049311167457	0.0010991344316350874	0.0005329136638230727	0.00011241147596267939	3.7470491987559794e-05	1.2490163995853265e-05	0.0	0.0	0.0	0.0	0.0	0.0	0.0	0.0	0.0
0.16293283262070601	0.24740727171292845	0.1958607941180144	0.14643762672206703	0.09926683347835681	0.06549371125479306	0.03977251437397738	0.022844319728882432	0.011420078187775563	0.00382195835813998	0.002123310198966656	0.0011074519861277068	0.0008285073129301264	0.00036221173982372364	0.00018735089990882256	0.0001040838332826792	2.9143473319150176e-05	0.0	0.0	0.0	0.0	0.0	0.0	0.0	0.0
0.013580971651491117	0.05148861937890578	0.11600447980548652	0.15597300459221697	0.16851729263205226	0.15402870239686248	0.12519307711843589	0.08732706327100742	0.056667874049186266	0.03488086465241955	0.01873108260578128	0.009409256876876127	0.005233378714262518	0.0019526289713517272	0.0007285928997581071	0.0002414765039198298	4.1633879986177554e-05	0.0	0.0	0.0	0.0	0.0	0.0	0.0	0.0
0.9629410564110681	0.027128796177892926	0.00658955251856696	0.0020326811814542836	0.0007872474247845483	0.00027907712942097743	0.00017077854188447873	4.581863318851868e-05	2.0826651449326673e-05	4.165330289865335e-06	0.0	0.0	0.0	0.0	0.0	0.0	0.0	0.0	0.0	0.0	0.0	0.0	0.0	0.0	0.0
0.7195683423262015	0.050569779796254245	0.04494489698131289	0.04405741547051103	0.042611612258077955	0.03488677319222516	0.02514530947271932	0.017137142976187996	0.009995625091143934	0.005879044186579446	0.002862440365825712	0.0013916376742151206	0.0005749880210828941	0.0002499947917751713	8.333159725839046e-05	2.9166059040436658e-05	1.2499739588758568e-05	0.0	0.0	0.0	0.0	0.0	0.0	0.0	0.0
0.02720776650486448	0.11451844753234308	0.1682673277640049	0.20285410720609987	0.18547113601799964	0.13803462427866087	0.09118560029999374	0.04404491573092227	0.01788712735151351	0.008066498614612196	0.0017124643236599236	0.0006708193579300432	7.916501739547093e-05	0.0	0.0	0.0	0.0	0.0	0.0	0.0	0.0	0.0	0.0	0.0	0.0
0.010547179160472854	0.0548303415653796	0.11282941717778638	0.1591320750003123	0.18303707127361457	0.1555677696859164	0.12402616599835942	0.08538093513047607	0.05318976178281888	0.03194966667915839	0.0165140594356239	0.008082145578554209	0.0030646363450880457	0.0012908115040452368	0.000387243451213571	9.576988578400143e-05	5.829471308591391e-05	1.665563231026112e-05	0.0	0.0	0.0	0.0	0.0	0.0	0.0
0.8207146275986931	0.13277422845607975	0.03574386614779514	0.007870476349031277	0.0015982352818762616	0.0011195971115226936	0.0001789690550017689	0.0	0.0	0.0	0.0	0.0	0.0	0.0	0.0	0.0	0.0	0.0	0.0	0.0	0.0	0.0	0.0	0.0	0.0
0.9522352010327524	0.03732067378766111	0.007474962000541362	0.002102983738313865	0.000599662689737023	0.00017490161783996502	6.246486351427322e-05	2.0821621171424406e-05	8.328648468569763e-06	0.0	0.0	0.0	0.0	0.0	0.0	0.0	0.0	0.0	0.0	0.0	0.0	0.0	0.0	0.0	0.0
0.9133755735924883	0.04330389273248437	0.020593166396944723	0.010529556394074161	0.006019860964925053	0.003165939318803017	0.0016765749612058028	0.0007280412362556215	0.0003785814428529232	9.568541962216739e-05	8.736494835067459e-05	2.9121649450224862e-05	8.320471271492818e-06	8.320471271492818e-06	0.0	0.0	0.0	0.0	0.0	0.0	0.0	0.0	0.0	0.0	0.0
0.8633298485145092	0.043854570596737044	0.026769239740262987	0.02037161219381146	0.015873280325212735	0.011724818713060574	0.007688815397623381	0.004989816276464144	0.0025740454581426055	0.0015036090783001304	0.0007705475886025599	0.00027489805863658895	0.0001499443956199576	7.080707570942442e-05	2.9155854703880643e-05	1.2495366301663133e-05	1.2495366301663133e-05	0.0	0.0	0.0	0.0	0.0	0.0	0.0	0.0
0.0326326534863857	0.12221828711901836	0.21119143351180183	0.21684964896564654	0.17480469156892564	0.12527239015853836	0.06781942042874106	0.03326597362554947	0.011753921793295973	0.003374929688964813	0.0008124830732693069	4.166579862919522e-06	0.0	0.0	0.0	0.0	0.0	0.0	0.0	0.0	0.0	0.0	0.0	0.0	0.0
0.9277073828632322	0.03589863132305438	0.01669636018515435	0.009266042825268907	0.00497852076326218	0.0027015551633421024	0.0013986479736254954	0.0007367877718205734	0.00036631256452096306	0.00013320456891671384	9.574078390888808e-05	1.2487928335941923e-05	8.325285557294615e-06	0.0	0.0	0.0	0.0	0.0	0.0	0.0	0.0	0.0	0.0	0.0	0.0
0.5428640455194879	0.2842135517113545	0.10110674669787939	0.0418164474972196	0.017173942925693436	0.006381392326500689	0.004007114502672104	0.001324597101714895	0.0009330495307677248	0.00017911218670987574	0.0	0.0	0.0	0.0	0.0	0.0	0.0	0.0	0.0	0.0	0.0	0.0	0.0	0.0	0.0
0.7052104508947912	0.1935215116472823	0.06296447495584363	0.02498583663811777	0.009260339254174027	0.0026910387576232213	0.0011455660345919285	0.0001416336188222748	2.499416802746026e-05	5.415403072616389e-05	0.0	0.0	0.0	0.0	0.0	0.0	0.0	0.0	0.0	0.0	0.0	0.0	0.0	0.0	0.0
0.387656296222225	0.28198942539654764	0.15391089500810387	0.08740505564374669	0.0487773375165098	0.024128261856847036	0.009287151731810057	0.00438733547491969	0.0015291093250669767	0.000654142136336554	0.0002624901566191268	1.2499531267577465e-05	0.0	0.0	0.0	0.0	0.0	0.0	0.0	0.0	0.0	0.0	0.0	0.0	0.0
0.014316717277116163	0.0740078893984646	0.14379615860440123	0.18257667587235338	0.17626182472539145	0.1471451957562201	0.10746493716389871	0.06950085183842979	0.040996546826120826	0.022776785007643637	0.011513356576650879	0.00545259904444139	0.002570094431184368	0.0011455040009330651	0.0003957195639586952	6.664750550883287e-05	1.2496407282906164e-05	0.0	0.0	0.0	0.0	0.0	0.0	0.0	0.0
0.06474496303026767	0.13721314071838817	0.16921050657285996	0.16948975934246394	0.15178846811100088	0.11423105457516067	0.0801247051174112	0.05303718646582696	0.029250685628068655	0.016675975092320133	0.008056650800663537	0.0032051549227678534	0.0014671190283670798	0.0010003084284320998	0.00030009252852962996	0.00011253469819861123	3.3343614281069996e-05	3.7511566066203745e-05	2.0839758925668747e-05	0.0	0.0	0.0	0.0	0.0	0.0
0.6515434206800047	0.04759782771660364	0.05538156557663796	0.060520748304985925	0.05549401122790651	0.0458903196788219	0.032550933715370906	0.022364190641190093	0.013301904079694815	0.0075630112112478965	0.004168818404437855	0.0021489613353545788	0.0008287660963867464	0.00039147745256459376	0.00016658615002748672	4.581119125755885e-05	3.748188375618451e-05	0.0	0.0	4.164653750687168e-06	0.0	0.0	0.0	0.0	0.0
0.059656108898848696	0.13079191589330044	0.17275362801779437	0.17378246888485313	0.14999416851330413	0.11695463103350606	0.08154917609423683	0.053458071610656625	0.0313858944667522	0.016115730018827372	0.007801696129558973	0.0034614038887685566	0.0014162181975707693	0.0005248338026291674	0.00022076342491544345	9.996834335793665e-05	3.332278111931222e-05	0.0	0.0	0.0	0.0	0.0	0.0	0.0	0.0
0.4243710783537627	0.1190555550926196	0.09388202354862633	0.08979476197221829	0.08195771913305057	0.0667336072062463	0.049288791487163246	0.03335222112043464	0.01969051805311357	0.011282675177281326	0.005724666061146433	0.002804003099819177	0.0012582599348371344	0.0006041314256668361	0.00012499270875865575	6.249635437932788e-05	1.2499270875865575e-05	0.0	0.0	0.0	0.0	0.0	0.0	0.0	0.0
0.4900931526937626	0.12664766951623924	0.09789781532770085	0.08466230065490177	0.07151843890083154	0.0533919912013198	0.03422819910346781	0.020405272542451964	0.011327467546534686	0.005420020330283791	0.0024038060957523037	0.0011498275258711194	0.0005165891782899232	0.0002791247979469746	5.4158542885233884e-05	4.166041760402606e-06	0.0	0.0	0.0	0.0	0.0	0.0	0.0	0.0	0.0
0.15427114322141947	0.14015066290009418	0.1453588660283493	0.14712132196695082	0.12856345258035215	0.10088497787555312	0.07301484129563428	0.04949876253093673	0.029657591893535996	0.016362090947726306	0.008345624692716016	0.003929068439955667	0.0016291259385182036	0.0006958159379348849	0.00036665750022916093	8.333125005208203e-05	5.416531253385332e-05	1.2499687507812304e-05	0.0	0.0	0.0	0.0	0.0	0.0	0.0
0.3804	0.10980416666666666	0.102025	0.1002125	0.0919	0.07490833333333333	0.0540875	0.035375	0.023066666666666666	0.014079166666666667	0.007479166666666667	0.00355	0.0019	0.0008625	0.00029583333333333333	4.5833333333333334e-05	8.333333333333334e-06	0.0	0.0	0.0	0.0	0.0	0.0	0.0	0.0
0.9019219792261253	0.049963960285484534	0.02188214805031394	0.011916021215517493	0.006578810314441301	0.003549807718748568	0.0020998862561611245	0.0010374438051272224	0.0005041393591180478	0.00026248578202014056	0.00016249119839342036	6.666305575114682e-05	2.083220492223338e-05	2.4998645906680053e-05	4.166440984446676e-06	4.166440984446676e-06	0.0	0.0	0.0	0.0	0.0	0.0	0.0	0.0	0.0
0.007614382351961079	0.05311323269685761	0.10703039088273518	0.1568487786997234	0.15960211936419075	0.15485354393681897	0.12949031957079543	0.08996884268052917	0.061073344663267685	0.03947565730280916	0.020527175180779098	0.01042187343796861	0.005348395481355593	0.002678363157719351	0.0012454596954247059	0.0006206471391915759	8.74737578726382e-05	0.0	0.0	0.0	0.0	0.0	0.0	0.0	0.0
0.7506283056378709	0.05852099145170903	0.047742892748331815	0.0422913254227257	0.03470164338914104	0.025411472465000355	0.01727580012586952	0.010894798921356556	0.006397672664224298	0.0033301240773389016	0.0017088246204117017	0.0006293476041028462	0.00030008627480400613	0.00010419662319583548	5.418224406183445e-05	8.335729855666837e-06	0.0	0.0	0.0	0.0	0.0	0.0	0.0	0.0	0.0
0.21627961236240614	0.19267304952128592	0.15434675732653386	0.1285111949937088	0.10735444841636878	0.0793773800298311	0.05252939362881117	0.033559983001274905	0.018061145414093944	0.009886758493113016	0.005078785757734836	0.0016998725095617828	0.00047913073186177705	0.0001374896882733795	2.4998125140614454e-05	0.0	0.0	0.0	0.0	0.0	0.0	0.0	0.0	0.0	0.0
0.012636499610447506	0.06069102862690037	0.12204033847320421	0.16369120777938415	0.16464529891383597	0.1429345176840167	0.11506589061699282	0.09549244018181893	0.060491044458980334	0.031039209395922824	0.016990321599540035	0.009849220270061954	0.0023456476362287986	0.000633283198413459	0.0008041030085118261	0.0005957861669284515	5.416237881167741e-05	0.0	0.0	0.0	0.0	0.0	0.0	0.0	0.0
0.9141787782528508	0.0416491463257243	0.01811846109651661	0.010774489273388093	0.006502995457894978	0.0037760671448852402	0.002277297385063094	0.001398851775834003	0.0006328138985915728	0.00027477445596739344	0.00018318297064492896	0.00017069322264641107	5.828549065975012e-05	4.1632493328392945e-06	0.0	0.0	0.0	0.0	0.0	0.0	0.0	0.0	0.0	0.0	0.0
0.4986670110221526	0.3514342128283527	0.11416634036207313	0.029717323024885237	0.005677699927518725	0.00022910748056752006	0.00010830535445010039	0.0	0.0	0.0	0.0	0.0	0.0	0.0	0.0	0.0	0.0	0.0	0.0	0.0	0.0	0.0	0.0	0.0	0.0
0.7245762711864406	0.1924195456893822	0.06126776994483609	0.016574171291435427	0.004266453343999467	0.0007916270853124011	0.00010416145859373698	0.0	0.0	0.0	0.0	0.0	0.0	0.0	0.0	0.0	0.0	0.0	0.0	0.0	0.0	0.0	0.0	0.0	0.0
0.025223450992273896	0.07222390546886835	0.14868959248598698	0.16573246477806394	0.16792910165126496	0.13816088471443722	0.11680048477503409	0.08472201181639145	0.044462960157551884	0.02704135737009544	0.007801848204817452	0.0012119375852143615	0.0	0.0	0.0	0.0	0.0	0.0	0.0	0.0	0.0	0.0	0.0	0.0	0.0
0.02718668244155238	0.10654713302561197	0.17575111229607907	0.2118819883021446	0.1737973038276316	0.1291554881605039	0.07911882821482728	0.04447101364749796	0.026424322207595274	0.01419739714385696	0.005815600473246571	0.0021829331289263637	0.0011372914965589642	0.000970655379847028	0.0005957241172451717	0.00042075619469763876	0.00029577910716368664	4.999083501358084e-05	0.0	0.0	0.0	0.0	0.0	0.0	0.0
0.7691236963476961	0.13559645988282712	0.054763784435118625	0.025079985041758426	0.009884904641209955	0.004242323513524744	0.0009805958366227614	0.00025345909336435784	6.648107366933976e-05	8.31013420866747e-06	0.0	0.0	0.0	0.0	0.0	0.0	0.0	0.0	0.0	0.0	0.0	0.0	0.0	0.0	0.0
0.7935315610327172	0.11941989859474142	0.04984439250584309	0.020918480004332846	0.008990655217954648	0.0037079161927616477	0.0019497806496769114	0.0007124198527665638	0.0002874676598882626	0.0002083098984697555	0.00022914088831673104	0.00015414932486761907	4.582817766334621e-05	0.0	0.0	0.0	0.0	0.0	0.0	0.0	0.0	0.0	0.0	0.0	0.0
0.43704522235890164	0.05906219377436774	0.07386944102745867	0.08808039530471405	0.09134958196943477	0.08142109542772553	0.06345307841461126	0.04491795759231074	0.028021599983320475	0.016024852490461396	0.00879427892333674	0.004461772616391802	0.001984863332151867	0.000979922023226237	0.0003335904759919104	0.00013343619039676418	3.3359047599191045e-05	1.2509642849696642e-05	8.339761899797761e-06	8.339761899797761e-06	4.169880949898881e-06	0.0	0.0	0.0	0.0
0.022624170495682203	0.10929669697941705	0.1738699370555669	0.20227199826704936	0.18233473441281717	0.13073362965678412	0.08360653688977017	0.0471062640333593	0.024227982987090353	0.012917980612614715	0.005940354838306541	0.00263691768067885	0.0006540222367560497	0.0007123426909890733	0.0007248399311818641	0.0003165967515506992	2.4994480385581518e-05	0.0	0.0	0.0	0.0	0.0	0.0	0.0	0.0
0.13989723603234483	0.2771004571913958	0.22970744747295577	0.15276771512562354	0.09322457341294627	0.05230219601768806	0.02819763326421332	0.014569332367318727	0.006770429959777151	0.0034809836693565177	0.0015239713193594324	0.00033310848510588687	0.00012491568191470758	0.0	0.0	0.0	0.0	0.0	0.0	0.0	0.0	0.0	0.0	0.0	0.0
0.39205645413101853	0.32277524511334543	0.14689731260017902	0.07758279731051854	0.037923353941589126	0.014238431274589396	0.005149982306043007	0.0020524990112200502	0.001032494431607652	0.0001998376319240617	9.159224796519494e-05	0.0	0.0	0.0	0.0	0.0	0.0	0.0	0.0	0.0	0.0	0.0	0.0	0.0	0.0
0.011653389774015066	0.053217285514299044	0.11448403439770682	0.1499858342777148	0.1705469635357643	0.1559854343043797	0.12963719085394307	0.0822028531431238	0.05506716218918739	0.03619342043863742	0.02007782814479035	0.01008266115592294	0.006120425304979668	0.0030206319578694753	0.0012790813945736952	0.0003708086127591494	7.49950003333111e-05	0.0	0.0	0.0	0.0	0.0	0.0	0.0	0.0
0.014204439043270891	0.05674284263579119	0.12814376740179043	0.17249258147887647	0.17355385659051845	0.15758062569451092	0.1196993470036666	0.08202199960878485	0.049293107538382785	0.024871294381068516	0.0128809665511056	0.005164872209990969	0.0023389671087952653	0.0009114480370572298	8.739912684110422e-05	1.2485589548729174e-05	0.0	0.0	0.0	0.0	0.0	0.0	0.0	0.0	0.0
0.010879298926648035	0.04997730008455198	0.10773504825293953	0.15092319931358789	0.16974955120809365	0.15772900882589372	0.12665303283365753	0.09130364156625251	0.060989882918417754	0.03659892789757132	0.020184181699286513	0.009259066429532382	0.004660771630520349	0.002061735439774417	0.0008955012516191912	0.00027489805863658895	9.163268621219631e-05	2.9155854703880643e-05	4.165122100554377e-06	0.0	0.0	0.0	0.0	0.0	0.0
0.011961612923371568	0.051760101588358975	0.10959468742844057	0.15339425859233508	0.16907383891583572	0.15697899535774507	0.12444573974228199	0.09107979265982472	0.05812602785352957	0.035235339425859234	0.020084518183899912	0.009775797822511813	0.004638091471157649	0.002181651643524783	0.0009950663030580595	0.00041218227616212505	0.00019151903740866416	5.828840268959344e-05	8.32691466994192e-06	0.0	4.16345733497096e-06	0.0	0.0	0.0	0.0
0.36861884069443346	0.30458747703345096	0.15842648412860436	0.08470021622927802	0.04252925761281211	0.022085383484082774	0.011103102619332315	0.004716214696091624	0.002203955454268966	0.0006791015860979989	0.0002999712527549443	4.999520879249072e-05	0.0	0.0	0.0	0.0	0.0	0.0	0.0	0.0	0.0	0.0	0.0	0.0	0.0
0.04589583333333333	0.13623333333333335	0.20245833333333332	0.19404166666666667	0.1548875	0.10844583333333334	0.07480416666666667	0.04405833333333333	0.0226875	0.010129166666666667	0.0038541666666666668	0.0016875	0.0007166666666666667	8.333333333333333e-05	1.6666666666666667e-05	0.0	0.0	0.0	0.0	0.0	0.0	0.0	0.0	0.0	0.0
0.6247001998667555	0.19930463024650233	0.0906520652898068	0.04519070619586942	0.023026315789473683	0.010672051965356429	0.004746835443037975	0.0012533311125916056	0.00027481678880746167	0.00012075283144570287	3.747501665556296e-05	2.0819453697534977e-05	0.0	0.0	0.0	0.0	0.0	0.0	0.0	0.0	0.0	0.0	0.0	0.0	0.0
0.011434927141393186	0.05475851266798304	0.1115540670015913	0.1520074649870446	0.16585018370866556	0.15577745007373342	0.1270214201804594	0.09205428778524832	0.0597282278154082	0.03556283169620169	0.01874994792838278	0.008710540128471094	0.003936614261791097	0.0018412523848800686	0.0007414998292050955	0.0002041207395002791	6.248594066335074e-05	4.1657293775567166e-06	0.0	0.0	0.0	0.0	0.0	0.0	0.0
0.014645772309282044	0.07949550210207458	0.14203274153024362	0.17653259778084257	0.1800159166003475	0.1491868783880067	0.1057912258698922	0.06685388810879955	0.040453998108341216	0.023291569618459924	0.011699951250203124	0.005008312465364728	0.0027791550868538047	0.0015374935937766925	0.0005249978125091146	0.00010833288194632522	4.1666493056278935e-05	0.0	0.0	0.0	0.0	0.0	0.0	0.0	0.0
0.018814757191565428	0.06109520341620047	0.13411566089575955	0.1860786520573339	0.1929019497500745	0.158032374457943	0.1140595517892019	0.060515905855870765	0.036574365255387466	0.020494720116521568	0.009376344797907908	0.004928167102519117	0.00224684696613592	0.0007655003475785362	0.0	0.0	0.0	0.0	0.0	0.0	0.0	0.0	0.0	0.0	0.0
0.10768173583491243	0.13501863690315058	0.15318909689107302	0.1511983841076151	0.1369635383045624	0.11267101180684255	0.08144847260687588	0.05458634404347917	0.03178893446890032	0.018682714532619785	0.008695833246569352	0.004847677154696708	0.0019407367303167233	0.0008454282323053537	0.0002582096078962164	0.00011244611956770714	4.1646710951002646e-05	1.6658684380401056e-05	1.2494013285300793e-05	0.0	0.0	0.0	0.0	0.0	0.0
0.12499583402766205	0.3913889351774704	0.3131561406432261	0.1290451591401433	0.03581069821696384	0.0056032327945342445	0.0	0.0	0.0	0.0	0.0	0.0	0.0	0.0	0.0	0.0	0.0	0.0	0.0	0.0	0.0	0.0	0.0	0.0	0.0
0.04013197961073523	0.13584639642270183	0.21772047352482335	0.21369100753334946	0.1767375507854539	0.11057672253414201	0.06029599472748964	0.026825565001209674	0.01047410880392435	0.004479965294868479	0.002786421617292499	0.0004254715643171181	8.342579692492512e-06	0.0	0.0	0.0	0.0	0.0	0.0	0.0	0.0	0.0	0.0	0.0	0.0
0.06787899487273469	0.08883788928272432	0.12745273627696396	0.14976529536963376	0.15288913694504955	0.13255084572804252	0.10457788570071931	0.07457651121042613	0.04708670534676724	0.02630691118710145	0.015019430294599087	0.0074139173389867925	0.003452886221359579	0.0014619578572945865	0.0004831541636643078	0.0001499443956199576	7.913731991053318e-05	1.666048840221751e-05	0.0	0.0	0.0	0.0	0.0	0.0	0.0
0.8083543407154316	0.05049688535177816	0.0368924352590679	0.03108398091626909	0.02497552032334007	0.018529552699014563	0.012350257297027021	0.008033500697931207	0.004404258422050459	0.0024750515635742413	0.001162524219254568	0.0006333465280526678	0.00030000625013021105	0.0001916706598054126	8.750182295464489e-05	1.6667013896122837e-05	1.2500260422092127e-05	0.0	0.0	0.0	0.0	0.0	0.0	0.0	0.0
0.4681483207596633	0.09500368263585181	0.0904638456705102	0.08919468868203248	0.07720635660398557	0.06351194463978828	0.04670497717598006	0.031075620950661003	0.018966614929447356	0.010111644203281499	0.004793668363037155	0.0025549586587715395	0.0012358676248455166	0.0006158532271957456	0.0002621537386035944	0.00012067394316673394	2.912819317817716e-05	0.0	0.0	0.0	0.0	0.0	0.0	0.0	0.0
0.011590169603092934	0.05087676175160708	0.10652790681203678	0.1560506767875816	0.17672717274018773	0.15857118455532826	0.12484220788148198	0.08866771375364016	0.054205498456449376	0.03464969108156863	0.018447617182780558	0.010265340726822786	0.005016018764242952	0.002216380384200374	0.0009540434360561761	0.00029579512646283186	9.582095645979061e-05	0.0	0.0	0.0	0.0	0.0	0.0	0.0	0.0
0.8929797087928564	0.045863459167694	0.024826741745243727	0.015072635191417053	0.009021090860627062	0.005768333722053777	0.003261086862359644	0.0014743611101855863	0.0009870722686835705	0.00044980508446339917	0.00023739712791123846	4.9978342718155465e-05	8.329723786359244e-06	0.0	0.0	0.0	0.0	0.0	0.0	0.0	0.0	0.0	0.0	0.0	0.0
0.41610525745663923	0.06228621662271218	0.07813066356693789	0.09270022206390274	0.09367513675886693	0.0836593464738502	0.06444852742051738	0.04562934076601631	0.029268272359501878	0.016765199711691894	0.00910337012178101	0.004520437795026268	0.0021956412147270447	0.0008957549547747905	0.0004291291178688531	0.0001249890634569475	2.9164114806621086e-05	1.2498906345694752e-05	1.6665208460926337e-05	0.0	4.166302115231584e-06	0.0	0.0	0.0	0.0
0.8591827465947774	0.044291851216046736	0.029629290122042174	0.022720928003866683	0.01624173434055975	0.011295880399501664	0.007108362951512298	0.004329184704936271	0.0024958437326822193	0.0014833395139146413	0.0006916695486231193	0.0003083346180609086	0.00013333388889120372	5.0000208334201394e-05	2.083342013925058e-05	1.6666736111400465e-05	0.0	0.0	0.0	0.0	0.0	0.0	0.0	0.0	0.0
0.014122422105820239	0.05153496435015606	0.12265129827105549	0.16423514312026768	0.1840040337871344	0.1579010972067691	0.11976347339075646	0.08161751530380501	0.05058069032766186	0.02710721622849237	0.014184929137861343	0.006913277743746171	0.0030378417571976847	0.0015376729882111738	0.0006875773524521509	0.00011251265767398832	8.33427093881395e-06	0.0	0.0	0.0	0.0	0.0	0.0	0.0	0.0
0.717706733910062	0.0753200927093346	0.05474344730589503	0.04542258063173838	0.03635970223159857	0.027363401450559877	0.018005084865658848	0.011497122598524473	0.006524606671909654	0.0034828416992272837	0.0020888727992976063	0.0009154422626403852	0.00041611011938199325	9.986642865167838e-05	5.409431551965912e-05	0.0	0.0	0.0	0.0	0.0	0.0	0.0	0.0	0.0	0.0
0.9668245065077727	0.028536000798908157	0.0029626177557338304	0.0008488399187776705	0.00042441995938883524	0.0002246929196764422	9.986351985619653e-05	3.328783995206551e-05	2.0804899970040944e-05	8.321959988016378e-06	4.160979994008189e-06	8.321959988016378e-06	0.0	4.160979994008189e-06	0.0	0.0	0.0	0.0	0.0	0.0	0.0	0.0	0.0	0.0	0.0
0.03852608871286799	0.11910978956618067	0.18071155199626857	0.1842847207472837	0.1616754746525739	0.11873081712289119	0.08385285874322743	0.051311203008458164	0.02997213927861971	0.017403580664909234	0.008374874543463142	0.0037022692536741587	0.0014909025790948805	0.0006538315779829504	0.0001540876967220966	4.5809855782244936e-05	0.0	0.0	0.0	0.0	0.0	0.0	0.0	0.0	0.0
0.5781107421280922	0.14826311776299067	0.0918295492897887	0.06376276567819032	0.044646019358413995	0.02951262296926237	0.01867924449685207	0.012016716736319735	0.00611669215288397	0.003804182517427156	0.001866674444476852	0.0008791703298763745	0.00022083425347605614	0.00015000062500260418	0.0001291672048633536	1.2500052083550349e-05	0.0	0.0	0.0	0.0	0.0	0.0	0.0	0.0	0.0
0.7126153717940704	0.05743692314102965	0.04790299393712107	0.04672375356793133	0.04169427255870158	0.033689605600350024	0.023555638894097546	0.01573014980102923	0.009783944829885202	0.005433672937891951	0.003004354438819093	0.0013625851615725983	0.0005667020855470134	0.00025418255307623394	0.00014584244848636372	6.667083359376628e-05	2.5001562597662355e-05	8.333854199220785e-06	0.0	0.0	0.0	0.0	0.0	0.0	0.0
0.8379765518161503	0.06406140555685268	0.0386619859244188	0.024536373036256297	0.015601547646843001	0.009155798672492579	0.005090724125279344	0.0027142190053700676	0.00127997731896868	0.0005837030119075414	0.00022931189753510556	6.670891564657616e-05	1.667722891164404e-05	1.667722891164404e-05	8.33861445582202e-06	0.0	0.0	0.0	0.0	0.0	0.0	0.0	0.0	0.0	0.0
0.4331430714107158	0.37473543871344056	0.13307224397966835	0.0393925506207816	0.014802933088909257	0.004137155237063578	0.0006207816015332056	9.582534788767602e-05	0.0	0.0	0.0	0.0	0.0	0.0	0.0	0.0	0.0	0.0	0.0	0.0	0.0	0.0	0.0	0.0	0.0
0.6562721267503561	0.10416336934700575	0.07354202937182937	0.05798562229793331	0.04222096345597974	0.028430531375211374	0.017218256182994992	0.010141861104400776	0.005185469024632019	0.002732263196914542	0.0013702966338184212	0.0005081343140603264	0.00017076644980715887	2.9155247528051514e-05	2.4990212166901296e-05	4.165035361150216e-06	0.0	0.0	0.0	0.0	0.0	0.0	0.0	0.0	0.0
0.7113440721327322	0.05641202989975084	0.04755793701719152	0.04609544920458996	0.04139965500287498	0.0340913825718119	0.02508312430729744	0.016416529862251148	0.010166581945150457	0.00575411871567737	0.0030208081599320006	0.0015499870834409714	0.0006708277431021408	0.0002708310764076966	0.0001374988541762152	2.4999791668402765e-05	4.166631944733794e-06	0.0	0.0	0.0	0.0	0.0	0.0	0.0	0.0
0.2879162171056743	0.3366021104024595	0.19700977717049437	0.10382880161966931	0.04426179654987107	0.018996121625168196	0.007365162945898546	0.0024120075484588563	0.0009206453682373182	0.0003457627401072281	0.00016663264583480873	0.000133306116667847	4.165816145870218e-05	0.0	0.0	0.0	0.0	0.0	0.0	0.0	0.0	0.0	0.0	0.0	0.0
0.10091147188760873	0.2691236295651667	0.2542502737746761	0.18498007586577336	0.10277272329812084	0.05171530764778628	0.02250989960901229	0.008086242145893796	0.003972335225119816	0.001494830551171922	0.0001832104296700963	0.0	0.0	0.0	0.0	0.0	0.0	0.0	0.0	0.0	0.0	0.0	0.0	0.0	0.0
0.010337413854884542	0.055795368371930235	0.11849067924433963	0.1595945033791385	0.17015274872709393	0.15414871542737144	0.12273647719602336	0.08604511629069758	0.055666202781643484	0.03233306389113424	0.018116515695702537	0.00896242531312239	0.0047082940975491875	0.00177915184040133	0.0008166598611678236	0.00023749802084982626	3.7499687502604144e-05	2.4999791668402765e-05	1.6666527778935175e-05	0.0	0.0	0.0	0.0	0.0	0.0
0.030965308195793014	0.11839431740585914	0.18199040687507287	0.19459803807271456	0.17072348150492148	0.1261970587745449	0.083152907083257	0.047503455856636075	0.026093799443731993	0.011316889562480222	0.00510883866562297	0.002427427010642373	0.0009867927984944123	0.0004871508752061023	5.412787502290025e-05	0.0	0.0	0.0	0.0	0.0	0.0	0.0	0.0	0.0	0.0
0.053006243383597156	0.1260388273441863	0.16653329665658057	0.171805579867797	0.15260446622821275	0.12171263764201821	0.08751156568056215	0.054848416647911506	0.033146615319212785	0.017613176956996508	0.008902448173247644	0.003992764676952829	0.0016254469979244293	0.0005501512916051914	9.585969474938941e-05	1.2503438445572532e-05	0.0	0.0	0.0	0.0	0.0	0.0	0.0	0.0	0.0
0.9286434337796069	0.0382692804358874	0.01603335804917063	0.008506135914888654	0.0041489281935499995	0.002366055435679116	0.001133040631170281	0.000495705276136998	0.0002624322050137048	7.081503944814257e-05	4.99870866692771e-05	1.666236222309237e-05	4.165590555773092e-06	0.0	0.0	0.0	0.0	0.0	0.0	0.0	0.0	0.0	0.0	0.0	0.0
0.06705427648019191	0.10590410821977143	0.14034751607636692	0.1593559457568387	0.14907290174257823	0.12514993502815447	0.09827408123146636	0.06705427648019191	0.042252523906307266	0.024089561190150936	0.011861526671775565	0.0051186152667177555	0.0026280278545963414	0.001037050611401726	0.00044980508446339917	0.00025405657548395694	6.247292839769433e-05	2.4989171359077733e-05	8.329723786359244e-06	0.0	0.0	0.0	0.0	0.0	0.0
0.016346653907761435	0.060448087204343574	0.1226227871273741	0.1567556322938986	0.16284662270391712	0.15356867966133428	0.12379605167356618	0.08623910465769383	0.05324207942418506	0.03197353914002205	0.017124669759314346	0.008092196958665308	0.004127228474548064	0.0017640573318632856	0.0006906450874747769	0.00023714921678350773	0.00011649435210417924	8.321025150298516e-06	0.0	0.0	0.0	0.0	0.0	0.0	0.0
0.04839884612022495	0.15971993855964833	0.21658972747291172	0.23724467496139165	0.16284607027344286	0.10261704262112199	0.04277097651030458	0.020875566637389535	0.005990018024168204	0.0021978662381937535	0.0005536291849995629	0.00016650501804498134	2.9138378157871734e-05	0.0	0.0	0.0	0.0	0.0	0.0	0.0	0.0	0.0	0.0	0.0	0.0
0.8199567516218141	0.07008070530688433	0.042656733705819364	0.02767396222641651	0.018307646796578463	0.01029128074363878	0.005537292351536817	0.0029207238061906013	0.0013291168247857373	0.000704140261406864	0.0003166547921119625	0.0001499943752109296	5.416463549283569e-05	1.6666041690103287e-05	4.166510422525822e-06	0.0	0.0	0.0	0.0	0.0	0.0	0.0	0.0	0.0	0.0
0.005432995141528483	0.036723716584998276	0.09133676659769607	0.1490139426059226	0.17805236491409207	0.1671322528403532	0.13393061586434582	0.09799791006623675	0.06276878754699229	0.036782001590348	0.01889266816264847	0.011132436021798591	0.0051540597587833425	0.0027976802567870806	0.0015487158564357053	0.0010366404522916416	0.0001873446600527063	7.910107868892044e-05	0.0	0.0	0.0	0.0	0.0	0.0	0.0
0.05956081545010799	0.19044230553162803	0.2454173584842848	0.20281387713319102	0.13880046107303515	0.07981806757133524	0.03976130731682958	0.020910577631299703	0.01193047284953955	0.006079672421756988	0.003000303775555639	0.0009446171387671706	0.0005201636226691468	0.0	0.0	0.0	0.0	0.0	0.0	0.0	0.0	0.0	0.0	0.0	0.0
0.22906931220897786	0.16563793721001907	0.14182305853345661	0.1312317265162306	0.11257715470924858	0.082694021707441	0.05618445493998384	0.03603885015535064	0.0211535097583527	0.012423886514897835	0.0064014460520945265	0.00290709781676121	0.0009329368351783825	0.000491457797102898	0.0002748831746507734	0.0001374415873253867	2.0824482928088895e-05	0.0	0.0	0.0	0.0	0.0	0.0	0.0	0.0
0.5988772093488147	0.2523946759066451	0.09379216711922571	0.03511219577204351	0.012997884355894652	0.004501990704492829	0.0014659581202418831	0.0005497342950907062	0.00018740941878092255	7.91284212630562e-05	2.082326875343584e-05	1.2493961252061504e-05	8.329307501374335e-06	0.0	0.0	0.0	0.0	0.0	0.0	0.0	0.0	0.0	0.0	0.0	0.0
0.81913361308156	0.06296000266426882	0.037424651147300765	0.027654277816631698	0.01862074133280048	0.013429580044626502	0.008409098478036434	0.005465914010723682	0.0033220101908282545	0.0017192859759549738	0.0010698704499283978	0.0003913144836313984	0.0001998201618543311	7.076964065674227e-05	3.746628034768708e-05	1.6651680154527592e-05	3.3303360309055184e-05	2.4977520231791387e-05	1.6651680154527592e-05	0.0	0.0	0.0	0.0	0.0	0.0
0.8451856172659472	0.0355401858255906	0.02878213407774676	0.025553101954085247	0.020786633890254574	0.01602433231948669	0.011253697762593225	0.007824673971917837	0.004420649139619182	0.0024498979209199617	0.0012207824673971918	0.0006208074663555685	0.00021665763926503062	9.582934044414817e-05	2.0832465313945252e-05	4.1664930627890504e-06	0.0	0.0	0.0	0.0	0.0	0.0	0.0	0.0	0.0
0.0678446171660877	0.11420871550079557	0.13841751430784996	0.15378335374336674	0.155366172660552	0.1275543781604312	0.09878456168411932	0.06521213938803222	0.04009113704712635	0.021480518831379802	0.010575729554561434	0.003911228850623547	0.0021034830346803954	0.000533160056315031	9.99675105590683e-05	3.3322503519689434e-05	0.0	0.0	0.0	0.0	0.0	0.0	0.0	0.0	0.0
0.6131234733603995	0.09526231107183647	0.07376639183680275	0.063945878802531	0.05214959192350337	0.03919451785282569	0.026518719831934174	0.01648562353588489	0.009495385692729652	0.005256225354930681	0.002300901186297967	0.0012296482789092395	0.0005502155010712529	0.0004043250273023601	0.00020841496252698973	4.585129175593774e-05	4.585129175593774e-05	1.667319700215918e-05	0.0	0.0	0.0	0.0	0.0	0.0	0.0
0.909035999033583	0.03480350909348418	0.01972407128158559	0.013792270330164707	0.008610275678782982	0.005656871974739859	0.003865668035757429	0.0022744124434521083	0.0012830018911781124	0.0005082020478043172	0.00023327307112329314	0.00013746448834051203	4.99870866692771e-05	2.082795277886546e-05	0.0	4.165590555773092e-06	0.0	0.0	0.0	0.0	0.0	0.0	0.0	0.0	0.0
0.4632644650461874	0.10774841081189092	0.0981987119979019	0.09407327541348032	0.07777134840581641	0.06131123109521807	0.04019698855618045	0.027133799855963567	0.01501559007064446	0.008175940920084756	0.004192043027762398	0.0015985546401795043	0.0008284176390513578	0.000320543508577661	0.00014153869209922694	1.665161083520317e-05	1.2488708126402378e-05	0.0	0.0	0.0	0.0	0.0	0.0	0.0	0.0
0.3102056121492407	0.24131408453638314	0.15997333499989583	0.11348040747453284	0.07567443701435327	0.046826240026665	0.0253734141616149	0.01443659771264296	0.007353707059975418	0.0031289711059725436	0.001362414849071933	0.00044580547049142763	0.00019582109451492615	0.00013332500052080077	7.499531279295045e-05	2.0832031331375123e-05	0.0	0.0	0.0	0.0	0.0	0.0	0.0	0.0	0.0
0.41272526510968977	0.14355715744078001	0.1086022625471364	0.09543948832267339	0.07884330923560907	0.060376257838704976	0.039713327360986685	0.027350569803537575	0.016908685597616616	0.009296027000562512	0.00405425113023188	0.0018875393237359113	0.000829183941332111	0.00017917039938332048	0.00012083585074689056	3.750078126627638e-05	7.083480905852205e-05	8.333506948061418e-06	0.0	0.0	0.0	0.0	0.0	0.0	0.0
0.9944469420716986	0.004691376525633981	0.00041210849692791847	0.00014153221106615383	0.00011655593852506785	9.157966598398188e-05	2.9138984631266963e-05	3.746440881162895e-05	0.0	1.6650848360723978e-05	1.2488136270542984e-05	4.162712090180994e-06	0.0	0.0	0.0	0.0	0.0	0.0	0.0	0.0	0.0	0.0	0.0	0.0	0.0
0.6662006407855865	0.10822202804477177	0.07163483543461074	0.05175383847210086	0.03773977447676112	0.025735447093579663	0.01681021928182083	0.01012774102276037	0.005762909333000458	0.003066616735322265	0.0017475970540506804	0.0007031997669870594	0.0003162318478758374	0.00012066741563683269	3.744850830108601e-05	1.6643781467149336e-05	4.160945366787334e-06	0.0	0.0	0.0	0.0	0.0	0.0	0.0	0.0
0.48861122337167784	0.08481065924497015	0.07786531787331731	0.08127340980013915	0.0764112542028273	0.06528287579629777	0.048604890486923846	0.032393538791002305	0.02074436394088752	0.012003316431752752	0.00664536262014774	0.003049783973635201	0.0013915680972597774	0.0005082973289392001	0.00027081415066432794	8.332743097363937e-05	2.916460084077378e-05	1.2499114646045905e-05	8.332743097363937e-06	0.0	0.0	0.0	0.0	0.0	0.0
0.6522289861956608	0.12921411517643971	0.08182185610653467	0.05313399750830219	0.035429609536785873	0.021333600003333376	0.0129043279707663	0.007533427501177098	0.0035542110943053455	0.001595853281499352	0.0007625095313691421	0.0002625032812910161	0.00012083484376888045	7.50009375117189e-05	2.916703125455735e-05	0.0	0.0	0.0	0.0	0.0	0.0	0.0	0.0	0.0	0.0
0.6543477355110203	0.06584725636431815	0.05642681554935211	0.0547185533936086	0.05028957126786384	0.04036081829923753	0.030111245364776468	0.020253322778217574	0.013061955751843672	0.007028873796925128	0.003958168409649598	0.0019290862880713305	0.0009416274321903254	0.0004999791675346861	0.00014999375026040582	5.4164409816257656e-05	1.6665972251156202e-05	4.1664930627890504e-06	0.0	0.0	0.0	0.0	0.0	0.0	0.0
0.40478283145955085	0.1077532522170894	0.09830172410202152	0.09604402104412518	0.08730062857452295	0.07127176996421833	0.052626974969487685	0.035656712501093445	0.02196053601702858	0.01235904976527386	0.006377386312987624	0.0030324867641116854	0.001499581366868416	0.0006664806074970737	0.00022493720503026239	6.664806074970738e-05	4.1655037968567106e-05	2.0827518984283553e-05	4.165503796856711e-06	8.331007593713422e-06	0.0	0.0	0.0	0.0	0.0
0.173611612623673	0.211020437639922	0.19924893478731856	0.15490720011554848	0.10702679280710624	0.06651260200765509	0.04405286343612335	0.023543005705206906	0.010254928865458222	0.005632989095110855	0.0023831876940853614	0.0007221780891167762	0.000577742471293421	0.0002888712356467105	0.00014443561782335524	7.221780891167762e-05	0.0	0.0	0.0	0.0	0.0	0.0	0.0	0.0	0.0
0.011353933684030771	0.05113435210522589	0.10840382685042879	0.15441932917661072	0.17098790885198653	0.15656016626890412	0.12528895053166897	0.09094809094809095	0.0595685838404285	0.03518220023074392	0.018817708138096488	0.009712902916786411	0.004052596285605994	0.002003390352904916	0.0009996126500980869	0.0004623208506703652	9.579621230106668e-05	8.330105417484058e-06	0.0	0.0	0.0	0.0	0.0	0.0	0.0
0.013897681082161658	0.0609923702272273	0.10632954621176784	0.13444142733391085	0.16992903311787833	0.16202855334177385	0.12679916039181716	0.08900846271739855	0.05878923169187712	0.038032251615912574	0.022860165256213767	0.009770440461118145	0.004422935963217165	0.0014784767108682614	0.0006496968081561938	0.00038315452788698605	0.00018741254081428666	0.0	0.0	0.0	0.0	0.0	0.0	0.0	0.0
0.9786989037667688	0.015057098078993645	0.004107237134744815	0.001267922394835191	0.0005736829196303487	0.00015381353642262972	9.977094254440846e-05	2.4942735636102116e-05	1.2471367818051058e-05	0.0	4.157122606017019e-06	0.0	0.0	0.0	0.0	0.0	0.0	0.0	0.0	0.0	0.0	0.0	0.0	0.0	0.0
0.8929688183101347	0.06930004621668548	0.020809999458723503	0.009430702035615994	0.003976300416782902	0.0018694857456916473	0.0009201700440932162	0.0004246938665045613	0.00022067426396805637	6.245498036831784e-05	1.6654661431551423e-05	0.0	0.0	0.0	0.0	0.0	0.0	0.0	0.0	0.0	0.0	0.0	0.0	0.0	0.0
0.6336212464010866	0.20537243284458945	0.09001137485781428	0.04490360537159952	0.016453960992154265	0.007133244167781236	0.0021041403649121053	0.0003999950000624992	0.0	0.0	0.0	0.0	0.0	0.0	0.0	0.0	0.0	0.0	0.0	0.0	0.0	0.0	0.0	0.0	0.0
0.9168457527445982	0.0284413680510437	0.01544721541972779	0.012223666016959036	0.009270828127342695	0.007117630399653489	0.0046978859513219055	0.002807070151765039	0.0016617522115048228	0.0008079697469472071	0.0003998200809635664	0.0001832508704416346	7.49662651806687e-05	8.3295850200743e-06	1.249437753011145e-05	0.0	0.0	0.0	0.0	0.0	0.0	0.0	0.0	0.0	0.0
0.09272297539094033	0.16833945022844732	0.18241247014372622	0.16291746768864587	0.12897078038265963	0.09623914979319069	0.0692915220665951	0.04514435040238351	0.02631097129636565	0.014102147987250227	0.007485914496625305	0.0034745628708627734	0.0016186885709767891	0.0005825614394260937	0.00021221881007664844	9.570652219142969e-05	3.32892251100625e-05	1.664461255503125e-05	2.4966918832546877e-05	4.1611531387578125e-06	0.0	0.0	0.0	0.0	0.0
0.018227529855436832	0.06489733226218672	0.12025008220911501	0.1638021819755995	0.1689428532182267	0.14084606707431288	0.11959657177584176	0.08166799172497617	0.05215596005677632	0.03452782830574298	0.01893931510441598	0.009398895275993689	0.004670310230143897	0.0013569707085801341	0.00022061180231517519	0.0001706619602815506	0.00032883646005469507	0.0	0.0	0.0	0.0	0.0	0.0	0.0	0.0
0.1490289866545559	0.15160807809772214	0.1469165482673422	0.14306249401059135	0.12666713887511613	0.09705133600269993	0.07299787089543222	0.05028603332402805	0.02963663559812839	0.01692450636856425	0.008545584087130792	0.0038332215310386782	0.0018957780398071722	0.000987471198756703	0.0003458232468219677	0.0001458290799851671	6.666472227893353e-05	0.0	0.0	0.0	0.0	0.0	0.0	0.0	0.0
0.7584113162855094	0.07341240054045939	0.048616323875294	0.03919164623263107	0.02912475604263624	0.020329780313266276	0.013815910190328446	0.008123571702613889	0.004512168676708536	0.00214348863200387	0.0012635740379322424	0.0006130210679077216	0.0002919147942417722	7.923401557990959e-05	5.838295884835443e-05	1.2510634038933093e-05	0.0	0.0	0.0	0.0	0.0	0.0	0.0	0.0	0.0
0.0166030597960136	0.07536997533497766	0.1480276314912339	0.17661322578494767	0.174667522165189	0.14499450036664221	0.10750949936670888	0.07009949336710886	0.04077644823678422	0.022452669822011866	0.012561662555829611	0.006049596693553763	0.002791480567962136	0.001133257782814479	0.0002999800013332444	4.999666688887407e-05	0.0	0.0	0.0	0.0	0.0	0.0	0.0	0.0	0.0
0.9395339719982817	0.03992559567253755	0.013175071213783151	0.004754536620358592	0.001488920678480717	0.000629767569889603	0.00026692135412539463	0.0001459726155373252	7.090098468955795e-05	8.341292316418582e-06	0.0	0.0	0.0	0.0	0.0	0.0	0.0	0.0	0.0	0.0	0.0	0.0	0.0	0.0	0.0
0.8531566939230936	0.05198427898146452	0.03165437074291805	0.02311522640598198	0.01673688943660799	0.010824853864472829	0.006428297833363865	0.003272436591336786	0.0014738454877013007	0.0007993738238379936	0.00028727496794177894	0.0001831898346295402	6.245107998734325e-05	2.081702666244775e-05	0.0	0.0	0.0	0.0	0.0	0.0	0.0	0.0	0.0	0.0	0.0
0.3695803423752963	0.27406688358490017	0.14527827887463599	0.0925554828791521	0.056968116352607394	0.03329597673614438	0.016527169633669264	0.0075282570022788915	0.0029413112582229646	0.0010540393035841503	0.00013331722416874627	3.332930604218657e-05	3.749546929745989e-05	0.0	0.0	0.0	0.0	0.0	0.0	0.0	0.0	0.0	0.0	0.0	0.0
0.8896625290115046	0.04007650286885758	0.023888395814843057	0.017079807159435145	0.01137959340141922	0.007312774229033589	0.00490435057981341	0.002854273701930489	0.0015375576584121904	0.0007083598968294644	0.00035001312549220597	0.0001291715105983141	6.666916676042018e-05	2.500093753515757e-05	1.2500468767578784e-05	8.333645845052522e-06	4.166822922526261e-06	0.0	0.0	0.0	0.0	0.0	0.0	0.0	0.0
0.9491120958203535	0.032192773492811806	0.009766113045361409	0.004172983058188542	0.0022197604491162605	0.0011702677039430941	0.0006330273701044496	0.0003623248763097836	0.00017491545752886106	0.0001166103050192407	5.414049875893318e-05	2.4987922504123007e-05	0.0	0.0	0.0	0.0	0.0	0.0	0.0	0.0	0.0	0.0	0.0	0.0	0.0
0.5068028343755464	0.212386654121252	0.1110976960290432	0.07000591188789063	0.047103591263728484	0.025546016969616225	0.013709751284378461	0.0073732066579514895	0.0036262354596701	0.0016736471352323539	0.0005162493650965469	0.00015404214926267932	4.163301331423766e-06	0.0	0.0	0.0	0.0	0.0	0.0	0.0	0.0	0.0	0.0	0.0	0.0
0.03712447692211605	0.1242354214810651	0.22246372285720234	0.23188224762142692	0.1829783690379531	0.11214373451585369	0.058626361043449295	0.01953656860908126	0.008710678075489767	0.002298419836362501	0.0	0.0	0.0	0.0	0.0	0.0	0.0	0.0	0.0	0.0	0.0	0.0	0.0	0.0	0.0
0.3164730433913301	0.20780519096433972	0.1476729800767273	0.1090010871783764	0.08138009172286532	0.05574184303810123	0.036360076810610195	0.021635266233739184	0.011958962140366809	0.006339791145119569	0.0031240757942442026	0.00144957116852931	0.0006956275435183758	0.0002249334571855826	7.497781906186087e-05	4.998521270790725e-05	1.2496303176976812e-05	0.0	0.0	0.0	0.0	0.0	0.0	0.0	0.0
0.7824232579449373	0.08860010829272356	0.05437960764713232	0.03170894247990337	0.018376442167520515	0.011620642259152818	0.006335124328376859	0.0029197384314215502	0.0019492690241159564	0.000837186055229289	0.0006247657128576784	0.00014161356158107376	5.4146361780998795e-05	2.9155733266691657e-05	0.0	0.0	0.0	0.0	0.0	0.0	0.0	0.0	0.0	0.0	0.0
0.012441822189444035	0.05658404063384126	0.10842635532944161	0.14694350346045992	0.1656479039321325	0.15484776893044497	0.12612657658220727	0.0904844643891382	0.060429922040692176	0.037200465005812575	0.02016275203440043	0.011375142189277366	0.0054250678133476666	0.002329195781613937	0.0009125114063925799	0.00040417171881315184	0.00016250203127539094	8.750109376367204e-05	8.3334375013021e-06	0.0	0.0	0.0	0.0	0.0	0.0
0.491589338022359	0.08360243840445346	0.07750226048259741	0.08204405961840554	0.0783481184867892	0.06442687911730759	0.04818473872154604	0.032509281520711024	0.0196630735063106	0.011083656606651027	0.005929339605738501	0.0028709170684144956	0.0013375390115545037	0.000579183559520486	0.00022500656269141184	0.00010000291675173859	4.166788197989108e-06	0.0	0.0	0.0	0.0	0.0	0.0	0.0	0.0
0.5528301493718881	0.2870690193954293	0.10196037582550363	0.03744921980792067	0.015774671361013314	0.004329076477573384	0.0005874877606716527	0.0	0.0	0.0	0.0	0.0	0.0	0.0	0.0	0.0	0.0	0.0	0.0	0.0	0.0	0.0	0.0	0.0	0.0
0.3931174139676746	0.20787759846998088	0.13661004095884532	0.09820539423409459	0.06818001891690313	0.04420471922565699	0.0250086459414076	0.013616836877127631	0.006958420313587253	0.003441709688037767	0.0016458539065071648	0.0005791739063404959	0.0003750046875585945	0.0001166681250182294	4.5833906257161545e-05	1.66668750026042e-05	0.0	0.0	0.0	0.0	0.0	0.0	0.0	0.0	0.0
0.4726432624763555	0.13468381011107686	0.0939320206321298	0.08135775413100903	0.0680043664119593	0.05346354795970235	0.03831443165815327	0.02547351404501404	0.015228278350429558	0.008678660411475997	0.004424741890056413	0.002333197230161574	0.0008541168431841476	0.00037914454990125576	0.00014582482688509836	4.166423625288525e-05	3.33313890023082e-05	4.166423625288525e-06	0.0	4.166423625288525e-06	0.0	0.0	0.0	0.0	0.0
0.029254312442545827	0.050559671226950736	0.11469204563889039	0.1449737738603796	0.16806359162926512	0.1487049153733845	0.12172173254745039	0.08722219218082518	0.06050938192829719	0.03547288163088736	0.019683123343967986	0.01097712648028984	0.004650408262585844	0.002433353160655383	0.0006488941761747688	0.0003244470880873844	0.00010814902936246147	0.0	0.0	0.0	0.0	0.0	0.0	0.0	0.0
0.029308728885926727	0.09352883594026618	0.15514964697061212	0.17962218565805094	0.16906671109907734	0.13845416866265386	0.09800262428925499	0.0630412596588424	0.038402099431404	0.01991543956845021	0.008810113927477974	0.0037198258804907003	0.0016787120154958032	0.0009122529314977194	0.0002749255409993127	9.997292399975007e-05	1.2496615499968759e-05	0.0	0.0	0.0	0.0	0.0	0.0	0.0	0.0
0.01539634019373485	0.0539975512447839	0.11404619318513089	0.16409158677672184	0.17006355102822732	0.16082657982192386	0.11882293167639783	0.08514838290535644	0.05380181740948351	0.03140486919149432	0.017845095409833336	0.007587809530155505	0.0032483487560490084	0.0017324526698928044	0.001020314673374368	0.0005872015059011669	0.00018740473592590432	0.0001790756365514197	1.2493649061726956e-05	0.0	0.0	0.0	0.0	0.0	0.0
0.2538816705143057	0.29312342170401795	0.2140690241442823	0.12096727145440755	0.06341937043179678	0.030303282855642693	0.01427654662588447	0.006629884904197955	0.0022835807212448016	0.000658404660504888	0.00025836132247660166	0.00012918066123830083	0.0	0.0	0.0	0.0	0.0	0.0	0.0	0.0	0.0	0.0	0.0	0.0	0.0
0.6172365869693666	0.10417100105689771	0.07447800071569452	0.06411707430739912	0.04874628629445004	0.0346446077411516	0.02391751204613733	0.015537228597821293	0.008800545925118381	0.004319133177433985	0.0023218461589674024	0.001135956991752869	0.0004660336376422027	0.00010402536554513452	4.161014621805381e-06	0.0	0.0	0.0	0.0	0.0	0.0	0.0	0.0	0.0	0.0
0.01809934036664794	0.07532721559814387	0.13842312254198139	0.18213371621199825	0.2010404311546705	0.15381734190648605	0.10204132592546351	0.06713694154857773	0.03509582370934515	0.01579374492789812	0.00791560022473313	0.002093347483197037	0.000686684562082527	0.00039536383877478826	0.0	0.0	0.0	0.0	0.0	0.0	0.0	0.0	0.0	0.0	0.0
0.00690180837430584	0.06342292841049008	0.10870348189531699	0.16564340098334018	0.17554799855933126	0.15522786856410556	0.1094196282739616	0.09020512777559071	0.05493805962023302	0.03233966278300346	0.018561173977502114	0.00800324988064227	0.005699855095528064	0.003970215011433214	0.0010846895442628718	0.00033085125095276785	0.0	0.0	0.0	0.0	0.0	0.0	0.0	0.0	0.0
0.058503769733827635	0.16760528179281042	0.2943974674053401	0.266701378764527	0.15604198775357186	0.04104636147790228	0.01371683259049444	0.0019869204815262213	0.0	0.0	0.0	0.0	0.0	0.0	0.0	0.0	0.0	0.0	0.0	0.0	0.0	0.0	0.0	0.0	0.0
0.6584959424105581	0.08919614737298162	0.06582959790705037	0.054977420806185534	0.044016930229457935	0.03269817200179967	0.022270916998550265	0.014659812367732582	0.008656746263185083	0.004803286064221559	0.0024745463331722517	0.0010664711469563913	0.00049574244721801	0.00021662695172551698	7.498625252037126e-05	4.582493209578244e-05	1.249770875339521e-05	8.331805835596807e-06	0.0	0.0	0.0	0.0	0.0	0.0	0.0
0.9086902917312274	0.035587544359474185	0.0205469752253378	0.013386981223238533	0.008801086286466404	0.005623031938821413	0.0035237666816614185	0.001957648156478566	0.0009413371986471402	0.0004706685993235701	0.0002873994102064278	0.00010829542993285683	5.4147714966428416e-05	2.0826044217857085e-05	0.0	0.0	0.0	0.0	0.0	0.0	0.0	0.0	0.0	0.0	0.0
0.01599001144521902	0.0627281240245552	0.12267610030173759	0.15484757049214443	0.16792425345957757	0.15248361252731246	0.11824784101550306	0.08731661637706795	0.05348871085214858	0.03149724274269067	0.016801581521173656	0.008660909374674852	0.0037790032254708147	0.0020518156279263344	0.0008115700759546353	0.00033295182603267087	0.00012485693476225158	0.00012485693476225158	0.00011237124128602642	0.0	0.0	0.0	0.0	0.0	0.0
0.030529675494591575	0.0725887098118302	0.12667294454907582	0.1563567726128769	0.17960299338322305	0.13426890448174136	0.12213953565892764	0.07726795446590777	0.053046717445290756	0.021212853547559127	0.01356689278154636	0.008629310488508141	0.0034208903481724694	0.0006958449307488458	0.0	0.0	0.0	0.0	0.0	0.0	0.0	0.0	0.0	0.0	0.0
0.5763583333333333	0.10611666666666666	0.08374583333333334	0.06745	0.05637916666666667	0.042058333333333336	0.02969166666666667	0.018670833333333334	0.0101125	0.0052833333333333335	0.002416666666666667	0.0010291666666666667	0.0005208333333333333	0.00015833333333333332	8.333333333333334e-06	0.0	0.0	0.0	0.0	0.0	0.0	0.0	0.0	0.0	0.0
0.01095857317794457	0.05104420915838491	0.11343435269028598	0.15337420757561873	0.16888531609506593	0.15623151703972743	0.12980765225794091	0.0907883008588589	0.059012187299550996	0.03232591654657081	0.017747807035812167	0.00932165973859367	0.004485892555167731	0.0015286189115566921	0.0005456378131169664	0.00028739701606924186	6.664278633489667e-05	4.9982089751172494e-05	4.5816915605241456e-05	3.3321393167448334e-05	2.0825870729655205e-05	4.165174145931042e-06	0.0	0.0	0.0
0.3989916456592846	0.1548323923415071	0.12120669180607929	0.10146044709264776	0.07981416279505824	0.05707202233379862	0.0384258005375112	0.022554636554928228	0.012725265109689785	0.006841809204358424	0.003508406425133857	0.0014000291672743182	0.0007458488718514969	0.00030833975707827245	0.00010000208337673702	1.2500260422092127e-05	0.0	0.0	0.0	0.0	0.0	0.0	0.0	0.0	0.0
0.5315810284905621	0.2237664148508876	0.11882791201015587	0.06242533974318953	0.03631974360575222	0.017373207633556015	0.0064681276144096895	0.0023308567979854738	0.0008241243678591497	8.324488564233835e-05	0.0	0.0	0.0	0.0	0.0	0.0	0.0	0.0	0.0	0.0	0.0	0.0	0.0	0.0	0.0
0.8504793210763789	0.04881950780537189	0.03017577189232878	0.02358901290271511	0.01708141167451995	0.011973652964041546	0.007740795827136114	0.004832789644498328	0.002616372324780129	0.0013831777258391765	0.0007082536547971687	0.0003457944314597941	0.0001708141167451995	6.665916751032176e-05	1.666479187758044e-05	0.0	0.0	0.0	0.0	0.0	0.0	0.0	0.0	0.0	0.0
0.4589588150740579	0.1314376184821782	0.1031602191529696	0.08892360894110785	0.07255379872091328	0.05640064162656501	0.03624356811032644	0.023452700872862112	0.013524154740328729	0.007791179717934296	0.004087244547215799	0.0018082203195633607	0.0010999312542966065	0.000341645313834552	0.00012082578172197571	8.332812532550049e-05	1.2499218798825073e-05	0.0	0.0	0.0	0.0	0.0	0.0	0.0	0.0
0.47422757724227577	0.13374079258740793	0.10372296103722961	0.08564976835649768	0.0681723494317235	0.05255307802553078	0.03422574409225744	0.022135286471352864	0.011994633869946338	0.006874312568743126	0.00424957504249575	0.0014331900143319002	0.0006790987567909876	0.00024164250241642503	7.915875079158751e-05	2.08312502083125e-05	0.0	0.0	0.0	0.0	0.0	0.0	0.0	0.0	0.0
0.35076342554414375	0.3080482461620478	0.16799110378089313	0.08894136658586767	0.04554314416373041	0.01937093401970829	0.00992078366694155	0.005360221905690082	0.002690523194309085	0.0012661285620278048	0.00010412241464044447	0.0	0.0	0.0	0.0	0.0	0.0	0.0	0.0	0.0	0.0	0.0	0.0	0.0	0.0
0.7390606968324661	0.12156031146236497	0.056559832353590606	0.03306683775710435	0.022676426598452686	0.01278178886717855	0.0072366255744097585	0.004128667785975862	0.0016914622816409685	0.0007040815901411913	0.00044577946831424534	6.665861208437313e-05	2.0830816276366604e-05	0.0	0.0	0.0	0.0	0.0	0.0	0.0	0.0	0.0	0.0	0.0	0.0
0.9665441542494939	0.02941127667341453	0.0030821690505425945	0.0005558689808515581	0.00015763448710715827	7.466896757707496e-05	5.807586367105831e-05	5.807586367105831e-05	2.488965585902499e-05	4.148275976504165e-06	1.659310390601666e-05	8.29655195300833e-06	0.0	4.148275976504165e-06	0.0	0.0	0.0	0.0	0.0	0.0	0.0	0.0	0.0	0.0	0.0
0.2899289716511487	0.07902684913245434	0.09490720489908142	0.11218729821491803	0.11474515195067592	0.10065612697619196	0.07820616967651899	0.05494386469203691	0.03451436189047887	0.020042075444187547	0.010806307150742569	0.005736424420421171	0.002545356079068508	0.0010706325897227604	0.0003790955862442459	0.0001541377658355725	0.0001083130246412131	3.332708450498865e-05	8.331771126247162e-06	0.0	0.0	0.0	0.0	0.0	0.0
0.20806121555895457	0.3837767099137698	0.21621328754391742	0.11536265467472982	0.04566577338406845	0.02006760051513093	0.0069934441670591275	0.0026131641792288872	0.001137789188085305	9.16899712010136e-05	1.6670903854729744e-05	0.0	0.0	0.0	0.0	0.0	0.0	0.0	0.0	0.0	0.0	0.0	0.0	0.0	0.0
0.1441394909048498	0.10888771332053167	0.12611580644220716	0.14091130614438108	0.13450492141973483	0.11335302178920578	0.0866361481715978	0.06011921373915434	0.03828418855931321	0.023038825690519134	0.012625326463200777	0.006023167953080938	0.0029699299796311957	0.0014787168902792068	0.0006289753533300288	0.00016661598763709372	9.580419289132889e-05	8.330799381854686e-06	1.2496199072782029e-05	0.0	0.0	0.0	0.0	0.0	0.0
0.012568872674571147	0.05464835892502405	0.11289912834160014	0.15334191248433054	0.16412832077695458	0.15716921334182918	0.12514732401287706	0.08963546937534618	0.059254446790522955	0.03485384208531674	0.01854096128137533	0.009978468829778816	0.00444366704564858	0.0020490011119579203	0.0008329272812837075	0.0002665367300107864	0.00019157327469525274	3.748172765776684e-05	1.2493909219255612e-05	0.0	0.0	0.0	0.0	0.0	0.0
0.014426112384940019	0.055577709101784466	0.11043681254776859	0.14935367028877147	0.1721662845179942	0.1562448077626026	0.12757534974911108	0.09122968796730137	0.05606785631209916	0.03403200079752766	0.017450071445186587	0.00953294786162895	0.0037467185059648425	0.0015452098494666533	0.0005566078490014289	5.8153058850895555e-05	0.0	0.0	0.0	0.0	0.0	0.0	0.0	0.0	0.0
0.13716438059365677	0.14980166997216712	0.15682655289078515	0.14641005983233613	0.13013116448059198	0.10150247495875069	0.07327377877035383	0.045915901401643304	0.028724521257979033	0.015141414309761504	0.008245695905068249	0.004312428126197897	0.001399976667055549	0.0006208229862835619	0.0003291611806469892	0.00014999750004166597	4.5832569457175714e-05	4.16659722337961e-06	0.0	0.0	0.0	0.0	0.0	0.0	0.0
0.9129784975333569	0.06442413771570117	0.015882267230074312	0.004558606190545576	0.0013863158552070106	0.00048708394912678755	0.00014570887367040654	0.00011240398826002789	2.4978664057783974e-05	0.0	0.0	0.0	0.0	0.0	0.0	0.0	0.0	0.0	0.0	0.0	0.0	0.0	0.0	0.0	0.0
0.8788687588742552	0.09136787405115734	0.02197692381360837	0.0054963128901028896	0.0014698473107623636	0.0004913370613879855	0.0002206852902844342	8.327746803186196e-05	2.081936700796549e-05	4.163873401593098e-06	0.0	0.0	0.0	0.0	0.0	0.0	0.0	0.0	0.0	0.0	0.0	0.0	0.0	0.0	0.0
0.5983079018733051	0.2939635169980463	0.08173892033975264	0.02196561649941472	0.003861582874067409	0.0001624614154138392	0.0	0.0	0.0	0.0	0.0	0.0	0.0	0.0	0.0	0.0	0.0	0.0	0.0	0.0	0.0	0.0	0.0	0.0	0.0
0.02055873089933512	0.0636591624868774	0.1226733432204096	0.15947909549915848	0.16731515888753729	0.15048907700254954	0.12029877855726451	0.08437203179417106	0.05329856193031278	0.029365449667560946	0.015876256019729716	0.006852910299778374	0.003499358450950659	0.001341420739531086	0.00042492209761543716	0.0002499541750679042	0.00012081118461615371	5.4156737931379245e-05	2.9161320424588827e-05	3.332722334238723e-05	8.331805835596807e-06	0.0	0.0	0.0	0.0
0.012641455975733738	0.06928634522757954	0.1250562490625156	0.14948917518041366	0.1623556274062099	0.14958500691655138	0.1254895751737471	0.09936917718038032	0.05457825702904952	0.02821619639672672	0.014270595490075165	0.005049915834736088	0.0023582940284328593	0.0012541457642372628	0.0009666505558240696	3.333277778703688e-05	0.0	0.0	0.0	0.0	0.0	0.0	0.0	0.0	0.0
0.5968279910610053	0.12036373036256295	0.07834545211967579	0.061889196491111034	0.047676028151162404	0.0363146659551049	0.025820519662452888	0.015997631833494546	0.007804943130649411	0.004740502318134819	0.00235148927654181	0.0011215436443080618	0.0005378406324005203	0.00012507921683733032	4.16930722791101e-05	3.7523765051199095e-05	4.16930722791101e-06	0.0	0.0	0.0	0.0	0.0	0.0	0.0	0.0
0.0619240063328056	0.13346804432963918	0.17946421131572368	0.17323556370302476	0.14660444962919758	0.1213440546621115	0.08082243146404466	0.05103324722939755	0.028593450545787852	0.013844679610032497	0.006053662194817099	0.002570619115073744	0.0007457711857345222	0.00027914340471627366	1.6665277893508874e-05	0.0	0.0	0.0	0.0	0.0	0.0	0.0	0.0	0.0	0.0
0.8274128392941265	0.07110429268821418	0.04039637641585339	0.025671918056638304	0.01600430227662138	0.009196533165466727	0.005056842579198159	0.002943224122764963	0.0013798968620895224	0.0005336157049772171	0.0002001058893664564	7.503970851242116e-05	1.6675490780538034e-05	8.337745390269017e-06	0.0	0.0	0.0	0.0	0.0	0.0	0.0	0.0	0.0	0.0	0.0
0.011118693719935418	0.05551856721982723	0.09895304515720968	0.15722215749263468	0.1585745435177017	0.1607841342232727	0.1224970455566837	0.08840859534945655	0.06913813478919423	0.041004344280031295	0.020235856122771685	0.009212869721533314	0.004906040380166114	0.0020972386357962017	0.0002538324539356514	7.490137984986435e-05	0.0	0.0	0.0	0.0	0.0	0.0	0.0	0.0	0.0
0.05660062912734621	0.10869320667458283	0.14899485448826116	0.16562714830323105	0.15406953732058412	0.12505051767597858	0.09280669958127617	0.06368351978001376	0.0383017728058663	0.02353186259192134	0.012557548486552923	0.005707976584796784	0.002379017978043039	0.0009749390663083557	0.00045413828302397766	0.0001874882819823761	0.00011665937545570069	8.749453159177551e-05	7.916171905922546e-05	4.583046892902527e-05	1.6665625065100096e-05	3.333125013020019e-05	0.0	0.0	0.0
0.8375294519236373	0.11866939747400321	0.027853402269567316	0.009270591369649741	0.004087885372696922	0.0014236830931388465	0.0005411660880352341	0.0004204444222427588	0.00018732672278142719	1.6651264247237973e-05	0.0	0.0	0.0	0.0	0.0	0.0	0.0	0.0	0.0	0.0	0.0	0.0	0.0	0.0	0.0
0.40789972149485243	0.1186623426903847	0.10104449837850889	0.09307234056725129	0.08366810845465028	0.06960130884930332	0.05100515796528885	0.031763741044331856	0.019778444783960767	0.01138998630370799	0.006714929790892174	0.0031513960642934754	0.0015444754819720996	0.0005370278630037759	9.991216055884202e-05	5.411908696937276e-05	1.2489020069855253e-05	0.0	0.0	0.0	0.0	0.0	0.0	0.0	0.0
0.08024269782704657	0.2542205601872288	0.30303497214055486	0.22000632979919546	0.09460134758093398	0.03127836957698618	0.013754820225374166	0.002590220460243031	0.0002706822024369727	0.0	0.0	0.0	0.0	0.0	0.0	0.0	0.0	0.0	0.0	0.0	0.0	0.0	0.0	0.0	0.0
0.18735268396285346	0.28084370965726896	0.19561071086494816	0.13697164036147086	0.09532753092075126	0.05749385749385749	0.026531462124682464	0.011252238370882439	0.00496814225627785	0.002140507225252988	0.0011077333111231416	0.00029150876608503726	0.00010827468454587098	0.0	0.0	0.0	0.0	0.0	0.0	0.0	0.0	0.0	0.0	0.0	0.0
0.99454959246762	0.004589159929935219	0.0004618284244993738	0.00017058527391418312	7.905171230169462e-05	5.4088013680106846e-05	3.328493149545037e-05	4.1606164369312955e-05	8.321232873862592e-06	8.321232873862592e-06	0.0	4.160616436931296e-06	0.0	0.0	0.0	0.0	0.0	0.0	0.0	0.0	0.0	0.0	0.0	0.0	0.0
0.025421469980675685	0.11681631905110948	0.17354817751715865	0.20274705137602453	0.19088175518091557	0.12567884987006064	0.07922552808689279	0.04396698207503165	0.02107766375691344	0.009258179516225762	0.005339175051642567	0.0031443659625508096	0.0018033251149463584	0.001012027720397148	7.912973945492104e-05	0.0	0.0	0.0	0.0	0.0	0.0	0.0	0.0	0.0	0.0
0.24979173955782144	0.31469402375835126	0.201883507439063	0.12341097282617751	0.059254261008646975	0.02913980106962563	0.014120057979707102	0.005206511054464271	0.0013453624564735676	0.0007663984272171406	0.0003207210809549991	6.664334149714266e-05	0.0	0.0	0.0	0.0	0.0	0.0	0.0	0.0	0.0	0.0	0.0	0.0	0.0
0.2523610156429003	0.27450686329646523	0.18192005665604366	0.12204378345726843	0.07926013872398925	0.0435293382490783	0.023620571142910704	0.011972755108417171	0.006148847091170405	0.0027494844716615635	0.0010706325897227604	0.0006540440334104023	0.00014997188027244892	1.2497656689370743e-05	0.0	0.0	0.0	0.0	0.0	0.0	0.0	0.0	0.0	0.0	0.0
0.1751318149472116	0.09422011743702637	0.180287891335378	0.19369618683390277	0.1594721576036521	0.09776570023179455	0.05547671858809233	0.025418332993478957	0.009654638596082381	0.0038701784027399197	0.0021722936841185357	0.0009321720023803678	0.0004702474833436677	0.0006367067694830191	0.0007948430913154029	0.0	0.0	0.0	0.0	0.0	0.0	0.0	0.0	0.0	0.0
0.2970233507613473	0.11189201574770347	0.11095048638740183	0.11276688816214302	0.10553877559522569	0.08885787489324473	0.06599454246255754	0.046230758014456225	0.027825108838294414	0.015943508238381903	0.009061178578124024	0.004620159560064157	0.0017747411835773949	0.0007415585227154374	0.0004166059116378861	0.00020830295581894306	8.74872414439561e-05	2.499635469827317e-05	2.499635469827317e-05	1.6664236465515444e-05	0.0	0.0	0.0	0.0	0.0
0.011429166666666667	0.049541666666666664	0.10647083333333333	0.1551625	0.16745416666666665	0.16000833333333334	0.1263875	0.0934125	0.06294583333333334	0.034508333333333335	0.017875	0.007941666666666666	0.0038541666666666668	0.00195	0.0007708333333333333	0.00022916666666666666	5.833333333333333e-05	0.0	0.0	0.0	0.0	0.0	0.0	0.0	0.0
0.6096081720662857	0.12105331074415256	0.07337876145242327	0.057323515087435946	0.04532266591184392	0.03519499818925793	0.024255618503702656	0.01555573131085238	0.008762326574617143	0.005207444439356791	0.0024684368925168483	0.001132234122705873	0.00043291304691695144	0.00022061914890960025	7.908988357136613e-05	4.162625451124533e-06	0.0	0.0	0.0	0.0	0.0	0.0	0.0	0.0	0.0
0.5039790340321989	0.11348788373720876	0.08623045898470051	0.0785807139762008	0.06688527049098364	0.05304406519782674	0.039369521015966136	0.026153294890170327	0.01573280890636979	0.008549715009499683	0.004374854171527616	0.002024932502249925	0.0009041365287823739	0.00044165194493516884	0.00017499416686110462	3.333222225925803e-05	1.6666111129629014e-05	1.249958334722176e-05	4.1665277824072535e-06	0.0	0.0	0.0	0.0	0.0	0.0
0.1593787464583653	0.11745574771530858	0.12903787837933137	0.1421839285492054	0.12926603639742637	0.10898901108018302	0.08302048029336973	0.05689846138529252	0.03507410987260486	0.01987048921227407	0.010063842761790584	0.005073404656912566	0.002455809940222599	0.0008960387619731105	0.00026964129411227863	6.637324162763782e-05	0.0	0.0	0.0	0.0	0.0	0.0	0.0	0.0	0.0
0.8839879355451501	0.05201129792871307	0.026474313042608857	0.015380513572511707	0.010489743547016381	0.005648964356534635	0.0029452933628834714	0.001683024778790555	0.0007040375931079302	0.00037076535968405793	0.00017080201962973456	0.00010831347586275849	1.6663611671193614e-05	8.331805835596807e-06	0.0	0.0	0.0	0.0	0.0	0.0	0.0	0.0	0.0	0.0	0.0
0.05794674398453643	0.18505882156901954	0.24443028061054456	0.20922898753582617	0.14794541091781643	0.08575784843031393	0.046928114377124575	0.01608011730987136	0.00431996933946544	0.001670499233486636	0.0005123975204959008	0.00012080917149903352	0.0	0.0	0.0	0.0	0.0	0.0	0.0	0.0	0.0	0.0	0.0	0.0	0.0
0.23244143675169182	0.38734825611660595	0.2270192608016658	0.09982300884955753	0.03676002082248829	0.013588755856324831	0.0023112961998958876	0.0005747006767308693	0.00013326392503904217	0.0	0.0	0.0	0.0	0.0	0.0	0.0	0.0	0.0	0.0	0.0	0.0	0.0	0.0	0.0	0.0
0.7876224862469756	0.10355683819946779	0.05194291401704917	0.02736029384205989	0.01476706270379671	0.0076750413319507434	0.003939549158993708	0.0016574424580121517	0.000949489649313494	0.0003539764043493289	9.578185058864194e-05	3.3315426291701546e-05	4.164428286462693e-05	4.164428286462693e-06	0.0	0.0	0.0	0.0	0.0	0.0	0.0	0.0	0.0	0.0	0.0
0.6493756484131845	0.09205488127528551	0.06505589373731818	0.055464586744663744	0.04532746688665842	0.03455287093400664	0.023553283418538472	0.015928569345316217	0.008978829960543146	0.004899816256890367	0.002508239274360545	0.0012999512518280564	0.00060831052168877	0.0002624901566191268	8.333020845051644e-05	3.3332083380206574e-05	8.333020845051643e-06	0.0	4.166510422525822e-06	0.0	0.0	0.0	0.0	0.0	0.0
0.6078224674063858	0.09854125607809967	0.07802467489718792	0.0662497239594835	0.053566443473152196	0.03742067741384411	0.024062399740001083	0.015045770642622322	0.009191628368215132	0.005104145399394169	0.0029624876563014322	0.0011874950521039496	0.0004791646701472077	0.00022083241319827834	6.249973958441839e-05	3.3333194445023147e-05	0.0	2.4999895833767358e-05	0.0	0.0	0.0	0.0	0.0	0.0	0.0
0.13453751687134455	0.1779906020362255	0.19815706596904004	0.17322496792361655	0.1242855714595171	0.08855581290720344	0.0517429556929332	0.02897288920733841	0.012593104827287422	0.00597787146118341	0.002187026144335394	0.000958125739423125	0.0004249079366137337	0.00014580174295569293	6.665222535117392e-05	0.00012080715844900272	5.832069718227717e-05	0.0	0.0	0.0	0.0	0.0	0.0	0.0	0.0
0.6808804963312652	0.22893237944841896	0.06622472406364974	0.019533251944783562	0.0037749842708988714	0.0006541639409835793	0.0	0.0	0.0	0.0	0.0	0.0	0.0	0.0	0.0	0.0	0.0	0.0	0.0	0.0	0.0	0.0	0.0	0.0	0.0
0.012695681805903596	0.05559919046847274	0.10604946121271812	0.14990878225347312	0.17747773580514725	0.15704828514792235	0.13579184899826707	0.09204057631330699	0.056405397430942555	0.029638495135746137	0.014918984511683768	0.006549392643569253	0.0037858481588144604	0.0016955280447818878	0.00039479206925068465	0.0	0.0	0.0	0.0	0.0	0.0	0.0	0.0	0.0	0.0
0.01835122223471738	0.06296310179805326	0.09584619293357158	0.14917552781630453	0.16931355766307224	0.14960869329801368	0.13528507703264986	0.0948674055470172	0.061855197777527876	0.03468239390569488	0.018442853394309705	0.006693239702948441	0.0020825263543710146	0.0004123402181654609	0.00042067032358294494	0.0	0.0	0.0	0.0	0.0	0.0	0.0	0.0	0.0	0.0
0.6684917122928073	0.2606148487045509	0.06049734576697751	0.008850221255531388	0.0005125128128203205	0.0007458519796328241	0.000287507187679692	0.0	0.0	0.0	0.0	0.0	0.0	0.0	0.0	0.0	0.0	0.0	0.0	0.0	0.0	0.0	0.0	0.0	0.0
0.40464841080684677	0.1921115351922532	0.13669394489908165	0.10149752495874931	0.0677677961299355	0.04350905848430807	0.02604626743779063	0.014275237920632011	0.008162636043934066	0.003316721945365756	0.0011958532642210703	0.00045000750012500206	0.00019583659727662127	9.166819446990783e-05	3.750062501041684e-05	0.0	0.0	0.0	0.0	0.0	0.0	0.0	0.0	0.0	0.0
0.012072811412781116	0.058366487440280994	0.12727015464518168	0.1643542023870957	0.15241040067917366	0.1435337006641919	0.12373279177001315	0.0941271453065437	0.05932781782165032	0.03238559752301367	0.01645914137799011	0.010969986516405041	0.003683018993557838	0.0012776122384432274	2.9131223677858607e-05	0.0	0.0	0.0	0.0	0.0	0.0	0.0	0.0	0.0	0.0
0.6348265215561602	0.31146120224499063	0.04636230682372157	0.007004137482760488	0.00034583189236711515	0.0	0.0	0.0	0.0	0.0	0.0	0.0	0.0	0.0	0.0	0.0	0.0	0.0	0.0	0.0	0.0	0.0	0.0	0.0	0.0
0.08960133236181951	0.2542770896221505	0.2870032268137816	0.19273446445300302	0.10692619964609139	0.04216092432601228	0.018540647444571668	0.0064286457791193925	0.0017612157801602999	0.0005079629436868949	5.8290829603414176e-05	0.0	0.0	0.0	0.0	0.0	0.0	0.0	0.0	0.0	0.0	0.0	0.0	0.0	0.0
0.24918023224322625	0.13930010374697405	0.12807543113325862	0.12265475590295283	0.1101926193819347	0.08873491189840296	0.06378147304036966	0.04276958588707829	0.026478394380163913	0.014941230880765977	0.007499781256380022	0.003608228093347277	0.0016332856958338716	0.0007208123096409688	0.0002916581599703342	9.16639931335336e-05	3.3332361139466766e-05	8.333090284866692e-06	4.166545142433346e-06	0.0	0.0	0.0	0.0	0.0	0.0
0.03440419514592627	0.097227255120019	0.14070316177052486	0.1622203617855194	0.15564357920253907	0.13340580706160685	0.10376655129182338	0.07286108785565233	0.04622074497994477	0.026906912910736526	0.014428103145942929	0.006718397914089476	0.003219666204334262	0.001586924739781829	0.0005081491292739715	0.00017077142869043304	8.33031359465527e-06	0.0	0.0	0.0	0.0	0.0	0.0	0.0	0.0
0.7591096406978537	0.049034763513935826	0.04028034150996071	0.03872196272391278	0.034501006279349815	0.02709662365152317	0.02026725779501902	0.01359622989003846	0.008187738809048597	0.004725137816519649	0.0024000700020417264	0.0011792010600309175	0.0005708499831245078	0.00017500510431554253	8.750255215777126e-05	4.166788197989108e-05	2.5000729187934648e-05	0.0	0.0	0.0	0.0	0.0	0.0	0.0	0.0
0.09203906971351913	0.12040560291822108	0.130632626274755	0.14736436772566736	0.1442175913082723	0.12161876803703259	0.09232062339297027	0.061134412898470915	0.04066794469954496	0.02499202954657436	0.012905923806605745	0.006256288377215683	0.0032254458278299252	0.0013539419585370802	0.0005755288447604102	0.00023186773601858256	4.554544814650729e-05	1.242148585813835e-05	0.0	0.0	0.0	0.0	0.0	0.0	0.0
0.7822019808911094	0.04040534515590038	0.03630105878088111	0.03575104273874655	0.03185926256182472	0.025859087556720405	0.018858883384098704	0.012079518985970424	0.0077960607184376215	0.004487630889234269	0.002350068543665857	0.0012167021538128195	0.0005083481601546711	0.00017500510431554253	0.0001041697049497277	2.9167517385923757e-05	8.333576395978216e-06	8.333576395978216e-06	0.0	0.0	0.0	0.0	0.0	0.0	0.0
0.6192803716898972	0.10767339625393253	0.07473800445861199	0.06099964581119653	0.04750713586265808	0.03366877096485197	0.024084838635748066	0.015025939121195075	0.008650540658791174	0.004512782048878055	0.0021209658937016897	0.0010625664104006501	0.0003750234389649353	0.00022918099047857158	3.750234389649353e-05	2.5001562597662355e-05	8.333854199220785e-06	0.0	0.0	0.0	0.0	0.0	0.0	0.0	0.0
0.0713342084974266	0.14741514033881353	0.1742243337292409	0.17178637661228147	0.15075326623741953	0.11002062886791274	0.0737388260298806	0.046087808130691174	0.025125544372903253	0.014961138546810861	0.007655602092058927	0.004404992602779688	0.0015336208872496926	0.0006084474172240628	0.00028338646829613885	6.66791690108562e-05	0.0	0.0	0.0	0.0	0.0	0.0	0.0	0.0	0.0
0.7921468629950917	0.05625692691016058	0.04021149471263218	0.034774130646733833	0.026541003141588127	0.019428680949642927	0.013241335633275834	0.008308125630192578	0.004658216877911386	0.0023416081264635053	0.0013457996883411247	0.00045832187528645115	0.00019166187511978868	7.499812504687383e-05	1.2499687507812304e-05	8.333125005208204e-06	0.0	0.0	0.0	0.0	0.0	0.0	0.0	0.0	0.0
0.8025451166511799	0.06739475559296468	0.04252694915183613	0.032005633591539615	0.022205184404285195	0.014275654300822121	0.008975411373021264	0.00494189317010363	0.002583451741538154	0.0013792298813695627	0.0006708640812703915	0.00031251432357316377	0.0001541737329627608	2.50011458858531e-05	4.166857647642183e-06	0.0	0.0	0.0	0.0	0.0	0.0	0.0	0.0	0.0	0.0
0.008533802019125045	0.0403658414686969	0.09914870222903409	0.1408223103321894	0.16033885316362909	0.15605321027554725	0.133742045113784	0.10252640522440276	0.06685019824742612	0.04661729917035951	0.02656765401659281	0.012706993636091027	0.004114883550461467	0.0012494585679538866	0.0002790457468430347	8.329723786359244e-05	0.0	0.0	0.0	0.0	0.0	0.0	0.0	0.0	0.0
0.017014826197101207	0.09928983761784127	0.17403131359275717	0.21688608330910752	0.17740354665891442	0.12778769882470203	0.09450558578014037	0.05333693259686864	0.0242285809211346	0.011055276381909548	0.0033182441131276216	0.0008638232484737738	0.00024502678682669545	3.3223971095145144e-05	0.0	0.0	0.0	0.0	0.0	0.0	0.0	0.0	0.0	0.0	0.0
0.20271564032334602	0.09010647774290495	0.10691897201941408	0.12501352825115095	0.12509677902746444	0.1134166951106819	0.08955286008042025	0.06096038095555241	0.039648182219299194	0.022702486700688484	0.012279489506239645	0.006460260241926756	0.002938752403866166	0.001377800347988245	0.0005328049684063304	0.00018731424670535051	6.66006210507913e-05	2.081269407837228e-05	4.162538815674456e-06	0.0	0.0	0.0	0.0	0.0	0.0
0.010515921788873289	0.04858822500072912	0.10639246386714274	0.14845198465108722	0.16764645837586503	0.15837628168004766	0.124795326997671	0.09108104842573651	0.06248724048713216	0.037818154547386226	0.02154847364978314	0.011499185474362232	0.006099567947270402	0.0029497910564668336	0.0011207539465954495	0.00037497343938137716	0.00019998583433673448	2.0831857743409842e-05	2.0831857743409842e-05	1.2499114646045905e-05	0.0	0.0	0.0	0.0	0.0
0.02464666997121709	0.11726433209898655	0.21162729669725458	0.2379984421405156	0.1837815997634053	0.12988132776280548	0.06079400848908457	0.022580631724517127	0.009043082729003261	0.0023367892266102394	4.581939660020077e-05	0.0	0.0	0.0	0.0	0.0	0.0	0.0	0.0	0.0	0.0	0.0	0.0	0.0	0.0
0.9948169258203756	0.004316450844124461	0.0006249687515624218	0.00016665833374997918	3.3331666749995835e-05	1.6665833374997917e-05	1.2499375031248437e-05	4.166458343749479e-06	8.332916687498959e-06	0.0	0.0	0.0	0.0	0.0	0.0	0.0	0.0	0.0	0.0	0.0	0.0	0.0	0.0	0.0	0.0
0.01242179103731536	0.05599803384125768	0.11463705209487549	0.15540568686422673	0.16941040231273588	0.14961135040114637	0.12512184352375635	0.08825220151460873	0.05792253667802484	0.03378293940731977	0.01834942639818047	0.010147378593863252	0.005256975281385642	0.002628487640692821	0.0008456148828219377	0.0001582924411193775	4.99870866692771e-05	0.0	0.0	0.0	0.0	0.0	0.0	0.0	0.0
0.5747359294366773	0.08762890895297168	0.07447331782674303	0.06712852962509067	0.058900032513818375	0.04892912821282378	0.03436043651885384	0.02260960908386064	0.014376943534335426	0.008399403079642181	0.004506081751411016	0.002142577262003018	0.0009962567424488741	0.0004918757138450508	0.00020842191264620799	9.587407981725567e-05	1.6673753011696638e-05	0.0	0.0	0.0	0.0	0.0	0.0	0.0	0.0
0.023543520534996733	0.0701683524116077	0.1224063193574043	0.1572843752472403	0.16573322617852934	0.14829419823361134	0.10974761712422601	0.08280623441084985	0.05424087345045409	0.03149684989860546	0.016502117417791305	0.009102606276884128	0.004609599793463279	0.002802403487805589	0.0011825892875732351	5.829665502121582e-05	2.0820233936148506e-05	0.0	0.0	0.0	0.0	0.0	0.0	0.0	0.0
0.0163196960987679	0.0677571455943485	0.13626821283083	0.18206999391864312	0.18116195569773158	0.15906497055123753	0.11109722673464457	0.0687443247611193	0.04244870417114438	0.021426369763160306	0.008276476811702863	0.002711618723914728	0.00183690300652288	0.0007164338256733228	9.99675105590683e-05	0.0	0.0	0.0	0.0	0.0	0.0	0.0	0.0	0.0	0.0
0.7908148394886955	0.10426781030103677	0.05051421909480784	0.027821959445392848	0.014210767373110713	0.006636965482783029	0.002698088853728609	0.0018028896198526044	0.0007411416913019944	0.0002914602156805596	0.00013740267310654954	5.4128325769246784e-05	8.327434733730275e-06	0.0	0.0	0.0	0.0	0.0	0.0	0.0	0.0	0.0	0.0	0.0	0.0
0.20884070822249143	0.13356396774448703	0.12844338424775298	0.1295590886193991	0.11758608200427131	0.09675404963219224	0.07059327996269883	0.04936159229331368	0.03058611947195544	0.017172688556120346	0.00947099793095122	0.004791700491659277	0.0019732980304487378	0.0007951475185985421	0.0003496983851428143	0.00012489228040814796	2.9141532095234526e-05	4.1630760136049324e-06	0.0	0.0	0.0	0.0	0.0	0.0	0.0
0.23281569660126417	0.15897433760692664	0.14033274861354744	0.1299619584918396	0.11004954146024391	0.08742463573068446	0.06004141649409794	0.036179015920767	0.02130407789967542	0.012079116337015262	0.005895808767463469	0.0031708201215828267	0.00116666180557581	0.0003708317882008825	0.00015416602430823204	4.583314236190682e-05	2.9166545139395252e-05	4.166649305627893e-06	0.0	0.0	0.0	0.0	0.0	0.0	0.0
0.015966750512235346	0.07099248721493895	0.13830770768436307	0.17289400476420516	0.17648381669470772	0.14582465726041546	0.10789009012010461	0.07147557095500658	0.045314087721343974	0.026994386233779213	0.014063567156968899	0.007254585131015642	0.004268627875597608	0.0014617447652046443	0.0005705385550798754	0.00019989672002798553	3.748063500524729e-05	0.0	0.0	0.0	0.0	0.0	0.0	0.0	0.0
0.4763749838555793	0.19027501760262644	0.11750638485799159	0.08534253252840376	0.05565762995737873	0.0352469158948592	0.01927331358506131	0.011594818786689498	0.005482853583644765	0.0019873261089654653	0.0007082713595893692	0.00028747484595097926	4.5829323267547426e-05	6.249453172847375e-05	3.7496719037084256e-05	2.083151057615792e-05	3.7496719037084256e-05	4.166302115231584e-05	1.6665208460926337e-05	0.0	0.0	0.0	0.0	0.0	0.0
0.5764469610796532	0.15689803877451533	0.09864876689041387	0.06911996933371667	0.04277029870459952	0.025758011358191356	0.015670637450365205	0.008345729011720687	0.004129115052728507	0.0015499806252421845	0.0005249934375820303	9.583213543164044e-05	4.166614583984367e-05	0.0	0.0	0.0	0.0	0.0	0.0	0.0	0.0	0.0	0.0	0.0	0.0
0.6795689694686707	0.08214748544688583	0.0603834438272711	0.050261893550793184	0.041882133317776675	0.032427296933532794	0.022126567298516978	0.014151002362667356	0.008163078218040444	0.004425313459703395	0.0025168449431834756	0.0011667493114095582	0.000541705037440152	0.00018334632036435915	4.166961826462708e-05	1.2500885479388124e-05	0.0	0.0	0.0	0.0	0.0	0.0	0.0	0.0	0.0
0.2086949637709843	0.3091362119324503	0.24378231757367677	0.13719526168640964	0.06284140482747988	0.025879058837254845	0.008745796892512947	0.003116653680609664	0.0005666643055653934	4.1666493056278935e-05	0.0	0.0	0.0	0.0	0.0	0.0	0.0	0.0	0.0	0.0	0.0	0.0	0.0	0.0	0.0
0.1209657930919545	0.13929836256822634	0.1384692304487313	0.14431482021582434	0.13558185075621848	0.11203699845839757	0.08561726594725219	0.05326444731469522	0.03331527853006125	0.019599183367359694	0.009287113036956793	0.004970626223907337	0.001820757468438815	0.0010082913211949501	0.0002791550352068664	0.00011249531269530437	4.9997916753468605e-05	8.332986125578101e-06	0.0	0.0	0.0	0.0	0.0	0.0	0.0
0.9886097584304006	0.005676407353962465	0.0023911606069805256	0.0013847938819556782	0.0007443786933035028	0.0005322931438147952	0.0003118905139539816	0.00015386598688396424	9.98049644652741e-05	4.158540186053088e-05	2.079270093026544e-05	1.2475620558159263e-05	8.317080372106175e-06	4.158540186053088e-06	8.317080372106175e-06	0.0	0.0	0.0	0.0	0.0	0.0	0.0	0.0	0.0	0.0
0.12482561892268933	0.3121660732504633	0.29058654506839904	0.16728090449122368	0.06958585795490037	0.028392362629354323	0.005188747995918962	0.0018406313115539176	0.0001332583754971162	0.0	0.0	0.0	0.0	0.0	0.0	0.0	0.0	0.0	0.0	0.0	0.0	0.0	0.0	0.0	0.0
0.9942972743468922	0.004104297440849831	0.0006618491816380559	0.00034965617143142575	0.0002122912469405085	0.0001290397775520738	9.573918979669991e-05	7.908889591901297e-05	3.330058775537388e-05	2.0812867347108676e-05	8.32514693884347e-06	4.162573469421735e-06	4.162573469421735e-06	0.0	0.0	0.0	0.0	0.0	0.0	0.0	0.0	0.0	0.0	0.0	0.0
0.3237009400337662	0.1298955749630031	0.11494674531546366	0.11088646643183192	0.09585009483710945	0.07860849990620505	0.05834879212956208	0.0373137128207266	0.023515434479021196	0.013527315171853179	0.007282656272797382	0.003626737811868187	0.0013214665360485232	0.0005252516830981512	0.0003751797736415366	0.00018342122266919565	7.086729057673468e-05	2.084332075786314e-05	0.0	0.0	0.0	0.0	0.0	0.0	0.0
0.9528021263831489	0.027392181042527664	0.010244467404346088	0.004916011198506866	0.002274696707105719	0.0012123383548860152	0.0006374150113318224	0.0002916277829622717	0.00018747500333288894	3.332888948140248e-05	4.16611118517531e-06	4.16611118517531e-06	0.0	0.0	0.0	0.0	0.0	0.0	0.0	0.0	0.0	0.0	0.0	0.0	0.0
0.015464561421040798	0.06665084401362413	0.1259108435139614	0.17197558314804173	0.17806730456941564	0.15415844305094062	0.11497655749036068	0.07717290828690634	0.04509039731514561	0.026332225747620355	0.013799018995511364	0.006091721421373906	0.0027356534339320958	0.001095094144785603	0.00039556632606324067	6.662169702117737e-05	1.2491568191470758e-05	4.163856063823586e-06	0.0	0.0	0.0	0.0	0.0	0.0	0.0
0.8683741314092417	0.05756028061522054	0.029815367182683176	0.01830081151788839	0.011993634500341604	0.006752928629751212	0.003511856159704054	0.0021621036143373716	0.0008206828748062856	0.00044575161220442917	0.00014997250504074252	9.581576710936328e-05	1.6663611671193614e-05	0.0	0.0	0.0	0.0	0.0	0.0	0.0	0.0	0.0	0.0	0.0	0.0
0.012071664058077192	0.05517999267374871	0.10489859802191215	0.16187268973325786	0.16832062339738252	0.15116220986379833	0.12337656931632755	0.08879749575410437	0.06181108262013387	0.03394218921709015	0.018003430017649605	0.010364980518831796	0.005852675746778114	0.002543374737753505	0.0012279796197009558	0.00046621599120849844	0.00010822871224483	0.0	0.0	0.0	0.0	0.0	0.0	0.0	0.0
0.7178350635716785	0.12074869607238672	0.0631675859425772	0.041346586459149154	0.02549115995400843	0.015288863708320142	0.008281815000583226	0.004182566529469597	0.0020579560413924113	0.0008915032244088583	0.00036243355384846113	0.00019163153421872657	0.00011247937878055689	1.249770875339521e-05	2.082951458899202e-05	4.165902917798404e-06	4.165902917798404e-06	0.0	0.0	0.0	0.0	0.0	0.0	0.0	0.0
0.019749154887894995	0.07145626049877245	0.13315465447315442	0.16902658924842337	0.17417854269743946	0.14614291252099754	0.11392236222901184	0.0766749059018211	0.04439183190292986	0.025046996986357328	0.013709364800820311	0.007286095978058347	0.0035680195407425314	0.00115460445418888	0.0003959834770683884	0.0001292156609381057	1.2504741381107002e-05	0.0	0.0	0.0	0.0	0.0	0.0	0.0	0.0
0.773585298688097	0.10995571442260023	0.052871896780859295	0.030541633858677766	0.0158436548307941	0.008111384684605866	0.00463686243141568	0.002283019418163336	0.0011498418967391983	0.0007790595459790945	0.00012081672103419114	5.4159219773947746e-05	3.332875063012169e-05	3.332875063012169e-05	0.0	0.0	0.0	0.0	0.0	0.0	0.0	0.0	0.0	0.0	0.0
0.009458165007704801	0.06392903252675856	0.11870392736662363	0.15308816792303528	0.1656948898421557	0.15376702344758653	0.12679605180958728	0.08412394319270335	0.05488317854316772	0.03178959643496731	0.01822498021740036	0.010491024946899338	0.004464620382324768	0.002636291699637666	0.0013868643538378243	0.00039981675065594934	0.00016242555495397942	0.0	0.0	0.0	0.0	0.0	0.0	0.0	0.0
0.5284756072157647	0.12101403991167771	0.08808898887639045	0.07374078240219972	0.061000708244802734	0.0451901845602633	0.03313335833020872	0.02152230971128609	0.013364996042161396	0.007474065741782277	0.003845352664250302	0.001953922426363371	0.0007290755322251386	0.0002791317751947673	0.00012498437695288088	3.749531308586427e-05	2.4996875390576178e-05	0.0	0.0	0.0	0.0	0.0	0.0	0.0	0.0
0.871780990771896	0.040685278342272715	0.023919778792017857	0.01683212846053903	0.013783855815038146	0.011239464303561316	0.008682579871406203	0.0055884998500849515	0.0037145617483426057	0.0018406236466002599	0.0011035413265816038	0.0004414165306326415	0.0002290368791018423	0.00010410767231901922	4.5807375820368455e-05	8.328613785521537e-06	0.0	0.0	0.0	0.0	0.0	0.0	0.0	0.0	0.0
0.7831733131260982	0.1245576197653407	0.04962569427674475	0.023241096186994645	0.011054301393133426	0.004430047714611663	0.002294131852209611	0.0010866940352571844	0.0003539041877274355	0.0001332345177326816	3.33086294331704e-05	1.66543147165852e-05	0.0	0.0	0.0	0.0	0.0	0.0	0.0	0.0	0.0	0.0	0.0	0.0	0.0
0.6640483074482512	0.1606836732083003	0.08604764219737482	0.04503236701379116	0.0249213212905867	0.01110457232044623	0.005219660722053067	0.002302791495023412	0.0005629045876723895	7.67597165007804e-05	0.0	0.0	0.0	0.0	0.0	0.0	0.0	0.0	0.0	0.0	0.0	0.0	0.0	0.0	0.0
0.5378583660051747	0.1827317686958623	0.11047734914358806	0.06885460370896576	0.04713911329802969	0.02741101523667468	0.01362426201914063	0.0068204638915392085	0.0030415019186460735	0.0012790973822251295	0.00035414748367796744	0.0002416535770979072	6.666305575114682e-05	9.999458362672021e-05	0.0	0.0	0.0	0.0	0.0	0.0	0.0	0.0	0.0	0.0	0.0
0.06448335450021861	0.0982282276030064	0.13786512877100207	0.1578688763506902	0.15311777810164268	0.1350835918469322	0.10203826695259312	0.06612396160812808	0.04046969665424413	0.022722824842289355	0.01204638670858404	0.005708813058233225	0.0024609106618642125	0.0011284378838666695	0.0005579729757864713	7.078761633111948e-05	2.4983864587453935e-05	0.0	0.0	0.0	0.0	0.0	0.0	0.0	0.0
0.4834569464167475	0.2269094785762771	0.14145195747321254	0.07355984858264863	0.040053137662359295	0.018652318942577177	0.008874322765490503	0.004314311771491395	0.0014575377606389846	0.0010161120388454635	0.0002540280097113659	0.0	0.0	0.0	0.0	0.0	0.0	0.0	0.0	0.0	0.0	0.0	0.0	0.0	0.0
0.26691680790901634	0.23119463959255573	0.16194077399419485	0.12106308639867405	0.08707330582057293	0.05799334529902428	0.03321103897455972	0.01988081505511575	0.01050260066380434	0.005059738226218189	0.0027068558411866856	0.001286797622964132	0.0007412620611249693	0.0002956719457296226	0.00011660302085111876	1.665757440730268e-05	0.0	0.0	0.0	0.0	0.0	0.0	0.0	0.0	0.0
0.2742852142898809	0.2955767035274706	0.19029008091599237	0.1199906667444438	0.06410779910167415	0.030237248022933143	0.0132665561120324	0.007316605694952542	0.0033499720835659702	0.0010208248264597796	0.0004374963541970484	0.00012083232639728002	0.0	0.0	0.0	0.0	0.0	0.0	0.0	0.0	0.0	0.0	0.0	0.0	0.0
0.40097270670017376	0.14133836773647734	0.11131948872468733	0.09858761653518039	0.0832468566236992	0.06251745162513701	0.043696785566932975	0.027155770601252766	0.01560748325685875	0.008322601886234158	0.004050860807921683	0.001833722999470721	0.0007459918566028614	0.00037924725670871725	0.00013752922496030405	6.251328407286548e-05	1.2502656814573097e-05	8.335104543048732e-06	4.167552271524366e-06	0.0	0.0	0.0	0.0	0.0	0.0
0.01077457898790566	0.055504902266908136	0.10964008409833677	0.15279252274193883	0.16654384978871334	0.15689335748038052	0.12976123566269074	0.08926080892608089	0.059393409521430504	0.033793376215158516	0.017394200545390204	0.01032910760007494	0.005112512750057245	0.0016278440433814194	0.0006577988717500364	0.00022898061991298736	9.159224796519494e-05	6.244925997626928e-05	0.00013738837194779242	0.0	0.0	0.0	0.0	0.0	0.0
0.6146583726714803	0.07854157899780428	0.06880877285813686	0.0654381221017195	0.05692608317049493	0.043126830630007544	0.029094257394391136	0.019407282105552617	0.011795194426968539	0.006257994358638907	0.0032706561727906406	0.0016915750396853503	0.0006124668247136614	0.00027081866398903393	7.499593772004016e-05	2.083220492223338e-05	4.166440984446676e-06	0.0	0.0	0.0	0.0	0.0	0.0	0.0	0.0
0.86592728075694	0.09972127206596144	0.02506051604247997	0.006932784487894708	0.0015832079960336474	0.0005166257671267692	0.0002583128835633846	0.0	0.0	0.0	0.0	0.0	0.0	0.0	0.0	0.0	0.0	0.0	0.0	0.0	0.0	0.0	0.0	0.0	0.0
0.03162613582864975	0.11024360165484141	0.18004107939655783	0.199380892664453	0.1768788824404328	0.1319081921315874	0.0817963278519142	0.04412910429417181	0.023047791253338223	0.0122529924215596	0.005541135641167721	0.0017040033663440588	0.0010249017802460598	0.00042495927473617113	0.0	0.0	0.0	0.0	0.0	0.0	0.0	0.0	0.0	0.0	0.0
0.10592685477185337	0.25132580412676064	0.22742175360247954	0.18320050990864137	0.11524601842169944	0.06531746395437484	0.03064867544564932	0.012443603854309437	0.004911620001416413	0.002512049924388547	0.0008081885328878576	0.00012914352845115251	0.00010831392708806339	0.0	0.0	0.0	0.0	0.0	0.0	0.0	0.0	0.0	0.0	0.0	0.0
0.9708400871713885	0.012008983819956914	0.005825315537924971	0.004387737669123744	0.0032501760512027734	0.00168759141120144	0.0010625575552009067	0.0004583581610670578	0.00026251421952022403	0.00013750744832011734	3.333513898669511e-05	2.5001354240021336e-05	1.2500677120010668e-05	4.166892373336889e-06	0.0	4.166892373336889e-06	0.0	0.0	0.0	0.0	0.0	0.0	0.0	0.0	0.0
0.3743654716556501	0.12901451184036142	0.11000991906377375	0.1022747163897942	0.08810462528444374	0.07092130598227905	0.05014545181752257	0.03244534095739804	0.020354919105450484	0.011807020029840545	0.0054888264663960455	0.002696484983871102	0.001467021196789224	0.0005626359703595035	0.0002458927574163756	8.335347709029682e-05	1.2503021563544523e-05	0.0	0.0	0.0	0.0	0.0	0.0	0.0	0.0
0.04108283171399788	0.15396175204602408	0.2404442557301163	0.22369724671345673	0.16223743037690136	0.0957697463179892	0.04753935942586441	0.02256246305500745	0.009208149128722599	0.002364479523107792	0.0008825170051036125	0.00010407040154523733	0.00014569856216333226	0.0	0.0	0.0	0.0	0.0	0.0	0.0	0.0	0.0	0.0	0.0	0.0
0.03274741752749084	0.1495043318893702	0.22202182605798068	0.2149991669443519	0.17002249250249918	0.10656447850716427	0.05485671442852383	0.02978173942019327	0.012749916694435188	0.004081972675774741	0.0016577807397534156	0.0006497834055314895	0.00022075974675108299	7.914028657114295e-05	6.247917360879707e-05	0.0	0.0	0.0	0.0	0.0	0.0	0.0	0.0	0.0	0.0
0.011710469876357094	0.054158840946665725	0.10824688602281293	0.15329804645041997	0.16896892061284238	0.15697943171738288	0.12530036189183225	0.08985245307691346	0.05903542708650006	0.03536461955548522	0.019169023058631475	0.010319539243816813	0.0044892910834683315	0.002015600078291904	0.0007787545757036901	0.0002290454634422618	6.66314075468398e-05	1.665785188670995e-05	0.0	0.0	0.0	0.0	0.0	0.0	0.0
0.009200179922033785	0.05541765235064805	0.11345500283210609	0.15405407656682105	0.1728875820477793	0.15546596474860894	0.12439609502548896	0.08879485556258955	0.05657964881884517	0.033910305534268485	0.019229167360810314	0.009433412188051844	0.00429813747376137	0.0016826042048445674	0.0006996967980541765	0.0003540132609202679	0.0001332755805817479	8.329723786359244e-06	0.0	0.0	0.0	0.0	0.0	0.0	0.0
0.4589797117391902	0.16099353725764717	0.10829572775645753	0.09007837793917271	0.06897758665949973	0.04762261918155264	0.02994695634419624	0.017421486639082297	0.009508689909204929	0.004833514590130463	0.0020750778154180784	0.0007666954177448321	0.0003250121879570484	0.00013750515644336662	3.7501406302736355e-05	0.0	0.0	0.0	0.0	0.0	0.0	0.0	0.0	0.0	0.0
0.7875360954043727	0.025738679689485768	0.02973052931592698	0.03422240186008525	0.03393905554004559	0.029030497231123092	0.02263437074199234	0.01579655734221152	0.009762947468425636	0.005846101279641983	0.003112642662788711	0.0014584001766747643	0.0006625303659751071	0.00031251432357316377	0.0001291725870769077	6.250286471463275e-05	1.6667430590568733e-05	8.333715295284366e-06	0.0	0.0	0.0	0.0	0.0	0.0	0.0
0.36757898596314337	0.2146484952772998	0.13935611284482793	0.10281195445208761	0.07369245576244422	0.045239593185312336	0.02795288549274825	0.015303465257842349	0.007887138506151801	0.003220685718571232	0.0014707659232285188	0.0004916441329772386	0.0002749873964109978	6.249713554795405e-05	8.332951406393874e-06	0.0	0.0	0.0	0.0	0.0	0.0	0.0	0.0	0.0	0.0
0.9730354743851564	0.0226596846444035	0.0034397135097139673	0.0006945975285637636	0.00010398166595265922	4.575193301917006e-05	1.2477799914319107e-05	8.318533276212738e-06	0.0	0.0	0.0	0.0	0.0	0.0	0.0	0.0	0.0	0.0	0.0	0.0	0.0	0.0	0.0	0.0	0.0
0.1149929585093706	0.20901144138063216	0.20066998325041874	0.17199986666999992	0.11556377757222736	0.08066881661291801	0.05127788471954868	0.02879928001799955	0.014941293134338307	0.007641475629775922	0.003641575627275985	0.000699982500437489	9.166437505729023e-05	0.0	0.0	0.0	0.0	0.0	0.0	0.0	0.0	0.0	0.0	0.0	0.0
0.7853848011257192	0.09130648370954447	0.051760601493742765	0.03299722733366083	0.018684274069324984	0.010457864630602576	0.005357990358115253	0.0023979816987368965	0.0010949117825829926	0.0003288898510420396	0.00011656855479971024	8.742641609978268e-05	2.0815813357091114e-05	4.163162671418223e-06	0.0	0.0	0.0	0.0	0.0	0.0	0.0	0.0	0.0	0.0	0.0
0.541337032732181	0.2040001833035465	0.11480217797941168	0.06867634009473461	0.038456250859235375	0.019051070867650673	0.00811951391232258	0.0035577551981136398	0.0013914405575760605	0.00047492282504093083	0.00010414974233353746	2.9161927853390492e-05	0.0	0.0	0.0	0.0	0.0	0.0	0.0	0.0	0.0	0.0	0.0	0.0	0.0
0.01401045680838211	0.058524798466890245	0.11579144708063407	0.15846022455058636	0.16816297623263274	0.15421084425187995	0.12332784802216343	0.08646655696044327	0.05533776324286042	0.03220780302872498	0.01767658883079551	0.008757056262628366	0.004116066406982315	0.0016997521194825754	0.0006332409856895869	0.00032911867019393007	0.00014997812818963902	7.498906409481951e-05	4.999270939654634e-05	1.2498177349136585e-05	0.0	0.0	0.0	0.0	0.0
0.07915260592425946	0.15850102070574512	0.17100779069283006	0.16095071449402157	0.13771611881848103	0.10978211056951215	0.0739657542807149	0.049006374203224595	0.02890888638920135	0.0163021289005541	0.0080448277298671	0.003753697454484856	0.0013748281464816899	0.0009082198058576012	0.0003916177144523601	0.00019997500312460943	2.916302128900554e-05	4.166145898429363e-06	0.0	0.0	0.0	0.0	0.0	0.0	0.0
0.04878679121804411	0.15193350590451896	0.19967820059107716	0.18961571648304926	0.1562269436142409	0.11060395746578797	0.06670251478734979	0.03804486017148741	0.020429260403249674	0.01018336730568026	0.004760296955827612	0.002000825340452937	0.0008586875419443854	0.0001583986727858575	1.6673544503774474e-05	0.0	0.0	0.0	0.0	0.0	0.0	0.0	0.0	0.0	0.0
0.793574273762104	0.10690238496025066	0.04339094348427526	0.02494125097915035	0.014195596740054332	0.007495708404859919	0.004674922084631923	0.0029332844452592457	0.0013708104864918918	0.00045832569457175714	6.249895835069416e-05	0.0	0.0	0.0	0.0	0.0	0.0	0.0	0.0	0.0	0.0	0.0	0.0	0.0	0.0
0.5985366788610095	0.19170673577720185	0.09639919667336105	0.053082890975908535	0.030008083265972783	0.01661652819559837	0.007433271389405088	0.003699969166923609	0.0017499854167881935	0.0005541620486495946	0.00012499895834201382	8.749927083940967e-05	0.0	0.0	0.0	0.0	0.0	0.0	0.0	0.0	0.0	0.0	0.0	0.0	0.0
0.8711481677376902	0.05133416349801968	0.02781190522795517	0.018258070158633642	0.012335858533273916	0.008146164514207894	0.005047623410644155	0.0028611528738552265	0.001653388196390866	0.0007746352758909346	0.000366494109023668	0.00014576470245259525	7.496470411847755e-05	3.7482352059238775e-05	4.1647057843598636e-06	0.0	0.0	0.0	0.0	0.0	0.0	0.0	0.0	0.0	0.0
0.13411521759947376	0.24250069736748978	0.2188901240273285	0.1599906740108831	0.10672012456856891	0.06591059540611768	0.037711968491479626	0.018306417029922268	0.008655683649126313	0.004400701114538968	0.001923485255361403	0.0006827956317733119	0.00019151584793641673	0.0	0.0	0.0	0.0	0.0	0.0	0.0	0.0	0.0	0.0	0.0	0.0
0.01497356503335097	0.061414947734175475	0.12187582023389425	0.15742657995275453	0.17027534861242463	0.15248955308449608	0.12053011586389638	0.08704582477512572	0.05379901092811939	0.029376351432987672	0.015402690575486516	0.007986734604600393	0.0041246047253804844	0.0020872999670864876	0.0007915908058811031	0.0003083037875536928	7.082654578936186e-05	1.6665069597496908e-05	4.166267399374227e-06	0.0	0.0	0.0	0.0	0.0	0.0
0.029882550754555218	0.20325545002788484	0.29659888294197456	0.2575393092885622	0.11811931378343059	0.05833340269858578	0.023090305234856872	0.009405928231935208	0.0027302163363493344	0.0009405928231935207	0.00010404787867184964	0.0	0.0	0.0	0.0	0.0	0.0	0.0	0.0	0.0	0.0	0.0	0.0	0.0	0.0
0.009782748906670661	0.04206041086713188	0.09556385001726857	0.15320342375406226	0.17376758585392038	0.15739781375743278	0.1413109965421249	0.1049221666021696	0.06243732341326809	0.03266880547268029	0.0161367504296337	0.006599506493398413	0.002504982918679599	0.001477190923806076	0.0001664440477527973	0.0	0.0	0.0	0.0	0.0	0.0	0.0	0.0	0.0	0.0
0.011893420970526447	0.05167543731930029	0.10763566778293154	0.15689414896936166	0.16272229964432056	0.1576263077979075	0.1299623520602367	0.09050065519895169	0.05848950641678973	0.03603386234582025	0.0190236495621607	0.010662062940699294	0.004904632152588556	0.0012979179233313226	0.0003993593610250224	0.0001996796805125112	7.071988684818104e-05	8.319986688021299e-06	0.0	0.0	0.0	0.0	0.0	0.0	0.0
0.8225272184097698	0.057203451623521376	0.03862035057895109	0.029624629692128847	0.02042891130527535	0.01394982562717966	0.008295729636712875	0.0049999375007812406	0.002420803073294917	0.0010958196355878886	0.00045832760423828036	0.000249996875039062	8.74989062636717e-05	2.49996875039062e-05	1.24998437519531e-05	0.0	0.0	0.0	0.0	0.0	0.0	0.0	0.0	0.0	0.0
0.268401799499769	0.4092405395169983	0.20560242041874577	0.07798525941678562	0.023334401491537274	0.009484412519923924	0.0028465722525791858	0.0028257639758790458	0.00027883090778187933	0.0	0.0	0.0	0.0	0.0	0.0	0.0	0.0	0.0	0.0	0.0	0.0	0.0	0.0	0.0	0.0
0.5226201382526859	0.14266677771300074	0.10176980094944615	0.07822936620304823	0.05719996668609977	0.03911468310152411	0.02409011410010827	0.015216123927708837	0.009115515949029733	0.00536770217373199	0.0024527359040559674	0.0014533188973099025	0.000503872740901141	0.00014158407595569252	5.829932539352045e-05	0.0	0.0	0.0	0.0	0.0	0.0	0.0	0.0	0.0	0.0
0.9706456134804727	0.017204157948811808	0.005590519410832463	0.0027619828041612767	0.0016264085488359324	0.0010107858756192624	0.000540749645393021	0.0002620555973827717	0.0001705441189316451	0.00010399031642173481	3.327690125495514e-05	2.079806328434696e-05	1.663845062747757e-05	8.319225313738784e-06	0.0	4.159612656869392e-06	0.0	0.0	0.0	0.0	0.0	0.0	0.0	0.0	0.0
0.011179932770448988	0.06121887925755916	0.11776834546158876	0.160980201855269	0.17143118967980572	0.1596222815560267	0.12900242842801982	0.08549482865628372	0.05165512156718998	0.029020339646690797	0.013545879794895719	0.0054608389948057464	0.00232012762784653	0.0008705685354038147	0.00032490117589233276	6.664639505483749e-05	3.7488597218346084e-05	0.0	0.0	0.0	0.0	0.0	0.0	0.0	0.0
0.014588539063801432	0.05908295852073963	0.12062302182242213	0.1581792437114776	0.1755080792936865	0.1528152590371481	0.11401799100449775	0.08421622522072297	0.055572213893053474	0.034187073130101615	0.016366816591704147	0.008683158420789604	0.004172913543228386	0.0014326170248209228	0.00037897717807762785	9.995002498750625e-05	7.496251874062968e-05	0.0	0.0	0.0	0.0	0.0	0.0	0.0	0.0
0.7339281323837662	0.04264717526013777	0.042930545195421076	0.04400151686259475	0.03963428609528731	0.03257920814771908	0.024198959032208325	0.017014697731790356	0.010368005867424541	0.006179964912134484	0.0034962849368043373	0.0017252228412836658	0.0007542640924452741	0.00035837962403477116	0.00010001291833528498	4.167204930636874e-05	1.6668819722547497e-05	8.334409861273749e-06	8.334409861273749e-06	8.334409861273749e-06	0.0	0.0	0.0	0.0	0.0
0.01248120112814061	0.05681112809894976	0.11273907374156915	0.1595102503322349	0.1634429118358947	0.1549318658062581	0.12497448352573103	0.08981382347182357	0.05747351494119755	0.03320266121204294	0.018242716869201512	0.009140105232022864	0.0042326102624135045	0.0017788627776088252	0.0009123441412092101	0.00029994875875371293	1.2497864948071372e-05	0.0	0.0	0.0	0.0	0.0	0.0	0.0	0.0
0.4293999033446098	0.11392837502291399	0.09950089156265103	0.09082690352792175	0.081207192494209	0.06670055160231306	0.047690269468562	0.0291216024797107	0.019210258803139632	0.01156115119902678	0.0061451164030863065	0.0024538803806222606	0.0011790291132701184	0.0005957638275534521	0.0002749679204092856	6.249270918392854e-05	9.582215408202377e-05	4.166180612261903e-05	4.166180612261903e-06	0.0	0.0	0.0	0.0	0.0	0.0
0.20402947175623362	0.4453440452899305	0.2303375931399076	0.08484785413978271	0.028073096615743247	0.0067310494109811434	0.0006368896474212213	0.0	0.0	0.0	0.0	0.0	0.0	0.0	0.0	0.0	0.0	0.0	0.0	0.0	0.0	0.0	0.0	0.0	0.0
0.12766196807513303	0.23249486460473082	0.2293282111324536	0.1681826325723643	0.11064120566164308	0.0652038949837709	0.03632484864646397	0.017454093941275246	0.0074791355036020685	0.0028749880208832463	0.0014541606076641346	0.000429164878479673	0.0003749984375065104	9.583293402944155e-05	0.0	0.0	0.0	0.0	0.0	0.0	0.0	0.0	0.0	0.0	0.0
0.8202713168611188	0.09729682464336573	0.037741191362496984	0.019907395841140565	0.011209100523813093	0.006145851550203613	0.0036058993512712253	0.001948684637869438	0.000974342318934719	0.0005537928564885369	0.00021235665925500288	8.327712127647172e-05	3.331084851058869e-05	1.2491568191470758e-05	4.163856063823586e-06	0.0	0.0	0.0	0.0	0.0	0.0	0.0	0.0	0.0	0.0
0.7279327235467586	0.12356925076223321	0.06598523849985838	0.03899051998467203	0.021355025740990654	0.011466819946352111	0.005735492577597841	0.0029114809816564204	0.0012287366088535678	0.0005664684027257127	0.00014161710068142817	7.49737591842855e-05	2.49912530614285e-05	1.249562653071425e-05	4.165208843571416e-06	0.0	0.0	0.0	0.0	0.0	0.0	0.0	0.0	0.0	0.0
0.21331338880578668	0.2533135554731478	0.1834174309059621	0.13400055833565974	0.09175871566131526	0.05364605685857025	0.03195013312555469	0.017875074479476998	0.010554210642544344	0.005862524427185113	0.0025041771007379195	0.0012625052604385851	0.0004750019791749132	6.666694444560186e-05	0.0	0.0	0.0	0.0	0.0	0.0	0.0	0.0	0.0	0.0	0.0
0.7862599239442257	0.13349372873440524	0.05136266595503369	0.018988925211822	0.006446394022283007	0.0022724998332110213	0.000771399025952365	0.0002585229168056575	9.590366268596972e-05	2.5018346787644272e-05	1.6678897858429514e-05	8.339448929214757e-06	0.0	0.0	0.0	0.0	0.0	0.0	0.0	0.0	0.0	0.0	0.0	0.0	0.0
0.12069432465427515	0.24671774936146632	0.2609550713949409	0.17506447836068717	0.1075694887147244	0.055590971779519424	0.022274721565980427	0.007629071303275376	0.002358303854535152	0.0007499906251171861	0.00039582838547851486	0.0	0.0	0.0	0.0	0.0	0.0	0.0	0.0	0.0	0.0	0.0	0.0	0.0	0.0
0.46602835343506366	0.11234340641034184	0.09320650363163857	0.08641800493103219	0.07473179183047911	0.059638835210235226	0.041942926634237356	0.028815719330978876	0.017362730725661357	0.010045312187645766	0.005189245018991137	0.0024446924768441393	0.0010911574598520691	0.0004581195442127007	0.00017491837142666756	7.080029319650829e-05	2.498833877523822e-05	1.249416938761911e-05	0.0	0.0	0.0	0.0	0.0	0.0	0.0
0.5349618892915157	0.13183806072722729	0.09882544045982757	0.0794118872089633	0.058811279103669456	0.04036819526011079	0.025361322837269357	0.015294264650755967	0.00807613811487359	0.0039027031529842975	0.0019034528718397269	0.0007288933316672914	0.0004415011037527594	5.8311466533383314e-05	1.6660419009538088e-05	0.0	0.0	0.0	0.0	0.0	0.0	0.0	0.0	0.0	0.0
0.22267221644120708	0.1756919875130073	0.14188553590010405	0.12196045785639958	0.10402913631633715	0.0852570239334027	0.06074505723204995	0.03930905306971904	0.02349219562955255	0.013252861602497399	0.0063100936524453696	0.0029094693028095735	0.001344432882414152	0.0007825182101977108	0.00028720083246618105	6.659729448491155e-05	4.162330905306972e-06	0.0	0.0	0.0	0.0	0.0	0.0	0.0	0.0
0.054467202186520895	0.14589027398173454	0.21144840343977067	0.20443637090860609	0.15770615292313847	0.10240983934404373	0.06485817612159189	0.03342277181521232	0.016848876741550563	0.005316312245850277	0.001999866675554963	0.0008999400039997334	0.0002874808346110259	8.332777814812346e-06	0.0	0.0	0.0	0.0	0.0	0.0	0.0	0.0	0.0	0.0	0.0
0.013127718465796757	0.0735385319764417	0.14718944454850055	0.18278079540488232	0.19084306257934278	0.15934319785228196	0.1048344467336788	0.060377515556388005	0.03444257143451749	0.02109009177748642	0.008116376350127989	0.0028011904018646855	0.0011238059561715678	0.00039125096251899023	0.0	0.0	0.0	0.0	0.0	0.0	0.0	0.0	0.0	0.0	0.0
0.9291467525594923	0.04447287167328502	0.015367371004504374	0.006875315118609603	0.0025709511685952273	0.0010083795507294085	0.00036251661534486996	0.00013333944472454986	5.00022917717062e-05	1.250057294292655e-05	0.0	0.0	0.0	0.0	0.0	0.0	0.0	0.0	0.0	0.0	0.0	0.0	0.0	0.0	0.0
0.8308187814318988	0.08466144173197836	0.034687066411669853	0.019966417086453084	0.012154014741482397	0.007529072553259751	0.004570776198630851	0.0027666320837656196	0.001454148489810544	0.0007541572397011704	0.00036249546880663994	0.00014583151043945285	7.916567709570297e-05	2.916630208789057e-05	1.6666458335937467e-05	4.166614583984367e-06	0.0	0.0	0.0	0.0	0.0	0.0	0.0	0.0	0.0
0.921787802562095	0.04677739092771827	0.01670859084775692	0.007762914591280881	0.004006396908161056	0.0018532709190557898	0.0006663446001099469	0.00024154991753985573	0.00010828099751786636	5.830515250962035e-05	2.082326875343584e-05	8.329307501374335e-06	0.0	0.0	0.0	0.0	0.0	0.0	0.0	0.0	0.0	0.0	0.0	0.0	0.0
0.7455762812847637	0.0818997304312683	0.05774687204443093	0.0418643990117202	0.02919425197801786	0.019453112956381528	0.011911854774533047	0.006370488265218967	0.0032039931170394936	0.0016124126609808635	0.0006999620853870416	0.0002416535770979072	0.00014999187544008033	7.082949673559349e-05	4.166440984446676e-06	0.0	0.0	0.0	0.0	0.0	0.0	0.0	0.0	0.0	0.0
0.7316452215073835	0.09806160205340178	0.05764358811960399	0.04066802226740891	0.028000933364445483	0.018583952798426614	0.011483716123870795	0.006954398479949332	0.0034917830594353143	0.001891729724324144	0.000908363612120404	0.00042918097269909	0.00012917097236574552	5.833527784259475e-05	3.333444448148272e-05	8.33361112037068e-06	8.33361112037068e-06	0.0	0.0	0.0	0.0	0.0	0.0	0.0	0.0
0.03257205636334884	0.07943886341126434	0.1257313835321143	0.15638498863910644	0.1606338795994973	0.14409191920032627	0.11228974023920299	0.07831525855396217	0.05019184512563567	0.02988372770476658	0.015996803968405898	0.00798591748578848	0.003786964519055506	0.0015980157970519938	0.0006949704117387577	0.0002663359661753323	9.571448784426005e-05	3.329199577191654e-05	4.1614994714895674e-06	4.1614994714895674e-06	0.0	0.0	0.0	0.0	0.0
0.5155839936014397	0.14228048689044964	0.1032975913752739	0.07896140035158757	0.060827980371083175	0.042415456522282485	0.02593166537529056	0.014934139818540828	0.008906329409216259	0.0038699625917501894	0.0018454181142576254	0.0008831346280420239	0.00021661792763294924	4.582302315312388e-05	0.0	0.0	0.0	0.0	0.0	0.0	0.0	0.0	0.0	0.0	0.0
0.27241028802812794	0.13901918798896878	0.12493438757571465	0.1251010223040584	0.11001641352074186	0.08518367312931688	0.061092457279021524	0.03893420427751348	0.020908492538930037	0.011993534572540264	0.005948859801871308	0.002632828707830999	0.001191438307657699	0.000495738316822609	0.00012081017804920723	1.666347283437341e-05	0.0	0.0	0.0	0.0	0.0	0.0	0.0	0.0	0.0
0.009082992721106293	0.049868963247211566	0.1036377802499073	0.1535609081326117	0.17936827368973662	0.16425634038723547	0.12716189809548809	0.0936506547671129	0.052002216583544786	0.03421121707935952	0.016645209137990658	0.009637138607302226	0.0047331558399893335	0.001308284272673108	0.000420817552675108	0.00016249390647850705	8.749671887304226e-05	0.0001541608856334554	3.74985938027324e-05	1.2499531267577465e-05	0.0	0.0	0.0	0.0	0.0
0.1585612673240938	0.26182702558635396	0.1993978211620469	0.14582639259061833	0.09792693896588486	0.06254164445628999	0.03564349013859275	0.020243370202558637	0.010290345149253732	0.004660014658848614	0.0018490138592750533	0.0010327825159914712	0.0001665778251599147	3.331556503198294e-05	0.0	0.0	0.0	0.0	0.0	0.0	0.0	0.0	0.0	0.0	0.0
0.01264046113734996	0.05811696695571049	0.11203988304970387	0.1577537879734446	0.17090653139082557	0.1559004089928447	0.12350584334990962	0.08819168520045648	0.057038258740035486	0.031515772463369736	0.01788823083522836	0.008525543310759593	0.003415215200206579	0.0015909904957059917	0.0005331067629590757	0.0003456864166062757	8.329793171235558e-05	8.329793171235557e-06	0.0	0.0	0.0	0.0	0.0	0.0	0.0
0.9711101029314443	0.01678619145331874	0.006247476660409478	0.00278451824504593	0.0014609355814814969	0.0008990372809116904	0.00030384130327108056	0.00024973257803102513	0.00010405524084626046	2.0811048169252093e-05	2.497325780310251e-05	8.324419267700838e-06	0.0	0.0	0.0	0.0	0.0	0.0	0.0	0.0	0.0	0.0	0.0	0.0	0.0
0.32042040664879534	0.26480532637380505	0.16403947253223716	0.10977933236889391	0.06558327045021534	0.03910148709888561	0.019473616189241358	0.008805026202457236	0.004973672471369073	0.0020470018302114123	0.000683723625569596	0.00024180469684778394	4.169046497375585e-05	4.169046497375585e-06	0.0	0.0	0.0	0.0	0.0	0.0	0.0	0.0	0.0	0.0	0.0
0.9041359410067329	0.05196887114168294	0.02101905788984981	0.011288166786724016	0.0058002273455944504	0.0027689527529219738	0.0013449199085621016	0.0008244400677872945	0.000437203066250838	0.000291468710833892	9.160445197636606e-05	2.91468710833892e-05	0.0	0.0	0.0	0.0	0.0	0.0	0.0	0.0	0.0	0.0	0.0	0.0	0.0
0.4001424988125099	0.21435238039683002	0.15080707660769493	0.10454912875726036	0.06374946875442705	0.034999708335763866	0.016887359272006068	0.009041591320072333	0.003416638194681711	0.0014124882292647562	0.00030416413196556694	0.0002166648611261573	0.00012083232639728002	0.0	0.0	0.0	0.0	0.0	0.0	0.0	0.0	0.0	0.0	0.0	0.0
0.8806537374882278	0.024627667997366383	0.020643903089501363	0.01942710460299866	0.01699350762999325	0.01360980772917066	0.009434355388500421	0.006259011392900898	0.003912923900089176	0.0023252519022894146	0.001041779526115329	0.0005833965346245843	0.00028336403110336953	0.00012084642502937818	5.833965346245843e-05	1.6668472417845268e-05	8.334236208922634e-06	0.0	0.0	0.0	0.0	0.0	0.0	0.0	0.0
0.013391369543485505	0.05560646451182939	0.11576974341886039	0.15909696767744086	0.16790236587804067	0.1709055314895035	0.12925691436187936	0.08681689436854381	0.05143702099300233	0.02871542819060313	0.013653782072642453	0.004094468510496501	0.0020618127290903034	0.001228757080973009	6.247917360879707e-05	0.0	0.0	0.0	0.0	0.0	0.0	0.0	0.0	0.0	0.0
0.3610413517081683	0.10943688544048377	0.10603429247306453	0.10665483880371994	0.09565159447089054	0.07688943863463148	0.05640308024205472	0.03844055457684154	0.02351412471731824	0.013589548167305954	0.006917633927641799	0.00320685016513196	0.0015367892349788222	0.0004706156735843006	0.0001582601380194993	4.16474047419735e-05	1.2494221422592051e-05	0.0	0.0	0.0	0.0	0.0	0.0	0.0	0.0
0.08559365084652604	0.1191465618467842	0.13701812973126026	0.1505383955562588	0.14245205239883743	0.12377684690911817	0.09387986242390427	0.06317507640803138	0.039852930154315076	0.02270172136676688	0.011746433597881394	0.006033527927447764	0.0024275685173927165	0.0010409813539419882	0.0003872450636664196	0.00016239309121495016	6.662280665228724e-05	0.0	0.0	0.0	0.0	0.0	0.0	0.0	0.0
0.010175478055871413	0.05722925439528171	0.12211406698405161	0.17810626981052702	0.17834368374797469	0.16231199523506062	0.11921095269631425	0.08287412479642796	0.04314269410671965	0.022500177019163885	0.011241758195987288	0.007126583280227584	0.0029281052285213276	0.0020534223010825244	0.00042901115012474643	0.00021242299666370941	0.0	0.0	0.0	0.0	0.0	0.0	0.0	0.0	0.0
0.37603930303724215	0.32889647563336594	0.16535170805837168	0.06169411078959968	0.031667256489789124	0.01896038470345775	0.008522597164685555	0.0059287632449986465	0.0018985365447467576	0.0009617586443782918	7.910568936444824e-05	0.0	0.0	0.0	0.0	0.0	0.0	0.0	0.0	0.0	0.0	0.0	0.0	0.0	0.0
0.4889246895541152	0.16944954395780518	0.09892223346196595	0.07764165199255679	0.06162293573780592	0.042398811084885045	0.027645606717203886	0.01620604531698159	0.008796140188744438	0.004699878027966148	0.001969036587447288	0.0010407170123928583	0.0004953812978990005	0.00014986324978457158	1.2488604148714298e-05	1.2488604148714298e-05	1.2488604148714298e-05	0.0	0.0	0.0	0.0	0.0	0.0	0.0	0.0
0.015543825589194728	0.06355429090409155	0.1109981627373131	0.18058500776982972	0.18104328190942004	0.1660827143160675	0.11541425899154692	0.0843307739416992	0.04421095608483904	0.020918131408026463	0.008053126471164141	0.00631168474072099	0.002512175510663206	0.00042494511125646273	1.6664514166920105e-05	0.0	0.0	0.0	0.0	0.0	0.0	0.0	0.0	0.0	0.0
0.01983963344788087	0.08778090180152036	0.15590128084973445	0.2030407164427783	0.1925356659377278	0.15166510465479538	0.0957867333125065	0.0547495574299698	0.021214203894616267	0.01115068207851713	0.004581901489117984	0.0013495782567947516	0.00040404040404040404	0.0	0.0	0.0	0.0	0.0	0.0	0.0	0.0	0.0	0.0	0.0	0.0
0.7549104539775093	0.10035818408996251	0.058254893794252395	0.036805497709287795	0.023419408579758435	0.01336109954185756	0.007484381507705123	0.0032278217409412746	0.0011870054144106621	0.0005247813411078718	0.00024573094543940026	0.00014160766347355268	3.748438150770512e-05	3.748438150770512e-05	4.164931278633902e-06	0.0	0.0	0.0	0.0	0.0	0.0	0.0	0.0	0.0	0.0
0.9817578010777392	0.015359873010568528	0.0020510464096244623	0.0004553239483687706	0.00016291407326956013	0.00010860938217970675	3.341827143990977e-05	3.7595555369898495e-05	1.6709135719954886e-05	8.354567859977443e-06	0.0	4.1772839299887215e-06	4.1772839299887215e-06	0.0	0.0	0.0	0.0	0.0	0.0	0.0	0.0	0.0	0.0	0.0	0.0
0.011153375560790059	0.053569496350182697	0.10668536660479595	0.15293025810908667	0.17011810925314	0.1596139600309631	0.12880484089792996	0.08918954912063125	0.056936317554913726	0.03492088594424977	0.019197955769374827	0.009513662885061967	0.004199162664491481	0.0016896531633137177	0.0008906053619436837	0.0003579068276969944	0.00014982146275688139	7.074902407963843e-05	8.323414597604522e-06	0.0	0.0	0.0	0.0	0.0	0.0
0.010652879443733882	0.054247611746913914	0.10362914481166859	0.14586154173037424	0.1663257356402768	0.15760595594698973	0.1310175020518354	0.0962258727070479	0.06039270254844206	0.03576234538326619	0.02142241145861542	0.009865474588487225	0.004749426111011586	0.0013706677109849227	0.0005082719171433451	0.0001374833874240196	0.00010415408138183303	9.165559161601306e-05	2.916314278691325e-05	0.0	0.0	0.0	0.0	0.0	0.0
0.6899780973875097	0.07095447088118458	0.05572674200721204	0.04824404340548148	0.04150669986758496	0.033595109804542084	0.02403874180734029	0.01578986816792558	0.009606335934442066	0.005633884923840536	0.002731580569134805	0.0012283784571566578	0.0005496473096429791	0.0002540036809713767	9.577187971051909e-05	5.829592678031597e-05	8.327989540045138e-06	0.0	0.0	0.0	0.0	0.0	0.0	0.0	0.0
0.9084117367644731	0.03000858340486171	0.019962666355552963	0.014591788264902207	0.010395919965999716	0.007012558437986983	0.004491704097534146	0.0023875198959991332	0.001387511562596355	0.0007041725347711231	0.0003416695139126159	0.00020000166668055568	3.750031250260419e-05	5.416711805931716e-05	4.166701389178243e-06	8.333402778356486e-06	0.0	0.0	0.0	0.0	0.0	0.0	0.0	0.0	0.0
0.03586276421138577	0.11786931273796729	0.18242562090196374	0.2054496071717197	0.1794054671032351	0.11957726178276555	0.07395419363976438	0.04175310555125097	0.022611579061377857	0.011559899022719889	0.005252984745099019	0.0027535471185649897	0.0012580502720221283	0.00026660668016362986	0.0	0.0	0.0	0.0	0.0	0.0	0.0	0.0	0.0	0.0	0.0
0.10970957881849301	0.26661780505884214	0.2754128944672558	0.18503835358591453	0.09476792124397211	0.044304430026568496	0.015895291795414226	0.00597999450306912	0.0012284807649062606	0.0004913923059625042	0.00047057059808273716	7.91224899431151e-05	4.164341575953426e-06	0.0	0.0	0.0	0.0	0.0	0.0	0.0	0.0	0.0	0.0	0.0	0.0
0.012636875184825754	0.05328812825137136	0.11070385812046266	0.1557492783986072	0.172155557684378	0.1592479518182689	0.12239109337709451	0.08847895173080207	0.05537067195355094	0.03405375461804066	0.017805748653635496	0.009592196292239192	0.005089736808126919	0.0020950389643926677	0.0007580459075933708	0.0003165466427312977	0.00017493367098308558	7.080648587410607e-05	2.0825437021795903e-05	0.0	0.0	0.0	0.0	0.0	0.0
0.08030712284913966	0.16971788715486194	0.18943410697612378	0.17687908496732027	0.1352249233026544	0.1012530012004802	0.06605142056822728	0.04049119647859144	0.020754134987328265	0.011075263438708818	0.005456349206349206	0.0021591970121381887	0.0008961918100573563	0.0002626050420168067	3.3346672002134185e-05	4.168334000266773e-06	0.0	0.0	0.0	0.0	0.0	0.0	0.0	0.0	0.0
0.6950259162347294	0.1867135547740871	0.07325294578423693	0.029541174313761437	0.01059565673905435	0.0037457709038182696	0.0008833186113564774	0.00022916284728587857	1.2499791670138831e-05	0.0	0.0	0.0	0.0	0.0	0.0	0.0	0.0	0.0	0.0	0.0	0.0	0.0	0.0	0.0	0.0
0.0052832672924921775	0.027807985733511665	0.08265730011708187	0.1385399349174802	0.1592480093998825	0.157518864347529	0.14870647450240204	0.10509868626642167	0.07931567522072641	0.04372862005891593	0.03492039682837298	0.012095682137306617	0.0034999562505468682	0.001579146927330075	0.0	0.0	0.0	0.0	0.0	0.0	0.0	0.0	0.0	0.0	0.0
0.41706480945379115	0.38563270338605343	0.13900355308593637	0.046348402360948546	0.009255518113240557	0.0022659774318644745	0.00033739737496511475	9.163879320040154e-05	0.0	0.0	0.0	0.0	0.0	0.0	0.0	0.0	0.0	0.0	0.0	0.0	0.0	0.0	0.0	0.0	0.0
0.3436412221059609	0.13563808721824572	0.11250995285162227	0.10667372572233733	0.09290439843088864	0.07278608976951072	0.0533639596299832	0.03593031544807634	0.022198506759601635	0.012272751906153468	0.00648654958083383	0.003043175574555717	0.0015007441189589838	0.0007045159891779674	0.00022928035150762254	7.086847228417424e-05	2.501240198264973e-05	1.667493465509982e-05	4.168733663774955e-06	0.0	0.0	0.0	0.0	0.0	0.0
0.011172881920586337	0.05512315988922897	0.10754783767464135	0.15244341724446667	0.1633123034959502	0.1547712744914319	0.12624981781081476	0.09455514606367252	0.0611489370562392	0.03650446623774127	0.01963062444041893	0.009186499260832448	0.004788972869427614	0.0020113686051595977	0.000845357819559831	0.00042892539613134277	0.00010410810585712203	6.66291877485581e-05	8.328648468569763e-05	2.4985945405709287e-05	0.0	0.0	0.0	0.0	0.0
0.5574243813015582	0.08077243563036414	0.07587284392967253	0.07189817515207066	0.0660194983751354	0.05333305557870178	0.03758020164986251	0.025131239063411383	0.015527872677276894	0.008561786517790184	0.004457961836513624	0.0022206482793100577	0.000837430214148821	0.00026247812682276476	7.499375052078993e-05	2.499791684026331e-05	0.0	0.0	0.0	0.0	0.0	0.0	0.0	0.0	0.0
0.21544403796635028	0.26881442654644544	0.19883584303464139	0.13972383563470303	0.08379930167248606	0.04475379371838568	0.027020608161598653	0.01226656444529629	0.005487454271214407	0.002399980000166665	0.0007249939583836801	0.000545828784760127	0.00017083190973408554	1.2499895834201382e-05	0.0	0.0	0.0	0.0	0.0	0.0	0.0	0.0	0.0	0.0	0.0
0.7114696685428393	0.07621013133208256	0.05663122785074005	0.046883468834688344	0.03642693350010423	0.027292057535959976	0.018486554096310195	0.012099228684594539	0.007058578278090474	0.004006670835939129	0.0018136335209505941	0.0009380863039399625	0.0004085887012716281	0.00016260162601626016	4.5861997081509277e-05	3.335417969564311e-05	2.918490723368772e-05	4.169272461955389e-06	0.0	0.0	0.0	0.0	0.0	0.0	0.0
0.4117723054098094	0.11969010597908757	0.10191579184256917	0.09392255983463428	0.08243280975857772	0.06687976395377428	0.049322158922789044	0.032785587177488924	0.019257938012860853	0.01084795772505449	0.006138702162506824	0.002929740407496468	0.0011168853900555525	0.000562610177826491	0.0002958912787087471	0.00010001958716915396	2.9172379591003237e-05	0.0	0.0	0.0	0.0	0.0	0.0	0.0	0.0
0.7089407474628059	0.09274183477225613	0.06293240531832524	0.04728880304380042	0.035175210010573374	0.023615262294672517	0.014040944777001657	0.007767685429553837	0.004308442882951887	0.0018440968088383439	0.0009116415375521384	0.0003413452332387002	4.995296096176101e-05	3.330197397450734e-05	8.325493493626835e-06	0.0	0.0	0.0	0.0	0.0	0.0	0.0	0.0	0.0	0.0
0.15705351227703218	0.31481118828671545	0.24636564014316606	0.14910354540189416	0.07532468614714105	0.032412364948479384	0.015233269861375577	0.006808304965395978	0.002108324548647714	0.0007083303819567418	7.083303819567418e-05	0.0	0.0	0.0	0.0	0.0	0.0	0.0	0.0	0.0	0.0	0.0	0.0	0.0	0.0
0.1307411664750862	0.11869242174354874	0.12595581988105353	0.13710080463791294	0.1334732703616706	0.11636430273043796	0.08939310643543738	0.06324237426491412	0.0404151465174005	0.022119213020807302	0.011648924650573909	0.0061222449897546105	0.0029195195495360423	0.001136988355240142	0.00047895113865427223	0.00015409732287137456	2.49887550602229e-05	1.249437753011145e-05	4.16479251003715e-06	0.0	0.0	0.0	0.0	0.0	0.0
0.4432338063849468	0.10542412146565446	0.0944575461871151	0.09202839976333531	0.08143265472787727	0.06459529503920801	0.046482945975450204	0.029933083890967577	0.019029008091599235	0.011241572986891777	0.0062082815976533525	0.0033624719794001718	0.001433321388988425	0.0006499945833784718	0.0003333305555787035	0.0001291655902867476	1.2499895834201382e-05	1.2499895834201382e-05	0.0	0.0	0.0	0.0	0.0	0.0	0.0
0.028368145888572116	0.07008918552750787	0.12071215433335272	0.15671052522213264	0.16583687277140077	0.14818262669248863	0.11541338697209731	0.08283947436227776	0.051682722278095936	0.029880892021510917	0.016203838385517533	0.007696719335721588	0.0038109566041342855	0.0015584609886045333	0.0006524756672290979	0.0002493537581767253	8.311791939224178e-05	1.6623583878448354e-05	1.2467687908836266e-05	0.0	0.0	0.0	0.0	0.0	0.0
0.7143303322311709	0.16848509582149968	0.07059808273713843	0.02953767479823765	0.01058575628607361	0.004114369477041985	0.0016574079472294636	0.0004164341575953426	0.000224874445101485	4.997209891144111e-05	0.0	0.0	0.0	0.0	0.0	0.0	0.0	0.0	0.0	0.0	0.0	0.0	0.0	0.0	0.0
0.8224754410606294	0.10505015983628763	0.037001996390659056	0.017884159327812347	0.008785786031933914	0.004647130657308499	0.0022672996211442363	0.0010586288672254339	0.00040427952803490975	0.00024173415078376046	0.00011669924520595332	2.083915092963452e-05	1.667132074370762e-05	1.2503490557780714e-05	8.33566037185381e-06	8.33566037185381e-06	0.0	0.0	0.0	0.0	0.0	0.0	0.0	0.0	0.0
0.13811521683880726	0.27275984617756244	0.25413616535495404	0.171537849402334	0.09634734206327052	0.041030427011420026	0.017548756963048452	0.006607865276209602	0.0015165592437202365	0.00039997166867346897	0.0	0.0	0.0	0.0	0.0	0.0	0.0	0.0	0.0	0.0	0.0	0.0	0.0	0.0	0.0
0.6555822049001483	0.09530471859957694	0.06596961974716434	0.05353603491064142	0.04385899165542397	0.03246223288196006	0.02222721897433335	0.013824347507453488	0.00821549326271257	0.004526224620663236	0.0024109328936191476	0.0010743017038924699	0.0005954462932427256	0.00024150968537117542	0.00010409900231516181	3.7475640833458255e-05	2.4983760555638835e-05	0.0	0.0	4.163960092606472e-06	0.0	0.0	0.0	0.0	0.0
0.03455735245081694	0.10837779259753251	0.15677725908636211	0.179243081027009	0.16552600866955652	0.13026842280760254	0.09128459486495498	0.0598407802600867	0.0368081027009003	0.01921473824608203	0.009549016338779593	0.004480660220073358	0.002213237745915305	0.0010586862287429142	0.0005043347782594199	0.00025841947315771924	3.751250416805602e-05	0.0	0.0	0.0	0.0	0.0	0.0	0.0	0.0
0.2816248614132926	0.3445244704528972	0.2108518601878944	0.09400138378306283	0.042284575820474984	0.01801418794441527	0.006698010186643993	0.0017464009136302632	0.00022924117004693192	2.500812764148348e-05	0.0	0.0	0.0	0.0	0.0	0.0	0.0	0.0	0.0	0.0	0.0	0.0	0.0	0.0	0.0
0.1952381745780503	0.15120628467651911	0.1319373864942768	0.12825521918059282	0.11585914460420867	0.09566970459354537	0.07036105233342775	0.04797647411652976	0.029378196904313633	0.01714873623352605	0.008934670687615588	0.004606874489744914	0.002016028257718389	0.0008747230043819458	0.00032073176827338007	0.0001374564721171629	4.165347639914027e-05	3.332278111931222e-05	0.0	4.165347639914028e-06	0.0	0.0	0.0	0.0	0.0
0.8684463814734106	0.07804550814371607	0.030762371823450735	0.013570776788430048	0.0059374752605197475	0.002141657743092737	0.0007749967708467881	0.0002458323090320457	6.666638889004629e-05	8.333298611255787e-06	0.0	0.0	0.0	0.0	0.0	0.0	0.0	0.0	0.0	0.0	0.0	0.0	0.0	0.0	0.0
0.8870904608824558	0.04196162366540633	0.025313556640071955	0.017002015423821976	0.011738594533371088	0.007441244565851058	0.004388960141246232	0.0025442643703049786	0.001386644902310242	0.0006745840065293069	0.0002581741259556607	0.00011243066775488449	5.829738328031047e-05	1.2492296417209388e-05	8.328197611472925e-06	4.164098805736462e-06	4.164098805736462e-06	0.0	0.0	0.0	0.0	0.0	0.0	0.0	0.0
0.7415993867739812	0.12322843502387082	0.06255155347814133	0.03584372734771415	0.018800876513276842	0.010169053748927272	0.004711675456795061	0.0017663575540947001	0.0007998600244957133	0.0003749343864823656	0.00012914406645503704	2.499562576549104e-05	0.0	0.0	0.0	0.0	0.0	0.0	0.0	0.0	0.0	0.0	0.0	0.0	0.0
0.011136376887645036	0.0599465254004348	0.11733593209891968	0.16175233430787042	0.1796896474174767	0.1556135835478148	0.1218171368599915	0.08602580440957212	0.05247090965124899	0.029015384359096095	0.015159465920354498	0.006267856101685033	0.0025196365059929867	0.0005955504468710696	0.0005164213665175708	7.912908035349875e-05	5.830563815520961e-05	0.0	0.0	0.0	0.0	0.0	0.0	0.0	0.0
0.0090845096822296	0.04024508599252746	0.11098013570533033	0.12632508465963288	0.16123859229670234	0.15173338775986236	0.14796379525072997	0.10381582729018365	0.06825253354104274	0.04858817305970118	0.01782329983047247	0.006127149813186493	0.004719279903698366	0.0028823845484194787	0.0002207606662806826	0.0	0.0	0.0	0.0	0.0	0.0	0.0	0.0	0.0	0.0
0.8004491123989185	0.044611276137466724	0.03645809464689683	0.032700215390640296	0.02814659895262656	0.021468239254423423	0.014952359923175949	0.009511350711788992	0.005753471455532457	0.0030537976661153443	0.0016248036695565952	0.0007124139166517379	0.00029163142786913247	0.00012081873440292631	9.165559161601306e-05	2.916314278691325e-05	1.2498489765819964e-05	8.332326510546642e-06	4.166163255273321e-06	0.0	0.0	0.0	0.0	0.0	0.0
0.018132524852053754	0.04920019490173704	0.11594987527121743	0.14823359889389098	0.17633193265062197	0.15936548656718905	0.12018940450856026	0.08521537058399724	0.05395196588386689	0.035032337862994076	0.01818249965642322	0.010990292394251231	0.004922518230392177	0.0035024008728932496	0.0007787740347574764	2.082283515394322e-05	0.0	0.0	0.0	0.0	0.0	0.0	0.0	0.0	0.0
0.01996589869416951	0.059086750395076104	0.11073359394493887	0.15262829576644765	0.16536638110288612	0.15127671962072695	0.12389586625634201	0.09083423438409714	0.05903268734924728	0.03408051235132662	0.01810696165682442	0.009265574315894535	0.0035972718955335605	0.0014472261498793978	0.0005364717624552941	0.00012060217915661648	2.4952174997920652e-05	0.0	0.0	0.0	0.0	0.0	0.0	0.0	0.0
0.6505497433420898	0.1761634950437755	0.08676827516725437	0.04131089120452284	0.021789902707293415	0.011198860963435095	0.007143957402696886	0.003230600783503953	0.0010616020615895722	0.0005994929288976407	0.0001831783949409458	0.0	0.0	0.0	0.0	0.0	0.0	0.0	0.0	0.0	0.0	0.0	0.0	0.0	0.0
0.10743705234561522	0.2108657880592164	0.1854700605414144	0.15212019949916875	0.12385365060978913	0.08756213515777017	0.058728921962825156	0.035008187465885555	0.019804084149649376	0.010274957187678384	0.004966645972308449	0.0021624909896208766	0.0011499952083532986	0.0002958321006995804	0.00016249932291948784	7.499968750130208e-05	4.583314236190682e-05	1.6666597222511573e-05	0.0	0.0	0.0	0.0	0.0	0.0	0.0
0.32343063807801603	0.32456812859892836	0.1682860976158532	0.09590753410388246	0.046837109690752575	0.023691469237756353	0.010445746285447621	0.004541628819759835	0.0012583228473096058	0.0007749935417204857	0.00016249864584461795	3.7499687502604144e-05	5.8332847226273116e-05	0.0	0.0	0.0	0.0	0.0	0.0	0.0	0.0	0.0	0.0	0.0	0.0
0.28255621479409104	0.13662081646437818	0.12603037871238623	0.1240123582903531	0.10888971351615041	0.08117528842265019	0.05866852346782633	0.038092220197715965	0.021610330263218243	0.011782904365011528	0.0060373834113717955	0.002922794041002506	0.0010048407473346704	0.0003418960219147011	0.00012091444677471137	7.505034627395877e-05	1.2508391045659796e-05	2.5016782091319593e-05	2.0847318409432994e-05	0.0	0.0	0.0	0.0	0.0	0.0
0.019508944376184428	0.05158374809971053	0.1130968991440888	0.16117370207626147	0.16896645077989964	0.1594743747266707	0.1185447427060122	0.08581603115433474	0.05432849497074075	0.034494679189487495	0.015652137695495533	0.009525396197338554	0.0051354672108956875	0.0016160269893167288	0.0006955580082883858	0.00027072617089068913	8.746537828776109e-05	2.9155126095920365e-05	0.0	0.0	0.0	0.0	0.0	0.0	0.0
0.009170531083229959	0.0665789714685338	0.11706892676063374	0.15435881211858832	0.15696469158209353	0.14639964033868108	0.11493760042626526	0.09787866425782388	0.06331954076577889	0.03778108947407858	0.019506631255567675	0.008458701389524865	0.0036299151632213	0.002285347964000566	0.0008658513233371908	0.0006369002522624528	0.00015818437637890985	0.0	0.0	0.0	0.0	0.0	0.0	0.0	0.0
0.8325671152828199	0.07932545024862143	0.037011874643114666	0.020173138882057993	0.01317506033185647	0.007739983244624317	0.004684836385006857	0.002642514473393547	0.0014546333615368264	0.0008002567490403171	0.00027925626138386065	0.00011670410923504625	2.084001950625826e-05	8.336007802503302e-06	0.0	0.0	0.0	0.0	0.0	0.0	0.0	0.0	0.0	0.0	0.0
0.613875076005564	0.13270363244125707	0.07907910409222287	0.05888452984832205	0.042259093597207996	0.029781687031993135	0.01916173151086567	0.01139458757090382	0.006438608327711004	0.0034233738973987356	0.0017158516371390256	0.0007413145422590936	0.0003248456982933107	0.00015409347226733969	3.748219595692046e-05	4.164688439657829e-06	2.0823442198289145e-05	0.0	0.0	0.0	0.0	0.0	0.0	0.0	0.0
0.7660701872687238	0.0796277102766782	0.04960394267470852	0.037940751655615355	0.025961214270551067	0.017823620251162364	0.010689177208076822	0.006147941875517705	0.003163463659711209	0.001694118038819029	0.0007367540365380053	0.00027888429631664605	0.00015817318298556047	4.162452183830538e-05	4.578697402213592e-05	1.6649808735322152e-05	0.0	0.0	0.0	0.0	0.0	0.0	0.0	0.0	0.0
0.9388700447404016	0.02125481219436063	0.011936322963271252	0.008810737696389554	0.0068546457184476125	0.005048382062220373	0.003175528040786599	0.0019103111018624493	0.0011153886172094475	0.000549370512953907	0.00031214233690562894	9.572364998439288e-05	3.7457080428675476e-05	1.6647591301633544e-05	8.323795650816772e-06	4.161897825408386e-06	0.0	0.0	0.0	0.0	0.0	0.0	0.0	0.0	0.0
0.6561644691620321	0.14595596658959778	0.0794809306588348	0.05021975046345477	0.03155658314066113	0.018129933970713826	0.00952738028286363	0.004578308233872816	0.002374554770980441	0.0012247703555583328	0.0004915744964485826	0.00025411901935053845	3.332708450498865e-05	8.331771126247162e-06	0.0	0.0	0.0	0.0	0.0	0.0	0.0	0.0	0.0	0.0	0.0
0.01672672735226113	0.06487803861936801	0.11522486304080655	0.17054596204720146	0.1756618826421147	0.15512321119836692	0.11798696023496573	0.08159226779428	0.05273397629512363	0.028479180119565895	0.011902430895494406	0.005903305767908847	0.002283000395775616	0.0005582519215947675	0.00025412960609911054	0.00014581206907326015	0.0	0.0	0.0	0.0	0.0	0.0	0.0	0.0	0.0
0.012344650304345834	0.05676539331647384	0.1275919391058357	0.16541331455735492	0.16857134524608058	0.1523062373189236	0.11836782308362115	0.08290038871274837	0.05209917382917471	0.030526241235214958	0.01693587697845623	0.009144956941626427	0.004078775783987368	0.0019289818059102669	0.0008499185494723423	0.00016665069597496907	8.332534798748454e-06	0.0	0.0	0.0	0.0	0.0	0.0	0.0	0.0
0.12010316580695161	0.247847934600545	0.23705635786368448	0.19218589845084624	0.1088824259797835	0.05319955667036108	0.024728960591995065	0.010999908334097216	0.0037458021183156805	0.0011416571528570596	0.00010833243056307865	0.0	0.0	0.0	0.0	0.0	0.0	0.0	0.0	0.0	0.0	0.0	0.0	0.0	0.0
0.6757751138555899	0.09235948782693117	0.06533415001020847	0.05205065063313291	0.03992966578748901	0.029400367504593808	0.019441909690537797	0.011779313908090517	0.006870919219823581	0.0036958795318274814	0.0017416884377721388	0.0009458451563977883	0.00040417171881315184	0.00017500218752734408	9.583453126497414e-05	0.0	0.0	0.0	0.0	0.0	0.0	0.0	0.0	0.0	0.0
0.490391740560343	0.14727113775446485	0.10406311144415303	0.08039631988676575	0.060784313725490195	0.04624287082136464	0.029203613504849922	0.01890012905374464	0.011489946296990133	0.0061654385745805755	0.002939094958577911	0.0012447441821739312	0.0005162149785604262	0.00026227051330086177	7.493443237167478e-05	3.3304192165188796e-05	1.6652096082594398e-05	0.0	4.1630240206485995e-06	0.0	0.0	0.0	0.0	0.0	0.0
0.3861462447299572	0.3800929860520922	0.14519488743355163	0.05703311169991168	0.022934059891016347	0.00596160575913613	0.0017747337899315103	0.0007373893915912613	0.00012498125281207819	0.0	0.0	0.0	0.0	0.0	0.0	0.0	0.0	0.0	0.0	0.0	0.0	0.0	0.0	0.0	0.0
0.6498674513988463	0.10960268765213911	0.07265580712928074	0.05363216512721331	0.04071909700223415	0.02998182666977892	0.01906115575711094	0.011570909333422254	0.006360665577378372	0.0035012838040614893	0.0017089599519823937	0.0008378071959718563	0.00029177365033845746	0.00015005502017406382	2.9177365033845743e-05	8.336390009670212e-06	1.2504585014505318e-05	0.0	8.336390009670212e-06	0.0	0.0	0.0	0.0	0.0	0.0
0.0298622511479071	0.10577411854901209	0.17398605011624904	0.19178173515220706	0.16810693244222966	0.130098915842368	0.08319514004049966	0.05480370996908359	0.03174140215498204	0.017687352605394956	0.007891600903325805	0.0030874742710477413	0.0012416563195306706	0.0005416621528153932	0.00016666527778935175	3.333305555787035e-05	0.0	0.0	0.0	0.0	0.0	0.0	0.0	0.0	0.0
0.010511997071449964	0.05545941628673167	0.110120137109388	0.15344936603547538	0.16749309461213352	0.1556665779227262	0.12696761955472727	0.09282338846550633	0.05869995673732903	0.033104263037039505	0.018028886152617392	0.009492828380312157	0.00472561482911245	0.0019426603214749243	0.0009526107357981962	0.0004534260707511065	9.56770608006922e-05	1.2479616626177243e-05	0.0	0.0	0.0	0.0	0.0	0.0	0.0
0.24821572164841071	0.1633536516772008	0.13897997191818776	0.12790140534054406	0.1051609704474341	0.07987067367184278	0.05643860957531467	0.03638969555815726	0.020598884227104364	0.011428547620337232	0.006062171632369913	0.0031414965022727934	0.0014124234937274232	0.000616633265698108	0.0003124830738335007	5.833017378225346e-05	3.749796886002008e-05	1.6665763937786704e-05	4.166440984446676e-06	0.0	0.0	0.0	0.0	0.0	0.0
0.4463332583914133	0.18628895938980625	0.10758328961721332	0.07942594489270816	0.06268891609003023	0.04527324656724372	0.030988483924958156	0.018464856402954376	0.01142031592182725	0.006082785840973245	0.002856119840456979	0.001465530880234485	0.0006203525600992564	0.0003122580000499613	0.0001332300800213168	4.9961280007993807e-05	1.2490320001998452e-05	0.0	0.0	0.0	0.0	0.0	0.0	0.0	0.0
0.1295689637230212	0.37319707786126083	0.29117738880679334	0.13766520282223657	0.05021749536911774	0.015443211855058588	0.0026931962453431014	3.746331716860574e-05	0.0	0.0	0.0	0.0	0.0	0.0	0.0	0.0	0.0	0.0	0.0	0.0	0.0	0.0	0.0	0.0	0.0
0.7803070076751919	0.0802728401543372	0.05098044117769611	0.033396668250039584	0.0233047492853988	0.014367025842312725	0.008341875213547005	0.004554280523679758	0.00237922614732035	0.001245864479945332	0.000575014375359384	0.0001791711459453153	6.250156253906347e-05	2.500062501562539e-05	0.0	8.33354167187513e-06	0.0	0.0	0.0	0.0	0.0	0.0	0.0	0.0	0.0
0.6541550599656386	0.06577454921519241	0.05702990775800237	0.056575369885406415	0.050420343280345614	0.04111691214491835	0.030137111974779404	0.02005804740538106	0.01222248169338293	0.006688795849944121	0.003148404530366466	0.0015554369401678037	0.0006713816283298027	0.00027105469466731164	0.0001125919500925756	5.421093893346233e-05	4.170072225650949e-06	4.170072225650949e-06	0.0	0.0	0.0	0.0	0.0	0.0	0.0
0.7078372933282272	0.24432641236117816	0.03685958807172947	0.010547961171514677	0.0004287450673504387	0.0	0.0	0.0	0.0	0.0	0.0	0.0	0.0	0.0	0.0	0.0	0.0	0.0	0.0	0.0	0.0	0.0	0.0	0.0	0.0
0.32423910462805994	0.2285456037387693	0.158152108264363	0.11045947375655514	0.07330503709195724	0.048154982318320216	0.0275284385556421	0.016186338663523255	0.007630821521249256	0.0036862865973283795	0.0014037046138979253	0.00046234781051237303	0.00017910771037866701	6.664472944322493e-05	0.0	0.0	0.0	0.0	0.0	0.0	0.0	0.0	0.0	0.0	0.0
0.2988421942897139	0.24135187044574896	0.16271357328256042	0.12265074597017786	0.08102556838302996	0.04857867787670348	0.024539314982314195	0.012594626348308288	0.004999520879249072	0.001674839494548439	0.0006499377143023794	0.00030413752015431855	2.499760439624536e-05	4.166267399374227e-05	8.332534798748454e-06	0.0	0.0	0.0	0.0	0.0	0.0	0.0	0.0	0.0	0.0
0.35520159324703243	0.31833692341664827	0.17331144563002837	0.08242470199530859	0.04406844629249249	0.017103240241153603	0.006862128301383675	0.002324874069321245	0.00036664680663130747	0.0	0.0	0.0	0.0	0.0	0.0	0.0	0.0	0.0	0.0	0.0	0.0	0.0	0.0	0.0	0.0
0.49967902490266536	0.32598564365928284	0.11871910093624684	0.03928401710755584	0.012734791199446422	0.0030972012638915522	0.0004918839153959665	8.337015515185873e-06	0.0	0.0	0.0	0.0	0.0	0.0	0.0	0.0	0.0	0.0	0.0	0.0	0.0	0.0	0.0	0.0	0.0
0.5468888916715712	0.18569395225752056	0.11417623561527192	0.07266557307254035	0.041372919771096556	0.022034669438218194	0.008757101057280123	0.004537163417189463	0.002412585515304057	0.000947503307913531	0.00039235819799062513	7.513242089182184e-05	4.59142572116689e-05	0.0	0.0	0.0	0.0	0.0	0.0	0.0	0.0	0.0	0.0	0.0	0.0
0.7687144273797718	0.050303747468771094	0.03810801576653528	0.03687885934283881	0.03206639944667128	0.02609561586986775	0.018404013299889166	0.012770726910609079	0.0077082690977575185	0.004408296597528354	0.002283314305714119	0.0011666569445254623	0.0006791610069916084	0.0002583311805734952	9.583253472887727e-05	3.7499687502604144e-05	8.333263889467588e-06	8.333263889467588e-06	4.166631944733794e-06	0.0	0.0	0.0	0.0	0.0	0.0
0.8817443551377726	0.056017366883752716	0.028833693754505264	0.016050200627507845	0.008879277657637387	0.004437555469443368	0.0022333612503489626	0.0011166806251744813	0.0004666725000729176	0.0001083346875169273	6.250078125976574e-05	5.00006250078126e-05	0.0	0.0	0.0	0.0	0.0	0.0	0.0	0.0	0.0	0.0	0.0	0.0	0.0
0.7570317349876469	0.16350788895879076	0.05154175294455855	0.019465125677550526	0.0061078497952245445	0.0015332119540536373	0.0005624554722751116	0.00014998812594002974	9.999208396001983e-05	0.0	0.0	0.0	0.0	0.0	0.0	0.0	0.0	0.0	0.0	0.0	0.0	0.0	0.0	0.0	0.0
0.29231736148108683	0.3253196590303676	0.19942894246137455	0.09865726558337773	0.05050446190729888	0.020473994405966967	0.008499267448055408	0.0027553942461374533	0.001431806073521577	0.00030800479488545554	9.156899307405435e-05	0.00021227357485348962	0.0	0.0	0.0	0.0	0.0	0.0	0.0	0.0	0.0	0.0	0.0	0.0	0.0
0.01171234188546637	0.06171775462789478	0.14108937686843706	0.1737948320800753	0.19278939435575873	0.1518024432286592	0.11347606318752237	0.0643991439539667	0.04603329252958272	0.026368382922381275	0.01029670155803709	0.004209448150091184	0.0023108246521272077	0.0	0.0	0.0	0.0	0.0	0.0	0.0	0.0	0.0	0.0	0.0	0.0
0.027679051337286095	0.09296211265786393	0.146899387919217	0.17370344290232123	0.1630618205757476	0.1361285994641689	0.10173290944621063	0.06861221411577452	0.042183157570176794	0.02456239765667643	0.012624947396052516	0.005591643368152633	0.002616655763934317	0.0012833279861333912	0.000312498697922092	4.583314236190682e-05	0.0	0.0	0.0	0.0	0.0	0.0	0.0	0.0	0.0
0.01152442377881106	0.05570138159758679	0.1223938803059847	0.15045914370948119	0.16193773644651102	0.16172941352932355	0.13031848407579621	0.08639984667433295	0.055747212639368035	0.036835658217089146	0.015374231288435578	0.007324633768311584	0.0024707097978434412	0.0014540939619685682	0.00032915020915620885	0.0	0.0	0.0	0.0	0.0	0.0	0.0	0.0	0.0	0.0
0.9888157620693965	0.005881617861457075	0.0024242929145665846	0.0013412754613237807	0.0006997958928645811	0.00035406339817553215	0.00019994168367559463	0.00015412171449993752	7.497813137834798e-05	2.082725871620777e-05	2.499271045944933e-05	8.330903486483109e-06	0.0	0.0	0.0	0.0	0.0	0.0	0.0	0.0	0.0	0.0	0.0	0.0	0.0
0.7214280062796964	0.05686706449181516	0.046510562632475355	0.04489066748841296	0.0392689234151887	0.03253532329192676	0.023786223812042193	0.015278651114562817	0.008948983713599206	0.005246961135009307	0.0029191426632075588	0.0014116824006096468	0.0006288024852273058	0.00020821274345275028	4.580680355960506e-05	2.4985529214330035e-05	0.0	0.0	0.0	0.0	0.0	0.0	0.0	0.0	0.0
0.22579357157117189	0.34006704598389564	0.22218340320755972	0.11895671125307779	0.05787499168163972	0.021702601983097092	0.009682571371531244	0.0031776136288014906	0.000544852598655753	1.6636720569641313e-05	0.0	0.0	0.0	0.0	0.0	0.0	0.0	0.0	0.0	0.0	0.0	0.0	0.0	0.0	0.0
0.5113122171945701	0.3826529336766581	0.08821862786763664	0.014737131571710707	0.0022749431264218393	0.0008041465630025916	0.0	0.0	0.0	0.0	0.0	0.0	0.0	0.0	0.0	0.0	0.0	0.0	0.0	0.0	0.0	0.0	0.0	0.0	0.0
0.6832647650964749	0.0527454388575573	0.05058626884584443	0.051173996590345425	0.047030724405707214	0.03930272980780052	0.029294685023780048	0.020337047272484754	0.012613220956453959	0.006798467739582421	0.0038056413526908342	0.001854885434772641	0.0007294493282813757	0.0002876114494366567	0.00013755330190448798	2.9177973131255026e-05	8.336563751787151e-06	0.0	0.0	0.0	0.0	0.0	0.0	0.0	0.0
0.35637628629754614	0.21586468358121902	0.13136691246927468	0.09532558430196225	0.07132858392700912	0.050506186726659165	0.033649960421613966	0.020964046160896553	0.011981835603882848	0.006582510519518393	0.0033370828646419196	0.0016456276298795983	0.0006832479273424155	0.00024163646210890305	0.00011665208515602216	2.4996875390576178e-05	0.0	4.166145898429363e-06	0.0	0.0	0.0	0.0	0.0	0.0	0.0
0.7765592643363985	0.07204969979291753	0.048628964045983145	0.03631651534785272	0.02630822371573452	0.017716592847529803	0.010795788350881871	0.005637476510514539	0.0031291536285265476	0.0016083266319723668	0.0007166636805679977	0.00032916529514460355	0.0001208328298632089	6.666638889004629e-05	1.6666597222511573e-05	0.0	0.0	0.0	0.0	0.0	0.0	0.0	0.0	0.0	0.0
0.6581458190855866	0.08335974379076246	0.06235926006238428	0.05285566546012577	0.04478240563126553	0.03510783806775533	0.025608413537722474	0.016259111607813046	0.01060032359760471	0.0055878967823722705	0.0028773498356991544	0.001301062534403096	0.0006713816283298027	0.00028773498356991545	0.0001292722389951794	4.170072225650948e-05	1.2510216676952844e-05	8.340144451301897e-06	0.0	4.170072225650949e-06	0.0	0.0	0.0	0.0	0.0
0.8286453645364537	0.04112494582791613	0.031153115311531154	0.028423675700903425	0.022852285228522853	0.0174017401740174	0.012313731373137314	0.008167483415008168	0.004862986298629863	0.0025877587758775878	0.001225122512251225	0.0007125712571257126	0.0003625362536253625	0.00010001000100010001	3.750375037503751e-05	2.5002500250025003e-05	4.167083375004167e-06	0.0	0.0	0.0	0.0	0.0	0.0	0.0	0.0
0.734030521019585	0.16777412782236267	0.060301883654205995	0.02375982369329286	0.008865233481641649	0.0033889142999708926	0.0011642895754501227	0.000436608590793796	0.0001788016133726974	6.237265582768515e-05	3.326541644143207e-05	4.158177055179009e-06	0.0	0.0	0.0	0.0	0.0	0.0	0.0	0.0	0.0	0.0	0.0	0.0	0.0
0.9478239511086317	0.0444410214565831	0.005661806949035411	0.0009158805358733754	0.0007451937087333372	0.0002955796274864075	0.00011656661365661141	0.0	0.0	0.0	0.0	0.0	0.0	0.0	0.0	0.0	0.0	0.0	0.0	0.0	0.0	0.0	0.0	0.0	0.0
0.6516344935653797	0.09283106621324265	0.06626325265053011	0.05554860972194439	0.04528405681136227	0.03359838634393545	0.023158798426351938	0.014177835567113422	0.008593385343735414	0.004609255184370207	0.002517170100686804	0.0009543575381743015	0.00047509501900380073	0.00023338000933520038	8.335000333400013e-05	3.750750150030006e-05	0.0	0.0	0.0	0.0	0.0	0.0	0.0	0.0	0.0
0.16428348293312786	0.29269217152258575	0.23211779161546953	0.1566861736468334	0.08620280317387592	0.03927359060332799	0.017027302830247622	0.007251598392236083	0.0035778994939292333	0.00040818876647853887	0.000391528000499823	8.746902138825832e-05	0.0	0.0	0.0	0.0	0.0	0.0	0.0	0.0	0.0	0.0	0.0	0.0	0.0
0.7484691199626757	0.12013346774529489	0.06194336368710895	0.034120920777478775	0.018453873647201927	0.009422722841979855	0.004298961084404602	0.001812062084996126	0.0008248006731706504	0.0002999275175166002	0.00014163243882728342	4.1656599655083356e-05	1.666263986203334e-05	2.0828299827541678e-05	0.0	0.0	0.0	0.0	0.0	0.0	0.0	0.0	0.0	0.0	0.0
0.010772710798955223	0.050243489925057595	0.10699809623788278	0.149801500514474	0.16554398856909575	0.15700413662096804	0.12678139228747223	0.09471737255833136	0.06135362902049981	0.03728374387109406	0.02102053313670845	0.010931010493603443	0.004140786749482402	0.0020995538448079784	0.0009081403535082128	0.00027494157491533047	7.914984732411029e-05	3.332625150488854e-05	1.2497344314333203e-05	0.0	0.0	0.0	0.0	0.0	0.0
0.5629634878883503	0.16258915433130605	0.09826047446153077	0.06629205520794687	0.04494086947097248	0.028946238531345224	0.01743277211089944	0.009375013026641043	0.005002230160946756	0.002321868499706119	0.0010462998086646963	0.00046687481502169715	0.00022510035724260398	5.419082674358985e-05	4.168525134122296e-05	2.5011150804733777e-05	1.6674100536489185e-05	0.0	0.0	0.0	0.0	0.0	0.0	0.0	0.0
0.013210133184471116	0.055710851805718144	0.1153293368271518	0.15911315889236513	0.16147523568693942	0.1505063676091367	0.12569831238569756	0.08798423615768841	0.05866448927900418	0.03551447032406694	0.019250717579766957	0.010881383752077752	0.003924296896805989	0.0018663322821327846	0.0008498477356140359	2.0829601363089113e-05	0.0	0.0	0.0	0.0	0.0	0.0	0.0	0.0	0.0
0.7690086862332577	0.15450246839002646	0.05302143437415377	0.015410252671485408	0.004890953402628784	0.002037202907909263	0.0008248797050430146	0.00023329931051721623	7.082300497844064e-05	0.0	0.0	0.0	0.0	0.0	0.0	0.0	0.0	0.0	0.0	0.0	0.0	0.0	0.0	0.0	0.0
0.014932085245300932	0.05925364557742115	0.1233958210148488	0.1642779216669304	0.17508348809513896	0.15212738492800454	0.1174538004780266	0.08024850720787495	0.05137536747253846	0.032233483514744705	0.015985575922116642	0.007624274423911324	0.003522739575439093	0.001478218143358012	0.0007037151161338141	0.000241511696661309	6.245992155033853e-05	0.0	0.0	0.0	0.0	0.0	0.0	0.0	0.0
0.2423746255535974	0.23342540861007996	0.17381395794534646	0.12463492777715283	0.08835893525983143	0.060623862078734776	0.03553855704292541	0.021023160473458573	0.010907378937676286	0.005657838272484491	0.0023456280908753816	0.0010249103203469696	0.00021664770999204236	3.7496719037084256e-05	1.6665208460926337e-05	0.0	0.0	0.0	0.0	0.0	0.0	0.0	0.0	0.0	0.0
0.8563010992857559	0.08101294306883246	0.030828339736804822	0.015385000041671182	0.00825922808304233	0.004067107269954245	0.0021127288789618876	0.0010126096993841	0.0005750622984156617	0.0002250243776409111	0.00012918066123830083	4.583829914907448e-05	3.3336944835690535e-05	8.334236208922634e-06	0.0	4.167118104461317e-06	0.0	0.0	0.0	0.0	0.0	0.0	0.0	0.0	0.0
0.7174533351661856	0.05297776000466544	0.04745837550976202	0.046671082174262586	0.0407518026518039	0.03302466435893911	0.02499343922220417	0.01642068956898814	0.00994322323723356	0.00533609927394059	0.0026992914359980505	0.0012913276931472155	0.0005706835289069952	0.0002707622582405452	0.00010830490329621808	2.0827866018503477e-05	4.165573203700695e-06	4.165573203700695e-06	0.0	0.0	0.0	0.0	0.0	0.0	0.0
0.7526879480781328	0.07897422652497574	0.051938530241238394	0.040482726731180196	0.029068580688431305	0.01909994876131521	0.012901317625690993	0.007265062298742361	0.00362419965590932	0.002041215898155824	0.0010914256435037263	0.0005290498348281421	0.0001499668823134891	3.749172057837228e-05	6.665194769488404e-05	2.916022711651177e-05	1.2497240192790759e-05	0.0	0.0	0.0	0.0	0.0	0.0	0.0	0.0
0.010839724549351575	0.050315985052678064	0.10295238769720425	0.16164187249784415	0.1759184812721054	0.1637831555179697	0.1283020125560837	0.08957561770182842	0.05371954191540682	0.030240415258932774	0.016305411947026158	0.008969226346946172	0.004794974233783114	0.0015413905008685943	0.000891506938340214	0.00020829601363089113	0.0	0.0	0.0	0.0	0.0	0.0	0.0	0.0	0.0
0.16307394957283114	0.1978389546338761	0.168201642027917	0.1469660805851651	0.11138464358163695	0.0841133174212414	0.055388242546934426	0.03481915615927088	0.02021085604555357	0.00956808250961182	0.004727807422032832	0.0025284397402413473	0.0008747485098034315	0.00024576267656382125	5.831656732022877e-05	0.0	0.0	0.0	0.0	0.0	0.0	0.0	0.0	0.0	0.0
0.589475043638742	0.1381358862518174	0.07837893009052696	0.05940284703735643	0.04767142006090677	0.03375701448514616	0.022496344344044093	0.01470594361749549	0.008361141314536387	0.004228479538741621	0.0020829948466707495	0.0008665258562150318	0.0002957852682272464	9.165177325351297e-05	4.1659896933414986e-05	8.331979386682997e-06	0.0	0.0	0.0	0.0	0.0	0.0	0.0	0.0	0.0
0.01539088862721928	0.05057481785992169	0.1168900335778511	0.1547368902832273	0.17450080511947808	0.15967578858020195	0.12012299396264411	0.08730657368611575	0.05423634313484815	0.03475120351839292	0.017408888352604884	0.008583780275196911	0.0036532036265743517	0.0008862555494992448	0.0006366060989360773	0.0006449277472881828	0.0	0.0	0.0	0.0	0.0	0.0	0.0	0.0	0.0
0.4014863852110917	0.23423682238321258	0.1548921642101757	0.09885086185360979	0.057194604046964775	0.028707635939711883	0.013668914980431343	0.005537513531518028	0.002323257556832376	0.0014031143309184777	0.000753601465567491	0.00042051794487467733	0.0004871346490132401	3.7471896077941544e-05	0.0	0.0	0.0	0.0	0.0	0.0	0.0	0.0	0.0	0.0	0.0
0.008395798350840205	0.049770625955725185	0.10540372748446881	0.15560351831867367	0.17034095691267953	0.16208265798892504	0.12868279715501185	0.09334961104328732	0.05783309236211516	0.033058195590851706	0.017554093524610313	0.009312461198078341	0.004937479427169053	0.0022791571701784577	0.0009708292882112991	0.0003249986458389757	8.749963541818576e-05	1.2499947916883679e-05	0.0	0.0	0.0	0.0	0.0	0.0	0.0
0.01067397707719677	0.052999087587439535	0.10971865196252026	0.15072722197456076	0.16702566004091274	0.1562350274765335	0.12617124192264909	0.09227865662873974	0.06172741778912854	0.03522995712910846	0.019010678143344596	0.010207355128466855	0.0045120675935222876	0.0020872999670864876	0.0008499185494723423	0.00038746286814180306	0.00010832295238372989	3.3330139194993816e-05	1.6665069597496908e-05	0.0	0.0	0.0	0.0	0.0	0.0
0.5690040252348053	0.1043477536189611	0.08186727559107615	0.07271257490020251	0.05982848999524972	0.04253164767944797	0.02878084554932371	0.018951105481153068	0.010900635870425775	0.005937846374371838	0.0031585175801921777	0.0013542456643304192	0.00043335861258573415	0.00013750802130124256	5.416982657321677e-05	0.0	0.0	0.0	0.0	0.0	0.0	0.0	0.0	0.0	0.0
0.3264687286824285	0.1544307272515515	0.1270277689965559	0.11211586776034474	0.09198376120992297	0.0706204349200539	0.04717734555679417	0.0314169009866396	0.018938322546295527	0.010548558308237525	0.0053782673077882965	0.002445801374307439	0.0008901385954112107	0.00033692161788929003	0.0001705405720180357	2.911668302746951e-05	2.0797630733906792e-05	0.0	0.0	0.0	0.0	0.0	0.0	0.0	0.0
0.01541294954436171	0.05731833845153817	0.1237994441504544	0.16632568449913124	0.17721350206047676	0.16058385036230224	0.11990766397353256	0.07721475209693617	0.04914310000708354	0.028800840024500715	0.013508727337880689	0.006766864033534312	0.002583408682753247	0.0007583554520340177	0.00048334743096673655	0.00017500510431554253	4.166788197989108e-06	0.0	0.0	0.0	0.0	0.0	0.0	0.0	0.0
0.02486614862190371	0.11477260890398117	0.17690048123997418	0.18720443324097413	0.16934230536863815	0.12828482739942917	0.0908981062894523	0.05386971104768651	0.029007729005645716	0.014162204954063458	0.005766546530280619	0.003037436720068332	0.0012249744796983396	0.0006124872398491698	4.999895835503427e-05	0.0	0.0	0.0	0.0	0.0	0.0	0.0	0.0	0.0	0.0
0.7383776891633437	0.11677521240379847	0.06055227071015163	0.03723472963569467	0.021650811905446453	0.01267130850740236	0.006483576467450862	0.003158451775274906	0.0018125679712989236	0.0007333608343646221	0.00044585005271031	9.583692721810401e-05	8.333645845052522e-06	0.0	0.0	0.0	0.0	0.0	0.0	0.0	0.0	0.0	0.0	0.0	0.0
0.08844778880527987	0.09886419506179012	0.12950092914343808	0.15180870478238043	0.1495545944684716	0.12762180945476362	0.09711007224819379	0.06538586535336617	0.04258226877661392	0.024361890952726183	0.013574660633484163	0.006458171879036357	0.002908260626817663	0.0012666350007916468	0.00043748906277343066	7.499812504687383e-05	2.499937501562461e-05	1.6666250010416408e-05	0.0	0.0	0.0	0.0	0.0	0.0	0.0
0.37584085623546476	0.15033300824393375	0.11511498995557111	0.10047763134862087	0.08452324389207032	0.0657764218493419	0.045295789675494094	0.02902464844498904	0.015833520884910017	0.009565130410862988	0.004755474422132753	0.0020380604666283227	0.0008335625630381689	0.0003125859611393133	0.00017504813823801546	3.75103153367176e-05	5.001375378229013e-05	1.2503438445572532e-05	0.0	0.0	0.0	0.0	0.0	0.0	0.0
0.18653529147310055	0.3910243601911517	0.24925071182376743	0.11849992507118237	0.035353913781907186	0.015626821186539453	0.003409261201858235	0.0002997152704930316	0.0	0.0	0.0	0.0	0.0	0.0	0.0	0.0	0.0	0.0	0.0	0.0	0.0	0.0	0.0	0.0	0.0
0.7812216157660098	0.10537477605099788	0.051614516061830755	0.03010707887171368	0.01707845506437232	0.008237156785133953	0.0037748427148868798	0.001399941669097121	0.0007583017374276072	0.0002791550352068664	0.00010416232656972627	2.9165451439523353e-05	2.0832465313945252e-05	0.0	0.0	0.0	0.0	0.0	0.0	0.0	0.0	0.0	0.0	0.0	0.0
0.2821596478943683	0.11120002667466906	0.1112542095962122	0.1166058150778567	0.10873261978593578	0.0918358840985629	0.06888316494948485	0.04561368410523157	0.02872528425194225	0.016871728185122205	0.00917358540895602	0.004768097095795405	0.0023465372945216897	0.0009627888366509953	0.00047931045980460806	0.00017505251575472642	9.169417491914241e-05	9.169417491914241e-05	2.9175419292454402e-05	0.0	0.0	0.0	0.0	0.0	0.0
0.817456945034619	0.11505486539855525	0.041488572833087545	0.016043025803817664	0.006119762374917723	0.0022829338199148483	0.0009248381533231685	0.0003416068854617109	0.00012081219119987335	5.415718915856392e-05	8.33187525516368e-05	2.916156339307288e-05	0.0	0.0	0.0	0.0	0.0	0.0	0.0	0.0	0.0	0.0	0.0	0.0	0.0
0.011281496431618151	0.055704209234098336	0.1143047377291359	0.15387528349389318	0.16548136742889244	0.15212334325128482	0.12482886331953143	0.09393479120284638	0.059511870331453776	0.03187199600507688	0.01814777054160338	0.009700172697197312	0.00602151432554462	0.0022887580366617423	0.0007490480847256612	0.0001706165081875117	4.161378248475895e-06	0.0	0.0	0.0	0.0	0.0	0.0	0.0	0.0
0.18150422422555865	0.348715235540151	0.24390111812834314	0.11909483261402076	0.059168319141490726	0.028840545899918347	0.013743313725816934	0.003932612354401693	0.0009539917681758344	0.00013747479628734732	8.331805835596807e-06	0.0	0.0	0.0	0.0	0.0	0.0	0.0	0.0	0.0	0.0	0.0	0.0	0.0	0.0
0.5991976781037848	0.053018298276926154	0.05790979299761472	0.0633016963853814	0.06272205634601591	0.05351036679955297	0.04172157261763774	0.02902787276275625	0.01842754916515154	0.01051275208086604	0.005800570465880469	0.00272722723557572	0.0012426815232439827	0.0005379393171089723	0.00023769411686210405	7.506130006171707e-05	2.085036112825474e-05	8.340144451301897e-06	0.0	0.0	0.0	0.0	0.0	0.0	0.0
0.32788477572119396	0.28628897782224444	0.16616641654160413	0.10020843755210938	0.05554860763715191	0.03163248290812073	0.01872602968150742	0.008483408370852093	0.003726863431715858	0.0009838252459563115	0.0002334500583625146	7.920626980156745e-05	3.751875937968984e-05	0.0	0.0	0.0	0.0	0.0	0.0	0.0	0.0	0.0	0.0	0.0	0.0
0.6689610919909	0.19123590636744695	0.08512845726285614	0.032933058891175905	0.014566545278789344	0.005316622361480321	0.0016624861459487838	0.00019583170140248833	0.0	0.0	0.0	0.0	0.0	0.0	0.0	0.0	0.0	0.0	0.0	0.0	0.0	0.0	0.0	0.0	0.0
0.012558954430716088	0.049791583632257205	0.11602813205792481	0.1634117178158629	0.18065381294008237	0.1614977746778265	0.10972582037996546	0.08060980470306896	0.05914540985784509	0.02514281918426996	0.016212468446924404	0.008880530091669989	0.007809386209645277	0.005301747043975023	0.002142287764049422	0.0005853925866879235	0.0004649926929719676	3.736548425667596e-05	0.0	0.0	0.0	0.0	0.0	0.0	0.0
0.7823462514215729	0.08594423684966944	0.04958113067639793	0.03223898254954156	0.021557918942224776	0.012905590895268089	0.007369267364018479	0.004149118312358624	0.0021245485334366447	0.0010331137966515449	0.0004707333025065507	0.0001707970389625538	6.665250300977709e-05	3.749203294299961e-05	4.165781438111068e-06	0.0	0.0	0.0	0.0	0.0	0.0	0.0	0.0	0.0	0.0
0.04543919693514701	0.09984533998107395	0.14106160971481693	0.16183024082774375	0.15842021669077586	0.13386220667747759	0.10164206419016096	0.06918430388400916	0.041616468165465374	0.023090615763649475	0.012793843614125337	0.0060738449481201095	0.0030515130418832673	0.0015299252546054085	0.0004043671653861706	0.00012089327624947369	2.501240198264973e-05	8.33746732754991e-06	0.0	0.0	0.0	0.0	0.0	0.0	0.0
0.5731684451314786	0.28584047566468473	0.09825375727601135	0.032045699809584126	0.008883296319598668	0.0016499931250286456	0.00015833267361385994	0.0	0.0	0.0	0.0	0.0	0.0	0.0	0.0	0.0	0.0	0.0	0.0	0.0	0.0	0.0	0.0	0.0	0.0
0.013499381278358076	0.06927182504135228	0.1289399235868356	0.16473828282870367	0.19996583489923378	0.14821820666552782	0.11946119136206257	0.08196291003329013	0.04043564669952627	0.0205407252167609	0.010212031948535693	0.002424888859260617	0.00032915158055255803	0.0	0.0	0.0	0.0	0.0	0.0	0.0	0.0	0.0	0.0	0.0	0.0
0.6497794328988641	0.19358668349558242	0.07899176466177628	0.03968958148486022	0.020927839775392292	0.01000154126208537	0.004144745337682192	0.0016745604278876796	0.0007414720302587238	0.00024576881901834104	0.00021244423338873545	4.165573203700695e-06	0.0	0.0	0.0	0.0	0.0	0.0	0.0	0.0	0.0	0.0	0.0	0.0	0.0
0.4676021289256749	0.22818537799250133	0.12351181187554357	0.07521149852897728	0.045483107166190195	0.027381413097303887	0.015588263444148992	0.008630554827326484	0.004706440457910441	0.0021347515074341783	0.000977907610617996	0.00037867911730313887	0.00013732319638465475	4.993570777623809e-05	2.0806544906765872e-05	0.0	0.0	0.0	0.0	0.0	0.0	0.0	0.0	0.0	0.0
0.33036531580261297	0.2953482566364317	0.1855995672796871	0.10034118332362486	0.05062827660813847	0.021727552633768826	0.010339519014729133	0.0037238911541982193	0.0016185404010984439	0.00030789714571024385	0.0	0.0	0.0	0.0	0.0	0.0	0.0	0.0	0.0	0.0	0.0	0.0	0.0	0.0	0.0
0.9106837998317774	0.05270280398737498	0.019807793202808153	0.00913148843677912	0.00457615403192898	0.00158645558340759	0.0007828179781643751	0.00038308113825065166	0.0001499013149676463	0.00010826206080996678	4.996710498921543e-05	3.331140332614362e-05	4.163925415767953e-06	0.0	0.0	0.0	0.0	0.0	0.0	0.0	0.0	0.0	0.0	0.0	0.0
0.3772653212599541	0.12060322447567892	0.10960633727398876	0.1033265687961763	0.09100872166915996	0.07201523479333437	0.052029986207011505	0.033319859819899406	0.019901907266113003	0.011330252482529576	0.00556720019001821	0.002504406672306096	0.0009334227863503586	0.00044587606312271593	0.00011251078228330215	2.9169462073448705e-05	0.0	0.0	0.0	0.0	0.0	0.0	0.0	0.0	0.0
0.26733683833393046	0.22069005740757713	0.15724177005307494	0.11985602279639057	0.08671960272956782	0.06478140961014506	0.03846057707529641	0.02262141827543972	0.012310550829452004	0.0059740541080995505	0.002391288046059374	0.0010748298186120532	0.0004499287612794641	7.91541339287946e-05	1.249802114665178e-05	0.0	0.0	0.0	0.0	0.0	0.0	0.0	0.0	0.0	0.0
0.46280055162759304	0.07309482245007645	0.07901940279230221	0.08589808221917614	0.08495648224917401	0.07079081898365533	0.0549002778969823	0.037668165171633676	0.023819146143814814	0.013578204877154535	0.0068745130553252475	0.003674739705937496	0.0017457096788977447	0.0007374477641167084	0.00027081415066432794	0.000133323889557823	3.333097238945575e-05	4.166371548681968e-06	0.0	0.0	0.0	0.0	0.0	0.0	0.0
0.852733113618962	0.08292553014414594	0.031683811045640664	0.015983388261926162	0.008896767535537135	0.004465028795898665	0.001880888178701022	0.0009154765471553647	0.0002996105063417557	0.00013316022504078031	5.4096341422817005e-05	2.9128799227670695e-05	0.0	0.0	0.0	0.0	0.0	0.0	0.0	0.0	0.0	0.0	0.0	0.0	0.0
0.29405683892858037	0.1799829933390578	0.15385609363667435	0.11866314306436687	0.08806782656540478	0.06415429376505798	0.04365459805090327	0.027931773277867163	0.01543521212474886	0.007152801513926288	0.003880686602252549	0.0017756954807299525	0.0008253232516068794	0.00022508815952914892	0.00020007836402591016	0.00010420748126349486	1.667319700215918e-05	1.667319700215918e-05	0.0	0.0	0.0	0.0	0.0	0.0	0.0
0.8402089991291702	0.1125578643422319	0.0318623672401365	0.011724951146036892	0.002862488072966363	0.0007333302777905092	4.9999791667534716e-05	0.0	0.0	0.0	0.0	0.0	0.0	0.0	0.0	0.0	0.0	0.0	0.0	0.0	0.0	0.0	0.0	0.0	0.0
0.9462306009790646	0.029734402666388916	0.011677950213519426	0.005499427143005937	0.0031288407457556503	0.0018456410790542652	0.0009499010519737527	0.00040829080304134984	0.000245807728361629	0.00013331944589105302	6.665972294552651e-05	3.3329861472763255e-05	3.749609415685866e-05	8.332465368190814e-06	0.0	0.0	0.0	0.0	0.0	0.0	0.0	0.0	0.0	0.0	0.0
0.0150586747534246	0.05934864991909082	0.13426763674483033	0.16978031806250599	0.17585370622272695	0.14819899081920024	0.11686696368030683	0.07988169372652282	0.04760953937926645	0.02590341648883287	0.016335750209032707	0.007034314643105249	0.0023752771503329963	0.0011148411143419319	0.00035358766686217983	1.6639419617043757e-05	0.0	0.0	0.0	0.0	0.0	0.0	0.0	0.0	0.0
0.024752701864775673	0.09490339038772852	0.16101324610794143	0.1919749310228592	0.17653570373329672	0.14513705955546677	0.09430413197002044	0.053737666304614705	0.030008697570090347	0.013949404278871563	0.008248126277065464	0.003429089834662938	0.0013608159902121124	0.00048273594759818057	0.00016229915479594004	0.0	0.0	0.0	0.0	0.0	0.0	0.0	0.0	0.0	0.0
0.989379646404698	0.006655421586389288	0.002103246496324525	0.0008288040648882781	0.0005497594802274005	0.0002165719164532184	0.00014993440369838197	7.913204639636826e-05	2.9153911830240935e-05	8.329689094354553e-06	0.0	0.0	0.0	0.0	0.0	0.0	0.0	0.0	0.0	0.0	0.0	0.0	0.0	0.0	0.0
0.5345127876065634	0.0450628755239627	0.06074217285144043	0.07398811656763807	0.07555896299135827	0.06721722681022342	0.052712939274493956	0.037029475245627046	0.02480437336977808	0.014200118334319453	0.0074917290977424816	0.0037791981599846667	0.0017791814931791099	0.0006833390278252318	0.0002625021875182293	0.00010416753472945607	5.416711805931716e-05	0.0	1.250010416753473e-05	4.166701389178243e-06	0.0	0.0	0.0	0.0	0.0
0.011611338866113388	0.05354047928540479	0.1105681098556811	0.1533763290337633	0.16611672166116723	0.15748841782488418	0.1282788387827884	0.09184081591840816	0.058173349331733494	0.035392294103922944	0.019023097690230976	0.009094923840949239	0.0035079825350798253	0.0013748625137486252	0.00042079125420791254	0.00013332000133320002	5.8327500583275006e-05	0.0	0.0	0.0	0.0	0.0	0.0	0.0	0.0
0.5881098551424835	0.10166265441611343	0.08048796741330623	0.0679764096327333	0.05538155253271581	0.041345617206307424	0.02812601521045573	0.01761364109655224	0.009604411531957784	0.004964639438895784	0.002490649651392348	0.0012328299277794901	0.0006622295895842531	0.00022074319652808436	6.247448958342011e-05	5.414455763896409e-05	4.164965972228007e-06	0.0	0.0	0.0	0.0	0.0	0.0	0.0	0.0
0.014813119120952302	0.05216015982685424	0.13042953467077334	0.16204944643303087	0.17321235328394238	0.16924581703154915	0.1342337467743278	0.0746191625738783	0.04259135936069258	0.025201864646632814	0.012715391659036044	0.005839507200532756	0.001735619745275951	0.0010405394156330643	0.00011237825688837093	0.0	0.0	0.0	0.0	0.0	0.0	0.0	0.0	0.0	0.0
0.6667597113670072	0.12140250304131185	0.07308730648091057	0.05386038295532188	0.038083056976686055	0.02237655606845868	0.01333594413985035	0.00678670821737464	0.002966320595930475	0.001033212791840952	0.000258303197960238	3.7495625510357126e-05	1.2498541836785708e-05	0.0	0.0	0.0	0.0	0.0	0.0	0.0	0.0	0.0	0.0	0.0	0.0
0.23739748678626021	0.12272430036944325	0.11877163242270639	0.1219954100736804	0.11417337592829385	0.09669666917960273	0.07298899167399028	0.04925632364395167	0.03013440737053867	0.017018547134211612	0.009725479089178686	0.005060581196296404	0.0023699347330803735	0.001128738686581338	0.0003998483908184813	0.00012495262213077542	3.3320699234873446e-05	0.0	0.0	0.0	0.0	0.0	0.0	0.0	0.0
0.2922392684023787	0.28522229440474406	0.16209001715723018	0.10466743291189845	0.065093365315743	0.03986140955807639	0.02514866823247214	0.013580030982959372	0.006708810154415072	0.0033231722552596074	0.0012826278879949362	0.0006454783202571919	0.00011660253527226692	2.0821881298619093e-05	0.0	0.0	0.0	0.0	0.0	0.0	0.0	0.0	0.0	0.0	0.0
0.011947083163354508	0.05630114975065147	0.10930956682457353	0.14089232639264693	0.15140742467509763	0.15119928733775695	0.13037722811019622	0.09175110104651453	0.0655549357688177	0.03955025684147428	0.0245726940464396	0.015768484676929224	0.007293132300417107	0.0021230008408748427	0.001078151407424675	0.000428762914921782	0.000428762914921782	1.665098698725367e-05	0.0	0.0	0.0	0.0	0.0	0.0	0.0
0.9189401921547233	0.050341705570987716	0.014401192741932125	0.0067091733682049315	0.003814775173976237	0.0024362920052140814	0.0014909274151566514	0.0009411999883391152	0.00041229557011315224	0.0002915221202820268	0.00015825486529595742	5.830442405640536e-05	4.164601718314669e-06	0.0	0.0	0.0	0.0	0.0	0.0	0.0	0.0	0.0	0.0	0.0	0.0
0.3208661909084096	0.34872469585057747	0.1759236899299686	0.08206413576597357	0.04135266344128105	0.017982496315232868	0.007665148348308338	0.0026438724612579006	0.0018028295680703479	0.0006786633247008469	0.0002623054567862169	3.33086294331704e-05	0.0	0.0	0.0	0.0	0.0	0.0	0.0	0.0	0.0	0.0	0.0	0.0	0.0
0.33933165163965134	0.0760799886777059	0.09534037646627871	0.10806130689244653	0.10510169251646312	0.09099877619321162	0.0695030678421872	0.04850270985788856	0.03030794974899473	0.017682759309673068	0.009882031685773039	0.004974316707876487	0.0022561336030703398	0.0012571076533712962	0.0004620495017358076	0.00014985389245485652	7.492694622742826e-05	2.081304061873007e-05	8.32521624749203e-06	4.162608123746015e-06	0.0	0.0	0.0	0.0	0.0
0.011177303782702883	0.05221213131144809	0.10831111481419764	0.14475087485419097	0.16564739210131646	0.1543409431761373	0.12493751041493084	0.09455090818196968	0.06652641226462257	0.0378770204965839	0.020513247792034662	0.010706548908515247	0.0045950674887518745	0.002316280619896684	0.0010664889185135812	0.00039160139976670557	7.915347442092985e-05	0.0	0.0	0.0	0.0	0.0	0.0	0.0	0.0
0.7530801441636633	0.1961375804670736	0.04363242432449324	0.006570696443824087	0.0005791546009458136	0.0	0.0	0.0	0.0	0.0	0.0	0.0	0.0	0.0	0.0	0.0	0.0	0.0	0.0	0.0	0.0	0.0	0.0	0.0	0.0
0.9293672246263031	0.014831258512042849	0.016505553912728392	0.014839588339906956	0.010491418194843003	0.006438956938954857	0.003448548735740376	0.0019200253226767069	0.0009704249461684874	0.0006622213151965215	0.0002748843195155372	0.0001457719876218758	7.08035368449111e-05	2.4989483592321563e-05	8.329827864107188e-06	0.0	0.0	0.0	0.0	0.0	0.0	0.0	0.0	0.0	0.0
0.06892200306523623	0.13842706736856134	0.16049177050709668	0.16117894982341574	0.14484490571066835	0.11468398080895582	0.08376507629772773	0.0552450523089225	0.034254847737722395	0.01935763310455121	0.010078629972679417	0.005005997201306057	0.002348903844872393	0.0009620510428466715	0.00028320117278603316	0.00010411807823015926	3.748250816285733e-05	8.329446258412741e-06	0.0	0.0	0.0	0.0	0.0	0.0	0.0
0.5392606426439446	0.17809858098080739	0.10861082856714079	0.07413166363742475	0.04561788197628854	0.02697136949525604	0.014252722149038702	0.007270180587283854	0.003693451835053609	0.0016466292041153224	0.0003251571592936586	0.00012089176435277051	0.0	0.0	0.0	0.0	0.0	0.0	0.0	0.0	0.0	0.0	0.0	0.0	0.0
0.34520689497127094	0.3109403710817872	0.17631593201694992	0.09067878883837983	0.04242482322990321	0.020541581076745512	0.008141632743196903	0.0035624851563118487	0.0014749938541922742	0.0005791642534822771	0.00013333277778009259	0.0	0.0	0.0	0.0	0.0	0.0	0.0	0.0	0.0	0.0	0.0	0.0	0.0	0.0
0.008511648835116488	0.05049078425490784	0.12099206745992068	0.16611255541112555	0.17124537546245375	0.16353364663533645	0.1304119588041196	0.08619971336199714	0.049374229243742296	0.027918041529180416	0.014165250141652501	0.0067909875679098754	0.0028538812785388126	0.0011915475119154751	0.00017914875179148753	2.9163750291637503e-05	0.0	0.0	0.0	0.0	0.0	0.0	0.0	0.0	0.0
0.5248180261409042	0.06283150074789486	0.06941880861808197	0.07694775569045903	0.07406867299703758	0.0640856308357673	0.04823609311395084	0.0333990258617457	0.02144520784810443	0.012182977996475103	0.006549808963905219	0.003229072485385843	0.0016207860604065714	0.0007166457644985355	0.00030415779539763425	9.999708341840029e-05	3.749890628190011e-05	8.333090284866692e-06	0.0	0.0	0.0	0.0	0.0	0.0	0.0
0.01911607916305724	0.08804641167455188	0.1865337842340241	0.21180115945891917	0.18190677683747583	0.13596571599920038	0.07599786766175784	0.04877723728926501	0.02730808955820617	0.015138768574665156	0.005434963683614314	0.002644599187046045	0.0007496501632571467	0.0005788965149596854	0.0	0.0	0.0	0.0	0.0	0.0	0.0	0.0	0.0	0.0	0.0
0.43417790610950696	0.3164502110390287	0.14481485648096065	0.06270754948896472	0.02556218047274409	0.011570688699724586	0.0035457890109706963	0.00037499531255859303	0.00040832822923046795	0.00018333104169531214	0.00020416411461523398	0.0	0.0	0.0	0.0	0.0	0.0	0.0	0.0	0.0	0.0	0.0	0.0	0.0	0.0
0.012378949122185892	0.06515609055126309	0.12832538475956431	0.17775371222691963	0.180473582272945	0.17107691026094926	0.11784159776745735	0.06899223191786243	0.0420642689047629	0.02323343815731928	0.009384176437511715	0.002349168002998938	0.0008330382989357936	0.00013745131932440594	0.0	0.0	0.0	0.0	0.0	0.0	0.0	0.0	0.0	0.0	0.0
0.04394567381842218	0.11862130893338932	0.16520679950279987	0.19032039476692705	0.16610059572557545	0.12987898414862792	0.08935052193542219	0.045712480305304164	0.028127559271161146	0.014188495387595772	0.006518476638661052	0.0016587195018021427	0.0002785318461672771	9.145821814447905e-05	0.0	0.0	0.0	0.0	0.0	0.0	0.0	0.0	0.0	0.0	0.0
0.2867045473480746	0.20690933631046607	0.1628105577124956	0.12241097762151534	0.08581474013963641	0.05699598420342259	0.034667488710779334	0.020712179027877295	0.011564161098428673	0.006211154249912519	0.003170146468265209	0.0013122156866012364	0.00044157099295152717	2.4994584506690216e-05	3.332611267558696e-05	8.748104577341576e-05	8.33152816889674e-05	4.5823404928932065e-05	0.0	0.0	0.0	0.0	0.0	0.0	0.0
0.34839171788849466	0.2789923875201972	0.16620858527809704	0.0967717755234621	0.05838039078506821	0.029529592057701597	0.014508686888877784	0.005555277930471574	0.0013409291556310695	0.00032065697199873405	0.0	0.0	0.0	0.0	0.0	0.0	0.0	0.0	0.0	0.0	0.0	0.0	0.0	0.0	0.0
0.46700311205045847	0.15122152140990863	0.10526469070878197	0.08050142288938075	0.06660536870309042	0.048690276090465806	0.03413270315698381	0.0209397726705387	0.0124398808434156	0.007010434522125514	0.0032327048211819136	0.0015601857245086455	0.0007904941004177137	0.00032035813543244187	0.0001705803058796119	8.737040057248414e-05	2.9123466857494716e-05	0.0	0.0	0.0	0.0	0.0	0.0	0.0	0.0
0.5062167702795046	0.09770996183269721	0.0835138918981983	0.07717211953532559	0.07168036133935565	0.058217636960616014	0.041996533275554596	0.027000450007500124	0.016712778546309107	0.009604326738778979	0.005391756529275488	0.0026208770146169103	0.0012041867364456075	0.0006458440974016234	0.00023750395839930666	7.500125002083368e-05	0.0	0.0	0.0	0.0	0.0	0.0	0.0	0.0	0.0
0.7287594635022354	0.1622576572597614	0.06564555981016745	0.02877904675397186	0.009833292361281828	0.0035666518056174765	0.0008333298611255787	0.00014166607639134836	6.666638889004629e-05	8.333298611255787e-05	3.3333194445023147e-05	0.0	0.0	0.0	0.0	0.0	0.0	0.0	0.0	0.0	0.0	0.0	0.0	0.0	0.0
0.7945948648716218	0.03267165012458645	0.03177996116569581	0.0330216588748052	0.030979941165195795	0.02617982116219572	0.01942548563714093	0.013183662924906456	0.008516879588656384	0.004841787711359451	0.0025042292723984768	0.0012666983341250199	0.0006083485420468845	0.0002458394793203163	0.00012500312507812694	5.000125003125078e-05	4.166770835937565e-06	0.0	0.0	0.0	0.0	0.0	0.0	0.0	0.0
0.803621030920976	0.09004757073235642	0.0462650321850934	0.02665042164967316	0.015152775236606178	0.009306232431263618	0.004673907619633739	0.002565659253838093	0.0011851100281099782	0.0004615691688428336	7.069077360656011e-05	0.0	0.0	0.0	0.0	0.0	0.0	0.0	0.0	0.0	0.0	0.0	0.0	0.0	0.0
0.04997312600777471	0.1389447895703911	0.214766946239516	0.21101708685924278	0.15812740355569999	0.10735847405722286	0.06058106154352545	0.03188630426359011	0.017107691794891026	0.007274727197730085	0.0019624264090096623	0.0007666379177447512	0.00023332458366144603	0.0	0.0	0.0	0.0	0.0	0.0	0.0	0.0	0.0	0.0	0.0	0.0
0.6632556550433946	0.20244826192569385	0.08051015178723954	0.0323740557567071	0.014299582928831243	0.004799860004083214	0.001433291528997071	0.0006208152262225685	0.0001833279862670672	7.499781256380022e-05	0.0	0.0	0.0	0.0	0.0	0.0	0.0	0.0	0.0	0.0	0.0	0.0	0.0	0.0	0.0
0.9593803514064173	0.016895340552567216	0.007749773964926023	0.005733166115988284	0.004316540767560946	0.002904081964276042	0.0017041169632552385	0.0007458115804955689	0.0003458232468219677	0.00012916289941543373	6.249817713650018e-05	2.0832725712166728e-05	8.333090284866692e-06	0.0	0.0	4.166545142433346e-06	0.0	0.0	0.0	0.0	0.0	0.0	0.0	0.0	0.0
0.024129489933556476	0.08004029907911608	0.14087608865797405	0.16825281843766132	0.18619590015153786	0.14876105310486087	0.11456511964829895	0.07161412799120748	0.03709763367804033	0.015761602637757905	0.007822517526768913	0.0039924397595377265	0.000578674793092538	0.0003122346005894989	0.0	0.0	0.0	0.0	0.0	0.0	0.0	0.0	0.0	0.0	0.0
0.6222236102435977	0.22422236102435977	0.08221111805121799	0.0390630855715178	0.01846762440141578	0.008303143868415573	0.003514470122839892	0.0012825317509889652	0.0003456173225067666	0.00024984384759525296	0.00011659379554445139	0.0	0.0	0.0	0.0	0.0	0.0	0.0	0.0	0.0	0.0	0.0	0.0	0.0	0.0
0.3036539653615899	0.13645270396764975	0.12681751806597358	0.11815167513281663	0.1088867532834933	0.07857502423357421	0.05455778407365342	0.03398940795194056	0.020177310718104247	0.010513002924669987	0.0044847713307456455	0.002279828097633222	0.0010816702653004338	0.00028705864732973054	6.656432401848824e-05	2.496162150693309e-05	0.0	0.0	0.0	0.0	0.0	0.0	0.0	0.0	0.0
0.3016711594788616	0.33376108794106985	0.1967810076954165	0.09167836742176465	0.04507672501072858	0.019861424172857304	0.0076620849703974364	0.001824901151187644	0.0008832854887026953	0.00042081053942911426	0.00037081324761575413	8.332881968893352e-06	0.0	0.0	0.0	0.0	0.0	0.0	0.0	0.0	0.0	0.0	0.0	0.0	0.0
0.15058363813602393	0.158440465577431	0.1442181915132933	0.1368779317297518	0.12142672654407906	0.10056405855544354	0.07603959241145447	0.05024453646384443	0.030015080442915107	0.016109412362630495	0.008102613665714072	0.003845096356531665	0.0019537921898302823	0.0008789981920131974	0.0005040700532397957	0.0001499712555093607	4.165868208593353e-05	4.165868208593353e-06	0.0	0.0	0.0	0.0	0.0	0.0	0.0
0.4104143872800869	0.35526397896654865	0.1396835830084991	0.059243943938530406	0.022639248852853202	0.009023250783138294	0.0029952699695064877	0.00038688903772792133	0.00014560340129545426	0.00020384476181363597	0.0	0.0	0.0	0.0	0.0	0.0	0.0	0.0	0.0	0.0	0.0	0.0	0.0	0.0	0.0
0.04672636052364886	0.12529454205747792	0.16791712368472636	0.1837483682891329	0.161119197260811	0.122654611121074	0.08167520925518916	0.05262345743372022	0.029368710354117752	0.01687804186354935	0.007586152248528853	0.0027858986817027344	0.0011552304413647567	0.0003294700536744252	0.00013345622427318488	4.1705070085370275e-06	0.0	0.0	0.0	0.0	0.0	0.0	0.0	0.0	0.0
0.6306902196323771	0.08928162343856083	0.06730589004635897	0.059729343602004305	0.04932877379906116	0.03784107995984722	0.027298892466355387	0.01715240146116135	0.010496370005373143	0.0055605769671322	0.0030072933110632575	0.0013203767030568595	0.0006581057384321255	0.00019160040485998592	0.0001166263333930349	1.6660904770433558e-05	4.1652261926083896e-06	0.0	0.0	0.0	0.0	0.0	0.0	0.0	0.0
0.1233321673079806	0.3325920743591025	0.2955874269151966	0.17988023253877033	0.05322905735178985	0.014462878750020822	0.0009161627771392401	0.0	0.0	0.0	0.0	0.0	0.0	0.0	0.0	0.0	0.0	0.0	0.0	0.0	0.0	0.0	0.0	0.0	0.0
0.012996910058550642	0.05805925025194267	0.11875452872146385	0.1646913806458061	0.1748648671158603	0.15561311601022762	0.11916263419590728	0.08370743001823981	0.05191684642741136	0.02938775850150333	0.01599523599323711	0.007999700167406532	0.0037937151756935713	0.0017573521450523458	0.0008578543646464058	0.00034564035080413436	8.328683151906851e-05	1.2493024727860278e-05	0.0	0.0	0.0	0.0	0.0	0.0	0.0
0.5826211894052974	0.14227469598534068	0.09112943528235883	0.06542978510744628	0.04526486756621689	0.030413959686823255	0.019094619356988172	0.011398467432950192	0.006438447442945194	0.0033316674995835416	0.0014992503748125937	0.0006746626686656671	0.00027069798434116275	0.00011244377811094453	4.164584374479427e-05	4.164584374479427e-06	0.0	0.0	0.0	0.0	0.0	0.0	0.0	0.0	0.0
0.31177761765330647	0.08279777251125615	0.09737557842651327	0.11202002574024016	0.11007492992240442	0.09473907809955393	0.07233090786410153	0.05068078353624251	0.03156719743763823	0.01838469580284142	0.009867092060926898	0.004731539291352029	0.0020700484399665126	0.000924649403767738	0.0004414992648620731	0.00017493367098308558	2.4990524426155083e-05	1.6660349617436723e-05	0.0	0.0	0.0	0.0	0.0	0.0	0.0
0.520040943191322	0.0963662917701689	0.08256460827268831	0.07775461547103395	0.067772632139573	0.05443696870592053	0.04034402266854739	0.02588491800959502	0.017092950198266572	0.008895990147004365	0.004764222973956968	0.002325939425713489	0.0009778099553536135	0.00045769827697403185	0.00023717092534108924	3.744804084332988e-05	3.744804084332988e-05	8.321786854073306e-06	0.0	0.0	0.0	0.0	0.0	0.0	0.0
0.9630327172119535	0.0202628377139619	0.007737628960482675	0.00444590743179053	0.002300038333972233	0.0010750179169652827	0.0005250087501458357	0.00028750479174652913	0.0001750029167152786	9.166819446990783e-05	2.5000416673611228e-05	2.5000416673611228e-05	1.2500208336805614e-05	0.0	0.0	4.166736112268538e-06	0.0	0.0	0.0	0.0	0.0	0.0	0.0	0.0	0.0
0.4189155463862638	0.12510814588047384	0.10921070145081858	0.0940037268734194	0.07907127645414615	0.06348163183814721	0.04784623319579396	0.028375815253560494	0.016812524956741647	0.009533475309463597	0.004338313589777719	0.002058931185944363	0.0009150805270863836	0.0002953214428324238	3.327565553041395e-05	0.0	0.0	0.0	0.0	0.0	0.0	0.0	0.0	0.0	0.0
0.5625713452485106	0.12831312752572596	0.08484356122151397	0.06794150731158605	0.053255843019622544	0.039340915718868476	0.026729992084322793	0.016831229429654627	0.0100029163021289	0.005353497479481732	0.002620505770112069	0.0011790192892555096	0.0006415864683581219	0.0002249718785151856	7.499062617172853e-05	6.249218847644044e-05	4.166145898429363e-06	8.332291796858726e-06	0.0	0.0	0.0	0.0	0.0	0.0	0.0
0.3606938914610122	0.20805106934758577	0.1295352722617969	0.09698936886465459	0.07110143216936671	0.05075348899066555	0.0337345291628916	0.022222314578536576	0.012759024828147988	0.007156690799371607	0.0036822462533352175	0.001766314512040031	0.0008228947609033556	0.0004862559950792556	0.00021611377559078025	2.493620487585926e-05	4.156034145976544e-06	0.0	0.0	0.0	0.0	0.0	0.0	0.0	0.0
0.012192479498633241	0.06045403026868458	0.11449513300886725	0.15268517901193412	0.1672694846323088	0.16035235682378826	0.12744599639975998	0.09003100206680445	0.05481615441029402	0.03132708847256484	0.016009400626708446	0.006929628641909461	0.003462730848723248	0.0016876125075005	0.0005333688912594173	0.00020834722314820987	7.917194479631976e-05	2.0834722314820987e-05	0.0	0.0	0.0	0.0	0.0	0.0	0.0
0.9961716435300776	0.002767235926628716	0.0004119644462199141	0.0001872565664635973	0.0001414827391058291	0.00012483771097573156	9.570891174806085e-05	4.577382735776824e-05	4.1612570325243847e-05	8.32251406504877e-06	4.161257032524385e-06	0.0	0.0	0.0	0.0	0.0	0.0	0.0	0.0	0.0	0.0	0.0	0.0	0.0	0.0
0.30963944750828903	0.0650627301354571	0.08832619670437694	0.10888218730735268	0.1138806044752495	0.10077225545244006	0.07882087339009314	0.05587813858944667	0.03596361152301771	0.02097669071460704	0.011433879271564005	0.00580232926240024	0.0028032789616621403	0.001062163648178077	0.0004123694163514887	0.00020826738199570136	5.414951931888236e-05	1.2496042919742081e-05	8.330695279828055e-06	0.0	0.0	0.0	0.0	0.0	0.0
0.010241611969675487	0.05413959617357364	0.11395461331242755	0.15628466343627767	0.17577958850070474	0.1585656739197518	0.12328298708122398	0.08642819612520121	0.055882671826393004	0.03188827635672168	0.0173014853673386	0.00820246365812365	0.00445359999332794	0.0022810104834741418	0.0007297565532138479	0.00035862322043651954	0.0001876516851121323	3.753033702242646e-05	0.0	0.0	0.0	0.0	0.0	0.0	0.0
0.21231817935609137	0.3239126177589447	0.22728049232717926	0.12446094423819702	0.0619408924055116	0.03105794510901947	0.013087336408294896	0.0036082882297304615	0.0010499868751640605	0.0008041566147089828	0.00021249734378320272	7.916567709570297e-05	0.00015833135419140594	2.916630208789057e-05	0.0	0.0	0.0	0.0	0.0	0.0	0.0	0.0	0.0	0.0	0.0
0.08634004515274457	0.1572473487341403	0.17582078859018468	0.16699434341078168	0.13676199838383166	0.10430117380474353	0.07471446304056249	0.04491531777701875	0.02708331597757358	0.013695777135383258	0.006860384714712964	0.0030407291085248716	0.0013412531136232995	0.0004956804985129585	0.000279080616809817	9.163841148979065e-05	1.6661529361780117e-05	0.0	0.0	0.0	0.0	0.0	0.0	0.0	0.0
0.3730276123849484	0.13361194328356965	0.113766192640864	0.10169540960245999	0.08842879821334078	0.06649138961920992	0.04895396269182212	0.03269569710126208	0.01948325215311603	0.011341619409919125	0.0055999766667638885	0.0028999879167170136	0.0013374944271065537	0.0004874979687584635	0.00014583272569697626	2.4999895833767358e-05	8.333298611255787e-06	0.0	0.0	0.0	0.0	0.0	0.0	0.0	0.0
0.013691666666666666	0.054441666666666666	0.11039166666666667	0.157475	0.16984166666666667	0.15668333333333334	0.1228	0.086775	0.05575833333333333	0.035679166666666665	0.019425	0.010279166666666667	0.0038125	0.0019083333333333333	0.0005833333333333334	0.00027916666666666666	0.00013333333333333334	4.1666666666666665e-05	0.0	0.0	0.0	0.0	0.0	0.0	0.0
0.8729478854478855	0.04355644355644356	0.026935564435564434	0.018502331002331004	0.014102564102564103	0.009673659673659674	0.006043956043956044	0.003908591408591408	0.0021853146853146855	0.001153013653013653	0.0006077256077256077	0.00027056277056277056	8.325008325008325e-05	2.4975024975024975e-05	4.1625041625041625e-06	0.0	0.0	0.0	0.0	0.0	0.0	0.0	0.0	0.0	0.0
0.010779705651949264	0.05583612513959031	0.11190559527976399	0.15696618164241546	0.16749170791872928	0.1579495641448739	0.127377202193443	0.08954197709885495	0.05768621764421555	0.03267663383169159	0.017092521292731304	0.008779605646949015	0.0034585062586462655	0.001662583129156458	0.0005333600013334001	0.00012083937530209844	5.8336250145840624e-05	4.5835625114589064e-05	3.750187509375469e-05	0.0	0.0	0.0	0.0	0.0	0.0
0.28496088307345496	0.20260114044245175	0.1593333693794113	0.1286137926158223	0.09110230292846656	0.05937204959385775	0.03655488223330408	0.0194732004342166	0.009961195010668254	0.004554283313854587	0.0023083353782550648	0.0006280335893991257	0.0003244147018088199	8.318325687405639e-05	3.743246559332538e-05	8.734241971775921e-05	4.15916284370282e-06	0.0	0.0	0.0	0.0	0.0	0.0	0.0	0.0
0.06811327356950045	0.23019212183823776	0.2911695604358983	0.22098177092011864	0.12131752591062085	0.05042156830072983	0.013688472689705735	0.00354084047055687	0.000574865864631586	0.0	0.0	0.0	0.0	0.0	0.0	0.0	0.0	0.0	0.0	0.0	0.0	0.0	0.0	0.0	0.0
0.48674877442303127	0.3233399002878075	0.12692687356044166	0.0432127818202265	0.015531610930855384	0.003736083401710185	0.0005039755759274608	0.0	0.0	0.0	0.0	0.0	0.0	0.0	0.0	0.0	0.0	0.0	0.0	0.0	0.0	0.0	0.0	0.0	0.0
0.9353286477883922	0.05321440325960613	0.008661453407713234	0.0019039366076599078	0.0005041057538880719	0.00019997583625311943	5.83262855738265e-05	5.83262855738265e-05	2.499697953163993e-05	1.2498489765819964e-05	2.0830816276366604e-05	1.2498489765819964e-05	0.0	0.0	0.0	0.0	0.0	0.0	0.0	0.0	0.0	0.0	0.0	0.0	0.0
0.5873617561910316	0.14301959885864246	0.08357319892529107	0.06273300980984317	0.0461999875033845	0.03100410305542249	0.020494449419948765	0.01217170349696957	0.007243871451481891	0.0033699206464915753	0.0016745464769958136	0.0007081415449982296	0.00025409784849936474	0.00011663507799970841	2.082769249994793e-05	2.4993230999937517e-05	1.2496615499968759e-05	4.165538499989586e-06	8.331076999979172e-06	4.165538499989586e-06	0.0	0.0	0.0	0.0	0.0
0.012071714308311584	0.05980493774741811	0.11520578110235564	0.15717788295432314	0.17384933668011207	0.16104915685319546	0.12376004762083162	0.08244980872576811	0.05336946522305614	0.031036793752679714	0.014985576382731621	0.008516802577519137	0.004828685723324634	0.0012571233521069304	0.000541145813820864	9.57411824452298e-05	0.0	0.0	0.0	0.0	0.0	0.0	0.0	0.0	0.0
0.2722204629922835	0.10288161863968934	0.10682738621022983	0.11636472725454576	0.11262728954517424	0.0971692138464359	0.0746487558540691	0.05091581806969884	0.03102864952250796	0.017195546740887652	0.009145680905318245	0.004758254029099515	0.002491625139581007	0.0010416493058449025	0.0003624939584340261	0.00015416409726504558	8.749854169097182e-05	4.5832569457175714e-05	1.2499791670138831e-05	0.0	4.16659722337961e-06	8.33319444675922e-06	4.16659722337961e-06	4.16659722337961e-06	0.0
0.01962211418090774	0.06998332245064319	0.12279001676072915	0.15543392820751695	0.16734527517956438	0.14926198724853706	0.12486535270313547	0.08498063990218056	0.046643071330835166	0.028459967643058855	0.013782892411091194	0.009819375070182953	0.004483391073975953	0.0017717296822947642	0.0006987102972430057	5.82258581035838e-05	0.0	0.0	0.0	0.0	0.0	0.0	0.0	0.0	0.0
0.8288837125963089	0.07941395848872629	0.0395444677331311	0.02370167886891988	0.01383431326385619	0.007517199134938725	0.0038711075367838556	0.0017542909289408	0.0008958967926894822	0.0003833604880345691	0.00012917581662034395	5.833746557047791e-05	8.333923652925416e-06	4.166961826462708e-06	0.0	0.0	0.0	0.0	0.0	0.0	0.0	0.0	0.0	0.0	0.0
0.2884967919340055	0.14961253228897592	0.12974335472043996	0.12111907341054912	0.1008040996583618	0.07860594950420799	0.053558036830264145	0.035197066911090744	0.021327389384217982	0.011586534455462046	0.0055745354553787185	0.0026831097408549285	0.0010165819515040413	0.0004749604199650029	0.00013748854262144822	4.999583368052662e-05	1.2498958420131656e-05	0.0	0.0	0.0	0.0	0.0	0.0	0.0	0.0
0.3211287536678251	0.2801115435040476	0.17613468461906645	0.10116746092855805	0.06287224522922606	0.03297608890183756	0.016190456371090255	0.006105758225292906	0.002276652862464362	0.0008781969908226334	0.00015815869976900507	0.0	0.0	0.0	0.0	0.0	0.0	0.0	0.0	0.0	0.0	0.0	0.0	0.0	0.0
0.3847847989541787	0.1037411425764174	0.10007327410343306	0.09965694397029068	0.09183410076854542	0.07538906050942155	0.057482701482967934	0.03772367336403074	0.023310324154641664	0.01337668717786456	0.006702915143592263	0.003434723598424607	0.001548748095289641	0.0005662089810736322	0.0002456347785540022	8.326602662847532e-05	3.3306410651390126e-05	1.2489903994271297e-05	0.0	0.0	0.0	0.0	0.0	0.0	0.0
0.31030301515075753	0.2393578012233945	0.17075853792689635	0.11437238528593097	0.07529959831324899	0.04256462823141157	0.02419287631048219	0.013058986282647466	0.005433605013584013	0.0027709718819274296	0.0010708868776772172	0.0004625231261563078	0.00022917812557294532	0.00012083937530209844	4.166875010417188e-06	0.0	0.0	0.0	0.0	0.0	0.0	0.0	0.0	0.0	0.0
0.7638563654697123	0.0936674472287269	0.04851290427420229	0.03431278593988283	0.02407520062667189	0.015520962674688955	0.009612580104834206	0.00555004625038542	0.0029083575696464137	0.0012708439236993642	0.0004041700347502896	0.00021250177084809041	5.416711805931716e-05	2.9166909724247703e-05	1.250010416753473e-05	0.0	0.0	0.0	0.0	0.0	0.0	0.0	0.0	0.0	0.0
0.8334194128819433	0.051618573189830395	0.03406251041284862	0.025607277331645063	0.019642797640865017	0.013990703408750124	0.009071673719636134	0.005839525507313985	0.0033654326746859484	0.0017243677318316618	0.0009496517943420746	0.0004415047815800873	0.00015827529905701243	6.247709173303122e-05	2.499083669321249e-05	1.2495418346606244e-05	8.330278897737497e-06	0.0	0.0	0.0	0.0	0.0	0.0	0.0	0.0
0.19919166666666666	0.233425	0.19789583333333333	0.15021666666666667	0.094575	0.05720833333333333	0.036054166666666665	0.017504166666666668	0.0079625	0.004125	0.0014583333333333334	0.0003291666666666667	5.4166666666666664e-05	0.0	0.0	0.0	0.0	0.0	0.0	0.0	0.0	0.0	0.0	0.0	0.0
0.7920709985208642	0.09898960438324202	0.052840565821545386	0.02895356346742776	0.013878877523384929	0.0071581842044957395	0.0037415887169017312	0.0013833045144892814	0.0006041540801233308	0.0002583279515010104	9.16647569842295e-05	2.9166059040436658e-05	0.0	0.0	0.0	0.0	0.0	0.0	0.0	0.0	0.0	0.0	0.0	0.0	0.0
0.6173717427982254	0.18687746047616072	0.09540294528109312	0.05031139994584349	0.02762815305463559	0.013110041867149909	0.00582807390280989	0.0025620196213210025	0.0005957216355266721	0.0002791143327292799	3.332708450498865e-05	0.0	0.0	0.0	0.0	0.0	0.0	0.0	0.0	0.0	0.0	0.0	0.0	0.0	0.0
0.016450465311971474	0.058945070692427534	0.1282628075349713	0.16812050621943397	0.16898697792996575	0.1548651553400485	0.11209977755005124	0.0806901780432736	0.05401284710940039	0.030705591241970556	0.01599640080981779	0.006319411465753539	0.0024786089796462463	0.001028935156256509	0.0007331683704499821	0.0002291151157656194	7.49831287960209e-05	0.0	0.0	0.0	0.0	0.0	0.0	0.0	0.0
0.42875407077950745	0.13982242655938965	0.11364866778274739	0.09870234793400132	0.07790076876306606	0.05727826224565436	0.03729292121636141	0.023300267359636192	0.012984849620615843	0.006196746707978312	0.002640280519393985	0.0010327911179963851	0.0002498688188700932	0.00011244096849154194	4.164480314501554e-05	4.164480314501554e-05	0.0	0.0	0.0	0.0	0.0	0.0	0.0	0.0	0.0
0.36732434693223576	0.3256079138037946	0.1564532708530145	0.07552155945548901	0.03482057023001469	0.020704235316639546	0.009521867417984177	0.00640062591296314	0.0026343278302377554	0.0007449363058650209	0.00022056773302148663	4.577820874030855e-05	0.0	0.0	0.0	0.0	0.0	0.0	0.0	0.0	0.0	0.0	0.0	0.0	0.0
0.5801564882633803	0.043563399411710786	0.060070494712896536	0.06997808497696006	0.06941979351548634	0.05914139772850369	0.045734069944754145	0.030501879025739736	0.019411044171687125	0.010974176936729745	0.005962052846036547	0.0029914423084935297	0.0012165754235099035	0.00057079052404403	0.00017082052179419877	9.1659792182253e-05	2.9164479330716863e-05	4.166354190102409e-06	1.2499062570307227e-05	0.0	0.0	0.0	0.0	0.0	0.0
0.15103832868617087	0.13973115818386117	0.13992675517083525	0.14060926380623415	0.127916267843023	0.10434058845561613	0.07881726247450997	0.05360189770693745	0.03107078946273253	0.017104332265179576	0.009072370885180406	0.004074243622289734	0.001668816846310708	0.0006658620833159931	0.0002330517291605976	7.90711223937742e-05	4.577801822797453e-05	4.161638020724957e-06	0.0	0.0	0.0	0.0	0.0	0.0	0.0
0.9077580000083236	0.05660455882903767	0.019123442968857297	0.008648207723457119	0.004020292907054657	0.002147485652215531	0.0008573295433263554	0.0004369883594624627	0.0002497076339785501	7.907408409320753e-05	4.577973289606752e-05	1.664717559857001e-05	1.2485381698927506e-05	0.0	0.0	0.0	0.0	0.0	0.0	0.0	0.0	0.0	0.0	0.0	0.0
0.7141143842290683	0.1420100109103932	0.0652999525272968	0.035741948379681684	0.020192555946997145	0.010897900373951644	0.005884116632936062	0.003081561435507916	0.0014241810958698748	0.0008120330809784374	0.00033730604902181243	0.00013742098293481248	5.829981094204166e-05	8.328544420291665e-06	0.0	0.0	0.0	0.0	0.0	0.0	0.0	0.0	0.0	0.0	0.0
0.7880416666666666	0.14712083333333334	0.04702083333333333	0.013508333333333334	0.0033333333333333335	0.0008416666666666667	0.00013333333333333334	0.0	0.0	0.0	0.0	0.0	0.0	0.0	0.0	0.0	0.0	0.0	0.0	0.0	0.0	0.0	0.0	0.0	0.0
0.008447584590340026	0.04511484801425556	0.10335280427333703	0.1599711891151478	0.16212784205639771	0.15622827213795917	0.12330808911389875	0.09104989029381273	0.06545733116280232	0.04296652191833863	0.020558981127205053	0.010312797944934572	0.004787936066481533	0.00232318984791017	0.0016112445719376985	0.0014197271292784373	0.00029976643198840905	0.00033307381332045447	0.00032891039065394877	0.0	0.0	0.0	0.0	0.0	0.0
0.013544149518092838	0.056368786891792394	0.11076585177143	0.15073689990390976	0.1704458005232967	0.1590772008203029	0.12497972121348258	0.09114846567581396	0.05762503171810199	0.03422227213923519	0.017171452460284776	0.007712178503238366	0.003673060204077388	0.0018094917200154742	0.0006198029109938061	9.56742748513929e-05	4.159751080495343e-06	0.0	0.0	0.0	0.0	0.0	0.0	0.0	0.0
0.05972381329278707	0.25703276332507136	0.30372206369373683	0.20295348982524838	0.10456353752265106	0.044231530274312134	0.015825539980421154	0.005840328258107517	0.0030784611859782135	0.0009622794776197121	0.0009581137655953844	0.0011080793984711837	0.0	0.0	0.0	0.0	0.0	0.0	0.0	0.0	0.0	0.0	0.0	0.0	0.0
0.10496979795875859	0.24703603415955008	0.2745553009789627	0.18420745677983755	0.10655696729847948	0.04854821912101646	0.019479275151010205	0.009793792959800042	0.003861695480108311	0.0008498229535513434	0.00013747136013330557	4.16579879191835e-06	0.0	0.0	0.0	0.0	0.0	0.0	0.0	0.0	0.0	0.0	0.0	0.0	0.0
0.7663015214614683	0.1157550517762865	0.0565857189810327	0.03062060816854648	0.016995269615287006	0.008287534167356602	0.0033616102445904288	0.0013562932422481184	0.0005741364031602464	0.00012897267027512784	3.3283269748420086e-05	0.0	0.0	0.0	0.0	0.0	0.0	0.0	0.0	0.0	0.0	0.0	0.0	0.0	0.0
0.012306179751876756	0.05929795619099991	0.12369502003815999	0.1522983477891369	0.16994942551720116	0.15542696694745087	0.12465735163013139	0.08677231484490214	0.052744936302813676	0.030752951566809142	0.016951200206630507	0.008419359945342899	0.0035743744844652188	0.001978820373101374	0.0007207072095716583	0.0002582881329100741	0.00012081219119987335	7.082093966889127e-05	4.16593762758184e-06	0.0	0.0	0.0	0.0	0.0	0.0
0.9782808860965173	0.012990638241139243	0.004578804178002575	0.0019915090055370615	0.0010415842079168733	0.0005249584407901041	0.00027081189405838704	0.00019581783108837218	8.332673663334985e-05	2.4998020990004958e-05	1.6665347326669972e-05	0.0	0.0	0.0	0.0	0.0	0.0	0.0	0.0	0.0	0.0	0.0	0.0	0.0	0.0
0.4320898662922238	0.12083282986320891	0.10054124774480107	0.09164128482797988	0.08072049699792917	0.0633372360948496	0.04487064637230678	0.029291544618564088	0.017962425156561847	0.009891625451560618	0.00474581355911017	0.0021583243403152487	0.001016662430573206	0.000429164878479673	0.000312498697922092	0.00011666618055758101	2.9166545139395252e-05	1.2499947916883679e-05	0.0	0.0	0.0	0.0	0.0	0.0	0.0
0.1885354608307384	0.16667567443968187	0.14060856514490735	0.12750017669093222	0.114824161341687	0.09157579209505556	0.06736289823018048	0.04492938598861695	0.027439062415552128	0.015411606723401779	0.008181829520273725	0.003932932279562471	0.0017461221537169536	0.0008148570050679117	0.00034090956334473856	8.730610768584769e-05	2.494460219595648e-05	8.31486739865216e-06	0.0	0.0	0.0	0.0	0.0	0.0	0.0
0.03352304448907147	0.08628663327972536	0.17531060688126526	0.20204238086111642	0.18130192405443016	0.140187655720083	0.08611164348746324	0.050297066004483075	0.023031989800594965	0.010557717466481122	0.00773704867216079	0.0027665052871915807	0.00043330805703000656	0.00012082628513336722	0.00017498979226211804	0.0001166598615080787	0.0	0.0	0.0	0.0	0.0	0.0	0.0	0.0	0.0
0.46153750036444513	0.20146527774885356	0.13110862131441828	0.0860465406866563	0.05445851781199629	0.03028851560449996	0.017501697273117275	0.009650507515900221	0.004414992648620731	0.002099204051797027	0.000808026956445681	0.0002332448946441141	0.00022074963243103656	0.00012078753472641623	2.4990524426155083e-05	2.0825437021795903e-05	0.0	0.0	0.0	0.0	0.0	0.0	0.0	0.0	0.0
0.17234960480398445	0.13752321620428595	0.1334504901430035	0.13629889978095563	0.1256964861285782	0.10368794089966435	0.07478741036254757	0.05000124930247279	0.031195082745467114	0.017985791266542848	0.009036621219818934	0.004614090466156396	0.0020030482980335977	0.0008203752904628249	0.0003539690339560412	0.00012909458885455622	3.331473260762741e-05	2.082170787976713e-05	1.2493024727860278e-05	0.0	0.0	0.0	0.0	0.0	0.0
0.060221988900554975	0.17956602169891506	0.2312217722447211	0.2159475359565355	0.15050497475126243	0.0895788543906138	0.04360615302568205	0.01704081462593537	0.0087995600219989	0.002624868756562172	0.000495808542906188	0.00021665583387497293	0.00017499125043747812	0.0	0.0	0.0	0.0	0.0	0.0	0.0	0.0	0.0	0.0	0.0	0.0
0.03406666666666667	0.11326666666666667	0.20594583333333333	0.20545833333333333	0.17573333333333332	0.11713333333333334	0.06944166666666667	0.04278333333333333	0.020495833333333335	0.010316666666666667	0.0027291666666666666	0.0012375	0.0005083333333333333	0.0003916666666666667	0.00020416666666666668	0.00019166666666666667	9.583333333333334e-05	0.0	0.0	0.0	0.0	0.0	0.0	0.0	0.0
0.38744886876698303	0.06622196884895948	0.08323311681016009	0.09676962960805283	0.09933295327343922	0.08698655503447587	0.06752027564051882	0.04646440267484489	0.03014818174630586	0.017768493589610218	0.00953340019058478	0.004747974516567976	0.0021055872965673934	0.0010028587716852605	0.0004702200879686076	0.00015812710922838132	7.490231489765431e-05	8.3224794330727e-06	4.16123971653635e-06	0.0	0.0	0.0	0.0	0.0	0.0
0.8098460462152854	0.07294169578199111	0.04356679728654893	0.02874192648363226	0.01893086030057842	0.011555903505082515	0.00659207035983626	0.0036853962529722617	0.002169594856269546	0.0011868225221436097	0.0004747290088574439	0.00021237876712043542	7.079292237347847e-05	1.6657158205524348e-05	8.328579102762174e-06	0.0	0.0	0.0	0.0	0.0	0.0	0.0	0.0	0.0	0.0
0.6997779064873807	0.04308947493426782	0.04187691935880394	0.04627712103471409	0.04602710957585556	0.04007266999737488	0.031134760343182397	0.02196767351836959	0.013842301105467334	0.008046202117597056	0.004221026797061532	0.002066761393230523	0.0009542104013100601	0.00041668576476421834	0.00012083887178162333	8.750401060048586e-05	1.6667430590568733e-05	4.166857647642183e-06	0.0	0.0	0.0	0.0	0.0	0.0	0.0
0.46728637081418456	0.14187086209985542	0.10181369710050124	0.08128096263858971	0.06761469457140834	0.05271929568720912	0.03630310782602174	0.023236822259350767	0.013999591678576041	0.007649776881507623	0.003699892086480811	0.0015291220672730378	0.000566650139370935	0.00021249380226410062	0.00013332944455786706	7.916435770623357e-05	4.166545142433346e-06	0.0	0.0	0.0	0.0	0.0	0.0	0.0	0.0
0.629563350035791	0.12314178222436784	0.07917714038387907	0.0586139734647334	0.042932529839689704	0.02866191673186729	0.01780393201378369	0.00989246058830384	0.005235471358891978	0.0026801618085265768	0.0010529207104925838	0.0007199813553961146	0.0002829984518319988	0.00013733748397729353	7.491135489670557e-05	2.9132193570941053e-05	0.0	0.0	0.0	0.0	0.0	0.0	0.0	0.0	0.0
0.40258383521391145	0.08698800897349987	0.09367235071567408	0.09928703129487271	0.09184518631666133	0.07553389410770697	0.058086347044696854	0.03950670723332348	0.024231779341804607	0.013610085614514095	0.007841407124692525	0.003779191968800856	0.0017522464965475334	0.0007824758701922476	0.0003288063497084445	0.00012486317077535866	3.74589512326076e-05	8.324211385023911e-06	0.0	0.0	0.0	0.0	0.0	0.0	0.0
0.01410374392564616	0.060000249844887964	0.11999217152684376	0.16082931846478646	0.16305710204914448	0.15008182420080868	0.11990888989752195	0.08730829609950488	0.055090797796368086	0.033500035394692464	0.021149369766270108	0.008740406997322496	0.003751837400946912	0.0017197656454950884	0.0007120579307013563	5.413305905916743e-05	0.0	0.0	0.0	0.0	0.0	0.0	0.0	0.0	0.0
0.6902526203529353	0.10404759127493293	0.06698771891819832	0.0493159587408975	0.03541850660712203	0.0224375531152622	0.014476512639349452	0.00848177834063755	0.004840779190481745	0.002199596740597557	0.0010248121177784072	0.00036659945676625953	0.00012914299045175051	2.082951458899202e-05	0.0	0.0	0.0	0.0	0.0	0.0	0.0	0.0	0.0	0.0	0.0
0.17408437548215455	0.3337322619251154	0.26360561947216327	0.13535355220196071	0.06661968483251254	0.01886918339178263	0.004962282483142835	0.0018764933759783829	0.0008965468351896718	0.0	0.0	0.0	0.0	0.0	0.0	0.0	0.0	0.0	0.0	0.0	0.0	0.0	0.0	0.0	0.0
0.7760532334859548	0.06113714762495797	0.0425485988019975	0.035089102992515595	0.028559449732462713	0.02225395494414718	0.014869178625244395	0.009132382181892147	0.0050809253593799945	0.0026899016608482322	0.0015151452256321062	0.0006517200011623032	0.0002947268795065193	9.962598743882341e-05	2.0755414049754877e-05	4.1510828099509755e-06	0.0	0.0	0.0	0.0	0.0	0.0	0.0	0.0	0.0
0.20044166666666666	0.16697083333333335	0.1398375	0.13293333333333332	0.11344166666666666	0.0904875	0.06329166666666666	0.04092083333333333	0.026645833333333334	0.012820833333333333	0.0063375	0.0032416666666666666	0.0016041666666666667	0.0005666666666666667	0.00022083333333333333	0.000125	1.6666666666666667e-05	1.6666666666666667e-05	3.3333333333333335e-05	2.9166666666666666e-05	1.6666666666666667e-05	0.0	0.0	0.0	0.0
0.8431414953877377	0.12184024687455812	0.023747535829250644	0.006508737928682532	0.002432978714555451	0.0011520258186869402	0.0005947281302246658	0.0002911256581519343	0.00017051645691756154	4.990725568318874e-05	2.9112565815193433e-05	2.495362784159437e-05	1.2476813920797185e-05	0.0	4.158937973599062e-06	0.0	0.0	0.0	0.0	0.0	0.0	0.0	0.0	0.0	0.0
0.7693724477039753	0.06471789315776315	0.046462205183765315	0.03722810234186182	0.028414867905658805	0.020618384865405452	0.014355362946912243	0.008959079923326944	0.004992082673556129	0.0024668722393532795	0.0014876239686640554	0.0005542128510709226	0.0002000166680556713	8.75072922743562e-05	5.83381948495708e-05	1.2501041753479456e-05	4.167013917826485e-06	8.33402783565297e-06	0.0	0.0	0.0	0.0	0.0	0.0	0.0
0.26699813445266174	0.13273702445199548	0.12422130055300153	0.11588880005330135	0.10554500632953562	0.0851031048037844	0.06503181424478646	0.04600572989539609	0.028570357785328803	0.015553168099140516	0.007999367046438803	0.0036020054633886336	0.0014574588580185221	0.0007037444200146579	0.0003414617895929109	0.0001873875674595243	5.413418615497368e-05	0.0	0.0	0.0	0.0	0.0	0.0	0.0	0.0
0.7531833660527094	0.08510789057973733	0.052842834456629115	0.04033027813553741	0.02696743484259271	0.01787686677587019	0.011433025312709707	0.0061729166927171255	0.0032177526581888055	0.0015963721089200938	0.0008002700911557651	0.00038346275201213745	7.502532104585297e-05	1.250422017430883e-05	0.0	0.0	0.0	0.0	0.0	0.0	0.0	0.0	0.0	0.0	0.0
0.17040509986967184	0.2382465242356233	0.19126593188792612	0.13241423533183713	0.10117711720789631	0.06891569475731066	0.04525259927632483	0.026594437944229544	0.013470018279252007	0.006058385346618755	0.003168681270637026	0.001777959136086741	0.00067454187364415	0.0005038244858700133	7.494909707157222e-05	0.0	0.0	0.0	0.0	0.0	0.0	0.0	0.0	0.0	0.0
0.017604592357457375	0.07378848661326134	0.14673965115746238	0.1750544675923033	0.18421085519327143	0.14581901345963982	0.10551507804591524	0.06965186564521705	0.04012897259332392	0.02137045877750978	0.011018491903803775	0.004790648653827728	0.0023786612011614198	0.0012580659943095425	0.00047906486538277284	0.00015829969464822057	3.332625150488854e-05	0.0	0.0	0.0	0.0	0.0	0.0	0.0	0.0
0.373662781248307	0.30222498197593733	0.17678584079647602	0.08356913947082185	0.03955708731147664	0.015815333580599857	0.005851048312822714	0.001104364531978646	0.0009168309322086874	0.0003375604795859258	0.00015002687981596703	2.500447996932784e-05	0.0	0.0	0.0	0.0	0.0	0.0	0.0	0.0	0.0	0.0	0.0	0.0	0.0
0.7419719084503814	0.16098266257223928	0.056808096632930696	0.025762392656697265	0.009654126441139829	0.003524985312561198	0.001012495781267578	0.00022916571180953412	5.416644097316261e-05	0.0	0.0	0.0	0.0	0.0	0.0	0.0	0.0	0.0	0.0	0.0	0.0	0.0	0.0	0.0	0.0
0.38823720403609846	0.3523260847847081	0.1631880848513104	0.06097022877884711	0.02249492157581005	0.008799826834060408	0.0020188817476439443	0.0011239135502347731	0.0006160711312398015	0.0002247827100469546	0.0	0.0	0.0	0.0	0.0	0.0	0.0	0.0	0.0	0.0	0.0	0.0	0.0	0.0	0.0
0.011332388967586034	0.057586867761019914	0.11706107824347971	0.16283643029747522	0.17627697691859012	0.15399550037496876	0.11957336888592618	0.08316806932755604	0.05027914340471627	0.031872343971335725	0.01822764769602533	0.008682609782518124	0.005295392050662445	0.0025289559203399716	0.0008624281309890842	0.0002874760436630281	0.00010832430630780768	2.499791684026331e-05	0.0	0.0	0.0	0.0	0.0	0.0	0.0
0.3453043163039538	0.23068205019229407	0.14914353096080368	0.10735967532927496	0.0747884348554357	0.044046383913132245	0.025308649691454476	0.012400155001937524	0.006029242032192069	0.003187539844248053	0.0010583465626653667	0.00037917140630924556	0.000250003125039063	3.750046875585945e-05	2.50003125039063e-05	0.0	0.0	0.0	0.0	0.0	0.0	0.0	0.0	0.0	0.0
0.01194917230123572	0.059079705559071376	0.10772990707124538	0.15768327615494787	0.16222979049395464	0.1480240149218932	0.13076224894247743	0.0869083702494754	0.05887985877493921	0.03679678912833494	0.02128368251007561	0.013627052593012024	0.00413433034673417	0.000824367984545182	8.743296805782234e-05	0.0	0.0	0.0	0.0	0.0	0.0	0.0	0.0	0.0	0.0
0.9490634146747661	0.043662904226395925	0.0052793518221674485	0.0012448944754164567	0.0003830444539742944	0.0001415599069035436	9.992464016720724e-05	4.996232008360362e-05	2.0817633368168172e-05	3.3308213389069076e-05	8.327053347267269e-06	1.2490580020900905e-05	0.0	0.0	0.0	0.0	0.0	0.0	0.0	0.0	0.0	0.0	0.0	0.0	0.0
0.5046471112889378	0.10942592546283561	0.08797002509023315	0.07877999783273734	0.06710178632457259	0.053981511582351815	0.03984012270040928	0.026507289504613767	0.015821017446464445	0.008418981886685505	0.004213658756157943	0.0019630398359548875	0.0007126959913976344	0.00035426408929122174	0.0001708803254228246	8.335625630381688e-05	8.335625630381688e-06	0.0	0.0	0.0	0.0	0.0	0.0	0.0	0.0
0.21823553890969621	0.20506034124011652	0.1547773616312942	0.12415314190595089	0.09942987931751977	0.073645443196005	0.05120682480233042	0.032267998335414064	0.019442363712026633	0.010982105701206824	0.005746982937994174	0.002779858510195589	0.0014190595089471495	0.0005784436121514773	0.00019558884727424053	4.993757802746567e-05	2.4968789013732834e-05	4.161464835622139e-06	0.0	0.0	0.0	0.0	0.0	0.0	0.0
0.40642117568470276	0.33342935871743484	0.15513944555778222	0.06702571810287242	0.025501002004008014	0.008425183700734803	0.002993486973947896	0.0006721776887107548	0.00017117568470273882	0.0002171008684034736	4.1750167000668e-06	0.0	0.0	0.0	0.0	0.0	0.0	0.0	0.0	0.0	0.0	0.0	0.0	0.0	0.0
0.01109188037744013	0.06583151658373412	0.12566359899482435	0.16662783537752335	0.1880294230225166	0.15870625239228478	0.1102988899798632	0.07706069330493102	0.04662667043884904	0.024105909567474913	0.01163274476193646	0.007097804922697998	0.004381001514420276	0.0015560252292432892	0.0008778645009901979	0.0003702840786167185	4.160495265356388e-05	0.0	0.0	0.0	0.0	0.0	0.0	0.0	0.0
0.34914881383896207	0.16933313334833222	0.14098942579306553	0.11323317417860328	0.0842353490154905	0.059641360231315985	0.03905123782382988	0.021669208142722628	0.012094926213867293	0.006112041596880234	0.002678965744235849	0.0009707605262938613	0.00043746718996075294	0.00026248031397645177	0.00011665791732286745	2.4998125140614454e-05	0.0	0.0	0.0	0.0	0.0	0.0	0.0	0.0	0.0
