# Supplementary material for: Basal leakage in oscillation: Coupled transcriptional and translational control using feed-forward loops
Source: PLoS Comput Biol. 2020 Sep 3;16(9):e1007740. doi: 10.1371/journal.pcbi.1007740 (PMC7494099; doi:10.1371/journal.pcbi.1007740)
Supplement: S1 Appendix — (ZIP) [file pcbi.1007740.s010.zip › Codes/5.M5/M5_Protein_Basal_0p25.csv]

0.936535355721683	0.06080484840412247	0.001377765937963071	0.00043705566007891974	0.00022477148232630159	0.0001290354805947287	0.00010822330630525632	0.00012071061087893975	2.081217428947237e-05	2.081217428947237e-05	3.7461913721050264e-05	1.2487304573683422e-05	2.4974609147366844e-05	2.4974609147366844e-05	8.324869715788949e-06	1.2487304573683422e-05	4.578678343683921e-05	4.162434857894474e-05	1.2487304573683422e-05	0.0	0.0	0.0	0.0	0.0	0.0	0.0	0.0	0.0	0.0	0.0	0.0	0.0	0.0	0.0	0.0	0.0	0.0	0.0	0.0	0.0	0.0	0.0	0.0	0.0	0.0	0.0	0.0	0.0	0.0	0.0
0.003011809793588969	0.13367353314865343	0.31829789006685966	0.22589823165524567	0.10187665326695966	0.05280456562037866	0.03523359230176418	0.026360625689946054	0.02123679990002291	0.01757513903063881	0.0128762158671971	0.010855845535398138	0.010476765741184313	0.007835704317760513	0.007273333194476266	0.00418237487242507	0.003132615442294474	0.002961821249297036	0.0014579992085147154	0.0012705421674199663	0.0007248338922330299	0.0004957197308950032	0.0003582512340921872	0.00010830851263252171	2.082856012163879e-05	0.0	0.0	0.0	0.0	0.0	0.0	0.0	0.0	0.0	0.0	0.0	0.0	0.0	0.0	0.0	0.0	0.0	0.0	0.0	0.0	0.0	0.0	0.0	0.0	0.0
0.3351685449453187	0.12414977327287277	0.11568918378234196	0.11866497732728727	0.11097125900240064	0.0850476793811683	0.0551855494798613	0.029445352093891704	0.014145438783675647	0.007410309415844225	0.0028090824219791943	0.0010002667377967459	0.00019171779141104295	0.00012086556415044011	0.0	0.0	0.0	0.0	0.0	0.0	0.0	0.0	0.0	0.0	0.0	0.0	0.0	0.0	0.0	0.0	0.0	0.0	0.0	0.0	0.0	0.0	0.0	0.0	0.0	0.0	0.0	0.0	0.0	0.0	0.0	0.0	0.0	0.0	0.0	0.0
1.0	0.0	0.0	0.0	0.0	0.0	0.0	0.0	0.0	0.0	0.0	0.0	0.0	0.0	0.0	0.0	0.0	0.0	0.0	0.0	0.0	0.0	0.0	0.0	0.0	0.0	0.0	0.0	0.0	0.0	0.0	0.0	0.0	0.0	0.0	0.0	0.0	0.0	0.0	0.0	0.0	0.0	0.0	0.0	0.0	0.0	0.0	0.0	0.0	0.0
0.7778342590239208	0.22205324144482733	0.00011249953125195312	0.0	0.0	0.0	0.0	0.0	0.0	0.0	0.0	0.0	0.0	0.0	0.0	0.0	0.0	0.0	0.0	0.0	0.0	0.0	0.0	0.0	0.0	0.0	0.0	0.0	0.0	0.0	0.0	0.0	0.0	0.0	0.0	0.0	0.0	0.0	0.0	0.0	0.0	0.0	0.0	0.0	0.0	0.0	0.0	0.0	0.0	0.0
0.31980031752513743	0.5878132018784821	0.08840699888741192	0.003933644746875795	4.583696209283235e-05	0.0	0.0	0.0	0.0	0.0	0.0	0.0	0.0	0.0	0.0	0.0	0.0	0.0	0.0	0.0	0.0	0.0	0.0	0.0	0.0	0.0	0.0	0.0	0.0	0.0	0.0	0.0	0.0	0.0	0.0	0.0	0.0	0.0	0.0	0.0	0.0	0.0	0.0	0.0	0.0	0.0	0.0	0.0	0.0	0.0
2.0820233936148506e-05	0.007178816661184005	0.10191920916423416	0.2880521005534018	0.3037963614559173	0.16905197146795142	0.07319145037913646	0.028790219486906157	0.01352065991813484	0.006254398274419011	0.0033812059912305173	0.002019562691806405	0.0012367218958072212	0.0006537553455950631	0.00036643611727621374	0.0003247956494039167	0.00014574163755303954	4.580451465952672e-05	3.331237429783761e-05	1.6656187148918807e-05	0.0	0.0	0.0	0.0	0.0	0.0	0.0	0.0	0.0	0.0	0.0	0.0	0.0	0.0	0.0	0.0	0.0	0.0	0.0	0.0	0.0	0.0	0.0	0.0	0.0	0.0	0.0	0.0	0.0	0.0
0.00831907266072923	0.020014906046108814	0.03655312256683779	0.06228062505464856	0.09631054540306698	0.12245025419388686	0.12056409808011792	0.10987171640206353	0.09548196909701838	0.0786897668744353	0.06360884536434457	0.054290484696320536	0.04060440269641214	0.029408213314679958	0.023008606367962828	0.01563885731416366	0.01057996177723372	0.005175479137780998	0.003201885323373763	0.002015230814711185	0.0009701421070820374	0.0005912454043160915	0.0003705693027051559	0.0	0.0	0.0	0.0	0.0	0.0	0.0	0.0	0.0	0.0	0.0	0.0	0.0	0.0	0.0	0.0	0.0	0.0	0.0	0.0	0.0	0.0	0.0	0.0	0.0	0.0	0.0
0.0012201012725697915	0.0007745352788327003	0.0008453261376507429	0.0009244453328003198	0.0018072489839429675	0.0012825637950562995	0.00036228263042174694	0.0003123126124325405	0.0002748350989406356	0.00031647678059830767	0.0019030248517556132	0.0092569458325005	0.01301302551802252	0.021162302618428944	0.03417949230461723	0.05525851155973083	0.07953977613431941	0.11099590245852488	0.11433556532747019	0.1362890598973949	0.13188753414617896	0.08529882070757545	0.0947015124258778	0.05817759344393364	0.023881504430674928	0.012750682923579186	0.004405689919381704	0.0015449063894996335	0.0015990405756546072	0.0016989806116330202	0.0	0.0	0.0	0.0	0.0	0.0	0.0	0.0	0.0	0.0	0.0	0.0	0.0	0.0	0.0	0.0	0.0	0.0	0.0	0.0
6.25e-05	0.00017916666666666667	0.00010833333333333333	0.0003375	0.00135	0.005716666666666667	0.016579166666666666	0.037095833333333335	0.0639125	0.088	0.10980416666666666	0.11765416666666667	0.1136375	0.089825	0.08346666666666666	0.07555416666666667	0.059729166666666667	0.044316666666666664	0.030708333333333334	0.021670833333333334	0.01665	0.010658333333333334	0.0070875	0.0033875	0.0012791666666666667	0.0007375	0.0004875	4.166666666666667e-06	0.0	0.0	0.0	0.0	0.0	0.0	0.0	0.0	0.0	0.0	0.0	0.0	0.0	0.0	0.0	0.0	0.0	0.0	0.0	0.0	0.0	0.0
0.09434669442998438	0.5790400832899532	0.2865799062988027	0.037222280062467465	0.0022404997397188963	0.00012909942738157209	4.997397188964081e-05	7.496095783446121e-05	1.665799062988027e-05	8.328995314940135e-06	8.328995314940135e-06	1.665799062988027e-05	2.4986985944820406e-05	2.4986985944820406e-05	1.2493492972410203e-05	2.9151483602290472e-05	4.5809474232170746e-05	3.748047891723061e-05	1.2493492972410203e-05	1.665799062988027e-05	1.2493492972410203e-05	8.328995314940135e-06	4.1644976574700673e-05	0.0	0.0	0.0	0.0	0.0	0.0	0.0	0.0	0.0	0.0	0.0	0.0	0.0	0.0	0.0	0.0	0.0	0.0	0.0	0.0	0.0	0.0	0.0	0.0	0.0	0.0	0.0
0.4384870670246652	0.18204559478344978	0.15109317412404316	0.12903373747144073	0.06738738888981538	0.022822407151076498	0.00687090372396311	0.001525940996948118	0.0006337241298800927	0.00010006170471790938	0.0	0.0	0.0	0.0	0.0	0.0	0.0	0.0	0.0	0.0	0.0	0.0	0.0	0.0	0.0	0.0	0.0	0.0	0.0	0.0	0.0	0.0	0.0	0.0	0.0	0.0	0.0	0.0	0.0	0.0	0.0	0.0	0.0	0.0	0.0	0.0	0.0	0.0	0.0	0.0
0.9765347169591325	0.023444462026634243	2.082101423324533e-05	0.0	0.0	0.0	0.0	0.0	0.0	0.0	0.0	0.0	0.0	0.0	0.0	0.0	0.0	0.0	0.0	0.0	0.0	0.0	0.0	0.0	0.0	0.0	0.0	0.0	0.0	0.0	0.0	0.0	0.0	0.0	0.0	0.0	0.0	0.0	0.0	0.0	0.0	0.0	0.0	0.0	0.0	0.0	0.0	0.0	0.0	0.0
1.0	0.0	0.0	0.0	0.0	0.0	0.0	0.0	0.0	0.0	0.0	0.0	0.0	0.0	0.0	0.0	0.0	0.0	0.0	0.0	0.0	0.0	0.0	0.0	0.0	0.0	0.0	0.0	0.0	0.0	0.0	0.0	0.0	0.0	0.0	0.0	0.0	0.0	0.0	0.0	0.0	0.0	0.0	0.0	0.0	0.0	0.0	0.0	0.0	0.0
0.00034108398153155026	7.487209350692567e-05	9.566989725884946e-05	0.00020797803751923798	0.00019965891601846845	0.00016638243001539037	0.000224616280520777	0.0001123081402603885	8.319121500769518e-05	0.00012478682251154278	0.000224616280520777	0.0009234224865854166	0.0035189883948255063	0.013734869597770476	0.02677093298947631	0.04308473025248534	0.071070254981074	0.10817769643525643	0.12233684122956616	0.14004825090470446	0.13421238717191464	0.10842727008027953	0.0766357472650888	0.06181523231146791	0.042248658541658	0.023568071211680048	0.010502890894721518	0.006696892808119462	0.00353978619857743	0.0008319121500769519	0.0	0.0	0.0	0.0	0.0	0.0	0.0	0.0	0.0	0.0	0.0	0.0	0.0	0.0	0.0	0.0	0.0	0.0	0.0	0.0
0.2533691599491762	0.6051365368993313	0.13185027807286134	0.008585890145597701	0.0003332708450498865	0.00011247891020433668	0.00014580599470932534	0.00014997188027244892	0.0002166260492824262	9.998125351496594e-05	0.0	0.0	0.0	0.0	0.0	0.0	0.0	0.0	0.0	0.0	0.0	0.0	0.0	0.0	0.0	0.0	0.0	0.0	0.0	0.0	0.0	0.0	0.0	0.0	0.0	0.0	0.0	0.0	0.0	0.0	0.0	0.0	0.0	0.0	0.0	0.0	0.0	0.0	0.0	0.0
0.00021666847223726865	0.0005750047917065976	0.03021275177293144	0.17098892490770756	0.33609446745389543	0.2809648413736781	0.13283860698839156	0.03865032208601738	0.007537562813023442	0.001745847882065684	0.0001750014583454862	0.0	0.0	0.0	0.0	0.0	0.0	0.0	0.0	0.0	0.0	0.0	0.0	0.0	0.0	0.0	0.0	0.0	0.0	0.0	0.0	0.0	0.0	0.0	0.0	0.0	0.0	0.0	0.0	0.0	0.0	0.0	0.0	0.0	0.0	0.0	0.0	0.0	0.0	0.0
1.0	0.0	0.0	0.0	0.0	0.0	0.0	0.0	0.0	0.0	0.0	0.0	0.0	0.0	0.0	0.0	0.0	0.0	0.0	0.0	0.0	0.0	0.0	0.0	0.0	0.0	0.0	0.0	0.0	0.0	0.0	0.0	0.0	0.0	0.0	0.0	0.0	0.0	0.0	0.0	0.0	0.0	0.0	0.0	0.0	0.0	0.0	0.0	0.0	0.0
0.9681227125672958	0.0142690000041637	0.005820852642492224	0.003597436826261289	0.0026397858192704366	0.0014989320109422037	0.0018445191134649896	0.0006370461046504366	0.0001582206011550104	0.00017487540127659044	0.0002789679020364657	0.00013740210100303535	0.0002997864021884407	0.0004746618034650312	4.580070033434511e-05	0.0	0.0	0.0	0.0	0.0	0.0	0.0	0.0	0.0	0.0	0.0	0.0	0.0	0.0	0.0	0.0	0.0	0.0	0.0	0.0	0.0	0.0	0.0	0.0	0.0	0.0	0.0	0.0	0.0	0.0	0.0	0.0	0.0	0.0	0.0
0.4054097944261462	0.20594028073302048	0.1749647105851589	0.1262798919040461	0.061618024875394015	0.019657973742176992	0.00517161690061085	0.0009577068334464538	0.0	0.0	0.0	0.0	0.0	0.0	0.0	0.0	0.0	0.0	0.0	0.0	0.0	0.0	0.0	0.0	0.0	0.0	0.0	0.0	0.0	0.0	0.0	0.0	0.0	0.0	0.0	0.0	0.0	0.0	0.0	0.0	0.0	0.0	0.0	0.0	0.0	0.0	0.0	0.0	0.0	0.0
1.0	0.0	0.0	0.0	0.0	0.0	0.0	0.0	0.0	0.0	0.0	0.0	0.0	0.0	0.0	0.0	0.0	0.0	0.0	0.0	0.0	0.0	0.0	0.0	0.0	0.0	0.0	0.0	0.0	0.0	0.0	0.0	0.0	0.0	0.0	0.0	0.0	0.0	0.0	0.0	0.0	0.0	0.0	0.0	0.0	0.0	0.0	0.0	0.0	0.0
0.8443438876319287	0.13471835064604976	0.016412705158814486	0.0032958745317649804	0.0010583465626653667	0.00014583515627278673	2.50003125039063e-05	0.0	0.0	0.0	0.0	0.0	0.0	0.0	0.0	0.0	0.0	0.0	0.0	0.0	0.0	0.0	0.0	0.0	0.0	0.0	0.0	0.0	0.0	0.0	0.0	0.0	0.0	0.0	0.0	0.0	0.0	0.0	0.0	0.0	0.0	0.0	0.0	0.0	0.0	0.0	0.0	0.0	0.0	0.0
0.9991709576896799	0.0008290423103201187	0.0	0.0	0.0	0.0	0.0	0.0	0.0	0.0	0.0	0.0	0.0	0.0	0.0	0.0	0.0	0.0	0.0	0.0	0.0	0.0	0.0	0.0	0.0	0.0	0.0	0.0	0.0	0.0	0.0	0.0	0.0	0.0	0.0	0.0	0.0	0.0	0.0	0.0	0.0	0.0	0.0	0.0	0.0	0.0	0.0	0.0	0.0	0.0
1.0	0.0	0.0	0.0	0.0	0.0	0.0	0.0	0.0	0.0	0.0	0.0	0.0	0.0	0.0	0.0	0.0	0.0	0.0	0.0	0.0	0.0	0.0	0.0	0.0	0.0	0.0	0.0	0.0	0.0	0.0	0.0	0.0	0.0	0.0	0.0	0.0	0.0	0.0	0.0	0.0	0.0	0.0	0.0	0.0	0.0	0.0	0.0	0.0	0.0
1.0	0.0	0.0	0.0	0.0	0.0	0.0	0.0	0.0	0.0	0.0	0.0	0.0	0.0	0.0	0.0	0.0	0.0	0.0	0.0	0.0	0.0	0.0	0.0	0.0	0.0	0.0	0.0	0.0	0.0	0.0	0.0	0.0	0.0	0.0	0.0	0.0	0.0	0.0	0.0	0.0	0.0	0.0	0.0	0.0	0.0	0.0	0.0	0.0	0.0
0.7291338582677165	0.1950214556513769	0.04264466941632296	0.015668874723992834	0.007803191267758197	0.004528600591592717	0.0021205682623005456	0.001158188559763363	0.0007374078240219973	0.000516602091405241	0.0002832979210931967	9.998750156230471e-05	0.0002832979210931967	0.0	0.0	0.0	0.0	0.0	0.0	0.0	0.0	0.0	0.0	0.0	0.0	0.0	0.0	0.0	0.0	0.0	0.0	0.0	0.0	0.0	0.0	0.0	0.0	0.0	0.0	0.0	0.0	0.0	0.0	0.0	0.0	0.0	0.0	0.0	0.0	0.0
0.9520541952579149	0.04125055724290791	0.005387028634994438	0.0008249278188158536	0.00016248578249403178	2.9164114806621086e-05	4.5829323267547426e-05	9.582494865032643e-05	4.166302115231584e-05	7.082713595893693e-05	1.2498906345694752e-05	2.4997812691389504e-05	0.0	0.0	0.0	0.0	0.0	0.0	0.0	0.0	0.0	0.0	0.0	0.0	0.0	0.0	0.0	0.0	0.0	0.0	0.0	0.0	0.0	0.0	0.0	0.0	0.0	0.0	0.0	0.0	0.0	0.0	0.0	0.0	0.0	0.0	0.0	0.0	0.0	0.0
0.17808573047565082	0.12064181193960201	0.07830572314256191	0.06000216659444685	0.05140245325155828	0.043998533382220595	0.04198610046331789	0.040761141295290154	0.03974450851638279	0.04141111962934569	0.04289440351988267	0.038273724209193026	0.03811539615346155	0.03642795240158661	0.032932235592146926	0.02868654378187394	0.02413252891570281	0.02059931335622146	0.015186993766874438	0.008678877370754309	0.006874770840971968	0.004374854171527616	0.0025249158361387953	0.0017416086130462318	0.0008958034732175595	0.0008083063897870071	0.00034165527815739475	0.00017082763907869737	0.0	0.0	0.0	0.0	0.0	0.0	0.0	0.0	0.0	0.0	0.0	0.0	0.0	0.0	0.0	0.0	0.0	0.0	0.0	0.0	0.0	0.0
0.523228830330174	0.08031663368399125	0.07116758670971773	0.07414227684616186	0.07749192792417456	0.07069263618373087	0.05263618373086137	0.02892615352567441	0.01356941985209874	0.006207686699302156	0.0012831996667013853	0.00027913758983439226	5.8327257577335694e-05	0.0	0.0	0.0	0.0	0.0	0.0	0.0	0.0	0.0	0.0	0.0	0.0	0.0	0.0	0.0	0.0	0.0	0.0	0.0	0.0	0.0	0.0	0.0	0.0	0.0	0.0	0.0	0.0	0.0	0.0	0.0	0.0	0.0	0.0	0.0	0.0	0.0
0.00012082125120821252	0.00021664500216645003	0.003795453787954538	0.02276022397760224	0.08964936839649368	0.20652934706529347	0.2451004899510049	0.17688231176882313	0.11263040362630404	0.06130220311302203	0.03376745658767456	0.020014665200146654	0.012777888877778889	0.007782555077825551	0.0028497150284971504	0.0009707362597073626	0.0006457687564576875	0.0005041162550411625	0.00033746625337466253	0.0004874512548745126	0.0003666300036663	0.0002541412525414125	0.0002541412525414125	0.0	0.0	0.0	0.0	0.0	0.0	0.0	0.0	0.0	0.0	0.0	0.0	0.0	0.0	0.0	0.0	0.0	0.0	0.0	0.0	0.0	0.0	0.0	0.0	0.0	0.0	0.0
0.03344703074827892	0.10187788147981558	0.07368675320997373	0.050968093923227174	0.045758003590006285	0.03918604312172287	0.03593338081137474	0.036962071708501486	0.038544673088696475	0.03926100845025842	0.03884036966236449	0.04110182373985365	0.04314671131268455	0.0449583734189604	0.047253145420243135	0.05316707689360337	0.05102223554939174	0.0477903969414146	0.04282186155569716	0.03305554514370437	0.024447026583538447	0.013452111731657442	0.009362336585995643	0.006276263894615407	0.00381906701483897	0.002303101482231135	0.0007954654305716939	0.0003373439784099854	0.00030819079509060394	0.0001166127332775258	0.0	0.0	0.0	0.0	0.0	0.0	0.0	0.0	0.0	0.0	0.0	0.0	0.0	0.0	0.0	0.0	0.0	0.0	0.0	0.0
0.8747739639842337	0.12382190445238869	0.0014041315633775823	0.0	0.0	0.0	0.0	0.0	0.0	0.0	0.0	0.0	0.0	0.0	0.0	0.0	0.0	0.0	0.0	0.0	0.0	0.0	0.0	0.0	0.0	0.0	0.0	0.0	0.0	0.0	0.0	0.0	0.0	0.0	0.0	0.0	0.0	0.0	0.0	0.0	0.0	0.0	0.0	0.0	0.0	0.0	0.0	0.0	0.0	0.0
0.5564481183960535	0.19101446618446052	0.12151261624612512	0.07087263757874737	0.03409053031565615	0.016132795573480883	0.004391520282657245	0.002074930835638812	0.0013749541681943936	0.0005666477784073864	0.0006166461117962735	0.0005208159728009067	0.0003833205559814673	0.0	0.0	0.0	0.0	0.0	0.0	0.0	0.0	0.0	0.0	0.0	0.0	0.0	0.0	0.0	0.0	0.0	0.0	0.0	0.0	0.0	0.0	0.0	0.0	0.0	0.0	0.0	0.0	0.0	0.0	0.0	0.0	0.0	0.0	0.0	0.0	0.0
3.7484069270560014e-05	8.329793171235557e-06	8.329793171235557e-06	8.329793171235557e-06	4.164896585617779e-06	8.329793171235557e-06	4.164896585617779e-06	8.329793171235557e-06	4.164896585617779e-06	8.329793171235557e-06	0.00025405869172268454	0.0013994052527675738	0.004448109553439788	0.01076625767382196	0.022911096117483404	0.04489342029637404	0.07206104072435882	0.09903707590940516	0.12064872429217582	0.13209386010945348	0.12976568291809315	0.11114443028379606	0.08995760135275842	0.06525976460004498	0.04323579145529816	0.025335065930312952	0.013061115692497354	0.006822100607241922	0.0036859334782717345	0.0017450916693738494	0.0008829580761509692	0.0003415215200206579	7.080324195550224e-05	4.164896585617779e-05	2.4989379513706676e-05	1.2494689756853338e-05	0.0	0.0	0.0	0.0	0.0	0.0	0.0	0.0	0.0	0.0	0.0	0.0	0.0	0.0
0.4390338413846551	0.14258631178073516	0.1164781960150332	0.12080315997366689	0.09531170573578554	0.053853717885684285	0.021083157640352998	0.005612453229556421	0.0022124815626536447	0.001049991250072916	0.0006083282639311339	0.0004374963541970484	0.00031249739585503453	0.00018333180556828692	0.0002083315972366897	8.333263889467587e-05	7.08327430604745e-05	7.08327430604745e-05	0.0	0.0	0.0	0.0	0.0	0.0	0.0	0.0	0.0	0.0	0.0	0.0	0.0	0.0	0.0	0.0	0.0	0.0	0.0	0.0	0.0	0.0	0.0	0.0	0.0	0.0	0.0	0.0	0.0	0.0	0.0	0.0
0.009136696636696636	0.016516816516816517	0.02775974025974026	0.05206460206460206	0.08055278055278055	0.14883033633033632	0.2400974025974026	0.23047369297369297	0.12715617715617716	0.044663669663669664	0.016163003663003665	0.004545454545454545	0.00198967698967699	4.995004995004995e-05	0.0	0.0	0.0	0.0	0.0	0.0	0.0	0.0	0.0	0.0	0.0	0.0	0.0	0.0	0.0	0.0	0.0	0.0	0.0	0.0	0.0	0.0	0.0	0.0	0.0	0.0	0.0	0.0	0.0	0.0	0.0	0.0	0.0	0.0	0.0	0.0
1.0	0.0	0.0	0.0	0.0	0.0	0.0	0.0	0.0	0.0	0.0	0.0	0.0	0.0	0.0	0.0	0.0	0.0	0.0	0.0	0.0	0.0	0.0	0.0	0.0	0.0	0.0	0.0	0.0	0.0	0.0	0.0	0.0	0.0	0.0	0.0	0.0	0.0	0.0	0.0	0.0	0.0	0.0	0.0	0.0	0.0	0.0	0.0	0.0	0.0
0.00012492296417209388	4.1640988057364626e-05	2.4984592834418776e-05	2.9148691640155236e-05	3.747688925162816e-05	4.1640988057364626e-05	3.33127904458917e-05	4.996918566883755e-05	0.00016239985342372205	6.66255808917834e-05	7.078967969751987e-05	0.0009410863300964406	0.004168262904542199	0.008494761563702383	0.026175525092859402	0.046571281043356595	0.07152672518613522	0.10146243150057464	0.1226077252361044	0.1307027333144561	0.13161883505171812	0.10712976997518198	0.08979462664690108	0.06426453686893083	0.04182004430601129	0.025954827856155372	0.015590385928677316	0.005517430917600812	0.0027233206189516464	0.0012325732464979929	0.0009285940336792311	9.161017372620218e-05	0.0	0.0	0.0	0.0	0.0	0.0	0.0	0.0	0.0	0.0	0.0	0.0	0.0	0.0	0.0	0.0	0.0	0.0
0.07127620571276205	0.11627170616271706	0.20138819451388196	0.19055594440555945	0.12227527247275273	0.07954204579542046	0.0629270406292704	0.05017414925174149	0.03752541412525414	0.027930540279305402	0.018673132686731327	0.011132220111322201	0.005711928807119288	0.0025497450254974505	0.00101656501016565	0.00048328500483285007	0.00035413125354131255	0.00018331500183315	2.9163750291637503e-05	0.0	0.0	0.0	0.0	0.0	0.0	0.0	0.0	0.0	0.0	0.0	0.0	0.0	0.0	0.0	0.0	0.0	0.0	0.0	0.0	0.0	0.0	0.0	0.0	0.0	0.0	0.0	0.0	0.0	0.0	0.0
0.9946876328091798	0.0053123671908202295	0.0	0.0	0.0	0.0	0.0	0.0	0.0	0.0	0.0	0.0	0.0	0.0	0.0	0.0	0.0	0.0	0.0	0.0	0.0	0.0	0.0	0.0	0.0	0.0	0.0	0.0	0.0	0.0	0.0	0.0	0.0	0.0	0.0	0.0	0.0	0.0	0.0	0.0	0.0	0.0	0.0	0.0	0.0	0.0	0.0	0.0	0.0	0.0
0.22596658393163532	0.24924622278489447	0.17446402691942497	0.1123586147157302	0.07562342789558728	0.05563792040778931	0.03800952841032133	0.026773666938748313	0.0168371341473572	0.01078192933650947	0.005926104845829654	0.0034065732704769204	0.0021363961952990955	0.0020114607452816043	0.0008204094551148573	0.0	0.0	0.0	0.0	0.0	0.0	0.0	0.0	0.0	0.0	0.0	0.0	0.0	0.0	0.0	0.0	0.0	0.0	0.0	0.0	0.0	0.0	0.0	0.0	0.0	0.0	0.0	0.0	0.0	0.0	0.0	0.0	0.0	0.0	0.0
0.7379030409615056	0.11807532182849427	0.0639781294148535	0.04209920944169163	0.02427518263688911	0.01024350196076797	0.003017207249632226	0.000408406506165688	0.0	0.0	0.0	0.0	0.0	0.0	0.0	0.0	0.0	0.0	0.0	0.0	0.0	0.0	0.0	0.0	0.0	0.0	0.0	0.0	0.0	0.0	0.0	0.0	0.0	0.0	0.0	0.0	0.0	0.0	0.0	0.0	0.0	0.0	0.0	0.0	0.0	0.0	0.0	0.0	0.0	0.0
0.9955375540634483	0.0009491023074009166	0.00019148555324755335	0.00014985825906330263	0.00012071915313432711	0.00015818371790015276	0.0001082309648790519	0.00038713383591353176	0.00045373750660833293	0.0003163674358003055	9.158004720535161e-05	0.0002456010356870793	0.0005078529890478588	0.00024976376510550436	9.574277662377667e-05	8.741731778692653e-05	0.00010406823546062682	5.827821185795102e-05	9.574277662377667e-05	9.158004720535161e-05	0.0	0.0	0.0	0.0	0.0	0.0	0.0	0.0	0.0	0.0	0.0	0.0	0.0	0.0	0.0	0.0	0.0	0.0	0.0	0.0	0.0	0.0	0.0	0.0	0.0	0.0	0.0	0.0	0.0	0.0
0.4794938354423523	0.2477281344661064	0.19209086628805713	0.06747055220603247	0.011070787205053311	0.00164165982641739	0.0005041645659809751	0.0	0.0	0.0	0.0	0.0	0.0	0.0	0.0	0.0	0.0	0.0	0.0	0.0	0.0	0.0	0.0	0.0	0.0	0.0	0.0	0.0	0.0	0.0	0.0	0.0	0.0	0.0	0.0	0.0	0.0	0.0	0.0	0.0	0.0	0.0	0.0	0.0	0.0	0.0	0.0	0.0	0.0	0.0
0.9756889181464414	0.02386944094927796	0.0004416409042805836	0.0	0.0	0.0	0.0	0.0	0.0	0.0	0.0	0.0	0.0	0.0	0.0	0.0	0.0	0.0	0.0	0.0	0.0	0.0	0.0	0.0	0.0	0.0	0.0	0.0	0.0	0.0	0.0	0.0	0.0	0.0	0.0	0.0	0.0	0.0	0.0	0.0	0.0	0.0	0.0	0.0	0.0	0.0	0.0	0.0	0.0	0.0
0.15611807319205628	0.3978600274782464	0.30393022190765645	0.10069944627170158	0.024563886922852742	0.011028768891294392	0.0018277197218868396	0.0019359673591739872	0.001086639743536367	0.0009492485115949873	0.0	0.0	0.0	0.0	0.0	0.0	0.0	0.0	0.0	0.0	0.0	0.0	0.0	0.0	0.0	0.0	0.0	0.0	0.0	0.0	0.0	0.0	0.0	0.0	0.0	0.0	0.0	0.0	0.0	0.0	0.0	0.0	0.0	0.0	0.0	0.0	0.0	0.0	0.0	0.0
0.8336088888518706	0.07363370967137402	0.03197138109536442	0.018353246904685556	0.010232341194647698	0.011335951457806689	0.008162551380345742	0.0057887481727962155	0.004081275690172871	0.0017824346891775397	0.0010494708917587383	0.0	0.0	0.0	0.0	0.0	0.0	0.0	0.0	0.0	0.0	0.0	0.0	0.0	0.0	0.0	0.0	0.0	0.0	0.0	0.0	0.0	0.0	0.0	0.0	0.0	0.0	0.0	0.0	0.0	0.0	0.0	0.0	0.0	0.0	0.0	0.0	0.0	0.0	0.0
0.2289855917867351	0.4037549687085941	0.20971075241039658	0.09537420521495654	0.03924967291939234	0.015091540903825801	0.005929117257356189	0.0014041549653752885	0.0004708294097549187	2.9166423613136558e-05	0.0	0.0	0.0	0.0	0.0	0.0	0.0	0.0	0.0	0.0	0.0	0.0	0.0	0.0	0.0	0.0	0.0	0.0	0.0	0.0	0.0	0.0	0.0	0.0	0.0	0.0	0.0	0.0	0.0	0.0	0.0	0.0	0.0	0.0	0.0	0.0	0.0	0.0	0.0	0.0
0.5905153214358565	0.16946619543000346	0.10581178008400667	0.06910360962288578	0.03838164341704861	0.015789758512024445	0.006785474920801436	0.0028682160861547173	0.0009990883318971439	0.0002164691385777145	6.244302074357149e-05	0.0	0.0	0.0	0.0	0.0	0.0	0.0	0.0	0.0	0.0	0.0	0.0	0.0	0.0	0.0	0.0	0.0	0.0	0.0	0.0	0.0	0.0	0.0	0.0	0.0	0.0	0.0	0.0	0.0	0.0	0.0	0.0	0.0	0.0	0.0	0.0	0.0	0.0	0.0
1.0	0.0	0.0	0.0	0.0	0.0	0.0	0.0	0.0	0.0	0.0	0.0	0.0	0.0	0.0	0.0	0.0	0.0	0.0	0.0	0.0	0.0	0.0	0.0	0.0	0.0	0.0	0.0	0.0	0.0	0.0	0.0	0.0	0.0	0.0	0.0	0.0	0.0	0.0	0.0	0.0	0.0	0.0	0.0	0.0	0.0	0.0	0.0	0.0	0.0
0.9968056573598987	0.0014993003265142933	0.00012494169387619112	0.00035400146598254145	0.0001540947557806357	0.00029986006530285865	9.578863197174651e-05	9.578863197174651e-05	5.4141400679682815e-05	5.4141400679682815e-05	3.748250816285733e-05	3.3317785033650966e-05	7.080029319650829e-05	0.00016658892516825482	0.00011661224761777837	3.748250816285733e-05	0.0	0.0	0.0	0.0	0.0	0.0	0.0	0.0	0.0	0.0	0.0	0.0	0.0	0.0	0.0	0.0	0.0	0.0	0.0	0.0	0.0	0.0	0.0	0.0	0.0	0.0	0.0	0.0	0.0	0.0	0.0	0.0	0.0	0.0
0.02672366381680916	0.00407896271853074	0.0036914820925620386	0.001766578337749779	0.0024707097978434412	0.002233221672249721	0.0015874206289685515	0.002733196673499658	0.011682749195873539	0.01536589837174808	0.01768244921087279	0.002233221672249721	0.008566238354748928	0.060813625985367395	0.10184907421295603	0.12445211072779694	0.12493958635401563	0.11257353798976717	0.08139176374514608	0.1028156925487059	0.08659983667483293	0.06209272869689849	0.010282819192373715	0.007316300851624086	0.007241304601436595	0.012332716697498459	0.00448310917787444	0.0	0.0	0.0	0.0	0.0	0.0	0.0	0.0	0.0	0.0	0.0	0.0	0.0	0.0	0.0	0.0	0.0	0.0	0.0	0.0	0.0	0.0	0.0
0.9995083435761755	0.0004916564238245036	0.0	0.0	0.0	0.0	0.0	0.0	0.0	0.0	0.0	0.0	0.0	0.0	0.0	0.0	0.0	0.0	0.0	0.0	0.0	0.0	0.0	0.0	0.0	0.0	0.0	0.0	0.0	0.0	0.0	0.0	0.0	0.0	0.0	0.0	0.0	0.0	0.0	0.0	0.0	0.0	0.0	0.0	0.0	0.0	0.0	0.0	0.0	0.0
7.498250408238077e-05	0.0005165461392341787	0.022619722064851536	0.15832972306461826	0.3201544639584097	0.2929483120605192	0.1415669677075349	0.04810960775818975	0.01116406171893225	0.0023536174892525076	0.0003332555736994701	0.0003040957110007665	0.0003790782150831473	0.0003374212683707135	0.00019995334421968208	0.00026243876428833275	0.00012080514546605792	0.00011663945079481454	4.582264138367714e-05	6.248542006865065e-05	0.0	0.0	0.0	0.0	0.0	0.0	0.0	0.0	0.0	0.0	0.0	0.0	0.0	0.0	0.0	0.0	0.0	0.0	0.0	0.0	0.0	0.0	0.0	0.0	0.0	0.0	0.0	0.0	0.0	0.0
0.554819076204769	0.4229489744872436	0.021794230448557612	0.0002334500583625146	5.002501250625313e-05	5.002501250625313e-05	7.920626980156745e-05	2.5012506253126565e-05	0.0	0.0	0.0	0.0	0.0	0.0	0.0	0.0	0.0	0.0	0.0	0.0	0.0	0.0	0.0	0.0	0.0	0.0	0.0	0.0	0.0	0.0	0.0	0.0	0.0	0.0	0.0	0.0	0.0	0.0	0.0	0.0	0.0	0.0	0.0	0.0	0.0	0.0	0.0	0.0	0.0	0.0
0.0004913984450154291	0.0022654301193931648	0.00764582665295193	0.014346335958289434	0.020709529381879057	0.022895836022837533	0.035668031199636865	0.04686192120134427	0.06561002119676343	0.09074630097738318	0.12092149701621198	0.13610071169486654	0.13585501247235884	0.126439318538631	0.08233839029529715	0.05310018281687912	0.023732879136804493	0.009919585559548746	0.0032482270094240226	0.000820385539559657	0.0002748499777204942	8.32878720365134e-06	0.0	0.0	0.0	0.0	0.0	0.0	0.0	0.0	0.0	0.0	0.0	0.0	0.0	0.0	0.0	0.0	0.0	0.0	0.0	0.0	0.0	0.0	0.0	0.0	0.0	0.0	0.0	0.0
0.136484218504683	0.20750615309653803	0.22486808843800885	0.15869783402672796	0.09299817177030105	0.05306447112521499	0.03702685706908543	0.022417677606893133	0.014804912482352795	0.00899538986269537	0.009999042157560917	0.004843351115886441	0.0020281272514502983	0.0030401086110035274	0.004164532343840449	0.0030067923522528036	0.003768901771175606	0.004680934354476664	0.005380575788241859	0.001894862216447404	0.00032899805516339544	0.0	0.0	0.0	0.0	0.0	0.0	0.0	0.0	0.0	0.0	0.0	0.0	0.0	0.0	0.0	0.0	0.0	0.0	0.0	0.0	0.0	0.0	0.0	0.0	0.0	0.0	0.0	0.0	0.0
0.19012911286963766	0.32170345689296126	0.21098708871303623	0.11130362349021242	0.06865889212827989	0.03909204498125781	0.019108704706372343	0.018608912952936277	0.0073011245314452316	0.004348188254893795	0.0011453561016243233	0.005693461057892544	0.0005289462723865056	0.0008621407746772178	0.0005289462723865056	0.0	0.0	0.0	0.0	0.0	0.0	0.0	0.0	0.0	0.0	0.0	0.0	0.0	0.0	0.0	0.0	0.0	0.0	0.0	0.0	0.0	0.0	0.0	0.0	0.0	0.0	0.0	0.0	0.0	0.0	0.0	0.0	0.0	0.0	0.0
0.008194538084417476	0.15988713261917248	0.3663861629252295	0.2945996787108481	0.12933136897478795	0.03450112784145296	0.005605913052163708	0.001285988962968512	0.0001082061910588392	9.988263790046695e-05	0.0	0.0	0.0	0.0	0.0	0.0	0.0	0.0	0.0	0.0	0.0	0.0	0.0	0.0	0.0	0.0	0.0	0.0	0.0	0.0	0.0	0.0	0.0	0.0	0.0	0.0	0.0	0.0	0.0	0.0	0.0	0.0	0.0	0.0	0.0	0.0	0.0	0.0	0.0	0.0
0.9998166536796357	0.00018334632036435915	0.0	0.0	0.0	0.0	0.0	0.0	0.0	0.0	0.0	0.0	0.0	0.0	0.0	0.0	0.0	0.0	0.0	0.0	0.0	0.0	0.0	0.0	0.0	0.0	0.0	0.0	0.0	0.0	0.0	0.0	0.0	0.0	0.0	0.0	0.0	0.0	0.0	0.0	0.0	0.0	0.0	0.0	0.0	0.0	0.0	0.0	0.0	0.0
1.0	0.0	0.0	0.0	0.0	0.0	0.0	0.0	0.0	0.0	0.0	0.0	0.0	0.0	0.0	0.0	0.0	0.0	0.0	0.0	0.0	0.0	0.0	0.0	0.0	0.0	0.0	0.0	0.0	0.0	0.0	0.0	0.0	0.0	0.0	0.0	0.0	0.0	0.0	0.0	0.0	0.0	0.0	0.0	0.0	0.0	0.0	0.0	0.0	0.0
0.04916782969150332	0.14473305976211803	0.154002541296061	0.14928239631720375	0.12537754910742183	0.11068802466306997	0.08742475055721041	0.06544045660007916	0.04464765555023226	0.02905826233674256	0.01635594809090341	0.010356822963317849	0.006865665423792364	0.0035078217759910014	0.0015206115774782844	0.0006998979315516488	0.00028329201991376257	0.0003791113795904764	0.00011248359614222926	9.581935967671381e-05	0.0	0.0	0.0	0.0	0.0	0.0	0.0	0.0	0.0	0.0	0.0	0.0	0.0	0.0	0.0	0.0	0.0	0.0	0.0	0.0	0.0	0.0	0.0	0.0	0.0	0.0	0.0	0.0	0.0	0.0
0.00023753365060050173	0.03756782210813198	0.27678504454797764	0.40147354208512875	0.21422201478542793	0.05937507813606928	0.00941800088345849	0.0008542876907561904	6.667611244926364e-05	0.0	0.0	0.0	0.0	0.0	0.0	0.0	0.0	0.0	0.0	0.0	0.0	0.0	0.0	0.0	0.0	0.0	0.0	0.0	0.0	0.0	0.0	0.0	0.0	0.0	0.0	0.0	0.0	0.0	0.0	0.0	0.0	0.0	0.0	0.0	0.0	0.0	0.0	0.0	0.0	0.0
0.1162375	0.11495833333333333	0.1217	0.1555625	0.18403333333333333	0.19614583333333332	0.10214583333333334	0.009158333333333333	5.833333333333333e-05	0.0	0.0	0.0	0.0	0.0	0.0	0.0	0.0	0.0	0.0	0.0	0.0	0.0	0.0	0.0	0.0	0.0	0.0	0.0	0.0	0.0	0.0	0.0	0.0	0.0	0.0	0.0	0.0	0.0	0.0	0.0	0.0	0.0	0.0	0.0	0.0	0.0	0.0	0.0	0.0	0.0
0.5747527268788174	0.2926572173753635	0.08103558899749186	0.025606412852369406	0.013873959453041021	0.006782824621486722	0.0027664591822279994	0.0011040838603771383	0.00029164479330716863	0.0002208167720754277	0.00019581864693481323	0.0004416335441508554	0.00019165229274471082	7.916072961194576e-05	0.0	0.0	0.0	0.0	0.0	0.0	0.0	0.0	0.0	0.0	0.0	0.0	0.0	0.0	0.0	0.0	0.0	0.0	0.0	0.0	0.0	0.0	0.0	0.0	0.0	0.0	0.0	0.0	0.0	0.0	0.0	0.0	0.0	0.0	0.0	0.0
0.006949652517374131	0.025069579854340617	0.06745079412696031	0.14315117577454461	0.16437511457760445	0.14122627201973234	0.11216105861373599	0.10268236588170591	0.0943452827358632	0.052918187423962135	0.03418579071046448	0.022444711097778444	0.014286785660716964	0.012578537739779677	0.0061746912654367285	0.0	0.0	0.0	0.0	0.0	0.0	0.0	0.0	0.0	0.0	0.0	0.0	0.0	0.0	0.0	0.0	0.0	0.0	0.0	0.0	0.0	0.0	0.0	0.0	0.0	0.0	0.0	0.0	0.0	0.0	0.0	0.0	0.0	0.0	0.0
0.5791901204528126	0.23691830791088742	0.09564978271829208	0.045272924990937914	0.022465636991637884	0.009974542833453467	0.004799780010082871	0.0030665261175529457	0.0009166246547033261	0.0005499747928219956	0.0003708163375845274	0.00019582435805025602	0.0003166521534429672	0.00020832378515984684	0.00010416189257992342	0.0	0.0	0.0	0.0	0.0	0.0	0.0	0.0	0.0	0.0	0.0	0.0	0.0	0.0	0.0	0.0	0.0	0.0	0.0	0.0	0.0	0.0	0.0	0.0	0.0	0.0	0.0	0.0	0.0	0.0	0.0	0.0	0.0	0.0	0.0
0.9997708361978809	0.00022083057295117144	8.333229167968734e-06	0.0	0.0	0.0	0.0	0.0	0.0	0.0	0.0	0.0	0.0	0.0	0.0	0.0	0.0	0.0	0.0	0.0	0.0	0.0	0.0	0.0	0.0	0.0	0.0	0.0	0.0	0.0	0.0	0.0	0.0	0.0	0.0	0.0	0.0	0.0	0.0	0.0	0.0	0.0	0.0	0.0	0.0	0.0	0.0	0.0	0.0	0.0
5.3842044009658436e-05	0.0006543879195020025	0.016624766511905305	0.10627591148367965	0.29015891686374234	0.32218250796241	0.18392856403268626	0.062299386614867856	0.015875119591463135	0.0017477955824673737	0.00019880139326643114	0.0	0.0	0.0	0.0	0.0	0.0	0.0	0.0	0.0	0.0	0.0	0.0	0.0	0.0	0.0	0.0	0.0	0.0	0.0	0.0	0.0	0.0	0.0	0.0	0.0	0.0	0.0	0.0	0.0	0.0	0.0	0.0	0.0	0.0	0.0	0.0	0.0	0.0	0.0
0.8549112909274243	0.11839681997349978	0.022783523196026632	0.0034000283335694466	0.0002416686805723381	0.00026666888890740755	0.0	0.0	0.0	0.0	0.0	0.0	0.0	0.0	0.0	0.0	0.0	0.0	0.0	0.0	0.0	0.0	0.0	0.0	0.0	0.0	0.0	0.0	0.0	0.0	0.0	0.0	0.0	0.0	0.0	0.0	0.0	0.0	0.0	0.0	0.0	0.0	0.0	0.0	0.0	0.0	0.0	0.0	0.0	0.0
0.5349282296650718	0.44027043894320783	0.024439359267734554	0.0003245267318493863	3.744539213646765e-05	0.0	0.0	0.0	0.0	0.0	0.0	0.0	0.0	0.0	0.0	0.0	0.0	0.0	0.0	0.0	0.0	0.0	0.0	0.0	0.0	0.0	0.0	0.0	0.0	0.0	0.0	0.0	0.0	0.0	0.0	0.0	0.0	0.0	0.0	0.0	0.0	0.0	0.0	0.0	0.0	0.0	0.0	0.0	0.0	0.0
1.0	0.0	0.0	0.0	0.0	0.0	0.0	0.0	0.0	0.0	0.0	0.0	0.0	0.0	0.0	0.0	0.0	0.0	0.0	0.0	0.0	0.0	0.0	0.0	0.0	0.0	0.0	0.0	0.0	0.0	0.0	0.0	0.0	0.0	0.0	0.0	0.0	0.0	0.0	0.0	0.0	0.0	0.0	0.0	0.0	0.0	0.0	0.0	0.0	0.0
0.9995208253470891	0.00047917465291088184	0.0	0.0	0.0	0.0	0.0	0.0	0.0	0.0	0.0	0.0	0.0	0.0	0.0	0.0	0.0	0.0	0.0	0.0	0.0	0.0	0.0	0.0	0.0	0.0	0.0	0.0	0.0	0.0	0.0	0.0	0.0	0.0	0.0	0.0	0.0	0.0	0.0	0.0	0.0	0.0	0.0	0.0	0.0	0.0	0.0	0.0	0.0	0.0
0.000675039377297009	0.0025751502170959974	0.007483769886576717	0.02080121340411524	0.04499012442392473	0.07517521855441567	0.08404656938321402	0.08000883384864117	0.07380013834140325	0.0794921370413274	0.08162142791662846	0.0729834240330686	0.07280008000466694	0.06666222196294784	0.06087855124882285	0.044365087963464535	0.0390981140566533	0.026964072904252748	0.022884668272315885	0.0184052403056845	0.011250656288283483	0.005066962239463969	0.002975173551790521	0.0022459643479202955	0.001366746393539623	0.0007000408357154168	0.0003708549665397148	0.00018334402840165676	0.00012917420182844	0.0	0.0	0.0	0.0	0.0	0.0	0.0	0.0	0.0	0.0	0.0	0.0	0.0	0.0	0.0	0.0	0.0	0.0	0.0	0.0	0.0
0.037828200567360526	0.03508304208548732	0.03748661787310619	0.04453905081667423	0.05191640388404517	0.05952286729512328	0.069657875772206	0.07520234608991956	0.08097176110872743	0.09383943113984479	0.09608471250817507	0.08573725625783661	0.06724180305674855	0.05192890081188375	0.04218546274040965	0.02974685389841664	0.016558429386109248	0.009939223274278406	0.006985782661762317	0.004486397094047714	0.0016329319042402077	0.0006206807493157932	0.0007914720964429578	1.2496927838573017e-05	0.0	0.0	0.0	0.0	0.0	0.0	0.0	0.0	0.0	0.0	0.0	0.0	0.0	0.0	0.0	0.0	0.0	0.0	0.0	0.0	0.0	0.0	0.0	0.0	0.0	0.0
0.012091616284932147	0.018812421614909938	0.030704038733171946	0.06618722421989909	0.1472160532664447	0.24155316019516584	0.21766575972600113	0.14671188870046376	0.06993720859496419	0.030212374115107854	0.011283286319640335	0.00529997791675868	0.0015083270486372974	0.0006291640451498118	0.0001874992187532552	0.0	0.0	0.0	0.0	0.0	0.0	0.0	0.0	0.0	0.0	0.0	0.0	0.0	0.0	0.0	0.0	0.0	0.0	0.0	0.0	0.0	0.0	0.0	0.0	0.0	0.0	0.0	0.0	0.0	0.0	0.0	0.0	0.0	0.0	0.0
1.0	0.0	0.0	0.0	0.0	0.0	0.0	0.0	0.0	0.0	0.0	0.0	0.0	0.0	0.0	0.0	0.0	0.0	0.0	0.0	0.0	0.0	0.0	0.0	0.0	0.0	0.0	0.0	0.0	0.0	0.0	0.0	0.0	0.0	0.0	0.0	0.0	0.0	0.0	0.0	0.0	0.0	0.0	0.0	0.0	0.0	0.0	0.0	0.0	0.0
2.916277829622717e-05	1.666444474070124e-05	1.249833355552593e-05	2.916277829622717e-05	2.499666711105186e-05	2.083055592587655e-05	3.332888948140248e-05	0.0001249833355552593	4.16611118517531e-05	2.083055592587655e-05	0.00011665111318490868	0.0007623983468870817	0.0031370817224370086	0.009127949606719104	0.02101803092920944	0.04165277962938275	0.0661620117317691	0.10168227569657379	0.12480835888548193	0.13619434075456605	0.13228236235168644	0.11417227702972937	0.08786745100653247	0.06259165444607385	0.0433317224370084	0.02536745100653246	0.01416894414078123	0.008423876816424477	0.003966137848286895	0.0018914144780695908	0.0005540927876283163	0.00023330222636981735	0.0001249833355552593	8.33222237035062e-06	0.0	0.0	0.0	0.0	0.0	0.0	0.0	0.0	0.0	0.0	0.0	0.0	0.0	0.0	0.0	0.0
0.07695222233787863	0.04821067971270948	0.055384615384615386	0.063382949932341	0.08042052669928178	0.09940668262725097	0.11315499115228479	0.11883418340793171	0.10603934630998231	0.08586655563651505	0.062242115124388465	0.03559904236494223	0.02099718954928698	0.013560945144165712	0.00744873529717914	0.005437701675861351	0.003776413032164047	0.0018319975018215883	0.0010284167794316645	0.00035807223899240136	6.661809097533049e-05	0.0	0.0	0.0	0.0	0.0	0.0	0.0	0.0	0.0	0.0	0.0	0.0	0.0	0.0	0.0	0.0	0.0	0.0	0.0	0.0	0.0	0.0	0.0	0.0	0.0	0.0	0.0	0.0	0.0
0.9966781557520356	0.000840867842216561	0.00038296951229665154	0.00018315933196796376	0.00029138984631266966	9.157966598398188e-05	0.00018732204405814477	9.157966598398188e-05	9.157966598398188e-05	0.00021646102868941173	4.9952545082171936e-05	4.9952545082171936e-05	5.411525717235293e-05	4.9952545082171936e-05	0.00016650848360723978	0.0001581830594268778	8.325424180361989e-05	4.9952545082171936e-05	2.9138984631266963e-05	5.411525717235293e-05	4.1627120901809946e-05	0.00012071865061524884	3.746440881162895e-05	0.0	0.0	0.0	0.0	0.0	0.0	0.0	0.0	0.0	0.0	0.0	0.0	0.0	0.0	0.0	0.0	0.0	0.0	0.0	0.0	0.0	0.0	0.0	0.0	0.0	0.0	0.0
0.0004793244442962475	0.0005835254104476057	0.0012295714005860262	0.0019464740477073703	0.004122190220947728	0.007043985311831811	0.007931777543441383	0.010445104847012141	0.014642319763588848	0.02019414724013321	0.02974312377824367	0.04318088037312282	0.05743974058127467	0.07521642540669637	0.12316554199090533	0.14078384134777697	0.13885403945465383	0.1290091321726735	0.08466120097865547	0.055547451035966006	0.03001821432888326	0.015104972053300879	0.0059269509546892515	0.0017672483859270344	0.0007585830335818873	0.000204233893656662	0.0	0.0	0.0	0.0	0.0	0.0	0.0	0.0	0.0	0.0	0.0	0.0	0.0	0.0	0.0	0.0	0.0	0.0	0.0	0.0	0.0	0.0	0.0	0.0
0.4309660013489546	0.1495424379439268	0.09677916281548467	0.09855278825576845	0.09177054449468329	0.054765889768762545	0.02882349512461176	0.014584530322333525	0.007556643601209063	0.005066906480810705	0.0045339861607254376	0.0032141756805142683	0.002735380080437661	0.002102537200336406	0.0020484124803277458	0.0016445588002631294	0.0015030018402404804	0.0010408600001665376	0.0009034664801445547	0.00048295904007727346	0.00040801712006528274	0.0003705461600592874	0.00012906664002065065	0.00018319136002931062	0.00010824944001731992	0.0001249032000199845	5.82881600093261e-05	0.0	0.0	0.0	0.0	0.0	0.0	0.0	0.0	0.0	0.0	0.0	0.0	0.0	0.0	0.0	0.0	0.0	0.0	0.0	0.0	0.0	0.0	0.0
4.1637173668651374e-05	1.2491152100595412e-05	1.2491152100595412e-05	1.2491152100595412e-05	1.665486946746055e-05	0.0002872964983136945	0.00025815047674563853	0.00212349585710122	0.003826456260149061	0.008148394886955073	0.013111545988258318	0.023483365949119372	0.039551151267851935	0.060465503601615525	0.07985593537910647	0.09586542865470292	0.11916142732231336	0.1196818919931715	0.11725860848565599	0.09860931839946704	0.07934796186034893	0.0585210475912895	0.03615772161385685	0.02201357371861598	0.011683390931423576	0.006478744222842153	0.002364991464379398	0.0006786859307990173	0.0004913186492900862	0.0003664071282841321	0.0001124203689053587	0.0	0.0	0.0	0.0	0.0	0.0	0.0	0.0	0.0	0.0	0.0	0.0	0.0	0.0	0.0	0.0	0.0	0.0	0.0
0.00307198532783127	0.0014255345754657996	0.0015672543870618148	0.002242507607019299	0.002746863407111	0.0041890709015880954	0.005914718019257221	0.0015755908465674628	0.0025968071360093366	0.006239839939977491	0.016276937184777625	0.020003334583802258	0.019999166354049434	0.050752365470384725	0.05619607352757284	0.08550706514943103	0.10353465883039473	0.1095952648910008	0.13680130048768288	0.13033220791130007	0.07540327622858572	0.060251761077070566	0.02877745821349673	0.024284106539952482	0.01544329123421283	0.01090408903338752	0.018619482305864698	0.005747988829144263	0.0	0.0	0.0	0.0	0.0	0.0	0.0	0.0	0.0	0.0	0.0	0.0	0.0	0.0	0.0	0.0	0.0	0.0	0.0	0.0	0.0	0.0
1.0	0.0	0.0	0.0	0.0	0.0	0.0	0.0	0.0	0.0	0.0	0.0	0.0	0.0	0.0	0.0	0.0	0.0	0.0	0.0	0.0	0.0	0.0	0.0	0.0	0.0	0.0	0.0	0.0	0.0	0.0	0.0	0.0	0.0	0.0	0.0	0.0	0.0	0.0	0.0	0.0	0.0	0.0	0.0	0.0	0.0	0.0	0.0	0.0	0.0
1.0	0.0	0.0	0.0	0.0	0.0	0.0	0.0	0.0	0.0	0.0	0.0	0.0	0.0	0.0	0.0	0.0	0.0	0.0	0.0	0.0	0.0	0.0	0.0	0.0	0.0	0.0	0.0	0.0	0.0	0.0	0.0	0.0	0.0	0.0	0.0	0.0	0.0	0.0	0.0	0.0	0.0	0.0	0.0	0.0	0.0	0.0	0.0	0.0	0.0
1.0	0.0	0.0	0.0	0.0	0.0	0.0	0.0	0.0	0.0	0.0	0.0	0.0	0.0	0.0	0.0	0.0	0.0	0.0	0.0	0.0	0.0	0.0	0.0	0.0	0.0	0.0	0.0	0.0	0.0	0.0	0.0	0.0	0.0	0.0	0.0	0.0	0.0	0.0	0.0	0.0	0.0	0.0	0.0	0.0	0.0	0.0	0.0	0.0	0.0
0.9998500256206232	0.00014997437937685647	0.0	0.0	0.0	0.0	0.0	0.0	0.0	0.0	0.0	0.0	0.0	0.0	0.0	0.0	0.0	0.0	0.0	0.0	0.0	0.0	0.0	0.0	0.0	0.0	0.0	0.0	0.0	0.0	0.0	0.0	0.0	0.0	0.0	0.0	0.0	0.0	0.0	0.0	0.0	0.0	0.0	0.0	0.0	0.0	0.0	0.0	0.0	0.0
1.6667500041668752e-05	8.333750020834376e-06	8.333750020834376e-06	8.333750020834376e-06	1.2500625031251562e-05	1.2500625031251562e-05	1.6667500041668752e-05	2.9168125072920312e-05	6.667000016667501e-05	0.00024167875060419688	0.0005833625014584063	0.0013250662533126657	0.004921079387302699	0.012492291281230729	0.02742637131856593	0.04921079387302699	0.07647882394119707	0.10035085087587713	0.12274780405686951	0.13294414720736036	0.12661883094154708	0.1107680384019201	0.08727936396819841	0.06062803140157008	0.037543543843858856	0.022330283180825708	0.012242278780605697	0.007517042518792606	0.0033918362584795907	0.0016000800040002	0.0006833675017084188	0.0003208493758021234	0.00015834125039585313	1.6667500041668752e-05	0.0	0.0	0.0	0.0	0.0	0.0	0.0	0.0	0.0	0.0	0.0	0.0	0.0	0.0	0.0	0.0
0.9790658145793583	0.020480090652313383	0.0004499287612794641	4.166007048883927e-06	0.0	0.0	0.0	0.0	0.0	0.0	0.0	0.0	0.0	0.0	0.0	0.0	0.0	0.0	0.0	0.0	0.0	0.0	0.0	0.0	0.0	0.0	0.0	0.0	0.0	0.0	0.0	0.0	0.0	0.0	0.0	0.0	0.0	0.0	0.0	0.0	0.0	0.0	0.0	0.0	0.0	0.0	0.0	0.0	0.0	0.0
0.5646541666666667	0.3188666666666667	0.07310833333333333	0.025195833333333334	0.0099375	0.004541666666666667	0.0017083333333333334	0.0012708333333333332	0.0007166666666666667	0.0	0.0	0.0	0.0	0.0	0.0	0.0	0.0	0.0	0.0	0.0	0.0	0.0	0.0	0.0	0.0	0.0	0.0	0.0	0.0	0.0	0.0	0.0	0.0	0.0	0.0	0.0	0.0	0.0	0.0	0.0	0.0	0.0	0.0	0.0	0.0	0.0	0.0	0.0	0.0	0.0
0.598393540834309	0.2065941482558503	0.08765534451799976	0.048781199095116884	0.028987922393357523	0.014902241793768305	0.007065754006774125	0.005057680049660253	0.0017539401160683412	0.0005457628389666335	0.0002624660981289917	0.0	0.0	0.0	0.0	0.0	0.0	0.0	0.0	0.0	0.0	0.0	0.0	0.0	0.0	0.0	0.0	0.0	0.0	0.0	0.0	0.0	0.0	0.0	0.0	0.0	0.0	0.0	0.0	0.0	0.0	0.0	0.0	0.0	0.0	0.0	0.0	0.0	0.0	0.0
0.594045258369299	0.17184349535918414	0.102289580243622	0.06428404792454717	0.03551015647131359	0.017605105730616053	0.008485944243555348	0.0038451283931279267	0.0012830980986819082	0.000804019263135092	4.165902917798404e-06	0.0	0.0	0.0	0.0	0.0	0.0	0.0	0.0	0.0	0.0	0.0	0.0	0.0	0.0	0.0	0.0	0.0	0.0	0.0	0.0	0.0	0.0	0.0	0.0	0.0	0.0	0.0	0.0	0.0	0.0	0.0	0.0	0.0	0.0	0.0	0.0	0.0	0.0	0.0
0.6732858077338122	0.25566328209957045	0.056751565553245474	0.012278603897321373	0.0018499152122194399	0.0001708255038310744	0.0	0.0	0.0	0.0	0.0	0.0	0.0	0.0	0.0	0.0	0.0	0.0	0.0	0.0	0.0	0.0	0.0	0.0	0.0	0.0	0.0	0.0	0.0	0.0	0.0	0.0	0.0	0.0	0.0	0.0	0.0	0.0	0.0	0.0	0.0	0.0	0.0	0.0	0.0	0.0	0.0	0.0	0.0	0.0
1.0	0.0	0.0	0.0	0.0	0.0	0.0	0.0	0.0	0.0	0.0	0.0	0.0	0.0	0.0	0.0	0.0	0.0	0.0	0.0	0.0	0.0	0.0	0.0	0.0	0.0	0.0	0.0	0.0	0.0	0.0	0.0	0.0	0.0	0.0	0.0	0.0	0.0	0.0	0.0	0.0	0.0	0.0	0.0	0.0	0.0	0.0	0.0	0.0	0.0
1.0	0.0	0.0	0.0	0.0	0.0	0.0	0.0	0.0	0.0	0.0	0.0	0.0	0.0	0.0	0.0	0.0	0.0	0.0	0.0	0.0	0.0	0.0	0.0	0.0	0.0	0.0	0.0	0.0	0.0	0.0	0.0	0.0	0.0	0.0	0.0	0.0	0.0	0.0	0.0	0.0	0.0	0.0	0.0	0.0	0.0	0.0	0.0	0.0	0.0
0.0019110587431978383	0.16627876476490647	0.35090202805384274	0.2642382203421586	0.13972379164047113	0.051815089453370586	0.01696637119505706	0.0039720044466464875	0.0012032592086801204	0.0003497362405852253	0.00012906932688264267	0.00017070459361897902	0.00023732102039711718	0.0002831198138070872	0.0003830444539742944	0.00014988696025081084	0.0006411831077395798	0.0006453466344132134	0.0	0.0	0.0	0.0	0.0	0.0	0.0	0.0	0.0	0.0	0.0	0.0	0.0	0.0	0.0	0.0	0.0	0.0	0.0	0.0	0.0	0.0	0.0	0.0	0.0	0.0	0.0	0.0	0.0	0.0	0.0	0.0
1.0	0.0	0.0	0.0	0.0	0.0	0.0	0.0	0.0	0.0	0.0	0.0	0.0	0.0	0.0	0.0	0.0	0.0	0.0	0.0	0.0	0.0	0.0	0.0	0.0	0.0	0.0	0.0	0.0	0.0	0.0	0.0	0.0	0.0	0.0	0.0	0.0	0.0	0.0	0.0	0.0	0.0	0.0	0.0	0.0	0.0	0.0	0.0	0.0	0.0
0.9932563021709792	0.005144204335293823	0.0008788883520218598	0.0005956447125077059	0.00012496042919742082	0.0	0.0	0.0	0.0	0.0	0.0	0.0	0.0	0.0	0.0	0.0	0.0	0.0	0.0	0.0	0.0	0.0	0.0	0.0	0.0	0.0	0.0	0.0	0.0	0.0	0.0	0.0	0.0	0.0	0.0	0.0	0.0	0.0	0.0	0.0	0.0	0.0	0.0	0.0	0.0	0.0	0.0	0.0	0.0	0.0
1.0	0.0	0.0	0.0	0.0	0.0	0.0	0.0	0.0	0.0	0.0	0.0	0.0	0.0	0.0	0.0	0.0	0.0	0.0	0.0	0.0	0.0	0.0	0.0	0.0	0.0	0.0	0.0	0.0	0.0	0.0	0.0	0.0	0.0	0.0	0.0	0.0	0.0	0.0	0.0	0.0	0.0	0.0	0.0	0.0	0.0	0.0	0.0	0.0	0.0
0.0014664833562471357	0.00909053035037287	0.021680623255426405	0.03996583760363288	0.06546681664791901	0.0830021247344082	0.10172061825605133	0.10671582718826814	0.1053909927925676	0.0989501312335958	0.0799650043744532	0.06472524267799859	0.05306836645419322	0.04285714285714286	0.03254176561263175	0.026505020205807608	0.020955713869099696	0.016189642961296505	0.014139899179269258	0.007703203766195892	0.003845352664250302	0.002199725034370704	0.0013331666874973962	0.0002832979210931967	0.00022913802441361497	8.332291796858726e-06	0.0	0.0	0.0	0.0	0.0	0.0	0.0	0.0	0.0	0.0	0.0	0.0	0.0	0.0	0.0	0.0	0.0	0.0	0.0	0.0	0.0	0.0	0.0	0.0
0.9861193295940394	0.011092868394076024	0.0014501571003525382	0.0009709385183394867	0.00036670639319259584	0.0	0.0	0.0	0.0	0.0	0.0	0.0	0.0	0.0	0.0	0.0	0.0	0.0	0.0	0.0	0.0	0.0	0.0	0.0	0.0	0.0	0.0	0.0	0.0	0.0	0.0	0.0	0.0	0.0	0.0	0.0	0.0	0.0	0.0	0.0	0.0	0.0	0.0	0.0	0.0	0.0	0.0	0.0	0.0	0.0
0.9971729568377028	0.002827043162297222	0.0	0.0	0.0	0.0	0.0	0.0	0.0	0.0	0.0	0.0	0.0	0.0	0.0	0.0	0.0	0.0	0.0	0.0	0.0	0.0	0.0	0.0	0.0	0.0	0.0	0.0	0.0	0.0	0.0	0.0	0.0	0.0	0.0	0.0	0.0	0.0	0.0	0.0	0.0	0.0	0.0	0.0	0.0	0.0	0.0	0.0	0.0	0.0
0.22855477370196112	0.17939376275138444	0.1475954532206354	0.10330182787192406	0.07190323520839405	0.0660323937211142	0.06014906108173377	0.0406545363700712	0.0432943331806637	0.028263313486280552	0.017208643877253613	0.010821501436482492	0.002265062247574635	0.00045384519298829996	0.00010825665153849357	0.0	0.0	0.0	0.0	0.0	0.0	0.0	0.0	0.0	0.0	0.0	0.0	0.0	0.0	0.0	0.0	0.0	0.0	0.0	0.0	0.0	0.0	0.0	0.0	0.0	0.0	0.0	0.0	0.0	0.0	0.0	0.0	0.0	0.0	0.0
0.7229915052837053	0.2399413985274715	0.028289361418754967	0.005323244557096896	0.0015857358688459089	0.0006742498969895991	0.000707546188198962	0.00012486109203511093	0.00022891200206437006	0.00013318516483745168	0.0	0.0	0.0	0.0	0.0	0.0	0.0	0.0	0.0	0.0	0.0	0.0	0.0	0.0	0.0	0.0	0.0	0.0	0.0	0.0	0.0	0.0	0.0	0.0	0.0	0.0	0.0	0.0	0.0	0.0	0.0	0.0	0.0	0.0	0.0	0.0	0.0	0.0	0.0	0.0
0.013660929159692557	0.025231707012415998	0.03346323915161508	0.04320617552274601	0.06228401075886649	0.08672462464713084	0.1105615095722268	0.1281987225927869	0.13951551791617745	0.1287150149474964	0.09531423051620908	0.06375377851057983	0.037214686019302674	0.01949003639028371	0.007507057383397037	0.003688992147359831	0.0010908757817249162	0.00037889196998842505	0.0	0.0	0.0	0.0	0.0	0.0	0.0	0.0	0.0	0.0	0.0	0.0	0.0	0.0	0.0	0.0	0.0	0.0	0.0	0.0	0.0	0.0	0.0	0.0	0.0	0.0	0.0	0.0	0.0	0.0	0.0	0.0
0.980506668442698	0.01904793619607386	0.00044539536122812566	0.0	0.0	0.0	0.0	0.0	0.0	0.0	0.0	0.0	0.0	0.0	0.0	0.0	0.0	0.0	0.0	0.0	0.0	0.0	0.0	0.0	0.0	0.0	0.0	0.0	0.0	0.0	0.0	0.0	0.0	0.0	0.0	0.0	0.0	0.0	0.0	0.0	0.0	0.0	0.0	0.0	0.0	0.0	0.0	0.0	0.0	0.0
0.447325	0.37065	0.17130416666666667	0.010433333333333333	0.0002875	0.0	0.0	0.0	0.0	0.0	0.0	0.0	0.0	0.0	0.0	0.0	0.0	0.0	0.0	0.0	0.0	0.0	0.0	0.0	0.0	0.0	0.0	0.0	0.0	0.0	0.0	0.0	0.0	0.0	0.0	0.0	0.0	0.0	0.0	0.0	0.0	0.0	0.0	0.0	0.0	0.0	0.0	0.0	0.0	0.0
0.683049908117726	0.10201224263587534	0.06184656285289252	0.04551610335818252	0.032998445710285394	0.023297677732820515	0.016176280622215926	0.011913443147582517	0.007488092807347248	0.004667036140361112	0.003725294919181102	0.00233768506673445	0.0017293035698659478	0.0010334151453656748	0.0006375504727457591	0.0004417016347127481	0.000333359724311508	0.00025418678978752487	0.00022085081735637405	0.00012084290006292165	3.33359724311508e-05	4.583696209283235e-05	4.583696209283235e-05	2.916897587725695e-05	3.750296898504465e-05	8.3339931077877e-06	0.0	0.0	0.0	0.0	0.0	0.0	0.0	0.0	0.0	0.0	0.0	0.0	0.0	0.0	0.0	0.0	0.0	0.0	0.0	0.0	0.0	0.0	0.0	0.0
0.9868647582840397	0.013135241715960299	0.0	0.0	0.0	0.0	0.0	0.0	0.0	0.0	0.0	0.0	0.0	0.0	0.0	0.0	0.0	0.0	0.0	0.0	0.0	0.0	0.0	0.0	0.0	0.0	0.0	0.0	0.0	0.0	0.0	0.0	0.0	0.0	0.0	0.0	0.0	0.0	0.0	0.0	0.0	0.0	0.0	0.0	0.0	0.0	0.0	0.0	0.0	0.0
0.019824091395811025	0.19132039781510013	0.31741045202094903	0.24503043610501185	0.12641920578640145	0.05724737616192591	0.02493219060793047	0.01145364170808838	0.004603955652032615	0.0011624467211919453	0.000595806025557162	0.0	0.0	0.0	0.0	0.0	0.0	0.0	0.0	0.0	0.0	0.0	0.0	0.0	0.0	0.0	0.0	0.0	0.0	0.0	0.0	0.0	0.0	0.0	0.0	0.0	0.0	0.0	0.0	0.0	0.0	0.0	0.0	0.0	0.0	0.0	0.0	0.0	0.0	0.0
0.16609262023701307	0.11402813800465353	0.1489504540943549	0.1874629927695169	0.19664495575811658	0.12494057993978767	0.04511754747350074	0.01298901667097549	0.002989767240157119	0.0005420777422879017	0.00024185006963614074	0.0	0.0	0.0	0.0	0.0	0.0	0.0	0.0	0.0	0.0	0.0	0.0	0.0	0.0	0.0	0.0	0.0	0.0	0.0	0.0	0.0	0.0	0.0	0.0	0.0	0.0	0.0	0.0	0.0	0.0	0.0	0.0	0.0	0.0	0.0	0.0	0.0	0.0	0.0
1.666638889351844e-05	4.16659722337961e-06	4.16659722337961e-06	8.33319444675922e-06	8.33319444675922e-06	1.2499791670138831e-05	1.2499791670138831e-05	1.666638889351844e-05	8.33319444675922e-06	2.4999583340277662e-05	0.0001583306944884252	0.0007124881251979134	0.0034707754870752154	0.009804003266612224	0.023982933617773036	0.04639506008233196	0.07120714654755754	0.09871502141630972	0.12215629739504341	0.13500191663472275	0.12930201163313945	0.11116898051699138	0.08823186280228663	0.06333644439259346	0.0413201446642556	0.02619539674338761	0.014895585073582107	0.007516541390976817	0.0038582690288495192	0.001733304444925918	0.0005499908334861086	0.00015416409726504558	1.666638889351844e-05	0.0	0.0	0.0	0.0	0.0	0.0	0.0	0.0	0.0	0.0	0.0	0.0	0.0	0.0	0.0	0.0	0.0
0.028141432154732044	0.1944483795968367	0.4008466596111699	0.2520395663369472	0.08242431313072392	0.02362480312664061	0.011562403646636278	0.004170798576678528	0.0011041574653544554	0.0012499895834201381	0.00038749677086024286	0.0	0.0	0.0	0.0	0.0	0.0	0.0	0.0	0.0	0.0	0.0	0.0	0.0	0.0	0.0	0.0	0.0	0.0	0.0	0.0	0.0	0.0	0.0	0.0	0.0	0.0	0.0	0.0	0.0	0.0	0.0	0.0	0.0	0.0	0.0	0.0	0.0	0.0	0.0
1.0	0.0	0.0	0.0	0.0	0.0	0.0	0.0	0.0	0.0	0.0	0.0	0.0	0.0	0.0	0.0	0.0	0.0	0.0	0.0	0.0	0.0	0.0	0.0	0.0	0.0	0.0	0.0	0.0	0.0	0.0	0.0	0.0	0.0	0.0	0.0	0.0	0.0	0.0	0.0	0.0	0.0	0.0	0.0	0.0	0.0	0.0	0.0	0.0	0.0
0.712988116864719	0.17449709171513808	0.06575723737937701	0.030416159730671157	0.011816469725504574	0.0036832719454675754	0.0007541540974317094	8.749854169097182e-05	0.0	0.0	0.0	0.0	0.0	0.0	0.0	0.0	0.0	0.0	0.0	0.0	0.0	0.0	0.0	0.0	0.0	0.0	0.0	0.0	0.0	0.0	0.0	0.0	0.0	0.0	0.0	0.0	0.0	0.0	0.0	0.0	0.0	0.0	0.0	0.0	0.0	0.0	0.0	0.0	0.0	0.0
0.8264570590490159	0.1683221946300895	0.004929084515258079	0.0002041632639456009	8.749854169097182e-05	0.0	0.0	0.0	0.0	0.0	0.0	0.0	0.0	0.0	0.0	0.0	0.0	0.0	0.0	0.0	0.0	0.0	0.0	0.0	0.0	0.0	0.0	0.0	0.0	0.0	0.0	0.0	0.0	0.0	0.0	0.0	0.0	0.0	0.0	0.0	0.0	0.0	0.0	0.0	0.0	0.0	0.0	0.0	0.0	0.0
7.903954473222234e-05	2.079988019269009e-05	0.001152313362675031	0.011997370895143643	0.06853560523491385	0.1535155957501685	0.20543209671112295	0.18070519913805297	0.14500428477531968	0.09538409058763822	0.057798707079447224	0.03479819956237052	0.019988684865175178	0.010728578203389549	0.006252443985922641	0.0035692594410656193	0.002317106653465676	0.0015516710623746806	0.0009151947284783639	0.00024959856231228107	4.159976038538018e-06	0.0	0.0	0.0	0.0	0.0	0.0	0.0	0.0	0.0	0.0	0.0	0.0	0.0	0.0	0.0	0.0	0.0	0.0	0.0	0.0	0.0	0.0	0.0	0.0	0.0	0.0	0.0	0.0	0.0
0.49286261895635075	0.16400143330944483	0.1406934884418593	0.09675255412409793	0.05567823869602173	0.02522041299311678	0.013670605489908502	0.0068457192380127	0.0031207813203113282	0.0010999816669722171	5.4165763903934935e-05	0.0	0.0	0.0	0.0	0.0	0.0	0.0	0.0	0.0	0.0	0.0	0.0	0.0	0.0	0.0	0.0	0.0	0.0	0.0	0.0	0.0	0.0	0.0	0.0	0.0	0.0	0.0	0.0	0.0	0.0	0.0	0.0	0.0	0.0	0.0	0.0	0.0	0.0	0.0
0.9813801524427089	0.018615680178697195	4.167378593843115e-06	0.0	0.0	0.0	0.0	0.0	0.0	0.0	0.0	0.0	0.0	0.0	0.0	0.0	0.0	0.0	0.0	0.0	0.0	0.0	0.0	0.0	0.0	0.0	0.0	0.0	0.0	0.0	0.0	0.0	0.0	0.0	0.0	0.0	0.0	0.0	0.0	0.0	0.0	0.0	0.0	0.0	0.0	0.0	0.0	0.0	0.0	0.0
0.1012941990216422	0.2960907356017234	0.29565739143478587	0.20493429002391728	0.07905197629940748	0.018954640532679985	0.003554255523054743	0.00043751093777344435	2.500062501562539e-05	0.0	0.0	0.0	0.0	0.0	0.0	0.0	0.0	0.0	0.0	0.0	0.0	0.0	0.0	0.0	0.0	0.0	0.0	0.0	0.0	0.0	0.0	0.0	0.0	0.0	0.0	0.0	0.0	0.0	0.0	0.0	0.0	0.0	0.0	0.0	0.0	0.0	0.0	0.0	0.0	0.0
0.06841922149785866	0.11677117935039223	0.14288968596492682	0.13991169575626042	0.13382317613631656	0.11698655555463515	0.08873499614807942	0.06158931071330942	0.039972995137468006	0.03288214779777831	0.025211441446665397	0.01174628683140185	0.009745773241991733	0.002733621053852335	0.0021496201923475178	0.0033963170669074464	0.001975662488920551	0.0010603136208881783	0.0	0.0	0.0	0.0	0.0	0.0	0.0	0.0	0.0	0.0	0.0	0.0	0.0	0.0	0.0	0.0	0.0	0.0	0.0	0.0	0.0	0.0	0.0	0.0	0.0	0.0	0.0	0.0	0.0	0.0	0.0	0.0
0.001670339191322567	0.11996034506458506	0.4297686934281942	0.32292946669943473	0.10002041062852239	0.01832374589184033	0.0025492458481032694	0.000683131240341399	0.0002082717196162802	6.248151588488406e-05	5.415064710023285e-05	0.0002166025884009314	0.00016245194130069855	0.0001083012942004657	0.00014162476933907053	0.0003415656201706995	0.0002249334571855826	0.00019160998204697776	0.0006414768964181429	0.0005581682085716309	0.00040404713605558356	0.0001291284661620937	0.00027075323550116424	0.00016661737569302414	7.497781906186087e-05	8.330868784651207e-05	5.415064710023285e-05	0.0	0.0	0.0	0.0	0.0	0.0	0.0	0.0	0.0	0.0	0.0	0.0	0.0	0.0	0.0	0.0	0.0	0.0	0.0	0.0	0.0	0.0	0.0
0.20578419076746154	0.23272596969154039	0.28211784215767566	0.20280084500352086	0.06541693923724683	0.01007087529531373	0.0009416705902941262	0.00014166725694690394	0.0	0.0	0.0	0.0	0.0	0.0	0.0	0.0	0.0	0.0	0.0	0.0	0.0	0.0	0.0	0.0	0.0	0.0	0.0	0.0	0.0	0.0	0.0	0.0	0.0	0.0	0.0	0.0	0.0	0.0	0.0	0.0	0.0	0.0	0.0	0.0	0.0	0.0	0.0	0.0	0.0	0.0
0.45230676827208227	0.5397975399476957	0.00789569178022198	0.0	0.0	0.0	0.0	0.0	0.0	0.0	0.0	0.0	0.0	0.0	0.0	0.0	0.0	0.0	0.0	0.0	0.0	0.0	0.0	0.0	0.0	0.0	0.0	0.0	0.0	0.0	0.0	0.0	0.0	0.0	0.0	0.0	0.0	0.0	0.0	0.0	0.0	0.0	0.0	0.0	0.0	0.0	0.0	0.0	0.0	0.0
1.0	0.0	0.0	0.0	0.0	0.0	0.0	0.0	0.0	0.0	0.0	0.0	0.0	0.0	0.0	0.0	0.0	0.0	0.0	0.0	0.0	0.0	0.0	0.0	0.0	0.0	0.0	0.0	0.0	0.0	0.0	0.0	0.0	0.0	0.0	0.0	0.0	0.0	0.0	0.0	0.0	0.0	0.0	0.0	0.0	0.0	0.0	0.0	0.0	0.0
0.9989789539487394	0.0007293186080433424	0.0002125442800583455	7.918316315899146e-05	0.0	0.0	0.0	0.0	0.0	0.0	0.0	0.0	0.0	0.0	0.0	0.0	0.0	0.0	0.0	0.0	0.0	0.0	0.0	0.0	0.0	0.0	0.0	0.0	0.0	0.0	0.0	0.0	0.0	0.0	0.0	0.0	0.0	0.0	0.0	0.0	0.0	0.0	0.0	0.0	0.0	0.0	0.0	0.0	0.0	0.0
0.8943752629890555	0.09794233196822051	0.007294951859983585	0.0003874531827404189	0.0	0.0	0.0	0.0	0.0	0.0	0.0	0.0	0.0	0.0	0.0	0.0	0.0	0.0	0.0	0.0	0.0	0.0	0.0	0.0	0.0	0.0	0.0	0.0	0.0	0.0	0.0	0.0	0.0	0.0	0.0	0.0	0.0	0.0	0.0	0.0	0.0	0.0	0.0	0.0	0.0	0.0	0.0	0.0	0.0	0.0
1.0	0.0	0.0	0.0	0.0	0.0	0.0	0.0	0.0	0.0	0.0	0.0	0.0	0.0	0.0	0.0	0.0	0.0	0.0	0.0	0.0	0.0	0.0	0.0	0.0	0.0	0.0	0.0	0.0	0.0	0.0	0.0	0.0	0.0	0.0	0.0	0.0	0.0	0.0	0.0	0.0	0.0	0.0	0.0	0.0	0.0	0.0	0.0	0.0	0.0
0.742124761940482	0.18745546151249579	0.0495538858397823	0.01351886348198249	0.0047716087197502925	0.0013252153474939679	0.0010501706527310689	0.00020003250528210833	0.0	0.0	0.0	0.0	0.0	0.0	0.0	0.0	0.0	0.0	0.0	0.0	0.0	0.0	0.0	0.0	0.0	0.0	0.0	0.0	0.0	0.0	0.0	0.0	0.0	0.0	0.0	0.0	0.0	0.0	0.0	0.0	0.0	0.0	0.0	0.0	0.0	0.0	0.0	0.0	0.0	0.0
0.0002712560406633671	0.013199736255665078	0.06654953969936485	0.10291454182768148	0.10448365369367264	0.10341114904058825	0.10609449725822741	0.10228022000951482	0.09765634780866851	0.08563761862235317	0.06900336357490422	0.05047448941266808	0.035129743850834214	0.02273542937744652	0.013938387320240709	0.008772003038067655	0.005629606136228957	0.004131438157795899	0.002900353050169848	0.0017026533013946733	0.0011100631817916253	0.0007678632535701468	0.00047574136362498224	0.0003797584569287139	0.00023369751195613164	8.346339712718987e-05	3.338535885087595e-05	0.0	0.0	0.0	0.0	0.0	0.0	0.0	0.0	0.0	0.0	0.0	0.0	0.0	0.0	0.0	0.0	0.0	0.0	0.0	0.0	0.0	0.0	0.0
0.28119349005424954	0.09257422854809544	0.08132015566536946	0.07800768326930609	0.0816826526445613	0.08965341955483705	0.09774501879151007	0.0913742385480121	0.06329113924050633	0.030745577120190666	0.009354088715927368	0.002387480104332464	0.0004916625694785877	0.000141665486120949	3.7499687502604144e-05	0.0	0.0	0.0	0.0	0.0	0.0	0.0	0.0	0.0	0.0	0.0	0.0	0.0	0.0	0.0	0.0	0.0	0.0	0.0	0.0	0.0	0.0	0.0	0.0	0.0	0.0	0.0	0.0	0.0	0.0	0.0	0.0	0.0	0.0	0.0
0.5762694196819467	0.24358097684231594	0.08704353844742614	0.037163204549813623	0.020510019430105823	0.016578133208802755	0.0082098451428905	0.00361916992586539	0.0023891524971438576	0.0014801904650716747	0.0009173011332838547	0.00029603809301433494	0.00021264708089762085	0.0001375951699925782	0.00011257786635756398	0.00047949831967110585	0.0006629585463278768	0.00033773359907269195	0.0	0.0	0.0	0.0	0.0	0.0	0.0	0.0	0.0	0.0	0.0	0.0	0.0	0.0	0.0	0.0	0.0	0.0	0.0	0.0	0.0	0.0	0.0	0.0	0.0	0.0	0.0	0.0	0.0	0.0	0.0	0.0
0.1808549202288343	0.10685877857824408	0.11515881316172151	0.13575056562735677	0.17007154196475818	0.1527798032491802	0.09604623352597302	0.03371264046933529	0.007133363055679399	0.0013833390972462385	0.00022083425347605614	2.9166788194950813e-05	0.0	0.0	0.0	0.0	0.0	0.0	0.0	0.0	0.0	0.0	0.0	0.0	0.0	0.0	0.0	0.0	0.0	0.0	0.0	0.0	0.0	0.0	0.0	0.0	0.0	0.0	0.0	0.0	0.0	0.0	0.0	0.0	0.0	0.0	0.0	0.0	0.0	0.0
0.0001373597785593873	7.076109804574497e-05	2.9136922724718516e-05	3.746175778892381e-05	3.329934025682116e-05	4.5786592853129095e-05	8.324835064205291e-05	7.076109804574497e-05	2.0812087660513227e-05	4.5786592853129095e-05	0.0003954296655497513	0.0008491331765489396	0.004337239068450956	0.014722470811047056	0.028283627130637475	0.05056088576245083	0.07374138899873046	0.10345688776041125	0.12545526441757374	0.1261836874856917	0.12397344377614518	0.10547982268101314	0.08454702491206893	0.06438427438656372	0.04163250015609066	0.024433390913442526	0.014876480259734854	0.00693875002601511	0.003259172927636371	0.001090553393410893	0.00037045516035713545	0.00015400944868779786	0.000129034943495182	0.00010822285583466878	6.243626298153967e-05	0.0	0.0	0.0	0.0	0.0	0.0	0.0	0.0	0.0	0.0	0.0	0.0	0.0	0.0	0.0
0.0014500060416918403	0.015216730069708624	0.07763365680690336	0.21010920878836994	0.28136783903266266	0.20611752548968953	0.11881716173817392	0.04952937303905433	0.01899591248296868	0.009279205330022208	0.0046750194792478305	0.0023500097917074653	0.0016375068229450957	0.0009666706944612269	0.0009250038541827257	0.0004958353993141638	0.0002916678819495081	0.00014166725694690394	0.0	0.0	0.0	0.0	0.0	0.0	0.0	0.0	0.0	0.0	0.0	0.0	0.0	0.0	0.0	0.0	0.0	0.0	0.0	0.0	0.0	0.0	0.0	0.0	0.0	0.0	0.0	0.0	0.0	0.0	0.0	0.0
0.9957166131243307	0.0037083796880794345	0.0003250040625507819	0.00010416796876627625	2.50003125039063e-05	1.66668750026042e-05	1.66668750026042e-05	1.66668750026042e-05	2.083359375325525e-05	5.00006250078126e-05	0.0	0.0	0.0	0.0	0.0	0.0	0.0	0.0	0.0	0.0	0.0	0.0	0.0	0.0	0.0	0.0	0.0	0.0	0.0	0.0	0.0	0.0	0.0	0.0	0.0	0.0	0.0	0.0	0.0	0.0	0.0	0.0	0.0	0.0	0.0	0.0	0.0	0.0	0.0	0.0
0.5497392457093309	0.3620128313622171	0.06637040866096106	0.015044959792563813	0.0043813390806274775	0.001484069184303884	0.0005794539792647187	0.00031265502478312163	7.503720594794919e-05	0.0	0.0	0.0	0.0	0.0	0.0	0.0	0.0	0.0	0.0	0.0	0.0	0.0	0.0	0.0	0.0	0.0	0.0	0.0	0.0	0.0	0.0	0.0	0.0	0.0	0.0	0.0	0.0	0.0	0.0	0.0	0.0	0.0	0.0	0.0	0.0	0.0	0.0	0.0	0.0	0.0
0.31859493981822645	0.3264762332996099	0.19037507962479547	0.08696068512712905	0.04037237342259637	0.01722809953828027	0.007764718617422114	0.004259145922585963	0.00244807214318724	0.0011948923556032956	0.00042466557585901104	0.00033307103988942043	0.0005828743198064857	0.001448859023518979	0.0006744688557760763	0.00040801202386454003	0.0002414765039198298	0.00021233278792950552	0.0	0.0	0.0	0.0	0.0	0.0	0.0	0.0	0.0	0.0	0.0	0.0	0.0	0.0	0.0	0.0	0.0	0.0	0.0	0.0	0.0	0.0	0.0	0.0	0.0	0.0	0.0	0.0	0.0	0.0	0.0	0.0
1.0	0.0	0.0	0.0	0.0	0.0	0.0	0.0	0.0	0.0	0.0	0.0	0.0	0.0	0.0	0.0	0.0	0.0	0.0	0.0	0.0	0.0	0.0	0.0	0.0	0.0	0.0	0.0	0.0	0.0	0.0	0.0	0.0	0.0	0.0	0.0	0.0	0.0	0.0	0.0	0.0	0.0	0.0	0.0	0.0	0.0	0.0	0.0	0.0	0.0
0.05587164172892431	0.16602085197594324	0.22576738184920817	0.2612032547395584	0.18474184754333756	0.07429296818096685	0.020935217364160406	0.008228414459034815	0.0019520113208332467	0.0004370174598880403	0.0002955070443052463	0.00011653798930347741	0.00013318627348968848	4.162071046552765e-06	0.0	0.0	0.0	0.0	0.0	0.0	0.0	0.0	0.0	0.0	0.0	0.0	0.0	0.0	0.0	0.0	0.0	0.0	0.0	0.0	0.0	0.0	0.0	0.0	0.0	0.0	0.0	0.0	0.0	0.0	0.0	0.0	0.0	0.0	0.0	0.0
0.9938926912124694	0.006107308787530599	0.0	0.0	0.0	0.0	0.0	0.0	0.0	0.0	0.0	0.0	0.0	0.0	0.0	0.0	0.0	0.0	0.0	0.0	0.0	0.0	0.0	0.0	0.0	0.0	0.0	0.0	0.0	0.0	0.0	0.0	0.0	0.0	0.0	0.0	0.0	0.0	0.0	0.0	0.0	0.0	0.0	0.0	0.0	0.0	0.0	0.0	0.0	0.0
1.0	0.0	0.0	0.0	0.0	0.0	0.0	0.0	0.0	0.0	0.0	0.0	0.0	0.0	0.0	0.0	0.0	0.0	0.0	0.0	0.0	0.0	0.0	0.0	0.0	0.0	0.0	0.0	0.0	0.0	0.0	0.0	0.0	0.0	0.0	0.0	0.0	0.0	0.0	0.0	0.0	0.0	0.0	0.0	0.0	0.0	0.0	0.0	0.0	0.0
0.8571559415318132	0.10195712721535061	0.03508341000587013	0.005212344764133073	0.0005495443361546051	4.163214667837918e-05	0.0	0.0	0.0	0.0	0.0	0.0	0.0	0.0	0.0	0.0	0.0	0.0	0.0	0.0	0.0	0.0	0.0	0.0	0.0	0.0	0.0	0.0	0.0	0.0	0.0	0.0	0.0	0.0	0.0	0.0	0.0	0.0	0.0	0.0	0.0	0.0	0.0	0.0	0.0	0.0	0.0	0.0	0.0	0.0
0.00015829046299960426	9.16418469997709e-05	4.582092349988545e-05	8.331076999979172e-05	5.831753899985421e-05	3.332430799991669e-05	4.582092349988545e-05	0.00028325661799929184	0.0003540707724991148	0.0010913710869972716	0.0013829587819965427	0.0028742215649928144	0.00875179638847812	0.014062857975964843	0.028921333805427697	0.06097098702434757	0.0889634057442776	0.11589777768521026	0.13390123508216525	0.13479266032116302	0.11322350196821694	0.10061025139024847	0.07270114344031825	0.049374127840376564	0.03274113260991815	0.01852831524795368	0.009309978547476725	0.005469352050486326	0.003228292337491929	0.0014954283214962615	0.0004290504654989274	0.00012496615499968757	0.0	0.0	0.0	0.0	0.0	0.0	0.0	0.0	0.0	0.0	0.0	0.0	0.0	0.0	0.0	0.0	0.0	0.0
1.0	0.0	0.0	0.0	0.0	0.0	0.0	0.0	0.0	0.0	0.0	0.0	0.0	0.0	0.0	0.0	0.0	0.0	0.0	0.0	0.0	0.0	0.0	0.0	0.0	0.0	0.0	0.0	0.0	0.0	0.0	0.0	0.0	0.0	0.0	0.0	0.0	0.0	0.0	0.0	0.0	0.0	0.0	0.0	0.0	0.0	0.0	0.0	0.0	0.0
0.014212106949020522	0.012895862577423077	0.01107144791046206	0.00939281980364633	0.0167862810681573	0.01905222074584404	0.03630918413675612	0.033710018035880154	0.049604918422006275	0.060426446515076414	0.041149297933579645	0.059784985650437154	0.10792370781041083	0.12673850472973255	0.08421464780049734	0.07715441295917559	0.09710634504763055	0.06201760268580497	0.043952565218659014	0.033655868742111905	0.0028407552576881585	0.0	0.0	0.0	0.0	0.0	0.0	0.0	0.0	0.0	0.0	0.0	0.0	0.0	0.0	0.0	0.0	0.0	0.0	0.0	0.0	0.0	0.0	0.0	0.0	0.0	0.0	0.0	0.0	0.0
0.9974833752770788	0.0025166247229212848	0.0	0.0	0.0	0.0	0.0	0.0	0.0	0.0	0.0	0.0	0.0	0.0	0.0	0.0	0.0	0.0	0.0	0.0	0.0	0.0	0.0	0.0	0.0	0.0	0.0	0.0	0.0	0.0	0.0	0.0	0.0	0.0	0.0	0.0	0.0	0.0	0.0	0.0	0.0	0.0	0.0	0.0	0.0	0.0	0.0	0.0	0.0	0.0
0.9921929678386936	0.00700299950008332	0.0008040326612231295	0.0	0.0	0.0	0.0	0.0	0.0	0.0	0.0	0.0	0.0	0.0	0.0	0.0	0.0	0.0	0.0	0.0	0.0	0.0	0.0	0.0	0.0	0.0	0.0	0.0	0.0	0.0	0.0	0.0	0.0	0.0	0.0	0.0	0.0	0.0	0.0	0.0	0.0	0.0	0.0	0.0	0.0	0.0	0.0	0.0	0.0	0.0
0.2418834686088565	0.26946634222762955	0.30615323077948703	0.15523074615423077	0.025416243062615623	0.0016541390976817054	0.00019583006949884169	0.0	0.0	0.0	0.0	0.0	0.0	0.0	0.0	0.0	0.0	0.0	0.0	0.0	0.0	0.0	0.0	0.0	0.0	0.0	0.0	0.0	0.0	0.0	0.0	0.0	0.0	0.0	0.0	0.0	0.0	0.0	0.0	0.0	0.0	0.0	0.0	0.0	0.0	0.0	0.0	0.0	0.0	0.0
0.6063291666666667	0.37826666666666664	0.015308333333333334	9.583333333333334e-05	0.0	0.0	0.0	0.0	0.0	0.0	0.0	0.0	0.0	0.0	0.0	0.0	0.0	0.0	0.0	0.0	0.0	0.0	0.0	0.0	0.0	0.0	0.0	0.0	0.0	0.0	0.0	0.0	0.0	0.0	0.0	0.0	0.0	0.0	0.0	0.0	0.0	0.0	0.0	0.0	0.0	0.0	0.0	0.0	0.0	0.0
0.07847837849086445	0.1536521413409914	0.09848503766595913	0.0688392225413077	0.05755608274025055	0.04710117784159487	0.041407583135639074	0.03953469014025888	0.03698339368210763	0.035493403254671825	0.033778665667790406	0.03129396096058601	0.030644691388854204	0.032875515045573726	0.03314604403379531	0.031410496524742995	0.02842219170100304	0.0289840595996171	0.02657427061222791	0.024031298122945022	0.01659383193906855	0.010230157739210056	0.007437466183876472	0.0035543347067881967	0.0018604070420776627	0.0011029258750572272	0.000307986848129188	8.740167311774253e-05	0.0001331835018937029	0.0	0.0	0.0	0.0	0.0	0.0	0.0	0.0	0.0	0.0	0.0	0.0	0.0	0.0	0.0	0.0	0.0	0.0	0.0	0.0	0.0
0.9988669688083178	0.0011330311916822181	0.0	0.0	0.0	0.0	0.0	0.0	0.0	0.0	0.0	0.0	0.0	0.0	0.0	0.0	0.0	0.0	0.0	0.0	0.0	0.0	0.0	0.0	0.0	0.0	0.0	0.0	0.0	0.0	0.0	0.0	0.0	0.0	0.0	0.0	0.0	0.0	0.0	0.0	0.0	0.0	0.0	0.0	0.0	0.0	0.0	0.0	0.0	0.0
1.0	0.0	0.0	0.0	0.0	0.0	0.0	0.0	0.0	0.0	0.0	0.0	0.0	0.0	0.0	0.0	0.0	0.0	0.0	0.0	0.0	0.0	0.0	0.0	0.0	0.0	0.0	0.0	0.0	0.0	0.0	0.0	0.0	0.0	0.0	0.0	0.0	0.0	0.0	0.0	0.0	0.0	0.0	0.0	0.0	0.0	0.0	0.0	0.0	0.0
0.8622516776985849	0.13699851287797685	0.0007498094234382095	0.0	0.0	0.0	0.0	0.0	0.0	0.0	0.0	0.0	0.0	0.0	0.0	0.0	0.0	0.0	0.0	0.0	0.0	0.0	0.0	0.0	0.0	0.0	0.0	0.0	0.0	0.0	0.0	0.0	0.0	0.0	0.0	0.0	0.0	0.0	0.0	0.0	0.0	0.0	0.0	0.0	0.0	0.0	0.0	0.0	0.0	0.0
0.19567971198079873	0.4016934462297487	0.21475598373224883	0.09343956263750916	0.04614890992732849	0.024722481498766585	0.012392492832855524	0.006217081138742583	0.0030043669577971867	0.0009208947263150876	0.0004875325021668111	0.00022084805653710247	0.00025835055670378026	5.833722248149877e-05	0.0	0.0	0.0	0.0	0.0	0.0	0.0	0.0	0.0	0.0	0.0	0.0	0.0	0.0	0.0	0.0	0.0	0.0	0.0	0.0	0.0	0.0	0.0	0.0	0.0	0.0	0.0	0.0	0.0	0.0	0.0	0.0	0.0	0.0	0.0	0.0
0.9997122614167581	0.0002877385832419381	0.0	0.0	0.0	0.0	0.0	0.0	0.0	0.0	0.0	0.0	0.0	0.0	0.0	0.0	0.0	0.0	0.0	0.0	0.0	0.0	0.0	0.0	0.0	0.0	0.0	0.0	0.0	0.0	0.0	0.0	0.0	0.0	0.0	0.0	0.0	0.0	0.0	0.0	0.0	0.0	0.0	0.0	0.0	0.0	0.0	0.0	0.0	0.0
0.256477353223051	0.17907829492895538	0.1726738614108921	0.16692362181757572	0.12149672903037627	0.0662485936914038	0.027496979040793366	0.007987832826367766	0.0010583774323930165	0.00048335347306137756	7.500312513021375e-05	0.0	0.0	0.0	0.0	0.0	0.0	0.0	0.0	0.0	0.0	0.0	0.0	0.0	0.0	0.0	0.0	0.0	0.0	0.0	0.0	0.0	0.0	0.0	0.0	0.0	0.0	0.0	0.0	0.0	0.0	0.0	0.0	0.0	0.0	0.0	0.0	0.0	0.0	0.0
0.7629929920754622	0.21353754364328748	0.02285283358470756	0.0006166306965427017	0.0	0.0	0.0	0.0	0.0	0.0	0.0	0.0	0.0	0.0	0.0	0.0	0.0	0.0	0.0	0.0	0.0	0.0	0.0	0.0	0.0	0.0	0.0	0.0	0.0	0.0	0.0	0.0	0.0	0.0	0.0	0.0	0.0	0.0	0.0	0.0	0.0	0.0	0.0	0.0	0.0	0.0	0.0	0.0	0.0	0.0
0.5392932588342646	0.2607675737386616	0.1096736290796365	0.046907746986496	0.024066365837093703	0.009983208543226542	0.0065957508864472525	0.002712466094173823	0.0	0.0	0.0	0.0	0.0	0.0	0.0	0.0	0.0	0.0	0.0	0.0	0.0	0.0	0.0	0.0	0.0	0.0	0.0	0.0	0.0	0.0	0.0	0.0	0.0	0.0	0.0	0.0	0.0	0.0	0.0	0.0	0.0	0.0	0.0	0.0	0.0	0.0	0.0	0.0	0.0	0.0
0.9979758349680756	0.0003581855817808487	0.00024573196889616367	0.00017076289363970694	0.000141608253262196	0.0001999175340172179	0.000141608253262196	0.00011661856151004377	0.00017076289363970694	5.4144332129663184e-05	7.496907525645671e-05	2.9154640377510943e-05	3.7484537628228356e-05	4.9979383504304475e-05	4.1649486253587065e-05	2.4989691752152238e-05	3.331958900286965e-05	2.0824743126793532e-05	2.0824743126793532e-05	2.9154640377510943e-05	4.9979383504304475e-05	1.2494845876076119e-05	0.0	0.0	0.0	0.0	0.0	0.0	0.0	0.0	0.0	0.0	0.0	0.0	0.0	0.0	0.0	0.0	0.0	0.0	0.0	0.0	0.0	0.0	0.0	0.0	0.0	0.0	0.0	0.0
0.0030988250288432303	0.006010221124490297	0.007847024669812696	0.007767888009129872	0.009388107009425592	0.013236647771053475	0.015535776018259744	0.017322598514729833	0.02382846504033887	0.028934862198083226	0.032970831892907275	0.03954750490439042	0.04653235648150077	0.062088957936782305	0.08035286620489732	0.09661336743151555	0.10342745042504717	0.10161563740415093	0.08634226189236581	0.06537104681141734	0.05123057507361792	0.040672078503567397	0.023341149814028846	0.01610639299265695	0.00965883769070894	0.007438846104185496	0.0024365761315501204	0.0012828469205426276	0.0	0.0	0.0	0.0	0.0	0.0	0.0	0.0	0.0	0.0	0.0	0.0	0.0	0.0	0.0	0.0	0.0	0.0	0.0	0.0	0.0	0.0
0.4569220514102404	0.4751572720076657	0.06287130775319752	0.00424946881639795	0.0007999000124984377	0.0	0.0	0.0	0.0	0.0	0.0	0.0	0.0	0.0	0.0	0.0	0.0	0.0	0.0	0.0	0.0	0.0	0.0	0.0	0.0	0.0	0.0	0.0	0.0	0.0	0.0	0.0	0.0	0.0	0.0	0.0	0.0	0.0	0.0	0.0	0.0	0.0	0.0	0.0	0.0	0.0	0.0	0.0	0.0	0.0
2.9156826237811404e-05	2.0826304455579576e-05	2.0826304455579576e-05	8.33052178223183e-06	1.2495782673347744e-05	8.33052178223183e-06	8.33052178223183e-06	4.165260891115915e-06	1.2495782673347744e-05	9.580100049566605e-05	0.00020826304455579575	0.0009663405267388923	0.004073625151511365	0.010625580533236699	0.02578713017689863	0.0473715121146613	0.0700888450148075	0.0984084538135046	0.12250448806861018	0.1351252285686914	0.13229701642362368	0.11391155485023804	0.0845381350460886	0.06154589492712876	0.0422149191314598	0.024587535040257246	0.013791178810484795	0.006706070034696623	0.003086458320316893	0.0012579087891170064	0.0004956660460427939	0.00018327147920910026	4.165260891115915e-06	0.0	0.0	0.0	0.0	0.0	0.0	0.0	0.0	0.0	0.0	0.0	0.0	0.0	0.0	0.0	0.0	0.0
0.10610858785782741	0.17159464977707403	0.1936205675236468	0.16586941122546772	0.1295053960581691	0.09921246718613276	0.06074003083461811	0.03918913288053669	0.021371723821825908	0.007550314596441518	0.002675111462977624	0.001675069794574774	0.0008875369807075295	0.0	0.0	0.0	0.0	0.0	0.0	0.0	0.0	0.0	0.0	0.0	0.0	0.0	0.0	0.0	0.0	0.0	0.0	0.0	0.0	0.0	0.0	0.0	0.0	0.0	0.0	0.0	0.0	0.0	0.0	0.0	0.0	0.0	0.0	0.0	0.0	0.0
0.0003285916313118709	0.00013310040761999834	5.823142833374927e-05	7.070959154812411e-05	8.318775476249896e-05	0.00011646285666749855	0.0002329257133349971	0.0001830130604774977	0.00028699775393062143	0.0002162881623824973	0.0007195740786956161	0.003148656517760586	0.0051410032443224354	0.010173862407453623	0.021312702770152233	0.033258464354047085	0.057258131603028034	0.09915564428916064	0.11719490890940854	0.13632393311704516	0.13775476249896015	0.11171283587055986	0.09064553697695699	0.06527743116213293	0.049900174694285	0.028450212128774643	0.014616088511771068	0.007391232010648033	0.002179519174777473	0.0012602944846518594	0.0012977289742949838	0.0019507528491806007	0.001110556526079361	0.0004949671408368688	0.0003701855086931204	0.00019133183595374762	0.0	0.0	0.0	0.0	0.0	0.0	0.0	0.0	0.0	0.0	0.0	0.0	0.0	0.0
0.005216371252553069	0.23276080816316344	0.489511100388108	0.2284013527623057	0.04152298073603248	0.0025873866978373275	0.0	0.0	0.0	0.0	0.0	0.0	0.0	0.0	0.0	0.0	0.0	0.0	0.0	0.0	0.0	0.0	0.0	0.0	0.0	0.0	0.0	0.0	0.0	0.0	0.0	0.0	0.0	0.0	0.0	0.0	0.0	0.0	0.0	0.0	0.0	0.0	0.0	0.0	0.0	0.0	0.0	0.0	0.0	0.0
0.0007869819035801431	0.0030646491060052133	0.031612521756510296	0.18615661356273785	0.3545832327051358	0.2740778987166782	0.11318798457682026	0.02821059469182788	0.008086343157421363	0.00023317982328300535	0.0	0.0	0.0	0.0	0.0	0.0	0.0	0.0	0.0	0.0	0.0	0.0	0.0	0.0	0.0	0.0	0.0	0.0	0.0	0.0	0.0	0.0	0.0	0.0	0.0	0.0	0.0	0.0	0.0	0.0	0.0	0.0	0.0	0.0	0.0	0.0	0.0	0.0	0.0	0.0
0.9490479820384973	0.03508158071221191	0.010788564954242323	0.003386526373667571	0.0011704968154988774	0.0004040505021472993	8.33093818860411e-05	3.748922184871849e-05	0.0	0.0	0.0	0.0	0.0	0.0	0.0	0.0	0.0	0.0	0.0	0.0	0.0	0.0	0.0	0.0	0.0	0.0	0.0	0.0	0.0	0.0	0.0	0.0	0.0	0.0	0.0	0.0	0.0	0.0	0.0	0.0	0.0	0.0	0.0	0.0	0.0	0.0	0.0	0.0	0.0	0.0
1.0	0.0	0.0	0.0	0.0	0.0	0.0	0.0	0.0	0.0	0.0	0.0	0.0	0.0	0.0	0.0	0.0	0.0	0.0	0.0	0.0	0.0	0.0	0.0	0.0	0.0	0.0	0.0	0.0	0.0	0.0	0.0	0.0	0.0	0.0	0.0	0.0	0.0	0.0	0.0	0.0	0.0	0.0	0.0	0.0	0.0	0.0	0.0	0.0	0.0
0.9995961900321383	0.0004038099678617221	0.0	0.0	0.0	0.0	0.0	0.0	0.0	0.0	0.0	0.0	0.0	0.0	0.0	0.0	0.0	0.0	0.0	0.0	0.0	0.0	0.0	0.0	0.0	0.0	0.0	0.0	0.0	0.0	0.0	0.0	0.0	0.0	0.0	0.0	0.0	0.0	0.0	0.0	0.0	0.0	0.0	0.0	0.0	0.0	0.0	0.0	0.0	0.0
0.00778870075803353	0.03703487621008239	0.12854898463513126	0.26295720590257665	0.265761804944929	0.16690489783841675	0.08777603213828798	0.03141734350712402	0.008947212695290524	0.0019377987439730291	0.0007667848793355643	0.0001583577468193013	0.0	0.0	0.0	0.0	0.0	0.0	0.0	0.0	0.0	0.0	0.0	0.0	0.0	0.0	0.0	0.0	0.0	0.0	0.0	0.0	0.0	0.0	0.0	0.0	0.0	0.0	0.0	0.0	0.0	0.0	0.0	0.0	0.0	0.0	0.0	0.0	0.0	0.0
0.9405051582473626	0.058757354044099264	0.000737487708538191	0.0	0.0	0.0	0.0	0.0	0.0	0.0	0.0	0.0	0.0	0.0	0.0	0.0	0.0	0.0	0.0	0.0	0.0	0.0	0.0	0.0	0.0	0.0	0.0	0.0	0.0	0.0	0.0	0.0	0.0	0.0	0.0	0.0	0.0	0.0	0.0	0.0	0.0	0.0	0.0	0.0	0.0	0.0	0.0	0.0	0.0	0.0
0.0004455159032522661	0.0007244838052887318	0.002090177415258295	0.007236510652826528	0.019481952442218252	0.03770230377522682	0.06574482347993721	0.09264232567628898	0.10295997435160781	0.10483780306531597	0.09981638082865958	0.09259236127592424	0.0847812600189032	0.07392233033963301	0.05939101723355442	0.0469831911429773	0.037244296771883366	0.027155651598236255	0.01706284272455875	0.011129570181245862	0.006853450250030187	0.004555087833252141	0.0020860137152279	0.0011200353081762576	0.0007411386054103119	0.0005162988037689813	0.00014156580103343036	3.747330027355509e-05	4.16370003039501e-06	0.0	0.0	0.0	0.0	0.0	0.0	0.0	0.0	0.0	0.0	0.0	0.0	0.0	0.0	0.0	0.0	0.0	0.0	0.0	0.0	0.0
2.0830903061309514e-05	8.332361224523806e-06	1.2498541836785708e-05	0.0004624460479610712	0.0021789124602129752	0.008769810188811305	0.020693419101104872	0.036754045361374506	0.05410202143083307	0.07078340860232973	0.07931574649624211	0.08679820687586448	0.08643158298198543	0.083831886279934	0.08132384555135234	0.0762869331911277	0.07377889246254604	0.06168863632576199	0.0526771876614395	0.04216174779609046	0.029809022280733913	0.020897561951105703	0.013227623443931542	0.007936574066358925	0.00479527388471345	0.0030121485826653557	0.001324845434699285	0.0005416034795940474	0.00022497375306214276	7.915743163297615e-05	3.3329444898095224e-05	3.7495625510357126e-05	0.0	0.0	0.0	0.0	0.0	0.0	0.0	0.0	0.0	0.0	0.0	0.0	0.0	0.0	0.0	0.0	0.0	0.0
0.021647835216478353	0.0182981701829817	0.021335366463353666	0.023589307735893076	0.029567876545678766	0.03963770289637703	0.05423624304236243	0.07394677198946772	0.09704029597040296	0.11272206112722061	0.11623004366230044	0.11008482485084825	0.09102423091024231	0.07323017698230178	0.049795020497950204	0.030121987801219878	0.018835616438356163	0.01019481385194814	0.004874512548745126	0.0019539712695397127	0.0009749025097490251	0.00047078625470786255	6.24937506249375e-05	0.000124987501249875	0.0	0.0	0.0	0.0	0.0	0.0	0.0	0.0	0.0	0.0	0.0	0.0	0.0	0.0	0.0	0.0	0.0	0.0	0.0	0.0	0.0	0.0	0.0	0.0	0.0	0.0
0.9658841862286777	0.03409498095880936	2.0832812513020508e-05	0.0	0.0	0.0	0.0	0.0	0.0	0.0	0.0	0.0	0.0	0.0	0.0	0.0	0.0	0.0	0.0	0.0	0.0	0.0	0.0	0.0	0.0	0.0	0.0	0.0	0.0	0.0	0.0	0.0	0.0	0.0	0.0	0.0	0.0	0.0	0.0	0.0	0.0	0.0	0.0	0.0	0.0	0.0	0.0	0.0	0.0	0.0
0.34332395585371134	0.5747049423201771	0.07857939506933231	0.003117040933530871	0.000199756962362459	7.490886088592213e-05	0.0	0.0	0.0	0.0	0.0	0.0	0.0	0.0	0.0	0.0	0.0	0.0	0.0	0.0	0.0	0.0	0.0	0.0	0.0	0.0	0.0	0.0	0.0	0.0	0.0	0.0	0.0	0.0	0.0	0.0	0.0	0.0	0.0	0.0	0.0	0.0	0.0	0.0	0.0	0.0	0.0	0.0	0.0	0.0
0.005531305188097697	0.0029114324747592547	0.0017910099630135618	0.0018326613575022491	0.0012328812768651494	0.0016743860584452366	0.0023907900436506615	0.013428409583152844	0.04139315584285762	0.021821165572623372	0.00904668288294292	0.03510796041451468	0.037507080737063075	0.05575039152310819	0.12245093465729233	0.13976125420679084	0.12669521175568957	0.09277848122355137	0.07247759154976509	0.07597214354736596	0.05512978574522675	0.03746959448202326	0.023503881909966346	0.017955916164073174	0.0043858918396587915	0.0	0.0	0.0	0.0	0.0	0.0	0.0	0.0	0.0	0.0	0.0	0.0	0.0	0.0	0.0	0.0	0.0	0.0	0.0	0.0	0.0	0.0	0.0	0.0	0.0
0.8566621130843302	0.11637873588111818	0.018104654649651816	0.0071260786992303335	0.0011994802252357313	0.0003248592276680105	0.00020407823276580149	0.0	0.0	0.0	0.0	0.0	0.0	0.0	0.0	0.0	0.0	0.0	0.0	0.0	0.0	0.0	0.0	0.0	0.0	0.0	0.0	0.0	0.0	0.0	0.0	0.0	0.0	0.0	0.0	0.0	0.0	0.0	0.0	0.0	0.0	0.0	0.0	0.0	0.0	0.0	0.0	0.0	0.0	0.0
0.99451858516186	0.005077389580313557	0.00040402525782642744	0.0	0.0	0.0	0.0	0.0	0.0	0.0	0.0	0.0	0.0	0.0	0.0	0.0	0.0	0.0	0.0	0.0	0.0	0.0	0.0	0.0	0.0	0.0	0.0	0.0	0.0	0.0	0.0	0.0	0.0	0.0	0.0	0.0	0.0	0.0	0.0	0.0	0.0	0.0	0.0	0.0	0.0	0.0	0.0	0.0	0.0	0.0
1.0	0.0	0.0	0.0	0.0	0.0	0.0	0.0	0.0	0.0	0.0	0.0	0.0	0.0	0.0	0.0	0.0	0.0	0.0	0.0	0.0	0.0	0.0	0.0	0.0	0.0	0.0	0.0	0.0	0.0	0.0	0.0	0.0	0.0	0.0	0.0	0.0	0.0	0.0	0.0	0.0	0.0	0.0	0.0	0.0	0.0	0.0	0.0	0.0	0.0
0.005555161671052687	0.07026111762179024	0.20027775808355264	0.3000537999891566	0.2543696851657999	0.12379419210349617	0.037217914979334965	0.006935611005225689	0.0013762787923779177	0.00015848058821321478	0.0	0.0	0.0	0.0	0.0	0.0	0.0	0.0	0.0	0.0	0.0	0.0	0.0	0.0	0.0	0.0	0.0	0.0	0.0	0.0	0.0	0.0	0.0	0.0	0.0	0.0	0.0	0.0	0.0	0.0	0.0	0.0	0.0	0.0	0.0	0.0	0.0	0.0	0.0	0.0
0.6808389928081563	0.2561030552820838	0.05259974302925128	0.00913163910627576	0.0011889068731332077	9.177526739975638e-05	4.588763369987819e-05	0.0	0.0	0.0	0.0	0.0	0.0	0.0	0.0	0.0	0.0	0.0	0.0	0.0	0.0	0.0	0.0	0.0	0.0	0.0	0.0	0.0	0.0	0.0	0.0	0.0	0.0	0.0	0.0	0.0	0.0	0.0	0.0	0.0	0.0	0.0	0.0	0.0	0.0	0.0	0.0	0.0	0.0	0.0
0.6717645589643259	0.20462473462931358	0.07758814469466761	0.02956749781459435	0.0104108562627482	0.003683969529201182	0.0014111476501685884	0.0006577030345918495	0.0002830620655205428	8.325354868251259e-06	0.0	0.0	0.0	0.0	0.0	0.0	0.0	0.0	0.0	0.0	0.0	0.0	0.0	0.0	0.0	0.0	0.0	0.0	0.0	0.0	0.0	0.0	0.0	0.0	0.0	0.0	0.0	0.0	0.0	0.0	0.0	0.0	0.0	0.0	0.0	0.0	0.0	0.0	0.0	0.0
1.0	0.0	0.0	0.0	0.0	0.0	0.0	0.0	0.0	0.0	0.0	0.0	0.0	0.0	0.0	0.0	0.0	0.0	0.0	0.0	0.0	0.0	0.0	0.0	0.0	0.0	0.0	0.0	0.0	0.0	0.0	0.0	0.0	0.0	0.0	0.0	0.0	0.0	0.0	0.0	0.0	0.0	0.0	0.0	0.0	0.0	0.0	0.0	0.0	0.0
0.6689710858517541	0.24123564593799296	0.06575294573030388	0.012507127605998427	0.00485301523746894	0.0026762339602851874	0.002081052846255978	0.0011737138052883714	0.0004037242521736597	0.0002538884472432293	9.156632523526302e-05	0.0	0.0	0.0	0.0	0.0	0.0	0.0	0.0	0.0	0.0	0.0	0.0	0.0	0.0	0.0	0.0	0.0	0.0	0.0	0.0	0.0	0.0	0.0	0.0	0.0	0.0	0.0	0.0	0.0	0.0	0.0	0.0	0.0	0.0	0.0	0.0	0.0	0.0	0.0
1.0	0.0	0.0	0.0	0.0	0.0	0.0	0.0	0.0	0.0	0.0	0.0	0.0	0.0	0.0	0.0	0.0	0.0	0.0	0.0	0.0	0.0	0.0	0.0	0.0	0.0	0.0	0.0	0.0	0.0	0.0	0.0	0.0	0.0	0.0	0.0	0.0	0.0	0.0	0.0	0.0	0.0	0.0	0.0	0.0	0.0	0.0	0.0	0.0	0.0
1.0	0.0	0.0	0.0	0.0	0.0	0.0	0.0	0.0	0.0	0.0	0.0	0.0	0.0	0.0	0.0	0.0	0.0	0.0	0.0	0.0	0.0	0.0	0.0	0.0	0.0	0.0	0.0	0.0	0.0	0.0	0.0	0.0	0.0	0.0	0.0	0.0	0.0	0.0	0.0	0.0	0.0	0.0	0.0	0.0	0.0	0.0	0.0	0.0	0.0
0.945950225207395	0.0518497839592335	0.0019999916667013885	0.00019999916667013887	0.0	0.0	0.0	0.0	0.0	0.0	0.0	0.0	0.0	0.0	0.0	0.0	0.0	0.0	0.0	0.0	0.0	0.0	0.0	0.0	0.0	0.0	0.0	0.0	0.0	0.0	0.0	0.0	0.0	0.0	0.0	0.0	0.0	0.0	0.0	0.0	0.0	0.0	0.0	0.0	0.0	0.0	0.0	0.0	0.0	0.0
0.15592719093635454	0.20684771742752417	0.18000249916694436	0.1495334888370543	0.09657197600799733	0.06508247250916362	0.04810896367877374	0.03392619126957681	0.02076391202932356	0.015682272575808065	0.013203932022659114	0.0061646117960679776	0.0038320559813395535	0.002103465511496168	0.0011871042985671443	0.0010621459513495502	0.0	0.0	0.0	0.0	0.0	0.0	0.0	0.0	0.0	0.0	0.0	0.0	0.0	0.0	0.0	0.0	0.0	0.0	0.0	0.0	0.0	0.0	0.0	0.0	0.0	0.0	0.0	0.0	0.0	0.0	0.0	0.0	0.0	0.0
0.0007832974322010241	0.06382624129727388	0.33317639608184624	0.3434009274574915	0.15258050672677503	0.04753532129777385	0.019728262454637494	0.012774414506001808	0.01002454054189183	0.006683027027927887	0.004803946485786068	0.002499885421918162	0.0010749507314248097	0.0006749690639179037	0.0003999816675069059	3.33318056255755e-05	0.0	0.0	0.0	0.0	0.0	0.0	0.0	0.0	0.0	0.0	0.0	0.0	0.0	0.0	0.0	0.0	0.0	0.0	0.0	0.0	0.0	0.0	0.0	0.0	0.0	0.0	0.0	0.0	0.0	0.0	0.0	0.0	0.0	0.0
0.48605896114492186	0.21235003704844604	0.08493668462198097	0.05306669552837744	0.03938790971834855	0.03063365330979994	0.022482995179539268	0.015260629573817987	0.014777750951187631	0.012588146162363775	0.00973250189404977	0.004645625369443774	0.0036840308709298743	0.004837111719797191	0.003421777825880629	0.0013737064264484277	0.0004828786226303564	0.00027890403203649895	0.0	0.0	0.0	0.0	0.0	0.0	0.0	0.0	0.0	0.0	0.0	0.0	0.0	0.0	0.0	0.0	0.0	0.0	0.0	0.0	0.0	0.0	0.0	0.0	0.0	0.0	0.0	0.0	0.0	0.0	0.0	0.0
0.7111804606513116	0.18425219159361356	0.06960184660511316	0.02272424252524916	0.009508016399453352	0.0018957701409953003	0.0005291490283657211	0.00030832305589813676	0.0	0.0	0.0	0.0	0.0	0.0	0.0	0.0	0.0	0.0	0.0	0.0	0.0	0.0	0.0	0.0	0.0	0.0	0.0	0.0	0.0	0.0	0.0	0.0	0.0	0.0	0.0	0.0	0.0	0.0	0.0	0.0	0.0	0.0	0.0	0.0	0.0	0.0	0.0	0.0	0.0	0.0
0.4154088430244427	0.22333365273652153	0.2021822181301582	0.10082031070986665	0.02987114164420429	0.01254421303914911	0.005940899300507018	0.004636901066945519	0.002533006153371856	0.0012081772771017076	0.0006374176668846941	0.0006207531527177739	0.00024580158396207154	1.6664514166920105e-05	0.0	0.0	0.0	0.0	0.0	0.0	0.0	0.0	0.0	0.0	0.0	0.0	0.0	0.0	0.0	0.0	0.0	0.0	0.0	0.0	0.0	0.0	0.0	0.0	0.0	0.0	0.0	0.0	0.0	0.0	0.0	0.0	0.0	0.0	0.0	0.0
0.9740482051153899	0.025951794884610097	0.0	0.0	0.0	0.0	0.0	0.0	0.0	0.0	0.0	0.0	0.0	0.0	0.0	0.0	0.0	0.0	0.0	0.0	0.0	0.0	0.0	0.0	0.0	0.0	0.0	0.0	0.0	0.0	0.0	0.0	0.0	0.0	0.0	0.0	0.0	0.0	0.0	0.0	0.0	0.0	0.0	0.0	0.0	0.0	0.0	0.0	0.0	0.0
0.9739264186239867	0.021903970068592807	0.0035668260236956973	0.0004531282477655373	0.00011224277696944503	3.7414258989815005e-05	0.0	0.0	0.0	0.0	0.0	0.0	0.0	0.0	0.0	0.0	0.0	0.0	0.0	0.0	0.0	0.0	0.0	0.0	0.0	0.0	0.0	0.0	0.0	0.0	0.0	0.0	0.0	0.0	0.0	0.0	0.0	0.0	0.0	0.0	0.0	0.0	0.0	0.0	0.0	0.0	0.0	0.0	0.0	0.0
0.00010001833669506077	0.000266715564520162	0.0005375985597359516	0.001066862258080648	0.0007709746786910934	0.001796162629815466	0.0050759305872743335	0.012902365433662839	0.020420410408574906	0.03065978762773175	0.039898981479937985	0.059602593808864957	0.07153394789044658	0.07876444014736035	0.08996232642651153	0.09784293787194319	0.09150427578389371	0.09017903282268416	0.08188167830768975	0.06854173265098601	0.05224707863108236	0.03968644251446098	0.026809081664971913	0.020149527413359115	0.009193352114554335	0.004909233359449232	0.002529630432245912	0.001004350797646235	0.00016252979712947375	0.0	0.0	0.0	0.0	0.0	0.0	0.0	0.0	0.0	0.0	0.0	0.0	0.0	0.0	0.0	0.0	0.0	0.0	0.0	0.0	0.0
0.0053183292866275465	0.012589905586119868	0.019011881905602778	0.0232640465114342	0.03185999925035296	0.03781969322777192	0.04318799898381179	0.0459158812725675	0.049147692961230754	0.05627350455827048	0.06011336329145028	0.06286206910912778	0.06783472781565346	0.06982129247479311	0.0728531982858071	0.07160378655049913	0.0660563984457318	0.05821425745378218	0.04806903416308155	0.036899293249428394	0.02450512883517344	0.01680458783989205	0.009628799773440005	0.004951835177603879	0.002544635234243877	0.001436823495604153	0.0009079058609904504	0.0003290117569644293	0.00013743529088387551	2.082352892179932e-05	1.6658823137439454e-05	0.0	0.0	0.0	0.0	0.0	0.0	0.0	0.0	0.0	0.0	0.0	0.0	0.0	0.0	0.0	0.0	0.0	0.0	0.0
0.6626845922430689	0.14186088121600984	0.07718233906302663	0.05795853150083012	0.034340710781560126	0.01434711871741419	0.007452346178332022	0.0027462582231709298	0.000386972749628631	0.0003079138007797709	0.000370328760397292	0.00029126981154843195	7.073695423319061e-05	0.0	0.0	0.0	0.0	0.0	0.0	0.0	0.0	0.0	0.0	0.0	0.0	0.0	0.0	0.0	0.0	0.0	0.0	0.0	0.0	0.0	0.0	0.0	0.0	0.0	0.0	0.0	0.0	0.0	0.0	0.0	0.0	0.0	0.0	0.0	0.0	0.0
1.0	0.0	0.0	0.0	0.0	0.0	0.0	0.0	0.0	0.0	0.0	0.0	0.0	0.0	0.0	0.0	0.0	0.0	0.0	0.0	0.0	0.0	0.0	0.0	0.0	0.0	0.0	0.0	0.0	0.0	0.0	0.0	0.0	0.0	0.0	0.0	0.0	0.0	0.0	0.0	0.0	0.0	0.0	0.0	0.0	0.0	0.0	0.0	0.0	0.0
0.9642815478968069	0.03571845210319312	0.0	0.0	0.0	0.0	0.0	0.0	0.0	0.0	0.0	0.0	0.0	0.0	0.0	0.0	0.0	0.0	0.0	0.0	0.0	0.0	0.0	0.0	0.0	0.0	0.0	0.0	0.0	0.0	0.0	0.0	0.0	0.0	0.0	0.0	0.0	0.0	0.0	0.0	0.0	0.0	0.0	0.0	0.0	0.0	0.0	0.0	0.0	0.0
0.9799751352385229	0.020024864761477083	0.0	0.0	0.0	0.0	0.0	0.0	0.0	0.0	0.0	0.0	0.0	0.0	0.0	0.0	0.0	0.0	0.0	0.0	0.0	0.0	0.0	0.0	0.0	0.0	0.0	0.0	0.0	0.0	0.0	0.0	0.0	0.0	0.0	0.0	0.0	0.0	0.0	0.0	0.0	0.0	0.0	0.0	0.0	0.0	0.0	0.0	0.0	0.0
5.415809163549105e-05	0.000170806289004241	0.004574275739674552	0.04440130312700489	0.16306584790741466	0.22496438063973204	0.18323765403811063	0.1191478015980803	0.07737941492597006	0.05286246344328815	0.03721494096768012	0.026712437197443737	0.020275956306918072	0.014576858664044859	0.01026920737549888	0.008165373815812496	0.005199176797007141	0.0034911139069647304	0.0021329956090285706	0.0009623476282921871	0.0005499129304526783	0.00032911455686183023	0.0002624584440796874	0.0	0.0	0.0	0.0	0.0	0.0	0.0	0.0	0.0	0.0	0.0	0.0	0.0	0.0	0.0	0.0	0.0	0.0	0.0	0.0	0.0	0.0	0.0	0.0	0.0	0.0	0.0
1.0	0.0	0.0	0.0	0.0	0.0	0.0	0.0	0.0	0.0	0.0	0.0	0.0	0.0	0.0	0.0	0.0	0.0	0.0	0.0	0.0	0.0	0.0	0.0	0.0	0.0	0.0	0.0	0.0	0.0	0.0	0.0	0.0	0.0	0.0	0.0	0.0	0.0	0.0	0.0	0.0	0.0	0.0	0.0	0.0	0.0	0.0	0.0	0.0	0.0
0.7727445073603246	0.13723995116727708	0.055703470373287	0.02057057620113082	0.0092748840639492	0.0021958058857597614	0.0015708136981621064	0.0006999912501093736	0.0	0.0	0.0	0.0	0.0	0.0	0.0	0.0	0.0	0.0	0.0	0.0	0.0	0.0	0.0	0.0	0.0	0.0	0.0	0.0	0.0	0.0	0.0	0.0	0.0	0.0	0.0	0.0	0.0	0.0	0.0	0.0	0.0	0.0	0.0	0.0	0.0	0.0	0.0	0.0	0.0	0.0
0.3343985667263864	0.17940085829757094	0.07963001541602434	0.06021415774342736	0.05058955876838465	0.04420649139619182	0.038819215866005584	0.034202741552435315	0.031127869672096995	0.028586308903795675	0.025465605599766676	0.02355735177700929	0.019870005416440982	0.015266030582059081	0.011849506270572059	0.008891296195991834	0.005462272405316445	0.0042914878546727216	0.002391567018040915	0.0008916295154368568	0.0006083079871672014	0.00023749010457897588	4.1664930627890504e-05	0.0	0.0	0.0	0.0	0.0	0.0	0.0	0.0	0.0	0.0	0.0	0.0	0.0	0.0	0.0	0.0	0.0	0.0	0.0	0.0	0.0	0.0	0.0	0.0	0.0	0.0	0.0
0.24481804852039457	0.17855655158624367	0.19932601306318315	0.20006331644894695	0.1198263796320981	0.03696097707278059	0.01274243535057318	0.0042821914156225	0.001103872300719808	0.0006789856038389762	0.0005415222607304718	0.0006664889362836577	0.00014996001066382297	0.00028325779792055453	0.0	0.0	0.0	0.0	0.0	0.0	0.0	0.0	0.0	0.0	0.0	0.0	0.0	0.0	0.0	0.0	0.0	0.0	0.0	0.0	0.0	0.0	0.0	0.0	0.0	0.0	0.0	0.0	0.0	0.0	0.0	0.0	0.0	0.0	0.0	0.0
0.001266566396826918	0.08271011878226307	0.3637878667938788	0.3658293718413959	0.14760914760914762	0.03270991046542149	0.005370408176019399	0.0005207921039584367	9.582574712835233e-05	3.3330694653339944e-05	1.2499010495002479e-05	2.916435782167245e-05	2.4998020990004958e-05	0.0	0.0	0.0	0.0	0.0	0.0	0.0	0.0	0.0	0.0	0.0	0.0	0.0	0.0	0.0	0.0	0.0	0.0	0.0	0.0	0.0	0.0	0.0	0.0	0.0	0.0	0.0	0.0	0.0	0.0	0.0	0.0	0.0	0.0	0.0	0.0	0.0
0.9989375044270649	0.0008458298090424623	1.6666597222511573e-05	3.3333194445023147e-05	7.499968750130208e-05	5.416644097316261e-05	3.749984375065104e-05	0.0	0.0	0.0	0.0	0.0	0.0	0.0	0.0	0.0	0.0	0.0	0.0	0.0	0.0	0.0	0.0	0.0	0.0	0.0	0.0	0.0	0.0	0.0	0.0	0.0	0.0	0.0	0.0	0.0	0.0	0.0	0.0	0.0	0.0	0.0	0.0	0.0	0.0	0.0	0.0	0.0	0.0	0.0
1.0	0.0	0.0	0.0	0.0	0.0	0.0	0.0	0.0	0.0	0.0	0.0	0.0	0.0	0.0	0.0	0.0	0.0	0.0	0.0	0.0	0.0	0.0	0.0	0.0	0.0	0.0	0.0	0.0	0.0	0.0	0.0	0.0	0.0	0.0	0.0	0.0	0.0	0.0	0.0	0.0	0.0	0.0	0.0	0.0	0.0	0.0	0.0	0.0	0.0
0.32780057063123474	0.3236187183705771	0.1953474811004436	0.10205552200262408	0.038561342857737886	0.008942666139075744	0.0025490971947435283	0.0004123539579732178	0.0007122477455901035	0.0	0.0	0.0	0.0	0.0	0.0	0.0	0.0	0.0	0.0	0.0	0.0	0.0	0.0	0.0	0.0	0.0	0.0	0.0	0.0	0.0	0.0	0.0	0.0	0.0	0.0	0.0	0.0	0.0	0.0	0.0	0.0	0.0	0.0	0.0	0.0	0.0	0.0	0.0	0.0	0.0
2.0832465313945252e-05	0.0	4.1664930627890504e-06	8.332986125578101e-06	1.2499479188367151e-05	3.7498437565101454e-05	7.083038206741386e-05	0.00012082829882088247	0.00012082829882088247	0.00010832881963251531	0.000245823090704554	0.0011749510437065122	0.003924836465147285	0.010624557310112078	0.024932294487729677	0.045435606849714594	0.07091787842173243	0.10039998333402775	0.12367401358276739	0.1289237948418816	0.1254656055997667	0.10986625557268447	0.08719220032498647	0.06501812424482313	0.04249406274738553	0.027128036331819507	0.01676180159160035	0.00819965834756885	0.003858172576142661	0.0018124244823132369	0.0007499687513020291	0.0004291487854672722	0.00019999166701387442	6.666388900462481e-05	0.0	0.0	0.0	0.0	0.0	0.0	0.0	0.0	0.0	0.0	0.0	0.0	0.0	0.0	0.0	0.0
0.8013672395417	0.11683153477218225	0.0432945310418332	0.02442212896349587	0.009305055955235812	0.0038552491340261125	0.0009242605915267786	0.0	0.0	0.0	0.0	0.0	0.0	0.0	0.0	0.0	0.0	0.0	0.0	0.0	0.0	0.0	0.0	0.0	0.0	0.0	0.0	0.0	0.0	0.0	0.0	0.0	0.0	0.0	0.0	0.0	0.0	0.0	0.0	0.0	0.0	0.0	0.0	0.0	0.0	0.0	0.0	0.0	0.0	0.0
0.5249088953192624	0.32645079513330055	0.10932561688501213	0.030466906276841482	0.006846402094782224	0.0012300174287215324	0.0006838062993570553	8.756056272254976e-05	0.0	0.0	0.0	0.0	0.0	0.0	0.0	0.0	0.0	0.0	0.0	0.0	0.0	0.0	0.0	0.0	0.0	0.0	0.0	0.0	0.0	0.0	0.0	0.0	0.0	0.0	0.0	0.0	0.0	0.0	0.0	0.0	0.0	0.0	0.0	0.0	0.0	0.0	0.0	0.0	0.0	0.0
0.3900641599460407	0.12561359974352676	0.11687435725556976	0.10850150511489252	0.09094807665885311	0.06729924515261407	0.04215987109721418	0.025838846536570335	0.013922833196630874	0.009617746616093697	0.004617351081059701	0.0026938017578409614	0.0011907686286592196	0.0006245290010450452	3.3308213389069076e-05	0.0	0.0	0.0	0.0	0.0	0.0	0.0	0.0	0.0	0.0	0.0	0.0	0.0	0.0	0.0	0.0	0.0	0.0	0.0	0.0	0.0	0.0	0.0	0.0	0.0	0.0	0.0	0.0	0.0	0.0	0.0	0.0	0.0	0.0	0.0
7.914720964429577e-05	7.914720964429577e-05	7.49815670314381e-05	0.00038740476299576357	0.0010039198696986992	0.0023327598632002966	0.0034991397948004447	0.00592354379548361	0.00968095343228123	0.01507129497331906	0.02382331010293303	0.03277527607796417	0.04520971927734432	0.06592545999108552	0.09515160856289495	0.11096855356391554	0.1197413969065938	0.12075781370413106	0.1128514240249272	0.08509158165284368	0.06025602039498623	0.03806564219629341	0.02282355587584719	0.013521675921336004	0.007648119837206687	0.003690759354991898	0.002253612653556001	0.000978926014021553	0.00018745391757859527	8.747849487001112e-05	5.8318996580007414e-05	0.0	0.0	0.0	0.0	0.0	0.0	0.0	0.0	0.0	0.0	0.0	0.0	0.0	0.0	0.0	0.0	0.0	0.0	0.0
0.8620837620866783	0.06401929702504197	0.030866074813466256	0.02032186704549715	0.010031786766206877	0.0029912055224819508	0.003274495181992776	0.001853880860034078	0.0005915754654490766	0.0005957414898536476	0.0008207068077004795	0.0015205989076684011	0.00041243641605252524	0.000541583172594225	7.498843928227731e-05	0.0	0.0	0.0	0.0	0.0	0.0	0.0	0.0	0.0	0.0	0.0	0.0	0.0	0.0	0.0	0.0	0.0	0.0	0.0	0.0	0.0	0.0	0.0	0.0	0.0	0.0	0.0	0.0	0.0	0.0	0.0	0.0	0.0	0.0	0.0
9.992339206608267e-05	0.008551776970988908	0.058584252073410385	0.14182460113912668	0.18373830063617894	0.1761108150418013	0.1478991106818106	0.11335059787496253	0.07685357892282584	0.046864070878992775	0.026338140758751623	0.012128201712020784	0.005004496552642974	0.0018236019052060087	0.0005662325550411351	0.00020817373347100556	5.4125170702461444e-05	0.0	0.0	0.0	0.0	0.0	0.0	0.0	0.0	0.0	0.0	0.0	0.0	0.0	0.0	0.0	0.0	0.0	0.0	0.0	0.0	0.0	0.0	0.0	0.0	0.0	0.0	0.0	0.0	0.0	0.0	0.0	0.0	0.0
0.9977847824548108	0.002056987720532818	0.00015822982465637063	0.0	0.0	0.0	0.0	0.0	0.0	0.0	0.0	0.0	0.0	0.0	0.0	0.0	0.0	0.0	0.0	0.0	0.0	0.0	0.0	0.0	0.0	0.0	0.0	0.0	0.0	0.0	0.0	0.0	0.0	0.0	0.0	0.0	0.0	0.0	0.0	0.0	0.0	0.0	0.0	0.0	0.0	0.0	0.0	0.0	0.0	0.0
0.0026036567838798237	0.0022620570138347906	0.0033826708936166667	0.003345178235928797	0.004586601790482697	0.005728044924535612	0.0038784071452673853	0.00569471811770195	0.012980791261711248	0.03558469799664232	0.07126521056293142	0.10321728661470463	0.13125346286352255	0.1465463013493191	0.14580894574812434	0.1163188875511879	0.0854499327215087	0.05288547659416697	0.03134802767791307	0.017125812861647927	0.009685603236032944	0.004407470203751766	0.0025286714685040846	0.001358067378471716	0.0006707019875274425	8.331701708415435e-05	0.0	0.0	0.0	0.0	0.0	0.0	0.0	0.0	0.0	0.0	0.0	0.0	0.0	0.0	0.0	0.0	0.0	0.0	0.0	0.0	0.0	0.0	0.0	0.0
0.6403970033083609	0.32850273752281267	0.025462712189268245	0.004070867257227144	0.001183343194526621	0.00038333652780439835	0.0	0.0	0.0	0.0	0.0	0.0	0.0	0.0	0.0	0.0	0.0	0.0	0.0	0.0	0.0	0.0	0.0	0.0	0.0	0.0	0.0	0.0	0.0	0.0	0.0	0.0	0.0	0.0	0.0	0.0	0.0	0.0	0.0	0.0	0.0	0.0	0.0	0.0	0.0	0.0	0.0	0.0	0.0	0.0
0.022744490788148223	0.11086274215972759	0.21604352423054188	0.2776084983807454	0.22476835085791352	0.10681252445532273	0.03154008175362355	0.0074385807171341274	0.0015859536951472314	0.0002039677980635547	4.995129748495217e-05	5.411390560869819e-05	4.995129748495217e-05	3.330086498996812e-05	3.746347311371413e-05	2.081304061873007e-05	4.5788689361206156e-05	7.492694622742826e-05	2.4975648742476084e-05	0.0	0.0	0.0	0.0	0.0	0.0	0.0	0.0	0.0	0.0	0.0	0.0	0.0	0.0	0.0	0.0	0.0	0.0	0.0	0.0	0.0	0.0	0.0	0.0	0.0	0.0	0.0	0.0	0.0	0.0	0.0
0.9962254403652907	0.003774559634709284	0.0	0.0	0.0	0.0	0.0	0.0	0.0	0.0	0.0	0.0	0.0	0.0	0.0	0.0	0.0	0.0	0.0	0.0	0.0	0.0	0.0	0.0	0.0	0.0	0.0	0.0	0.0	0.0	0.0	0.0	0.0	0.0	0.0	0.0	0.0	0.0	0.0	0.0	0.0	0.0	0.0	0.0	0.0	0.0	0.0	0.0	0.0	0.0
0.04428547024928024	0.058980630054455835	0.0546808271287566	0.055197470115953017	0.049026919599518354	0.03684414464337051	0.037489948377366036	0.033269308490027544	0.0349567311498223	0.03518588731349813	0.04414797655107474	0.04132310602430722	0.034535917103799406	0.03939819424943024	0.04478544733366387	0.05515580535892105	0.05241843082192066	0.05157680272987488	0.04410631179404277	0.03796076013182729	0.03363595835190887	0.02874034940065247	0.020844877943094274	0.013816033431801043	0.01073284141143531	0.0034498418822470635	0.00236655819941586	0.0009916212173608709	9.582894117352955e-05	0.0	0.0	0.0	0.0	0.0	0.0	0.0	0.0	0.0	0.0	0.0	0.0	0.0	0.0	0.0	0.0	0.0	0.0	0.0	0.0	0.0
0.9947118830530228	0.0052881169469771476	0.0	0.0	0.0	0.0	0.0	0.0	0.0	0.0	0.0	0.0	0.0	0.0	0.0	0.0	0.0	0.0	0.0	0.0	0.0	0.0	0.0	0.0	0.0	0.0	0.0	0.0	0.0	0.0	0.0	0.0	0.0	0.0	0.0	0.0	0.0	0.0	0.0	0.0	0.0	0.0	0.0	0.0	0.0	0.0	0.0	0.0	0.0	0.0
0.0004123402181654609	0.00016243705564093913	0.0020617010908273044	0.0522255959149163	0.23583777952709992	0.2730691856905449	0.18359968845405739	0.11804175881845785	0.06523305552431766	0.03695651268466803	0.019842311104447025	0.008325940364775316	0.0029363621596631305	0.001162049705739026	0.00013328168667974493	0.0	0.0	0.0	0.0	0.0	0.0	0.0	0.0	0.0	0.0	0.0	0.0	0.0	0.0	0.0	0.0	0.0	0.0	0.0	0.0	0.0	0.0	0.0	0.0	0.0	0.0	0.0	0.0	0.0	0.0	0.0	0.0	0.0	0.0	0.0
0.25711143328500724	0.11960705894115882	0.1050175806962289	0.09279024812944725	0.07470129480577914	0.06220316952457131	0.06551517272409138	0.05801629755536669	0.04880101318135613	0.03686113749604226	0.024750454098551884	0.019330433768268093	0.012139845689813194	0.008611208318752187	0.006632338482560949	0.0016622506624006399	0.0013581296138912497	0.0010623406489026646	0.0036452865403522805	0.00018330583745771467	0.0	0.0	0.0	0.0	0.0	0.0	0.0	0.0	0.0	0.0	0.0	0.0	0.0	0.0	0.0	0.0	0.0	0.0	0.0	0.0	0.0	0.0	0.0	0.0	0.0	0.0	0.0	0.0	0.0	0.0
0.06272552271268927	0.22808940074500622	0.36169884749039577	0.29008991741597845	0.05520462670522255	0.0020666838890324086	0.00010833423611863433	1.6666805556712972e-05	0.0	0.0	0.0	0.0	0.0	0.0	0.0	0.0	0.0	0.0	0.0	0.0	0.0	0.0	0.0	0.0	0.0	0.0	0.0	0.0	0.0	0.0	0.0	0.0	0.0	0.0	0.0	0.0	0.0	0.0	0.0	0.0	0.0	0.0	0.0	0.0	0.0	0.0	0.0	0.0	0.0	0.0
0.9339621855738798	0.05381892387139763	0.009053806430118274	0.0028110944527736134	0.00035398967183075127	0.0	0.0	0.0	0.0	0.0	0.0	0.0	0.0	0.0	0.0	0.0	0.0	0.0	0.0	0.0	0.0	0.0	0.0	0.0	0.0	0.0	0.0	0.0	0.0	0.0	0.0	0.0	0.0	0.0	0.0	0.0	0.0	0.0	0.0	0.0	0.0	0.0	0.0	0.0	0.0	0.0	0.0	0.0	0.0	0.0
0.9998916856216828	0.00010831437831712784	0.0	0.0	0.0	0.0	0.0	0.0	0.0	0.0	0.0	0.0	0.0	0.0	0.0	0.0	0.0	0.0	0.0	0.0	0.0	0.0	0.0	0.0	0.0	0.0	0.0	0.0	0.0	0.0	0.0	0.0	0.0	0.0	0.0	0.0	0.0	0.0	0.0	0.0	0.0	0.0	0.0	0.0	0.0	0.0	0.0	0.0	0.0	0.0
0.021811835951003545	0.13922590264849083	0.17716025472825792	0.1772227289576383	0.16213728503658908	0.1267935310017951	0.08511072515920516	0.04973365153540831	0.0274345165952378	0.014756412979645896	0.008879670469264762	0.004897979583421839	0.003107051674517595	0.0007247010608124149	0.0004664742460401751	7.0804126631098e-05	7.496907525645671e-05	8.329897250717413e-05	0.00011661856151004377	0.00019158763676650048	0.0	0.0	0.0	0.0	0.0	0.0	0.0	0.0	0.0	0.0	0.0	0.0	0.0	0.0	0.0	0.0	0.0	0.0	0.0	0.0	0.0	0.0	0.0	0.0	0.0	0.0	0.0	0.0	0.0	0.0
9.99258882995112e-05	9.15987309412186e-05	6.24536801871945e-05	5.41265228289019e-05	3.7472208112316696e-05	8.3271573582926e-05	6.24536801871945e-05	4.57993654706093e-05	5.41265228289019e-05	0.0003872128171606059	0.00039137639583975217	0.0012116013956315732	0.004109452156317398	0.010034224616742582	0.026517832607482784	0.04931758945448792	0.07740092764532971	0.10025481101516376	0.1274887791554597	0.13475422395057	0.12402884527308912	0.10875267509930135	0.08214324376087735	0.06195405074569694	0.03957481534528558	0.02434028095828927	0.013406723346851085	0.007123883120019319	0.003001940227664482	0.002044317131460833	0.001124166243369501	4.57993654706093e-05	0.0	0.0	0.0	0.0	0.0	0.0	0.0	0.0	0.0	0.0	0.0	0.0	0.0	0.0	0.0	0.0	0.0	0.0
0.13126195307519553	0.599701667909717	0.24056149766042642	0.0270373873442194	0.0014374940104416231	0.0	0.0	0.0	0.0	0.0	0.0	0.0	0.0	0.0	0.0	0.0	0.0	0.0	0.0	0.0	0.0	0.0	0.0	0.0	0.0	0.0	0.0	0.0	0.0	0.0	0.0	0.0	0.0	0.0	0.0	0.0	0.0	0.0	0.0	0.0	0.0	0.0	0.0	0.0	0.0	0.0	0.0	0.0	0.0	0.0
0.8685658668064239	0.12961645807076871	0.0018176751228074553	0.0	0.0	0.0	0.0	0.0	0.0	0.0	0.0	0.0	0.0	0.0	0.0	0.0	0.0	0.0	0.0	0.0	0.0	0.0	0.0	0.0	0.0	0.0	0.0	0.0	0.0	0.0	0.0	0.0	0.0	0.0	0.0	0.0	0.0	0.0	0.0	0.0	0.0	0.0	0.0	0.0	0.0	0.0	0.0	0.0	0.0	0.0
0.23112851815587176	0.41783296181329554	0.1435511760171663	0.06356534238870024	0.03945751130184788	0.02695777171308931	0.019049603133268058	0.01578717110060207	0.01195391762671611	0.009928959813337222	0.006620695402179121	0.005016562154955105	0.0035374263036186747	0.0019749588550238536	0.0016041332472240162	0.001124976562988271	0.00047499010437282554	0.000270827691089769	0.00012499739588758566	3.7499218766275706e-05	0.0	0.0	0.0	0.0	0.0	0.0	0.0	0.0	0.0	0.0	0.0	0.0	0.0	0.0	0.0	0.0	0.0	0.0	0.0	0.0	0.0	0.0	0.0	0.0	0.0	0.0	0.0	0.0	0.0	0.0
0.20642902636300436	0.31109011210416987	0.2380871107262835	0.1350037257048659	0.06465242711980118	0.02447309375039026	0.013029560033801926	0.004012937978461679	0.0016734450906033143	0.0009949088971497318	0.0005536522314682608	0.0	0.0	0.0	0.0	0.0	0.0	0.0	0.0	0.0	0.0	0.0	0.0	0.0	0.0	0.0	0.0	0.0	0.0	0.0	0.0	0.0	0.0	0.0	0.0	0.0	0.0	0.0	0.0	0.0	0.0	0.0	0.0	0.0	0.0	0.0	0.0	0.0	0.0	0.0
0.527107868681605	0.4517186034392913	0.02103595622720167	0.00013757165190203232	0.0	0.0	0.0	0.0	0.0	0.0	0.0	0.0	0.0	0.0	0.0	0.0	0.0	0.0	0.0	0.0	0.0	0.0	0.0	0.0	0.0	0.0	0.0	0.0	0.0	0.0	0.0	0.0	0.0	0.0	0.0	0.0	0.0	0.0	0.0	0.0	0.0	0.0	0.0	0.0	0.0	0.0	0.0	0.0	0.0	0.0
0.6816412186723184	0.21599913392154496	0.06015914191611531	0.020902470405516252	0.009676761199685214	0.003901516886447954	0.0026815121396718063	0.0017155015551937641	0.0010409596815496142	0.000874406132501676	0.0004038923564412503	0.00019570042013132747	0.000145734355416946	7.078525834537376e-05	4.163838726198457e-05	9.160445197636606e-05	8.74406132501676e-05	0.00012075132305975525	4.163838726198457e-05	2.498303235719074e-05	2.498303235719074e-05	6.662141961917532e-05	4.996606471438148e-05	4.163838726198457e-05	0.0	0.0	0.0	0.0	0.0	0.0	0.0	0.0	0.0	0.0	0.0	0.0	0.0	0.0	0.0	0.0	0.0	0.0	0.0	0.0	0.0	0.0	0.0	0.0	0.0	0.0
0.9361863330766189	0.06050413171533834	0.00316383240014154	0.00014570280790125511	0.0	0.0	0.0	0.0	0.0	0.0	0.0	0.0	0.0	0.0	0.0	0.0	0.0	0.0	0.0	0.0	0.0	0.0	0.0	0.0	0.0	0.0	0.0	0.0	0.0	0.0	0.0	0.0	0.0	0.0	0.0	0.0	0.0	0.0	0.0	0.0	0.0	0.0	0.0	0.0	0.0	0.0	0.0	0.0	0.0	0.0
0.9658325834083258	0.03077192280771923	0.003103856281038563	0.000291637502916375	0.0	0.0	0.0	0.0	0.0	0.0	0.0	0.0	0.0	0.0	0.0	0.0	0.0	0.0	0.0	0.0	0.0	0.0	0.0	0.0	0.0	0.0	0.0	0.0	0.0	0.0	0.0	0.0	0.0	0.0	0.0	0.0	0.0	0.0	0.0	0.0	0.0	0.0	0.0	0.0	0.0	0.0	0.0	0.0	0.0	0.0
0.08768828613238501	0.31893054727529696	0.23332680177269335	0.17691913233080825	0.11668007721138493	0.04978716840169932	0.013357736355639308	0.0028433134190218503	0.00042524628847540865	4.16908125956283e-05	0.0	0.0	0.0	0.0	0.0	0.0	0.0	0.0	0.0	0.0	0.0	0.0	0.0	0.0	0.0	0.0	0.0	0.0	0.0	0.0	0.0	0.0	0.0	0.0	0.0	0.0	0.0	0.0	0.0	0.0	0.0	0.0	0.0	0.0	0.0	0.0	0.0	0.0	0.0	0.0
0.9945588321070569	0.005441167892943147	0.0	0.0	0.0	0.0	0.0	0.0	0.0	0.0	0.0	0.0	0.0	0.0	0.0	0.0	0.0	0.0	0.0	0.0	0.0	0.0	0.0	0.0	0.0	0.0	0.0	0.0	0.0	0.0	0.0	0.0	0.0	0.0	0.0	0.0	0.0	0.0	0.0	0.0	0.0	0.0	0.0	0.0	0.0	0.0	0.0	0.0	0.0	0.0
0.29508408473474557	0.25159169319488656	0.1598484974749579	0.12381039683994734	0.08660144335738929	0.04904248404140069	0.022042034033900565	0.006254270904515075	0.0022667044450740844	0.00122502041700695	0.0004375072917881965	0.0001750029167152786	0.0002083368056134269	0.0001666694444907415	0.0001750029167152786	0.00015833597226620443	0.0002208370139502325	0.00019583659727662127	9.166819446990783e-05	0.00012916881948032467	6.666777779629661e-05	5.0000833347222455e-05	5.0000833347222455e-05	7.916798613310222e-05	2.9167152785879763e-05	0.0	0.0	0.0	0.0	0.0	0.0	0.0	0.0	0.0	0.0	0.0	0.0	0.0	0.0	0.0	0.0	0.0	0.0	0.0	0.0	0.0	0.0	0.0	0.0	0.0
0.9275190876260533	0.06309642323088009	0.008722201626978012	0.0006497915252189923	1.2495990869596004e-05	0.0	0.0	0.0	0.0	0.0	0.0	0.0	0.0	0.0	0.0	0.0	0.0	0.0	0.0	0.0	0.0	0.0	0.0	0.0	0.0	0.0	0.0	0.0	0.0	0.0	0.0	0.0	0.0	0.0	0.0	0.0	0.0	0.0	0.0	0.0	0.0	0.0	0.0	0.0	0.0	0.0	0.0	0.0	0.0	0.0
0.008958296007099971	0.004599980833413194	0.0015374935937766925	0.0020583247569801793	0.002395823350736039	0.006529139461918908	0.004812479948000216	0.003970816788263382	0.0042499822917404515	0.0030208207465802226	0.01380410914954521	0.02689988791713368	0.01944158566005975	0.03348319382002575	0.03678318007008304	0.03758734338606923	0.08427881550493539	0.08548297715426185	0.19352836029849876	0.12167449302294574	0.08738713588693381	0.04827479885500477	0.06157057678926338	0.06889971291786284	0.013158278507172886	0.018787421719076172	0.006824971562618489	0.0	0.0	0.0	0.0	0.0	0.0	0.0	0.0	0.0	0.0	0.0	0.0	0.0	0.0	0.0	0.0	0.0	0.0	0.0	0.0	0.0	0.0	0.0
0.028012266564445297	0.08029099757502021	0.22661061157823684	0.3731677236023033	0.227860601161657	0.053457887850934575	0.009108257431188073	0.001154157048691261	0.0003374971875234373	0.0	0.0	0.0	0.0	0.0	0.0	0.0	0.0	0.0	0.0	0.0	0.0	0.0	0.0	0.0	0.0	0.0	0.0	0.0	0.0	0.0	0.0	0.0	0.0	0.0	0.0	0.0	0.0	0.0	0.0	0.0	0.0	0.0	0.0	0.0	0.0	0.0	0.0	0.0	0.0	0.0
1.0	0.0	0.0	0.0	0.0	0.0	0.0	0.0	0.0	0.0	0.0	0.0	0.0	0.0	0.0	0.0	0.0	0.0	0.0	0.0	0.0	0.0	0.0	0.0	0.0	0.0	0.0	0.0	0.0	0.0	0.0	0.0	0.0	0.0	0.0	0.0	0.0	0.0	0.0	0.0	0.0	0.0	0.0	0.0	0.0	0.0	0.0	0.0	0.0	0.0
1.0	0.0	0.0	0.0	0.0	0.0	0.0	0.0	0.0	0.0	0.0	0.0	0.0	0.0	0.0	0.0	0.0	0.0	0.0	0.0	0.0	0.0	0.0	0.0	0.0	0.0	0.0	0.0	0.0	0.0	0.0	0.0	0.0	0.0	0.0	0.0	0.0	0.0	0.0	0.0	0.0	0.0	0.0	0.0	0.0	0.0	0.0	0.0	0.0	0.0
0.9997125574885023	0.0002874425114977005	0.0	0.0	0.0	0.0	0.0	0.0	0.0	0.0	0.0	0.0	0.0	0.0	0.0	0.0	0.0	0.0	0.0	0.0	0.0	0.0	0.0	0.0	0.0	0.0	0.0	0.0	0.0	0.0	0.0	0.0	0.0	0.0	0.0	0.0	0.0	0.0	0.0	0.0	0.0	0.0	0.0	0.0	0.0	0.0	0.0	0.0	0.0	0.0
0.053501527840887776	0.04708167799867434	0.06143045926938774	0.0716897128159379	0.09179551527632451	0.116349356555959	0.1519211609089507	0.16649088506384416	0.13045218254050966	0.07289864557843263	0.02848078839091049	0.006824217007599601	0.0009921586119784392	9.171214060304901e-05	0.0	0.0	0.0	0.0	0.0	0.0	0.0	0.0	0.0	0.0	0.0	0.0	0.0	0.0	0.0	0.0	0.0	0.0	0.0	0.0	0.0	0.0	0.0	0.0	0.0	0.0	0.0	0.0	0.0	0.0	0.0	0.0	0.0	0.0	0.0	0.0
0.0373688965870435	0.43627718353020534	0.4186856973931291	0.09559359295174728	0.010996240210181828	0.0010783893276929547	0.0	0.0	0.0	0.0	0.0	0.0	0.0	0.0	0.0	0.0	0.0	0.0	0.0	0.0	0.0	0.0	0.0	0.0	0.0	0.0	0.0	0.0	0.0	0.0	0.0	0.0	0.0	0.0	0.0	0.0	0.0	0.0	0.0	0.0	0.0	0.0	0.0	0.0	0.0	0.0	0.0	0.0	0.0	0.0
0.9984168513673405	0.0007457463295948806	0.0005041078540836902	0.0003332944489809522	0.0	0.0	0.0	0.0	0.0	0.0	0.0	0.0	0.0	0.0	0.0	0.0	0.0	0.0	0.0	0.0	0.0	0.0	0.0	0.0	0.0	0.0	0.0	0.0	0.0	0.0	0.0	0.0	0.0	0.0	0.0	0.0	0.0	0.0	0.0	0.0	0.0	0.0	0.0	0.0	0.0	0.0	0.0	0.0	0.0	0.0
0.4155054513955406	0.18361499571051382	0.19171504485220014	0.1453011385878845	0.043927670101031976	0.013264090753866784	0.003873031209135356	0.0014742505892837807	0.0006330115524608325	0.00017491108686417737	0.00017491108686417737	0.00017491108686417737	0.00016658198748969273	0.0	0.0	0.0	0.0	0.0	0.0	0.0	0.0	0.0	0.0	0.0	0.0	0.0	0.0	0.0	0.0	0.0	0.0	0.0	0.0	0.0	0.0	0.0	0.0	0.0	0.0	0.0	0.0	0.0	0.0	0.0	0.0	0.0	0.0	0.0	0.0	0.0
0.38982994331443815	0.1819689896632211	0.15248416138712903	0.12451233744581527	0.07424974991663888	0.039196398799599866	0.01730160053351117	0.007635878626208736	0.0048641213737912635	0.0027009003001000334	0.0021632210736912305	0.0014838279426475493	0.0009253084361453818	0.0005460153384461487	0.0001375458486162054	0.0	0.0	0.0	0.0	0.0	0.0	0.0	0.0	0.0	0.0	0.0	0.0	0.0	0.0	0.0	0.0	0.0	0.0	0.0	0.0	0.0	0.0	0.0	0.0	0.0	0.0	0.0	0.0	0.0	0.0	0.0	0.0	0.0	0.0	0.0
0.00012911179415415116	7.080324195550224e-05	6.247344878426669e-05	7.496813854112003e-05	9.99575180548267e-05	6.247344878426669e-05	3.331917268494223e-05	9.162772488359114e-05	0.00029154276099324454	6.247344878426669e-05	0.0005122822800309869	0.002815470091877619	0.006688823916502154	0.017167703725916486	0.040166262671697865	0.05974544152068704	0.09800418155617197	0.13341829722367993	0.13620461303945822	0.12996976285078843	0.11922016476330893	0.09038242080449142	0.06256507650915027	0.043889680219240154	0.02666366794112502	0.014318914461353924	0.008754612622968571	0.00421904024123081	0.0018700385669423829	0.001186995526901067	0.0008454740068804091	0.0004123247619761601	0.0	0.0	0.0	0.0	0.0	0.0	0.0	0.0	0.0	0.0	0.0	0.0	0.0	0.0	0.0	0.0	0.0	0.0
0.004691181245265112	0.011463631898367452	0.019330830259992174	0.03271339255238555	0.04682856167633763	0.06346206678377275	0.074813310134117	0.08352134133650796	0.09338239579084075	0.09275801496848958	0.09232511093165943	0.0842331354739883	0.08032867406488566	0.06566404981726455	0.05171538224593945	0.038349470108808764	0.0269690889867548	0.015605358019963536	0.010418834655633164	0.004711993939343484	0.00317601711635961	0.0016858282203481548	0.001048959781549963	0.00027056502301883966	0.0002955402559128864	0.0001789891690740016	5.8275543419442386e-05	0.0	0.0	0.0	0.0	0.0	0.0	0.0	0.0	0.0	0.0	0.0	0.0	0.0	0.0	0.0	0.0	0.0	0.0	0.0	0.0	0.0	0.0	0.0
0.17930885133390526	0.09439784776072163	0.07923472234947235	0.08516920565379266	0.07083899017999183	0.06159785442400113	0.06071496989030576	0.05737500104113742	0.05101156911903116	0.04880435778479273	0.048846003281665155	0.03731020064800393	0.026249156678688334	0.027989938447955623	0.02083940663496056	0.015675365022780087	0.00810004914168631	0.00795845445232007	0.0057345849193326725	0.004372777171604434	0.0013659722974154805	0.003427424392600428	0.0018074145642631662	0.0006163533537118631	0.0012535294558599379	0.0	0.0	0.0	0.0	0.0	0.0	0.0	0.0	0.0	0.0	0.0	0.0	0.0	0.0	0.0	0.0	0.0	0.0	0.0	0.0	0.0	0.0	0.0	0.0	0.0
0.6290791666666666	0.20062916666666666	0.08905416666666667	0.04108333333333333	0.017575	0.0087375	0.0050708333333333334	0.0030916666666666666	0.00125	0.0012916666666666667	0.00105	0.0008541666666666667	0.0011375	9.583333333333334e-05	0.0	0.0	0.0	0.0	0.0	0.0	0.0	0.0	0.0	0.0	0.0	0.0	0.0	0.0	0.0	0.0	0.0	0.0	0.0	0.0	0.0	0.0	0.0	0.0	0.0	0.0	0.0	0.0	0.0	0.0	0.0	0.0	0.0	0.0	0.0	0.0
1.0	0.0	0.0	0.0	0.0	0.0	0.0	0.0	0.0	0.0	0.0	0.0	0.0	0.0	0.0	0.0	0.0	0.0	0.0	0.0	0.0	0.0	0.0	0.0	0.0	0.0	0.0	0.0	0.0	0.0	0.0	0.0	0.0	0.0	0.0	0.0	0.0	0.0	0.0	0.0	0.0	0.0	0.0	0.0	0.0	0.0	0.0	0.0	0.0	0.0
1.0	0.0	0.0	0.0	0.0	0.0	0.0	0.0	0.0	0.0	0.0	0.0	0.0	0.0	0.0	0.0	0.0	0.0	0.0	0.0	0.0	0.0	0.0	0.0	0.0	0.0	0.0	0.0	0.0	0.0	0.0	0.0	0.0	0.0	0.0	0.0	0.0	0.0	0.0	0.0	0.0	0.0	0.0	0.0	0.0	0.0	0.0	0.0	0.0	0.0
1.0	0.0	0.0	0.0	0.0	0.0	0.0	0.0	0.0	0.0	0.0	0.0	0.0	0.0	0.0	0.0	0.0	0.0	0.0	0.0	0.0	0.0	0.0	0.0	0.0	0.0	0.0	0.0	0.0	0.0	0.0	0.0	0.0	0.0	0.0	0.0	0.0	0.0	0.0	0.0	0.0	0.0	0.0	0.0	0.0	0.0	0.0	0.0	0.0	0.0
1.0	0.0	0.0	0.0	0.0	0.0	0.0	0.0	0.0	0.0	0.0	0.0	0.0	0.0	0.0	0.0	0.0	0.0	0.0	0.0	0.0	0.0	0.0	0.0	0.0	0.0	0.0	0.0	0.0	0.0	0.0	0.0	0.0	0.0	0.0	0.0	0.0	0.0	0.0	0.0	0.0	0.0	0.0	0.0	0.0	0.0	0.0	0.0	0.0	0.0
0.9134571722566374	0.07411172164987107	0.010773069824989689	0.0014289106535079132	9.581616627020993e-05	0.00013330944872377032	0.0	0.0	0.0	0.0	0.0	0.0	0.0	0.0	0.0	0.0	0.0	0.0	0.0	0.0	0.0	0.0	0.0	0.0	0.0	0.0	0.0	0.0	0.0	0.0	0.0	0.0	0.0	0.0	0.0	0.0	0.0	0.0	0.0	0.0	0.0	0.0	0.0	0.0	0.0	0.0	0.0	0.0	0.0	0.0
0.013927425738449361	0.07990667833187519	0.13244594425696787	0.16490855309752947	0.14762321376494605	0.13177519476732075	0.10224555263925343	0.08031912677581969	0.05304336957880265	0.04479440069991251	0.026121734783152106	0.01236512102653835	0.005424321959755031	0.002591342748823064	0.0007249093863267092	0.0006832479273424155	0.001099862517185352	0.0	0.0	0.0	0.0	0.0	0.0	0.0	0.0	0.0	0.0	0.0	0.0	0.0	0.0	0.0	0.0	0.0	0.0	0.0	0.0	0.0	0.0	0.0	0.0	0.0	0.0	0.0	0.0	0.0	0.0	0.0	0.0	0.0
0.9529569389139236	0.046031963983306494	0.00014147037651924621	0.00011650501595702629	9.153965539480637e-05	9.570054882184303e-05	0.0001872402042166494	0.00012898769623813624	0.0002496536056221992	0.0	0.0	0.0	0.0	0.0	0.0	0.0	0.0	0.0	0.0	0.0	0.0	0.0	0.0	0.0	0.0	0.0	0.0	0.0	0.0	0.0	0.0	0.0	0.0	0.0	0.0	0.0	0.0	0.0	0.0	0.0	0.0	0.0	0.0	0.0	0.0	0.0	0.0	0.0	0.0	0.0
0.9928208931592237	0.007037441354655378	0.000141665486120949	0.0	0.0	0.0	0.0	0.0	0.0	0.0	0.0	0.0	0.0	0.0	0.0	0.0	0.0	0.0	0.0	0.0	0.0	0.0	0.0	0.0	0.0	0.0	0.0	0.0	0.0	0.0	0.0	0.0	0.0	0.0	0.0	0.0	0.0	0.0	0.0	0.0	0.0	0.0	0.0	0.0	0.0	0.0	0.0	0.0	0.0	0.0
0.0011958333333333333	0.000325	0.0005166666666666667	0.0006	0.0012916666666666667	0.0014625	0.0003916666666666667	0.0007833333333333334	0.0014875	0.0015375	0.0009166666666666666	0.005095833333333333	0.015291666666666667	0.03905416666666667	0.060741666666666666	0.071575	0.09830833333333333	0.11361666666666667	0.11890416666666667	0.1004	0.09805	0.09902916666666667	0.06839583333333334	0.05185	0.025875	0.0104625	0.005695833333333333	0.005620833333333334	0.001525	0.0	0.0	0.0	0.0	0.0	0.0	0.0	0.0	0.0	0.0	0.0	0.0	0.0	0.0	0.0	0.0	0.0	0.0	0.0	0.0	0.0
0.007199127277572366	0.009285167049731854	0.009834782319043337	0.011088071683155124	0.013836148029712534	0.015089437393824323	0.01945304953199427	0.02611505279637587	0.03290196862196462	0.04182488924419573	0.05150977648979048	0.06500033310016322	0.07797874820958663	0.08877952100196529	0.09537906798574332	0.09183571499950036	0.08936661003963892	0.08159704873255388	0.058688085007161654	0.04250358082675461	0.029033842976583058	0.01906165684021185	0.009168581992605177	0.006861863362313048	0.0037140668198927416	0.001340728156956797	0.00049965024482862	0.0004705039805469505	0.00024566137037407146	0.0001790413377302555	0.00011658505712667799	4.1637520402385e-05	0.0	0.0	0.0	0.0	0.0	0.0	0.0	0.0	0.0	0.0	0.0	0.0	0.0	0.0	0.0	0.0	0.0	0.0
0.8690908334027142	0.07811173091332944	0.025380900840895844	0.01283823162101407	0.008558821080676047	0.003155440845891266	0.0016151860794271918	0.0007618016817916909	0.00048705353426026145	0.0	0.0	0.0	0.0	0.0	0.0	0.0	0.0	0.0	0.0	0.0	0.0	0.0	0.0	0.0	0.0	0.0	0.0	0.0	0.0	0.0	0.0	0.0	0.0	0.0	0.0	0.0	0.0	0.0	0.0	0.0	0.0	0.0	0.0	0.0	0.0	0.0	0.0	0.0	0.0	0.0
0.1168796536652236	0.24134267226113443	0.25672606969195705	0.224396768319868	0.11118796328318034	0.03418347576448235	0.010558377326572194	0.004087517031320964	0.0006375026562610677	0.0	0.0	0.0	0.0	0.0	0.0	0.0	0.0	0.0	0.0	0.0	0.0	0.0	0.0	0.0	0.0	0.0	0.0	0.0	0.0	0.0	0.0	0.0	0.0	0.0	0.0	0.0	0.0	0.0	0.0	0.0	0.0	0.0	0.0	0.0	0.0	0.0	0.0	0.0	0.0	0.0
0.6802308140988251	0.06192817265227898	0.0386801099908341	0.030097491875677028	0.02637696858595117	0.021589867511040747	0.01919006749437547	0.016215315390384136	0.014336305307891008	0.013536371969002583	0.012828097658528456	0.011624031330722439	0.009503374718773435	0.008570119156736939	0.007274393800516624	0.006099491709024248	0.00495792017331889	0.004974585451212399	0.0036121989834180484	0.002533122239813349	0.002395633697191901	0.0020123323056411967	0.000991584034663778	0.00041246562786434465	2.916423631364053e-05	0.0	0.0	0.0	0.0	0.0	0.0	0.0	0.0	0.0	0.0	0.0	0.0	0.0	0.0	0.0	0.0	0.0	0.0	0.0	0.0	0.0	0.0	0.0	0.0	0.0
0.046342387976389336	0.4774286535505559	0.3885804024810361	0.08011713689437268	0.007060705404043139	0.00042489200661498537	4.582168698789058e-05	0.0	0.0	0.0	0.0	0.0	0.0	0.0	0.0	0.0	0.0	0.0	0.0	0.0	0.0	0.0	0.0	0.0	0.0	0.0	0.0	0.0	0.0	0.0	0.0	0.0	0.0	0.0	0.0	0.0	0.0	0.0	0.0	0.0	0.0	0.0	0.0	0.0	0.0	0.0	0.0	0.0	0.0	0.0
0.5338916317730142	0.11747599108389059	0.08338645501322833	0.05670478928400308	0.04179322125700477	0.03243963918921734	0.023411036810199362	0.018040539132970854	0.016198987563277294	0.01193258754661167	0.011936753952877945	0.008153657063100223	0.010303522696498136	0.007732850030206445	0.007037060183738516	0.004491385955044476	0.003587275795262796	0.0024540132908359895	0.0024373476657708892	0.002766493760806616	0.0024123492281732392	0.0009499406287107056	0.0004624710955565277	0.0	0.0	0.0	0.0	0.0	0.0	0.0	0.0	0.0	0.0	0.0	0.0	0.0	0.0	0.0	0.0	0.0	0.0	0.0	0.0	0.0	0.0	0.0	0.0	0.0	0.0	0.0
2.9169826731229216e-05	4.583829914907448e-05	0.0017835265487094435	0.005983981598006451	0.015968396576295764	0.025469425854467567	0.0325868635768875	0.03414536574795603	0.03268687441139457	0.03488294565244568	0.035983064832023466	0.039391767441472825	0.044934034520406375	0.05323910090259778	0.06245259903156175	0.0713452290664822	0.07780009501029278	0.08315900889263003	0.08230891679931993	0.07505396417945277	0.061852534024519325	0.04528823955928559	0.03400785085050881	0.021694016851825614	0.013559802311917125	0.007171610257777926	0.003908756781984715	0.0017710251943960597	0.0008792619200413378	0.0003792077475059798	0.00018335319659629792	5.00054172535358e-05	4.167118104461317e-06	0.0	0.0	0.0	0.0	0.0	0.0	0.0	0.0	0.0	0.0	0.0	0.0	0.0	0.0	0.0	0.0	0.0
0.6433823682576979	0.23911712139580807	0.0711818791582824	0.02620473018293318	0.012985714464261165	0.004478550865922602	0.0016122783117321368	0.0006332462619723122	0.00024163344206838228	0.00016247765932184325	0.0	0.0	0.0	0.0	0.0	0.0	0.0	0.0	0.0	0.0	0.0	0.0	0.0	0.0	0.0	0.0	0.0	0.0	0.0	0.0	0.0	0.0	0.0	0.0	0.0	0.0	0.0	0.0	0.0	0.0	0.0	0.0	0.0	0.0	0.0	0.0	0.0	0.0	0.0	0.0
0.8455934116745327	0.15430244812776753	0.00010414019769975131	0.0	0.0	0.0	0.0	0.0	0.0	0.0	0.0	0.0	0.0	0.0	0.0	0.0	0.0	0.0	0.0	0.0	0.0	0.0	0.0	0.0	0.0	0.0	0.0	0.0	0.0	0.0	0.0	0.0	0.0	0.0	0.0	0.0	0.0	0.0	0.0	0.0	0.0	0.0	0.0	0.0	0.0	0.0	0.0	0.0	0.0	0.0
0.5642500447728248	0.40062307112423523	0.03411064510351894	0.001016238999421077	0.0	0.0	0.0	0.0	0.0	0.0	0.0	0.0	0.0	0.0	0.0	0.0	0.0	0.0	0.0	0.0	0.0	0.0	0.0	0.0	0.0	0.0	0.0	0.0	0.0	0.0	0.0	0.0	0.0	0.0	0.0	0.0	0.0	0.0	0.0	0.0	0.0	0.0	0.0	0.0	0.0	0.0	0.0	0.0	0.0	0.0
0.9997752303888514	0.0002247696111485727	0.0	0.0	0.0	0.0	0.0	0.0	0.0	0.0	0.0	0.0	0.0	0.0	0.0	0.0	0.0	0.0	0.0	0.0	0.0	0.0	0.0	0.0	0.0	0.0	0.0	0.0	0.0	0.0	0.0	0.0	0.0	0.0	0.0	0.0	0.0	0.0	0.0	0.0	0.0	0.0	0.0	0.0	0.0	0.0	0.0	0.0	0.0	0.0
0.015860134505260356	0.03129161672659475	0.07261286456252497	0.16884738314023173	0.24864745638567054	0.19876564788919962	0.1063182514316154	0.04897040218404581	0.023580037288587027	0.014349447329870821	0.010424990011985618	0.007923824743640964	0.00701658010387535	0.00701658010387535	0.00666283792781995	0.006350712478359302	0.005701491543481156	0.005497569583166866	0.004419696364362765	0.0032086496204554536	0.0023097283260087895	0.0015772739379411372	0.0010445798375282994	0.000674190970834998	0.0004328139565854308	0.00027883206818484483	0.000112365161805833	9.571847116793181e-05	8.323345318950592e-06	0.0	0.0	0.0	0.0	0.0	0.0	0.0	0.0	0.0	0.0	0.0	0.0	0.0	0.0	0.0	0.0	0.0	0.0	0.0	0.0	0.0
0.0002581537013827878	0.00012074931193711042	0.00015822323633138608	7.078407941140956e-05	5.4129001902842605e-05	7.078407941140956e-05	6.245654065712608e-05	4.996523252570087e-05	4.996523252570087e-05	6.662031003426783e-05	0.0010617611911711434	0.0022734180799193894	0.0036974272069018642	0.011845923877968246	0.034684198911590684	0.0607827053675151	0.08096449553852111	0.09709493810556821	0.11679373102882577	0.11788463860563692	0.1155695828319461	0.09918098656351622	0.09159876252774111	0.06989719653407837	0.041071421136126114	0.028942360940512227	0.014173470959790479	0.008843846157049053	0.0026773037095021383	0.0	0.0	0.0	0.0	0.0	0.0	0.0	0.0	0.0	0.0	0.0	0.0	0.0	0.0	0.0	0.0	0.0	0.0	0.0	0.0	0.0
0.05874523765950721	0.6190418753223418	0.31710116958091406	0.004454556041725589	0.0006571613955113382	0.0	0.0	0.0	0.0	0.0	0.0	0.0	0.0	0.0	0.0	0.0	0.0	0.0	0.0	0.0	0.0	0.0	0.0	0.0	0.0	0.0	0.0	0.0	0.0	0.0	0.0	0.0	0.0	0.0	0.0	0.0	0.0	0.0	0.0	0.0	0.0	0.0	0.0	0.0	0.0	0.0	0.0	0.0	0.0	0.0
1.0	0.0	0.0	0.0	0.0	0.0	0.0	0.0	0.0	0.0	0.0	0.0	0.0	0.0	0.0	0.0	0.0	0.0	0.0	0.0	0.0	0.0	0.0	0.0	0.0	0.0	0.0	0.0	0.0	0.0	0.0	0.0	0.0	0.0	0.0	0.0	0.0	0.0	0.0	0.0	0.0	0.0	0.0	0.0	0.0	0.0	0.0	0.0	0.0	0.0
1.0	0.0	0.0	0.0	0.0	0.0	0.0	0.0	0.0	0.0	0.0	0.0	0.0	0.0	0.0	0.0	0.0	0.0	0.0	0.0	0.0	0.0	0.0	0.0	0.0	0.0	0.0	0.0	0.0	0.0	0.0	0.0	0.0	0.0	0.0	0.0	0.0	0.0	0.0	0.0	0.0	0.0	0.0	0.0	0.0	0.0	0.0	0.0	0.0	0.0
1.0	0.0	0.0	0.0	0.0	0.0	0.0	0.0	0.0	0.0	0.0	0.0	0.0	0.0	0.0	0.0	0.0	0.0	0.0	0.0	0.0	0.0	0.0	0.0	0.0	0.0	0.0	0.0	0.0	0.0	0.0	0.0	0.0	0.0	0.0	0.0	0.0	0.0	0.0	0.0	0.0	0.0	0.0	0.0	0.0	0.0	0.0	0.0	0.0	0.0
1.0	0.0	0.0	0.0	0.0	0.0	0.0	0.0	0.0	0.0	0.0	0.0	0.0	0.0	0.0	0.0	0.0	0.0	0.0	0.0	0.0	0.0	0.0	0.0	0.0	0.0	0.0	0.0	0.0	0.0	0.0	0.0	0.0	0.0	0.0	0.0	0.0	0.0	0.0	0.0	0.0	0.0	0.0	0.0	0.0	0.0	0.0	0.0	0.0	0.0
3.7491408218949824e-05	2.082856012163879e-05	3.332569619462206e-05	0.00016246276894878257	0.0005956968194788695	0.0006040282435275249	0.0006290225156734915	0.0009206223573764346	0.003774135094040949	0.006356876549124159	0.013480244110724626	0.02566078606985899	0.04334839932515465	0.06101101830830435	0.0888588031909354	0.10736706171502364	0.11559017725104663	0.11869363270917081	0.1085001353856408	0.09501572556289184	0.07332069734019288	0.054949907312907456	0.035745974880756495	0.021919976672012665	0.011289079585928225	0.005457082751869363	0.002361958717793839	0.001687113369852742	0.0010580908541792506	0.0005290454270896253	0.0004165712024327758	0.0003582512340921872	0.00014579992085147155	9.99770885838662e-05	0.0	0.0	0.0	0.0	0.0	0.0	0.0	0.0	0.0	0.0	0.0	0.0	0.0	0.0	0.0	0.0
0.0003160490541400347	0.00012891474576764574	8.732934390711485e-05	9.564642427922102e-05	0.0001663416074421235	0.0001372318261397519	0.0002411953307910791	0.0008774519792572016	0.0002037684691166013	0.0002661465719073976	0.000332683214884247	0.0009398300820479979	0.004033783980471496	0.011186473100482807	0.01730784425435295	0.036703275682104554	0.06395003098112438	0.0932635807526126	0.12077232408335378	0.14061271931101307	0.13961882820654636	0.10876246002603246	0.08732102682674274	0.058290257787906134	0.04247532946034624	0.02885611035102238	0.018605308792401517	0.011506680694808894	0.006661981378057047	0.00231630688363157	0.0021374896556312873	0.0009065617605595732	0.0005988297867916447	0.0003202075943260878	0.0	0.0	0.0	0.0	0.0	0.0	0.0	0.0	0.0	0.0	0.0	0.0	0.0	0.0	0.0	0.0
1.0	0.0	0.0	0.0	0.0	0.0	0.0	0.0	0.0	0.0	0.0	0.0	0.0	0.0	0.0	0.0	0.0	0.0	0.0	0.0	0.0	0.0	0.0	0.0	0.0	0.0	0.0	0.0	0.0	0.0	0.0	0.0	0.0	0.0	0.0	0.0	0.0	0.0	0.0	0.0	0.0	0.0	0.0	0.0	0.0	0.0	0.0	0.0	0.0	0.0
5.0011460959803286e-05	2.5005730479901643e-05	5.417908270645356e-05	2.083810873325137e-05	2.5005730479901643e-05	2.5005730479901643e-05	6.668194794640439e-05	0.00017920773510596177	0.0009835587322094648	0.0019379441121923774	0.00592219050199004	0.014053220529704724	0.02676446685698806	0.03711683927566734	0.06351455541895018	0.0942716039092292	0.11844797766154744	0.1284335993665215	0.12341161516180792	0.10857904936547959	0.08836191627247911	0.06703202817312301	0.048306903665423326	0.030669528433599366	0.01884181791660589	0.01154431223822126	0.006118068724082602	0.0031923982579341098	0.0011961074412886285	0.00040842693117172684	0.00022921919606576507	0.00018337535685261205	3.3340973973202195e-05	0.0	0.0	0.0	0.0	0.0	0.0	0.0	0.0	0.0	0.0	0.0	0.0	0.0	0.0	0.0	0.0	0.0
0.0006207660836742686	0.00011248781382016948	0.00018331347437360954	0.0001416513211068801	0.00010832159849349654	0.0002749702115604143	0.0004082891020139485	9.582295251347771e-05	0.00010832159849349654	0.00038329181005391084	0.0010082241090548524	0.005470240723921575	0.018218859623540782	0.03148825543899411	0.06487630506695108	0.08831959871013974	0.11080882904352028	0.1236199411730396	0.14350112071192286	0.12046611617074816	0.1044470182396907	0.08733637189304493	0.04521593494038146	0.029384316699024273	0.014565088782048612	0.00677843233649688	0.0014331780723754925	0.0006249322990009415	0.0	0.0	0.0	0.0	0.0	0.0	0.0	0.0	0.0	0.0	0.0	0.0	0.0	0.0	0.0	0.0	0.0	0.0	0.0	0.0	0.0	0.0
1.0	0.0	0.0	0.0	0.0	0.0	0.0	0.0	0.0	0.0	0.0	0.0	0.0	0.0	0.0	0.0	0.0	0.0	0.0	0.0	0.0	0.0	0.0	0.0	0.0	0.0	0.0	0.0	0.0	0.0	0.0	0.0	0.0	0.0	0.0	0.0	0.0	0.0	0.0	0.0	0.0	0.0	0.0	0.0	0.0	0.0	0.0	0.0	0.0	0.0
1.2497969080024496e-05	8.331979386682997e-06	3.332791754673199e-05	0.0003166152166939539	0.001895525310470382	0.008231995634042802	0.021583992601202303	0.04075171118026654	0.05503688983873454	0.06405625752481889	0.07265069426218239	0.07307145922120989	0.07699998750203092	0.07574185861464179	0.0751502880781873	0.07293814755102296	0.07090931057036565	0.0661267544024096	0.05856964909868813	0.050545952949312405	0.03868121430267581	0.028866142585163245	0.01890109523869038	0.012768758410091693	0.007802898695628627	0.004174321672728181	0.002120488753910823	0.0010248334645620086	0.0006332304333879078	0.00023329542282712394	9.998375264019597e-05	4.9991876320097985e-05	1.2497969080024496e-05	0.0	0.0	0.0	0.0	0.0	0.0	0.0	0.0	0.0	0.0	0.0	0.0	0.0	0.0	0.0	0.0	0.0
1.0	0.0	0.0	0.0	0.0	0.0	0.0	0.0	0.0	0.0	0.0	0.0	0.0	0.0	0.0	0.0	0.0	0.0	0.0	0.0	0.0	0.0	0.0	0.0	0.0	0.0	0.0	0.0	0.0	0.0	0.0	0.0	0.0	0.0	0.0	0.0	0.0	0.0	0.0	0.0	0.0	0.0	0.0	0.0	0.0	0.0	0.0	0.0	0.0	0.0
0.9997416742011691	0.00025832579883086745	0.0	0.0	0.0	0.0	0.0	0.0	0.0	0.0	0.0	0.0	0.0	0.0	0.0	0.0	0.0	0.0	0.0	0.0	0.0	0.0	0.0	0.0	0.0	0.0	0.0	0.0	0.0	0.0	0.0	0.0	0.0	0.0	0.0	0.0	0.0	0.0	0.0	0.0	0.0	0.0	0.0	0.0	0.0	0.0	0.0	0.0	0.0	0.0
0.07654840524155747	0.23100768733984708	0.13823462011208099	0.09816462157038396	0.08844815733005562	0.0783900335409679	0.05976125497385471	0.045353221807879006	0.03441178308785234	0.026128622320368326	0.020424574488031498	0.018345451136434657	0.01709964375742172	0.014828857732130581	0.012724734901356222	0.010662277869211059	0.008849815628841066	0.006820691235599258	0.004424907814420533	0.003324930730609779	0.002166621528718152	0.0014333034728443157	0.0011708089414803858	0.0006249869794379283	0.00029999375013020564	0.00017082977437970042	0.0001333305556134247	4.583237849211475e-05	0.0	0.0	0.0	0.0	0.0	0.0	0.0	0.0	0.0	0.0	0.0	0.0	0.0	0.0	0.0	0.0	0.0	0.0	0.0	0.0	0.0	0.0
0.9900990511070418	0.009900948892958216	0.0	0.0	0.0	0.0	0.0	0.0	0.0	0.0	0.0	0.0	0.0	0.0	0.0	0.0	0.0	0.0	0.0	0.0	0.0	0.0	0.0	0.0	0.0	0.0	0.0	0.0	0.0	0.0	0.0	0.0	0.0	0.0	0.0	0.0	0.0	0.0	0.0	0.0	0.0	0.0	0.0	0.0	0.0	0.0	0.0	0.0	0.0	0.0
0.1769406059798118	0.6210230752246492	0.18595573256235393	0.015239063326681693	0.0005749017876112831	4.165954982690457e-05	4.165954982690457e-05	3.7493594844214116e-05	6.665527972304731e-05	7.915314467111868e-05	0.0	0.0	0.0	0.0	0.0	0.0	0.0	0.0	0.0	0.0	0.0	0.0	0.0	0.0	0.0	0.0	0.0	0.0	0.0	0.0	0.0	0.0	0.0	0.0	0.0	0.0	0.0	0.0	0.0	0.0	0.0	0.0	0.0	0.0	0.0	0.0	0.0	0.0	0.0	0.0
0.9675727864431608	0.03192365954755048	0.0003204434604564447	0.00018311054883225409	0.0	0.0	0.0	0.0	0.0	0.0	0.0	0.0	0.0	0.0	0.0	0.0	0.0	0.0	0.0	0.0	0.0	0.0	0.0	0.0	0.0	0.0	0.0	0.0	0.0	0.0	0.0	0.0	0.0	0.0	0.0	0.0	0.0	0.0	0.0	0.0	0.0	0.0	0.0	0.0	0.0	0.0	0.0	0.0	0.0	0.0
0.21111601860031	0.2235245587426457	0.18720728678811313	0.15857764296071603	0.11004766746112435	0.045967432790546506	0.0318505308421807	0.015583593059884332	0.008516808613476892	0.004358405973432891	0.0012666877781296354	0.0010708511808530143	0.0006625110418506976	0.00022500375006250103	2.5000416673611228e-05	0.0	0.0	0.0	0.0	0.0	0.0	0.0	0.0	0.0	0.0	0.0	0.0	0.0	0.0	0.0	0.0	0.0	0.0	0.0	0.0	0.0	0.0	0.0	0.0	0.0	0.0	0.0	0.0	0.0	0.0	0.0	0.0	0.0	0.0	0.0
0.24299598818535167	0.17232056190400807	0.1245412242075312	0.09645852166921484	0.08977632987697935	0.06950479293120758	0.05355751725746852	0.04229694093925621	0.032027861906924235	0.024300015414033437	0.02076311963372924	0.015351544111214335	0.008327744010398224	0.0026745430988872735	0.0014164246941147554	0.0011539695302052566	0.0017288713178165397	0.0005998975175074259	0.0002041317941518324	0.0	0.0	0.0	0.0	0.0	0.0	0.0	0.0	0.0	0.0	0.0	0.0	0.0	0.0	0.0	0.0	0.0	0.0	0.0	0.0	0.0	0.0	0.0	0.0	0.0	0.0	0.0	0.0	0.0	0.0	0.0
0.07455038556234612	0.0781622986264732	0.0888438962002008	0.10210840738380013	0.12340911268585522	0.1503130741254546	0.14828840313449065	0.11389399222626323	0.06615175034056965	0.03038672882323289	0.01267710663683818	0.008023696149375726	0.002666233403738559	0.0005249147013610288	0.0	0.0	0.0	0.0	0.0	0.0	0.0	0.0	0.0	0.0	0.0	0.0	0.0	0.0	0.0	0.0	0.0	0.0	0.0	0.0	0.0	0.0	0.0	0.0	0.0	0.0	0.0	0.0	0.0	0.0	0.0	0.0	0.0	0.0	0.0	0.0
1.0	0.0	0.0	0.0	0.0	0.0	0.0	0.0	0.0	0.0	0.0	0.0	0.0	0.0	0.0	0.0	0.0	0.0	0.0	0.0	0.0	0.0	0.0	0.0	0.0	0.0	0.0	0.0	0.0	0.0	0.0	0.0	0.0	0.0	0.0	0.0	0.0	0.0	0.0	0.0	0.0	0.0	0.0	0.0	0.0	0.0	0.0	0.0	0.0	0.0
0.14296068279231733	0.39250561287608354	0.2262686766108642	0.12447047356429086	0.0623685295722551	0.03842997754849566	0.009901155065334294	0.002415931820737859	0.0006789601496211569	0.0	0.0	0.0	0.0	0.0	0.0	0.0	0.0	0.0	0.0	0.0	0.0	0.0	0.0	0.0	0.0	0.0	0.0	0.0	0.0	0.0	0.0	0.0	0.0	0.0	0.0	0.0	0.0	0.0	0.0	0.0	0.0	0.0	0.0	0.0	0.0	0.0	0.0	0.0	0.0	0.0
0.8492348447613732	0.13759882040302895	0.010554727134895577	0.0017285760698428037	0.0005498121475162653	0.0003332194833431911	0.0	0.0	0.0	0.0	0.0	0.0	0.0	0.0	0.0	0.0	0.0	0.0	0.0	0.0	0.0	0.0	0.0	0.0	0.0	0.0	0.0	0.0	0.0	0.0	0.0	0.0	0.0	0.0	0.0	0.0	0.0	0.0	0.0	0.0	0.0	0.0	0.0	0.0	0.0	0.0	0.0	0.0	0.0	0.0
0.7887387312326074	0.14332372398393628	0.03439786039226142	0.013401709686557465	0.00798603589341954	0.004899101831330923	0.001662195264201563	0.002187099031844162	0.00042492209761543716	0.00027911549549249304	0.00037493126260185634	0.0010748029527919882	0.001249770875339521	0.0	0.0	0.0	0.0	0.0	0.0	0.0	0.0	0.0	0.0	0.0	0.0	0.0	0.0	0.0	0.0	0.0	0.0	0.0	0.0	0.0	0.0	0.0	0.0	0.0	0.0	0.0	0.0	0.0	0.0	0.0	0.0	0.0	0.0	0.0	0.0	0.0
0.03945800451662903	0.015312372396896692	0.009658252847892934	0.008270764410296581	0.008399930000583328	0.008037433021391488	0.008449929583920135	0.008833259722835643	0.01015824868126099	0.011541570486912608	0.013545720452329563	0.016083199306672444	0.021649819584836794	0.029178923508970757	0.03997466687777602	0.05839118007349939	0.07672019399838334	0.0922867309439088	0.10225748118765678	0.10173665219456504	0.09329088924258964	0.07680769326922275	0.05787035108040766	0.03994550045416288	0.02534562211981567	0.014029049757918684	0.007141607153273723	0.0031833068057766185	0.0014041549653752885	0.0004791626736443863	0.00023333138890509246	4.999958333680553e-05	6.66661111157407e-05	3.7499687502604144e-05	7.499937500520829e-05	3.7499687502604144e-05	1.2499895834201382e-05	3.7499687502604144e-05	8.333263889467588e-06	0.0	0.0	0.0	0.0	0.0	0.0	0.0	0.0	0.0	0.0	0.0
0.3262773144617129	0.37964965803523426	0.19180451535194656	0.07363599611564703	0.020713770698141596	0.00607242734551153	0.0014378774428287426	0.0003917695061620342	1.667104281540571e-05	0.0	0.0	0.0	0.0	0.0	0.0	0.0	0.0	0.0	0.0	0.0	0.0	0.0	0.0	0.0	0.0	0.0	0.0	0.0	0.0	0.0	0.0	0.0	0.0	0.0	0.0	0.0	0.0	0.0	0.0	0.0	0.0	0.0	0.0	0.0	0.0	0.0	0.0	0.0	0.0	0.0
0.23020419727264774	0.09239082883010503	0.08468707944986313	0.08777441221933811	0.09647810743584723	0.10263610721085942	0.09671142813097623	0.08263719048551536	0.055734481048943185	0.03163995283588806	0.019519776012132676	0.008666197247649086	0.005499702099469612	0.003112331415381667	0.0014957523134163566	0.0005791352968380879	0.00014582543445563364	8.74952606733802e-05	0.0	0.0	0.0	0.0	0.0	0.0	0.0	0.0	0.0	0.0	0.0	0.0	0.0	0.0	0.0	0.0	0.0	0.0	0.0	0.0	0.0	0.0	0.0	0.0	0.0	0.0	0.0	0.0	0.0	0.0	0.0	0.0
0.419838614937908	0.08282961253421205	0.0701196015780243	0.06976967010627086	0.0717359517094569	0.07565601736326635	0.0744395889138377	0.062166992297341774	0.04094614804600766	0.02143330264489871	0.007765145992243185	0.0027036372043808088	0.0004665752956712644	0.00012914137648043926	0.0	0.0	0.0	0.0	0.0	0.0	0.0	0.0	0.0	0.0	0.0	0.0	0.0	0.0	0.0	0.0	0.0	0.0	0.0	0.0	0.0	0.0	0.0	0.0	0.0	0.0	0.0	0.0	0.0	0.0	0.0	0.0	0.0	0.0	0.0	0.0
1.6666250010416408e-05	4.5832187528645117e-05	5.8331875036457424e-05	4.1665625026041016e-05	3.3332500020832816e-05	7.083156254426973e-05	0.00015416281259635176	0.00018749531261718456	0.00029999250018749533	0.00044582218777863884	0.0007124821879453013	0.0016624584385390366	0.004237394065148371	0.011462213444663883	0.024311892202694932	0.04394473471496546	0.07055656941909785	0.10074748131296718	0.12296359257685224	0.13262168445788855	0.13024257726890162	0.11253885319533678	0.0884769547427981	0.06193595160120997	0.04024482721265302	0.024320225327700142	0.013816321258635201	0.006953992816846245	0.0038374040648983775	0.001599960000999975	0.0008416456255260286	0.000408323125255202	7.916468754947793e-05	5.8331875036457424e-05	5.8331875036457424e-05	1.2499687507812304e-05	0.0	0.0	0.0	0.0	0.0	0.0	0.0	0.0	0.0	0.0	0.0	0.0	0.0	0.0
1.0	0.0	0.0	0.0	0.0	0.0	0.0	0.0	0.0	0.0	0.0	0.0	0.0	0.0	0.0	0.0	0.0	0.0	0.0	0.0	0.0	0.0	0.0	0.0	0.0	0.0	0.0	0.0	0.0	0.0	0.0	0.0	0.0	0.0	0.0	0.0	0.0	0.0	0.0	0.0	0.0	0.0	0.0	0.0	0.0	0.0	0.0	0.0	0.0	0.0
0.8217012926958311	0.13796809711674254	0.029103361509075533	0.00601563899500502	0.0024287517549085366	0.0008956803212784482	0.0009331739161226624	0.0005998975175074259	0.00035410617352868884	0.0	0.0	0.0	0.0	0.0	0.0	0.0	0.0	0.0	0.0	0.0	0.0	0.0	0.0	0.0	0.0	0.0	0.0	0.0	0.0	0.0	0.0	0.0	0.0	0.0	0.0	0.0	0.0	0.0	0.0	0.0	0.0	0.0	0.0	0.0	0.0	0.0	0.0	0.0	0.0	0.0
0.519535106538085	0.4536793651454875	0.02508591781050176	0.0014163420882714378	0.00028326841765428755	0.0	0.0	0.0	0.0	0.0	0.0	0.0	0.0	0.0	0.0	0.0	0.0	0.0	0.0	0.0	0.0	0.0	0.0	0.0	0.0	0.0	0.0	0.0	0.0	0.0	0.0	0.0	0.0	0.0	0.0	0.0	0.0	0.0	0.0	0.0	0.0	0.0	0.0	0.0	0.0	0.0	0.0	0.0	0.0	0.0
0.18829564253538852	0.17666129119631302	0.17074410677600957	0.15587613916217669	0.12931964880260355	0.07706507652752949	0.0441330283066435	0.02279782814329587	0.010888452739614717	0.008375732876626706	0.004533730034711371	0.003354460181932586	0.0021418540788985703	0.0017793223573729369	0.0020585134532604935	0.001025089695348343	0.0008417403189445743	0.00010834281332949967	0.0	0.0	0.0	0.0	0.0	0.0	0.0	0.0	0.0	0.0	0.0	0.0	0.0	0.0	0.0	0.0	0.0	0.0	0.0	0.0	0.0	0.0	0.0	0.0	0.0	0.0	0.0	0.0	0.0	0.0	0.0	0.0
1.0	0.0	0.0	0.0	0.0	0.0	0.0	0.0	0.0	0.0	0.0	0.0	0.0	0.0	0.0	0.0	0.0	0.0	0.0	0.0	0.0	0.0	0.0	0.0	0.0	0.0	0.0	0.0	0.0	0.0	0.0	0.0	0.0	0.0	0.0	0.0	0.0	0.0	0.0	0.0	0.0	0.0	0.0	0.0	0.0	0.0	0.0	0.0	0.0	0.0
0.004862398700027083	0.023466177787962752	0.07023603674923438	0.12723484927397347	0.1983542009541468	0.24017832961813296	0.17841294973021396	0.09072310993520968	0.040161663298681274	0.015491343930334784	0.00715401762463282	0.0027291098102122874	0.0009958125872377658	0.0	0.0	0.0	0.0	0.0	0.0	0.0	0.0	0.0	0.0	0.0	0.0	0.0	0.0	0.0	0.0	0.0	0.0	0.0	0.0	0.0	0.0	0.0	0.0	0.0	0.0	0.0	0.0	0.0	0.0	0.0	0.0	0.0	0.0	0.0	0.0	0.0
0.7013627633557892	0.2814766672082724	0.012423602344736218	0.003641257025251326	0.001095710065950914	0.0	0.0	0.0	0.0	0.0	0.0	0.0	0.0	0.0	0.0	0.0	0.0	0.0	0.0	0.0	0.0	0.0	0.0	0.0	0.0	0.0	0.0	0.0	0.0	0.0	0.0	0.0	0.0	0.0	0.0	0.0	0.0	0.0	0.0	0.0	0.0	0.0	0.0	0.0	0.0	0.0	0.0	0.0	0.0	0.0
0.8037476207730978	0.12977146926892658	0.04127464087730478	0.015535258372587974	0.005102062066064415	0.0015368660427573626	0.0011411959233482854	0.0008121649819449478	0.0006122474479277299	0.000141608253262196	0.00012078351013540248	7.496907525645671e-05	9.162886975789153e-05	3.7484537628228356e-05	0.0	0.0	0.0	0.0	0.0	0.0	0.0	0.0	0.0	0.0	0.0	0.0	0.0	0.0	0.0	0.0	0.0	0.0	0.0	0.0	0.0	0.0	0.0	0.0	0.0	0.0	0.0	0.0	0.0	0.0	0.0	0.0	0.0	0.0	0.0	0.0
0.09560763360687508	0.18955234455424086	0.19736683073614544	0.1718395092085905	0.11775076165191986	0.06722125206823401	0.04274002975756338	0.029365797140106443	0.02203893489595272	0.01582485548410221	0.012244778881298997	0.010040051846510988	0.00788950524925085	0.005363863315259295	0.0037301147374957802	0.004084371444408787	0.002513138756100509	0.002038017996240711	0.001196137351576859	0.0006543329762981425	0.00035425670691300703	0.0002542312837846286	0.0001958831202930745	0.00012086405294679064	1.2503177891047308e-05	0.0	0.0	0.0	0.0	0.0	0.0	0.0	0.0	0.0	0.0	0.0	0.0	0.0	0.0	0.0	0.0	0.0	0.0	0.0	0.0	0.0	0.0	0.0	0.0	0.0
1.0	0.0	0.0	0.0	0.0	0.0	0.0	0.0	0.0	0.0	0.0	0.0	0.0	0.0	0.0	0.0	0.0	0.0	0.0	0.0	0.0	0.0	0.0	0.0	0.0	0.0	0.0	0.0	0.0	0.0	0.0	0.0	0.0	0.0	0.0	0.0	0.0	0.0	0.0	0.0	0.0	0.0	0.0	0.0	0.0	0.0	0.0	0.0	0.0	0.0
0.33746093912753633	0.28156326819715843	0.21232031998666723	0.09115036873463606	0.04352735302695721	0.0157535102704054	0.008287154701887421	0.004141494104412316	0.0032540310820382483	0.0017457605933086122	0.000495812674471897	0.00029998750052081163	0.0	0.0	0.0	0.0	0.0	0.0	0.0	0.0	0.0	0.0	0.0	0.0	0.0	0.0	0.0	0.0	0.0	0.0	0.0	0.0	0.0	0.0	0.0	0.0	0.0	0.0	0.0	0.0	0.0	0.0	0.0	0.0	0.0	0.0	0.0	0.0	0.0	0.0
0.04305339187083983	0.08369919274890242	0.09801561185301198	0.12425335521547523	0.13185934336912786	0.12209152178078427	0.10563826153602639	0.0820038821363413	0.059331706057299	0.04246607296083708	0.033531327840582485	0.025867024334163633	0.014012346193257079	0.00991360997025917	0.007168623007905895	0.004319501487041496	0.003723851812357856	0.0028491215208644003	0.0018702566708598183	0.0015828452893691112	0.001145480143622383	0.0012246224080908388	0.00032073444021426726	5.831535276623041e-05	0.0	0.0	0.0	0.0	0.0	0.0	0.0	0.0	0.0	0.0	0.0	0.0	0.0	0.0	0.0	0.0	0.0	0.0	0.0	0.0	0.0	0.0	0.0	0.0	0.0	0.0
0.4807214759508016	0.4081572280923969	0.0978925702476584	0.011028799040032	0.001645778474050865	0.0005541481950601647	0.0	0.0	0.0	0.0	0.0	0.0	0.0	0.0	0.0	0.0	0.0	0.0	0.0	0.0	0.0	0.0	0.0	0.0	0.0	0.0	0.0	0.0	0.0	0.0	0.0	0.0	0.0	0.0	0.0	0.0	0.0	0.0	0.0	0.0	0.0	0.0	0.0	0.0	0.0	0.0	0.0	0.0	0.0	0.0
0.5600756543728311	0.19569319985502356	0.09812572123696565	0.06546852803086166	0.04453442982182062	0.021638150467215744	0.008090351984469191	0.0023371202179645807	0.0008831898149883977	0.0003666070930140519	0.00038327105178741786	0.00025829136098717294	0.00017497156712034293	0.00014164364957361096	0.00012497969080024497	0.00010414974233353746	9.998375264019597e-05	0.00014580963926695244	0.00017497156712034293	0.00024162740221380692	0.0002999512579205879	0.00023746141252046541	0.00012497969080024497	9.998375264019597e-05	4.5825886626756486e-05	4.1659896933414986e-05	2.9161927853390492e-05	2.9161927853390492e-05	2.0829948466707493e-05	8.331979386682997e-06	0.0	0.0	0.0	0.0	0.0	0.0	0.0	0.0	0.0	0.0	0.0	0.0	0.0	0.0	0.0	0.0	0.0	0.0	0.0	0.0
0.9960805897461557	0.0038401881316921845	7.922212215217319e-05	0.0	0.0	0.0	0.0	0.0	0.0	0.0	0.0	0.0	0.0	0.0	0.0	0.0	0.0	0.0	0.0	0.0	0.0	0.0	0.0	0.0	0.0	0.0	0.0	0.0	0.0	0.0	0.0	0.0	0.0	0.0	0.0	0.0	0.0	0.0	0.0	0.0	0.0	0.0	0.0	0.0	0.0	0.0	0.0	0.0	0.0	0.0
4.996918566883755e-05	2.9148691640155236e-05	3.747688925162816e-05	0.0001665639522294585	0.0002540100271499242	0.0003581124972933358	0.00047470726385395674	0.0010576810966570615	0.002656695038059863	0.005421656645068875	0.008682146009960524	0.013858120825490948	0.027124939620567317	0.0493237503539484	0.07933441044689109	0.09331745423655413	0.11432533271149457	0.12469393873777837	0.12169162349884238	0.10540583306960707	0.08496010793344104	0.06597181737928277	0.04420190882289255	0.028599030597798024	0.014411945966653896	0.005575728300881123	0.004513883105418326	0.0026691873344770723	0.00033729200326465346	0.00012492296417209388	0.00017489214984093142	0.0001873844462581408	8.328197611472925e-06	0.0	0.0	0.0	0.0	0.0	0.0	0.0	0.0	0.0	0.0	0.0	0.0	0.0	0.0	0.0	0.0	0.0
0.20017512769727927	0.5105681225893881	0.23893672469509017	0.046817471072657144	0.0030772438236213906	0.00011675179818617743	0.000141770040654644	0.0001667882831231106	0.0	0.0	0.0	0.0	0.0	0.0	0.0	0.0	0.0	0.0	0.0	0.0	0.0	0.0	0.0	0.0	0.0	0.0	0.0	0.0	0.0	0.0	0.0	0.0	0.0	0.0	0.0	0.0	0.0	0.0	0.0	0.0	0.0	0.0	0.0	0.0	0.0	0.0	0.0	0.0	0.0	0.0
8.747485098034315e-05	3.332375275441644e-05	2.9158283660114384e-05	4.9985629131624655e-05	2.4992814565812327e-05	3.332375275441644e-05	9.997125826324931e-05	0.0005081872295048507	0.00022076986199800891	0.00017911517105498835	0.0004290433167131116	0.001445417775722813	0.0033323752754416437	0.0062856928633018005	0.018544668407832747	0.03859307115870854	0.07186683828399335	0.09937976165185843	0.11425881725670536	0.13130391679058936	0.12967938384381156	0.11729960969554587	0.09849668220386638	0.07090461492320958	0.04006348174899716	0.02566345508999496	0.014562479953679984	0.006827203845561068	0.004232116599810888	0.0019202812524732472	0.002440964889261004	0.00091223773165215	0.00029158283660114386	0.0	0.0	0.0	0.0	0.0	0.0	0.0	0.0	0.0	0.0	0.0	0.0	0.0	0.0	0.0	0.0	0.0
1.0	0.0	0.0	0.0	0.0	0.0	0.0	0.0	0.0	0.0	0.0	0.0	0.0	0.0	0.0	0.0	0.0	0.0	0.0	0.0	0.0	0.0	0.0	0.0	0.0	0.0	0.0	0.0	0.0	0.0	0.0	0.0	0.0	0.0	0.0	0.0	0.0	0.0	0.0	0.0	0.0	0.0	0.0	0.0	0.0	0.0	0.0	0.0	0.0	0.0
0.9199453756671913	0.06562830473050053	0.011403662161824585	0.00249806400039969	0.000524593440083935	0.0	0.0	0.0	0.0	0.0	0.0	0.0	0.0	0.0	0.0	0.0	0.0	0.0	0.0	0.0	0.0	0.0	0.0	0.0	0.0	0.0	0.0	0.0	0.0	0.0	0.0	0.0	0.0	0.0	0.0	0.0	0.0	0.0	0.0	0.0	0.0	0.0	0.0	0.0	0.0	0.0	0.0	0.0	0.0	0.0
0.6128571369064727	0.26344092740003916	0.08424661243225906	0.02687977206553116	0.008222635992152257	0.0023076698782433383	0.0009705542989723787	0.0003415684657327685	7.914391279173904e-05	6.248203641453082e-05	4.165469094302055e-05	6.248203641453082e-05	6.664750550883287e-05	4.9985629131624655e-05	7.497844369743699e-05	6.664750550883287e-05	3.748922184871849e-05	4.5820160037322605e-05	9.164032007464521e-05	5.415109822592671e-05	0.0	0.0	0.0	0.0	0.0	0.0	0.0	0.0	0.0	0.0	0.0	0.0	0.0	0.0	0.0	0.0	0.0	0.0	0.0	0.0	0.0	0.0	0.0	0.0	0.0	0.0	0.0	0.0	0.0	0.0
0.8853562301782192	0.09261401946176322	0.01763462162769597	0.00351277334287831	0.0007325214553869461	0.0001498339340564208	0.0	0.0	0.0	0.0	0.0	0.0	0.0	0.0	0.0	0.0	0.0	0.0	0.0	0.0	0.0	0.0	0.0	0.0	0.0	0.0	0.0	0.0	0.0	0.0	0.0	0.0	0.0	0.0	0.0	0.0	0.0	0.0	0.0	0.0	0.0	0.0	0.0	0.0	0.0	0.0	0.0	0.0	0.0	0.0
0.9927641220357047	0.005129229949373835	0.0012073674393818278	0.0005537236877164935	0.00016237010391686652	7.494004796163069e-05	9.992006394884092e-05	8.326671995736744e-06	0.0	0.0	0.0	0.0	0.0	0.0	0.0	0.0	0.0	0.0	0.0	0.0	0.0	0.0	0.0	0.0	0.0	0.0	0.0	0.0	0.0	0.0	0.0	0.0	0.0	0.0	0.0	0.0	0.0	0.0	0.0	0.0	0.0	0.0	0.0	0.0	0.0	0.0	0.0	0.0	0.0	0.0
0.10957951127662942	0.11723195614320112	0.11352862272655319	0.12542178009947763	0.11937314104326527	0.10671765519424796	0.08048605730377331	0.06169028635223741	0.04272372049622168	0.027777083489548184	0.020137135811109166	0.017845984653452975	0.015454855990735417	0.012109775300557374	0.008064852074949802	0.00700259108367284	0.005073858381864081	0.0032950919376473625	0.0035283727827905387	0.0007456655585826522	0.0007414998292050955	0.000778991393603106	0.0005165504428170329	0.00017079490447982536	4.1657293775567166e-06	0.0	0.0	0.0	0.0	0.0	0.0	0.0	0.0	0.0	0.0	0.0	0.0	0.0	0.0	0.0	0.0	0.0	0.0	0.0	0.0	0.0	0.0	0.0	0.0	0.0
0.8174887201129863	0.16010565390015374	0.01995592199275921	0.0022663928108686868	0.00018331118323202612	0.0	0.0	0.0	0.0	0.0	0.0	0.0	0.0	0.0	0.0	0.0	0.0	0.0	0.0	0.0	0.0	0.0	0.0	0.0	0.0	0.0	0.0	0.0	0.0	0.0	0.0	0.0	0.0	0.0	0.0	0.0	0.0	0.0	0.0	0.0	0.0	0.0	0.0	0.0	0.0	0.0	0.0	0.0	0.0	0.0
0.0286584527435531	0.06338359743165596	0.13291305380439086	0.26563027345947277	0.3298513743807266	0.14695477897824574	0.02793761640673503	0.00395001645840191	0.0006625027604281685	5.8333576389901627e-05	0.0	0.0	0.0	0.0	0.0	0.0	0.0	0.0	0.0	0.0	0.0	0.0	0.0	0.0	0.0	0.0	0.0	0.0	0.0	0.0	0.0	0.0	0.0	0.0	0.0	0.0	0.0	0.0	0.0	0.0	0.0	0.0	0.0	0.0	0.0	0.0	0.0	0.0	0.0	0.0
0.12682876013084152	0.36318936600204177	0.2840719211617393	0.14423818155301374	0.05555763901910536	0.018326145384086504	0.005400337521095069	0.0012875804737796112	0.0006208721378419484	0.00021251328208013	8.333854199220785e-05	3.750234389649353e-05	3.750234389649353e-05	6.667083359376628e-05	4.1669270996103925e-05	0.0	0.0	0.0	0.0	0.0	0.0	0.0	0.0	0.0	0.0	0.0	0.0	0.0	0.0	0.0	0.0	0.0	0.0	0.0	0.0	0.0	0.0	0.0	0.0	0.0	0.0	0.0	0.0	0.0	0.0	0.0	0.0	0.0	0.0	0.0
0.9977307362407668	0.0022692637592331972	0.0	0.0	0.0	0.0	0.0	0.0	0.0	0.0	0.0	0.0	0.0	0.0	0.0	0.0	0.0	0.0	0.0	0.0	0.0	0.0	0.0	0.0	0.0	0.0	0.0	0.0	0.0	0.0	0.0	0.0	0.0	0.0	0.0	0.0	0.0	0.0	0.0	0.0	0.0	0.0	0.0	0.0	0.0	0.0	0.0	0.0	0.0	0.0
0.9011697660467907	0.08554539092181564	0.011585182963407319	0.0012914083849896688	0.000408251682996734	0.0	0.0	0.0	0.0	0.0	0.0	0.0	0.0	0.0	0.0	0.0	0.0	0.0	0.0	0.0	0.0	0.0	0.0	0.0	0.0	0.0	0.0	0.0	0.0	0.0	0.0	0.0	0.0	0.0	0.0	0.0	0.0	0.0	0.0	0.0	0.0	0.0	0.0	0.0	0.0	0.0	0.0	0.0	0.0	0.0
0.9431225526951595	0.04313921519620095	0.010934766308422895	0.002245272015329501	0.00040823127551445473	0.00011663750728984421	3.332500208281263e-05	0.0	0.0	0.0	0.0	0.0	0.0	0.0	0.0	0.0	0.0	0.0	0.0	0.0	0.0	0.0	0.0	0.0	0.0	0.0	0.0	0.0	0.0	0.0	0.0	0.0	0.0	0.0	0.0	0.0	0.0	0.0	0.0	0.0	0.0	0.0	0.0	0.0	0.0	0.0	0.0	0.0	0.0	0.0
0.7887800875501373	0.09646758937236298	0.044129101049185514	0.02410336080902658	0.016085567555635154	0.009979549420844596	0.007163950335497791	0.00493146348676127	0.0039401726845237845	0.0020034070414967657	0.0011120783369639013	0.000691404509123624	0.00037069277898796706	0.00024157506945283246	0.0	0.0	0.0	0.0	0.0	0.0	0.0	0.0	0.0	0.0	0.0	0.0	0.0	0.0	0.0	0.0	0.0	0.0	0.0	0.0	0.0	0.0	0.0	0.0	0.0	0.0	0.0	0.0	0.0	0.0	0.0	0.0	0.0	0.0	0.0	0.0
0.9986294464880087	0.0013705535119913018	0.0	0.0	0.0	0.0	0.0	0.0	0.0	0.0	0.0	0.0	0.0	0.0	0.0	0.0	0.0	0.0	0.0	0.0	0.0	0.0	0.0	0.0	0.0	0.0	0.0	0.0	0.0	0.0	0.0	0.0	0.0	0.0	0.0	0.0	0.0	0.0	0.0	0.0	0.0	0.0	0.0	0.0	0.0	0.0	0.0	0.0	0.0	0.0
0.009221755508884221	0.032465746574657464	0.10768993566023269	0.20542470913758043	0.233985898589859	0.17564673133980066	0.11127779444611127	0.06152281894856152	0.028927892789278927	0.01736006934026736	0.009238423842384238	0.003783711704503784	0.0020460379371270462	0.0009875987598759876	0.00042087542087542086	0.0	0.0	0.0	0.0	0.0	0.0	0.0	0.0	0.0	0.0	0.0	0.0	0.0	0.0	0.0	0.0	0.0	0.0	0.0	0.0	0.0	0.0	0.0	0.0	0.0	0.0	0.0	0.0	0.0	0.0	0.0	0.0	0.0	0.0	0.0
0.03339458103654446	0.18214316963113883	0.18742630484690156	0.1009587140482232	0.06561003962351412	0.05348132778354145	0.04947314475707161	0.04769821131707561	0.044889983292293205	0.04062764313004929	0.0373860980213242	0.03501118708048448	0.03032802936556546	0.023899103783608114	0.017982658983621447	0.014303630280531146	0.011132915848988996	0.00813719485519293	0.006337262352661775	0.0036873617239353523	0.002741563858021991	0.001941593856897033	0.0008791336991529485	0.00037081942760479813	0.0001541608856334554	4.166510422525822e-06	0.0	0.0	0.0	0.0	0.0	0.0	0.0	0.0	0.0	0.0	0.0	0.0	0.0	0.0	0.0	0.0	0.0	0.0	0.0	0.0	0.0	0.0	0.0	0.0
0.00023751880357194944	0.0003083577449881449	0.00029585675532646337	0.001000079172934524	0.0009709101970572671	0.0009417412211800101	0.001279267942045412	0.0010042461694884177	0.0012250969868447918	0.0019418203941145341	0.003850304815797917	0.008129810276646901	0.02384355428138061	0.06364670536417466	0.11038373871264809	0.15107862705797542	0.1818518966084815	0.1729095220038253	0.1347023306011726	0.07694775836420384	0.03946562436192865	0.016176280622215926	0.006146319916993429	0.0014334468145394844	0.00022918481046416174	0.0	0.0	0.0	0.0	0.0	0.0	0.0	0.0	0.0	0.0	0.0	0.0	0.0	0.0	0.0	0.0	0.0	0.0	0.0	0.0	0.0	0.0	0.0	0.0	0.0
0.6764031286553359	0.10876198325778105	0.06902522988290437	0.04834097181462842	0.03520777917920668	0.023031998368237237	0.016309302296539582	0.010793777655673081	0.005557151241929643	0.0030387418776094675	0.0019106609887982818	0.00048286857233246334	0.00036631408935566183	0.0002747355670167464	0.00020813300531571696	0.00027889822712306073	8.325320212628678e-06	0.0	0.0	0.0	0.0	0.0	0.0	0.0	0.0	0.0	0.0	0.0	0.0	0.0	0.0	0.0	0.0	0.0	0.0	0.0	0.0	0.0	0.0	0.0	0.0	0.0	0.0	0.0	0.0	0.0	0.0	0.0	0.0	0.0
1.0	0.0	0.0	0.0	0.0	0.0	0.0	0.0	0.0	0.0	0.0	0.0	0.0	0.0	0.0	0.0	0.0	0.0	0.0	0.0	0.0	0.0	0.0	0.0	0.0	0.0	0.0	0.0	0.0	0.0	0.0	0.0	0.0	0.0	0.0	0.0	0.0	0.0	0.0	0.0	0.0	0.0	0.0	0.0	0.0	0.0	0.0	0.0	0.0	0.0
0.0001040379197409872	9.987640295134771e-05	4.161516789639488e-05	4.161516789639488e-05	7.074578542387129e-05	0.00011652247010990565	5.826123505495283e-05	6.65842686342318e-05	0.00025801404095764823	5.409971826531334e-05	0.00025385252416800874	0.0013067162719467991	0.005397487276162415	0.012467904301759905	0.02777396305405394	0.0483942787467176	0.07599761961239633	0.10987652779685139	0.13147479993508035	0.13715943186972787	0.12554047699305443	0.10114566557218775	0.0802215591538804	0.05839856510901093	0.03687936178978514	0.02094491400225554	0.012825794745668901	0.007761228812677645	0.0035039971368764486	0.0016188300311697607	0.00014565308763738206	0.0	0.0	0.0	0.0	0.0	0.0	0.0	0.0	0.0	0.0	0.0	0.0	0.0	0.0	0.0	0.0	0.0	0.0	0.0
1.6676394563495372e-05	0.011748519969982489	0.16051863587092471	0.3716292837488535	0.3021053948136413	0.12002834987075794	0.02821645960143417	0.0042941716001000585	0.0005836738097223381	4.169098640873843e-05	2.0845493204369216e-05	4.169098640873843e-05	4.169098640873843e-05	6.253647961310765e-05	2.0845493204369216e-05	3.3352789126990744e-05	2.0845493204369216e-05	2.0845493204369216e-05	2.91836904861169e-05	0.0001167347619444676	0.00013341115650796298	7.504377553572918e-05	5.419828233135996e-05	2.91836904861169e-05	4.169098640873843e-05	4.5860085049612275e-05	2.0845493204369216e-05	8.338197281747686e-06	0.0	0.0	0.0	0.0	0.0	0.0	0.0	0.0	0.0	0.0	0.0	0.0	0.0	0.0	0.0	0.0	0.0	0.0	0.0	0.0	0.0	0.0
0.5972450092860176	0.11889433927693986	0.0616791451866781	0.04406486054316957	0.03457063619631391	0.027828904083349294	0.022432187086189236	0.02024185287283569	0.015944467115837864	0.011763677096433004	0.011792826030831245	0.008732187919015932	0.007212279196821933	0.004526413098698292	0.0033604557227686492	0.002594255161443455	0.0022028266138099323	0.0019613068716530777	0.0013699999167173303	0.0009036169663454731	0.0005496656200811173	0.0001290881380493533	0.0	0.0	0.0	0.0	0.0	0.0	0.0	0.0	0.0	0.0	0.0	0.0	0.0	0.0	0.0	0.0	0.0	0.0	0.0	0.0	0.0	0.0	0.0	0.0	0.0	0.0	0.0	0.0
0.9851805251185308	0.010803176375498913	0.0019248235578405313	0.0005416170184399763	0.0006332752830990493	0.00027080850921998816	0.00014581996650307055	0.00039996333669413636	9.999083417353409e-05	0.0	0.0	0.0	0.0	0.0	0.0	0.0	0.0	0.0	0.0	0.0	0.0	0.0	0.0	0.0	0.0	0.0	0.0	0.0	0.0	0.0	0.0	0.0	0.0	0.0	0.0	0.0	0.0	0.0	0.0	0.0	0.0	0.0	0.0	0.0	0.0	0.0	0.0	0.0	0.0	0.0
0.03020614780031305	0.36918440070603126	0.4109842808139341	0.14608102707563192	0.031609051853332	0.007730542511739435	0.002980650747660439	0.00036633696339960704	0.00017484264162253972	3.3303360309055184e-05	5.8280880540846574e-05	7.493256069537416e-05	3.3303360309055184e-05	0.00012072468112032504	9.158424084990176e-05	0.00010823592100442935	2.4977520231791387e-05	9.158424084990176e-05	3.746628034768708e-05	8.325840077263796e-06	0.0	0.0	0.0	0.0	0.0	0.0	0.0	0.0	0.0	0.0	0.0	0.0	0.0	0.0	0.0	0.0	0.0	0.0	0.0	0.0	0.0	0.0	0.0	0.0	0.0	0.0	0.0	0.0	0.0	0.0
0.0021579736710548242	0.0009373437760373272	0.005282452924512581	0.09057657057157141	0.2795492417930345	0.2905765705715714	0.20832361273121147	0.09057657057157141	0.0193342776203966	0.010469088485252458	0.0018663556073987668	0.0003499416763872688	0.0	0.0	0.0	0.0	0.0	0.0	0.0	0.0	0.0	0.0	0.0	0.0	0.0	0.0	0.0	0.0	0.0	0.0	0.0	0.0	0.0	0.0	0.0	0.0	0.0	0.0	0.0	0.0	0.0	0.0	0.0	0.0	0.0	0.0	0.0	0.0	0.0	0.0
0.012573177221926557	0.2028048496540713	0.4131519425226184	0.2576046101649814	0.0775054882916445	0.02007800026609899	0.00807444119212347	0.0041245343267695585	0.001891797498669505	0.0012223922299095264	0.000602880521554018	0.0002577833954230974	0.00010394491750931346	4.157796700372538e-06	0.0	0.0	0.0	0.0	0.0	0.0	0.0	0.0	0.0	0.0	0.0	0.0	0.0	0.0	0.0	0.0	0.0	0.0	0.0	0.0	0.0	0.0	0.0	0.0	0.0	0.0	0.0	0.0	0.0	0.0	0.0	0.0	0.0	0.0	0.0	0.0
0.8782758275994202	0.10058227679389567	0.018559552171667527	0.002582343435016577	0.0	0.0	0.0	0.0	0.0	0.0	0.0	0.0	0.0	0.0	0.0	0.0	0.0	0.0	0.0	0.0	0.0	0.0	0.0	0.0	0.0	0.0	0.0	0.0	0.0	0.0	0.0	0.0	0.0	0.0	0.0	0.0	0.0	0.0	0.0	0.0	0.0	0.0	0.0	0.0	0.0	0.0	0.0	0.0	0.0	0.0
0.00019150069939385866	3.33044694598015e-05	7.909811496702858e-05	9.575034969692933e-05	7.49350562845534e-05	6.6608938919603e-05	8.742423233197895e-05	0.00022896822753613535	7.49350562845534e-05	6.244588023712782e-05	0.00019982681675880903	0.0008034703257177113	0.0031264570705388664	0.010990474921734496	0.021090055285419303	0.04601845067608073	0.07330730033970559	0.09229501099047492	0.11738576566975288	0.12632801571970959	0.12935872244055152	0.1167779591021115	0.09141244254979018	0.0665922866848731	0.04476953307133817	0.026760141210950508	0.016023612868847	0.008213714780523546	0.003809198694464797	0.0023771065076933326	0.0007909811496702858	0.00047875174848464663	9.575034969692933e-05	0.0	0.0	0.0	0.0	0.0	0.0	0.0	0.0	0.0	0.0	0.0	0.0	0.0	0.0	0.0	0.0	0.0
0.998960191990151	0.0010398080098490614	0.0	0.0	0.0	0.0	0.0	0.0	0.0	0.0	0.0	0.0	0.0	0.0	0.0	0.0	0.0	0.0	0.0	0.0	0.0	0.0	0.0	0.0	0.0	0.0	0.0	0.0	0.0	0.0	0.0	0.0	0.0	0.0	0.0	0.0	0.0	0.0	0.0	0.0	0.0	0.0	0.0	0.0	0.0	0.0	0.0	0.0	0.0	0.0
1.0	0.0	0.0	0.0	0.0	0.0	0.0	0.0	0.0	0.0	0.0	0.0	0.0	0.0	0.0	0.0	0.0	0.0	0.0	0.0	0.0	0.0	0.0	0.0	0.0	0.0	0.0	0.0	0.0	0.0	0.0	0.0	0.0	0.0	0.0	0.0	0.0	0.0	0.0	0.0	0.0	0.0	0.0	0.0	0.0	0.0	0.0	0.0	0.0	0.0
0.6565574077854766	0.1929953210477853	0.08984588206373874	0.04031481890413356	0.016407581319189537	0.003249851048493611	0.0003249851048493611	0.000133327222502302	7.91630383607418e-05	7.083008695434792e-05	2.0832378515984682e-05	0.0	0.0	0.0	0.0	0.0	0.0	0.0	0.0	0.0	0.0	0.0	0.0	0.0	0.0	0.0	0.0	0.0	0.0	0.0	0.0	0.0	0.0	0.0	0.0	0.0	0.0	0.0	0.0	0.0	0.0	0.0	0.0	0.0	0.0	0.0	0.0	0.0	0.0	0.0
0.9790976261855558	0.011792148823903633	0.0028191385411165952	0.0017713171364537898	0.001239090391228238	0.0014553075064761185	0.0005738069596962981	8.316042894149248e-05	8.73184503885671e-05	9.563449328271635e-05	8.316042894149248e-05	4.9896257364895486e-05	7.06863646002686e-05	9.147647183564173e-05	0.000519752680884328	0.0001704788793300596	0.0	0.0	0.0	0.0	0.0	0.0	0.0	0.0	0.0	0.0	0.0	0.0	0.0	0.0	0.0	0.0	0.0	0.0	0.0	0.0	0.0	0.0	0.0	0.0	0.0	0.0	0.0	0.0	0.0	0.0	0.0	0.0	0.0	0.0
0.012914698851378928	0.11622396028553104	0.18985981658712112	0.18360861923919472	0.1870778047094297	0.14703016067368	0.0924269305413262	0.04112629834162106	0.015788333874742832	0.006950865005788917	0.0029194465962001383	0.002044862023871994	0.0008829139492074597	0.0007454792306987514	0.0003998100902071516	0.0	0.0	0.0	0.0	0.0	0.0	0.0	0.0	0.0	0.0	0.0	0.0	0.0	0.0	0.0	0.0	0.0	0.0	0.0	0.0	0.0	0.0	0.0	0.0	0.0	0.0	0.0	0.0	0.0	0.0	0.0	0.0	0.0	0.0	0.0
0.9913774430578003	0.007139643767599181	0.0014829131746005298	0.0	0.0	0.0	0.0	0.0	0.0	0.0	0.0	0.0	0.0	0.0	0.0	0.0	0.0	0.0	0.0	0.0	0.0	0.0	0.0	0.0	0.0	0.0	0.0	0.0	0.0	0.0	0.0	0.0	0.0	0.0	0.0	0.0	0.0	0.0	0.0	0.0	0.0	0.0	0.0	0.0	0.0	0.0	0.0	0.0	0.0	0.0
0.994012924084544	0.004091376860805693	0.0006791185624351609	0.00014165663265518693	0.00010832566026573117	7.91610594249574e-05	0.00010832566026573117	0.00013749026110650495	0.00012082477491177709	0.00010832566026573117	0.00011665840336309512	0.00010832566026573117	0.0001458230042038689	4.1663715486819684e-05	0.0	0.0	0.0	0.0	0.0	0.0	0.0	0.0	0.0	0.0	0.0	0.0	0.0	0.0	0.0	0.0	0.0	0.0	0.0	0.0	0.0	0.0	0.0	0.0	0.0	0.0	0.0	0.0	0.0	0.0	0.0	0.0	0.0	0.0	0.0	0.0
0.9527224867030692	0.045349093892783215	0.0014244480263897739	0.0005039713777577855	0.0	0.0	0.0	0.0	0.0	0.0	0.0	0.0	0.0	0.0	0.0	0.0	0.0	0.0	0.0	0.0	0.0	0.0	0.0	0.0	0.0	0.0	0.0	0.0	0.0	0.0	0.0	0.0	0.0	0.0	0.0	0.0	0.0	0.0	0.0	0.0	0.0	0.0	0.0	0.0	0.0	0.0	0.0	0.0	0.0	0.0
0.7378693367667954	0.0978995045647545	0.08418649032672058	0.051139417728164806	0.017513156743377875	0.006350238133930023	0.00222925026355155	0.00092503468880083	0.0008791996366530412	0.0005791883862311504	0.0002500093753515757	7.500281260547271e-05	3.7501406302736355e-05	6.666916676042018e-05	0.0	0.0	0.0	0.0	0.0	0.0	0.0	0.0	0.0	0.0	0.0	0.0	0.0	0.0	0.0	0.0	0.0	0.0	0.0	0.0	0.0	0.0	0.0	0.0	0.0	0.0	0.0	0.0	0.0	0.0	0.0	0.0	0.0	0.0	0.0	0.0
0.38323505405360386	0.5601877300817883	0.05557360118601436	0.0010036146785934402	0.0	0.0	0.0	0.0	0.0	0.0	0.0	0.0	0.0	0.0	0.0	0.0	0.0	0.0	0.0	0.0	0.0	0.0	0.0	0.0	0.0	0.0	0.0	0.0	0.0	0.0	0.0	0.0	0.0	0.0	0.0	0.0	0.0	0.0	0.0	0.0	0.0	0.0	0.0	0.0	0.0	0.0	0.0	0.0	0.0	0.0
0.9481382812662601	0.05186171873373988	0.0	0.0	0.0	0.0	0.0	0.0	0.0	0.0	0.0	0.0	0.0	0.0	0.0	0.0	0.0	0.0	0.0	0.0	0.0	0.0	0.0	0.0	0.0	0.0	0.0	0.0	0.0	0.0	0.0	0.0	0.0	0.0	0.0	0.0	0.0	0.0	0.0	0.0	0.0	0.0	0.0	0.0	0.0	0.0	0.0	0.0	0.0	0.0
5.416689236205151e-05	3.333347222280093e-05	0.00047916866320276335	0.0034250142708927953	0.034083475347813946	0.16474651977716573	0.2818345076437819	0.24338851411880882	0.1414880895337064	0.07207530031375131	0.0322918012158384	0.01505839607665032	0.005662523593848307	0.002758344826436777	0.0007875032812636719	0.0005291688715369648	0.0004125017187571615	0.0005041687673698641	0.000179167413197555	0.0002083342013925058	0.0	0.0	0.0	0.0	0.0	0.0	0.0	0.0	0.0	0.0	0.0	0.0	0.0	0.0	0.0	0.0	0.0	0.0	0.0	0.0	0.0	0.0	0.0	0.0	0.0	0.0	0.0	0.0	0.0	0.0
0.03544232083048673	0.05382583773515738	0.0767458717277923	0.10141552663589555	0.14624331394864445	0.22301418026094347	0.22656341126089347	0.10824321397030644	0.023040841151083933	0.003674203922483462	0.0014413543732191359	0.00023744855281355705	0.00011247563028010598	0.0	0.0	0.0	0.0	0.0	0.0	0.0	0.0	0.0	0.0	0.0	0.0	0.0	0.0	0.0	0.0	0.0	0.0	0.0	0.0	0.0	0.0	0.0	0.0	0.0	0.0	0.0	0.0	0.0	0.0	0.0	0.0	0.0	0.0	0.0	0.0	0.0
0.012594951197685791	0.29468689517387775	0.4794697300784583	0.1819441843041768	0.028686187592349796	0.0023974527064993443	0.0002122744583879628	8.324488564233835e-06	0.0	0.0	0.0	0.0	0.0	0.0	0.0	0.0	0.0	0.0	0.0	0.0	0.0	0.0	0.0	0.0	0.0	0.0	0.0	0.0	0.0	0.0	0.0	0.0	0.0	0.0	0.0	0.0	0.0	0.0	0.0	0.0	0.0	0.0	0.0	0.0	0.0	0.0	0.0	0.0	0.0	0.0
0.0836620856575116	0.20052572599760882	0.15474340655449512	0.11421001545517791	0.08689475898670689	0.06906923169852822	0.05213102324941991	0.04280376089881649	0.036363409137301135	0.030297980828914096	0.0267445396564868	0.02083324654549696	0.018229611454328075	0.014201267241271574	0.01317231065324163	0.011322688284475253	0.008065020058404742	0.0054905456802569474	0.0045199105182691865	0.002732775391690863	0.0020412499114764067	0.0010831121979262568	0.0005207270182337772	0.00019995917500177047	7.081887447979371e-05	1.6663264583480873e-05	1.6663264583480873e-05	1.6663264583480873e-05	2.082908072935109e-05	0.0	0.0	0.0	0.0	0.0	0.0	0.0	0.0	0.0	0.0	0.0	0.0	0.0	0.0	0.0	0.0	0.0	0.0	0.0	0.0	0.0
0.030144724673182192	0.014147524183267928	0.01708867614834071	0.018459269627815134	0.020746369385357562	0.022446071937410952	0.024895643262429074	0.02934903058631406	0.030640471250864432	0.03959723715016539	0.04962464901975488	0.05985202589546829	0.07224569033752426	0.08611409669974421	0.10010331525316403	0.09393356162671533	0.0879054498796044	0.06711742111797102	0.048562334924721506	0.03462310762283267	0.020600561568392198	0.013397655410303197	0.008923438398280302	0.004782496396463952	0.0026953616450454505	0.001220619724881479	0.0003416068854617109	0.00022496063188941936	0.00021662875663425567	0.0	0.0	0.0	0.0	0.0	0.0	0.0	0.0	0.0	0.0	0.0	0.0	0.0	0.0	0.0	0.0	0.0	0.0	0.0	0.0	0.0
1.0	0.0	0.0	0.0	0.0	0.0	0.0	0.0	0.0	0.0	0.0	0.0	0.0	0.0	0.0	0.0	0.0	0.0	0.0	0.0	0.0	0.0	0.0	0.0	0.0	0.0	0.0	0.0	0.0	0.0	0.0	0.0	0.0	0.0	0.0	0.0	0.0	0.0	0.0	0.0	0.0	0.0	0.0	0.0	0.0	0.0	0.0	0.0	0.0	0.0
0.01786669960067515	0.008809847268535672	0.051171215676588035	0.11444567946976246	0.1656168951463505	0.20085628422049318	0.1573833930262237	0.11580420731958338	0.07484253427195257	0.06751471738503972	0.014449796220822526	0.004569593676670372	0.003869745996459594	0.0027993907208431106	0.0	0.0	0.0	0.0	0.0	0.0	0.0	0.0	0.0	0.0	0.0	0.0	0.0	0.0	0.0	0.0	0.0	0.0	0.0	0.0	0.0	0.0	0.0	0.0	0.0	0.0	0.0	0.0	0.0	0.0	0.0	0.0	0.0	0.0	0.0	0.0
0.444123675264947	0.5131515363593948	0.03447227221222422	0.004590748516963274	0.0021953942544824367	0.0014247150569886022	4.165833499966673e-05	0.0	0.0	0.0	0.0	0.0	0.0	0.0	0.0	0.0	0.0	0.0	0.0	0.0	0.0	0.0	0.0	0.0	0.0	0.0	0.0	0.0	0.0	0.0	0.0	0.0	0.0	0.0	0.0	0.0	0.0	0.0	0.0	0.0	0.0	0.0	0.0	0.0	0.0	0.0	0.0	0.0	0.0	0.0
0.006320859670248626	0.07446697694573727	0.2678969495706232	0.36913903807932535	0.20269251121879675	0.058725244688519536	0.015595898316242984	0.0041708507118779665	0.0009458372743219763	4.583352430635128e-05	0.0	0.0	0.0	0.0	0.0	0.0	0.0	0.0	0.0	0.0	0.0	0.0	0.0	0.0	0.0	0.0	0.0	0.0	0.0	0.0	0.0	0.0	0.0	0.0	0.0	0.0	0.0	0.0	0.0	0.0	0.0	0.0	0.0	0.0	0.0	0.0	0.0	0.0	0.0	0.0
1.0	0.0	0.0	0.0	0.0	0.0	0.0	0.0	0.0	0.0	0.0	0.0	0.0	0.0	0.0	0.0	0.0	0.0	0.0	0.0	0.0	0.0	0.0	0.0	0.0	0.0	0.0	0.0	0.0	0.0	0.0	0.0	0.0	0.0	0.0	0.0	0.0	0.0	0.0	0.0	0.0	0.0	0.0	0.0	0.0	0.0	0.0	0.0	0.0	0.0
1.0	0.0	0.0	0.0	0.0	0.0	0.0	0.0	0.0	0.0	0.0	0.0	0.0	0.0	0.0	0.0	0.0	0.0	0.0	0.0	0.0	0.0	0.0	0.0	0.0	0.0	0.0	0.0	0.0	0.0	0.0	0.0	0.0	0.0	0.0	0.0	0.0	0.0	0.0	0.0	0.0	0.0	0.0	0.0	0.0	0.0	0.0	0.0	0.0	0.0
0.1426482168972888	0.22412636508710307	0.2664050032707925	0.16373128669224968	0.09017803944117365	0.051661854226822165	0.03072461594230072	0.017458115106894496	0.007574905313683579	0.0025416348962304636	0.0010249871876601543	0.0006958246355253893	0.0006749915626054674	0.00027082994795898387	0.00028332979171093696	0.0	0.0	0.0	0.0	0.0	0.0	0.0	0.0	0.0	0.0	0.0	0.0	0.0	0.0	0.0	0.0	0.0	0.0	0.0	0.0	0.0	0.0	0.0	0.0	0.0	0.0	0.0	0.0	0.0	0.0	0.0	0.0	0.0	0.0	0.0
0.009324212996480017	0.029083555932795765	0.04967088565460885	0.08078488154380009	0.1004776526782668	0.13524893693153922	0.13263183297134917	0.10817085652944554	0.08907723161162011	0.07538424411879738	0.05659435304690816	0.047365837015586124	0.03288647011342171	0.021619192650473077	0.01306471611287249	0.009103693902855097	0.0017142238976125687	0.0010568273543533797	0.0008820763744996713	0.00038278786063193285	0.000341180484476288	0.0010360236662755574	0.001452097427832006	0.0004909670386366095	0.00044103818724983563	0.0017142238976125687	0.0	0.0	0.0	0.0	0.0	0.0	0.0	0.0	0.0	0.0	0.0	0.0	0.0	0.0	0.0	0.0	0.0	0.0	0.0	0.0	0.0	0.0	0.0	0.0
0.017282727265157255	0.009401204086900768	0.009904988716889692	0.01067523794455871	0.00935124197483575	0.009675995703258363	0.010183943842586038	0.011074934841078849	0.013173343547809578	0.013048438267647034	0.015792190921884237	0.018710810968349003	0.02177931735100882	0.029798236337444106	0.04325053501095003	0.060770582308416116	0.08063052185426052	0.09630197100532097	0.10577811826031926	0.10446661281861255	0.09030651755751888	0.07288639448418283	0.05478345587929154	0.03917445936831236	0.023494683198574413	0.013006803174259519	0.007523461375123865	0.00423012548817147	0.002177515384167007	0.0010117327693166015	0.00023315652297008102	0.00011657826148504051	4.163509338751447e-06	0.0	0.0	0.0	0.0	0.0	0.0	0.0	0.0	0.0	0.0	0.0	0.0	0.0	0.0	0.0	0.0	0.0
0.34732689418687396	0.16109795631312396	0.12518466423360702	0.10107739876238551	0.08201380768286441	0.05653742597825227	0.04117752318966629	0.033299903038272835	0.01925085621782681	0.013241726001972527	0.008672456627313245	0.003503938810075697	0.0026633264114589617	0.0026924565440842943	0.0013566318908369087	0.00019558803334151752	0.00022887961348475454	0.00024552540355637307	0.00023304106100265916	0.0	0.0	0.0	0.0	0.0	0.0	0.0	0.0	0.0	0.0	0.0	0.0	0.0	0.0	0.0	0.0	0.0	0.0	0.0	0.0	0.0	0.0	0.0	0.0	0.0	0.0	0.0	0.0	0.0	0.0	0.0
0.386922942483584	0.5027006333380494	0.09141789492081194	0.013561423803856621	0.003882420499846035	0.0015146849538520437	0.0	0.0	0.0	0.0	0.0	0.0	0.0	0.0	0.0	0.0	0.0	0.0	0.0	0.0	0.0	0.0	0.0	0.0	0.0	0.0	0.0	0.0	0.0	0.0	0.0	0.0	0.0	0.0	0.0	0.0	0.0	0.0	0.0	0.0	0.0	0.0	0.0	0.0	0.0	0.0	0.0	0.0	0.0	0.0
0.3859573084841261	0.10170282637505522	0.08414946198021288	0.08204489193762138	0.07753152687598457	0.07135117564199805	0.0614867849671187	0.050622202588829525	0.035477633213032496	0.02134159047150704	0.01386099002308776	0.007805662752027472	0.003417321653316886	0.0010752060811655567	0.000946014652808455	0.00044591880110354484	0.0003667369579169341	0.00015002875551147304	0.00013335889378797604	0.00013335889378797604	0.0	0.0	0.0	0.0	0.0	0.0	0.0	0.0	0.0	0.0	0.0	0.0	0.0	0.0	0.0	0.0	0.0	0.0	0.0	0.0	0.0	0.0	0.0	0.0	0.0	0.0	0.0	0.0	0.0	0.0
0.0035880830634978183	0.032517784139922734	0.0709198578102275	0.07991298586020228	0.09257754385087577	0.0971907935039444	0.11827755343576664	0.10022878717791642	0.09460287296685711	0.1013373006446881	0.06644413050454032	0.046449214664049575	0.03610586720342056	0.026241764286696587	0.013718895987264597	0.013989773338167453	0.0045715762144681845	0.0013252153474939679	0.0	0.0	0.0	0.0	0.0	0.0	0.0	0.0	0.0	0.0	0.0	0.0	0.0	0.0	0.0	0.0	0.0	0.0	0.0	0.0	0.0	0.0	0.0	0.0	0.0	0.0	0.0	0.0	0.0	0.0	0.0	0.0
0.30284803276777833	0.592808738074227	0.09978937378244726	0.004404002730648196	8.741404285785644e-05	8.32514693884347e-06	0.0	8.32514693884347e-06	0.0	4.162573469421735e-06	4.162573469421735e-06	0.0	4.162573469421735e-06	0.0	8.32514693884347e-06	0.0	4.162573469421735e-06	4.162573469421735e-06	8.32514693884347e-06	8.32514693884347e-06	0.0	0.0	0.0	0.0	0.0	0.0	0.0	0.0	0.0	0.0	0.0	0.0	0.0	0.0	0.0	0.0	0.0	0.0	0.0	0.0	0.0	0.0	0.0	0.0	0.0	0.0	0.0	0.0	0.0	0.0
0.005585544277943353	0.06244971968070695	0.2130593359871616	0.3347616764969467	0.251691294470728	0.10709239073800046	0.02295908797232238	0.00218002959504804	0.00022092078114253558	0.0	0.0	0.0	0.0	0.0	0.0	0.0	0.0	0.0	0.0	0.0	0.0	0.0	0.0	0.0	0.0	0.0	0.0	0.0	0.0	0.0	0.0	0.0	0.0	0.0	0.0	0.0	0.0	0.0	0.0	0.0	0.0	0.0	0.0	0.0	0.0	0.0	0.0	0.0	0.0	0.0
0.00037068197152829264	0.00020824829861140035	0.0004289914951394847	0.0004331564611117127	0.00027488775416704844	0.0003831768694449766	0.0014202533965297505	0.00016659863888912027	0.00015410374097243627	0.0001915884347224883	0.00030820748194487253	0.00114953060833493	0.012819765262517805	0.012953044173629101	0.025043940391007005	0.042103641013252924	0.06784729568759423	0.10583595032028588	0.12165449108280785	0.13040924955643113	0.12134628360086298	0.09726445034944065	0.08889703371123459	0.05523994368966006	0.045568892702146625	0.03112062574448767	0.014581545868770251	0.006693100317370407	0.008846387725012287	0.0041399761763946386	0.001857574823613691	0.0002873826520837325	0.0	0.0	0.0	0.0	0.0	0.0	0.0	0.0	0.0	0.0	0.0	0.0	0.0	0.0	0.0	0.0	0.0	0.0
0.6658338746481454	0.20604107330235347	0.09606672329652392	0.02410516497609887	0.0047843901464048365	0.0019029297623211578	0.0009243991405586369	0.00034144472759373075	0.0	0.0	0.0	0.0	0.0	0.0	0.0	0.0	0.0	0.0	0.0	0.0	0.0	0.0	0.0	0.0	0.0	0.0	0.0	0.0	0.0	0.0	0.0	0.0	0.0	0.0	0.0	0.0	0.0	0.0	0.0	0.0	0.0	0.0	0.0	0.0	0.0	0.0	0.0	0.0	0.0	0.0
0.7280096541966626	0.271703216678457	0.00028712912488036284	0.0	0.0	0.0	0.0	0.0	0.0	0.0	0.0	0.0	0.0	0.0	0.0	0.0	0.0	0.0	0.0	0.0	0.0	0.0	0.0	0.0	0.0	0.0	0.0	0.0	0.0	0.0	0.0	0.0	0.0	0.0	0.0	0.0	0.0	0.0	0.0	0.0	0.0	0.0	0.0	0.0	0.0	0.0	0.0	0.0	0.0	0.0
0.05844667069335388	0.0700810197238248	0.07470060192031325	0.08321079707579197	0.0750005206923125	0.12453293899568867	0.10921625393122696	0.10433840834773915	0.08866765251077834	0.043921437943890196	0.06098348363984754	0.04299252285839252	0.03785641388790536	0.01459188136546352	0.00653572990648366	0.0012329993959969176	0.0036906671109907733	0.0	0.0	0.0	0.0	0.0	0.0	0.0	0.0	0.0	0.0	0.0	0.0	0.0	0.0	0.0	0.0	0.0	0.0	0.0	0.0	0.0	0.0	0.0	0.0	0.0	0.0	0.0	0.0	0.0	0.0	0.0	0.0	0.0
0.6353333250121697	0.29421138251973156	0.05250654251490528	0.011616344429605036	0.0038110929432371822	0.0009486126539935345	0.0006365690178114508	0.00037861294523426154	9.569338176250568e-05	0.0001581021089989224	0.00013313861810435571	0.00017058385444620577	0.0	0.0	0.0	0.0	0.0	0.0	0.0	0.0	0.0	0.0	0.0	0.0	0.0	0.0	0.0	0.0	0.0	0.0	0.0	0.0	0.0	0.0	0.0	0.0	0.0	0.0	0.0	0.0	0.0	0.0	0.0	0.0	0.0	0.0	0.0	0.0	0.0	0.0
0.00029167274318214965	0.0002833392362340882	0.00017917039938332048	0.00012916935769495197	0.00010833559032479843	0.00016667013896122835	0.00010000208337673702	5.000104168836851e-05	4.58342882143378e-05	6.250130211046063e-05	0.0004250088543511323	0.0009791870663972166	0.003050063542990479	0.012379424571345237	0.025133856955353237	0.041813371111898166	0.07714327381820454	0.09580616262838809	0.12481926706806391	0.13208608512677347	0.1305152190670639	0.10988562261713786	0.0914102377132857	0.057372028583928834	0.03935498656222004	0.027313069022271298	0.015508656430342299	0.008666847225983874	0.003850080210004375	0.0006625138023708827	0.00030417300360424177	0.00010416883685076773	0.0	0.0	0.0	0.0	0.0	0.0	0.0	0.0	0.0	0.0	0.0	0.0	0.0	0.0	0.0	0.0	0.0	0.0
0.057567301174053544	0.46719262712675036	0.36957109407816213	0.09280554296337269	0.011503478908209226	0.0011478525591705519	0.000212103190281515	0.0	0.0	0.0	0.0	0.0	0.0	0.0	0.0	0.0	0.0	0.0	0.0	0.0	0.0	0.0	0.0	0.0	0.0	0.0	0.0	0.0	0.0	0.0	0.0	0.0	0.0	0.0	0.0	0.0	0.0	0.0	0.0	0.0	0.0	0.0	0.0	0.0	0.0	0.0	0.0	0.0	0.0	0.0
0.00013317075403777889	0.0013233843682504277	0.0011402745814484817	0.0006741769423162556	0.0007324391472077838	0.0005534909464695184	0.0006783385283799362	0.0007324391472077838	0.0010320733437927862	0.0015064941550523737	0.001065366032302231	0.0021598631670502262	0.005838705247343868	0.011806419662661834	0.02565617808259084	0.045873163179951146	0.07170412787721657	0.09938699837281985	0.12203434973136962	0.12606276504101244	0.12181378566999455	0.10972021656893875	0.08538326126853467	0.061312647476206135	0.04419604399628786	0.026226315373315077	0.01558930139454749	0.008527089844481528	0.003957668346560241	0.0017811588352552926	0.0008989025897550075	0.0002080793031840295	9.987806552833416e-05	0.00010820123765569534	8.32317212736118e-05	0.0	0.0	0.0	0.0	0.0	0.0	0.0	0.0	0.0	0.0	0.0	0.0	0.0	0.0	0.0
1.2509225553845961e-05	8.339483702563974e-06	0.0016970849334717688	0.015603174007497196	0.049569891128040264	0.08135583326036284	0.08833181137755762	0.08084712475450645	0.06887162615762459	0.062475242157758015	0.05488214224657351	0.05138372883334793	0.048118820963794134	0.049052843138481295	0.04854830437447617	0.04897361804330694	0.04791033387123003	0.04730155156094286	0.04128878381139424	0.03326203074767641	0.027607860797338037	0.019939705532830462	0.013718450690717738	0.008927417303594734	0.004761845194164029	0.0027145019451845736	0.001613690096446129	0.000662988954353836	0.0003544280573589689	0.00017095941590256148	3.3357934810255896e-05	0.0	0.0	0.0	0.0	0.0	0.0	0.0	0.0	0.0	0.0	0.0	0.0	0.0	0.0	0.0	0.0	0.0	0.0	0.0
0.012084327863935717	0.049278730999779224	0.10136089276564901	0.16194082386706823	0.2385290527903092	0.21958819143308214	0.12441734044813237	0.053898351682683296	0.023298050928297988	0.008976810253974999	0.004740422305811391	0.001628739122646972	0.0002540999654257424	4.165573203700695e-06	0.0	0.0	0.0	0.0	0.0	0.0	0.0	0.0	0.0	0.0	0.0	0.0	0.0	0.0	0.0	0.0	0.0	0.0	0.0	0.0	0.0	0.0	0.0	0.0	0.0	0.0	0.0	0.0	0.0	0.0	0.0	0.0	0.0	0.0	0.0	0.0
0.00011249906250781244	0.034166381946817106	0.2589978416846526	0.403913300722494	0.2269397755018708	0.06281614319880667	0.011104074132715561	0.0012791560070332748	0.00012083232639728002	4.999958333680553e-05	1.6666527778935175e-05	8.333263889467588e-06	5.8332847226273116e-05	0.00012083232639728002	5.8332847226273116e-05	2.4999791668402765e-05	5.8332847226273116e-05	4.166631944733794e-05	5.8332847226273116e-05	4.166631944733794e-05	1.2499895834201382e-05	0.0	0.0	0.0	0.0	0.0	0.0	0.0	0.0	0.0	0.0	0.0	0.0	0.0	0.0	0.0	0.0	0.0	0.0	0.0	0.0	0.0	0.0	0.0	0.0	0.0	0.0	0.0	0.0	0.0
0.5695429907048251	0.32130224109125605	0.09335172091976818	0.01437398184295279	0.0012790760654453643	0.00014998937575255085	0.0	0.0	0.0	0.0	0.0	0.0	0.0	0.0	0.0	0.0	0.0	0.0	0.0	0.0	0.0	0.0	0.0	0.0	0.0	0.0	0.0	0.0	0.0	0.0	0.0	0.0	0.0	0.0	0.0	0.0	0.0	0.0	0.0	0.0	0.0	0.0	0.0	0.0	0.0	0.0	0.0	0.0	0.0	0.0
0.0001956824947436351	0.00407602473093657	0.02407727376813706	0.05632741428482212	0.07055394799841788	0.0654911838790932	0.06056997730915752	0.05746820159460416	0.051606053666965045	0.05331307117430314	0.05980806461685784	0.05906280575389804	0.06584507775256573	0.06864708453900119	0.06619064471136832	0.060549160022482666	0.05412078189728751	0.0425088993900535	0.030697170930740886	0.019076961508836938	0.01301913108645419	0.008705789287424277	0.004246726481670379	0.0017444886233528322	0.0010866623644274205	0.0006078647709057602	0.00013739409205404168	7.494223202947727e-05	5.828840268959344e-05	0.00013323063471907073	0.0	0.0	0.0	0.0	0.0	0.0	0.0	0.0	0.0	0.0	0.0	0.0	0.0	0.0	0.0	0.0	0.0	0.0	0.0	0.0
0.9920229153829501	0.0075815611104634705	0.00039552350658650723	0.0	0.0	0.0	0.0	0.0	0.0	0.0	0.0	0.0	0.0	0.0	0.0	0.0	0.0	0.0	0.0	0.0	0.0	0.0	0.0	0.0	0.0	0.0	0.0	0.0	0.0	0.0	0.0	0.0	0.0	0.0	0.0	0.0	0.0	0.0	0.0	0.0	0.0	0.0	0.0	0.0	0.0	0.0	0.0	0.0	0.0	0.0
0.14214464879459338	0.5191665069457755	0.2355188706760777	0.0744952125398955	0.019462337813851552	0.005824951458737844	0.00226248114599045	0.0005166623611469904	0.0006083282639311339	0.0	0.0	0.0	0.0	0.0	0.0	0.0	0.0	0.0	0.0	0.0	0.0	0.0	0.0	0.0	0.0	0.0	0.0	0.0	0.0	0.0	0.0	0.0	0.0	0.0	0.0	0.0	0.0	0.0	0.0	0.0	0.0	0.0	0.0	0.0	0.0	0.0	0.0	0.0	0.0	0.0
0.9975257216645145	0.0024742783354854835	0.0	0.0	0.0	0.0	0.0	0.0	0.0	0.0	0.0	0.0	0.0	0.0	0.0	0.0	0.0	0.0	0.0	0.0	0.0	0.0	0.0	0.0	0.0	0.0	0.0	0.0	0.0	0.0	0.0	0.0	0.0	0.0	0.0	0.0	0.0	0.0	0.0	0.0	0.0	0.0	0.0	0.0	0.0	0.0	0.0	0.0	0.0	0.0
0.9995750088539822	0.0004249911460177913	0.0	0.0	0.0	0.0	0.0	0.0	0.0	0.0	0.0	0.0	0.0	0.0	0.0	0.0	0.0	0.0	0.0	0.0	0.0	0.0	0.0	0.0	0.0	0.0	0.0	0.0	0.0	0.0	0.0	0.0	0.0	0.0	0.0	0.0	0.0	0.0	0.0	0.0	0.0	0.0	0.0	0.0	0.0	0.0	0.0	0.0	0.0	0.0
6.660561152277079e-05	0.004283573391058197	0.10274331862459413	0.33565481641828326	0.34194904670718507	0.16024061277162602	0.04688618766131047	0.007105986179335609	0.0008367329947548081	0.00010407126800432937	4.162850720173175e-05	2.0814253600865874e-05	2.497710432103905e-05	4.162850720173175e-05	0.0	0.0	0.0	0.0	0.0	0.0	0.0	0.0	0.0	0.0	0.0	0.0	0.0	0.0	0.0	0.0	0.0	0.0	0.0	0.0	0.0	0.0	0.0	0.0	0.0	0.0	0.0	0.0	0.0	0.0	0.0	0.0	0.0	0.0	0.0	0.0
0.9999250024999167	6.24979167361088e-05	1.249958334722176e-05	0.0	0.0	0.0	0.0	0.0	0.0	0.0	0.0	0.0	0.0	0.0	0.0	0.0	0.0	0.0	0.0	0.0	0.0	0.0	0.0	0.0	0.0	0.0	0.0	0.0	0.0	0.0	0.0	0.0	0.0	0.0	0.0	0.0	0.0	0.0	0.0	0.0	0.0	0.0	0.0	0.0	0.0	0.0	0.0	0.0	0.0	0.0
0.9877123780089054	0.008276442337730497	0.0027199380204016178	0.0006122984517596291	0.00017910771037866701	6.664472944322493e-05	0.00013745475447665144	4.581825149221715e-05	7.497532062362805e-05	0.00011246298093544208	6.247943385302338e-05	0.0	0.0	0.0	0.0	0.0	0.0	0.0	0.0	0.0	0.0	0.0	0.0	0.0	0.0	0.0	0.0	0.0	0.0	0.0	0.0	0.0	0.0	0.0	0.0	0.0	0.0	0.0	0.0	0.0	0.0	0.0	0.0	0.0	0.0	0.0	0.0	0.0	0.0	0.0
0.029887842529912823	0.10305664493459563	0.15846509962614178	0.22566382734244247	0.23939000324732096	0.15555500045795553	0.06387230534808783	0.01825577232116837	0.004163232000266447	0.0013488871680863287	0.0002497939200159868	5.828524800373026e-05	3.330585600213158e-05	0.0	0.0	0.0	0.0	0.0	0.0	0.0	0.0	0.0	0.0	0.0	0.0	0.0	0.0	0.0	0.0	0.0	0.0	0.0	0.0	0.0	0.0	0.0	0.0	0.0	0.0	0.0	0.0	0.0	0.0	0.0	0.0	0.0	0.0	0.0	0.0	0.0
1.0	0.0	0.0	0.0	0.0	0.0	0.0	0.0	0.0	0.0	0.0	0.0	0.0	0.0	0.0	0.0	0.0	0.0	0.0	0.0	0.0	0.0	0.0	0.0	0.0	0.0	0.0	0.0	0.0	0.0	0.0	0.0	0.0	0.0	0.0	0.0	0.0	0.0	0.0	0.0	0.0	0.0	0.0	0.0	0.0	0.0	0.0	0.0	0.0	0.0
4.1630760136049326e-05	8.326152027209865e-06	0.0001165661283809381	8.742459628570357e-05	0.00019566457263943182	0.00012489228040814796	0.0003538614611564193	0.0007784952145441224	0.0014737289088161461	0.0021148426149113055	0.0030390454899316007	0.004483632866652512	0.008338641255250679	0.016260974909140868	0.031993239164553905	0.05556873862959864	0.08024329016223507	0.1047429925023001	0.12352679147568556	0.12768986748929048	0.12310632079831145	0.10190377466102153	0.08078449004400372	0.05631392923603392	0.03487825084198212	0.020503149367004293	0.011552535937753688	0.005420324969713622	0.002452051772013305	0.00122394434799985	0.00047042758953735734	0.00018317534459861702	2.4978456081629593e-05	0.0	0.0	0.0	0.0	0.0	0.0	0.0	0.0	0.0	0.0	0.0	0.0	0.0	0.0	0.0	0.0	0.0
0.013942838110701721	0.07441870147172089	0.06137513270467745	0.04519661108682529	0.0372905347738296	0.03577509939840546	0.03701992131393243	0.03609567226628364	0.037944170361581216	0.039184828993109766	0.04521742750681738	0.05374799641957576	0.06323195736797185	0.06788650887820313	0.07099648202502133	0.0700597431253773	0.062157830096380026	0.05095443285663732	0.03831886592143883	0.024892275026540935	0.015845458897978726	0.00910926538853848	0.004600428818251837	0.0028976456628988945	0.0010158412956139803	0.0004787776598180645	0.00016236807593830014	9.57555319636129e-05	8.7428963966777e-05	0.0	0.0	0.0	0.0	0.0	0.0	0.0	0.0	0.0	0.0	0.0	0.0	0.0	0.0	0.0	0.0	0.0	0.0	0.0	0.0	0.0
0.29139668152365256	0.19751884173772635	0.16567828175004473	0.11139826293951917	0.08226691802855704	0.0615753399003708	0.030983266123159003	0.022002488649179537	0.017041836772912843	0.008460574886283715	0.005127116704329334	0.004174105563670716	0.0023762854205941963	0.0	0.0	0.0	0.0	0.0	0.0	0.0	0.0	0.0	0.0	0.0	0.0	0.0	0.0	0.0	0.0	0.0	0.0	0.0	0.0	0.0	0.0	0.0	0.0	0.0	0.0	0.0	0.0	0.0	0.0	0.0	0.0	0.0	0.0	0.0	0.0	0.0
0.71262313860252	0.24676871810892428	0.02550452983442674	0.00788503592627304	0.0026741643236488596	0.001566177236280329	0.0014328855565968969	0.0007830886181401645	0.00048318233885244195	0.00017077996459439757	0.00010829948974278871	0.0	0.0	0.0	0.0	0.0	0.0	0.0	0.0	0.0	0.0	0.0	0.0	0.0	0.0	0.0	0.0	0.0	0.0	0.0	0.0	0.0	0.0	0.0	0.0	0.0	0.0	0.0	0.0	0.0	0.0	0.0	0.0	0.0	0.0	0.0	0.0	0.0	0.0	0.0
0.7866430186228345	0.20570467423570604	0.004167551386616373	0.00044964590385071756	0.00042466557585901104	0.00043299235185624655	0.0010991344316350874	0.0002706202199101541	0.0002498032799170653	0.00041633879986177554	0.00014155519195300367	0.0	0.0	0.0	0.0	0.0	0.0	0.0	0.0	0.0	0.0	0.0	0.0	0.0	0.0	0.0	0.0	0.0	0.0	0.0	0.0	0.0	0.0	0.0	0.0	0.0	0.0	0.0	0.0	0.0	0.0	0.0	0.0	0.0	0.0	0.0	0.0	0.0	0.0	0.0
0.656948012206952	0.2401130766764783	0.07041895824572944	0.017019788418383704	0.008418300435903093	0.00539570591737409	0.001686158099179403	0.0	0.0	0.0	0.0	0.0	0.0	0.0	0.0	0.0	0.0	0.0	0.0	0.0	0.0	0.0	0.0	0.0	0.0	0.0	0.0	0.0	0.0	0.0	0.0	0.0	0.0	0.0	0.0	0.0	0.0	0.0	0.0	0.0	0.0	0.0	0.0	0.0	0.0	0.0	0.0	0.0	0.0	0.0
1.0	0.0	0.0	0.0	0.0	0.0	0.0	0.0	0.0	0.0	0.0	0.0	0.0	0.0	0.0	0.0	0.0	0.0	0.0	0.0	0.0	0.0	0.0	0.0	0.0	0.0	0.0	0.0	0.0	0.0	0.0	0.0	0.0	0.0	0.0	0.0	0.0	0.0	0.0	0.0	0.0	0.0	0.0	0.0	0.0	0.0	0.0	0.0	0.0	0.0
0.5480450022284516	0.42994955785018973	0.021247349808603072	0.0004290290198561295	4.9983963478384015e-05	4.1653302898653346e-05	3.332264231892268e-05	4.9983963478384015e-05	8.330660579730669e-05	7.081061492771069e-05	0.0	0.0	0.0	0.0	0.0	0.0	0.0	0.0	0.0	0.0	0.0	0.0	0.0	0.0	0.0	0.0	0.0	0.0	0.0	0.0	0.0	0.0	0.0	0.0	0.0	0.0	0.0	0.0	0.0	0.0	0.0	0.0	0.0	0.0	0.0	0.0	0.0	0.0	0.0	0.0
0.9181267056936314	0.057352971813087225	0.018041290806441533	0.0040957480052498905	0.00148330243119935	0.00029999375013020564	0.00020832899314597613	9.16647569842295e-05	9.583133684714902e-05	5.8332118080873316e-05	0.0001458302952021833	0.0	0.0	0.0	0.0	0.0	0.0	0.0	0.0	0.0	0.0	0.0	0.0	0.0	0.0	0.0	0.0	0.0	0.0	0.0	0.0	0.0	0.0	0.0	0.0	0.0	0.0	0.0	0.0	0.0	0.0	0.0	0.0	0.0	0.0	0.0	0.0	0.0	0.0	0.0
0.9557509218557947	0.04424907814420533	0.0	0.0	0.0	0.0	0.0	0.0	0.0	0.0	0.0	0.0	0.0	0.0	0.0	0.0	0.0	0.0	0.0	0.0	0.0	0.0	0.0	0.0	0.0	0.0	0.0	0.0	0.0	0.0	0.0	0.0	0.0	0.0	0.0	0.0	0.0	0.0	0.0	0.0	0.0	0.0	0.0	0.0	0.0	0.0	0.0	0.0	0.0	0.0
0.12072418689285015	0.38619414637802457	0.2193713331584492	0.12957249155767636	0.07376779550214649	0.035139220266573394	0.017875657376987746	0.011392452500218605	0.0049966896930783355	0.00037891563505844047	0.0005163246016180947	7.078643731860976e-05	0.0	0.0	0.0	0.0	0.0	0.0	0.0	0.0	0.0	0.0	0.0	0.0	0.0	0.0	0.0	0.0	0.0	0.0	0.0	0.0	0.0	0.0	0.0	0.0	0.0	0.0	0.0	0.0	0.0	0.0	0.0	0.0	0.0	0.0	0.0	0.0	0.0	0.0
1.0	0.0	0.0	0.0	0.0	0.0	0.0	0.0	0.0	0.0	0.0	0.0	0.0	0.0	0.0	0.0	0.0	0.0	0.0	0.0	0.0	0.0	0.0	0.0	0.0	0.0	0.0	0.0	0.0	0.0	0.0	0.0	0.0	0.0	0.0	0.0	0.0	0.0	0.0	0.0	0.0	0.0	0.0	0.0	0.0	0.0	0.0	0.0	0.0	0.0
0.003377266954005039	0.14325275365939993	0.4398567472463406	0.31154975326378914	0.08669290190934266	0.012443000812043225	0.0011618464613654819	0.0004872259354113311	0.00025818810252566267	0.00035396755991421494	0.00010410810585712203	0.0001540799966685406	4.58075665771337e-05	0.00014575134819997084	0.00011660107855997668	0.0	0.0	0.0	0.0	0.0	0.0	0.0	0.0	0.0	0.0	0.0	0.0	0.0	0.0	0.0	0.0	0.0	0.0	0.0	0.0	0.0	0.0	0.0	0.0	0.0	0.0	0.0	0.0	0.0	0.0	0.0	0.0	0.0	0.0	0.0
0.13449625786804564	0.6040121312471138	0.2363097045816675	0.0239795982044423	0.0011315840929230232	2.9121649450224862e-05	1.2480706907239226e-05	4.160235635746409e-06	1.6640942542985636e-05	8.320471271492818e-06	0.0	0.0	0.0	0.0	0.0	0.0	0.0	0.0	0.0	0.0	0.0	0.0	0.0	0.0	0.0	0.0	0.0	0.0	0.0	0.0	0.0	0.0	0.0	0.0	0.0	0.0	0.0	0.0	0.0	0.0	0.0	0.0	0.0	0.0	0.0	0.0	0.0	0.0	0.0	0.0
0.848918526046591	0.03993935582221593	0.025627996284711085	0.026823386327570194	0.02581126165713548	0.01634393912257538	0.007380596362182358	0.0024241010625226478	0.0010954271124458013	0.0008621802748147562	0.0005206402625692972	0.0005373007509715147	0.0005997775824798304	0.0003623656227482309	0.0004290075763571009	0.0003540353785471221	0.00039985172165322026	0.0004706587973626447	0.000341540012245459	0.00030821903544102396	0.0002457422039327083	0.00015410951772051198	2.4990732603326266e-05	2.4990732603326266e-05	0.0	0.0	0.0	0.0	0.0	0.0	0.0	0.0	0.0	0.0	0.0	0.0	0.0	0.0	0.0	0.0	0.0	0.0	0.0	0.0	0.0	0.0	0.0	0.0	0.0	0.0
0.9999000020832899	9.999791671006854e-05	0.0	0.0	0.0	0.0	0.0	0.0	0.0	0.0	0.0	0.0	0.0	0.0	0.0	0.0	0.0	0.0	0.0	0.0	0.0	0.0	0.0	0.0	0.0	0.0	0.0	0.0	0.0	0.0	0.0	0.0	0.0	0.0	0.0	0.0	0.0	0.0	0.0	0.0	0.0	0.0	0.0	0.0	0.0	0.0	0.0	0.0	0.0	0.0
0.5743156615271904	0.40224449698624665	0.023061040993706084	0.00037880049285690496	0.0	0.0	0.0	0.0	0.0	0.0	0.0	0.0	0.0	0.0	0.0	0.0	0.0	0.0	0.0	0.0	0.0	0.0	0.0	0.0	0.0	0.0	0.0	0.0	0.0	0.0	0.0	0.0	0.0	0.0	0.0	0.0	0.0	0.0	0.0	0.0	0.0	0.0	0.0	0.0	0.0	0.0	0.0	0.0	0.0	0.0
0.9580086057157614	0.035151807991735846	0.004323684879182582	0.0008997263332403061	0.0007122833471485756	0.0003124049768195507	0.0005914867561116827	0.0	0.0	0.0	0.0	0.0	0.0	0.0	0.0	0.0	0.0	0.0	0.0	0.0	0.0	0.0	0.0	0.0	0.0	0.0	0.0	0.0	0.0	0.0	0.0	0.0	0.0	0.0	0.0	0.0	0.0	0.0	0.0	0.0	0.0	0.0	0.0	0.0	0.0	0.0	0.0	0.0	0.0	0.0
0.9927558569667078	0.007244143033292232	0.0	0.0	0.0	0.0	0.0	0.0	0.0	0.0	0.0	0.0	0.0	0.0	0.0	0.0	0.0	0.0	0.0	0.0	0.0	0.0	0.0	0.0	0.0	0.0	0.0	0.0	0.0	0.0	0.0	0.0	0.0	0.0	0.0	0.0	0.0	0.0	0.0	0.0	0.0	0.0	0.0	0.0	0.0	0.0	0.0	0.0	0.0	0.0
0.8097738001491611	0.13877396264306754	0.03337374848443184	0.010366277931244245	0.00575395089350816	0.0019582598985871365	0.0	0.0	0.0	0.0	0.0	0.0	0.0	0.0	0.0	0.0	0.0	0.0	0.0	0.0	0.0	0.0	0.0	0.0	0.0	0.0	0.0	0.0	0.0	0.0	0.0	0.0	0.0	0.0	0.0	0.0	0.0	0.0	0.0	0.0	0.0	0.0	0.0	0.0	0.0	0.0	0.0	0.0	0.0	0.0
0.03656448770978344	0.08991165040050986	0.17567865905218916	0.27920722792197245	0.2444880430209648	0.11868671090394844	0.03974690609783021	0.011030162161711841	0.0038405625049464944	0.0007081297460313493	0.00013746048011196782	0.0	0.0	0.0	0.0	0.0	0.0	0.0	0.0	0.0	0.0	0.0	0.0	0.0	0.0	0.0	0.0	0.0	0.0	0.0	0.0	0.0	0.0	0.0	0.0	0.0	0.0	0.0	0.0	0.0	0.0	0.0	0.0	0.0	0.0	0.0	0.0	0.0	0.0	0.0
0.23262172503188483	0.14962946908630162	0.1332035711010895	0.1266848945091403	0.13059860123538092	0.13357035085818128	0.07663612947325425	0.016392554370931036	0.0006627043338362662	0.0	0.0	0.0	0.0	0.0	0.0	0.0	0.0	0.0	0.0	0.0	0.0	0.0	0.0	0.0	0.0	0.0	0.0	0.0	0.0	0.0	0.0	0.0	0.0	0.0	0.0	0.0	0.0	0.0	0.0	0.0	0.0	0.0	0.0	0.0	0.0	0.0	0.0	0.0	0.0	0.0
0.11820953205950457	0.1698429092605241	0.19832081160772294	0.20567975478518716	0.16203834813173632	0.09273434506655116	0.036653117659797764	0.010095120691665694	0.0029110929717303304	0.0009537057089073614	0.0006330273701044496	0.00042479468257009115	0.0005538989488413933	0.00030401972380016324	0.00019157407253160973	0.0001540921887754252	3.331723000549734e-05	0.0001166103050192407	0.00014576288127405088	4.164653750687168e-06	0.0	0.0	0.0	0.0	0.0	0.0	0.0	0.0	0.0	0.0	0.0	0.0	0.0	0.0	0.0	0.0	0.0	0.0	0.0	0.0	0.0	0.0	0.0	0.0	0.0	0.0	0.0	0.0	0.0	0.0
0.20612639330878554	0.15470517669404688	0.16592245788833537	0.18643262966727203	0.17707309352038522	0.09045468934837302	0.017702727469634617	0.0014953598027291357	8.747230043819458e-05	0.0	0.0	0.0	0.0	0.0	0.0	0.0	0.0	0.0	0.0	0.0	0.0	0.0	0.0	0.0	0.0	0.0	0.0	0.0	0.0	0.0	0.0	0.0	0.0	0.0	0.0	0.0	0.0	0.0	0.0	0.0	0.0	0.0	0.0	0.0	0.0	0.0	0.0	0.0	0.0	0.0
7.916204888048198e-05	5.832993075403935e-05	0.00031248177189663936	0.0017248993808694493	0.008432841417583974	0.029648270517553144	0.06365878657078337	0.09716516536535369	0.11575991400501637	0.12117209829426617	0.12553851025356855	0.11210179406201305	0.09060721457914955	0.07511645154032681	0.054442657511645155	0.042822502020715456	0.028519169715099952	0.014811635987900706	0.008845317356487538	0.005003874773971518	0.002237369486779938	0.0009457781629404952	0.0004874715641587574	0.00025831826476788855	0.00012915913238394428	0.00012082628513336722	0.0	0.0	0.0	0.0	0.0	0.0	0.0	0.0	0.0	0.0	0.0	0.0	0.0	0.0	0.0	0.0	0.0	0.0	0.0	0.0	0.0	0.0	0.0	0.0
0.0023121531770234466	0.002624606309053642	0.0033369994500824876	0.006319885350530754	0.03319918678864837	0.11921545101568098	0.1729448915995934	0.18040210635071405	0.14559899348431068	0.10652985385525504	0.07249329267276575	0.04886350380776217	0.04182705927444217	0.026158576213567965	0.013360495925611159	0.009777700011664918	0.00704894265860121	0.003078704860937526	0.0015622656601509773	0.0014539485743805096	0.0009706877301738073	0.0006832308487060274	0.00023746438034294854	0.0	0.0	0.0	0.0	0.0	0.0	0.0	0.0	0.0	0.0	0.0	0.0	0.0	0.0	0.0	0.0	0.0	0.0	0.0	0.0	0.0	0.0	0.0	0.0	0.0	0.0	0.0
0.29922168612451355	0.08021049473763156	0.06314842128946777	0.0561819287851137	0.05554444472221528	0.054273643158921026	0.05476946409673091	0.055136121596960075	0.05155287784472055	0.05225286034515804	0.04356974408973109	0.03698657533561661	0.02894094314308809	0.01887452813679658	0.01502462438439039	0.01254551969534095	0.009191436880744648	0.0053790321908618955	0.003866570002416606	0.0013291334383307085	0.0009541428130963392	0.0005583193753489496	0.0003041590626900994	0.00018332875011458047	0.0	0.0	0.0	0.0	0.0	0.0	0.0	0.0	0.0	0.0	0.0	0.0	0.0	0.0	0.0	0.0	0.0	0.0	0.0	0.0	0.0	0.0	0.0	0.0	0.0	0.0
0.139525	0.0972125	0.07478333333333333	0.06745	0.06430833333333333	0.06204166666666667	0.06530416666666666	0.070475	0.07048333333333333	0.0682	0.05582083333333333	0.04540416666666667	0.0394375	0.031404166666666664	0.020845833333333334	0.010620833333333333	0.0074041666666666665	0.0039875	0.0019875	0.0015333333333333334	0.0006875	0.00046666666666666666	0.00032083333333333334	0.00029583333333333333	0.0	0.0	0.0	0.0	0.0	0.0	0.0	0.0	0.0	0.0	0.0	0.0	0.0	0.0	0.0	0.0	0.0	0.0	0.0	0.0	0.0	0.0	0.0	0.0	0.0	0.0
0.9499277122489198	0.04910983988367297	6.249661476670013e-05	2.916508689112673e-05	4.9997291813360106e-05	3.333152787557341e-05	2.4998645906680053e-05	1.6665763937786704e-05	1.6665763937786704e-05	1.6665763937786704e-05	1.2499322953340027e-05	3.749796886002008e-05	0.00011666034756450692	0.0001041610246111669	0.00011249390658006024	6.666305575114682e-05	8.74952606733802e-05	8.332881968893352e-05	9.166170165782687e-05	0.0	0.0	0.0	0.0	0.0	0.0	0.0	0.0	0.0	0.0	0.0	0.0	0.0	0.0	0.0	0.0	0.0	0.0	0.0	0.0	0.0	0.0	0.0	0.0	0.0	0.0	0.0	0.0	0.0	0.0	0.0
0.2149021960078643	0.378690559498817	0.2773376320437202	0.09651271285281082	0.024380185944216735	0.006014862208004265	0.0015620313905828252	0.0002624212736179146	0.0002415941884101436	9.580459195574661e-05	0.0	0.0	0.0	0.0	0.0	0.0	0.0	0.0	0.0	0.0	0.0	0.0	0.0	0.0	0.0	0.0	0.0	0.0	0.0	0.0	0.0	0.0	0.0	0.0	0.0	0.0	0.0	0.0	0.0	0.0	0.0	0.0	0.0	0.0	0.0	0.0	0.0	0.0	0.0	0.0
0.0017046567554838683	0.020239152089559082	0.11016083790756509	0.2756792577866137	0.3129107951869496	0.18648694833097848	0.07060363187749812	0.01767591515894153	0.0036385460819985745	0.0005251509809070107	0.00012086808290716915	3.7510784350500766e-05	6.251797391750128e-05	7.085370377316811e-05	6.66858388453347e-05	1.6671459711333674e-05	0.0	0.0	0.0	0.0	0.0	0.0	0.0	0.0	0.0	0.0	0.0	0.0	0.0	0.0	0.0	0.0	0.0	0.0	0.0	0.0	0.0	0.0	0.0	0.0	0.0	0.0	0.0	0.0	0.0	0.0	0.0	0.0	0.0	0.0
0.9104525493921289	0.03713471489638277	0.018636102292328077	0.010070078077477522	0.006811989100817439	0.005766234199101734	0.002862285328600355	0.0017582014682232165	0.0012707380279812347	0.0010457549017157046	0.001733203343082602	0.0008791007341116083	0.0003374746893982951	0.00012082427151296986	9.1659792182253e-05	0.0001374896882733795	0.00039163729386962646	0.000499962502812289	0.0	0.0	0.0	0.0	0.0	0.0	0.0	0.0	0.0	0.0	0.0	0.0	0.0	0.0	0.0	0.0	0.0	0.0	0.0	0.0	0.0	0.0	0.0	0.0	0.0	0.0	0.0	0.0	0.0	0.0	0.0	0.0
0.9961753027885293	0.0038246972114707586	0.0	0.0	0.0	0.0	0.0	0.0	0.0	0.0	0.0	0.0	0.0	0.0	0.0	0.0	0.0	0.0	0.0	0.0	0.0	0.0	0.0	0.0	0.0	0.0	0.0	0.0	0.0	0.0	0.0	0.0	0.0	0.0	0.0	0.0	0.0	0.0	0.0	0.0	0.0	0.0	0.0	0.0	0.0	0.0	0.0	0.0	0.0	0.0
0.6315940665370509	0.2928471213212488	0.06289420767120323	0.010341511342772808	0.0015570552504818962	0.0006411403972572513	0.00012489747998517883	0.0	0.0	0.0	0.0	0.0	0.0	0.0	0.0	0.0	0.0	0.0	0.0	0.0	0.0	0.0	0.0	0.0	0.0	0.0	0.0	0.0	0.0	0.0	0.0	0.0	0.0	0.0	0.0	0.0	0.0	0.0	0.0	0.0	0.0	0.0	0.0	0.0	0.0	0.0	0.0	0.0	0.0	0.0
1.0	0.0	0.0	0.0	0.0	0.0	0.0	0.0	0.0	0.0	0.0	0.0	0.0	0.0	0.0	0.0	0.0	0.0	0.0	0.0	0.0	0.0	0.0	0.0	0.0	0.0	0.0	0.0	0.0	0.0	0.0	0.0	0.0	0.0	0.0	0.0	0.0	0.0	0.0	0.0	0.0	0.0	0.0	0.0	0.0	0.0	0.0	0.0	0.0	0.0
0.990037998100095	0.007562121893905305	0.0014040964618435745	0.0007666283352499042	0.00022915520890622135	0.0	0.0	0.0	0.0	0.0	0.0	0.0	0.0	0.0	0.0	0.0	0.0	0.0	0.0	0.0	0.0	0.0	0.0	0.0	0.0	0.0	0.0	0.0	0.0	0.0	0.0	0.0	0.0	0.0	0.0	0.0	0.0	0.0	0.0	0.0	0.0	0.0	0.0	0.0	0.0	0.0	0.0	0.0	0.0	0.0
0.9817451901227087	0.01825480987729132	0.0	0.0	0.0	0.0	0.0	0.0	0.0	0.0	0.0	0.0	0.0	0.0	0.0	0.0	0.0	0.0	0.0	0.0	0.0	0.0	0.0	0.0	0.0	0.0	0.0	0.0	0.0	0.0	0.0	0.0	0.0	0.0	0.0	0.0	0.0	0.0	0.0	0.0	0.0	0.0	0.0	0.0	0.0	0.0	0.0	0.0	0.0	0.0
0.00843178750562397	0.011968639082834813	0.01516388662078619	0.026924230557731084	0.027045041742347238	0.08530519404775791	0.20861175451167285	0.3033110596390662	0.251033143923614	0.05829764543167086	0.003907616936894903	0.0	0.0	0.0	0.0	0.0	0.0	0.0	0.0	0.0	0.0	0.0	0.0	0.0	0.0	0.0	0.0	0.0	0.0	0.0	0.0	0.0	0.0	0.0	0.0	0.0	0.0	0.0	0.0	0.0	0.0	0.0	0.0	0.0	0.0	0.0	0.0	0.0	0.0	0.0
0.9381061204138447	0.05534964889682968	0.005397432168529522	0.0011467985207961108	0.0	0.0	0.0	0.0	0.0	0.0	0.0	0.0	0.0	0.0	0.0	0.0	0.0	0.0	0.0	0.0	0.0	0.0	0.0	0.0	0.0	0.0	0.0	0.0	0.0	0.0	0.0	0.0	0.0	0.0	0.0	0.0	0.0	0.0	0.0	0.0	0.0	0.0	0.0	0.0	0.0	0.0	0.0	0.0	0.0	0.0
0.950155607494157	0.04984439250584309	0.0	0.0	0.0	0.0	0.0	0.0	0.0	0.0	0.0	0.0	0.0	0.0	0.0	0.0	0.0	0.0	0.0	0.0	0.0	0.0	0.0	0.0	0.0	0.0	0.0	0.0	0.0	0.0	0.0	0.0	0.0	0.0	0.0	0.0	0.0	0.0	0.0	0.0	0.0	0.0	0.0	0.0	0.0	0.0	0.0	0.0	0.0	0.0
0.12413735587848967	0.6005170652377875	0.2491503867564581	0.0249442278422951	0.0012301148802201698	2.08494047494944e-05	0.0	0.0	0.0	0.0	0.0	0.0	0.0	0.0	0.0	0.0	0.0	0.0	0.0	0.0	0.0	0.0	0.0	0.0	0.0	0.0	0.0	0.0	0.0	0.0	0.0	0.0	0.0	0.0	0.0	0.0	0.0	0.0	0.0	0.0	0.0	0.0	0.0	0.0	0.0	0.0	0.0	0.0	0.0	0.0
0.5245883200793158	0.45355817257022407	0.02108284420523801	0.0007706631452220968	0.0	0.0	0.0	0.0	0.0	0.0	0.0	0.0	0.0	0.0	0.0	0.0	0.0	0.0	0.0	0.0	0.0	0.0	0.0	0.0	0.0	0.0	0.0	0.0	0.0	0.0	0.0	0.0	0.0	0.0	0.0	0.0	0.0	0.0	0.0	0.0	0.0	0.0	0.0	0.0	0.0	0.0	0.0	0.0	0.0	0.0
0.0005704482807438313	0.0001415711061700019	0.00024566750776559154	0.00021235665925500288	0.0001165879697870604	0.00016239038648911984	0.0005163181519141246	0.0003247807729782397	0.000291469924467651	0.0003789109018079463	0.00020819280319117928	0.0011117495690408975	0.004193003056270351	0.02074016705390528	0.03029621672038041	0.06250364337405584	0.09273323839741508	0.13664942830256244	0.15522855405934327	0.147517092629142	0.11750401812110159	0.08099532815349639	0.06318651576852291	0.03649619839941373	0.02061108751592675	0.012999558631257235	0.009431133984560422	0.0019528484939332618	0.0026815233051023894	0.0	0.0	0.0	0.0	0.0	0.0	0.0	0.0	0.0	0.0	0.0	0.0	0.0	0.0	0.0	0.0	0.0	0.0	0.0	0.0	0.0
1.0	0.0	0.0	0.0	0.0	0.0	0.0	0.0	0.0	0.0	0.0	0.0	0.0	0.0	0.0	0.0	0.0	0.0	0.0	0.0	0.0	0.0	0.0	0.0	0.0	0.0	0.0	0.0	0.0	0.0	0.0	0.0	0.0	0.0	0.0	0.0	0.0	0.0	0.0	0.0	0.0	0.0	0.0	0.0	0.0	0.0	0.0	0.0	0.0	0.0
0.012161689220718619	0.16722218518765417	0.695070328644757	0.1160880941270582	0.00866608892740484	0.0007916138924071728	0.0	0.0	0.0	0.0	0.0	0.0	0.0	0.0	0.0	0.0	0.0	0.0	0.0	0.0	0.0	0.0	0.0	0.0	0.0	0.0	0.0	0.0	0.0	0.0	0.0	0.0	0.0	0.0	0.0	0.0	0.0	0.0	0.0	0.0	0.0	0.0	0.0	0.0	0.0	0.0	0.0	0.0	0.0	0.0
1.0	0.0	0.0	0.0	0.0	0.0	0.0	0.0	0.0	0.0	0.0	0.0	0.0	0.0	0.0	0.0	0.0	0.0	0.0	0.0	0.0	0.0	0.0	0.0	0.0	0.0	0.0	0.0	0.0	0.0	0.0	0.0	0.0	0.0	0.0	0.0	0.0	0.0	0.0	0.0	0.0	0.0	0.0	0.0	0.0	0.0	0.0	0.0	0.0	0.0
0.7912107593434101	0.11357038431581622	0.03871897504675349	0.014419652712119256	0.005835336062876683	0.004402534060285977	0.00368196793689007	0.003286281337337404	0.0037902611115044837	0.003007218156600261	0.0026198618012487035	0.0021242122712827327	0.002449091795125974	0.002790631807371433	0.00187430494524947	0.0020992215386794063	0.0008496849085130931	0.0007372266117981249	0.0011995551649596609	0.0011620690660546714	9.57978083127507e-05	7.49721978099788e-05	0.0	0.0	0.0	0.0	0.0	0.0	0.0	0.0	0.0	0.0	0.0	0.0	0.0	0.0	0.0	0.0	0.0	0.0	0.0	0.0	0.0	0.0	0.0	0.0	0.0	0.0	0.0	0.0
0.1149239128172034	0.5628411432853841	0.27693652809292835	0.03626371338759706	0.0036638424547744447	0.0018069404833773966	0.0009742490163832046	0.000832691466994192	0.0005745571122259925	0.0006370089722505569	0.0002581343547681995	0.00016653829339883838	9.159606136936111e-05	2.914420134479672e-05	0.0	0.0	0.0	0.0	0.0	0.0	0.0	0.0	0.0	0.0	0.0	0.0	0.0	0.0	0.0	0.0	0.0	0.0	0.0	0.0	0.0	0.0	0.0	0.0	0.0	0.0	0.0	0.0	0.0	0.0	0.0	0.0	0.0	0.0	0.0	0.0
1.0	0.0	0.0	0.0	0.0	0.0	0.0	0.0	0.0	0.0	0.0	0.0	0.0	0.0	0.0	0.0	0.0	0.0	0.0	0.0	0.0	0.0	0.0	0.0	0.0	0.0	0.0	0.0	0.0	0.0	0.0	0.0	0.0	0.0	0.0	0.0	0.0	0.0	0.0	0.0	0.0	0.0	0.0	0.0	0.0	0.0	0.0	0.0	0.0	0.0
0.0027958333333333333	0.1116875	0.5659583333333333	0.244175	0.06420833333333334	0.009716666666666667	0.00145	8.333333333333334e-06	0.0	0.0	0.0	0.0	0.0	0.0	0.0	0.0	0.0	0.0	0.0	0.0	0.0	0.0	0.0	0.0	0.0	0.0	0.0	0.0	0.0	0.0	0.0	0.0	0.0	0.0	0.0	0.0	0.0	0.0	0.0	0.0	0.0	0.0	0.0	0.0	0.0	0.0	0.0	0.0	0.0	0.0
0.000974350433044637	0.0001707195203197868	0.00041222518321119253	0.0004497001998667555	0.00045802798134576947	0.0014282145236508995	0.004584443704197202	0.02600766155896069	0.07556212524983344	0.13890323117921385	0.17247251832111926	0.18551798800799468	0.17367171885409727	0.11129247168554297	0.06097601598934044	0.02387574950033311	0.013524317121918721	0.006391572285143238	0.0022651565622918055	0.0005746169220519654	0.0004871752165223185	0.0	0.0	0.0	0.0	0.0	0.0	0.0	0.0	0.0	0.0	0.0	0.0	0.0	0.0	0.0	0.0	0.0	0.0	0.0	0.0	0.0	0.0	0.0	0.0	0.0	0.0	0.0	0.0	0.0
0.3852966415889758	0.2851191815174919	0.18922825697551385	0.0954826830629775	0.03401318036775059	0.008273138543827638	0.0021286877119314823	0.0003290926208269806	8.748031692869105e-05	4.1657293775567164e-05	0.0	0.0	0.0	0.0	0.0	0.0	0.0	0.0	0.0	0.0	0.0	0.0	0.0	0.0	0.0	0.0	0.0	0.0	0.0	0.0	0.0	0.0	0.0	0.0	0.0	0.0	0.0	0.0	0.0	0.0	0.0	0.0	0.0	0.0	0.0	0.0	0.0	0.0	0.0	0.0
0.40630247373969275	0.3871150536872763	0.14512439531501953	0.04084149649376461	0.013670776371765118	0.003745817725759476	0.0014708272048866463	0.00045833142361906824	0.0003083320486164641	0.0002999987500052083	0.0001916658680588831	0.00015833267361385994	0.000312498697922092	0.0	0.0	0.0	0.0	0.0	0.0	0.0	0.0	0.0	0.0	0.0	0.0	0.0	0.0	0.0	0.0	0.0	0.0	0.0	0.0	0.0	0.0	0.0	0.0	0.0	0.0	0.0	0.0	0.0	0.0	0.0	0.0	0.0	0.0	0.0	0.0	0.0
0.9507928100897084	0.04838375980668013	0.0008234301036115065	0.0	0.0	0.0	0.0	0.0	0.0	0.0	0.0	0.0	0.0	0.0	0.0	0.0	0.0	0.0	0.0	0.0	0.0	0.0	0.0	0.0	0.0	0.0	0.0	0.0	0.0	0.0	0.0	0.0	0.0	0.0	0.0	0.0	0.0	0.0	0.0	0.0	0.0	0.0	0.0	0.0	0.0	0.0	0.0	0.0	0.0	0.0
0.05056327176561231	0.07925369093975804	0.09851945942569186	0.11207962851133832	0.1228536326343627	0.1339608104449951	0.15081523436686586	0.13927909543343814	0.08414717947650084	0.024017658205443226	0.003806509380921642	0.0006580180330258417	4.581138204610291e-05	0.0	0.0	0.0	0.0	0.0	0.0	0.0	0.0	0.0	0.0	0.0	0.0	0.0	0.0	0.0	0.0	0.0	0.0	0.0	0.0	0.0	0.0	0.0	0.0	0.0	0.0	0.0	0.0	0.0	0.0	0.0	0.0	0.0	0.0	0.0	0.0	0.0
1.0	0.0	0.0	0.0	0.0	0.0	0.0	0.0	0.0	0.0	0.0	0.0	0.0	0.0	0.0	0.0	0.0	0.0	0.0	0.0	0.0	0.0	0.0	0.0	0.0	0.0	0.0	0.0	0.0	0.0	0.0	0.0	0.0	0.0	0.0	0.0	0.0	0.0	0.0	0.0	0.0	0.0	0.0	0.0	0.0	0.0	0.0	0.0	0.0	0.0
0.22268430844185638	0.6850175611302527	0.09217716302234977	0.00012096740554114144	0.0	0.0	0.0	0.0	0.0	0.0	0.0	0.0	0.0	0.0	0.0	0.0	0.0	0.0	0.0	0.0	0.0	0.0	0.0	0.0	0.0	0.0	0.0	0.0	0.0	0.0	0.0	0.0	0.0	0.0	0.0	0.0	0.0	0.0	0.0	0.0	0.0	0.0	0.0	0.0	0.0	0.0	0.0	0.0	0.0	0.0
0.61299768002699	0.12332510027531457	0.08096164339057599	0.05702052155658943	0.04060161023620407	0.028601893464506912	0.0198842929080466	0.014511285398331452	0.010729354531028077	0.005064788474274123	0.0029697320576952714	0.0017243605496295123	0.0007997034433064405	0.00039985172165322026	0.00017910025032383825	9.163268621219631e-05	6.664195360887004e-05	7.080707570942442e-05	0.0	0.0	0.0	0.0	0.0	0.0	0.0	0.0	0.0	0.0	0.0	0.0	0.0	0.0	0.0	0.0	0.0	0.0	0.0	0.0	0.0	0.0	0.0	0.0	0.0	0.0	0.0	0.0	0.0	0.0	0.0	0.0
0.3059063730494385	0.10890226879726661	0.11348153086522636	0.13261109606450133	0.1265026354715723	0.08985187191399821	0.05333444446759308	0.028346423883830914	0.01698368716014917	0.010021042105043855	0.00610846059292902	0.0033667368070168127	0.002433384028833934	0.0010333548615596158	0.0004541761286693473	0.0003708410591887331	0.00022917144107168898	6.250130211046063e-05	0.0	0.0	0.0	0.0	0.0	0.0	0.0	0.0	0.0	0.0	0.0	0.0	0.0	0.0	0.0	0.0	0.0	0.0	0.0	0.0	0.0	0.0	0.0	0.0	0.0	0.0	0.0	0.0	0.0	0.0	0.0	0.0
0.04018858424497643	0.03553639567737613	0.036127281881847724	0.03927312674509086	0.06483519684416833	0.10372133473703483	0.1589442278324047	0.18085279027284795	0.14816263518602513	0.09767099289688204	0.05479429253860526	0.02473815834918046	0.010411248475971321	0.0027089219655704756	0.0015854059429836424	0.0004494064090347333	0.0	0.0	0.0	0.0	0.0	0.0	0.0	0.0	0.0	0.0	0.0	0.0	0.0	0.0	0.0	0.0	0.0	0.0	0.0	0.0	0.0	0.0	0.0	0.0	0.0	0.0	0.0	0.0	0.0	0.0	0.0	0.0	0.0	0.0
0.7391336952310327	0.2533089475942691	0.007557357174698268	0.0	0.0	0.0	0.0	0.0	0.0	0.0	0.0	0.0	0.0	0.0	0.0	0.0	0.0	0.0	0.0	0.0	0.0	0.0	0.0	0.0	0.0	0.0	0.0	0.0	0.0	0.0	0.0	0.0	0.0	0.0	0.0	0.0	0.0	0.0	0.0	0.0	0.0	0.0	0.0	0.0	0.0	0.0	0.0	0.0	0.0	0.0
0.47995451970812647	0.21762236364242163	0.1383275580581748	0.0916852697164562	0.04658398027521407	0.017808949455236065	0.005343517808949455	0.001820044647319495	0.0008537966881018226	0.0	0.0	0.0	0.0	0.0	0.0	0.0	0.0	0.0	0.0	0.0	0.0	0.0	0.0	0.0	0.0	0.0	0.0	0.0	0.0	0.0	0.0	0.0	0.0	0.0	0.0	0.0	0.0	0.0	0.0	0.0	0.0	0.0	0.0	0.0	0.0	0.0	0.0	0.0	0.0	0.0
0.0009915799034251169	0.06531928456260078	0.3312460159736023	0.36311822715512393	0.17160998412638895	0.049199861678769774	0.011965619674945109	0.003433032942950825	0.0016998512630144863	0.001070739643614517	0.00022081401210727395	7.082713595893693e-05	5.416192749801059e-05	0.0	0.0	0.0	0.0	0.0	0.0	0.0	0.0	0.0	0.0	0.0	0.0	0.0	0.0	0.0	0.0	0.0	0.0	0.0	0.0	0.0	0.0	0.0	0.0	0.0	0.0	0.0	0.0	0.0	0.0	0.0	0.0	0.0	0.0	0.0	0.0	0.0
0.007945866441110172	0.06410026708444619	0.17462572760719836	0.2986845778524077	0.263705265438606	0.13321305505439607	0.04603352513968808	0.009166704861270256	0.0015708398784994937	0.0003875016145900608	0.00011250046875195313	0.000179167413197555	5.416689236205151e-05	9.166704861270256e-05	0.0001291672048633536	0.0	0.0	0.0	0.0	0.0	0.0	0.0	0.0	0.0	0.0	0.0	0.0	0.0	0.0	0.0	0.0	0.0	0.0	0.0	0.0	0.0	0.0	0.0	0.0	0.0	0.0	0.0	0.0	0.0	0.0	0.0	0.0	0.0	0.0	0.0
0.09673171565134411	0.12723098015193376	0.15935542748559212	0.1944177053251824	0.22420438966050346	0.15410483679413933	0.03885020398128123	0.0045380105261841955	0.0005583961529005346	8.33427093881395e-06	0.0	0.0	0.0	0.0	0.0	0.0	0.0	0.0	0.0	0.0	0.0	0.0	0.0	0.0	0.0	0.0	0.0	0.0	0.0	0.0	0.0	0.0	0.0	0.0	0.0	0.0	0.0	0.0	0.0	0.0	0.0	0.0	0.0	0.0	0.0	0.0	0.0	0.0	0.0	0.0
0.0036492857469800806	0.15584988411333175	0.3248946201122665	0.22521544101431	0.11211254946509044	0.0678675604712031	0.04590942947141532	0.02946891865463276	0.01599111188785	0.009008784084620153	0.0044357338726120485	0.002051422888553227	0.0010361141972611632	0.0004743655360954723	0.0005076543456460317	0.0008571868459269061	0.00041611011938199325	0.0002038939584971767	4.993321432583919e-05	0.0	0.0	0.0	0.0	0.0	0.0	0.0	0.0	0.0	0.0	0.0	0.0	0.0	0.0	0.0	0.0	0.0	0.0	0.0	0.0	0.0	0.0	0.0	0.0	0.0	0.0	0.0	0.0	0.0	0.0	0.0
0.011542558503378715	0.274882660364169	0.4766735461535901	0.2000474351719317	0.03193552145401285	0.0032247594953563464	0.0002246929196764422	6.241469991012284e-05	6.657567990413102e-05	5.409273992210645e-05	6.241469991012284e-05	6.241469991012284e-05	2.912685995805732e-05	4.9931759928098266e-05	0.00012482939982024567	0.00012066841982623747	0.0002538197796344995	0.0002579807596285077	0.00020804899970040943	0.00011650743983222929	0.0	0.0	0.0	0.0	0.0	0.0	0.0	0.0	0.0	0.0	0.0	0.0	0.0	0.0	0.0	0.0	0.0	0.0	0.0	0.0	0.0	0.0	0.0	0.0	0.0	0.0	0.0	0.0	0.0	0.0
0.09108665142447829	0.15851875913594282	0.1410652040829075	0.11985107632338426	0.10298055579848661	0.09084094401619171	0.07045139366074886	0.056845866493422124	0.04168280422949905	0.030759235891605553	0.03036776985128455	0.01986481928011894	0.013259870982787988	0.013884550834364054	0.010323875680380472	0.00529728514136505	0.0020197981867626177	0.0007995902100173661	9.994877625217076e-05	0.0	0.0	0.0	0.0	0.0	0.0	0.0	0.0	0.0	0.0	0.0	0.0	0.0	0.0	0.0	0.0	0.0	0.0	0.0	0.0	0.0	0.0	0.0	0.0	0.0	0.0	0.0	0.0	0.0	0.0	0.0
0.9995583314930478	0.0004416685069521123	0.0	0.0	0.0	0.0	0.0	0.0	0.0	0.0	0.0	0.0	0.0	0.0	0.0	0.0	0.0	0.0	0.0	0.0	0.0	0.0	0.0	0.0	0.0	0.0	0.0	0.0	0.0	0.0	0.0	0.0	0.0	0.0	0.0	0.0	0.0	0.0	0.0	0.0	0.0	0.0	0.0	0.0	0.0	0.0	0.0	0.0	0.0	0.0
0.929583098943684	0.03081859282871846	0.015788486780423775	0.00912557034814676	0.005917036481446757	0.0038960768381357167	0.002379315373877534	0.001295914327978832	0.0007583807321290914	0.00025834948017584435	0.00012500781298831177	1.666770839844157e-05	3.333541679688314e-05	4.166927099610392e-06	0.0	0.0	0.0	0.0	0.0	0.0	0.0	0.0	0.0	0.0	0.0	0.0	0.0	0.0	0.0	0.0	0.0	0.0	0.0	0.0	0.0	0.0	0.0	0.0	0.0	0.0	0.0	0.0	0.0	0.0	0.0	0.0	0.0	0.0	0.0	0.0
0.2407191221106701	0.42019112104332745	0.27417364330742805	0.05789500016677229	0.006741769787532104	0.00027934358427003766	0.0	0.0	0.0	0.0	0.0	0.0	0.0	0.0	0.0	0.0	0.0	0.0	0.0	0.0	0.0	0.0	0.0	0.0	0.0	0.0	0.0	0.0	0.0	0.0	0.0	0.0	0.0	0.0	0.0	0.0	0.0	0.0	0.0	0.0	0.0	0.0	0.0	0.0	0.0	0.0	0.0	0.0	0.0	0.0
1.0	0.0	0.0	0.0	0.0	0.0	0.0	0.0	0.0	0.0	0.0	0.0	0.0	0.0	0.0	0.0	0.0	0.0	0.0	0.0	0.0	0.0	0.0	0.0	0.0	0.0	0.0	0.0	0.0	0.0	0.0	0.0	0.0	0.0	0.0	0.0	0.0	0.0	0.0	0.0	0.0	0.0	0.0	0.0	0.0	0.0	0.0	0.0	0.0	0.0
0.10888235441118894	0.5873158013111531	0.267703482802569	0.03375344656676135	0.001828450523544945	0.0002540671570301632	6.664056577840346e-05	5.414545969495281e-05	2.4990212166901296e-05	6.247553041725324e-05	4.165035361150216e-05	1.2495106083450648e-05	0.0	0.0	0.0	0.0	0.0	0.0	0.0	0.0	0.0	0.0	0.0	0.0	0.0	0.0	0.0	0.0	0.0	0.0	0.0	0.0	0.0	0.0	0.0	0.0	0.0	0.0	0.0	0.0	0.0	0.0	0.0	0.0	0.0	0.0	0.0	0.0	0.0	0.0
0.2555770368580262	0.07438271347738769	0.0702035816368197	0.07562020316497363	0.07381188490095916	0.06776610194915042	0.056212031566403614	0.04743710469079424	0.04089965916950692	0.03687052607894934	0.033953883717635684	0.029974750210414913	0.028887259272839392	0.023241472987725102	0.020224831459737837	0.017916517362355312	0.014866542778810176	0.011558237014691544	0.007454104549128758	0.005320788993425055	0.0030749743752135398	0.0021708152432063066	0.0011416571528570596	0.0008208264931125574	0.00044582961808651596	0.00015416538195515037	1.2499895834201382e-05	0.0	0.0	0.0	0.0	0.0	0.0	0.0	0.0	0.0	0.0	0.0	0.0	0.0	0.0	0.0	0.0	0.0	0.0	0.0	0.0	0.0	0.0	0.0
0.00037492345312831963	0.00040408416614941115	0.0002457831526063429	0.00024161733646047264	0.000324933659377877	0.0002957729463567855	0.0003874209015659303	0.00032909947552374724	0.0005457219151089985	0.0006831938479227158	0.000649867318755754	0.0017079846198067895	0.0028327549791917483	0.010239576086548996	0.019591833334027635	0.049673191723356484	0.0880820165882799	0.10320392919778879	0.12478702264954239	0.12936942040999963	0.12892367808239152	0.09663860295189731	0.06791530062612217	0.04920662031501902	0.042516319584751446	0.035076171948227236	0.023641006627813488	0.008206657807364329	0.011147724006348704	0.0027577702885660843	0.0	0.0	0.0	0.0	0.0	0.0	0.0	0.0	0.0	0.0	0.0	0.0	0.0	0.0	0.0	0.0	0.0	0.0	0.0	0.0
0.7992180245751808	0.20037807970486465	0.0004038957199545305	0.0	0.0	0.0	0.0	0.0	0.0	0.0	0.0	0.0	0.0	0.0	0.0	0.0	0.0	0.0	0.0	0.0	0.0	0.0	0.0	0.0	0.0	0.0	0.0	0.0	0.0	0.0	0.0	0.0	0.0	0.0	0.0	0.0	0.0	0.0	0.0	0.0	0.0	0.0	0.0	0.0	0.0	0.0	0.0	0.0	0.0	0.0
0.01942900475829368	0.05061207823268139	0.08700344163798635	0.1382780143498804	0.20429413088224266	0.2234481379321839	0.15450704577461855	0.0705494120882326	0.02845809618253181	0.012583228473096057	0.0060291164240298	0.0024749793751718736	0.0013583220139832168	0.00039166340280497665	0.00038333013891550906	0.00019999833334722212	0.0	0.0	0.0	0.0	0.0	0.0	0.0	0.0	0.0	0.0	0.0	0.0	0.0	0.0	0.0	0.0	0.0	0.0	0.0	0.0	0.0	0.0	0.0	0.0	0.0	0.0	0.0	0.0	0.0	0.0	0.0	0.0	0.0	0.0
1.0	0.0	0.0	0.0	0.0	0.0	0.0	0.0	0.0	0.0	0.0	0.0	0.0	0.0	0.0	0.0	0.0	0.0	0.0	0.0	0.0	0.0	0.0	0.0	0.0	0.0	0.0	0.0	0.0	0.0	0.0	0.0	0.0	0.0	0.0	0.0	0.0	0.0	0.0	0.0	0.0	0.0	0.0	0.0	0.0	0.0	0.0	0.0	0.0	0.0
0.7110997190894163	0.142760092358732	0.08957463302408163	0.035976560220727365	0.013999683246226045	0.004826327239990998	0.001392049480273742	0.00037093534055198513	0.0	0.0	0.0	0.0	0.0	0.0	0.0	0.0	0.0	0.0	0.0	0.0	0.0	0.0	0.0	0.0	0.0	0.0	0.0	0.0	0.0	0.0	0.0	0.0	0.0	0.0	0.0	0.0	0.0	0.0	0.0	0.0	0.0	0.0	0.0	0.0	0.0	0.0	0.0	0.0	0.0	0.0
0.7583957477651607	0.20975831243595405	0.02792611908590281	0.0035990702401879513	0.0003207504727945281	0.0	0.0	0.0	0.0	0.0	0.0	0.0	0.0	0.0	0.0	0.0	0.0	0.0	0.0	0.0	0.0	0.0	0.0	0.0	0.0	0.0	0.0	0.0	0.0	0.0	0.0	0.0	0.0	0.0	0.0	0.0	0.0	0.0	0.0	0.0	0.0	0.0	0.0	0.0	0.0	0.0	0.0	0.0	0.0	0.0
0.0034776596808049846	0.003340219238330057	0.0035526271948822176	0.0033152300669709793	0.0040399160363842335	0.004381434711624962	0.0038608269749775097	0.006288941458701229	0.007213540798987106	0.007888248425682205	0.010162263019358278	0.01607636690767334	0.025988738213440842	0.037054776263619096	0.06796638123479826	0.07932395961749908	0.09153533468830173	0.11182654183187285	0.11374654316462866	0.10939426248625596	0.09708709559191017	0.07568803518475327	0.05455552593875987	0.027725485622896746	0.01894179189018092	0.00848798853830007	0.004148202445606904	0.0023739712791123846	0.0005580914936860694	0.0	0.0	0.0	0.0	0.0	0.0	0.0	0.0	0.0	0.0	0.0	0.0	0.0	0.0	0.0	0.0	0.0	0.0	0.0	0.0	0.0
0.9570219050987082	0.04297809490129184	0.0	0.0	0.0	0.0	0.0	0.0	0.0	0.0	0.0	0.0	0.0	0.0	0.0	0.0	0.0	0.0	0.0	0.0	0.0	0.0	0.0	0.0	0.0	0.0	0.0	0.0	0.0	0.0	0.0	0.0	0.0	0.0	0.0	0.0	0.0	0.0	0.0	0.0	0.0	0.0	0.0	0.0	0.0	0.0	0.0	0.0	0.0	0.0
1.0	0.0	0.0	0.0	0.0	0.0	0.0	0.0	0.0	0.0	0.0	0.0	0.0	0.0	0.0	0.0	0.0	0.0	0.0	0.0	0.0	0.0	0.0	0.0	0.0	0.0	0.0	0.0	0.0	0.0	0.0	0.0	0.0	0.0	0.0	0.0	0.0	0.0	0.0	0.0	0.0	0.0	0.0	0.0	0.0	0.0	0.0	0.0	0.0	0.0
0.00010416276056314555	5.416463549283569e-05	8.749671887304226e-05	7.49971876054648e-05	6.666416676041315e-05	5.416463549283569e-05	0.00017915994816861035	0.0004583161464778404	0.0009249653138007325	0.0018082655233762068	0.006778912457449512	0.017045194138553137	0.03481536109062577	0.06482673566407926	0.09436729455978735	0.11410822094171469	0.13117424763238045	0.13330333445829115	0.12258290314113221	0.09477144607077234	0.06822660816886034	0.04863567616214392	0.030332195875987983	0.01678270398193401	0.009957959909836715	0.005383131465903362	0.0020957547425304885	0.0008916332304205259	0.00010832927098567137	0.0	0.0	0.0	0.0	0.0	0.0	0.0	0.0	0.0	0.0	0.0	0.0	0.0	0.0	0.0	0.0	0.0	0.0	0.0	0.0	0.0
0.8508070391633604	0.10737763271287558	0.025220754457762104	0.011444677121886435	0.004029991798467104	0.0011199047456484	0.0	0.0	0.0	0.0	0.0	0.0	0.0	0.0	0.0	0.0	0.0	0.0	0.0	0.0	0.0	0.0	0.0	0.0	0.0	0.0	0.0	0.0	0.0	0.0	0.0	0.0	0.0	0.0	0.0	0.0	0.0	0.0	0.0	0.0	0.0	0.0	0.0	0.0	0.0	0.0	0.0	0.0	0.0	0.0
1.0	0.0	0.0	0.0	0.0	0.0	0.0	0.0	0.0	0.0	0.0	0.0	0.0	0.0	0.0	0.0	0.0	0.0	0.0	0.0	0.0	0.0	0.0	0.0	0.0	0.0	0.0	0.0	0.0	0.0	0.0	0.0	0.0	0.0	0.0	0.0	0.0	0.0	0.0	0.0	0.0	0.0	0.0	0.0	0.0	0.0	0.0	0.0	0.0	0.0
0.0003165321405069512	0.0001207820009829156	0.0001999150361096534	0.00016659586342471116	8.329793171235558e-05	0.0011953253200723025	0.00037067579611998233	0.0005039524868597513	0.0004831280039316624	0.0017325969796169961	0.0024656187786857254	0.0016742884274183471	0.0030611989904290675	0.01249052486026772	0.028987680235899742	0.06040349518121465	0.09104463936160465	0.10661718769522953	0.12723342579403754	0.12036551132435382	0.12182739002590566	0.11010737103397723	0.08420587916802026	0.06022023973144747	0.033877268827415014	0.016942799310293126	0.007455164888255825	0.0035151727182614056	0.000887122972736587	0.00022490441562336008	0.0002957076575788623	0.0009079474556646759	1.6659586342471115e-05	0.0	0.0	0.0	0.0	0.0	0.0	0.0	0.0	0.0	0.0	0.0	0.0	0.0	0.0	0.0	0.0	0.0
8.329307501374335e-06	4.164653750687168e-06	4.164653750687168e-06	4.164653750687168e-06	4.164653750687168e-06	2.4987922504123007e-05	6.246980626030752e-05	6.246980626030752e-05	6.663446001099468e-05	0.00021239734128504557	0.0005455696413400189	0.0020448449915873995	0.005339086108380949	0.013797497876026587	0.028165553315897315	0.05150010828099752	0.07562594745872828	0.10315014409701978	0.12702610404970932	0.13205284112678872	0.1268386946309284	0.10790617868030453	0.08190624531476454	0.05749720968198704	0.03737776741241733	0.02224758033617085	0.013106165353412517	0.0074963767512369025	0.0034649919205717236	0.001565909810258375	0.0005497342950907062	0.0001832447650302354	4.581119125755885e-05	4.9975845008246015e-05	1.665861500274867e-05	1.665861500274867e-05	1.2493961252061504e-05	8.329307501374335e-06	8.329307501374335e-06	0.0	0.0	0.0	0.0	0.0	0.0	0.0	0.0	0.0	0.0	0.0
0.2573600426283012	0.46100176507809637	0.22371948579611683	0.048027608485696205	0.006061211576248044	0.0021397408998567956	0.0005411796050221468	0.00036633696339960704	0.0003746628034768708	0.00029556732274286477	0.00011239884104306125	0.0	0.0	0.0	0.0	0.0	0.0	0.0	0.0	0.0	0.0	0.0	0.0	0.0	0.0	0.0	0.0	0.0	0.0	0.0	0.0	0.0	0.0	0.0	0.0	0.0	0.0	0.0	0.0	0.0	0.0	0.0	0.0	0.0	0.0	0.0	0.0	0.0	0.0	0.0
0.025461439106703888	0.38728802966543063	0.443235698512562	0.1277780092496146	0.014603558185075622	0.0011332861130786218	7.083038206741386e-05	2.0832465313945252e-05	2.4998958376734303e-05	3.3331944502312404e-05	3.7498437565101454e-05	2.4998958376734303e-05	4.1664930627890504e-05	8.332986125578101e-05	2.0832465313945252e-05	3.3331944502312404e-05	6.249739594183576e-05	4.5831423690679555e-05	0.0	0.0	0.0	0.0	0.0	0.0	0.0	0.0	0.0	0.0	0.0	0.0	0.0	0.0	0.0	0.0	0.0	0.0	0.0	0.0	0.0	0.0	0.0	0.0	0.0	0.0	0.0	0.0	0.0	0.0	0.0	0.0
0.94742542007181	0.024850256999808397	0.010996426161497513	0.006960237922675131	0.004073676055282033	0.0031031581402710786	0.0012704204466881597	0.0004040353551762344	0.00043319254575596266	0.0003998700422362732	8.330625879922358e-05	0.0	0.0	0.0	0.0	0.0	0.0	0.0	0.0	0.0	0.0	0.0	0.0	0.0	0.0	0.0	0.0	0.0	0.0	0.0	0.0	0.0	0.0	0.0	0.0	0.0	0.0	0.0	0.0	0.0	0.0	0.0	0.0	0.0	0.0	0.0	0.0	0.0	0.0	0.0
0.27793385742749244	0.18926579577000993	0.12927980125549174	0.1057622568839462	0.09375338674314106	0.07204905254558035	0.051716088801447235	0.034846981734512686	0.02377181062582845	0.01012479887956116	0.0050269688961509925	0.002942819270881095	0.0012546580744124782	0.0008336598501079589	0.0007211157703433845	0.0003376322392937234	0.0003751469325485815	4.168299250539795e-06	0.0	0.0	0.0	0.0	0.0	0.0	0.0	0.0	0.0	0.0	0.0	0.0	0.0	0.0	0.0	0.0	0.0	0.0	0.0	0.0	0.0	0.0	0.0	0.0	0.0	0.0	0.0	0.0	0.0	0.0	0.0	0.0
0.8577909040164624	0.1415884229907274	0.0006206729928101907	0.0	0.0	0.0	0.0	0.0	0.0	0.0	0.0	0.0	0.0	0.0	0.0	0.0	0.0	0.0	0.0	0.0	0.0	0.0	0.0	0.0	0.0	0.0	0.0	0.0	0.0	0.0	0.0	0.0	0.0	0.0	0.0	0.0	0.0	0.0	0.0	0.0	0.0	0.0	0.0	0.0	0.0	0.0	0.0	0.0	0.0	0.0
0.9290183459122376	0.03958087895527793	0.014332874026401128	0.006577386279905252	0.004570867174263271	0.002651769025506105	0.0016068804455971059	0.0008367434444689593	0.00044126768713288403	0.00029972899503365706	8.325805417601585e-05	0.0	0.0	0.0	0.0	0.0	0.0	0.0	0.0	0.0	0.0	0.0	0.0	0.0	0.0	0.0	0.0	0.0	0.0	0.0	0.0	0.0	0.0	0.0	0.0	0.0	0.0	0.0	0.0	0.0	0.0	0.0	0.0	0.0	0.0	0.0	0.0	0.0	0.0	0.0
0.6688998604253901	0.21852800866612504	0.07997416828114909	0.023031893839968336	0.007391204716371893	0.0019582109451492615	0.00021665312584630126	0.0	0.0	0.0	0.0	0.0	0.0	0.0	0.0	0.0	0.0	0.0	0.0	0.0	0.0	0.0	0.0	0.0	0.0	0.0	0.0	0.0	0.0	0.0	0.0	0.0	0.0	0.0	0.0	0.0	0.0	0.0	0.0	0.0	0.0	0.0	0.0	0.0	0.0	0.0	0.0	0.0	0.0	0.0
0.6160253338611221	0.24613846121794203	0.0980312089835205	0.030333965290943562	0.007612658597054105	0.0015416987853913624	0.00030000625013021105	1.6667013896122837e-05	0.0	0.0	0.0	0.0	0.0	0.0	0.0	0.0	0.0	0.0	0.0	0.0	0.0	0.0	0.0	0.0	0.0	0.0	0.0	0.0	0.0	0.0	0.0	0.0	0.0	0.0	0.0	0.0	0.0	0.0	0.0	0.0	0.0	0.0	0.0	0.0	0.0	0.0	0.0	0.0	0.0	0.0
0.0003163661188537556	0.04476580581780642	0.29503638210366817	0.401655926869474	0.19842399720265746	0.050868341742011755	0.007626088549211582	0.0008242169938558369	0.00011655593852506785	1.2488136270542984e-05	8.325424180361989e-06	4.162712090180994e-06	1.2488136270542984e-05	2.9138984631266963e-05	1.2488136270542984e-05	2.0813560450904973e-05	2.9138984631266963e-05	4.1627120901809946e-05	2.9138984631266963e-05	6.660339344289591e-05	2.4976272541085968e-05	4.1627120901809946e-05	4.162712090180994e-06	1.2488136270542984e-05	1.6650848360723978e-05	0.0	0.0	0.0	0.0	0.0	0.0	0.0	0.0	0.0	0.0	0.0	0.0	0.0	0.0	0.0	0.0	0.0	0.0	0.0	0.0	0.0	0.0	0.0	0.0	0.0
3.328756293429867e-05	2.080472683393667e-05	3.328756293429867e-05	4.160945366787334e-05	0.00019140348687221736	0.0034078142553988265	0.008263637498439646	0.01743852203220572	0.026463612532767446	0.033079515665959305	0.04302001414721425	0.04825448341863271	0.061407231723047476	0.06848916073731952	0.07909541047726043	0.08530354096450714	0.09206507718553655	0.09256855157491782	0.08185827820080722	0.07167228394291184	0.06227686930470603	0.046465276910914156	0.031386010901676864	0.019876836017143094	0.01245370948279449	0.00914575791619856	0.0036782757042400035	0.0015187450588773769	0.0004909915532809054	0.0	0.0	0.0	0.0	0.0	0.0	0.0	0.0	0.0	0.0	0.0	0.0	0.0	0.0	0.0	0.0	0.0	0.0	0.0	0.0	0.0
0.999175058433361	0.0008249415666390297	0.0	0.0	0.0	0.0	0.0	0.0	0.0	0.0	0.0	0.0	0.0	0.0	0.0	0.0	0.0	0.0	0.0	0.0	0.0	0.0	0.0	0.0	0.0	0.0	0.0	0.0	0.0	0.0	0.0	0.0	0.0	0.0	0.0	0.0	0.0	0.0	0.0	0.0	0.0	0.0	0.0	0.0	0.0	0.0	0.0	0.0	0.0	0.0
0.9642287195256607	0.025291982816451872	0.007741763438709651	0.0016416871877565136	0.000666675000104168	0.0002750034375429693	0.00015416859377408884	0.0	0.0	0.0	0.0	0.0	0.0	0.0	0.0	0.0	0.0	0.0	0.0	0.0	0.0	0.0	0.0	0.0	0.0	0.0	0.0	0.0	0.0	0.0	0.0	0.0	0.0	0.0	0.0	0.0	0.0	0.0	0.0	0.0	0.0	0.0	0.0	0.0	0.0	0.0	0.0	0.0	0.0	0.0
0.8922794883546519	0.06927628015499354	0.0252656139327528	0.009907920503312361	0.0029248781300779134	0.0003249864588975459	2.0832465313945252e-05	0.0	0.0	0.0	0.0	0.0	0.0	0.0	0.0	0.0	0.0	0.0	0.0	0.0	0.0	0.0	0.0	0.0	0.0	0.0	0.0	0.0	0.0	0.0	0.0	0.0	0.0	0.0	0.0	0.0	0.0	0.0	0.0	0.0	0.0	0.0	0.0	0.0	0.0	0.0	0.0	0.0	0.0	0.0
2.9158526577996977e-05	0.0003582333265296771	0.013433749744862892	0.08546364140010913	0.18424856394256603	0.19675340634072988	0.12699371425477055	0.07314208116900699	0.04148841781669284	0.02991248276522804	0.023780861176254962	0.021635626720873755	0.01883224266558919	0.018923883749120036	0.01979447404266309	0.020140210857802196	0.022006356558794002	0.021356537966484356	0.020410968604597884	0.017445129901235906	0.014021085780219688	0.010971937000920577	0.007531230864716933	0.005169390211899178	0.0032324309463608075	0.0013454577263847176	0.0008872523087304794	0.0004373778986699546	0.00011246860251513119	3.332403037485369e-05	7.081356454656408e-05	3.74895341717104e-05	0.0	0.0	0.0	0.0	0.0	0.0	0.0	0.0	0.0	0.0	0.0	0.0	0.0	0.0	0.0	0.0	0.0	0.0
0.5521773669386871	0.2905322452516791	0.1197371271755615	0.02910377699140608	0.006355167184227631	0.0019498808406152957	0.00014443561782335524	0.0	0.0	0.0	0.0	0.0	0.0	0.0	0.0	0.0	0.0	0.0	0.0	0.0	0.0	0.0	0.0	0.0	0.0	0.0	0.0	0.0	0.0	0.0	0.0	0.0	0.0	0.0	0.0	0.0	0.0	0.0	0.0	0.0	0.0	0.0	0.0	0.0	0.0	0.0	0.0	0.0	0.0	0.0
0.06958553560495308	0.17175427855039505	0.1377382930780989	0.12395196861216279	0.11371426905407488	0.10516341584302749	0.07974409916157489	0.05845234971448564	0.041642196982002805	0.026585531439900372	0.01919256288188327	0.013032449925653809	0.008542523105629902	0.006493317172928823	0.006880667074841832	0.005218811044053763	0.002861391210905774	0.002719779418808545	0.0028114105784008696	0.0015410695022345508	0.000566447168388916	0.0005289616940102377	0.0004414955871266551	0.0003831848492042667	0.00023740800439829565	0.00021658274085458552	0.0	0.0	0.0	0.0	0.0	0.0	0.0	0.0	0.0	0.0	0.0	0.0	0.0	0.0	0.0	0.0	0.0	0.0	0.0	0.0	0.0	0.0	0.0	0.0
1.0	0.0	0.0	0.0	0.0	0.0	0.0	0.0	0.0	0.0	0.0	0.0	0.0	0.0	0.0	0.0	0.0	0.0	0.0	0.0	0.0	0.0	0.0	0.0	0.0	0.0	0.0	0.0	0.0	0.0	0.0	0.0	0.0	0.0	0.0	0.0	0.0	0.0	0.0	0.0	0.0	0.0	0.0	0.0	0.0	0.0	0.0	0.0	0.0	0.0
0.007615848614223179	0.24302954467036098	0.4824922781447593	0.2243474356789205	0.03841181287959726	0.003911852372262015	0.00019122763987678288	0.0	0.0	0.0	0.0	0.0	0.0	0.0	0.0	0.0	0.0	0.0	0.0	0.0	0.0	0.0	0.0	0.0	0.0	0.0	0.0	0.0	0.0	0.0	0.0	0.0	0.0	0.0	0.0	0.0	0.0	0.0	0.0	0.0	0.0	0.0	0.0	0.0	0.0	0.0	0.0	0.0	0.0	0.0
0.9740603648203586	0.01926527961094711	0.0035099698966994624	0.00029978390576792564	0.00020401960253650493	0.00024149259075749563	0.00018320127574706567	0.00015405561824185067	0.00015405561824185067	0.00018320127574706567	0.0001790376103891778	0.00022483792932594422	0.0002748019136205985	0.00017487394503128994	0.00012490996073663568	0.0001415646221681871	0.00011658263002085996	0.0001415646221681871	0.00017071027967340208	0.00019569227182072922	0.0	0.0	0.0	0.0	0.0	0.0	0.0	0.0	0.0	0.0	0.0	0.0	0.0	0.0	0.0	0.0	0.0	0.0	0.0	0.0	0.0	0.0	0.0	0.0	0.0	0.0	0.0	0.0	0.0	0.0
1.0	0.0	0.0	0.0	0.0	0.0	0.0	0.0	0.0	0.0	0.0	0.0	0.0	0.0	0.0	0.0	0.0	0.0	0.0	0.0	0.0	0.0	0.0	0.0	0.0	0.0	0.0	0.0	0.0	0.0	0.0	0.0	0.0	0.0	0.0	0.0	0.0	0.0	0.0	0.0	0.0	0.0	0.0	0.0	0.0	0.0	0.0	0.0	0.0	0.0
4.16479251003715e-05	0.0007205091042364269	0.026192380095623635	0.16789944524963765	0.3328793709497393	0.28242707448314924	0.13289852899528545	0.04149799257001016	0.010020490779149382	0.0021531977276892066	0.0006871907641561297	0.0003415129858230463	0.00041231445849367786	0.000445632798573975	0.0004747863461442351	0.000333183400802972	0.00019574524797174605	9.99550202408916e-05	7.913105769070585e-05	6.247188765055724e-05	3.748313259033435e-05	3.33183400802972e-05	2.082396255018575e-05	2.915354757026005e-05	1.66591700401486e-05	0.0	0.0	0.0	0.0	0.0	0.0	0.0	0.0	0.0	0.0	0.0	0.0	0.0	0.0	0.0	0.0	0.0	0.0	0.0	0.0	0.0	0.0	0.0	0.0	0.0
8.738421591391407e-05	4.577268452633594e-05	2.4966918832546877e-05	0.0005950448988423672	0.006932481129170515	0.027987916011285047	0.06703617706538836	0.10936758794597158	0.13852062683610883	0.15158664769180835	0.14355146098086702	0.11471050857613661	0.08430080143809453	0.061264657661931274	0.03809951813846653	0.02560773641591558	0.013881606870896063	0.007015704191945672	0.0044940453898584375	0.0028462287469103436	0.0010569328972444844	0.0006533010427849765	0.0003037641791293203	2.912807197130469e-05	0.0	0.0	0.0	0.0	0.0	0.0	0.0	0.0	0.0	0.0	0.0	0.0	0.0	0.0	0.0	0.0	0.0	0.0	0.0	0.0	0.0	0.0	0.0	0.0	0.0	0.0
0.9669332045737405	0.03009061733842267	0.0027805412065384344	0.00019563688129836288	0.0	0.0	0.0	0.0	0.0	0.0	0.0	0.0	0.0	0.0	0.0	0.0	0.0	0.0	0.0	0.0	0.0	0.0	0.0	0.0	0.0	0.0	0.0	0.0	0.0	0.0	0.0	0.0	0.0	0.0	0.0	0.0	0.0	0.0	0.0	0.0	0.0	0.0	0.0	0.0	0.0	0.0	0.0	0.0	0.0	0.0
0.2313057535821872	0.1414708737661818	0.13100034582324682	0.13226280900140414	0.15083310070122954	0.13667934685238348	0.05930660355739624	0.012612132146145738	0.002724920523151408	0.0010541359210356365	0.0002541592536884341	0.0003208239759673676	0.00011249671884570033	6.249817713650018e-05	0.0	0.0	0.0	0.0	0.0	0.0	0.0	0.0	0.0	0.0	0.0	0.0	0.0	0.0	0.0	0.0	0.0	0.0	0.0	0.0	0.0	0.0	0.0	0.0	0.0	0.0	0.0	0.0	0.0	0.0	0.0	0.0	0.0	0.0	0.0	0.0
0.36879681062236236	0.42090360139451866	0.1634722847753924	0.038174114664131176	0.007660678243173364	0.0009925103004220254	0.0	0.0	0.0	0.0	0.0	0.0	0.0	0.0	0.0	0.0	0.0	0.0	0.0	0.0	0.0	0.0	0.0	0.0	0.0	0.0	0.0	0.0	0.0	0.0	0.0	0.0	0.0	0.0	0.0	0.0	0.0	0.0	0.0	0.0	0.0	0.0	0.0	0.0	0.0	0.0	0.0	0.0	0.0	0.0
0.8164872341843877	0.14914839010732617	0.021373575094993668	0.006953703086460903	0.0033956069595360307	0.0011665888940737283	0.0011540897273515098	0.00032081194587027534	0.0	0.0	0.0	0.0	0.0	0.0	0.0	0.0	0.0	0.0	0.0	0.0	0.0	0.0	0.0	0.0	0.0	0.0	0.0	0.0	0.0	0.0	0.0	0.0	0.0	0.0	0.0	0.0	0.0	0.0	0.0	0.0	0.0	0.0	0.0	0.0	0.0	0.0	0.0	0.0	0.0	0.0
0.9996288124919194	0.0003711875080806269	0.0	0.0	0.0	0.0	0.0	0.0	0.0	0.0	0.0	0.0	0.0	0.0	0.0	0.0	0.0	0.0	0.0	0.0	0.0	0.0	0.0	0.0	0.0	0.0	0.0	0.0	0.0	0.0	0.0	0.0	0.0	0.0	0.0	0.0	0.0	0.0	0.0	0.0	0.0	0.0	0.0	0.0	0.0	0.0	0.0	0.0	0.0	0.0
0.06815494529285393	0.21598914183889287	0.2858136126700751	0.23193914766766033	0.12604293303578865	0.04979432777657502	0.015766815994137925	0.0039469082552000935	0.0015987476476759872	0.0007327593385181608	0.00022066048262194614	0.0	0.0	0.0	0.0	0.0	0.0	0.0	0.0	0.0	0.0	0.0	0.0	0.0	0.0	0.0	0.0	0.0	0.0	0.0	0.0	0.0	0.0	0.0	0.0	0.0	0.0	0.0	0.0	0.0	0.0	0.0	0.0	0.0	0.0	0.0	0.0	0.0	0.0	0.0
0.1145111632344425	0.5057888838432023	0.26858421274096045	0.08499389657083102	0.018397776935286988	0.0062700756991863485	0.000595761345504085	0.0008582296305863042	0.0	0.0	0.0	0.0	0.0	0.0	0.0	0.0	0.0	0.0	0.0	0.0	0.0	0.0	0.0	0.0	0.0	0.0	0.0	0.0	0.0	0.0	0.0	0.0	0.0	0.0	0.0	0.0	0.0	0.0	0.0	0.0	0.0	0.0	0.0	0.0	0.0	0.0	0.0	0.0	0.0	0.0
0.034167947964715346	0.31657853836185523	0.3864478251267756	0.18023592551387344	0.06545662128996504	0.01514640132338296	0.0018250684400665026	0.0001416719793658929	0.0	0.0	0.0	0.0	0.0	0.0	0.0	0.0	0.0	0.0	0.0	0.0	0.0	0.0	0.0	0.0	0.0	0.0	0.0	0.0	0.0	0.0	0.0	0.0	0.0	0.0	0.0	0.0	0.0	0.0	0.0	0.0	0.0	0.0	0.0	0.0	0.0	0.0	0.0	0.0	0.0	0.0
0.9728297989305169	0.02450065801529261	0.0004123007213180296	0.0006330273701044496	0.000570557563844142	0.00027903180129604027	7.079911376168185e-05	3.331723000549734e-05	3.748188375618451e-05	4.9975845008246015e-05	3.748188375618451e-05	4.581119125755885e-05	1.665861500274867e-05	1.2493961252061504e-05	1.2493961252061504e-05	3.331723000549734e-05	4.581119125755885e-05	4.9975845008246015e-05	9.995169001649203e-05	4.9975845008246015e-05	5.414049875893318e-05	6.246980626030752e-05	5.414049875893318e-05	8.329307501374335e-06	0.0	0.0	0.0	0.0	0.0	0.0	0.0	0.0	0.0	0.0	0.0	0.0	0.0	0.0	0.0	0.0	0.0	0.0	0.0	0.0	0.0	0.0	0.0	0.0	0.0	0.0
0.9790669209056013	0.020933079094398694	0.0	0.0	0.0	0.0	0.0	0.0	0.0	0.0	0.0	0.0	0.0	0.0	0.0	0.0	0.0	0.0	0.0	0.0	0.0	0.0	0.0	0.0	0.0	0.0	0.0	0.0	0.0	0.0	0.0	0.0	0.0	0.0	0.0	0.0	0.0	0.0	0.0	0.0	0.0	0.0	0.0	0.0	0.0	0.0	0.0	0.0	0.0	0.0
1.0	0.0	0.0	0.0	0.0	0.0	0.0	0.0	0.0	0.0	0.0	0.0	0.0	0.0	0.0	0.0	0.0	0.0	0.0	0.0	0.0	0.0	0.0	0.0	0.0	0.0	0.0	0.0	0.0	0.0	0.0	0.0	0.0	0.0	0.0	0.0	0.0	0.0	0.0	0.0	0.0	0.0	0.0	0.0	0.0	0.0	0.0	0.0	0.0	0.0
0.0043737061119418835	0.08339616196875091	0.16049835257069783	0.13932128412011446	0.10629355482336475	0.08126762499427252	0.0664428439919857	0.05883676079159915	0.052796880922727024	0.046053042641551876	0.04122946961523882	0.03643088919527973	0.03034935498248435	0.02745854351421038	0.02196433555073291	0.014124988024376122	0.010626023134822615	0.0073811497432009696	0.004523661750065606	0.0028033373460351315	0.001841122001407917	0.0009913733853734936	0.0004665286519404676	0.0003415656201706995	0.00018327911326232655	4.165434392325604e-06	0.0	0.0	0.0	0.0	0.0	0.0	0.0	0.0	0.0	0.0	0.0	0.0	0.0	0.0	0.0	0.0	0.0	0.0	0.0	0.0	0.0	0.0	0.0	0.0
0.1906118538881253	0.5158065725352993	0.2147736265567079	0.060335707443042196	0.01521512766046066	0.002878087383897705	0.00037902453246699155	0.0	0.0	0.0	0.0	0.0	0.0	0.0	0.0	0.0	0.0	0.0	0.0	0.0	0.0	0.0	0.0	0.0	0.0	0.0	0.0	0.0	0.0	0.0	0.0	0.0	0.0	0.0	0.0	0.0	0.0	0.0	0.0	0.0	0.0	0.0	0.0	0.0	0.0	0.0	0.0	0.0	0.0	0.0
0.7297257882390197	0.10988887361092013	0.054163177039713	0.034329595786614	0.025021146097659555	0.015846031408725942	0.010616799376658876	0.007070921719854831	0.004425055313191415	0.002370862969120447	0.0021500268753359415	0.002441697187881515	0.0009541785938990904	0.0005375067188339854	0.0003166706250494798	0.0001416684375221357	0.0	0.0	0.0	0.0	0.0	0.0	0.0	0.0	0.0	0.0	0.0	0.0	0.0	0.0	0.0	0.0	0.0	0.0	0.0	0.0	0.0	0.0	0.0	0.0	0.0	0.0	0.0	0.0	0.0	0.0	0.0	0.0	0.0	0.0
0.0824399044972145	0.09181517794269	0.08348576833490977	0.08665669415357947	0.09018596375727625	0.09578196030717563	0.08799006637693599	0.07959398815798795	0.07005620997279087	0.06293516894242748	0.050805648498081196	0.04256374144245874	0.03017171334163913	0.019254728262907667	0.012346193430641727	0.007458550874400503	0.003545936756488731	0.0018667211126991204	0.0005166817365506494	0.0003333430558391286	0.00019583904530548807	0.0	0.0	0.0	0.0	0.0	0.0	0.0	0.0	0.0	0.0	0.0	0.0	0.0	0.0	0.0	0.0	0.0	0.0	0.0	0.0	0.0	0.0	0.0	0.0	0.0	0.0	0.0	0.0	0.0
1.0	0.0	0.0	0.0	0.0	0.0	0.0	0.0	0.0	0.0	0.0	0.0	0.0	0.0	0.0	0.0	0.0	0.0	0.0	0.0	0.0	0.0	0.0	0.0	0.0	0.0	0.0	0.0	0.0	0.0	0.0	0.0	0.0	0.0	0.0	0.0	0.0	0.0	0.0	0.0	0.0	0.0	0.0	0.0	0.0	0.0	0.0	0.0	0.0	0.0
0.861523269040863	0.13253915673945924	0.005545902657116547	0.0003916715625611987	0.0	0.0	0.0	0.0	0.0	0.0	0.0	0.0	0.0	0.0	0.0	0.0	0.0	0.0	0.0	0.0	0.0	0.0	0.0	0.0	0.0	0.0	0.0	0.0	0.0	0.0	0.0	0.0	0.0	0.0	0.0	0.0	0.0	0.0	0.0	0.0	0.0	0.0	0.0	0.0	0.0	0.0	0.0	0.0	0.0	0.0
2.499854175173115e-05	1.2499270875865575e-05	1.2499270875865575e-05	0.0010916029898255936	0.006899597523477797	0.022536185389185632	0.040143491629654936	0.05205946319798012	0.06305048872149124	0.06657528310848534	0.0683710116909847	0.07130417392318782	0.07125834326330964	0.07410401059938171	0.07479980334480489	0.07407484563400468	0.0650295399435033	0.06044647395568592	0.05285525011041023	0.04459739848508837	0.032281450248735494	0.022627846708941978	0.016194888631496495	0.009928587499062554	0.004870549217962285	0.0025331855641754233	0.0010457723299474198	0.0006541285091702984	0.0004041430916529869	0.00014999125051038688	5.832993075403935e-05	4.166423625288525e-06	0.0	0.0	0.0	0.0	0.0	0.0	0.0	0.0	0.0	0.0	0.0	0.0	0.0	0.0	0.0	0.0	0.0	0.0
0.8614070188720057	0.10760828421564916	0.0214675823284486	0.004974855350673228	0.001243713837668307	0.0003785216027686152	0.0004325961174498459	0.00021629805872492295	0.00021629805872492295	0.0005948196614935381	0.0002703725734061537	0.0003785216027686152	0.0003244470880873844	0.0004325961174498459	5.407451468123074e-05	0.0	0.0	0.0	0.0	0.0	0.0	0.0	0.0	0.0	0.0	0.0	0.0	0.0	0.0	0.0	0.0	0.0	0.0	0.0	0.0	0.0	0.0	0.0	0.0	0.0	0.0	0.0	0.0	0.0	0.0	0.0	0.0	0.0	0.0	0.0
1.0	0.0	0.0	0.0	0.0	0.0	0.0	0.0	0.0	0.0	0.0	0.0	0.0	0.0	0.0	0.0	0.0	0.0	0.0	0.0	0.0	0.0	0.0	0.0	0.0	0.0	0.0	0.0	0.0	0.0	0.0	0.0	0.0	0.0	0.0	0.0	0.0	0.0	0.0	0.0	0.0	0.0	0.0	0.0	0.0	0.0	0.0	0.0	0.0	0.0
0.12532795828787033	0.14902008145859189	0.1573450162833893	0.18289869316430815	0.17306202680304178	0.12325401254362366	0.06083990638092303	0.020056471293759006	0.006238495431488993	0.0014784151389710231	0.000470594114658382	8.329099374484637e-06	0.0	0.0	0.0	0.0	0.0	0.0	0.0	0.0	0.0	0.0	0.0	0.0	0.0	0.0	0.0	0.0	0.0	0.0	0.0	0.0	0.0	0.0	0.0	0.0	0.0	0.0	0.0	0.0	0.0	0.0	0.0	0.0	0.0	0.0	0.0	0.0	0.0	0.0
0.0006834073691316559	0.0011459574787268622	0.0026544542325418587	0.014664088609599373	0.0916515955895222	0.15866718894546908	0.2175485677615075	0.21675681532165986	0.13890671489411352	0.07616241759523948	0.05651028861459992	0.02180652904064607	0.002841974547242618	0.0	0.0	0.0	0.0	0.0	0.0	0.0	0.0	0.0	0.0	0.0	0.0	0.0	0.0	0.0	0.0	0.0	0.0	0.0	0.0	0.0	0.0	0.0	0.0	0.0	0.0	0.0	0.0	0.0	0.0	0.0	0.0	0.0	0.0	0.0	0.0	0.0
0.0003952963890715112	0.00018308464335943677	0.00013731348251957756	0.0024549986268651747	0.015025423799339232	0.07688722818171984	0.1745254362823831	0.1914482827492656	0.16758070287858992	0.12955319024991055	0.09093065253031299	0.060442898396344966	0.03684578447608665	0.024283681332856202	0.012383179514492814	0.007652105889500095	0.002717142548038914	0.001626956717125904	0.0019015836821650591	0.0014022619275484134	0.0011234739478874528	0.0004993217546166457	0.0	0.0	0.0	0.0	0.0	0.0	0.0	0.0	0.0	0.0	0.0	0.0	0.0	0.0	0.0	0.0	0.0	0.0	0.0	0.0	0.0	0.0	0.0	0.0	0.0	0.0	0.0	0.0
0.26818985787710425	0.36557005222964395	0.21908566910127558	0.08463283184551679	0.03714755394635537	0.013850219530973635	0.005339492685768983	0.003013088623925755	0.0017812181367958882	0.001390016022639782	0.0	0.0	0.0	0.0	0.0	0.0	0.0	0.0	0.0	0.0	0.0	0.0	0.0	0.0	0.0	0.0	0.0	0.0	0.0	0.0	0.0	0.0	0.0	0.0	0.0	0.0	0.0	0.0	0.0	0.0	0.0	0.0	0.0	0.0	0.0	0.0	0.0	0.0	0.0	0.0
1.0	0.0	0.0	0.0	0.0	0.0	0.0	0.0	0.0	0.0	0.0	0.0	0.0	0.0	0.0	0.0	0.0	0.0	0.0	0.0	0.0	0.0	0.0	0.0	0.0	0.0	0.0	0.0	0.0	0.0	0.0	0.0	0.0	0.0	0.0	0.0	0.0	0.0	0.0	0.0	0.0	0.0	0.0	0.0	0.0	0.0	0.0	0.0	0.0	0.0
1.0	0.0	0.0	0.0	0.0	0.0	0.0	0.0	0.0	0.0	0.0	0.0	0.0	0.0	0.0	0.0	0.0	0.0	0.0	0.0	0.0	0.0	0.0	0.0	0.0	0.0	0.0	0.0	0.0	0.0	0.0	0.0	0.0	0.0	0.0	0.0	0.0	0.0	0.0	0.0	0.0	0.0	0.0	0.0	0.0	0.0	0.0	0.0	0.0	0.0
0.04104247554614987	0.23521937644765126	0.2413557514455683	0.20475412840979154	0.155500658212661	0.08072686674109747	0.028378130676042727	0.007240339271133625	0.0017705087400643215	0.0006790421756011398	0.0006248854376697605	0.0005832264084917765	0.00032494042758827546	0.00037076535968405793	0.00017496792254753296	0.00015413840795854093	0.0002457882721501058	0.00011247937878055689	5.4156737931379245e-05	3.749312626018563e-05	3.749312626018563e-05	3.749312626018563e-05	7.498625252037126e-05	9.581576710936328e-05	7.915215543816966e-05	2.499541750679042e-05	3.749312626018563e-05	7.915215543816966e-05	6.665444668477446e-05	0.00011664528169835531	0.0	0.0	0.0	0.0	0.0	0.0	0.0	0.0	0.0	0.0	0.0	0.0	0.0	0.0	0.0	0.0	0.0	0.0	0.0	0.0
0.8382149580979991	0.13127488712284033	0.018556005398110663	0.0064560737075356955	0.002407490711584279	0.0012537278619149965	0.0009121807367421402	0.00023325169523999933	9.579980340214258e-05	2.9156461904999916e-05	5.4147714966428416e-05	8.330417687142834e-05	0.00012079105646357109	9.579980340214258e-05	2.49912530614285e-05	2.49912530614285e-05	4.5817297279285585e-05	9.579980340214258e-05	2.0826044217857085e-05	0.0	0.0	0.0	0.0	0.0	0.0	0.0	0.0	0.0	0.0	0.0	0.0	0.0	0.0	0.0	0.0	0.0	0.0	0.0	0.0	0.0	0.0	0.0	0.0	0.0	0.0	0.0	0.0	0.0	0.0	0.0
0.9462574133805015	0.04169389241494122	0.009734679013630215	0.0017812922692747894	0.0004994277390490063	3.329518260326709e-05	0.0	0.0	0.0	0.0	0.0	0.0	0.0	0.0	0.0	0.0	0.0	0.0	0.0	0.0	0.0	0.0	0.0	0.0	0.0	0.0	0.0	0.0	0.0	0.0	0.0	0.0	0.0	0.0	0.0	0.0	0.0	0.0	0.0	0.0	0.0	0.0	0.0	0.0	0.0	0.0	0.0	0.0	0.0	0.0
0.9265071084518075	0.039108985149752494	0.018883648060801013	0.007750129168819481	0.004966749445824097	0.002270871181186353	0.0005125085418090301	0.0	0.0	0.0	0.0	0.0	0.0	0.0	0.0	0.0	0.0	0.0	0.0	0.0	0.0	0.0	0.0	0.0	0.0	0.0	0.0	0.0	0.0	0.0	0.0	0.0	0.0	0.0	0.0	0.0	0.0	0.0	0.0	0.0	0.0	0.0	0.0	0.0	0.0	0.0	0.0	0.0	0.0	0.0
0.5746958333333333	0.1649625	0.12967916666666668	0.07248333333333333	0.0347375	0.013433333333333334	0.006741666666666667	0.0023541666666666667	0.0007833333333333334	0.00012916666666666667	0.0	0.0	0.0	0.0	0.0	0.0	0.0	0.0	0.0	0.0	0.0	0.0	0.0	0.0	0.0	0.0	0.0	0.0	0.0	0.0	0.0	0.0	0.0	0.0	0.0	0.0	0.0	0.0	0.0	0.0	0.0	0.0	0.0	0.0	0.0	0.0	0.0	0.0	0.0	0.0
0.9374890664178669	0.019538831918562514	0.012124821938805262	0.008388660729905118	0.00507734728388994	0.0046150129536915935	0.005235623901435319	0.003707004989878627	0.001212065676465933	0.0012620477662171055	0.0004540039819064835	0.0005373074648251043	0.00020409353315062104	0.00015411144339944852	0.0	0.0	0.0	0.0	0.0	0.0	0.0	0.0	0.0	0.0	0.0	0.0	0.0	0.0	0.0	0.0	0.0	0.0	0.0	0.0	0.0	0.0	0.0	0.0	0.0	0.0	0.0	0.0	0.0	0.0	0.0	0.0	0.0	0.0	0.0	0.0
1.0	0.0	0.0	0.0	0.0	0.0	0.0	0.0	0.0	0.0	0.0	0.0	0.0	0.0	0.0	0.0	0.0	0.0	0.0	0.0	0.0	0.0	0.0	0.0	0.0	0.0	0.0	0.0	0.0	0.0	0.0	0.0	0.0	0.0	0.0	0.0	0.0	0.0	0.0	0.0	0.0	0.0	0.0	0.0	0.0	0.0	0.0	0.0	0.0	0.0
1.0	0.0	0.0	0.0	0.0	0.0	0.0	0.0	0.0	0.0	0.0	0.0	0.0	0.0	0.0	0.0	0.0	0.0	0.0	0.0	0.0	0.0	0.0	0.0	0.0	0.0	0.0	0.0	0.0	0.0	0.0	0.0	0.0	0.0	0.0	0.0	0.0	0.0	0.0	0.0	0.0	0.0	0.0	0.0	0.0	0.0	0.0	0.0	0.0	0.0
0.9849933549142388	0.009561424339761777	0.0032829639998833465	0.001479000279135264	0.0005124423502355984	0.00011665354314306307	3.749578172455599e-05	1.666479187758044e-05	0.0	0.0	0.0	0.0	0.0	0.0	0.0	0.0	0.0	0.0	0.0	0.0	0.0	0.0	0.0	0.0	0.0	0.0	0.0	0.0	0.0	0.0	0.0	0.0	0.0	0.0	0.0	0.0	0.0	0.0	0.0	0.0	0.0	0.0	0.0	0.0	0.0	0.0	0.0	0.0	0.0	0.0
0.57585150928067	0.1842843155636106	0.11510113951211383	0.06847488698623003	0.03415619857092265	0.012899193800387477	0.00596212736703956	0.0023998500093744143	0.0005041351582192779	0.0002874820323729767	7.916171905922546e-05	0.0	0.0	0.0	0.0	0.0	0.0	0.0	0.0	0.0	0.0	0.0	0.0	0.0	0.0	0.0	0.0	0.0	0.0	0.0	0.0	0.0	0.0	0.0	0.0	0.0	0.0	0.0	0.0	0.0	0.0	0.0	0.0	0.0	0.0	0.0	0.0	0.0	0.0	0.0
0.5638519481385195	0.08808702463087024	0.07013048695130487	0.062027130620271306	0.048266006732660065	0.03953354664533547	0.033592474085924744	0.022301936473019365	0.018952271439522713	0.014631870146318702	0.009657367596573676	0.007240942572409426	0.004303736293037363	0.0038079525380795252	0.0036829650368296503	0.0033913275339132755	0.002458087524580875	0.0014998500149985001	0.0006041062560410626	0.0008665800086658001	0.0003208012532080125	0.00041662500416625003	0.0003624637536246375	1.2498750124987502e-05	0.0	0.0	0.0	0.0	0.0	0.0	0.0	0.0	0.0	0.0	0.0	0.0	0.0	0.0	0.0	0.0	0.0	0.0	0.0	0.0	0.0	0.0	0.0	0.0	0.0	0.0
1.0	0.0	0.0	0.0	0.0	0.0	0.0	0.0	0.0	0.0	0.0	0.0	0.0	0.0	0.0	0.0	0.0	0.0	0.0	0.0	0.0	0.0	0.0	0.0	0.0	0.0	0.0	0.0	0.0	0.0	0.0	0.0	0.0	0.0	0.0	0.0	0.0	0.0	0.0	0.0	0.0	0.0	0.0	0.0	0.0	0.0	0.0	0.0	0.0	0.0
0.910023372175862	0.05994692308012782	0.019522641014210782	0.006690858187968954	0.002037253831828654	0.0007624078757150177	0.00048327493761170524	0.0002874652646138592	0.00024580363206112594	0.0	0.0	0.0	0.0	0.0	0.0	0.0	0.0	0.0	0.0	0.0	0.0	0.0	0.0	0.0	0.0	0.0	0.0	0.0	0.0	0.0	0.0	0.0	0.0	0.0	0.0	0.0	0.0	0.0	0.0	0.0	0.0	0.0	0.0	0.0	0.0	0.0	0.0	0.0	0.0	0.0
0.9491296917001294	0.04513739090034182	0.0029037931835529155	0.0004646069093684665	0.00034430690604984567	0.00044386552948594564	0.0002696379384727707	0.00012030000331862078	0.00012030000331862078	8.711379550658746e-05	4.977931171804998e-05	7.052069160057081e-05	2.0741379882520826e-05	7.052069160057081e-05	8.711379550658746e-05	5.807586367105831e-05	8.29655195300833e-05	9.955862343609996e-05	0.00021571035077821657	0.00017422759101317492	3.733448378853748e-05	1.2444827929512495e-05	0.0	0.0	0.0	0.0	0.0	0.0	0.0	0.0	0.0	0.0	0.0	0.0	0.0	0.0	0.0	0.0	0.0	0.0	0.0	0.0	0.0	0.0	0.0	0.0	0.0	0.0	0.0	0.0
0.6380220375346289	0.07496094482284571	0.049519881688850007	0.039280134974692245	0.03131496177799996	0.02614926367972672	0.023303963840113313	0.019304713699514673	0.01770501364327522	0.016051157074715158	0.014059863775542086	0.010777145951800704	0.009744006332146057	0.008210960444916577	0.0075735799537586706	0.004974067362369556	0.003999250140598638	0.002395384198796059	0.00123310212668458	0.0006498781478472786	0.00027078256160303275	0.00031244141723426856	0.0001083130246412131	7.915182569934803e-05	0.0	0.0	0.0	0.0	0.0	0.0	0.0	0.0	0.0	0.0	0.0	0.0	0.0	0.0	0.0	0.0	0.0	0.0	0.0	0.0	0.0	0.0	0.0	0.0	0.0	0.0
1.0	0.0	0.0	0.0	0.0	0.0	0.0	0.0	0.0	0.0	0.0	0.0	0.0	0.0	0.0	0.0	0.0	0.0	0.0	0.0	0.0	0.0	0.0	0.0	0.0	0.0	0.0	0.0	0.0	0.0	0.0	0.0	0.0	0.0	0.0	0.0	0.0	0.0	0.0	0.0	0.0	0.0	0.0	0.0	0.0	0.0	0.0	0.0	0.0	0.0
0.09379647024030191	0.05668692439383021	0.053687836616362526	0.057165945358286854	0.05910285621456807	0.06454703361061011	0.07103256092938398	0.08512410808379119	0.09331328387615434	0.09845338709475868	0.09714961699149842	0.07280702119771902	0.04644420655383987	0.027162571384537204	0.014741349506191867	0.005356704002532563	0.0022159926355733465	0.0007331103456032123	0.00035405897372882417	8.74733935094742e-05	3.7488597218346084e-05	0.0	0.0	0.0	0.0	0.0	0.0	0.0	0.0	0.0	0.0	0.0	0.0	0.0	0.0	0.0	0.0	0.0	0.0	0.0	0.0	0.0	0.0	0.0	0.0	0.0	0.0	0.0	0.0	0.0
0.03443321380826847	0.02554171508056489	0.025046123348201086	0.026103940995431393	0.030889108226406295	0.036319794100376064	0.039830582590986895	0.045323738011052946	0.05084604588596393	0.060820350079336324	0.07307687502342608	0.07480519913208977	0.07309353356905175	0.0770124564274916	0.07715405406530983	0.06532648667108118	0.05050454570063761	0.04061353423539358	0.03526614108955218	0.023771744607837014	0.014526251785587859	0.009149706184901527	0.0049101063231674555	0.0028319527563646055	0.0019323912925782016	0.00037065264017124985	0.0004581100047060391	4.1646364064185375e-05	0.0	0.0	0.0	0.0	0.0	0.0	0.0	0.0	0.0	0.0	0.0	0.0	0.0	0.0	0.0	0.0	0.0	0.0	0.0	0.0	0.0	0.0
1.0	0.0	0.0	0.0	0.0	0.0	0.0	0.0	0.0	0.0	0.0	0.0	0.0	0.0	0.0	0.0	0.0	0.0	0.0	0.0	0.0	0.0	0.0	0.0	0.0	0.0	0.0	0.0	0.0	0.0	0.0	0.0	0.0	0.0	0.0	0.0	0.0	0.0	0.0	0.0	0.0	0.0	0.0	0.0	0.0	0.0	0.0	0.0	0.0	0.0
0.018216363060615658	0.024366260562323962	0.03291611806469892	0.0449159180680322	0.05400326661222313	0.07204879918668022	0.10874818753020783	0.1709388176863719	0.20890068498858352	0.15268078865352244	0.07724037932701122	0.02265378910351494	0.0070332161130647825	0.003558274028766187	0.0011166480558657355	0.00045832569457175714	0.0002041632639456009	0.0	0.0	0.0	0.0	0.0	0.0	0.0	0.0	0.0	0.0	0.0	0.0	0.0	0.0	0.0	0.0	0.0	0.0	0.0	0.0	0.0	0.0	0.0	0.0	0.0	0.0	0.0	0.0	0.0	0.0	0.0	0.0	0.0
0.5251347807081451	0.44869590558064987	0.025432443121500385	0.0006327928227971941	0.00010407776690743323	0.0	0.0	0.0	0.0	0.0	0.0	0.0	0.0	0.0	0.0	0.0	0.0	0.0	0.0	0.0	0.0	0.0	0.0	0.0	0.0	0.0	0.0	0.0	0.0	0.0	0.0	0.0	0.0	0.0	0.0	0.0	0.0	0.0	0.0	0.0	0.0	0.0	0.0	0.0	0.0	0.0	0.0	0.0	0.0	0.0
0.999171389193083	0.0005454674156086958	5.829422762230337e-05	1.6655493606372392e-05	2.4983240409558588e-05	2.4983240409558588e-05	2.9147113811151686e-05	2.4983240409558588e-05	0.00010409683503982745	0.0	0.0	0.0	0.0	0.0	0.0	0.0	0.0	0.0	0.0	0.0	0.0	0.0	0.0	0.0	0.0	0.0	0.0	0.0	0.0	0.0	0.0	0.0	0.0	0.0	0.0	0.0	0.0	0.0	0.0	0.0	0.0	0.0	0.0	0.0	0.0	0.0	0.0	0.0	0.0	0.0
1.0	0.0	0.0	0.0	0.0	0.0	0.0	0.0	0.0	0.0	0.0	0.0	0.0	0.0	0.0	0.0	0.0	0.0	0.0	0.0	0.0	0.0	0.0	0.0	0.0	0.0	0.0	0.0	0.0	0.0	0.0	0.0	0.0	0.0	0.0	0.0	0.0	0.0	0.0	0.0	0.0	0.0	0.0	0.0	0.0	0.0	0.0	0.0	0.0	0.0
0.7230882671510224	0.11597457132858977	0.07170768692406392	0.04580826848411124	0.023099931679192148	0.011697855393177917	0.005278198996850577	0.0020787855559814034	0.0010331439236140041	0.00011247937878055689	9.998167002716169e-05	2.082951458899202e-05	0.0	0.0	0.0	0.0	0.0	0.0	0.0	0.0	0.0	0.0	0.0	0.0	0.0	0.0	0.0	0.0	0.0	0.0	0.0	0.0	0.0	0.0	0.0	0.0	0.0	0.0	0.0	0.0	0.0	0.0	0.0	0.0	0.0	0.0	0.0	0.0	0.0	0.0
0.9957917368043866	0.004074932084465259	0.00013333111114814753	0.0	0.0	0.0	0.0	0.0	0.0	0.0	0.0	0.0	0.0	0.0	0.0	0.0	0.0	0.0	0.0	0.0	0.0	0.0	0.0	0.0	0.0	0.0	0.0	0.0	0.0	0.0	0.0	0.0	0.0	0.0	0.0	0.0	0.0	0.0	0.0	0.0	0.0	0.0	0.0	0.0	0.0	0.0	0.0	0.0	0.0	0.0
0.020246155898735865	0.08506637537106834	0.31830159100763816	0.425598712517928	0.12660518328274573	0.01947900336880024	0.003694006203929155	0.0008046762949868249	0.00010423268069777526	0.00010006337346986425	0.0	0.0	0.0	0.0	0.0	0.0	0.0	0.0	0.0	0.0	0.0	0.0	0.0	0.0	0.0	0.0	0.0	0.0	0.0	0.0	0.0	0.0	0.0	0.0	0.0	0.0	0.0	0.0	0.0	0.0	0.0	0.0	0.0	0.0	0.0	0.0	0.0	0.0	0.0	0.0
0.47789350887426046	0.41635280393300556	0.10496625281226564	0.0007874343804682943	0.0	0.0	0.0	0.0	0.0	0.0	0.0	0.0	0.0	0.0	0.0	0.0	0.0	0.0	0.0	0.0	0.0	0.0	0.0	0.0	0.0	0.0	0.0	0.0	0.0	0.0	0.0	0.0	0.0	0.0	0.0	0.0	0.0	0.0	0.0	0.0	0.0	0.0	0.0	0.0	0.0	0.0	0.0	0.0	0.0	0.0
0.7486961850645967	0.20961925685675337	0.03802011897962672	0.003547710663559467	0.00011672843546376624	0.0	0.0	0.0	0.0	0.0	0.0	0.0	0.0	0.0	0.0	0.0	0.0	0.0	0.0	0.0	0.0	0.0	0.0	0.0	0.0	0.0	0.0	0.0	0.0	0.0	0.0	0.0	0.0	0.0	0.0	0.0	0.0	0.0	0.0	0.0	0.0	0.0	0.0	0.0	0.0	0.0	0.0	0.0	0.0	0.0
0.23047986817357147	0.5419863845936184	0.2003487075350788	0.02423891875696999	0.002946120940761331	0.0	0.0	0.0	0.0	0.0	0.0	0.0	0.0	0.0	0.0	0.0	0.0	0.0	0.0	0.0	0.0	0.0	0.0	0.0	0.0	0.0	0.0	0.0	0.0	0.0	0.0	0.0	0.0	0.0	0.0	0.0	0.0	0.0	0.0	0.0	0.0	0.0	0.0	0.0	0.0	0.0	0.0	0.0	0.0	0.0
0.15840259983751015	0.13607899506280857	0.1400287482032373	0.1548778201362415	0.1524238068454055	0.12705455909005686	0.07771180967856176	0.036139407953669565	0.012395058642168198	0.0036747703268545716	0.0009541070349769806	0.0001499906255859009	0.00010832656292315063	0.0	0.0	0.0	0.0	0.0	0.0	0.0	0.0	0.0	0.0	0.0	0.0	0.0	0.0	0.0	0.0	0.0	0.0	0.0	0.0	0.0	0.0	0.0	0.0	0.0	0.0	0.0	0.0	0.0	0.0	0.0	0.0	0.0	0.0	0.0	0.0	0.0
1.0	0.0	0.0	0.0	0.0	0.0	0.0	0.0	0.0	0.0	0.0	0.0	0.0	0.0	0.0	0.0	0.0	0.0	0.0	0.0	0.0	0.0	0.0	0.0	0.0	0.0	0.0	0.0	0.0	0.0	0.0	0.0	0.0	0.0	0.0	0.0	0.0	0.0	0.0	0.0	0.0	0.0	0.0	0.0	0.0	0.0	0.0	0.0	0.0	0.0
0.00031638850843633304	0.00021647634787749103	0.0001373792207684078	0.00016652026759807003	0.00017900928766792528	0.00011240118062869727	8.326013379903502e-05	7.077111372917976e-05	4.995608027942101e-05	8.742314048898677e-05	0.00011240118062869727	0.0002955734749865743	0.004616774419156491	0.019765955763890914	0.03811232624650828	0.061125427228561555	0.08982935835577888	0.1127175691371336	0.13111805870672033	0.1337532419414598	0.11024474316330227	0.09787645028745562	0.07447202667654687	0.04917343502171008	0.032712906569640855	0.02244693207221984	0.007689073356340883	0.005212084375819592	0.002743421408678204	0.002135622431945248	0.0015111714284524855	0.0009158614717893851	0.0	0.0	0.0	0.0	0.0	0.0	0.0	0.0	0.0	0.0	0.0	0.0	0.0	0.0	0.0	0.0	0.0	0.0
1.0	0.0	0.0	0.0	0.0	0.0	0.0	0.0	0.0	0.0	0.0	0.0	0.0	0.0	0.0	0.0	0.0	0.0	0.0	0.0	0.0	0.0	0.0	0.0	0.0	0.0	0.0	0.0	0.0	0.0	0.0	0.0	0.0	0.0	0.0	0.0	0.0	0.0	0.0	0.0	0.0	0.0	0.0	0.0	0.0	0.0	0.0	0.0	0.0	0.0
0.938774830300254	0.06081289301628285	0.00041227668346312414	0.0	0.0	0.0	0.0	0.0	0.0	0.0	0.0	0.0	0.0	0.0	0.0	0.0	0.0	0.0	0.0	0.0	0.0	0.0	0.0	0.0	0.0	0.0	0.0	0.0	0.0	0.0	0.0	0.0	0.0	0.0	0.0	0.0	0.0	0.0	0.0	0.0	0.0	0.0	0.0	0.0	0.0	0.0	0.0	0.0	0.0	0.0
0.9843852065121969	0.010680302393602636	0.001393806506371984	0.0009486205476203354	0.0011899363009623507	0.0006282530819766256	0.00011649726023407628	7.489109586476332e-05	4.992739724317555e-05	3.744554793238166e-05	7.905171230169462e-05	0.00014146095885566405	3.744554793238166e-05	2.4963698621587773e-05	8.737294517555721e-05	6.240924655396944e-05	6.240924655396944e-05	0.0	0.0	0.0	0.0	0.0	0.0	0.0	0.0	0.0	0.0	0.0	0.0	0.0	0.0	0.0	0.0	0.0	0.0	0.0	0.0	0.0	0.0	0.0	0.0	0.0	0.0	0.0	0.0	0.0	0.0	0.0	0.0	0.0
1.0	0.0	0.0	0.0	0.0	0.0	0.0	0.0	0.0	0.0	0.0	0.0	0.0	0.0	0.0	0.0	0.0	0.0	0.0	0.0	0.0	0.0	0.0	0.0	0.0	0.0	0.0	0.0	0.0	0.0	0.0	0.0	0.0	0.0	0.0	0.0	0.0	0.0	0.0	0.0	0.0	0.0	0.0	0.0	0.0	0.0	0.0	0.0	0.0	0.0
0.5984613718531847	0.3402892321020976	0.053552090101797706	0.005473084420452841	0.0012370670265407107	0.0009871544959264256	0.0	0.0	0.0	0.0	0.0	0.0	0.0	0.0	0.0	0.0	0.0	0.0	0.0	0.0	0.0	0.0	0.0	0.0	0.0	0.0	0.0	0.0	0.0	0.0	0.0	0.0	0.0	0.0	0.0	0.0	0.0	0.0	0.0	0.0	0.0	0.0	0.0	0.0	0.0	0.0	0.0	0.0	0.0	0.0
0.2603136911829032	0.7000604053406653	0.03895936178633173	0.000666541690099773	0.0	0.0	0.0	0.0	0.0	0.0	0.0	0.0	0.0	0.0	0.0	0.0	0.0	0.0	0.0	0.0	0.0	0.0	0.0	0.0	0.0	0.0	0.0	0.0	0.0	0.0	0.0	0.0	0.0	0.0	0.0	0.0	0.0	0.0	0.0	0.0	0.0	0.0	0.0	0.0	0.0	0.0	0.0	0.0	0.0	0.0
0.9805325864860028	0.01667089750685604	0.001776952879537576	0.0008863956986920462	0.0001331674289114811	0.0	0.0	0.0	0.0	0.0	0.0	0.0	0.0	0.0	0.0	0.0	0.0	0.0	0.0	0.0	0.0	0.0	0.0	0.0	0.0	0.0	0.0	0.0	0.0	0.0	0.0	0.0	0.0	0.0	0.0	0.0	0.0	0.0	0.0	0.0	0.0	0.0	0.0	0.0	0.0	0.0	0.0	0.0	0.0	0.0
0.002283000395775616	0.004915949757327056	0.010727602224675567	0.09376965859145542	0.3238860999437582	0.33141833482617117	0.1561105672089487	0.051030058116524675	0.02008457100006249	0.005182577540775304	0.0005915803945257983	0.0	0.0	0.0	0.0	0.0	0.0	0.0	0.0	0.0	0.0	0.0	0.0	0.0	0.0	0.0	0.0	0.0	0.0	0.0	0.0	0.0	0.0	0.0	0.0	0.0	0.0	0.0	0.0	0.0	0.0	0.0	0.0	0.0	0.0	0.0	0.0	0.0	0.0	0.0
0.0009958333333333334	0.0002375	0.0001125	0.000275	0.000175	0.000325	0.00016666666666666666	9.583333333333334e-05	0.000125	0.00023333333333333333	0.0017416666666666668	0.00044166666666666665	0.003675	0.011370833333333333	0.0326625	0.07025	0.09356666666666667	0.11892083333333334	0.12615	0.13427916666666667	0.13748333333333335	0.1016	0.07155	0.0429	0.0281875	0.0119	0.0038458333333333335	0.0026541666666666667	0.0021333333333333334	0.0007791666666666666	0.0011666666666666668	0.0	0.0	0.0	0.0	0.0	0.0	0.0	0.0	0.0	0.0	0.0	0.0	0.0	0.0	0.0	0.0	0.0	0.0	0.0
0.0006243938176686799	0.022295021916223	0.07512290151644445	0.12432097172328531	0.1579674732447249	0.17850586722057335	0.1711796464265942	0.12569047549670528	0.07931882797117798	0.0403649789995546	0.017104227978670707	0.005740260497100732	0.0015651471696228245	0.00019148077075172853	8.325250902249066e-06	0.0	0.0	0.0	0.0	0.0	0.0	0.0	0.0	0.0	0.0	0.0	0.0	0.0	0.0	0.0	0.0	0.0	0.0	0.0	0.0	0.0	0.0	0.0	0.0	0.0	0.0	0.0	0.0	0.0	0.0	0.0	0.0	0.0	0.0	0.0
4.583180560647978e-05	2.0832638912036266e-05	1.249958334722176e-05	8.333055564814507e-06	1.249958334722176e-05	1.6666111129629014e-05	1.249958334722176e-05	1.249958334722176e-05	4.999833338888704e-05	0.00011249625012499583	0.00021665944468517715	0.0019207693076897436	0.005449818339388687	0.011070464317856072	0.026211626279124028	0.045831805606479786	0.07607246425119163	0.10642561914602847	0.12439168694376854	0.12905819806006466	0.12487500416652779	0.10992550248325056	0.0839263691210293	0.062056264791173626	0.040323655878137396	0.0232075597480084	0.014478684043865205	0.00784140528649045	0.004158194726842438	0.001566614446185127	0.00041248625045831803	0.00014582847238425387	8.333055564814507e-05	4.583180560647978e-05	0.0	0.0	0.0	0.0	0.0	0.0	0.0	0.0	0.0	0.0	0.0	0.0	0.0	0.0	0.0	0.0
0.08475448123089177	0.03389183650611256	0.03271371146722199	0.03343552046992255	0.03719805360468927	0.037836896055355285	0.038023570797433015	0.04341639667967859	0.05287043528401525	0.06842666379049286	0.08296240370694555	0.10371233837078582	0.11036210751635478	0.10294489776446626	0.07821671693056945	0.035161224752241135	0.015340515471187791	0.006434056110279141	0.001427024694994213	0.0008504071583541095	2.0741638008636818e-05	0.0	0.0	0.0	0.0	0.0	0.0	0.0	0.0	0.0	0.0	0.0	0.0	0.0	0.0	0.0	0.0	0.0	0.0	0.0	0.0	0.0	0.0	0.0	0.0	0.0	0.0	0.0	0.0	0.0
0.7394519338121345	0.256777924047258	0.0037701421406075553	0.0	0.0	0.0	0.0	0.0	0.0	0.0	0.0	0.0	0.0	0.0	0.0	0.0	0.0	0.0	0.0	0.0	0.0	0.0	0.0	0.0	0.0	0.0	0.0	0.0	0.0	0.0	0.0	0.0	0.0	0.0	0.0	0.0	0.0	0.0	0.0	0.0	0.0	0.0	0.0	0.0	0.0	0.0	0.0	0.0	0.0	0.0
0.9883065053655935	0.011693494634406451	0.0	0.0	0.0	0.0	0.0	0.0	0.0	0.0	0.0	0.0	0.0	0.0	0.0	0.0	0.0	0.0	0.0	0.0	0.0	0.0	0.0	0.0	0.0	0.0	0.0	0.0	0.0	0.0	0.0	0.0	0.0	0.0	0.0	0.0	0.0	0.0	0.0	0.0	0.0	0.0	0.0	0.0	0.0	0.0	0.0	0.0	0.0	0.0
0.0022488287350338363	0.0008453930244664237	0.0008995314940135346	0.0007829255596043727	0.0009619989588755856	0.0015200416449765747	0.002215512753774076	0.0018948464341488809	0.031162935970848515	0.14560749609578344	0.4434232170744404	0.3159937532535138	0.05068610098906819	0.0017574180114523685	0.0	0.0	0.0	0.0	0.0	0.0	0.0	0.0	0.0	0.0	0.0	0.0	0.0	0.0	0.0	0.0	0.0	0.0	0.0	0.0	0.0	0.0	0.0	0.0	0.0	0.0	0.0	0.0	0.0	0.0	0.0	0.0	0.0	0.0	0.0	0.0
0.8711151089622661	0.1279895389561444	0.000895352081589479	0.0	0.0	0.0	0.0	0.0	0.0	0.0	0.0	0.0	0.0	0.0	0.0	0.0	0.0	0.0	0.0	0.0	0.0	0.0	0.0	0.0	0.0	0.0	0.0	0.0	0.0	0.0	0.0	0.0	0.0	0.0	0.0	0.0	0.0	0.0	0.0	0.0	0.0	0.0	0.0	0.0	0.0	0.0	0.0	0.0	0.0	0.0
0.007208063030969672	0.11452903849438979	0.203792357786583	0.20538813127841038	0.16666874992187794	0.11419571766058773	0.06774745947026986	0.04039848505681037	0.024028265606706414	0.015911903303626115	0.010182951472653108	0.00757888245857447	0.00588311271660646	0.004220675058018658	0.003062385160556479	0.003295709744217925	0.0024665741701352865	0.001474944689574141	0.0008124695323925352	0.0003666529171822723	0.00023749109408397186	0.00020415901070376527	0.0001499943752109296	0.00016249390647850705	3.3332083380206574e-05	0.0	0.0	0.0	0.0	0.0	0.0	0.0	0.0	0.0	0.0	0.0	0.0	0.0	0.0	0.0	0.0	0.0	0.0	0.0	0.0	0.0	0.0	0.0	0.0	0.0
0.457931425285728	0.22383240069833044	0.11606201640826497	0.08008299965416811	0.05366644305648727	0.033729026129057794	0.018545756059349754	0.008341631909867041	0.005037479010504123	0.0021916575347602717	0.00035833184028399883	0.0001874992187532552	3.3333194445023147e-05	0.0	0.0	0.0	0.0	0.0	0.0	0.0	0.0	0.0	0.0	0.0	0.0	0.0	0.0	0.0	0.0	0.0	0.0	0.0	0.0	0.0	0.0	0.0	0.0	0.0	0.0	0.0	0.0	0.0	0.0	0.0	0.0	0.0	0.0	0.0	0.0	0.0
0.14374385549797544	0.15416243147318082	0.21135004082448802	0.1821063769516605	0.13487494376218487	0.0860980120973789	0.04680652525286188	0.022041057770816323	0.01195574292236682	0.003415926549247663	0.002411977404895606	0.0005998700281605652	0.00043323946478263044	0.0	0.0	0.0	0.0	0.0	0.0	0.0	0.0	0.0	0.0	0.0	0.0	0.0	0.0	0.0	0.0	0.0	0.0	0.0	0.0	0.0	0.0	0.0	0.0	0.0	0.0	0.0	0.0	0.0	0.0	0.0	0.0	0.0	0.0	0.0	0.0	0.0
1.0	0.0	0.0	0.0	0.0	0.0	0.0	0.0	0.0	0.0	0.0	0.0	0.0	0.0	0.0	0.0	0.0	0.0	0.0	0.0	0.0	0.0	0.0	0.0	0.0	0.0	0.0	0.0	0.0	0.0	0.0	0.0	0.0	0.0	0.0	0.0	0.0	0.0	0.0	0.0	0.0	0.0	0.0	0.0	0.0	0.0	0.0	0.0	0.0	0.0
0.0014170957433103522	0.0009682794961622056	0.0005901102508799708	0.0003158336554005477	0.0004571276591323717	0.0003698578332980098	0.00027012088948731057	0.00030752224341632276	0.0011511305598151543	0.003810782394767135	0.0029671740783683035	0.010754967107587072	0.008506730165854227	0.018937552206056526	0.04704674753670527	0.054817917741955595	0.07040181521237736	0.11415308789733744	0.13162367588817828	0.15367800758831915	0.11658002019673112	0.09222758308295205	0.09206551054925965	0.03930051156740763	0.017969272709894322	0.004916200188669052	0.0015500783350579513	0.0030835338461474527	0.0027095203068573303	0.004388425527670769	0.0023562852975277707	0.00030752224341632276	0.0	0.0	0.0	0.0	0.0	0.0	0.0	0.0	0.0	0.0	0.0	0.0	0.0	0.0	0.0	0.0	0.0	0.0
0.006080976954763362	0.001432778131807258	0.0015535646603607768	0.0013952926574285797	0.008259299521435445	0.03371610167726673	0.12409774545696876	0.18761896431799344	0.22698287746831436	0.16641468097778778	0.09061072167868284	0.07167222701203284	0.029430262439971176	0.02972598118229186	0.010025281869942063	0.004148392497907061	0.003552789960556951	0.003282061534488719	0.0	0.0	0.0	0.0	0.0	0.0	0.0	0.0	0.0	0.0	0.0	0.0	0.0	0.0	0.0	0.0	0.0	0.0	0.0	0.0	0.0	0.0	0.0	0.0	0.0	0.0	0.0	0.0	0.0	0.0	0.0	0.0
1.0	0.0	0.0	0.0	0.0	0.0	0.0	0.0	0.0	0.0	0.0	0.0	0.0	0.0	0.0	0.0	0.0	0.0	0.0	0.0	0.0	0.0	0.0	0.0	0.0	0.0	0.0	0.0	0.0	0.0	0.0	0.0	0.0	0.0	0.0	0.0	0.0	0.0	0.0	0.0	0.0	0.0	0.0	0.0	0.0	0.0	0.0	0.0	0.0	0.0
0.7585418090301504	0.1588318138635644	0.05734262237703962	0.016658610976849616	0.005154252570876181	0.002229203820063668	0.0010333505558425974	0.0002083368056134269	0.0	0.0	0.0	0.0	0.0	0.0	0.0	0.0	0.0	0.0	0.0	0.0	0.0	0.0	0.0	0.0	0.0	0.0	0.0	0.0	0.0	0.0	0.0	0.0	0.0	0.0	0.0	0.0	0.0	0.0	0.0	0.0	0.0	0.0	0.0	0.0	0.0	0.0	0.0	0.0	0.0	0.0
1.0	0.0	0.0	0.0	0.0	0.0	0.0	0.0	0.0	0.0	0.0	0.0	0.0	0.0	0.0	0.0	0.0	0.0	0.0	0.0	0.0	0.0	0.0	0.0	0.0	0.0	0.0	0.0	0.0	0.0	0.0	0.0	0.0	0.0	0.0	0.0	0.0	0.0	0.0	0.0	0.0	0.0	0.0	0.0	0.0	0.0	0.0	0.0	0.0	0.0
1.0	0.0	0.0	0.0	0.0	0.0	0.0	0.0	0.0	0.0	0.0	0.0	0.0	0.0	0.0	0.0	0.0	0.0	0.0	0.0	0.0	0.0	0.0	0.0	0.0	0.0	0.0	0.0	0.0	0.0	0.0	0.0	0.0	0.0	0.0	0.0	0.0	0.0	0.0	0.0	0.0	0.0	0.0	0.0	0.0	0.0	0.0	0.0	0.0	0.0
0.9672988445924846	0.03099823045695847	0.0016612886436973041	4.1636306859581554e-05	0.0	0.0	0.0	0.0	0.0	0.0	0.0	0.0	0.0	0.0	0.0	0.0	0.0	0.0	0.0	0.0	0.0	0.0	0.0	0.0	0.0	0.0	0.0	0.0	0.0	0.0	0.0	0.0	0.0	0.0	0.0	0.0	0.0	0.0	0.0	0.0	0.0	0.0	0.0	0.0	0.0	0.0	0.0	0.0	0.0	0.0
2.916581599703342e-05	1.2499635427300036e-05	1.2499635427300036e-05	8.333090284866692e-06	1.2499635427300036e-05	8.333090284866692e-06	6.666472227893353e-05	8.333090284866692e-06	1.6666180569733383e-05	8.333090284866691e-05	0.0003916552433887345	0.0012249642718754035	0.003808222260184078	0.010787185373759932	0.02427429199981667	0.0468444670363781	0.07791439416350357	0.10470111288420754	0.12622131854487578	0.13400442487094127	0.1282504260292408	0.11203423233489024	0.08472669547138209	0.05903577812313807	0.039819671926235485	0.023028495002229102	0.01246630306616057	0.006024824275958618	0.0024749278146054075	0.0011916319107359368	0.00037082251767656777	9.583053827596695e-05	3.749890628190011e-05	1.2499635427300036e-05	0.0	0.0	0.0	0.0	0.0	0.0	0.0	0.0	0.0	0.0	0.0	0.0	0.0	0.0	0.0	0.0
0.9988045999991669	0.0011329226488731169	6.247735195991453e-05	0.0	0.0	0.0	0.0	0.0	0.0	0.0	0.0	0.0	0.0	0.0	0.0	0.0	0.0	0.0	0.0	0.0	0.0	0.0	0.0	0.0	0.0	0.0	0.0	0.0	0.0	0.0	0.0	0.0	0.0	0.0	0.0	0.0	0.0	0.0	0.0	0.0	0.0	0.0	0.0	0.0	0.0	0.0	0.0	0.0	0.0	0.0
0.013108715670873733	0.13988324659469234	0.22061060114253334	0.22093561062197647	0.19064306042259566	0.1150366885700833	0.05107648973095048	0.020325592829790868	0.008633585146233433	0.005033480143170842	0.003666773614230415	0.0030584225373240055	0.001845887171709175	0.0017875521369373273	0.0012458696711987432	0.0010875317196751572	0.000616684653302388	0.0005375156775405949	0.0003750109378190197	0.0002583408682753247	0.00017500510431554253	2.9167517385923757e-05	2.9167517385923757e-05	0.0	0.0	0.0	0.0	0.0	0.0	0.0	0.0	0.0	0.0	0.0	0.0	0.0	0.0	0.0	0.0	0.0	0.0	0.0	0.0	0.0	0.0	0.0	0.0	0.0	0.0	0.0
0.9697992273835796	0.030200772616420377	0.0	0.0	0.0	0.0	0.0	0.0	0.0	0.0	0.0	0.0	0.0	0.0	0.0	0.0	0.0	0.0	0.0	0.0	0.0	0.0	0.0	0.0	0.0	0.0	0.0	0.0	0.0	0.0	0.0	0.0	0.0	0.0	0.0	0.0	0.0	0.0	0.0	0.0	0.0	0.0	0.0	0.0	0.0	0.0	0.0	0.0	0.0	0.0
0.39274895517785935	0.19458900884609134	0.13294137745684248	0.1164867308629835	0.09216518815132108	0.04820557266253599	0.017746350935235612	0.004087619222227315	0.0009000262507656473	5.4168246573858405e-05	2.083394098994554e-05	2.5000729187934648e-05	2.9167517385923757e-05	0.0	0.0	0.0	0.0	0.0	0.0	0.0	0.0	0.0	0.0	0.0	0.0	0.0	0.0	0.0	0.0	0.0	0.0	0.0	0.0	0.0	0.0	0.0	0.0	0.0	0.0	0.0	0.0	0.0	0.0	0.0	0.0	0.0	0.0	0.0	0.0	0.0
0.3730191470300227	0.0999229118486572	0.07278371564889473	0.06000375023438965	0.05316165593682939	0.045419505385753275	0.04162343479800821	0.037560680875888076	0.03550221888868054	0.03393962122632665	0.028860137091901578	0.02433485426172469	0.02052211596558118	0.01731774902598079	0.014025876617288581	0.010775673479592475	0.00892555784736546	0.0075379711231952	0.005867033356251433	0.004150259391211951	0.00265849948955143	0.001179240369189741	0.0005291997416505198	0.00020001250078129884	0.0001541763026855845	2.5001562597662355e-05	0.0	0.0	0.0	0.0	0.0	0.0	0.0	0.0	0.0	0.0	0.0	0.0	0.0	0.0	0.0	0.0	0.0	0.0	0.0	0.0	0.0	0.0	0.0	0.0
0.9680273384592945	0.02863036819403638	0.00282969723489821	0.000512596111770957	0.0	0.0	0.0	0.0	0.0	0.0	0.0	0.0	0.0	0.0	0.0	0.0	0.0	0.0	0.0	0.0	0.0	0.0	0.0	0.0	0.0	0.0	0.0	0.0	0.0	0.0	0.0	0.0	0.0	0.0	0.0	0.0	0.0	0.0	0.0	0.0	0.0	0.0	0.0	0.0	0.0	0.0	0.0	0.0	0.0	0.0
0.18546203011591378	0.2599893335999933	0.2155612776347258	0.1561460963475913	0.09341849787088656	0.04871961534294976	0.022716098764197563	0.008562285942851428	0.003395748439622343	0.001929118438705699	0.0009999750006249844	0.0006833162504270726	0.000987475313117172	0.00041248968775780604	0.0003208253127005158	0.00014166312508853945	9.166437505729023e-05	9.583093755989434e-05	0.00011249718757031074	4.999875003124922e-05	6.666500004166563e-05	3.3332500020832816e-05	6.666500004166563e-05	3.7499062523436916e-05	0.0	0.0	0.0	0.0	0.0	0.0	0.0	0.0	0.0	0.0	0.0	0.0	0.0	0.0	0.0	0.0	0.0	0.0	0.0	0.0	0.0	0.0	0.0	0.0	0.0	0.0
0.33667376421419315	0.5801765914271071	0.08027034572417903	0.0028709649192254646	8.333715295284366e-06	0.0	0.0	0.0	0.0	0.0	0.0	0.0	0.0	0.0	0.0	0.0	0.0	0.0	0.0	0.0	0.0	0.0	0.0	0.0	0.0	0.0	0.0	0.0	0.0	0.0	0.0	0.0	0.0	0.0	0.0	0.0	0.0	0.0	0.0	0.0	0.0	0.0	0.0	0.0	0.0	0.0	0.0	0.0	0.0	0.0
0.9993586112684504	0.0006413887315496618	0.0	0.0	0.0	0.0	0.0	0.0	0.0	0.0	0.0	0.0	0.0	0.0	0.0	0.0	0.0	0.0	0.0	0.0	0.0	0.0	0.0	0.0	0.0	0.0	0.0	0.0	0.0	0.0	0.0	0.0	0.0	0.0	0.0	0.0	0.0	0.0	0.0	0.0	0.0	0.0	0.0	0.0	0.0	0.0	0.0	0.0	0.0	0.0
0.381344740230076	0.5786868225424644	0.038473358528178084	0.0014950786992815317	0.0	0.0	0.0	0.0	0.0	0.0	0.0	0.0	0.0	0.0	0.0	0.0	0.0	0.0	0.0	0.0	0.0	0.0	0.0	0.0	0.0	0.0	0.0	0.0	0.0	0.0	0.0	0.0	0.0	0.0	0.0	0.0	0.0	0.0	0.0	0.0	0.0	0.0	0.0	0.0	0.0	0.0	0.0	0.0	0.0	0.0
0.061513998618037115	0.4078497156985989	0.3454907217009799	0.13536576228573333	0.039323504191676587	0.008021212297804677	0.0021770078005977408	0.00025807740657181626	0.0	0.0	0.0	0.0	0.0	0.0	0.0	0.0	0.0	0.0	0.0	0.0	0.0	0.0	0.0	0.0	0.0	0.0	0.0	0.0	0.0	0.0	0.0	0.0	0.0	0.0	0.0	0.0	0.0	0.0	0.0	0.0	0.0	0.0	0.0	0.0	0.0	0.0	0.0	0.0	0.0	0.0
0.9200098326368549	0.06041238745588854	0.01396984380273064	0.003658074219742768	0.001158251290533587	0.0003416424669919214	0.0003708070678326952	7.91610594249574e-05	0.0	0.0	0.0	0.0	0.0	0.0	0.0	0.0	0.0	0.0	0.0	0.0	0.0	0.0	0.0	0.0	0.0	0.0	0.0	0.0	0.0	0.0	0.0	0.0	0.0	0.0	0.0	0.0	0.0	0.0	0.0	0.0	0.0	0.0	0.0	0.0	0.0	0.0	0.0	0.0	0.0	0.0
0.9892907573946258	0.0107092426053742	0.0	0.0	0.0	0.0	0.0	0.0	0.0	0.0	0.0	0.0	0.0	0.0	0.0	0.0	0.0	0.0	0.0	0.0	0.0	0.0	0.0	0.0	0.0	0.0	0.0	0.0	0.0	0.0	0.0	0.0	0.0	0.0	0.0	0.0	0.0	0.0	0.0	0.0	0.0	0.0	0.0	0.0	0.0	0.0	0.0	0.0	0.0	0.0
0.994179457693782	0.005641384597436795	0.00010416145859373698	7.499625018749062e-05	0.0	0.0	0.0	0.0	0.0	0.0	0.0	0.0	0.0	0.0	0.0	0.0	0.0	0.0	0.0	0.0	0.0	0.0	0.0	0.0	0.0	0.0	0.0	0.0	0.0	0.0	0.0	0.0	0.0	0.0	0.0	0.0	0.0	0.0	0.0	0.0	0.0	0.0	0.0	0.0	0.0	0.0	0.0	0.0	0.0	0.0
0.4551657488482142	0.2989394406445002	0.18113653972723712	0.055777257541801704	0.008243703709874949	0.0007373095283718373	0.0	0.0	0.0	0.0	0.0	0.0	0.0	0.0	0.0	0.0	0.0	0.0	0.0	0.0	0.0	0.0	0.0	0.0	0.0	0.0	0.0	0.0	0.0	0.0	0.0	0.0	0.0	0.0	0.0	0.0	0.0	0.0	0.0	0.0	0.0	0.0	0.0	0.0	0.0	0.0	0.0	0.0	0.0	0.0
0.486202469382821	0.3982567591226271	0.08426497928286188	0.021863458636587216	0.005673244462229781	0.0021133981942325487	0.0006002551084210789	0.0004126753870394918	0.0003543172514985535	0.00022092722740498045	3.751594427631743e-05	0.0	0.0	0.0	0.0	0.0	0.0	0.0	0.0	0.0	0.0	0.0	0.0	0.0	0.0	0.0	0.0	0.0	0.0	0.0	0.0	0.0	0.0	0.0	0.0	0.0	0.0	0.0	0.0	0.0	0.0	0.0	0.0	0.0	0.0	0.0	0.0	0.0	0.0	0.0
0.005334143934441247	0.0036019004709536917	0.005359128215164625	0.00557149460131334	0.004247327722974295	0.0039558444478682165	0.006679131046716441	0.005309159653717869	0.009298316475883923	0.010793209272499386	0.011771760267498366	0.00849881949273582	0.023639293611103014	0.024634500793250913	0.04615845863644124	0.08733255326856852	0.1043343563008274	0.12898967732801445	0.1287023580996956	0.1186503491553231	0.0726084838289243	0.06281464578536004	0.03530695270892064	0.032679439186178695	0.023114623715912073	0.01981669866042615	0.00752443254452407	0.002914832751060791	0.0003581080237017543	0.0	0.0	0.0	0.0	0.0	0.0	0.0	0.0	0.0	0.0	0.0	0.0	0.0	0.0	0.0	0.0	0.0	0.0	0.0	0.0	0.0
0.508259815559943	0.49158190254833845	0.0001582818917185248	0.0	0.0	0.0	0.0	0.0	0.0	0.0	0.0	0.0	0.0	0.0	0.0	0.0	0.0	0.0	0.0	0.0	0.0	0.0	0.0	0.0	0.0	0.0	0.0	0.0	0.0	0.0	0.0	0.0	0.0	0.0	0.0	0.0	0.0	0.0	0.0	0.0	0.0	0.0	0.0	0.0	0.0	0.0	0.0	0.0	0.0	0.0
0.00041637173668651373	0.00012074780363908898	0.000212349585710122	0.00030395136778115504	0.0001457301078402798	0.00012491152100595413	0.0001457301078402798	6.245576050297706e-05	9.160178207103302e-05	0.0004122080193196486	0.00014156639047341468	0.0007411416913019944	0.003422575675563143	0.015089311737519257	0.03338468584752467	0.04389390848149228	0.06985052254652954	0.10638297872340426	0.14160386392971644	0.1630844818253737	0.13586626139817629	0.10375567306491236	0.07704958987383936	0.04948578090519216	0.02869217637506766	0.01183328475663072	0.004484323604113753	0.0026522879626930925	0.0025023941374859473	0.001544739143106966	0.001544739143106966	0.00046633634508889537	0.00022067702044385227	0.00027064162884623394	0.0	0.0	0.0	0.0	0.0	0.0	0.0	0.0	0.0	0.0	0.0	0.0	0.0	0.0	0.0	0.0
0.9999333907837823	4.5793836149654256e-05	2.0815380068024663e-05	0.0	0.0	0.0	0.0	0.0	0.0	0.0	0.0	0.0	0.0	0.0	0.0	0.0	0.0	0.0	0.0	0.0	0.0	0.0	0.0	0.0	0.0	0.0	0.0	0.0	0.0	0.0	0.0	0.0	0.0	0.0	0.0	0.0	0.0	0.0	0.0	0.0	0.0	0.0	0.0	0.0	0.0	0.0	0.0	0.0	0.0	0.0
0.36936096099599586	0.3987233386527556	0.18135341102745406	0.04204565814309107	0.008237465677226346	0.00027916550347706885	0.0	0.0	0.0	0.0	0.0	0.0	0.0	0.0	0.0	0.0	0.0	0.0	0.0	0.0	0.0	0.0	0.0	0.0	0.0	0.0	0.0	0.0	0.0	0.0	0.0	0.0	0.0	0.0	0.0	0.0	0.0	0.0	0.0	0.0	0.0	0.0	0.0	0.0	0.0	0.0	0.0	0.0	0.0	0.0
0.9994211324149189	0.0005788675850810415	0.0	0.0	0.0	0.0	0.0	0.0	0.0	0.0	0.0	0.0	0.0	0.0	0.0	0.0	0.0	0.0	0.0	0.0	0.0	0.0	0.0	0.0	0.0	0.0	0.0	0.0	0.0	0.0	0.0	0.0	0.0	0.0	0.0	0.0	0.0	0.0	0.0	0.0	0.0	0.0	0.0	0.0	0.0	0.0	0.0	0.0	0.0	0.0
0.8034588640160653	0.13572979031001453	0.04262960324304957	0.012198932593398078	0.003387203619683278	0.0016915186587840231	0.0006332779215152008	0.00027080963749005294	0.0	0.0	0.0	0.0	0.0	0.0	0.0	0.0	0.0	0.0	0.0	0.0	0.0	0.0	0.0	0.0	0.0	0.0	0.0	0.0	0.0	0.0	0.0	0.0	0.0	0.0	0.0	0.0	0.0	0.0	0.0	0.0	0.0	0.0	0.0	0.0	0.0	0.0	0.0	0.0	0.0	0.0
1.0	0.0	0.0	0.0	0.0	0.0	0.0	0.0	0.0	0.0	0.0	0.0	0.0	0.0	0.0	0.0	0.0	0.0	0.0	0.0	0.0	0.0	0.0	0.0	0.0	0.0	0.0	0.0	0.0	0.0	0.0	0.0	0.0	0.0	0.0	0.0	0.0	0.0	0.0	0.0	0.0	0.0	0.0	0.0	0.0	0.0	0.0	0.0	0.0	0.0
0.00010000708383510499	0.0011084118458390803	0.02474341932553556	0.16042803031881425	0.3085301875549518	0.27779051016113643	0.1517190801015072	0.057712421296508505	0.015146906239191942	0.002195988882545847	0.0001083410074880304	0.00013750974027326935	0.00012500885479388123	0.00015417758757912018	0.0	0.0	0.0	0.0	0.0	0.0	0.0	0.0	0.0	0.0	0.0	0.0	0.0	0.0	0.0	0.0	0.0	0.0	0.0	0.0	0.0	0.0	0.0	0.0	0.0	0.0	0.0	0.0	0.0	0.0	0.0	0.0	0.0	0.0	0.0	0.0
1.0	0.0	0.0	0.0	0.0	0.0	0.0	0.0	0.0	0.0	0.0	0.0	0.0	0.0	0.0	0.0	0.0	0.0	0.0	0.0	0.0	0.0	0.0	0.0	0.0	0.0	0.0	0.0	0.0	0.0	0.0	0.0	0.0	0.0	0.0	0.0	0.0	0.0	0.0	0.0	0.0	0.0	0.0	0.0	0.0	0.0	0.0	0.0	0.0	0.0
0.005824757301779093	0.01777842589892088	0.1170867880504979	0.3668930461230782	0.33391942002416564	0.12953210282904878	0.0278530061247448	0.0011124536477646765	0.0	0.0	0.0	0.0	0.0	0.0	0.0	0.0	0.0	0.0	0.0	0.0	0.0	0.0	0.0	0.0	0.0	0.0	0.0	0.0	0.0	0.0	0.0	0.0	0.0	0.0	0.0	0.0	0.0	0.0	0.0	0.0	0.0	0.0	0.0	0.0	0.0	0.0	0.0	0.0	0.0	0.0
0.02009406617900852	0.3552890393356316	0.4547613205860215	0.14793590857865255	0.020272883407008804	0.0014430134445604216	0.00014139036632580498	4.158540186053088e-06	8.317080372106175e-06	8.317080372106175e-06	8.317080372106175e-06	2.079270093026544e-05	8.317080372106175e-06	4.158540186053088e-06	0.0	0.0	0.0	0.0	0.0	0.0	0.0	0.0	0.0	0.0	0.0	0.0	0.0	0.0	0.0	0.0	0.0	0.0	0.0	0.0	0.0	0.0	0.0	0.0	0.0	0.0	0.0	0.0	0.0	0.0	0.0	0.0	0.0	0.0	0.0	0.0
0.005055489620421846	0.001861452932725342	0.0014575134819997085	0.0013117621337997377	0.0013617340246111563	0.0021612842775938536	0.0021571199533595687	0.002182105898765278	0.0024444583255252253	0.0016240864513711038	0.010835571657609261	0.007479126324775647	0.026135298894371915	0.07368771732567098	0.028729672892331398	0.05774668415682845	0.10465779665604764	0.1555416744747746	0.20822037603847834	0.09388885418618693	0.08476898411310305	0.040739583984008995	0.008295333874695483	0.006400566348095863	0.02352843192370958	0.023028713015595396	0.014279467799362858	0.010419139234180773	0.0	0.0	0.0	0.0	0.0	0.0	0.0	0.0	0.0	0.0	0.0	0.0	0.0	0.0	0.0	0.0	0.0	0.0	0.0	0.0	0.0	0.0
0.9989968197938693	9.990176326612164e-05	0.00019980352653224329	0.00013736492449091726	5.411345510248256e-05	5.827602857190429e-05	4.995088163306082e-05	7.492632244959123e-05	5.827602857190429e-05	3.7463161224795616e-05	4.995088163306082e-05	4.5788308163639086e-05	2.0812867347108676e-05	8.32514693884347e-05	3.330058775537388e-05	0.0	0.0	0.0	0.0	0.0	0.0	0.0	0.0	0.0	0.0	0.0	0.0	0.0	0.0	0.0	0.0	0.0	0.0	0.0	0.0	0.0	0.0	0.0	0.0	0.0	0.0	0.0	0.0	0.0	0.0	0.0	0.0	0.0	0.0	0.0
0.38753569418679784	0.10236571690601746	0.0860037101110949	0.08744189924338745	0.08246034558225816	0.0756612543510432	0.06065406340538174	0.046684869833461866	0.03205702732559351	0.01690810179877858	0.009321133042916397	0.004994059653584009	0.002972257540071284	0.0014340204681409841	0.0010129853888321487	0.000842070158617671	0.0003835171019446818	0.0005669383246138775	7.920461887987994e-05	0.0001917585509723409	0.0002167705358817767	0.00021260187173020406	0.0	0.0	0.0	0.0	0.0	0.0	0.0	0.0	0.0	0.0	0.0	0.0	0.0	0.0	0.0	0.0	0.0	0.0	0.0	0.0	0.0	0.0	0.0	0.0	0.0	0.0	0.0	0.0
0.2204039461405146	0.6198381882415678	0.1494675709905346	0.009802859618717505	0.00048326889748033595	4.16611118517531e-06	0.0	0.0	0.0	0.0	0.0	0.0	0.0	0.0	0.0	0.0	0.0	0.0	0.0	0.0	0.0	0.0	0.0	0.0	0.0	0.0	0.0	0.0	0.0	0.0	0.0	0.0	0.0	0.0	0.0	0.0	0.0	0.0	0.0	0.0	0.0	0.0	0.0	0.0	0.0	0.0	0.0	0.0	0.0	0.0
0.013832329844021952	0.08400163223157701	0.1619240346099716	0.1770180128413321	0.1583930846678492	0.12180111757896753	0.08966031262231328	0.06331975916256527	0.04597313480067621	0.03207001940356926	0.019965689826034094	0.012745563411363996	0.009218777325305419	0.005029938125098892	0.0022359907062732653	0.0016697062815932578	0.0006495615459564793	0.0001748819546805906	0.0001165879697870604	0.00019986509106353212	0.0	0.0	0.0	0.0	0.0	0.0	0.0	0.0	0.0	0.0	0.0	0.0	0.0	0.0	0.0	0.0	0.0	0.0	0.0	0.0	0.0	0.0	0.0	0.0	0.0	0.0	0.0	0.0	0.0	0.0
0.9100706537134858	0.04600406592124777	0.02100031660862175	0.010131475896085717	0.006665444668477446	0.002745330022829148	0.0013747479628734732	0.0009956507973538184	0.0005873923114095749	0.00030411091299928345	0.00012081118461615371	0.0	0.0	0.0	0.0	0.0	0.0	0.0	0.0	0.0	0.0	0.0	0.0	0.0	0.0	0.0	0.0	0.0	0.0	0.0	0.0	0.0	0.0	0.0	0.0	0.0	0.0	0.0	0.0	0.0	0.0	0.0	0.0	0.0	0.0	0.0	0.0	0.0	0.0	0.0
0.14788204735422425	0.25384211928469147	0.30478037896699856	0.19254720436910985	0.0657114789037264	0.0209505811049319	0.008795664191281761	0.0040169502813946515	0.0008991308401878185	0.00042875220620067266	0.00014569249725265577	0.0	0.0	0.0	0.0	0.0	0.0	0.0	0.0	0.0	0.0	0.0	0.0	0.0	0.0	0.0	0.0	0.0	0.0	0.0	0.0	0.0	0.0	0.0	0.0	0.0	0.0	0.0	0.0	0.0	0.0	0.0	0.0	0.0	0.0	0.0	0.0	0.0	0.0	0.0
0.29262551865491326	0.4094041092466381	0.18249570911999466	0.07184516172035127	0.025412007798570262	0.009439936011731183	0.0036409991501558047	0.0016705270700371599	0.00037909716551965474	0.00027494959257469464	0.00014997250504074252	7.082034960257286e-05	2.499541750679042e-05	3.332722334238723e-05	0.0001249770875339521	0.0002457882721501058	0.00022495875756111379	0.00023329056339671062	0.0005332355734781957	0.0004999083501358084	0.00036243355384846113	0.0001249770875339521	3.749312626018563e-05	2.082951458899202e-05	4.999083501358084e-05	7.498625252037126e-05	0.0	0.0	0.0	0.0	0.0	0.0	0.0	0.0	0.0	0.0	0.0	0.0	0.0	0.0	0.0	0.0	0.0	0.0	0.0	0.0	0.0	0.0	0.0	0.0
0.008315653018436156	0.01567260919765411	0.022375150577927463	0.033929531614070335	0.05537516308266884	0.0723149194069418	0.1335631426916039	0.23875719543660304	0.25551354888728645	0.12780679340916765	0.029802966958305022	0.0059022379318825055	0.0005668816092768509	0.0001042061781758917	0.0	0.0	0.0	0.0	0.0	0.0	0.0	0.0	0.0	0.0	0.0	0.0	0.0	0.0	0.0	0.0	0.0	0.0	0.0	0.0	0.0	0.0	0.0	0.0	0.0	0.0	0.0	0.0	0.0	0.0	0.0	0.0	0.0	0.0	0.0	0.0
0.9918886153153942	0.004382730707861002	0.0017955864401978062	0.0009207067361571117	0.0001541454716643128	5.4159219773947746e-05	0.00016664375315060846	0.0002499656297259127	0.00020830469143826057	0.0001791420346369041	0.0	0.0	0.0	0.0	0.0	0.0	0.0	0.0	0.0	0.0	0.0	0.0	0.0	0.0	0.0	0.0	0.0	0.0	0.0	0.0	0.0	0.0	0.0	0.0	0.0	0.0	0.0	0.0	0.0	0.0	0.0	0.0	0.0	0.0	0.0	0.0	0.0	0.0	0.0	0.0
0.9739994169339053	0.01515555370455208	0.006072216900587231	0.0026113031527216692	0.001586772729165799	0.0005747365790679272	0.0	0.0	0.0	0.0	0.0	0.0	0.0	0.0	0.0	0.0	0.0	0.0	0.0	0.0	0.0	0.0	0.0	0.0	0.0	0.0	0.0	0.0	0.0	0.0	0.0	0.0	0.0	0.0	0.0	0.0	0.0	0.0	0.0	0.0	0.0	0.0	0.0	0.0	0.0	0.0	0.0	0.0	0.0	0.0
0.0005291005291005291	0.008344790234554015	0.030087905678456858	0.0933466650002083	0.15445152689247177	0.16801649793775777	0.14235720534933133	0.10702828813065034	0.07471982668833063	0.05202682997958589	0.03931175269757947	0.03214181560638254	0.024226138399366746	0.018089405490980294	0.01412323459567554	0.010765321001541473	0.007453235012290131	0.005536807899012623	0.0043911177769445486	0.0037120359955005624	0.0030454526517518644	0.0024038661833937426	0.0015539724201141525	0.0010540349123026288	0.0005749281339832521	0.00014998125234345707	0.000274965629296338	0.00015414739824188642	4.9993750781152357e-05	7.91567720701579e-05	0.0	0.0	0.0	0.0	0.0	0.0	0.0	0.0	0.0	0.0	0.0	0.0	0.0	0.0	0.0	0.0	0.0	0.0	0.0	0.0
0.9482001865609488	0.04416247459772796	0.002506912749441983	0.001332578205683446	0.002053003298131059	0.0010327481094046707	0.00032481593763534	0.00015407935503214846	4.164306892760769e-05	1.2492920678282307e-05	2.0821534463803844e-05	1.2492920678282307e-05	1.6657227571043075e-05	2.0821534463803844e-05	1.6657227571043075e-05	2.4985841356564614e-05	1.6657227571043075e-05	2.9150148249325383e-05	2.0821534463803844e-05	0.0	0.0	0.0	0.0	0.0	0.0	0.0	0.0	0.0	0.0	0.0	0.0	0.0	0.0	0.0	0.0	0.0	0.0	0.0	0.0	0.0	0.0	0.0	0.0	0.0	0.0	0.0	0.0	0.0	0.0	0.0
0.8429539758012807	0.15575531480818394	0.0012907093905353529	0.0	0.0	0.0	0.0	0.0	0.0	0.0	0.0	0.0	0.0	0.0	0.0	0.0	0.0	0.0	0.0	0.0	0.0	0.0	0.0	0.0	0.0	0.0	0.0	0.0	0.0	0.0	0.0	0.0	0.0	0.0	0.0	0.0	0.0	0.0	0.0	0.0	0.0	0.0	0.0	0.0	0.0	0.0	0.0	0.0	0.0	0.0
0.9995394417009953	0.00046055829900468236	0.0	0.0	0.0	0.0	0.0	0.0	0.0	0.0	0.0	0.0	0.0	0.0	0.0	0.0	0.0	0.0	0.0	0.0	0.0	0.0	0.0	0.0	0.0	0.0	0.0	0.0	0.0	0.0	0.0	0.0	0.0	0.0	0.0	0.0	0.0	0.0	0.0	0.0	0.0	0.0	0.0	0.0	0.0	0.0	0.0	0.0	0.0	0.0
0.24022032139925753	0.19822259627603506	0.17149487736080962	0.1304137692541654	0.09048259885922846	0.05025144471341136	0.03831875773395608	0.029156754009157838	0.021715490410936074	0.01579497777203735	0.00749542733101957	0.002174882193881165	0.0022832096594767783	0.0019332286167832577	4.166440984446676e-05	0.0	0.0	0.0	0.0	0.0	0.0	0.0	0.0	0.0	0.0	0.0	0.0	0.0	0.0	0.0	0.0	0.0	0.0	0.0	0.0	0.0	0.0	0.0	0.0	0.0	0.0	0.0	0.0	0.0	0.0	0.0	0.0	0.0	0.0	0.0
0.958655868085195	0.01799671045782932	0.009364785242863983	0.00661656013824405	0.003551872748849701	0.0019112656409402261	0.0010743061772605193	0.000503841269180321	0.0002623305781682663	6.245966146863484e-05	0.0	0.0	0.0	0.0	0.0	0.0	0.0	0.0	0.0	0.0	0.0	0.0	0.0	0.0	0.0	0.0	0.0	0.0	0.0	0.0	0.0	0.0	0.0	0.0	0.0	0.0	0.0	0.0	0.0	0.0	0.0	0.0	0.0	0.0	0.0	0.0	0.0	0.0	0.0	0.0
0.9432601371751252	0.05061403983658919	0.005925932095397928	0.00019989089288763217	0.0	0.0	0.0	0.0	0.0	0.0	0.0	0.0	0.0	0.0	0.0	0.0	0.0	0.0	0.0	0.0	0.0	0.0	0.0	0.0	0.0	0.0	0.0	0.0	0.0	0.0	0.0	0.0	0.0	0.0	0.0	0.0	0.0	0.0	0.0	0.0	0.0	0.0	0.0	0.0	0.0	0.0	0.0	0.0	0.0	0.0
0.00017074013767485248	0.0002540280097113659	0.00010827423364746742	9.994544644381609e-05	0.000391452998571613	0.00039978178577526434	0.0003373158817478793	0.0009827968900308582	0.0017573740999704329	0.005942589669805231	0.014354664745493085	0.02235030046099837	0.03616359403825412	0.05466183041756375	0.0846662863187177	0.10011618658149093	0.11733178973143826	0.12402397024957211	0.12909203726299395	0.110314786512362	0.07735361115391182	0.05116790418563201	0.032444790551823796	0.0177153303821664	0.009244953796052988	0.0031732679245911606	0.0011660302085111877	0.0009120021987998217	0.00189479908883068	0.0009161665924016474	0.0004913984450154291	0.0	0.0	0.0	0.0	0.0	0.0	0.0	0.0	0.0	0.0	0.0	0.0	0.0	0.0	0.0	0.0	0.0	0.0	0.0
0.9057924517295689	0.09330338913842384	0.0009041591320072332	0.0	0.0	0.0	0.0	0.0	0.0	0.0	0.0	0.0	0.0	0.0	0.0	0.0	0.0	0.0	0.0	0.0	0.0	0.0	0.0	0.0	0.0	0.0	0.0	0.0	0.0	0.0	0.0	0.0	0.0	0.0	0.0	0.0	0.0	0.0	0.0	0.0	0.0	0.0	0.0	0.0	0.0	0.0	0.0	0.0	0.0	0.0
0.14371804008351774	0.13222809847092507	0.1023509162363669	0.09884183722374337	0.09534942842020597	0.0911652059395955	0.08031706737681757	0.07118179279763616	0.05637864712918162	0.04051694318375988	0.030114732714035065	0.021912989843675113	0.014553092532163085	0.009568700015419944	0.006001275270995086	0.002658898349232545	0.001162747083755298	0.0008543482156624949	0.0003292366294504249	0.00037091215216566856	0.00037091215216566856	5.4178179529816755e-05	0.0	0.0	0.0	0.0	0.0	0.0	0.0	0.0	0.0	0.0	0.0	0.0	0.0	0.0	0.0	0.0	0.0	0.0	0.0	0.0	0.0	0.0	0.0	0.0	0.0	0.0	0.0	0.0
0.9600990861591624	0.019954620204417243	0.010820375111888257	0.00550802472990695	0.0026728283269843254	0.0008576365036740981	8.7428963966777e-05	0.0	0.0	0.0	0.0	0.0	0.0	0.0	0.0	0.0	0.0	0.0	0.0	0.0	0.0	0.0	0.0	0.0	0.0	0.0	0.0	0.0	0.0	0.0	0.0	0.0	0.0	0.0	0.0	0.0	0.0	0.0	0.0	0.0	0.0	0.0	0.0	0.0	0.0	0.0	0.0	0.0	0.0	0.0
0.5711023986200747	0.1047151612620983	0.08474124318266094	0.07081283097165571	0.051122230879160714	0.03783961702074471	0.022865428122643357	0.015974134734368556	0.011707699166295158	0.007341269014595043	0.005983009253665426	0.0035748063646552477	0.0028456791923770794	0.0019123964118610243	0.002787349018594826	0.00159158045605863	0.0008166224329515484	0.000770791582122635	0.00031664951481794734	0.0001374925524867403	0.0002874844279268206	0.0003499810426935208	0.0003124830738335007	9.166170165782687e-05	0.0	0.0	0.0	0.0	0.0	0.0	0.0	0.0	0.0	0.0	0.0	0.0	0.0	0.0	0.0	0.0	0.0	0.0	0.0	0.0	0.0	0.0	0.0	0.0	0.0	0.0
1.0	0.0	0.0	0.0	0.0	0.0	0.0	0.0	0.0	0.0	0.0	0.0	0.0	0.0	0.0	0.0	0.0	0.0	0.0	0.0	0.0	0.0	0.0	0.0	0.0	0.0	0.0	0.0	0.0	0.0	0.0	0.0	0.0	0.0	0.0	0.0	0.0	0.0	0.0	0.0	0.0	0.0	0.0	0.0	0.0	0.0	0.0	0.0	0.0	0.0
0.047607937572649285	0.5113218316577994	0.33205984426492463	0.0801298208921645	0.018535723659815935	0.004628723080704766	0.002370606150243935	0.0010748969890385504	0.0003083037875536928	0.0005499472967173979	0.0009999041758498143	0.0004124604725380484	0.0	0.0	0.0	0.0	0.0	0.0	0.0	0.0	0.0	0.0	0.0	0.0	0.0	0.0	0.0	0.0	0.0	0.0	0.0	0.0	0.0	0.0	0.0	0.0	0.0	0.0	0.0	0.0	0.0	0.0	0.0	0.0	0.0	0.0	0.0	0.0	0.0	0.0
0.9987960490412134	0.0012039509587865507	0.0	0.0	0.0	0.0	0.0	0.0	0.0	0.0	0.0	0.0	0.0	0.0	0.0	0.0	0.0	0.0	0.0	0.0	0.0	0.0	0.0	0.0	0.0	0.0	0.0	0.0	0.0	0.0	0.0	0.0	0.0	0.0	0.0	0.0	0.0	0.0	0.0	0.0	0.0	0.0	0.0	0.0	0.0	0.0	0.0	0.0	0.0	0.0
0.7138344993687158	0.2791859559059449	0.006267006129498681	7.083717034672712e-05	9.583852458674844e-05	9.167163221341156e-05	7.91709550934009e-05	4.583581610670578e-05	4.166892373336889e-06	8.333784746673778e-06	8.333784746673778e-06	2.5001354240021336e-05	3.7502031360032004e-05	2.0834461866684446e-05	3.7502031360032004e-05	4.166892373336889e-05	3.7502031360032004e-05	4.583581610670578e-05	4.583581610670578e-05	1.2500677120010668e-05	4.166892373336889e-06	0.0	0.0	0.0	0.0	0.0	0.0	0.0	0.0	0.0	0.0	0.0	0.0	0.0	0.0	0.0	0.0	0.0	0.0	0.0	0.0	0.0	0.0	0.0	0.0	0.0	0.0	0.0	0.0	0.0
0.00018754532345316785	0.005605521334322462	0.07723116419801453	0.23596535829492127	0.3241616724041643	0.21663568695768143	0.09328087621175117	0.03399571563127756	0.009318918738695184	0.0028673596119062105	0.0006668278167223746	8.335347709029682e-05	0.0	0.0	0.0	0.0	0.0	0.0	0.0	0.0	0.0	0.0	0.0	0.0	0.0	0.0	0.0	0.0	0.0	0.0	0.0	0.0	0.0	0.0	0.0	0.0	0.0	0.0	0.0	0.0	0.0	0.0	0.0	0.0	0.0	0.0	0.0	0.0	0.0	0.0
0.0010948206242558966	0.0013737293003971327	0.004154490429685874	0.00673543638800776	0.017221570047705873	0.033868671478882034	0.0485883890734404	0.04582844202446071	0.08455511984747442	0.11514349226965058	0.11295385102113878	0.11847374511909817	0.10805005370032719	0.063674434481438	0.06796213502510177	0.04884648366927259	0.035425564685998785	0.03013046265537711	0.028090682785090457	0.013445895879644662	0.006585575009782618	0.00509112404359301	0.0027058304401761705	0.0	0.0	0.0	0.0	0.0	0.0	0.0	0.0	0.0	0.0	0.0	0.0	0.0	0.0	0.0	0.0	0.0	0.0	0.0	0.0	0.0	0.0	0.0	0.0	0.0	0.0	0.0
0.04422275908030657	0.28350549816727755	0.35177440853048986	0.15748917027657447	0.0844218593802066	0.03702099300233255	0.01984338553815395	0.012279240253248917	0.005435688103965345	0.0018285571476174608	0.0016036321226257915	0.000362379206931023	0.00021242919026991003	0.0	0.0	0.0	0.0	0.0	0.0	0.0	0.0	0.0	0.0	0.0	0.0	0.0	0.0	0.0	0.0	0.0	0.0	0.0	0.0	0.0	0.0	0.0	0.0	0.0	0.0	0.0	0.0	0.0	0.0	0.0	0.0	0.0	0.0	0.0	0.0	0.0
8.745372240522724e-05	2.0822314858387438e-05	3.7480166745097385e-05	2.915124080174241e-05	2.4986777830064926e-05	2.4986777830064926e-05	2.4986777830064926e-05	2.0822314858387438e-05	3.7480166745097385e-05	7.079587051851729e-05	0.0004331041490544587	0.002257138930649198	0.004480962157524976	0.009190969778492215	0.024307970365681494	0.04308136944200361	0.06641485547231257	0.09420431688231644	0.11777101283903935	0.13084326210713498	0.13046013151374064	0.11471013255485639	0.09290500443515307	0.06557363395203372	0.04420160998138485	0.02789773744726749	0.014996231161010632	0.008274787924723167	0.0036647274150761887	0.0017698967629629322	0.0009078529278256923	0.000632998371694978	0.0002748545561307142	0.00016241405589542202	0.00011244050023529215	4.580909268845236e-05	4.580909268845236e-05	0.0	0.0	0.0	0.0	0.0	0.0	0.0	0.0	0.0	0.0	0.0	0.0	0.0
0.7334613334221837	0.15674874221170826	0.0729642155066138	0.019883050678039516	0.008717055942424948	0.003823343217938893	0.0016826042048445674	0.001332755805817479	0.0005747509412587879	0.00043731049878386035	0.00037483757038616597	0.0	0.0	0.0	0.0	0.0	0.0	0.0	0.0	0.0	0.0	0.0	0.0	0.0	0.0	0.0	0.0	0.0	0.0	0.0	0.0	0.0	0.0	0.0	0.0	0.0	0.0	0.0	0.0	0.0	0.0	0.0	0.0	0.0	0.0	0.0	0.0	0.0	0.0	0.0
0.9997749915621836	0.00022500843781641811	0.0	0.0	0.0	0.0	0.0	0.0	0.0	0.0	0.0	0.0	0.0	0.0	0.0	0.0	0.0	0.0	0.0	0.0	0.0	0.0	0.0	0.0	0.0	0.0	0.0	0.0	0.0	0.0	0.0	0.0	0.0	0.0	0.0	0.0	0.0	0.0	0.0	0.0	0.0	0.0	0.0	0.0	0.0	0.0	0.0	0.0	0.0	0.0
0.10393809716278662	0.16138239669318177	0.20481355395455625	0.2218059994416411	0.17735396205659426	0.09152919508810821	0.03001804249361429	0.007475342619870077	0.0013875635966648472	0.00022084345532503573	6.250286471463275e-05	1.250057294292655e-05	0.0	0.0	0.0	0.0	0.0	0.0	0.0	0.0	0.0	0.0	0.0	0.0	0.0	0.0	0.0	0.0	0.0	0.0	0.0	0.0	0.0	0.0	0.0	0.0	0.0	0.0	0.0	0.0	0.0	0.0	0.0	0.0	0.0	0.0	0.0	0.0	0.0	0.0
0.23727245834565916	0.3535796276004016	0.2162650878501402	0.10782839119873673	0.054210015374295345	0.021019869922628547	0.006212215273466633	0.0018957464449546062	0.0011666131968951423	0.00039164871610051203	0.0001583260767214836	0.0	0.0	0.0	0.0	0.0	0.0	0.0	0.0	0.0	0.0	0.0	0.0	0.0	0.0	0.0	0.0	0.0	0.0	0.0	0.0	0.0	0.0	0.0	0.0	0.0	0.0	0.0	0.0	0.0	0.0	0.0	0.0	0.0	0.0	0.0	0.0	0.0	0.0	0.0
0.1759328195252613	0.619023653749371	0.1903072450265569	0.014174780702666506	0.0005448639295919344	1.6637066552425477e-05	0.0	0.0	0.0	0.0	0.0	0.0	0.0	0.0	0.0	0.0	0.0	0.0	0.0	0.0	0.0	0.0	0.0	0.0	0.0	0.0	0.0	0.0	0.0	0.0	0.0	0.0	0.0	0.0	0.0	0.0	0.0	0.0	0.0	0.0	0.0	0.0	0.0	0.0	0.0	0.0	0.0	0.0	0.0	0.0
0.48732948342958093	0.28855111955534446	0.15299200853312	0.04981958784363724	0.016028765947517978	0.004366557502729098	0.0009124771880702982	0.0	0.0	0.0	0.0	0.0	0.0	0.0	0.0	0.0	0.0	0.0	0.0	0.0	0.0	0.0	0.0	0.0	0.0	0.0	0.0	0.0	0.0	0.0	0.0	0.0	0.0	0.0	0.0	0.0	0.0	0.0	0.0	0.0	0.0	0.0	0.0	0.0	0.0	0.0	0.0	0.0	0.0	0.0
0.6191955104453751	0.31978085111697657	0.05156076968551469	0.008109840883922699	0.0010865854572401563	9.575274144261913e-05	0.00017068966952814713	0.0	0.0	0.0	0.0	0.0	0.0	0.0	0.0	0.0	0.0	0.0	0.0	0.0	0.0	0.0	0.0	0.0	0.0	0.0	0.0	0.0	0.0	0.0	0.0	0.0	0.0	0.0	0.0	0.0	0.0	0.0	0.0	0.0	0.0	0.0	0.0	0.0	0.0	0.0	0.0	0.0	0.0	0.0
0.6447202329621436	0.2614533471644191	0.07118009990043285	0.016322347618511993	0.004861709972129529	0.001462262382362866	0.0	0.0	0.0	0.0	0.0	0.0	0.0	0.0	0.0	0.0	0.0	0.0	0.0	0.0	0.0	0.0	0.0	0.0	0.0	0.0	0.0	0.0	0.0	0.0	0.0	0.0	0.0	0.0	0.0	0.0	0.0	0.0	0.0	0.0	0.0	0.0	0.0	0.0	0.0	0.0	0.0	0.0	0.0	0.0
0.05075926427396005	0.03986085362551295	0.0410523465327973	0.04608077988626658	0.05104672235299019	0.0561084841793905	0.0625742079280105	0.07685545857895723	0.08289624429770659	0.09216572583164954	0.09397379548815797	0.08764971774949487	0.07965505030516383	0.05820401191492907	0.03761951382090112	0.021238569375299436	0.011956589664007332	0.004970108525839982	0.0023913179328014663	0.0022538379819609642	0.00036244714312496095	0.0003249526110775512	0.0	0.0	0.0	0.0	0.0	0.0	0.0	0.0	0.0	0.0	0.0	0.0	0.0	0.0	0.0	0.0	0.0	0.0	0.0	0.0	0.0	0.0	0.0	0.0	0.0	0.0	0.0	0.0
0.5296087989001375	0.2581593967420739	0.11095696371286923	0.052935049785443486	0.024380285797608633	0.01261925592634254	0.006307544890222056	0.003112110986126734	0.0017122859642544682	0.00018747656542932134	2.0830729492146816e-05	0.0	0.0	0.0	0.0	0.0	0.0	0.0	0.0	0.0	0.0	0.0	0.0	0.0	0.0	0.0	0.0	0.0	0.0	0.0	0.0	0.0	0.0	0.0	0.0	0.0	0.0	0.0	0.0	0.0	0.0	0.0	0.0	0.0	0.0	0.0	0.0	0.0	0.0	0.0
0.5517275876298974	0.26552202783648254	0.10874068886749118	0.040429177035527154	0.014864464925114944	0.005131283321036594	0.003930788116764832	0.004093355175676633	0.0020800246768458656	0.0006627733940250353	0.00032930250394954584	0.00063359469114343	0.0018507634399189666	4.1683861259436186e-06	0.0	0.0	0.0	0.0	0.0	0.0	0.0	0.0	0.0	0.0	0.0	0.0	0.0	0.0	0.0	0.0	0.0	0.0	0.0	0.0	0.0	0.0	0.0	0.0	0.0	0.0	0.0	0.0	0.0	0.0	0.0	0.0	0.0	0.0	0.0	0.0
0.9981875302078299	0.0005124914584756921	0.00014999750004166597	0.00011249812503124948	9.583173613773104e-05	6.666555557407377e-05	9.999833336111065e-05	7.499875002083299e-05	6.249895835069416e-05	7.083215279745338e-05	0.00016666388893518441	0.00018333027782870286	0.00021666305561573974	0.0	0.0	0.0	0.0	0.0	0.0	0.0	0.0	0.0	0.0	0.0	0.0	0.0	0.0	0.0	0.0	0.0	0.0	0.0	0.0	0.0	0.0	0.0	0.0	0.0	0.0	0.0	0.0	0.0	0.0	0.0	0.0	0.0	0.0	0.0	0.0	0.0
0.9847126273947717	0.01321238989675086	0.0011083240972991893	0.0008583261806151616	0.00010833243056307865	0.0	0.0	0.0	0.0	0.0	0.0	0.0	0.0	0.0	0.0	0.0	0.0	0.0	0.0	0.0	0.0	0.0	0.0	0.0	0.0	0.0	0.0	0.0	0.0	0.0	0.0	0.0	0.0	0.0	0.0	0.0	0.0	0.0	0.0	0.0	0.0	0.0	0.0	0.0	0.0	0.0	0.0	0.0	0.0	0.0
0.009674611537067964	0.058655716266924326	0.1009108211550395	0.23221150041855293	0.28827260498182106	0.20512841870286075	0.08245284511875658	0.01927425837001745	0.0031110352209168185	0.0002790352875521109	2.9152940490519046e-05	0.0	0.0	0.0	0.0	0.0	0.0	0.0	0.0	0.0	0.0	0.0	0.0	0.0	0.0	0.0	0.0	0.0	0.0	0.0	0.0	0.0	0.0	0.0	0.0	0.0	0.0	0.0	0.0	0.0	0.0	0.0	0.0	0.0	0.0	0.0	0.0	0.0	0.0	0.0
0.8005320809862233	0.18495434845059516	0.014342871655238166	0.00017069890794332797	0.0	0.0	0.0	0.0	0.0	0.0	0.0	0.0	0.0	0.0	0.0	0.0	0.0	0.0	0.0	0.0	0.0	0.0	0.0	0.0	0.0	0.0	0.0	0.0	0.0	0.0	0.0	0.0	0.0	0.0	0.0	0.0	0.0	0.0	0.0	0.0	0.0	0.0	0.0	0.0	0.0	0.0	0.0	0.0	0.0	0.0
0.16864217179186994	0.06163159363894293	0.05466559454718923	0.050982614166142415	0.051924190598400984	0.056940376547247554	0.05614461947396708	0.05536136120288472	0.05436978956183366	0.05590297596480337	0.04897030701224466	0.05278244168267208	0.053215733492207	0.04253342388021148	0.03574240801923149	0.027455702161876153	0.022285364319252737	0.018544056194614682	0.011619719776854718	0.0076117705386567125	0.00694933402215621	0.0021497939780771008	0.0020997987692846103	0.001195718743620403	0.0001541518937768464	0.0001249880219812268	0.0	0.0	0.0	0.0	0.0	0.0	0.0	0.0	0.0	0.0	0.0	0.0	0.0	0.0	0.0	0.0	0.0	0.0	0.0	0.0	0.0	0.0	0.0	0.0
0.9997045040245719	0.00029549597542805295	0.0	0.0	0.0	0.0	0.0	0.0	0.0	0.0	0.0	0.0	0.0	0.0	0.0	0.0	0.0	0.0	0.0	0.0	0.0	0.0	0.0	0.0	0.0	0.0	0.0	0.0	0.0	0.0	0.0	0.0	0.0	0.0	0.0	0.0	0.0	0.0	0.0	0.0	0.0	0.0	0.0	0.0	0.0	0.0	0.0	0.0	0.0	0.0
0.9994798623507725	0.0005201376492274916	0.0	0.0	0.0	0.0	0.0	0.0	0.0	0.0	0.0	0.0	0.0	0.0	0.0	0.0	0.0	0.0	0.0	0.0	0.0	0.0	0.0	0.0	0.0	0.0	0.0	0.0	0.0	0.0	0.0	0.0	0.0	0.0	0.0	0.0	0.0	0.0	0.0	0.0	0.0	0.0	0.0	0.0	0.0	0.0	0.0	0.0	0.0	0.0
0.3819997088004659	0.15805062711899662	0.09765584375064999	0.07455956070470288	0.06620629406992949	0.059134305385111385	0.04130873390602575	0.028504274393160972	0.023495642406972148	0.010645422967323253	0.0145308567506292	0.012346860245023608	0.007329908272146765	0.003298874721800445	0.002778875553799114	0.0022713563658298148	0.003419514528776754	0.005420471327245877	0.002491836013062379	0.0019676768517170374	0.0012604779832352268	0.0013228778833953867	0.0	0.0	0.0	0.0	0.0	0.0	0.0	0.0	0.0	0.0	0.0	0.0	0.0	0.0	0.0	0.0	0.0	0.0	0.0	0.0	0.0	0.0	0.0	0.0	0.0	0.0	0.0	0.0
0.7071703270375786	0.285704762023808	0.007120744324029283	4.166614583984367e-06	0.0	0.0	0.0	0.0	0.0	0.0	0.0	0.0	0.0	0.0	0.0	0.0	0.0	0.0	0.0	0.0	0.0	0.0	0.0	0.0	0.0	0.0	0.0	0.0	0.0	0.0	0.0	0.0	0.0	0.0	0.0	0.0	0.0	0.0	0.0	0.0	0.0	0.0	0.0	0.0	0.0	0.0	0.0	0.0	0.0	0.0
1.0	0.0	0.0	0.0	0.0	0.0	0.0	0.0	0.0	0.0	0.0	0.0	0.0	0.0	0.0	0.0	0.0	0.0	0.0	0.0	0.0	0.0	0.0	0.0	0.0	0.0	0.0	0.0	0.0	0.0	0.0	0.0	0.0	0.0	0.0	0.0	0.0	0.0	0.0	0.0	0.0	0.0	0.0	0.0	0.0	0.0	0.0	0.0	0.0	0.0
0.00047888731573248936	0.00022486882651786457	0.0009286249687682185	0.017298242691763138	0.07202881652369451	0.20281918880652952	0.2728200216540351	0.20562588490047473	0.11362954942949946	0.060269009744315816	0.029591071874739736	0.015403514616473723	0.00682934954609811	0.0013991838094444906	0.0006537852919130507	0.0	0.0	0.0	0.0	0.0	0.0	0.0	0.0	0.0	0.0	0.0	0.0	0.0	0.0	0.0	0.0	0.0	0.0	0.0	0.0	0.0	0.0	0.0	0.0	0.0	0.0	0.0	0.0	0.0	0.0	0.0	0.0	0.0	0.0	0.0
0.02744928392268112	0.4047136730627644	0.4353450606679506	0.11572042411410649	0.013730881380325865	0.0018926237588755735	0.0004367593289712862	9.567109110799602e-05	7.071341516677967e-05	2.079806328434696e-05	0.00014142683033355934	6.655380250991028e-05	1.663845062747757e-05	2.079806328434696e-05	2.4957675941216355e-05	2.4957675941216355e-05	2.4957675941216355e-05	2.079806328434696e-05	6.655380250991028e-05	2.9117288598085746e-05	1.663845062747757e-05	1.2478837970608177e-05	8.319225313738784e-06	2.4957675941216355e-05	2.4957675941216355e-05	0.0	0.0	0.0	0.0	0.0	0.0	0.0	0.0	0.0	0.0	0.0	0.0	0.0	0.0	0.0	0.0	0.0	0.0	0.0	0.0	0.0	0.0	0.0	0.0	0.0
0.0004998479629112812	0.0005373365601296273	0.0014787168902792068	0.0012496199072782029	0.0008788993347856694	0.0010621769211864726	0.0011371541156231647	0.001407905095533442	0.0012371237082054209	0.0008913955338584514	0.002041045848554398	0.0029116143839582127	0.006377226926809762	0.021106080233928848	0.04272033923015083	0.056166249432464295	0.08046302582964349	0.09160130460318319	0.10392672228863721	0.12042170506470948	0.12197123374973445	0.1125782574466933	0.08458260612397063	0.06532596335281352	0.03731365043132714	0.021655912993131257	0.011892216117597564	0.0049235024346761195	0.0010121921248953444	0.0005998175554935373	2.91577978364914e-05	0.0	0.0	0.0	0.0	0.0	0.0	0.0	0.0	0.0	0.0	0.0	0.0	0.0	0.0	0.0	0.0	0.0	0.0	0.0
0.5993503248375812	0.2510286523404964	0.09904631017824421	0.031846576711644176	0.010707146426786607	0.003406630018324171	0.002369648509078794	0.0012452107279693487	0.000595535565550558	0.00040396468432450444	0.0	0.0	0.0	0.0	0.0	0.0	0.0	0.0	0.0	0.0	0.0	0.0	0.0	0.0	0.0	0.0	0.0	0.0	0.0	0.0	0.0	0.0	0.0	0.0	0.0	0.0	0.0	0.0	0.0	0.0	0.0	0.0	0.0	0.0	0.0	0.0	0.0	0.0	0.0	0.0
0.05346940646500173	0.10047964528751631	0.16266267726247974	0.2549412632465027	0.23849330538527894	0.13166283978347204	0.045960103179994084	0.01040967791673091	0.0015960394884339227	0.0002250290662543912	9.58457134046481e-05	4.167204930636874e-06	0.0	0.0	0.0	0.0	0.0	0.0	0.0	0.0	0.0	0.0	0.0	0.0	0.0	0.0	0.0	0.0	0.0	0.0	0.0	0.0	0.0	0.0	0.0	0.0	0.0	0.0	0.0	0.0	0.0	0.0	0.0	0.0	0.0	0.0	0.0	0.0	0.0	0.0
0.9980836607079624	0.0016997096329377066	0.00021662965909990375	0.0	0.0	0.0	0.0	0.0	0.0	0.0	0.0	0.0	0.0	0.0	0.0	0.0	0.0	0.0	0.0	0.0	0.0	0.0	0.0	0.0	0.0	0.0	0.0	0.0	0.0	0.0	0.0	0.0	0.0	0.0	0.0	0.0	0.0	0.0	0.0	0.0	0.0	0.0	0.0	0.0	0.0	0.0	0.0	0.0	0.0	0.0
0.6834869265252387	0.30743913210125484	0.009061442831669639	1.2498541836785708e-05	0.0	0.0	0.0	0.0	0.0	0.0	0.0	0.0	0.0	0.0	0.0	0.0	0.0	0.0	0.0	0.0	0.0	0.0	0.0	0.0	0.0	0.0	0.0	0.0	0.0	0.0	0.0	0.0	0.0	0.0	0.0	0.0	0.0	0.0	0.0	0.0	0.0	0.0	0.0	0.0	0.0	0.0	0.0	0.0	0.0	0.0
0.9941264621404488	0.005873537859551263	0.0	0.0	0.0	0.0	0.0	0.0	0.0	0.0	0.0	0.0	0.0	0.0	0.0	0.0	0.0	0.0	0.0	0.0	0.0	0.0	0.0	0.0	0.0	0.0	0.0	0.0	0.0	0.0	0.0	0.0	0.0	0.0	0.0	0.0	0.0	0.0	0.0	0.0	0.0	0.0	0.0	0.0	0.0	0.0	0.0	0.0	0.0	0.0
0.009420794080024667	0.06647888967129303	0.08226632389031713	0.08369548460214749	0.08804129982791738	0.1016079099670418	0.1127203636651514	0.08440381498410424	0.07414135774434273	0.06147057720592831	0.0562705988725047	0.044374815104937064	0.039720667830550706	0.025899892083782985	0.02701655409769126	0.010795788350881871	0.0077499677084678815	0.01311244536481098	0.00654580605914142	0.0017874925521143663	0.0011874950521039496	0.0012916612847446469	0.0	0.0	0.0	0.0	0.0	0.0	0.0	0.0	0.0	0.0	0.0	0.0	0.0	0.0	0.0	0.0	0.0	0.0	0.0	0.0	0.0	0.0	0.0	0.0	0.0	0.0	0.0	0.0
0.11115830147983445	0.44521614576827306	0.2918904739300972	0.11034218569132502	0.032040872411122495	0.007149340861585096	0.0015073158951041381	0.0003122892047867689	9.993254553176606e-05	7.494940914882454e-05	6.662169702117737e-05	2.4983136382941515e-05	0.0001165879697870604	0.0	0.0	0.0	0.0	0.0	0.0	0.0	0.0	0.0	0.0	0.0	0.0	0.0	0.0	0.0	0.0	0.0	0.0	0.0	0.0	0.0	0.0	0.0	0.0	0.0	0.0	0.0	0.0	0.0	0.0	0.0	0.0	0.0	0.0	0.0	0.0	0.0
1.249562653071425e-05	0.005435597540860699	0.10613785175188684	0.3299428533346662	0.33943536428916543	0.1633386648006531	0.04508838573166059	0.00885106879258926	0.0011745888938871395	9.9965012245714e-05	4.5817297279285585e-05	9.579980340214258e-05	8.746938571499975e-05	4.165208843571417e-05	5.4147714966428416e-05	6.247813265357125e-05	2.0826044217857085e-05	1.249562653071425e-05	2.49912530614285e-05	8.330417687142833e-06	2.0826044217857085e-05	8.330417687142833e-06	0.0	0.0	0.0	0.0	0.0	0.0	0.0	0.0	0.0	0.0	0.0	0.0	0.0	0.0	0.0	0.0	0.0	0.0	0.0	0.0	0.0	0.0	0.0	0.0	0.0	0.0	0.0	0.0
0.779882416176734	0.2132800553335639	0.0066666944445601855	0.00017083404514185477	0.0	0.0	0.0	0.0	0.0	0.0	0.0	0.0	0.0	0.0	0.0	0.0	0.0	0.0	0.0	0.0	0.0	0.0	0.0	0.0	0.0	0.0	0.0	0.0	0.0	0.0	0.0	0.0	0.0	0.0	0.0	0.0	0.0	0.0	0.0	0.0	0.0	0.0	0.0	0.0	0.0	0.0	0.0	0.0	0.0	0.0
0.014085329241443725	0.0704099673093602	0.17123390486356663	0.2823862499166055	0.26341817332710654	0.13905614117019147	0.046884381880045366	0.010507705650810594	0.001605343918873841	0.0001584495296550804	2.918807125225165e-05	2.918807125225165e-05	4.169724464607378e-06	4.169724464607378e-06	4.169724464607378e-06	8.339448929214757e-06	8.339448929214757e-06	1.6678897858429514e-05	5.420641803989592e-05	3.335779571685903e-05	2.0848622323036895e-05	8.339448929214757e-06	1.2509173393822136e-05	8.339448929214757e-06	8.339448929214757e-06	4.169724464607378e-06	0.0	0.0	0.0	0.0	0.0	0.0	0.0	0.0	0.0	0.0	0.0	0.0	0.0	0.0	0.0	0.0	0.0	0.0	0.0	0.0	0.0	0.0	0.0	0.0
1.0	0.0	0.0	0.0	0.0	0.0	0.0	0.0	0.0	0.0	0.0	0.0	0.0	0.0	0.0	0.0	0.0	0.0	0.0	0.0	0.0	0.0	0.0	0.0	0.0	0.0	0.0	0.0	0.0	0.0	0.0	0.0	0.0	0.0	0.0	0.0	0.0	0.0	0.0	0.0	0.0	0.0	0.0	0.0	0.0	0.0	0.0	0.0	0.0	0.0
5.4141400679682815e-05	0.00037482508162857333	0.0037607449856733523	0.016942093689611516	0.05633204504564537	0.11415922569467582	0.1470355500766309	0.14314986339708136	0.12437945625374824	0.09730459119077764	0.07456103818218165	0.058260311854467915	0.045936896115146265	0.034942027054041445	0.02563387086026521	0.01918271473312454	0.015963383754248016	0.009137402545478776	0.005901412674085427	0.0028819884054108085	0.0017491837142666756	0.0009453921503298461	0.0005997201306057173	0.0003498367428533351	0.00023322449523555675	0.000224895048977144	4.164723129206371e-06	0.0	0.0	0.0	0.0	0.0	0.0	0.0	0.0	0.0	0.0	0.0	0.0	0.0	0.0	0.0	0.0	0.0	0.0	0.0	0.0	0.0	0.0	0.0
0.0006122703986005248	0.003323753592402849	0.010275313424132617	0.041871798075721604	0.1929526427589654	0.3235953184222583	0.22471156649589738	0.11618559706776625	0.04781540255737432	0.022633179224457494	0.008450997542588197	0.004773210046232663	0.001291182473239202	0.0006122703986005248	0.0003706943229622225	0.0005248031988004499	0.0	0.0	0.0	0.0	0.0	0.0	0.0	0.0	0.0	0.0	0.0	0.0	0.0	0.0	0.0	0.0	0.0	0.0	0.0	0.0	0.0	0.0	0.0	0.0	0.0	0.0	0.0	0.0	0.0	0.0	0.0	0.0	0.0	0.0
0.006326742976066597	0.006530697190426639	0.008940686784599375	0.015716961498439125	0.023542143600416232	0.028944849115504684	0.039966701352757546	0.05047242455775234	0.05535483870967742	0.06713839750260146	0.07854318418314256	0.08302601456815817	0.08739229968782518	0.08974817898022892	0.07949635796045786	0.07106763787721124	0.061078043704474505	0.04896566077003122	0.03624557752341311	0.02445369406867846	0.014276795005202913	0.009852237252861603	0.0067221644120707595	0.00299687825182102	0.0018688865764828304	0.00047866805411030176	0.00044120707596253904	0.00014568158168574402	0.0001040582726326743	0.0001623309053069719	0.0	0.0	0.0	0.0	0.0	0.0	0.0	0.0	0.0	0.0	0.0	0.0	0.0	0.0	0.0	0.0	0.0	0.0	0.0	0.0
0.6333369442037198	0.3564929004733018	0.010065995600293315	0.00010415972268515432	0.0	0.0	0.0	0.0	0.0	0.0	0.0	0.0	0.0	0.0	0.0	0.0	0.0	0.0	0.0	0.0	0.0	0.0	0.0	0.0	0.0	0.0	0.0	0.0	0.0	0.0	0.0	0.0	0.0	0.0	0.0	0.0	0.0	0.0	0.0	0.0	0.0	0.0	0.0	0.0	0.0	0.0	0.0	0.0	0.0	0.0
0.02064473163929991	0.023687332209527377	0.03233647582776633	0.041901313188071006	0.036569478262679235	0.027649788766102683	0.04330815175542652	0.037764042371646794	0.04115627146157208	0.03418035004474412	0.047033360387921164	0.03921250338182348	0.044394497513059045	0.05424652972882978	0.07325966160953987	0.1144783667353437	0.06838567355518095	0.08308672035961791	0.055965536617344075	0.043728538427920335	0.02020353374539552	0.016561569998543215	0.0002455724126448981	0.0	0.0	0.0	0.0	0.0	0.0	0.0	0.0	0.0	0.0	0.0	0.0	0.0	0.0	0.0	0.0	0.0	0.0	0.0	0.0	0.0	0.0	0.0	0.0	0.0	0.0	0.0
1.0	0.0	0.0	0.0	0.0	0.0	0.0	0.0	0.0	0.0	0.0	0.0	0.0	0.0	0.0	0.0	0.0	0.0	0.0	0.0	0.0	0.0	0.0	0.0	0.0	0.0	0.0	0.0	0.0	0.0	0.0	0.0	0.0	0.0	0.0	0.0	0.0	0.0	0.0	0.0	0.0	0.0	0.0	0.0	0.0	0.0	0.0	0.0	0.0	0.0
3.3332916671874934e-05	0.012358178856097633	0.15616054799315007	0.37013287333908323	0.3020795573388666	0.12365678762348804	0.028362145473181586	0.00437911192776757	0.000499993750078124	0.00021666395836718706	0.00010416536459960917	0.0001374982812714841	3.3332916671874934e-05	7.083244792773424e-05	0.00011666520835156228	0.00022916380211914018	0.00021666395836718706	0.0002999962500468744	0.0002249971875351558	0.00013333166668749974	0.00015416473960742157	0.00014583151043945285	0.00016666458335937468	8.74989062636717e-05	0.0	0.0	0.0	0.0	0.0	0.0	0.0	0.0	0.0	0.0	0.0	0.0	0.0	0.0	0.0	0.0	0.0	0.0	0.0	0.0	0.0	0.0	0.0	0.0	0.0	0.0
0.1287127888187376	0.5958620000333172	0.2447400423128821	0.027828216362091655	0.001461793466491196	8.329307501374336e-05	4.164653750687168e-05	4.581119125755885e-05	2.9152576254810174e-05	0.00013743357377267654	6.663446001099468e-05	4.164653750687168e-05	2.9152576254810174e-05	7.91284212630562e-05	0.0001832447650302354	0.00016242149627679954	0.0001041163437671792	4.581119125755885e-05	0.0001582568425261124	0.00018740941878092255	0.0	0.0	0.0	0.0	0.0	0.0	0.0	0.0	0.0	0.0	0.0	0.0	0.0	0.0	0.0	0.0	0.0	0.0	0.0	0.0	0.0	0.0	0.0	0.0	0.0	0.0	0.0	0.0	0.0	0.0
0.5472453575431331	0.2188006482982172	0.12078512413910913	0.06415485827850992	0.03129830467516343	0.011253557098990471	0.0047789078091603375	0.0013790919658518497	0.0003041501918646073	0.0	0.0	0.0	0.0	0.0	0.0	0.0	0.0	0.0	0.0	0.0	0.0	0.0	0.0	0.0	0.0	0.0	0.0	0.0	0.0	0.0	0.0	0.0	0.0	0.0	0.0	0.0	0.0	0.0	0.0	0.0	0.0	0.0	0.0	0.0	0.0	0.0	0.0	0.0	0.0	0.0
3.333444448148272e-05	0.011046201540051336	0.14016717223907463	0.31643138104603485	0.29520567352245075	0.14875079169305644	0.05693523117437248	0.01797143238107937	0.005550185006166873	0.002037567918930631	0.0015542184739491317	0.0008291943064768826	0.0006958565285509517	0.0006250208340278009	0.0006166872229074302	0.00027917597253241777	0.0002541751391713057	0.0002541751391713057	0.00025000833361112036	0.00022917430581019367	0.0001791726390879696	8.750291676389213e-05	1.666722224074136e-05	0.0	0.0	0.0	0.0	0.0	0.0	0.0	0.0	0.0	0.0	0.0	0.0	0.0	0.0	0.0	0.0	0.0	0.0	0.0	0.0	0.0	0.0	0.0	0.0	0.0	0.0	0.0
0.040403998368692205	0.03145677450498964	0.03565156597225112	0.04333785549609235	0.05431589110188183	0.061740006159019215	0.06556858567278961	0.0689269157462817	0.0645781487985751	0.06324230746822695	0.06062056280118852	0.05948447344547187	0.058935155515235246	0.05555601794438572	0.051302965484523386	0.0421643126451323	0.03812765815778742	0.02930944077770102	0.023911975963179052	0.01729103030403915	0.012430398921339337	0.00883902487744384	0.005418272311879416	0.0035331130512946426	0.0018185752690409408	0.00115273535360261	0.0004702494402783211	0.000249689968289374	9.155298837277048e-05	1.2484498414468701e-05	2.4968996828937403e-05	3.329199577191654e-05	0.0	0.0	0.0	0.0	0.0	0.0	0.0	0.0	0.0	0.0	0.0	0.0	0.0	0.0	0.0	0.0	0.0	0.0
0.7334974630708091	0.198567822239996	0.05056778891416098	0.01370108392278404	0.002670232531013855	0.0008831346280420239	0.00011247469319403134	0.0	0.0	0.0	0.0	0.0	0.0	0.0	0.0	0.0	0.0	0.0	0.0	0.0	0.0	0.0	0.0	0.0	0.0	0.0	0.0	0.0	0.0	0.0	0.0	0.0	0.0	0.0	0.0	0.0	0.0	0.0	0.0	0.0	0.0	0.0	0.0	0.0	0.0	0.0	0.0	0.0	0.0	0.0
0.7210451330161719	0.15042116927588878	0.05573098489456187	0.02449947093473751	0.014613865675745482	0.01039800704864901	0.007644368162768802	0.004403322696483174	0.003032752055855961	0.0027827999633403596	0.002441198770235705	0.0016538496788115612	0.0007581880139639903	0.00038325987519058846	0.00019162993759529423	0.0	0.0	0.0	0.0	0.0	0.0	0.0	0.0	0.0	0.0	0.0	0.0	0.0	0.0	0.0	0.0	0.0	0.0	0.0	0.0	0.0	0.0	0.0	0.0	0.0	0.0	0.0	0.0	0.0	0.0	0.0	0.0	0.0	0.0	0.0
0.4326546087855039	0.2544446249932294	0.1445737451512235	0.07230978838293564	0.04104429417230187	0.02456157894078972	0.014970271948135279	0.008720506314346545	0.005453962143086301	0.0004749821881679437	0.0002999887504218592	0.0003999850005624789	9.166322929556808e-05	0.0	0.0	0.0	0.0	0.0	0.0	0.0	0.0	0.0	0.0	0.0	0.0	0.0	0.0	0.0	0.0	0.0	0.0	0.0	0.0	0.0	0.0	0.0	0.0	0.0	0.0	0.0	0.0	0.0	0.0	0.0	0.0	0.0	0.0	0.0	0.0	0.0
0.8963927571961621	0.08308901918976545	0.016866004797441363	0.003115005330490405	0.0005372134861407249	0.0	0.0	0.0	0.0	0.0	0.0	0.0	0.0	0.0	0.0	0.0	0.0	0.0	0.0	0.0	0.0	0.0	0.0	0.0	0.0	0.0	0.0	0.0	0.0	0.0	0.0	0.0	0.0	0.0	0.0	0.0	0.0	0.0	0.0	0.0	0.0	0.0	0.0	0.0	0.0	0.0	0.0	0.0	0.0	0.0
0.5249019166854088	0.25652014560478464	0.1001449384011795	0.04216124813620878	0.026397114559645486	0.014664600877960201	0.01012486359963682	0.005426860251059967	0.0034860184421620813	0.00376923140998409	0.005347727215933229	0.002923757403103681	0.001657628841075876	0.0015784958059491382	0.000812154834195467	8.329793171235558e-05	0.0	0.0	0.0	0.0	0.0	0.0	0.0	0.0	0.0	0.0	0.0	0.0	0.0	0.0	0.0	0.0	0.0	0.0	0.0	0.0	0.0	0.0	0.0	0.0	0.0	0.0	0.0	0.0	0.0	0.0	0.0	0.0	0.0	0.0
0.6192951714206038	0.36597893089483347	0.01333155745722289	0.0005535738813021056	0.00018313722388941842	0.0001123796601139613	8.740640231085879e-05	9.573082157855963e-05	5.410872524005544e-05	0.00021643490096022176	9.156861194470921e-05	0.0	0.0	0.0	0.0	0.0	0.0	0.0	0.0	0.0	0.0	0.0	0.0	0.0	0.0	0.0	0.0	0.0	0.0	0.0	0.0	0.0	0.0	0.0	0.0	0.0	0.0	0.0	0.0	0.0	0.0	0.0	0.0	0.0	0.0	0.0	0.0	0.0	0.0	0.0
1.0	0.0	0.0	0.0	0.0	0.0	0.0	0.0	0.0	0.0	0.0	0.0	0.0	0.0	0.0	0.0	0.0	0.0	0.0	0.0	0.0	0.0	0.0	0.0	0.0	0.0	0.0	0.0	0.0	0.0	0.0	0.0	0.0	0.0	0.0	0.0	0.0	0.0	0.0	0.0	0.0	0.0	0.0	0.0	0.0	0.0	0.0	0.0	0.0	0.0
0.9966689290190412	0.0011325641335259802	0.00015822587159554136	0.0001540620328693429	0.0001540620328693429	0.00036225396917926575	0.0007661463256205161	0.0006037566152987762	0.0	0.0	0.0	0.0	0.0	0.0	0.0	0.0	0.0	0.0	0.0	0.0	0.0	0.0	0.0	0.0	0.0	0.0	0.0	0.0	0.0	0.0	0.0	0.0	0.0	0.0	0.0	0.0	0.0	0.0	0.0	0.0	0.0	0.0	0.0	0.0	0.0	0.0	0.0	0.0	0.0	0.0
0.7892684227631437	0.1914150715410705	0.01835401371655236	0.0007749935417204857	0.0001874984375130207	0.0	0.0	0.0	0.0	0.0	0.0	0.0	0.0	0.0	0.0	0.0	0.0	0.0	0.0	0.0	0.0	0.0	0.0	0.0	0.0	0.0	0.0	0.0	0.0	0.0	0.0	0.0	0.0	0.0	0.0	0.0	0.0	0.0	0.0	0.0	0.0	0.0	0.0	0.0	0.0	0.0	0.0	0.0	0.0	0.0
0.9957537066515539	0.002554443398034787	0.0005833965346245843	0.000250027086267679	0.0003041996216256761	0.0001750189603873753	0.0001250135431338395	2.9169826731229216e-05	3.750406294015185e-05	2.9169826731229216e-05	3.750406294015185e-05	1.250135431338395e-05	1.250135431338395e-05	1.250135431338395e-05	2.0835590522306584e-05	2.50027086267679e-05	1.6668472417845268e-05	2.0835590522306584e-05	0.0	0.0	0.0	0.0	0.0	0.0	0.0	0.0	0.0	0.0	0.0	0.0	0.0	0.0	0.0	0.0	0.0	0.0	0.0	0.0	0.0	0.0	0.0	0.0	0.0	0.0	0.0	0.0	0.0	0.0	0.0	0.0
0.002607464178607131	0.0017702432522492503	0.0013745418193935354	0.006197934021992669	0.013033155614795068	0.012187604131956015	0.024841719426857714	0.02150533155614795	0.03694185271576141	0.06977674108630456	0.07702432522492503	0.0678607130956348	0.05881372875708097	0.10894285238253916	0.10423608797067645	0.0916861046317894	0.08934521826057981	0.07757830723092303	0.049629290236587804	0.03545484838387204	0.024675108297234256	0.0144701766077974	0.006227090969676774	0.003819560146617794	0.0	0.0	0.0	0.0	0.0	0.0	0.0	0.0	0.0	0.0	0.0	0.0	0.0	0.0	0.0	0.0	0.0	0.0	0.0	0.0	0.0	0.0	0.0	0.0	0.0	0.0
0.25253320339343055	0.10528880392818321	0.0801545951664022	0.0667982724656513	0.06347480956724182	0.056432233425374095	0.0480985877365052	0.044054624736059575	0.04848590860060555	0.045358188504483345	0.039015288762280775	0.0325391173249039	0.026396125125462806	0.020473864171154176	0.01677140988959273	0.016388253765966573	0.012869048065269813	0.008795931881504805	0.006621937353973787	0.0032276738675029466	0.0019282748395533732	0.001236927920836613	0.0012785753255785866	0.0011619625923010607	0.0005539104830682476	6.247110711296026e-05	0.0	0.0	0.0	0.0	0.0	0.0	0.0	0.0	0.0	0.0	0.0	0.0	0.0	0.0	0.0	0.0	0.0	0.0	0.0	0.0	0.0	0.0	0.0	0.0
0.02389676796109228	0.016405866138125735	0.016326751555226143	0.017080422055480143	0.02196054264276018	0.02273919669550879	0.025937091414818578	0.029068363327476077	0.03008436112892346	0.03946152116523289	0.044554001948717094	0.05540519158220838	0.06153865371963457	0.07338085760207863	0.07874815746300352	0.0735016114391359	0.07386387295030772	0.06586497222661748	0.05413519433039916	0.05371880178882236	0.039807126974741626	0.0305340650738264	0.02068221754011942	0.013124692910500587	0.008640145237718501	0.0049967104989215435	0.002818977506474904	0.0012741611772249936	0.0003081304807668285	0.00014157346413611039	0.0	0.0	0.0	0.0	0.0	0.0	0.0	0.0	0.0	0.0	0.0	0.0	0.0	0.0	0.0	0.0	0.0	0.0	0.0	0.0
0.004606663417844365	0.05560900840112126	0.339177048319984	0.5154506491396869	0.08084985859292673	0.004306772128436775	0.0	0.0	0.0	0.0	0.0	0.0	0.0	0.0	0.0	0.0	0.0	0.0	0.0	0.0	0.0	0.0	0.0	0.0	0.0	0.0	0.0	0.0	0.0	0.0	0.0	0.0	0.0	0.0	0.0	0.0	0.0	0.0	0.0	0.0	0.0	0.0	0.0	0.0	0.0	0.0	0.0	0.0	0.0	0.0
0.9993629910277494	0.0006370089722505569	0.0	0.0	0.0	0.0	0.0	0.0	0.0	0.0	0.0	0.0	0.0	0.0	0.0	0.0	0.0	0.0	0.0	0.0	0.0	0.0	0.0	0.0	0.0	0.0	0.0	0.0	0.0	0.0	0.0	0.0	0.0	0.0	0.0	0.0	0.0	0.0	0.0	0.0	0.0	0.0	0.0	0.0	0.0	0.0	0.0	0.0	0.0	0.0
0.0002164691385777145	7.493162489228579e-05	0.003263688550864003	0.026683984197752884	0.09408498078836396	0.1814386039405709	0.24194589104109168	0.2144709619139202	0.12622232213105541	0.06877474304696964	0.029560526020006743	0.010569521977861868	0.0022437858787190024	0.00023312061077600024	0.00017484045808200017	4.1628680495714325e-05	0.0	0.0	0.0	0.0	0.0	0.0	0.0	0.0	0.0	0.0	0.0	0.0	0.0	0.0	0.0	0.0	0.0	0.0	0.0	0.0	0.0	0.0	0.0	0.0	0.0	0.0	0.0	0.0	0.0	0.0	0.0	0.0	0.0	0.0
0.9953630989330545	0.004195291441522137	0.0004416096254233828	0.0	0.0	0.0	0.0	0.0	0.0	0.0	0.0	0.0	0.0	0.0	0.0	0.0	0.0	0.0	0.0	0.0	0.0	0.0	0.0	0.0	0.0	0.0	0.0	0.0	0.0	0.0	0.0	0.0	0.0	0.0	0.0	0.0	0.0	0.0	0.0	0.0	0.0	0.0	0.0	0.0	0.0	0.0	0.0	0.0	0.0	0.0
0.47571800479016974	0.23710090596688535	0.14115588878475477	0.06390502967822556	0.0467728834739144	0.02500468603561387	0.0071894199729251275	0.001099656357388316	0.002053524940122878	0.0	0.0	0.0	0.0	0.0	0.0	0.0	0.0	0.0	0.0	0.0	0.0	0.0	0.0	0.0	0.0	0.0	0.0	0.0	0.0	0.0	0.0	0.0	0.0	0.0	0.0	0.0	0.0	0.0	0.0	0.0	0.0	0.0	0.0	0.0	0.0	0.0	0.0	0.0	0.0	0.0
0.00012911286963765097	7.080383173677634e-05	6.663890045814244e-05	4.997917534360683e-05	4.997917534360683e-05	9.162848812994586e-05	0.00011661807580174928	9.995835068721366e-05	3.748438150770512e-05	6.663890045814244e-05	0.00039983340274885466	0.00400249895876718	0.010982923781757602	0.02576426488962932	0.040033319450229074	0.07472303206997084	0.10198250728862973	0.12031653477717617	0.1311203665139525	0.13337359433569346	0.1034152436484798	0.08925864223240317	0.06444398167430238	0.04593502707205331	0.026651395251978342	0.01256143273635985	0.007034568929612662	0.0032361516034985424	0.0021532694710537275	0.001374427321949188	0.0004248229904206581	3.331945022907122e-05	0.0	0.0	0.0	0.0	0.0	0.0	0.0	0.0	0.0	0.0	0.0	0.0	0.0	0.0	0.0	0.0	0.0	0.0
0.0003091190108191654	0.041793725719537156	0.2937424286728769	0.4056351560215548	0.20200927357032458	0.048719662475458454	0.006934291323781277	0.000643301725218263	7.519111073979699e-05	4.1772839299887215e-06	8.354567859977443e-06	2.924098750992105e-05	5.4304691089853374e-05	4.177283929988721e-05	0.0	0.0	0.0	0.0	0.0	0.0	0.0	0.0	0.0	0.0	0.0	0.0	0.0	0.0	0.0	0.0	0.0	0.0	0.0	0.0	0.0	0.0	0.0	0.0	0.0	0.0	0.0	0.0	0.0	0.0	0.0	0.0	0.0	0.0	0.0	0.0
9.5719267872452e-05	2.4970243792813563e-05	2.9131951091615823e-05	2.4970243792813563e-05	4.5778780286824866e-05	3.7455365689220346e-05	3.3293658390418086e-05	5.4102194884429386e-05	5.8263902183231646e-05	0.0001789534138484972	0.000574315607234712	0.0015148614567640228	0.004419733151328001	0.00739951557727042	0.019560024304370625	0.04650291735681646	0.07645056307899753	0.105653263194693	0.12581673505738994	0.13680780403352671	0.13190115112823886	0.11521270486004179	0.08452427523867391	0.05546723487843653	0.04125500445302681	0.024350149405292027	0.011024362634527189	0.006209267289812973	0.0022931007216400456	0.001323422921019119	0.0008365031670592544	0.00027883438901975146	4.1617072988022606e-05	0.0	0.0	0.0	0.0	0.0	0.0	0.0	0.0	0.0	0.0	0.0	0.0	0.0	0.0	0.0	0.0	0.0
0.0015498127309616755	0.0019164350974257278	0.0022997221169108735	0.0033162659511975635	0.0023580484024847	0.00331209978794229	0.003762045419511809	0.0041869940715496875	0.0035912327260456027	0.0054410092113869575	0.007590749451107991	0.011952722379379159	0.021005795133088086	0.03227110057534715	0.045669481604306145	0.06800428281582642	0.08759774860537685	0.09784234405009394	0.11084910573305726	0.11255306650446405	0.09935049514850289	0.07984035262405792	0.07197047023484662	0.04729428527386274	0.027059230343000222	0.023001387332364006	0.008703115040265968	0.006290906515462715	0.005057722191901812	0.0035454049302375964	0.000816567998033571	0.0	0.0	0.0	0.0	0.0	0.0	0.0	0.0	0.0	0.0	0.0	0.0	0.0	0.0	0.0	0.0	0.0	0.0	0.0
0.05313257326548798	0.13369754407588463	0.19406714025167185	0.20632177685984826	0.17819815618311582	0.10875521540344946	0.054019504151502785	0.023447454549997086	0.01476552545450003	0.00851120530992613	0.0057796247407913256	0.004363866518983652	0.004089042864162163	0.0033645077741782355	0.0017030738609392308	0.0018030097354197723	0.0011909025042264546	0.0008536189278546266	0.0006204352207333627	0.0006620751684335884	0.00031646360252171526	0.00019154375942103817	4.5803942470248256e-05	9.993587448054165e-05	0.0	0.0	0.0	0.0	0.0	0.0	0.0	0.0	0.0	0.0	0.0	0.0	0.0	0.0	0.0	0.0	0.0	0.0	0.0	0.0	0.0	0.0	0.0	0.0	0.0	0.0
0.18104317535979467	0.6056217135142793	0.19452662105517546	0.01745431211926766	0.001354177951482929	0.0	0.0	0.0	0.0	0.0	0.0	0.0	0.0	0.0	0.0	0.0	0.0	0.0	0.0	0.0	0.0	0.0	0.0	0.0	0.0	0.0	0.0	0.0	0.0	0.0	0.0	0.0	0.0	0.0	0.0	0.0	0.0	0.0	0.0	0.0	0.0	0.0	0.0	0.0	0.0	0.0	0.0	0.0	0.0	0.0
0.9996875702966832	0.0003124297033167537	0.0	0.0	0.0	0.0	0.0	0.0	0.0	0.0	0.0	0.0	0.0	0.0	0.0	0.0	0.0	0.0	0.0	0.0	0.0	0.0	0.0	0.0	0.0	0.0	0.0	0.0	0.0	0.0	0.0	0.0	0.0	0.0	0.0	0.0	0.0	0.0	0.0	0.0	0.0	0.0	0.0	0.0	0.0	0.0	0.0	0.0	0.0	0.0
0.9662063681111379	0.03379363188886205	0.0	0.0	0.0	0.0	0.0	0.0	0.0	0.0	0.0	0.0	0.0	0.0	0.0	0.0	0.0	0.0	0.0	0.0	0.0	0.0	0.0	0.0	0.0	0.0	0.0	0.0	0.0	0.0	0.0	0.0	0.0	0.0	0.0	0.0	0.0	0.0	0.0	0.0	0.0	0.0	0.0	0.0	0.0	0.0	0.0	0.0	0.0	0.0
0.19388481867291985	0.127301731426834	0.12677693041388474	0.12212452778321553	0.12226614075496374	0.10483108488031621	0.07802041725845617	0.051805357135419484	0.03296250171809855	0.01744755113686061	0.009508894544152009	0.005889433589763881	0.0027614529490901365	0.0016702000491480313	0.0020867087895839495	0.0006622488972931097	0.0	0.0	0.0	0.0	0.0	0.0	0.0	0.0	0.0	0.0	0.0	0.0	0.0	0.0	0.0	0.0	0.0	0.0	0.0	0.0	0.0	0.0	0.0	0.0	0.0	0.0	0.0	0.0	0.0	0.0	0.0	0.0	0.0	0.0
0.9904461784713886	0.008774343070561559	0.0007794784580498867	0.0	0.0	0.0	0.0	0.0	0.0	0.0	0.0	0.0	0.0	0.0	0.0	0.0	0.0	0.0	0.0	0.0	0.0	0.0	0.0	0.0	0.0	0.0	0.0	0.0	0.0	0.0	0.0	0.0	0.0	0.0	0.0	0.0	0.0	0.0	0.0	0.0	0.0	0.0	0.0	0.0	0.0	0.0	0.0	0.0	0.0	0.0
0.999791670138831	0.00020832986116898052	0.0	0.0	0.0	0.0	0.0	0.0	0.0	0.0	0.0	0.0	0.0	0.0	0.0	0.0	0.0	0.0	0.0	0.0	0.0	0.0	0.0	0.0	0.0	0.0	0.0	0.0	0.0	0.0	0.0	0.0	0.0	0.0	0.0	0.0	0.0	0.0	0.0	0.0	0.0	0.0	0.0	0.0	0.0	0.0	0.0	0.0	0.0	0.0
0.9988333479164844	0.0011666520835156228	0.0	0.0	0.0	0.0	0.0	0.0	0.0	0.0	0.0	0.0	0.0	0.0	0.0	0.0	0.0	0.0	0.0	0.0	0.0	0.0	0.0	0.0	0.0	0.0	0.0	0.0	0.0	0.0	0.0	0.0	0.0	0.0	0.0	0.0	0.0	0.0	0.0	0.0	0.0	0.0	0.0	0.0	0.0	0.0	0.0	0.0	0.0	0.0
1.0	0.0	0.0	0.0	0.0	0.0	0.0	0.0	0.0	0.0	0.0	0.0	0.0	0.0	0.0	0.0	0.0	0.0	0.0	0.0	0.0	0.0	0.0	0.0	0.0	0.0	0.0	0.0	0.0	0.0	0.0	0.0	0.0	0.0	0.0	0.0	0.0	0.0	0.0	0.0	0.0	0.0	0.0	0.0	0.0	0.0	0.0	0.0	0.0	0.0
0.7381868509802777	0.07247343474472759	0.05674897136496846	0.04989140448805866	0.036759893447167555	0.024024412104335067	0.012372801514084066	0.005898758134241561	0.0022052601081369513	0.0009921586119784392	0.0004043671653861706	3.751860297397459e-05	4.168733663774955e-06	0.0	0.0	0.0	0.0	0.0	0.0	0.0	0.0	0.0	0.0	0.0	0.0	0.0	0.0	0.0	0.0	0.0	0.0	0.0	0.0	0.0	0.0	0.0	0.0	0.0	0.0	0.0	0.0	0.0	0.0	0.0	0.0	0.0	0.0	0.0	0.0	0.0
0.0584504549524226	0.05261623670018948	0.05805067982593125	0.06298123971932455	0.07572823620047058	0.08675120244862265	0.10305036750161367	0.1122451954109147	0.10791429820725841	0.10092656214212839	0.07387927624044809	0.047835592479230436	0.028242446956920065	0.014491848335311388	0.0075624128094613444	0.0039061361317592187	0.003023299394090824	0.0009869448435255168	0.0011368605159597727	0.0002207091844170987	0.0	0.0	0.0	0.0	0.0	0.0	0.0	0.0	0.0	0.0	0.0	0.0	0.0	0.0	0.0	0.0	0.0	0.0	0.0	0.0	0.0	0.0	0.0	0.0	0.0	0.0	0.0	0.0	0.0	0.0
0.32026914423798014	0.11038246812765602	0.08581784851262395	0.07921423214732105	0.07999750020831597	0.07993500541621532	0.07027747687692693	0.05447879343388051	0.040213315557036916	0.02907674360469961	0.01816515290392467	0.0119240063328056	0.006786934422131489	0.004482959753353887	0.0035330389134238813	0.0021123239730022497	0.001679026747771019	0.0008665944504624614	0.00024164652945587867	0.00023331389050912425	0.00020831597366886094	7.499375052078993e-05	2.916423631364053e-05	0.0	0.0	0.0	0.0	0.0	0.0	0.0	0.0	0.0	0.0	0.0	0.0	0.0	0.0	0.0	0.0	0.0	0.0	0.0	0.0	0.0	0.0	0.0	0.0	0.0	0.0	0.0
0.2940267164440296	0.26529362255314537	0.15445704619128173	0.09384088465929451	0.06376196865026125	0.03985383455137874	0.03036641361321989	0.015941533820551496	0.01369571920233998	0.010374913542387147	0.007412438229681419	0.00675411038241348	0.003612469896084199	0.00036249697919184005	0.00024583128473929384	0.0	0.0	0.0	0.0	0.0	0.0	0.0	0.0	0.0	0.0	0.0	0.0	0.0	0.0	0.0	0.0	0.0	0.0	0.0	0.0	0.0	0.0	0.0	0.0	0.0	0.0	0.0	0.0	0.0	0.0	0.0	0.0	0.0	0.0	0.0
0.0004377736085053158	0.000525328330206379	0.017356681259120283	0.13779028559516365	0.3104481967896602	0.2922743381279967	0.16090473212424433	0.059382947675630605	0.014825932874713363	0.00439441317490098	0.0015509693558474046	0.00010840108401084011	0.0	0.0	0.0	0.0	0.0	0.0	0.0	0.0	0.0	0.0	0.0	0.0	0.0	0.0	0.0	0.0	0.0	0.0	0.0	0.0	0.0	0.0	0.0	0.0	0.0	0.0	0.0	0.0	0.0	0.0	0.0	0.0	0.0	0.0	0.0	0.0	0.0	0.0
0.3565448233612416	0.10629164878121966	0.0843748567427788	0.07669835342754623	0.07533558655236651	0.07165153175830266	0.06604626739403133	0.06018678657903839	0.04346684559059483	0.026859426637716552	0.017178364096302193	0.009114284880789154	0.003759069484440703	0.0019087071218113548	0.0004500881422611928	0.00013335944955887195	0.0	0.0	0.0	0.0	0.0	0.0	0.0	0.0	0.0	0.0	0.0	0.0	0.0	0.0	0.0	0.0	0.0	0.0	0.0	0.0	0.0	0.0	0.0	0.0	0.0	0.0	0.0	0.0	0.0	0.0	0.0	0.0	0.0	0.0
0.9818087967164254	0.018191203283574636	0.0	0.0	0.0	0.0	0.0	0.0	0.0	0.0	0.0	0.0	0.0	0.0	0.0	0.0	0.0	0.0	0.0	0.0	0.0	0.0	0.0	0.0	0.0	0.0	0.0	0.0	0.0	0.0	0.0	0.0	0.0	0.0	0.0	0.0	0.0	0.0	0.0	0.0	0.0	0.0	0.0	0.0	0.0	0.0	0.0	0.0	0.0	0.0
1.0	0.0	0.0	0.0	0.0	0.0	0.0	0.0	0.0	0.0	0.0	0.0	0.0	0.0	0.0	0.0	0.0	0.0	0.0	0.0	0.0	0.0	0.0	0.0	0.0	0.0	0.0	0.0	0.0	0.0	0.0	0.0	0.0	0.0	0.0	0.0	0.0	0.0	0.0	0.0	0.0	0.0	0.0	0.0	0.0	0.0	0.0	0.0	0.0	0.0
0.9800339847068819	0.015551335232478718	0.0033818115181501658	0.0007371682742765756	0.00027071151315241474	2.49887550602229e-05	0.0	0.0	0.0	0.0	0.0	0.0	0.0	0.0	0.0	0.0	0.0	0.0	0.0	0.0	0.0	0.0	0.0	0.0	0.0	0.0	0.0	0.0	0.0	0.0	0.0	0.0	0.0	0.0	0.0	0.0	0.0	0.0	0.0	0.0	0.0	0.0	0.0	0.0	0.0	0.0	0.0	0.0	0.0	0.0
0.6660527828934759	0.06531612236564695	0.06027449771251906	0.05760785326788943	0.05606619944833793	0.03926217281522654	0.023574803543303807	0.014412379896834193	0.008437429688085933	0.004566628611428238	0.0028291430904742463	0.00105415788201765	0.0002749977083524304	0.00017916517362355313	9.166590278414346e-05	0.0	0.0	0.0	0.0	0.0	0.0	0.0	0.0	0.0	0.0	0.0	0.0	0.0	0.0	0.0	0.0	0.0	0.0	0.0	0.0	0.0	0.0	0.0	0.0	0.0	0.0	0.0	0.0	0.0	0.0	0.0	0.0	0.0	0.0	0.0
0.2147974831894008	0.4471079119947469	0.16643532179102494	0.0642543075861725	0.035965123721023014	0.02188494817597726	0.015152396705205675	0.010680652641903068	0.008091529452834737	0.005294611465285801	0.0033080931918112225	0.002260807407468976	0.0016706701797840596	0.0012924836465493595	0.0007688407543782364	0.0004529926606877177	0.00025350965414633743	0.0001745476307237077	7.896202342262969e-05	4.155895969612089e-05	3.324716775689671e-05	0.0	0.0	0.0	0.0	0.0	0.0	0.0	0.0	0.0	0.0	0.0	0.0	0.0	0.0	0.0	0.0	0.0	0.0	0.0	0.0	0.0	0.0	0.0	0.0	0.0	0.0	0.0	0.0	0.0
0.9307719856413502	0.05322444968226074	0.014183747407697369	0.0015949428235901622	0.000224874445101485	0.0	0.0	0.0	0.0	0.0	0.0	0.0	0.0	0.0	0.0	0.0	0.0	0.0	0.0	0.0	0.0	0.0	0.0	0.0	0.0	0.0	0.0	0.0	0.0	0.0	0.0	0.0	0.0	0.0	0.0	0.0	0.0	0.0	0.0	0.0	0.0	0.0	0.0	0.0	0.0	0.0	0.0	0.0	0.0	0.0
0.4707230768589565	0.4024248436021723	0.10148666502732012	0.018926116874294074	0.004297032921690639	0.0007210346221653545	0.00014170622632151477	8.7524433904465e-05	7.085311316075738e-05	4.167830185926904e-05	7.085311316075738e-05	0.00011253141502002643	5.418179241704976e-05	4.584613204519595e-05	6.251745278890356e-05	2.5006981115561428e-05	7.085311316075738e-05	7.085311316075738e-05	0.00010002792446224571	8.335660371853809e-05	8.7524433904465e-05	5.834962260297666e-05	7.502094334668428e-05	7.918877353261119e-05	8.335660371853809e-05	0.0	0.0	0.0	0.0	0.0	0.0	0.0	0.0	0.0	0.0	0.0	0.0	0.0	0.0	0.0	0.0	0.0	0.0	0.0	0.0	0.0	0.0	0.0	0.0	0.0
0.8869496743980635	0.11109629734560468	0.0019540282563318434	0.0	0.0	0.0	0.0	0.0	0.0	0.0	0.0	0.0	0.0	0.0	0.0	0.0	0.0	0.0	0.0	0.0	0.0	0.0	0.0	0.0	0.0	0.0	0.0	0.0	0.0	0.0	0.0	0.0	0.0	0.0	0.0	0.0	0.0	0.0	0.0	0.0	0.0	0.0	0.0	0.0	0.0	0.0	0.0	0.0	0.0	0.0
0.05289478505638002	0.019137560585619346	0.027136527923516382	0.05388580755842036	0.09241076633521544	0.10159229833941272	0.08989157047918853	0.07444744249571113	0.06190143073668782	0.0523035027232299	0.04704025716617532	0.040894252069488164	0.038158530288645715	0.03508136378020953	0.0330035476939989	0.03250803644297873	0.03075917320408401	0.027590399573610487	0.02396359033295025	0.019503989073768716	0.015552390945885175	0.010738853078832093	0.007699162211229367	0.00521744199603591	0.003189593430936558	0.001823814520561635	0.0008785955795399657	0.00046219957027931845	0.00021652592481553656	8.744316194473592e-05	2.9147720648245306e-05	0.0	0.0	0.0	0.0	0.0	0.0	0.0	0.0	0.0	0.0	0.0	0.0	0.0	0.0	0.0	0.0	0.0	0.0	0.0
0.009398966322107368	0.01670973657885962	0.024587362454151385	0.030731077025675225	0.03932144048016006	0.05330943647882627	0.07352867622540847	0.09943731243747916	0.1434811603867956	0.17692564188062687	0.16845198399466488	0.1023382794264755	0.0423891297099033	0.014225575191730577	0.0038387795931977328	0.0011003667889296432	0.00022507502500833612	0.0	0.0	0.0	0.0	0.0	0.0	0.0	0.0	0.0	0.0	0.0	0.0	0.0	0.0	0.0	0.0	0.0	0.0	0.0	0.0	0.0	0.0	0.0	0.0	0.0	0.0	0.0	0.0	0.0	0.0	0.0	0.0	0.0
0.0015463358924983953	0.0005084985953768308	0.001042005318395145	0.0005960270421220229	0.0006418752761314094	0.00045848234009386384	0.00037928993589583283	0.00042097014863163863	0.001012829169480081	0.0010295012545744034	0.007419077866973433	0.0007835879994331491	0.002959295104242212	0.010874367502771733	0.034423687698502015	0.07169830194813315	0.09894882503480298	0.11986812380690391	0.14154600245079652	0.12871683297071548	0.150753161444136	0.11896366319053693	0.05666424921432799	0.02923866923416777	0.009273847333716792	0.005585148506597978	0.0028967747851385032	0.0017505689349038437	0.0	0.0	0.0	0.0	0.0	0.0	0.0	0.0	0.0	0.0	0.0	0.0	0.0	0.0	0.0	0.0	0.0	0.0	0.0	0.0	0.0	0.0
4.165347639914028e-06	4.165347639914028e-06	0.00011246438627767873	0.0008080774421433212	0.0016578083606857829	0.0019202252620003665	0.002307602592512371	0.0025450274079874707	0.0032697978973325113	0.004431929888868525	0.00868891517686066	0.01877322181309252	0.03553874606374648	0.06080574484746497	0.08823455905629884	0.11198953664672853	0.12340675452773288	0.12485213015878305	0.11184791482697146	0.09330795248171413	0.07220213599026974	0.051442043352938234	0.03435995268165081	0.021663973075192855	0.012300271580666123	0.006827004781819091	0.003532214798647095	0.001682800446525267	0.0008705576567420317	0.00037488128759226243	0.00014578716739699094	6.248021459871041e-05	8.330695279828055e-06	8.330695279828055e-06	4.165347639914028e-06	8.330695279828055e-06	0.0	0.0	0.0	0.0	0.0	0.0	0.0	0.0	0.0	0.0	0.0	0.0	0.0	0.0
0.9995916683680485	0.00040833163195153353	0.0	0.0	0.0	0.0	0.0	0.0	0.0	0.0	0.0	0.0	0.0	0.0	0.0	0.0	0.0	0.0	0.0	0.0	0.0	0.0	0.0	0.0	0.0	0.0	0.0	0.0	0.0	0.0	0.0	0.0	0.0	0.0	0.0	0.0	0.0	0.0	0.0	0.0	0.0	0.0	0.0	0.0	0.0	0.0	0.0	0.0	0.0	0.0
0.7458733780835152	0.24898812399020603	0.005126005629861585	1.2492296417209388e-05	0.0	0.0	0.0	0.0	0.0	0.0	0.0	0.0	0.0	0.0	0.0	0.0	0.0	0.0	0.0	0.0	0.0	0.0	0.0	0.0	0.0	0.0	0.0	0.0	0.0	0.0	0.0	0.0	0.0	0.0	0.0	0.0	0.0	0.0	0.0	0.0	0.0	0.0	0.0	0.0	0.0	0.0	0.0	0.0	0.0	0.0
0.7047891618966681	0.2894076869881104	0.005803151115221503	0.0	0.0	0.0	0.0	0.0	0.0	0.0	0.0	0.0	0.0	0.0	0.0	0.0	0.0	0.0	0.0	0.0	0.0	0.0	0.0	0.0	0.0	0.0	0.0	0.0	0.0	0.0	0.0	0.0	0.0	0.0	0.0	0.0	0.0	0.0	0.0	0.0	0.0	0.0	0.0	0.0	0.0	0.0	0.0	0.0	0.0	0.0
0.9995502136485169	0.00044978635148304556	0.0	0.0	0.0	0.0	0.0	0.0	0.0	0.0	0.0	0.0	0.0	0.0	0.0	0.0	0.0	0.0	0.0	0.0	0.0	0.0	0.0	0.0	0.0	0.0	0.0	0.0	0.0	0.0	0.0	0.0	0.0	0.0	0.0	0.0	0.0	0.0	0.0	0.0	0.0	0.0	0.0	0.0	0.0	0.0	0.0	0.0	0.0	0.0
1.0	0.0	0.0	0.0	0.0	0.0	0.0	0.0	0.0	0.0	0.0	0.0	0.0	0.0	0.0	0.0	0.0	0.0	0.0	0.0	0.0	0.0	0.0	0.0	0.0	0.0	0.0	0.0	0.0	0.0	0.0	0.0	0.0	0.0	0.0	0.0	0.0	0.0	0.0	0.0	0.0	0.0	0.0	0.0	0.0	0.0	0.0	0.0	0.0	0.0
0.11590682792495907	0.5560286465385432	0.24871994633981728	0.044448795770511064	0.014235779843268938	0.008398985122631016	0.004753592274266859	0.002658012156864379	0.001724791587683155	0.00112903024217907	0.0006624199575884581	0.00039995167250623885	0.00026663444833749253	0.00018747734648729946	9.582175487128639e-05	7.91571018501931e-05	4.999395906327986e-05	2.499697953163993e-05	2.0830816276366604e-05	8.332326510546642e-06	4.166163255273321e-06	8.332326510546642e-06	1.2498489765819964e-05	3.332930604218657e-05	3.749546929745989e-05	5.416012231855318e-05	1.2498489765819964e-05	1.6664653021093283e-05	1.2498489765819964e-05	8.332326510546642e-06	0.0	0.0	0.0	0.0	0.0	0.0	0.0	0.0	0.0	0.0	0.0	0.0	0.0	0.0	0.0	0.0	0.0	0.0	0.0	0.0
1.0	0.0	0.0	0.0	0.0	0.0	0.0	0.0	0.0	0.0	0.0	0.0	0.0	0.0	0.0	0.0	0.0	0.0	0.0	0.0	0.0	0.0	0.0	0.0	0.0	0.0	0.0	0.0	0.0	0.0	0.0	0.0	0.0	0.0	0.0	0.0	0.0	0.0	0.0	0.0	0.0	0.0	0.0	0.0	0.0	0.0	0.0	0.0	0.0	0.0
0.998124428179323	0.0017383348581884721	0.0001330782666555768	4.158695832986775e-06	0.0	0.0	0.0	0.0	0.0	0.0	0.0	0.0	0.0	0.0	0.0	0.0	0.0	0.0	0.0	0.0	0.0	0.0	0.0	0.0	0.0	0.0	0.0	0.0	0.0	0.0	0.0	0.0	0.0	0.0	0.0	0.0	0.0	0.0	0.0	0.0	0.0	0.0	0.0	0.0	0.0	0.0	0.0	0.0	0.0	0.0
0.9295679071452063	0.047347451946894915	0.015195480489419367	0.00446289180401577	0.00122812787517225	0.00034970420852362377	0.00033721477250492295	0.0002664413017322848	0.00016236266824311103	0.00035803049920275765	0.0006327980916141764	9.15891974704729e-05	0.0	0.0	0.0	0.0	0.0	0.0	0.0	0.0	0.0	0.0	0.0	0.0	0.0	0.0	0.0	0.0	0.0	0.0	0.0	0.0	0.0	0.0	0.0	0.0	0.0	0.0	0.0	0.0	0.0	0.0	0.0	0.0	0.0	0.0	0.0	0.0	0.0	0.0
0.008733296944596064	0.07735801100828747	0.2688863796400848	0.28331548618547425	0.197657509760376	0.1038037341511077	0.039999833334027776	0.014841604826646556	0.002937487760467665	0.0020541581076745515	0.0004124982812571614	0.0	0.0	0.0	0.0	0.0	0.0	0.0	0.0	0.0	0.0	0.0	0.0	0.0	0.0	0.0	0.0	0.0	0.0	0.0	0.0	0.0	0.0	0.0	0.0	0.0	0.0	0.0	0.0	0.0	0.0	0.0	0.0	0.0	0.0	0.0	0.0	0.0	0.0	0.0
0.9999000008333264	9.999916667361106e-05	0.0	0.0	0.0	0.0	0.0	0.0	0.0	0.0	0.0	0.0	0.0	0.0	0.0	0.0	0.0	0.0	0.0	0.0	0.0	0.0	0.0	0.0	0.0	0.0	0.0	0.0	0.0	0.0	0.0	0.0	0.0	0.0	0.0	0.0	0.0	0.0	0.0	0.0	0.0	0.0	0.0	0.0	0.0	0.0	0.0	0.0	0.0	0.0
0.6388535642660285	0.2708733775574448	0.04428387376531757	0.0172365628609192	0.012658491738207715	0.006479346561651775	0.004673968787394877	0.001809547237938784	0.001050704847835423	0.0007755202448309074	0.0006170806249192166	0.0003002013850958351	0.00021681211145810315	0.00017094801095735056	0.0	0.0	0.0	0.0	0.0	0.0	0.0	0.0	0.0	0.0	0.0	0.0	0.0	0.0	0.0	0.0	0.0	0.0	0.0	0.0	0.0	0.0	0.0	0.0	0.0	0.0	0.0	0.0	0.0	0.0	0.0	0.0	0.0	0.0	0.0	0.0
0.666648618255274	0.2996147358337325	0.03155417647181324	0.0015493867010974822	0.0005581124138361899	7.497032424665236e-05	0.0	0.0	0.0	0.0	0.0	0.0	0.0	0.0	0.0	0.0	0.0	0.0	0.0	0.0	0.0	0.0	0.0	0.0	0.0	0.0	0.0	0.0	0.0	0.0	0.0	0.0	0.0	0.0	0.0	0.0	0.0	0.0	0.0	0.0	0.0	0.0	0.0	0.0	0.0	0.0	0.0	0.0	0.0	0.0
0.44994713311631546	0.23551572269446272	0.12849982932738338	0.07513341603323537	0.05640938116606862	0.030396376745231574	0.013137628732943146	0.004454139019090356	0.003072107099148302	0.003359336624678428	7.492944144264152e-05	0.0	0.0	0.0	0.0	0.0	0.0	0.0	0.0	0.0	0.0	0.0	0.0	0.0	0.0	0.0	0.0	0.0	0.0	0.0	0.0	0.0	0.0	0.0	0.0	0.0	0.0	0.0	0.0	0.0	0.0	0.0	0.0	0.0	0.0	0.0	0.0	0.0	0.0	0.0
0.9964655326917387	0.0019297858062795148	4.168003901251652e-05	4.168003901251652e-05	2.500802340750991e-05	3.334403121001321e-05	3.334403121001321e-05	3.7512035111264864e-05	2.917602730876156e-05	9.169608582753633e-05	6.668806242002642e-05	5.418405071627147e-05	0.00019589618335882762	5.001604681501982e-05	3.334403121001321e-05	0.00010420009753129128	6.668806242002642e-05	0.00022090420676633754	0.00017505616385256936	0.00017922416775382102	7.919207412378138e-05	4.5848042913768166e-05	0.0	0.0	0.0	0.0	0.0	0.0	0.0	0.0	0.0	0.0	0.0	0.0	0.0	0.0	0.0	0.0	0.0	0.0	0.0	0.0	0.0	0.0	0.0	0.0	0.0	0.0	0.0	0.0
0.027753483761879773	0.3919971346943535	0.439849404866022	0.12499895882789008	0.013489425856051708	0.0011827715168628236	0.00019157566822426014	0.00017908160290528666	0.00017491691446562882	4.164688439657829e-05	0.00014159940694836618	0.0	0.0	0.0	0.0	0.0	0.0	0.0	0.0	0.0	0.0	0.0	0.0	0.0	0.0	0.0	0.0	0.0	0.0	0.0	0.0	0.0	0.0	0.0	0.0	0.0	0.0	0.0	0.0	0.0	0.0	0.0	0.0	0.0	0.0	0.0	0.0	0.0	0.0	0.0
0.13012658017091028	0.532202811320205	0.27764388556586456	0.054082741224510185	0.005473624621737158	0.0004703570967728508	0.0	0.0	0.0	0.0	0.0	0.0	0.0	0.0	0.0	0.0	0.0	0.0	0.0	0.0	0.0	0.0	0.0	0.0	0.0	0.0	0.0	0.0	0.0	0.0	0.0	0.0	0.0	0.0	0.0	0.0	0.0	0.0	0.0	0.0	0.0	0.0	0.0	0.0	0.0	0.0	0.0	0.0	0.0	0.0
0.2809239413172407	0.6002080948912705	0.11266673603163042	0.005735095203412756	9.988554780980127e-05	0.000291332847778587	7.491416085735095e-05	0.0	0.0	0.0	0.0	0.0	0.0	0.0	0.0	0.0	0.0	0.0	0.0	0.0	0.0	0.0	0.0	0.0	0.0	0.0	0.0	0.0	0.0	0.0	0.0	0.0	0.0	0.0	0.0	0.0	0.0	0.0	0.0	0.0	0.0	0.0	0.0	0.0	0.0	0.0	0.0	0.0	0.0	0.0
0.9992709700264534	0.0007290299735466266	0.0	0.0	0.0	0.0	0.0	0.0	0.0	0.0	0.0	0.0	0.0	0.0	0.0	0.0	0.0	0.0	0.0	0.0	0.0	0.0	0.0	0.0	0.0	0.0	0.0	0.0	0.0	0.0	0.0	0.0	0.0	0.0	0.0	0.0	0.0	0.0	0.0	0.0	0.0	0.0	0.0	0.0	0.0	0.0	0.0	0.0	0.0	0.0
0.9194034203345346	0.07817193325973296	0.0024246464057324974	0.0	0.0	0.0	0.0	0.0	0.0	0.0	0.0	0.0	0.0	0.0	0.0	0.0	0.0	0.0	0.0	0.0	0.0	0.0	0.0	0.0	0.0	0.0	0.0	0.0	0.0	0.0	0.0	0.0	0.0	0.0	0.0	0.0	0.0	0.0	0.0	0.0	0.0	0.0	0.0	0.0	0.0	0.0	0.0	0.0	0.0	0.0
0.0006041087729092629	0.0004999520879249072	0.0003166363223524412	0.0002833061831574474	0.0003832966007424289	0.002258116930460831	0.00638688792324069	0.02249367768922145	0.07399290901288627	0.139986584618974	0.24106023172779276	0.2706365639959504	0.15795986217987443	0.05864854618099099	0.019019010678143343	0.003324681384700633	0.001379034509192869	0.0007665932014848578	0.0	0.0	0.0	0.0	0.0	0.0	0.0	0.0	0.0	0.0	0.0	0.0	0.0	0.0	0.0	0.0	0.0	0.0	0.0	0.0	0.0	0.0	0.0	0.0	0.0	0.0	0.0	0.0	0.0	0.0	0.0	0.0
0.7621519820668161	0.23434388046766277	0.003504137465521121	0.0	0.0	0.0	0.0	0.0	0.0	0.0	0.0	0.0	0.0	0.0	0.0	0.0	0.0	0.0	0.0	0.0	0.0	0.0	0.0	0.0	0.0	0.0	0.0	0.0	0.0	0.0	0.0	0.0	0.0	0.0	0.0	0.0	0.0	0.0	0.0	0.0	0.0	0.0	0.0	0.0	0.0	0.0	0.0	0.0	0.0	0.0
0.8559273657587386	0.08270936720042334	0.034621266099159574	0.015704362971203808	0.005379233907090505	0.002250028125351567	0.0016458539065071648	0.0016250203127539094	0.00013750171877148466	0.0	0.0	0.0	0.0	0.0	0.0	0.0	0.0	0.0	0.0	0.0	0.0	0.0	0.0	0.0	0.0	0.0	0.0	0.0	0.0	0.0	0.0	0.0	0.0	0.0	0.0	0.0	0.0	0.0	0.0	0.0	0.0	0.0	0.0	0.0	0.0	0.0	0.0	0.0	0.0	0.0
0.27382706798218226	0.17717830231880438	0.10932517380625287	0.08271096124224636	0.06739519587028017	0.05885267057990925	0.046446858998376424	0.035706257025103036	0.030777236584655095	0.028275259148245285	0.021227259481287206	0.015519753548977978	0.01384621789267724	0.010478331459972524	0.006769077057574622	0.0058823529411764705	0.0053036926023063155	0.003605178801881687	0.002368760667749053	0.001631905416094251	0.0009991257649556637	0.0009491694767078806	0.0007743224678406394	0.00014986886474334957	0.0	0.0	0.0	0.0	0.0	0.0	0.0	0.0	0.0	0.0	0.0	0.0	0.0	0.0	0.0	0.0	0.0	0.0	0.0	0.0	0.0	0.0	0.0	0.0	0.0	0.0
0.9632305154226866	0.036769484577313404	0.0	0.0	0.0	0.0	0.0	0.0	0.0	0.0	0.0	0.0	0.0	0.0	0.0	0.0	0.0	0.0	0.0	0.0	0.0	0.0	0.0	0.0	0.0	0.0	0.0	0.0	0.0	0.0	0.0	0.0	0.0	0.0	0.0	0.0	0.0	0.0	0.0	0.0	0.0	0.0	0.0	0.0	0.0	0.0	0.0	0.0	0.0	0.0
0.4532661976057888	0.4037522091433526	0.11666360999032979	0.022108106305645404	0.003884757744506319	0.0003251192103771383	0.0	0.0	0.0	0.0	0.0	0.0	0.0	0.0	0.0	0.0	0.0	0.0	0.0	0.0	0.0	0.0	0.0	0.0	0.0	0.0	0.0	0.0	0.0	0.0	0.0	0.0	0.0	0.0	0.0	0.0	0.0	0.0	0.0	0.0	0.0	0.0	0.0	0.0	0.0	0.0	0.0	0.0	0.0	0.0
0.15765285289289255	0.16859859501170824	0.23698552512062399	0.28610178248514595	0.1363405304955792	0.013720718994008384	0.0005999950000416663	0.0	0.0	0.0	0.0	0.0	0.0	0.0	0.0	0.0	0.0	0.0	0.0	0.0	0.0	0.0	0.0	0.0	0.0	0.0	0.0	0.0	0.0	0.0	0.0	0.0	0.0	0.0	0.0	0.0	0.0	0.0	0.0	0.0	0.0	0.0	0.0	0.0	0.0	0.0	0.0	0.0	0.0	0.0
0.9158624247063131	0.06705714000465905	0.014443076308695797	0.002462644347565643	0.00016223501614030418	1.2479616626177243e-05	0.0	0.0	0.0	0.0	0.0	0.0	0.0	0.0	0.0	0.0	0.0	0.0	0.0	0.0	0.0	0.0	0.0	0.0	0.0	0.0	0.0	0.0	0.0	0.0	0.0	0.0	0.0	0.0	0.0	0.0	0.0	0.0	0.0	0.0	0.0	0.0	0.0	0.0	0.0	0.0	0.0	0.0	0.0	0.0
0.22580443559307203	0.21428005983009255	0.12111010653589598	0.0951823442896843	0.08019982250961406	0.06409236166374321	0.05361792902884427	0.04194356139042468	0.03099415448329882	0.021361342927258106	0.016474107652502155	0.010811914354639124	0.008107894155733231	0.004366430151700116	0.0029623395399415867	0.0024248686529479654	0.002337373392274585	0.0015332502822763766	0.0008124559919671018	0.0009666143083916288	0.000616633265698108	0.0	0.0	0.0	0.0	0.0	0.0	0.0	0.0	0.0	0.0	0.0	0.0	0.0	0.0	0.0	0.0	0.0	0.0	0.0	0.0	0.0	0.0	0.0	0.0	0.0	0.0	0.0	0.0	0.0
0.43012498646882	0.4967983146394877	0.0559399798489504	0.009363576561498173	0.0049295129607887225	0.0021441716003430676	0.0005495740800879319	5.412472000865996e-05	4.5797840007327655e-05	4.16344000066615e-05	8.3268800013323e-06	0.0	0.0	0.0	0.0	0.0	0.0	0.0	0.0	0.0	0.0	0.0	0.0	0.0	0.0	0.0	0.0	0.0	0.0	0.0	0.0	0.0	0.0	0.0	0.0	0.0	0.0	0.0	0.0	0.0	0.0	0.0	0.0	0.0	0.0	0.0	0.0	0.0	0.0	0.0
0.9989218889837035	0.001078111016296543	0.0	0.0	0.0	0.0	0.0	0.0	0.0	0.0	0.0	0.0	0.0	0.0	0.0	0.0	0.0	0.0	0.0	0.0	0.0	0.0	0.0	0.0	0.0	0.0	0.0	0.0	0.0	0.0	0.0	0.0	0.0	0.0	0.0	0.0	0.0	0.0	0.0	0.0	0.0	0.0	0.0	0.0	0.0	0.0	0.0	0.0	0.0	0.0
0.9236355908897722	0.06579331149945415	0.008829387401351701	0.001416702084218772	0.0001541705209296899	0.00017083760427344017	0.0	0.0	0.0	0.0	0.0	0.0	0.0	0.0	0.0	0.0	0.0	0.0	0.0	0.0	0.0	0.0	0.0	0.0	0.0	0.0	0.0	0.0	0.0	0.0	0.0	0.0	0.0	0.0	0.0	0.0	0.0	0.0	0.0	0.0	0.0	0.0	0.0	0.0	0.0	0.0	0.0	0.0	0.0	0.0
0.002101716401728078	0.00760621173958733	0.0261672032159597	0.10838017714466815	0.2595953361912228	0.2810586979366483	0.17374605928174677	0.07638321295724843	0.03218044736534837	0.015020600156794716	0.008039899251055029	0.005020766959683742	0.0030941935914330036	0.0010216676952844823	0.00036696635585728346	8.757151673866991e-05	7.923137228736802e-05	5.004086670781138e-05	0.0	0.0	0.0	0.0	0.0	0.0	0.0	0.0	0.0	0.0	0.0	0.0	0.0	0.0	0.0	0.0	0.0	0.0	0.0	0.0	0.0	0.0	0.0	0.0	0.0	0.0	0.0	0.0	0.0	0.0	0.0	0.0
1.0	0.0	0.0	0.0	0.0	0.0	0.0	0.0	0.0	0.0	0.0	0.0	0.0	0.0	0.0	0.0	0.0	0.0	0.0	0.0	0.0	0.0	0.0	0.0	0.0	0.0	0.0	0.0	0.0	0.0	0.0	0.0	0.0	0.0	0.0	0.0	0.0	0.0	0.0	0.0	0.0	0.0	0.0	0.0	0.0	0.0	0.0	0.0	0.0	0.0
0.04737190674736232	0.34456574710824356	0.5498690014536881	0.05806422052740973	0.00012912416329624831	0.0	0.0	0.0	0.0	0.0	0.0	0.0	0.0	0.0	0.0	0.0	0.0	0.0	0.0	0.0	0.0	0.0	0.0	0.0	0.0	0.0	0.0	0.0	0.0	0.0	0.0	0.0	0.0	0.0	0.0	0.0	0.0	0.0	0.0	0.0	0.0	0.0	0.0	0.0	0.0	0.0	0.0	0.0	0.0	0.0
0.09297442328443524	0.5536802723072373	0.34077567566441547	0.012569628743912042	0.0	0.0	0.0	0.0	0.0	0.0	0.0	0.0	0.0	0.0	0.0	0.0	0.0	0.0	0.0	0.0	0.0	0.0	0.0	0.0	0.0	0.0	0.0	0.0	0.0	0.0	0.0	0.0	0.0	0.0	0.0	0.0	0.0	0.0	0.0	0.0	0.0	0.0	0.0	0.0	0.0	0.0	0.0	0.0	0.0	0.0
0.9996958498081354	0.0003041501918646073	0.0	0.0	0.0	0.0	0.0	0.0	0.0	0.0	0.0	0.0	0.0	0.0	0.0	0.0	0.0	0.0	0.0	0.0	0.0	0.0	0.0	0.0	0.0	0.0	0.0	0.0	0.0	0.0	0.0	0.0	0.0	0.0	0.0	0.0	0.0	0.0	0.0	0.0	0.0	0.0	0.0	0.0	0.0	0.0	0.0	0.0	0.0	0.0
1.0	0.0	0.0	0.0	0.0	0.0	0.0	0.0	0.0	0.0	0.0	0.0	0.0	0.0	0.0	0.0	0.0	0.0	0.0	0.0	0.0	0.0	0.0	0.0	0.0	0.0	0.0	0.0	0.0	0.0	0.0	0.0	0.0	0.0	0.0	0.0	0.0	0.0	0.0	0.0	0.0	0.0	0.0	0.0	0.0	0.0	0.0	0.0	0.0	0.0
0.7729581721116802	0.22669538394754088	0.00034644394077895625	0.0	0.0	0.0	0.0	0.0	0.0	0.0	0.0	0.0	0.0	0.0	0.0	0.0	0.0	0.0	0.0	0.0	0.0	0.0	0.0	0.0	0.0	0.0	0.0	0.0	0.0	0.0	0.0	0.0	0.0	0.0	0.0	0.0	0.0	0.0	0.0	0.0	0.0	0.0	0.0	0.0	0.0	0.0	0.0	0.0	0.0	0.0
0.15341538820509829	0.11965316955692036	0.10379496837526354	0.12472812726560611	0.12842809643252973	0.10545745452121233	0.07089940917159024	0.0434246381280156	0.031237239689669252	0.023528970591911735	0.018249847917934017	0.015370705244122965	0.014324880625994784	0.011554070382746811	0.009099924167298606	0.007741602153315389	0.006004116632361397	0.004266631111407405	0.0032416396530028915	0.0025958117015691534	0.0015416538195515037	0.0008624928125598953	0.0003374971875234373	7.08327430604745e-05	7.916600694994208e-05	5.416621528153932e-05	3.7499687502604144e-05	0.0	0.0	0.0	0.0	0.0	0.0	0.0	0.0	0.0	0.0	0.0	0.0	0.0	0.0	0.0	0.0	0.0	0.0	0.0	0.0	0.0	0.0	0.0
0.0001000012500156252	6.250078125976574e-05	2.916703125455735e-05	0.00018333562502864618	5.416734375846365e-05	4.5833906257161545e-05	3.750046875585945e-05	5.83340625091147e-05	0.0001333350000208336	3.33337500052084e-05	0.0007833431251223974	0.0013875173439667995	0.004237552969412118	0.012429322033192082	0.02623366125409901	0.051254807351758566	0.0739800914178094	0.09795122439030488	0.11860148251853148	0.12620574423846964	0.1266265828322854	0.10745550986053992	0.09362617032712908	0.0627341175098022	0.03882131859981583	0.028154518598149145	0.015983533127497427	0.008308437188798192	0.0026917003129205783	0.00142918453147331	0.00036667125005729236	0.0	0.0	0.0	0.0	0.0	0.0	0.0	0.0	0.0	0.0	0.0	0.0	0.0	0.0	0.0	0.0	0.0	0.0	0.0
0.9902257737929081	0.009120111324520142	0.0006541148825717964	0.0	0.0	0.0	0.0	0.0	0.0	0.0	0.0	0.0	0.0	0.0	0.0	0.0	0.0	0.0	0.0	0.0	0.0	0.0	0.0	0.0	0.0	0.0	0.0	0.0	0.0	0.0	0.0	0.0	0.0	0.0	0.0	0.0	0.0	0.0	0.0	0.0	0.0	0.0	0.0	0.0	0.0	0.0	0.0	0.0	0.0	0.0
0.5208818926478423	0.2704115610015983	0.1278386387852957	0.047366142781033564	0.024378163292488014	0.006272476025572723	0.0024973361747469367	0.0003537892914224827	0.0	0.0	0.0	0.0	0.0	0.0	0.0	0.0	0.0	0.0	0.0	0.0	0.0	0.0	0.0	0.0	0.0	0.0	0.0	0.0	0.0	0.0	0.0	0.0	0.0	0.0	0.0	0.0	0.0	0.0	0.0	0.0	0.0	0.0	0.0	0.0	0.0	0.0	0.0	0.0	0.0	0.0
0.9675984910939569	0.029495282586791242	0.0019360963301606336	0.0009701299890912422	0.0	0.0	0.0	0.0	0.0	0.0	0.0	0.0	0.0	0.0	0.0	0.0	0.0	0.0	0.0	0.0	0.0	0.0	0.0	0.0	0.0	0.0	0.0	0.0	0.0	0.0	0.0	0.0	0.0	0.0	0.0	0.0	0.0	0.0	0.0	0.0	0.0	0.0	0.0	0.0	0.0	0.0	0.0	0.0	0.0	0.0
0.061733076112182865	0.0631289036295682	0.07174970104291233	0.08357881842158991	0.1041162328490298	0.13813692442948156	0.18200757496843764	0.182899237919842	0.09444127316136183	0.017074928854463108	0.0011249953125195312	8.333298611255787e-06	0.0	0.0	0.0	0.0	0.0	0.0	0.0	0.0	0.0	0.0	0.0	0.0	0.0	0.0	0.0	0.0	0.0	0.0	0.0	0.0	0.0	0.0	0.0	0.0	0.0	0.0	0.0	0.0	0.0	0.0	0.0	0.0	0.0	0.0	0.0	0.0	0.0	0.0
1.0	0.0	0.0	0.0	0.0	0.0	0.0	0.0	0.0	0.0	0.0	0.0	0.0	0.0	0.0	0.0	0.0	0.0	0.0	0.0	0.0	0.0	0.0	0.0	0.0	0.0	0.0	0.0	0.0	0.0	0.0	0.0	0.0	0.0	0.0	0.0	0.0	0.0	0.0	0.0	0.0	0.0	0.0	0.0	0.0	0.0	0.0	0.0	0.0	0.0
0.8857374932311409	0.11341275461323781	0.0008497521556212771	0.0	0.0	0.0	0.0	0.0	0.0	0.0	0.0	0.0	0.0	0.0	0.0	0.0	0.0	0.0	0.0	0.0	0.0	0.0	0.0	0.0	0.0	0.0	0.0	0.0	0.0	0.0	0.0	0.0	0.0	0.0	0.0	0.0	0.0	0.0	0.0	0.0	0.0	0.0	0.0	0.0	0.0	0.0	0.0	0.0	0.0	0.0
0.00019571997884558528	0.00044973952585794063	0.020392356093762363	0.17983751077500948	0.3370881031402646	0.2879998667438442	0.12995390169859955	0.03528789576037212	0.007399880902310745	0.0011826483828116215	0.00021237699832180528	0.0	0.0	0.0	0.0	0.0	0.0	0.0	0.0	0.0	0.0	0.0	0.0	0.0	0.0	0.0	0.0	0.0	0.0	0.0	0.0	0.0	0.0	0.0	0.0	0.0	0.0	0.0	0.0	0.0	0.0	0.0	0.0	0.0	0.0	0.0	0.0	0.0	0.0	0.0
1.0	0.0	0.0	0.0	0.0	0.0	0.0	0.0	0.0	0.0	0.0	0.0	0.0	0.0	0.0	0.0	0.0	0.0	0.0	0.0	0.0	0.0	0.0	0.0	0.0	0.0	0.0	0.0	0.0	0.0	0.0	0.0	0.0	0.0	0.0	0.0	0.0	0.0	0.0	0.0	0.0	0.0	0.0	0.0	0.0	0.0	0.0	0.0	0.0	0.0
1.0	0.0	0.0	0.0	0.0	0.0	0.0	0.0	0.0	0.0	0.0	0.0	0.0	0.0	0.0	0.0	0.0	0.0	0.0	0.0	0.0	0.0	0.0	0.0	0.0	0.0	0.0	0.0	0.0	0.0	0.0	0.0	0.0	0.0	0.0	0.0	0.0	0.0	0.0	0.0	0.0	0.0	0.0	0.0	0.0	0.0	0.0	0.0	0.0	0.0
0.0001875726844152109	0.0401613958742346	0.28744054987974504	0.40293113581512835	0.21321595451570818	0.04876889794795483	0.006756784920823486	0.0004793524157277612	5.835594626251005e-05	0.0	0.0	0.0	0.0	0.0	0.0	0.0	0.0	0.0	0.0	0.0	0.0	0.0	0.0	0.0	0.0	0.0	0.0	0.0	0.0	0.0	0.0	0.0	0.0	0.0	0.0	0.0	0.0	0.0	0.0	0.0	0.0	0.0	0.0	0.0	0.0	0.0	0.0	0.0	0.0	0.0
0.000424946881639795	0.029796275465566804	0.15495979669208015	0.22342207224096988	0.16845394325709287	0.10424530267049952	0.06393784110319543	0.04343207099112611	0.03335416406282548	0.02793817439486731	0.02269299670874474	0.01981835603882848	0.01767695704703579	0.01653543307086614	0.014239886680831563	0.013240011665208516	0.011344415281423156	0.009261342332208475	0.008073990751156106	0.006270049577136191	0.00424946881639795	0.0031621047369078865	0.00176644586093405	0.0009248843894513186	0.0005332666749989584	0.0001583135441403158	7.082448027329917e-05	1.666458359371745e-05	0.0	0.0	0.0	0.0	0.0	0.0	0.0	0.0	0.0	0.0	0.0	0.0	0.0	0.0	0.0	0.0	0.0	0.0	0.0	0.0	0.0	0.0
0.6207265803059154	0.24162399323336153	0.09019962416823263	0.03289986291723784	0.009349961041828992	0.003633318194507523	0.0015499935416935762	1.6666597222511573e-05	0.0	0.0	0.0	0.0	0.0	0.0	0.0	0.0	0.0	0.0	0.0	0.0	0.0	0.0	0.0	0.0	0.0	0.0	0.0	0.0	0.0	0.0	0.0	0.0	0.0	0.0	0.0	0.0	0.0	0.0	0.0	0.0	0.0	0.0	0.0	0.0	0.0	0.0	0.0	0.0	0.0	0.0
4.587079448216043e-05	1.2510216676952844e-05	0.001130089573151407	0.016033927707627897	0.06349768977998699	0.10433103701356107	0.12939734116194893	0.11735834264649464	0.10012760421010491	0.07951076712648664	0.06901469533452319	0.05762622808627046	0.049678070424179745	0.04224283164584411	0.03700522093042651	0.031959433537388865	0.026896965855448617	0.02109639538956815	0.01587546496305316	0.011722073026304815	0.00848192690697403	0.005996563860486063	0.004069990492235325	0.002873179763473503	0.00202248502944071	0.0011592800787309635	0.0006171706893963404	0.00018765325015429268	2.9190505579556637e-05	0.0	0.0	0.0	0.0	0.0	0.0	0.0	0.0	0.0	0.0	0.0	0.0	0.0	0.0	0.0	0.0	0.0	0.0	0.0	0.0	0.0
0.15019418608527518	0.3257200720072007	0.2689060572723939	0.15354452111877853	0.06825682568256826	0.022456412307897456	0.007454912157882455	0.002496082941627496	0.0004833816715004834	0.0001375137513751375	4.167083375004167e-05	5.417208387505417e-05	5.000500050005001e-05	7.084041737507084e-05	8.334166750008334e-05	5.000500050005001e-05	0.0	0.0	0.0	0.0	0.0	0.0	0.0	0.0	0.0	0.0	0.0	0.0	0.0	0.0	0.0	0.0	0.0	0.0	0.0	0.0	0.0	0.0	0.0	0.0	0.0	0.0	0.0	0.0	0.0	0.0	0.0	0.0	0.0	0.0
0.9208865233481641	0.07883487878913883	0.00027859786269699365	0.0	0.0	0.0	0.0	0.0	0.0	0.0	0.0	0.0	0.0	0.0	0.0	0.0	0.0	0.0	0.0	0.0	0.0	0.0	0.0	0.0	0.0	0.0	0.0	0.0	0.0	0.0	0.0	0.0	0.0	0.0	0.0	0.0	0.0	0.0	0.0	0.0	0.0	0.0	0.0	0.0	0.0	0.0	0.0	0.0	0.0	0.0
0.9706127240784993	0.029387275921500713	0.0	0.0	0.0	0.0	0.0	0.0	0.0	0.0	0.0	0.0	0.0	0.0	0.0	0.0	0.0	0.0	0.0	0.0	0.0	0.0	0.0	0.0	0.0	0.0	0.0	0.0	0.0	0.0	0.0	0.0	0.0	0.0	0.0	0.0	0.0	0.0	0.0	0.0	0.0	0.0	0.0	0.0	0.0	0.0	0.0	0.0	0.0	0.0
0.3035857171434287	0.26959141828365674	0.21443872107754886	0.11764019470560778	0.04921817696872708	0.023100453424018137	0.010402080416083216	0.004705107688204308	0.003113122624524905	0.0023254650930186038	0.0008251650330066013	0.0007959925318397013	0.0001958725078349003	6.25125025005001e-05	0.0	0.0	0.0	0.0	0.0	0.0	0.0	0.0	0.0	0.0	0.0	0.0	0.0	0.0	0.0	0.0	0.0	0.0	0.0	0.0	0.0	0.0	0.0	0.0	0.0	0.0	0.0	0.0	0.0	0.0	0.0	0.0	0.0	0.0	0.0	0.0
0.9973717641668576	0.0026282358331424288	0.0	0.0	0.0	0.0	0.0	0.0	0.0	0.0	0.0	0.0	0.0	0.0	0.0	0.0	0.0	0.0	0.0	0.0	0.0	0.0	0.0	0.0	0.0	0.0	0.0	0.0	0.0	0.0	0.0	0.0	0.0	0.0	0.0	0.0	0.0	0.0	0.0	0.0	0.0	0.0	0.0	0.0	0.0	0.0	0.0	0.0	0.0	0.0
0.9738688150363662	0.01854551816644311	0.004178156945404861	0.0017287488856859593	0.0006165176748952337	0.0002790992176890585	0.00012080413899974173	0.00011247281906872505	0.00014579809879279175	0.0001291354589307584	3.749093968957502e-05	0.0001166384790342334	8.331319931016671e-05	3.749093968957502e-05	0.0	0.0	0.0	0.0	0.0	0.0	0.0	0.0	0.0	0.0	0.0	0.0	0.0	0.0	0.0	0.0	0.0	0.0	0.0	0.0	0.0	0.0	0.0	0.0	0.0	0.0	0.0	0.0	0.0	0.0	0.0	0.0	0.0	0.0	0.0	0.0
0.18753931456232217	0.1274437515361319	0.13529624954697128	0.14424851385747195	0.1679809707103907	0.1463355703579656	0.07053917709153472	0.016392349958967052	0.003370117183431854	0.0008456536319365468	8.331562876222136e-06	0.0	0.0	0.0	0.0	0.0	0.0	0.0	0.0	0.0	0.0	0.0	0.0	0.0	0.0	0.0	0.0	0.0	0.0	0.0	0.0	0.0	0.0	0.0	0.0	0.0	0.0	0.0	0.0	0.0	0.0	0.0	0.0	0.0	0.0	0.0	0.0	0.0	0.0	0.0
0.00040017841287574044	0.10368372566102388	0.4316507776383638	0.34194828527718607	0.09886074208084437	0.018666655550599643	0.003918413626074958	0.0006711325465936896	0.00018341510590138104	1.6674100536489185e-05	0.0	0.0	0.0	0.0	0.0	0.0	0.0	0.0	0.0	0.0	0.0	0.0	0.0	0.0	0.0	0.0	0.0	0.0	0.0	0.0	0.0	0.0	0.0	0.0	0.0	0.0	0.0	0.0	0.0	0.0	0.0	0.0	0.0	0.0	0.0	0.0	0.0	0.0	0.0	0.0
0.011827047653961998	0.02757006036418475	0.043121440741867086	0.0514949404898289	0.0698666488920735	0.0912794790933291	0.0881467070483205	0.07980236874226701	0.09437892377615677	0.08724686826943506	0.08286432014264111	0.0753823273330195	0.05579000429089788	0.04138841790845807	0.0362060130893215	0.02644526189057794	0.01247693121649038	0.007948575880154806	0.005228229942135367	0.005128247855592539	0.0035202026303620603	0.0006540494828009982	0.0010956370316984874	0.00112896439387943	8.331840545235645e-06	0.0	0.0	0.0	0.0	0.0	0.0	0.0	0.0	0.0	0.0	0.0	0.0	0.0	0.0	0.0	0.0	0.0	0.0	0.0	0.0	0.0	0.0	0.0	0.0	0.0
0.9984002332993105	0.0014372903951507072	0.0001624763055387756	0.0	0.0	0.0	0.0	0.0	0.0	0.0	0.0	0.0	0.0	0.0	0.0	0.0	0.0	0.0	0.0	0.0	0.0	0.0	0.0	0.0	0.0	0.0	0.0	0.0	0.0	0.0	0.0	0.0	0.0	0.0	0.0	0.0	0.0	0.0	0.0	0.0	0.0	0.0	0.0	0.0	0.0	0.0	0.0	0.0	0.0	0.0
0.0004955153776326857	0.00037059553453200865	0.00032895558683178295	0.00039557950315214404	0.0006787311475136787	0.0008203069696944461	0.0004955153776326857	0.0004288914613123246	0.00038308751884207634	0.0003872515136120989	0.0010118507291154843	0.001515694096288215	0.0021194733379414875	0.00982286366248324	0.03996602180267662	0.06622833681720895	0.08771038583575538	0.11550088693088602	0.12938364549414125	0.14015173596941963	0.10688558175170931	0.10345445006121072	0.08872223656487087	0.04312232983835372	0.03202528377624358	0.017597041898115375	0.005983660484522432	0.0010285067081955744	0.0005871232625731822	0.0018238297092698851	0.0005746312782631145	0.0	0.0	0.0	0.0	0.0	0.0	0.0	0.0	0.0	0.0	0.0	0.0	0.0	0.0	0.0	0.0	0.0	0.0	0.0
0.9999208402598107	7.91597401894001e-05	0.0	0.0	0.0	0.0	0.0	0.0	0.0	0.0	0.0	0.0	0.0	0.0	0.0	0.0	0.0	0.0	0.0	0.0	0.0	0.0	0.0	0.0	0.0	0.0	0.0	0.0	0.0	0.0	0.0	0.0	0.0	0.0	0.0	0.0	0.0	0.0	0.0	0.0	0.0	0.0	0.0	0.0	0.0	0.0	0.0	0.0	0.0	0.0
0.9008600931767609	0.09077233366948086	0.007638327485477593	0.0004917199363264354	0.0002000216690141432	3.750406294015185e-05	0.0	0.0	0.0	0.0	0.0	0.0	0.0	0.0	0.0	0.0	0.0	0.0	0.0	0.0	0.0	0.0	0.0	0.0	0.0	0.0	0.0	0.0	0.0	0.0	0.0	0.0	0.0	0.0	0.0	0.0	0.0	0.0	0.0	0.0	0.0	0.0	0.0	0.0	0.0	0.0	0.0	0.0	0.0	0.0
2.0827866018503477e-05	2.4993439222204173e-05	2.0827866018503477e-05	2.4993439222204173e-05	1.666229281480278e-05	1.666229281480278e-05	1.666229281480278e-05	3.749015883330626e-05	4.582130524070765e-05	2.9159012425904865e-05	0.0004457163327959744	0.0016703948546839787	0.005057005869292644	0.010855483768844012	0.022256657627372816	0.041055889495674056	0.07162286566442976	0.09856579314596585	0.12206795716124517	0.13039493799544286	0.12920774963238815	0.11367016158258457	0.08910577640036157	0.0640706814461204	0.044021777616708946	0.028238420747887013	0.01444620787043401	0.0076313301091796735	0.003399107734219767	0.0014329571820730393	0.0004707097720181786	5.831802485180973e-05	0.0	0.0	0.0	0.0	0.0	0.0	0.0	0.0	0.0	0.0	0.0	0.0	0.0	0.0	0.0	0.0	0.0	0.0
0.00017079561596814038	4.582321404023278e-05	3.749172057837228e-05	3.332597384744202e-05	3.749172057837228e-05	7.91491878876748e-05	0.00010830941500418657	9.581217481139581e-05	0.00012913814865883784	8.748068134953531e-05	0.0006706852236797707	0.0017746081073762878	0.008777228362070042	0.013634489050334717	0.02882696737803735	0.04831433058532907	0.07530420365502619	0.0993488937859556	0.11856964920246779	0.12983799410963412	0.12271456719974339	0.10631818806680192	0.08733071446722182	0.0628444551828138	0.04400278271881626	0.025935939146771756	0.013317892298784018	0.006377758245054217	0.0036825201101423435	0.0012122322987007036	0.000379082952514653	0.0	0.0	0.0	0.0	0.0	0.0	0.0	0.0	0.0	0.0	0.0	0.0	0.0	0.0	0.0	0.0	0.0	0.0	0.0
0.9531292310127769	0.029061459821781932	0.010310652674729111	0.004428373249792746	0.0015413905008685943	0.0006165562003474377	0.0005040763529867566	0.0004082601867165466	0.0	0.0	0.0	0.0	0.0	0.0	0.0	0.0	0.0	0.0	0.0	0.0	0.0	0.0	0.0	0.0	0.0	0.0	0.0	0.0	0.0	0.0	0.0	0.0	0.0	0.0	0.0	0.0	0.0	0.0	0.0	0.0	0.0	0.0	0.0	0.0	0.0	0.0	0.0	0.0	0.0	0.0
0.610503646868192	0.371776447604647	0.01749497019606863	0.00018744610924359246	3.748922184871849e-05	0.0	0.0	0.0	0.0	0.0	0.0	0.0	0.0	0.0	0.0	0.0	0.0	0.0	0.0	0.0	0.0	0.0	0.0	0.0	0.0	0.0	0.0	0.0	0.0	0.0	0.0	0.0	0.0	0.0	0.0	0.0	0.0	0.0	0.0	0.0	0.0	0.0	0.0	0.0	0.0	0.0	0.0	0.0	0.0	0.0
0.1934685613587792	0.6155749690675265	0.17407171334658117	0.013731102029253579	0.0019205212486304308	0.0008540278871350072	0.0003041172476139294	7.498781448014697e-05	0.0	0.0	0.0	0.0	0.0	0.0	0.0	0.0	0.0	0.0	0.0	0.0	0.0	0.0	0.0	0.0	0.0	0.0	0.0	0.0	0.0	0.0	0.0	0.0	0.0	0.0	0.0	0.0	0.0	0.0	0.0	0.0	0.0	0.0	0.0	0.0	0.0	0.0	0.0	0.0	0.0	0.0
0.0009944369780766173	0.0004244040659573848	0.0141551238469316	0.2656270153992103	0.46988603502581794	0.17160903231712138	0.04811993159605055	0.019389440660406012	0.007139974286106592	0.0023342223627656165	0.000320383461556065	0.0	0.0	0.0	0.0	0.0	0.0	0.0	0.0	0.0	0.0	0.0	0.0	0.0	0.0	0.0	0.0	0.0	0.0	0.0	0.0	0.0	0.0	0.0	0.0	0.0	0.0	0.0	0.0	0.0	0.0	0.0	0.0	0.0	0.0	0.0	0.0	0.0	0.0	0.0
0.9014572404030311	0.08380381380631194	0.011245732367391124	0.0022191689566158712	0.0006162045132817054	0.0004829711050045799	0.0001748688483637272	0.0	0.0	0.0	0.0	0.0	0.0	0.0	0.0	0.0	0.0	0.0	0.0	0.0	0.0	0.0	0.0	0.0	0.0	0.0	0.0	0.0	0.0	0.0	0.0	0.0	0.0	0.0	0.0	0.0	0.0	0.0	0.0	0.0	0.0	0.0	0.0	0.0	0.0	0.0	0.0	0.0	0.0	0.0
0.6899346252723947	0.10787871717201178	0.07365385977558427	0.050228957379344255	0.0314748688547131	0.017016595764184315	0.010512456198099174	0.007129136961929326	0.00490414623272403	0.0027166553472693865	0.0012374948437714843	0.001249994791688368	0.0008708297048762297	0.0006999970833454861	0.0003333319444502315	0.00015833267361385994	0.0	0.0	0.0	0.0	0.0	0.0	0.0	0.0	0.0	0.0	0.0	0.0	0.0	0.0	0.0	0.0	0.0	0.0	0.0	0.0	0.0	0.0	0.0	0.0	0.0	0.0	0.0	0.0	0.0	0.0	0.0	0.0	0.0	0.0
0.05639042925053016	0.027830666227819833	0.029468009315773903	0.03471333997158606	0.045004020448040395	0.055844648221212136	0.07326381221799577	0.08468355115968053	0.0975406523541494	0.10979364477570899	0.10439832849351938	0.08584177349670656	0.07522612416310104	0.05100344550313928	0.033400965740783176	0.01853155739241656	0.0102323527328631	0.003945455227207392	0.0019248155385108926	0.0007457618644879866	0.00021664590476745978	0.0	0.0	0.0	0.0	0.0	0.0	0.0	0.0	0.0	0.0	0.0	0.0	0.0	0.0	0.0	0.0	0.0	0.0	0.0	0.0	0.0	0.0	0.0	0.0	0.0	0.0	0.0	0.0	0.0
0.0442442475811089	0.09868909019692815	0.14004150242097455	0.18621919611977367	0.18393156267448935	0.1340786545881843	0.10243930895968932	0.05636162109456385	0.028701674264332087	0.013584125740668206	0.008813014092488728	0.0022084621602926837	0.0006667055578242064	2.083454868200645e-05	0.0	0.0	0.0	0.0	0.0	0.0	0.0	0.0	0.0	0.0	0.0	0.0	0.0	0.0	0.0	0.0	0.0	0.0	0.0	0.0	0.0	0.0	0.0	0.0	0.0	0.0	0.0	0.0	0.0	0.0	0.0	0.0	0.0	0.0	0.0	0.0
0.0001414238889905662	2.0797630733906792e-05	2.4957156880688153e-05	2.911668302746951e-05	2.4957156880688153e-05	3.743573532103223e-05	2.4957156880688153e-05	0.00012894531055022211	9.150957522918989e-05	3.327620917425087e-05	0.00033692161788929003	0.0008069480724755836	0.0035314376986173737	0.011114253864199791	0.028280618271966457	0.04803836746917791	0.07014624893932084	0.09726219989018851	0.11714057534565663	0.12426168410894631	0.12094654176996157	0.10512370430760527	0.08855215213882835	0.06881104104620402	0.04583797813753057	0.03152504866645592	0.01882601534033243	0.009566910137597124	0.005091260003660383	0.0026163419463254745	0.0010274029582549955	0.00035771924862319684	6.655241834850174e-05	0.00010398815366953396	7.07119444952831e-05	0.0	0.0	0.0	0.0	0.0	0.0	0.0	0.0	0.0	0.0	0.0	0.0	0.0	0.0	0.0
0.7774226748280159	0.1835053522394403	0.03621355622872334	0.002512573283387432	0.0002625076564733138	8.333576395978215e-05	0.0	0.0	0.0	0.0	0.0	0.0	0.0	0.0	0.0	0.0	0.0	0.0	0.0	0.0	0.0	0.0	0.0	0.0	0.0	0.0	0.0	0.0	0.0	0.0	0.0	0.0	0.0	0.0	0.0	0.0	0.0	0.0	0.0	0.0	0.0	0.0	0.0	0.0	0.0	0.0	0.0	0.0	0.0	0.0
0.20167913168475657	0.5825878627528593	0.20228745234474282	0.01204141580383742	0.001204141580383742	0.0001999958334201371	0.0	0.0	0.0	0.0	0.0	0.0	0.0	0.0	0.0	0.0	0.0	0.0	0.0	0.0	0.0	0.0	0.0	0.0	0.0	0.0	0.0	0.0	0.0	0.0	0.0	0.0	0.0	0.0	0.0	0.0	0.0	0.0	0.0	0.0	0.0	0.0	0.0	0.0	0.0	0.0	0.0	0.0	0.0	0.0
0.9902996362363589	0.008729494022692517	0.0008208641157376735	0.00015000562521094542	0.0	0.0	0.0	0.0	0.0	0.0	0.0	0.0	0.0	0.0	0.0	0.0	0.0	0.0	0.0	0.0	0.0	0.0	0.0	0.0	0.0	0.0	0.0	0.0	0.0	0.0	0.0	0.0	0.0	0.0	0.0	0.0	0.0	0.0	0.0	0.0	0.0	0.0	0.0	0.0	0.0	0.0	0.0	0.0	0.0	0.0
0.013507995633442496	0.018207878136379925	0.015220452822012783	0.014166312508853945	0.014199645008874778	0.01388715282117947	0.014291309383932069	0.016316258760197662	0.01833704157396065	0.02109113938818196	0.022895260951809538	0.023236919077023074	0.03537828220961143	0.043190586901994114	0.05456530253410331	0.07523145254701966	0.09347266318342042	0.10252243693907652	0.09459763505912352	0.08844362224277727	0.06899410848062132	0.05168620784480388	0.035899102522436936	0.02405356532753348	0.01324550219577844	0.007116488754447805	0.00319992000199995	0.002208278126380174	0.0008041465630025916	3.3332500020832816e-05	0.0	0.0	0.0	0.0	0.0	0.0	0.0	0.0	0.0	0.0	0.0	0.0	0.0	0.0	0.0	0.0	0.0	0.0	0.0	0.0
0.00041678128151908443	0.00010419532037977111	0.00012503438445572533	0.00010836313319496194	7.50206306734352e-05	0.00011253094601015279	0.00021672626638992388	0.0007001925529520618	0.004805488175915043	0.02364816991339285	0.05843690348179083	0.11456900647678112	0.17023014662365485	0.18270024256670583	0.15287954187401537	0.11453983178707478	0.08203922745421657	0.050197137546158524	0.02666149857877583	0.011078046462777264	0.004726299732426417	0.0011711554010686272	0.000320921586769695	0.00013753782290129785	0.0	0.0	0.0	0.0	0.0	0.0	0.0	0.0	0.0	0.0	0.0	0.0	0.0	0.0	0.0	0.0	0.0	0.0	0.0	0.0	0.0	0.0	0.0	0.0	0.0	0.0
1.0	0.0	0.0	0.0	0.0	0.0	0.0	0.0	0.0	0.0	0.0	0.0	0.0	0.0	0.0	0.0	0.0	0.0	0.0	0.0	0.0	0.0	0.0	0.0	0.0	0.0	0.0	0.0	0.0	0.0	0.0	0.0	0.0	0.0	0.0	0.0	0.0	0.0	0.0	0.0	0.0	0.0	0.0	0.0	0.0	0.0	0.0	0.0	0.0	0.0
0.9116286821382442	0.08825465605599767	0.00011666180575809341	0.0	0.0	0.0	0.0	0.0	0.0	0.0	0.0	0.0	0.0	0.0	0.0	0.0	0.0	0.0	0.0	0.0	0.0	0.0	0.0	0.0	0.0	0.0	0.0	0.0	0.0	0.0	0.0	0.0	0.0	0.0	0.0	0.0	0.0	0.0	0.0	0.0	0.0	0.0	0.0	0.0	0.0	0.0	0.0	0.0	0.0	0.0
0.26906405254909804	0.4992247674302291	0.1731769530859258	0.04444666733353339	0.009882131306058485	0.0030300756893734786	0.0011628488546563968	1.2503751125337601e-05	0.0	0.0	0.0	0.0	0.0	0.0	0.0	0.0	0.0	0.0	0.0	0.0	0.0	0.0	0.0	0.0	0.0	0.0	0.0	0.0	0.0	0.0	0.0	0.0	0.0	0.0	0.0	0.0	0.0	0.0	0.0	0.0	0.0	0.0	0.0	0.0	0.0	0.0	0.0	0.0	0.0	0.0
0.0004665850142891661	0.00017496938035843726	0.00048741470242707525	0.0003832662617375293	0.00010414844068954599	0.00019163313086876464	8.748469017921863e-05	0.00012914406645503704	0.00017496938035843726	0.00020829688137909198	0.0007498687729647312	0.0014539122320260621	0.005211587972104882	0.014089201056481782	0.030015580606727155	0.06068521342098466	0.08979261962489897	0.10357770723456729	0.11884586863965473	0.13056048524841485	0.11363844660517743	0.09508336041192791	0.07819464926971113	0.05942293431982736	0.041351096891377344	0.0301197290474167	0.014701593887736312	0.005561526732821756	0.002599545079611068	0.0014289166062605712	0.0004582531390340024	4.999125153098208e-05	0.0	0.0	0.0	0.0	0.0	0.0	0.0	0.0	0.0	0.0	0.0	0.0	0.0	0.0	0.0	0.0	0.0	0.0
0.3301803957470714	0.3286323630386384	0.20945465138053723	0.11401344125174258	0.017552693452071326	0.0001664551299390358	0.0	0.0	0.0	0.0	0.0	0.0	0.0	0.0	0.0	0.0	0.0	0.0	0.0	0.0	0.0	0.0	0.0	0.0	0.0	0.0	0.0	0.0	0.0	0.0	0.0	0.0	0.0	0.0	0.0	0.0	0.0	0.0	0.0	0.0	0.0	0.0	0.0	0.0	0.0	0.0	0.0	0.0	0.0	0.0
0.9430854343370382	0.05691456566296179	0.0	0.0	0.0	0.0	0.0	0.0	0.0	0.0	0.0	0.0	0.0	0.0	0.0	0.0	0.0	0.0	0.0	0.0	0.0	0.0	0.0	0.0	0.0	0.0	0.0	0.0	0.0	0.0	0.0	0.0	0.0	0.0	0.0	0.0	0.0	0.0	0.0	0.0	0.0	0.0	0.0	0.0	0.0	0.0	0.0	0.0	0.0	0.0
2.085036112825474e-05	8.340144451301897e-06	0.0013052326066287467	0.015800403662991444	0.0591524745208587	0.10251288552317726	0.11302980767626895	0.10186235425597572	0.08785091157778853	0.07636236259612017	0.06808893930042868	0.06016163199946623	0.053597938316291636	0.048218545145201915	0.04156727994528865	0.03567496789044386	0.03155910660372638	0.026534169571816982	0.021567613551066706	0.017918800353622123	0.012881353105035779	0.00870711080715918	0.0062676185551533755	0.004078330636686628	0.0025562542743240314	0.0013469333288852563	0.0006713816283298027	0.0003878167169855382	0.0001459525278977832	0.0001042518056412737	3.336057780520759e-05	2.502043335390569e-05	0.0	0.0	0.0	0.0	0.0	0.0	0.0	0.0	0.0	0.0	0.0	0.0	0.0	0.0	0.0	0.0	0.0	0.0
0.9455519426379857	0.05294313823578456	0.001409037852259463	9.588127397031849e-05	0.0	0.0	0.0	0.0	0.0	0.0	0.0	0.0	0.0	0.0	0.0	0.0	0.0	0.0	0.0	0.0	0.0	0.0	0.0	0.0	0.0	0.0	0.0	0.0	0.0	0.0	0.0	0.0	0.0	0.0	0.0	0.0	0.0	0.0	0.0	0.0	0.0	0.0	0.0	0.0	0.0	0.0	0.0	0.0	0.0	0.0
1.0	0.0	0.0	0.0	0.0	0.0	0.0	0.0	0.0	0.0	0.0	0.0	0.0	0.0	0.0	0.0	0.0	0.0	0.0	0.0	0.0	0.0	0.0	0.0	0.0	0.0	0.0	0.0	0.0	0.0	0.0	0.0	0.0	0.0	0.0	0.0	0.0	0.0	0.0	0.0	0.0	0.0	0.0	0.0	0.0	0.0	0.0	0.0	0.0	0.0
0.8116779593463531	0.17658512687657765	0.011736913777069218	0.0	0.0	0.0	0.0	0.0	0.0	0.0	0.0	0.0	0.0	0.0	0.0	0.0	0.0	0.0	0.0	0.0	0.0	0.0	0.0	0.0	0.0	0.0	0.0	0.0	0.0	0.0	0.0	0.0	0.0	0.0	0.0	0.0	0.0	0.0	0.0	0.0	0.0	0.0	0.0	0.0	0.0	0.0	0.0	0.0	0.0	0.0
2.4994688628666407e-05	0.0007498406588599923	0.03560909973297341	0.18714773110713973	0.3392695718826416	0.2719130518098237	0.12151584454969985	0.03402193700505309	0.008056621301306806	0.0011122636439756552	0.00032493095217266333	4.9989377257332814e-05	7.498406588599922e-05	4.9989377257332814e-05	7.914984732411029e-05	0.0	0.0	0.0	0.0	0.0	0.0	0.0	0.0	0.0	0.0	0.0	0.0	0.0	0.0	0.0	0.0	0.0	0.0	0.0	0.0	0.0	0.0	0.0	0.0	0.0	0.0	0.0	0.0	0.0	0.0	0.0	0.0	0.0	0.0	0.0
0.8346805290956766	0.11012960592960676	0.03791880140569699	0.012351957845765192	0.0036476419558030856	0.0010463521496075136	0.00022511161784384757	0.0	0.0	0.0	0.0	0.0	0.0	0.0	0.0	0.0	0.0	0.0	0.0	0.0	0.0	0.0	0.0	0.0	0.0	0.0	0.0	0.0	0.0	0.0	0.0	0.0	0.0	0.0	0.0	0.0	0.0	0.0	0.0	0.0	0.0	0.0	0.0	0.0	0.0	0.0	0.0	0.0	0.0	0.0
1.0	0.0	0.0	0.0	0.0	0.0	0.0	0.0	0.0	0.0	0.0	0.0	0.0	0.0	0.0	0.0	0.0	0.0	0.0	0.0	0.0	0.0	0.0	0.0	0.0	0.0	0.0	0.0	0.0	0.0	0.0	0.0	0.0	0.0	0.0	0.0	0.0	0.0	0.0	0.0	0.0	0.0	0.0	0.0	0.0	0.0	0.0	0.0	0.0	0.0
0.9785551495556454	0.018265829482815372	0.0027123756827812056	0.0004666452787580569	0.0	0.0	0.0	0.0	0.0	0.0	0.0	0.0	0.0	0.0	0.0	0.0	0.0	0.0	0.0	0.0	0.0	0.0	0.0	0.0	0.0	0.0	0.0	0.0	0.0	0.0	0.0	0.0	0.0	0.0	0.0	0.0	0.0	0.0	0.0	0.0	0.0	0.0	0.0	0.0	0.0	0.0	0.0	0.0	0.0	0.0
0.9998292114986482	0.0001707885013517285	0.0	0.0	0.0	0.0	0.0	0.0	0.0	0.0	0.0	0.0	0.0	0.0	0.0	0.0	0.0	0.0	0.0	0.0	0.0	0.0	0.0	0.0	0.0	0.0	0.0	0.0	0.0	0.0	0.0	0.0	0.0	0.0	0.0	0.0	0.0	0.0	0.0	0.0	0.0	0.0	0.0	0.0	0.0	0.0	0.0	0.0	0.0	0.0
0.3739893220811539	0.210637138018135	0.10863929357618733	0.06918176181499652	0.04558297858174267	0.0324457261276107	0.027148379794348112	0.021422418636006142	0.017623143536030693	0.014901647462225718	0.013832191054017952	0.012879251297288076	0.010528111722823532	0.008397521524370706	0.007756679941242317	0.0061587372924026985	0.004918667215959452	0.0040822441107074645	0.003291595404250361	0.0023469782654831906	0.0019932670020681707	0.001406522435697373	0.0005867445663707976	0.00024967853888119046	0.0	0.0	0.0	0.0	0.0	0.0	0.0	0.0	0.0	0.0	0.0	0.0	0.0	0.0	0.0	0.0	0.0	0.0	0.0	0.0	0.0	0.0	0.0	0.0	0.0	0.0
0.9996088874095032	0.0003911125904967962	0.0	0.0	0.0	0.0	0.0	0.0	0.0	0.0	0.0	0.0	0.0	0.0	0.0	0.0	0.0	0.0	0.0	0.0	0.0	0.0	0.0	0.0	0.0	0.0	0.0	0.0	0.0	0.0	0.0	0.0	0.0	0.0	0.0	0.0	0.0	0.0	0.0	0.0	0.0	0.0	0.0	0.0	0.0	0.0	0.0	0.0	0.0	0.0
0.9304915930345856	0.06908785049842187	0.0004122286161610273	8.327850831535905e-06	0.0	0.0	0.0	0.0	0.0	0.0	0.0	0.0	0.0	0.0	0.0	0.0	0.0	0.0	0.0	0.0	0.0	0.0	0.0	0.0	0.0	0.0	0.0	0.0	0.0	0.0	0.0	0.0	0.0	0.0	0.0	0.0	0.0	0.0	0.0	0.0	0.0	0.0	0.0	0.0	0.0	0.0	0.0	0.0	0.0	0.0
0.28331881805339676	0.09591335836350984	0.08085774886759982	0.07572809060868334	0.07831583860119928	0.07706155173204099	0.07190272401105106	0.05918067148101693	0.04883801364297412	0.03671601861845093	0.026377527846418614	0.018093400617559183	0.016430741279372607	0.01172612375352638	0.0073132008484146395	0.004621276205636373	0.002871108481229451	0.002162707259445697	0.0010209311725707048	0.0006458952316263642	0.00025419102664005303	0.0002583580926505457	0.00018335090446167758	0.00012917904632527285	7.917425419936078e-05	0.0	0.0	0.0	0.0	0.0	0.0	0.0	0.0	0.0	0.0	0.0	0.0	0.0	0.0	0.0	0.0	0.0	0.0	0.0	0.0	0.0	0.0	0.0	0.0	0.0
0.07815012623001358	0.6581541255967805	0.2411701480598905	0.022354793824311152	0.000170806289004241	0.0	0.0	0.0	0.0	0.0	0.0	0.0	0.0	0.0	0.0	0.0	0.0	0.0	0.0	0.0	0.0	0.0	0.0	0.0	0.0	0.0	0.0	0.0	0.0	0.0	0.0	0.0	0.0	0.0	0.0	0.0	0.0	0.0	0.0	0.0	0.0	0.0	0.0	0.0	0.0	0.0	0.0	0.0	0.0	0.0
0.48549061108171504	0.07490719407375311	0.06085402284004883	0.05490444426853098	0.05294208326910177	0.04842573651033052	0.0470674993854602	0.04322193844602674	0.037264027131411526	0.032272714016090526	0.02328168421403484	0.015661390651495518	0.009003528916701734	0.005499610444260198	0.003908056512663687	0.0021623468337659416	0.0014415645558439611	0.0008707716536745314	0.000658286704691751	9.16601740710033e-05	7.082831632759347e-05	0.0	0.0	0.0	0.0	0.0	0.0	0.0	0.0	0.0	0.0	0.0	0.0	0.0	0.0	0.0	0.0	0.0	0.0	0.0	0.0	0.0	0.0	0.0	0.0	0.0	0.0	0.0	0.0	0.0
0.9939828223309697	0.0020306934318719	0.0003620293618296215	0.00032041679150437763	0.0003578681047970971	9.154765471553647e-05	0.00011651519691068278	0.00016228902426845102	0.00013316022504078031	0.0003370618196344752	0.0008197676354073038	0.0009154765471553647	0.00037035187589467026	0.0	0.0	0.0	0.0	0.0	0.0	0.0	0.0	0.0	0.0	0.0	0.0	0.0	0.0	0.0	0.0	0.0	0.0	0.0	0.0	0.0	0.0	0.0	0.0	0.0	0.0	0.0	0.0	0.0	0.0	0.0	0.0	0.0	0.0	0.0	0.0	0.0
0.12008036480955041	0.12015539419606013	0.16608171533850757	0.19167924103607245	0.1626803831500671	0.10540795144765033	0.06121981109267797	0.03302543496202679	0.018007052762331912	0.010091452485556844	0.0054187890257017335	0.002188357106533392	0.0007002742740906856	0.0011087676006435853	0.0011879652864038414	0.0007836402591014814	0.00018340516702375096	0.0	0.0	0.0	0.0	0.0	0.0	0.0	0.0	0.0	0.0	0.0	0.0	0.0	0.0	0.0	0.0	0.0	0.0	0.0	0.0	0.0	0.0	0.0	0.0	0.0	0.0	0.0	0.0	0.0	0.0	0.0	0.0	0.0
1.0	0.0	0.0	0.0	0.0	0.0	0.0	0.0	0.0	0.0	0.0	0.0	0.0	0.0	0.0	0.0	0.0	0.0	0.0	0.0	0.0	0.0	0.0	0.0	0.0	0.0	0.0	0.0	0.0	0.0	0.0	0.0	0.0	0.0	0.0	0.0	0.0	0.0	0.0	0.0	0.0	0.0	0.0	0.0	0.0	0.0	0.0	0.0	0.0	0.0
0.1242578898031455	0.5826268097073222	0.254540152067493	0.03285491094677638	0.002333090303093428	0.00148734506822206	0.0005457764816164983	0.000379127174252682	0.00011248828247057598	0.00013331944589105302	0.00015831684199562546	0.00011248828247057598	0.0001208207478387668	0.0001749817727320071	0.00014581814394333924	1.6664930736381627e-05	0.0	0.0	0.0	0.0	0.0	0.0	0.0	0.0	0.0	0.0	0.0	0.0	0.0	0.0	0.0	0.0	0.0	0.0	0.0	0.0	0.0	0.0	0.0	0.0	0.0	0.0	0.0	0.0	0.0	0.0	0.0	0.0	0.0	0.0
0.396712882654653	0.4301081978260598	0.1397877642027846	0.026494115885237923	0.005952752367997405	0.0009442870632672333	0.0	0.0	0.0	0.0	0.0	0.0	0.0	0.0	0.0	0.0	0.0	0.0	0.0	0.0	0.0	0.0	0.0	0.0	0.0	0.0	0.0	0.0	0.0	0.0	0.0	0.0	0.0	0.0	0.0	0.0	0.0	0.0	0.0	0.0	0.0	0.0	0.0	0.0	0.0	0.0	0.0	0.0	0.0	0.0
0.07301381207422482	0.582304398307095	0.23375655959083966	0.08029646645609392	0.020911621867938428	0.0036787808420413073	0.005347549074686742	0.0006367120688148416	5.409971826531334e-05	0.0	0.0	0.0	0.0	0.0	0.0	0.0	0.0	0.0	0.0	0.0	0.0	0.0	0.0	0.0	0.0	0.0	0.0	0.0	0.0	0.0	0.0	0.0	0.0	0.0	0.0	0.0	0.0	0.0	0.0	0.0	0.0	0.0	0.0	0.0	0.0	0.0	0.0	0.0	0.0	0.0
0.1186231023927032	0.5929114345807043	0.25855354948876536	0.028466712479956687	0.0013910580787572103	5.41429791133046e-05	0.0	0.0	0.0	0.0	0.0	0.0	0.0	0.0	0.0	0.0	0.0	0.0	0.0	0.0	0.0	0.0	0.0	0.0	0.0	0.0	0.0	0.0	0.0	0.0	0.0	0.0	0.0	0.0	0.0	0.0	0.0	0.0	0.0	0.0	0.0	0.0	0.0	0.0	0.0	0.0	0.0	0.0	0.0	0.0
0.014808456737139476	0.20657255477128977	0.3533237776981475	0.2649188743239527	0.11753431278593988	0.03412111767598063	0.007408395069958916	0.0010666755556296302	0.00013333444445370377	7.916732639438663e-05	3.3333611113425944e-05	0.0	0.0	0.0	0.0	0.0	0.0	0.0	0.0	0.0	0.0	0.0	0.0	0.0	0.0	0.0	0.0	0.0	0.0	0.0	0.0	0.0	0.0	0.0	0.0	0.0	0.0	0.0	0.0	0.0	0.0	0.0	0.0	0.0	0.0	0.0	0.0	0.0	0.0	0.0
0.05953571309535713	0.057160950571609505	0.0664266906642669	0.07825467453254674	0.09306569343065693	0.10921407859214079	0.1390777588907776	0.13892777388927774	0.11185964736859648	0.06880145318801453	0.03731710162317101	0.023114355231143552	0.009349065093490651	0.003937106289371063	0.0015498450154984502	0.0008499150084991501	0.0006082725060827251	0.0002041462520414625	0.00018748125187481251	0.00030830250308302504	0.00024997500249975	0.0	0.0	0.0	0.0	0.0	0.0	0.0	0.0	0.0	0.0	0.0	0.0	0.0	0.0	0.0	0.0	0.0	0.0	0.0	0.0	0.0	0.0	0.0	0.0	0.0	0.0	0.0	0.0	0.0
0.9521903556047947	0.04262842672575365	0.004456513590283967	0.0007247040791676732	0.0	0.0	0.0	0.0	0.0	0.0	0.0	0.0	0.0	0.0	0.0	0.0	0.0	0.0	0.0	0.0	0.0	0.0	0.0	0.0	0.0	0.0	0.0	0.0	0.0	0.0	0.0	0.0	0.0	0.0	0.0	0.0	0.0	0.0	0.0	0.0	0.0	0.0	0.0	0.0	0.0	0.0	0.0	0.0	0.0	0.0
0.29979605427453593	0.2813785066178307	0.1756638641471739	0.1083617747440273	0.06088404228752185	0.03078331807208857	0.023416299009406477	0.016881711479230833	0.0028344293681844667	0.0	0.0	0.0	0.0	0.0	0.0	0.0	0.0	0.0	0.0	0.0	0.0	0.0	0.0	0.0	0.0	0.0	0.0	0.0	0.0	0.0	0.0	0.0	0.0	0.0	0.0	0.0	0.0	0.0	0.0	0.0	0.0	0.0	0.0	0.0	0.0	0.0	0.0	0.0	0.0	0.0
0.005503524588797973	0.09262252737180662	0.3725898645158065	0.3339402069758528	0.13865049077607614	0.0416868032062926	0.012094422317396304	0.0016123118969453565	0.0008582332061259519	0.00024997083673571416	0.00019164430816404754	0.0	0.0	0.0	0.0	0.0	0.0	0.0	0.0	0.0	0.0	0.0	0.0	0.0	0.0	0.0	0.0	0.0	0.0	0.0	0.0	0.0	0.0	0.0	0.0	0.0	0.0	0.0	0.0	0.0	0.0	0.0	0.0	0.0	0.0	0.0	0.0	0.0	0.0	0.0
0.020854592633626417	0.08744601005452099	0.1618386361837803	0.21946678551049395	0.19487610947515735	0.15082614508665465	0.08574248930613809	0.04504542027814454	0.023924262050639133	0.008005297991178344	0.0018992798563877862	7.497157327846525e-05	0.0	0.0	0.0	0.0	0.0	0.0	0.0	0.0	0.0	0.0	0.0	0.0	0.0	0.0	0.0	0.0	0.0	0.0	0.0	0.0	0.0	0.0	0.0	0.0	0.0	0.0	0.0	0.0	0.0	0.0	0.0	0.0	0.0	0.0	0.0	0.0	0.0	0.0
0.0002498625755834291	0.000574683923841887	0.0016824080089284227	0.0024195026068995385	0.003418952909233255	0.0021738044075758334	0.0023278863291856145	0.004980594006629687	0.007179384671763863	0.006488098212649709	0.009790448586610698	0.01103559708826812	0.023412123332167308	0.037412756317358783	0.04738643745939733	0.06450202388686223	0.09207435910249363	0.11261722719171123	0.1099728482667866	0.10766994819515933	0.09361517831859144	0.08281278630086786	0.05332900238202322	0.04333033498242633	0.03460596671830493	0.01920610330984625	0.014292139323372146	0.00680459080838872	0.002182133160095281	0.0016699148801492512	0.00048306764612796293	0.00029983509070011493	0.0	0.0	0.0	0.0	0.0	0.0	0.0	0.0	0.0	0.0	0.0	0.0	0.0	0.0	0.0	0.0	0.0	0.0
0.076011755596813	0.0829926818912191	0.07122043409123076	0.07845112519044567	0.08711380117056439	0.07893816655982283	0.08317168000133209	0.06771123858366705	0.06824407016725917	0.061671093054040775	0.07676937550473305	0.040944777001656774	0.03718997943603107	0.03437179988843839	0.015889204332586813	0.012762981525729938	0.007996636500628575	0.005723776776868449	0.0019564909710023063	0.0013903574134356814	0.0064023044965990355	0.0030762698458951156	0.0	0.0	0.0	0.0	0.0	0.0	0.0	0.0	0.0	0.0	0.0	0.0	0.0	0.0	0.0	0.0	0.0	0.0	0.0	0.0	0.0	0.0	0.0	0.0	0.0	0.0	0.0	0.0
0.6481286362178753	0.31563932883278706	0.029964309363274044	0.004930888434484568	0.000741299105860011	0.0005705504354091097	2.4987610309888015e-05	0.0	0.0	0.0	0.0	0.0	0.0	0.0	0.0	0.0	0.0	0.0	0.0	0.0	0.0	0.0	0.0	0.0	0.0	0.0	0.0	0.0	0.0	0.0	0.0	0.0	0.0	0.0	0.0	0.0	0.0	0.0	0.0	0.0	0.0	0.0	0.0	0.0	0.0	0.0	0.0	0.0	0.0	0.0
0.0017237215731665681	0.0013240180199685233	0.003559859770670086	0.00094513236016621	0.0009243144667704786	0.0016404499995836422	0.005970571825895794	0.02006428565480602	0.05989307929951952	0.14759053701837804	0.2779272039903738	0.298566063502902	0.1322102773776116	0.03846313983795352	0.007673475505666631	0.0013906352788348641	0.0001332345177326816	0.0	0.0	0.0	0.0	0.0	0.0	0.0	0.0	0.0	0.0	0.0	0.0	0.0	0.0	0.0	0.0	0.0	0.0	0.0	0.0	0.0	0.0	0.0	0.0	0.0	0.0	0.0	0.0	0.0	0.0	0.0	0.0	0.0
5.82765137324442e-05	2.4975648742476084e-05	0.0003163582174046971	0.007376141595277937	0.029375525529275623	0.06657259172307001	0.10219202943796465	0.12395414470890881	0.1209862051166779	0.10452725259538617	0.09100710140945911	0.07766177976472939	0.06452042591806322	0.0587468884504275	0.04619662495733327	0.03573182813423579	0.02576654428598783	0.017224872416061007	0.010115137740702815	0.007879817178251204	0.005282349709033692	0.0022436457786991016	0.0009573998684615833	0.0005036755829732677	0.00024143127117726883	0.0001456912843311105	0.0001748295411973326	0.0002039677980635547	1.2487824371238042e-05	0.0	0.0	0.0	0.0	0.0	0.0	0.0	0.0	0.0	0.0	0.0	0.0	0.0	0.0	0.0	0.0	0.0	0.0	0.0	0.0	0.0
0.0039826695550741545	0.004070154974170972	0.0038868521913014496	0.0050741543076153976	0.005482419596733878	0.005532411264789202	0.006953007832027996	0.008819363439426763	0.010214964172637894	0.01324779203466089	0.01544742542909515	0.01614730878186969	0.024225129145142476	0.045542409598400266	0.0597192134644226	0.07909931678053658	0.09755874020996501	0.09642976170638227	0.09939593401099817	0.09453424429261789	0.08772704549241793	0.07080903182802867	0.05866938843526079	0.03924345942342943	0.025741543076153974	0.00931511414764206	0.006353107815364106	0.0027495417430428264	0.0017205465755707383	0.0005665722379603399	0.0004957507082152975	0.0004957507082152975	0.00046242292951174805	0.00028745209131811366	0.0	0.0	0.0	0.0	0.0	0.0	0.0	0.0	0.0	0.0	0.0	0.0	0.0	0.0	0.0	0.0
1.0	0.0	0.0	0.0	0.0	0.0	0.0	0.0	0.0	0.0	0.0	0.0	0.0	0.0	0.0	0.0	0.0	0.0	0.0	0.0	0.0	0.0	0.0	0.0	0.0	0.0	0.0	0.0	0.0	0.0	0.0	0.0	0.0	0.0	0.0	0.0	0.0	0.0	0.0	0.0	0.0	0.0	0.0	0.0	0.0	0.0	0.0	0.0	0.0	0.0
0.06830458848567894	0.201585999225326	0.20618822912024523	0.22777914294401105	0.1752720730026114	0.08585137088142074	0.027600884627719167	0.006189062103031641	0.0010287337412172378	0.0001499369015539294	1.6659655728214377e-05	8.329827864107188e-06	8.329827864107188e-06	4.164913932053594e-06	4.164913932053594e-06	4.164913932053594e-06	4.164913932053594e-06	0.0	0.0	0.0	0.0	0.0	0.0	0.0	0.0	0.0	0.0	0.0	0.0	0.0	0.0	0.0	0.0	0.0	0.0	0.0	0.0	0.0	0.0	0.0	0.0	0.0	0.0	0.0	0.0	0.0	0.0	0.0	0.0	0.0
4.1647231292063704e-05	8.329446258412741e-06	1.249416938761911e-05	1.249416938761911e-05	6.663557006730193e-05	0.0007329912707403212	0.003702438861864463	0.0101327713733591	0.019969847404544546	0.03240154594522556	0.046020190577730394	0.057052542146998064	0.06931348703938162	0.08236572932631439	0.08918754581195443	0.09807922969281002	0.10116945425468114	0.09114913040581062	0.08251982408209502	0.0697549476910775	0.04973928833211168	0.03599986672885987	0.025492270273872193	0.01559272339574865	0.009266508962484174	0.005268374758446059	0.002777870327180649	0.0013660291863796894	0.000595555407476511	0.00016658892516825482	3.3317785033650966e-05	8.329446258412741e-06	0.0	0.0	0.0	0.0	0.0	0.0	0.0	0.0	0.0	0.0	0.0	0.0	0.0	0.0	0.0	0.0	0.0	0.0
0.11243767821113539	0.3231645295226026	0.2529097397075253	0.18727801770855915	0.08908055560187424	0.027459105234196528	0.007007553650931283	0.0006628203631755348	0.0	0.0	0.0	0.0	0.0	0.0	0.0	0.0	0.0	0.0	0.0	0.0	0.0	0.0	0.0	0.0	0.0	0.0	0.0	0.0	0.0	0.0	0.0	0.0	0.0	0.0	0.0	0.0	0.0	0.0	0.0	0.0	0.0	0.0	0.0	0.0	0.0	0.0	0.0	0.0	0.0	0.0
1.0	0.0	0.0	0.0	0.0	0.0	0.0	0.0	0.0	0.0	0.0	0.0	0.0	0.0	0.0	0.0	0.0	0.0	0.0	0.0	0.0	0.0	0.0	0.0	0.0	0.0	0.0	0.0	0.0	0.0	0.0	0.0	0.0	0.0	0.0	0.0	0.0	0.0	0.0	0.0	0.0	0.0	0.0	0.0	0.0	0.0	0.0	0.0	0.0	0.0
0.33142102456421024	0.5807752558077526	0.08326250708262507	0.004345398793453988	0.00019581375195813753	0.0	0.0	0.0	0.0	0.0	0.0	0.0	0.0	0.0	0.0	0.0	0.0	0.0	0.0	0.0	0.0	0.0	0.0	0.0	0.0	0.0	0.0	0.0	0.0	0.0	0.0	0.0	0.0	0.0	0.0	0.0	0.0	0.0	0.0	0.0	0.0	0.0	0.0	0.0	0.0	0.0	0.0	0.0	0.0	0.0
8.333090284866692e-06	6.666472227893353e-05	0.00550400613315445	0.04729028736661847	0.11890069872962039	0.14438745536588515	0.10809684717529072	0.06865216431187424	0.04768194261000721	0.03519480681813447	0.02970330032040732	0.026915881620119413	0.027811688825742583	0.02676171944984938	0.02947830688271592	0.03277821063552313	0.03458232468219677	0.037928060431570744	0.03899886253317612	0.03692808959738674	0.03189490306532726	0.025011770490027375	0.017878645206181487	0.011791322753086367	0.007208123096409688	0.004287374951563913	0.0021249380226410065	0.00113330027874187	0.0006166486810801351	0.00022082689254896733	0.00011666326398813368	4.1665451424333456e-05	4.166545142433346e-06	0.0	0.0	0.0	0.0	0.0	0.0	0.0	0.0	0.0	0.0	0.0	0.0	0.0	0.0	0.0	0.0	0.0
0.008275304857733057	0.013123042580129272	0.015546911441327381	0.018316452322249616	0.02472596121809822	0.037111847804357966	0.0492311921103485	0.07584377290597721	0.10054474578530019	0.13923918837875657	0.18477627107349903	0.16885453455054308	0.09999083760911574	0.03493786233091224	0.02063203838208836	0.0074506896781501965	0.000932897980942227	0.0004664489904711135	0.0	0.0	0.0	0.0	0.0	0.0	0.0	0.0	0.0	0.0	0.0	0.0	0.0	0.0	0.0	0.0	0.0	0.0	0.0	0.0	0.0	0.0	0.0	0.0	0.0	0.0	0.0	0.0	0.0	0.0	0.0	0.0
0.9990000124998437	0.000999987500156248	0.0	0.0	0.0	0.0	0.0	0.0	0.0	0.0	0.0	0.0	0.0	0.0	0.0	0.0	0.0	0.0	0.0	0.0	0.0	0.0	0.0	0.0	0.0	0.0	0.0	0.0	0.0	0.0	0.0	0.0	0.0	0.0	0.0	0.0	0.0	0.0	0.0	0.0	0.0	0.0	0.0	0.0	0.0	0.0	0.0	0.0	0.0	0.0
1.0	0.0	0.0	0.0	0.0	0.0	0.0	0.0	0.0	0.0	0.0	0.0	0.0	0.0	0.0	0.0	0.0	0.0	0.0	0.0	0.0	0.0	0.0	0.0	0.0	0.0	0.0	0.0	0.0	0.0	0.0	0.0	0.0	0.0	0.0	0.0	0.0	0.0	0.0	0.0	0.0	0.0	0.0	0.0	0.0	0.0	0.0	0.0	0.0	0.0
1.0	0.0	0.0	0.0	0.0	0.0	0.0	0.0	0.0	0.0	0.0	0.0	0.0	0.0	0.0	0.0	0.0	0.0	0.0	0.0	0.0	0.0	0.0	0.0	0.0	0.0	0.0	0.0	0.0	0.0	0.0	0.0	0.0	0.0	0.0	0.0	0.0	0.0	0.0	0.0	0.0	0.0	0.0	0.0	0.0	0.0	0.0	0.0	0.0	0.0
0.27799810041157746	0.16312299001882927	0.1264642660756836	0.09330478396347458	0.07322163531234899	0.06281972239348141	0.051555496309133024	0.032817889457284255	0.02669421625314515	0.021932747904620666	0.020912135703930815	0.01463849499275157	0.010060320263942813	0.007760818489327312	0.009489610584373386	0.0039449785879726055	0.0016871344542015896	0.0013372102711079266	0.00023744855281355705	0.0	0.0	0.0	0.0	0.0	0.0	0.0	0.0	0.0	0.0	0.0	0.0	0.0	0.0	0.0	0.0	0.0	0.0	0.0	0.0	0.0	0.0	0.0	0.0	0.0	0.0	0.0	0.0	0.0	0.0	0.0
0.38065730514883483	0.510011160528376	0.09247413922342712	0.013375976546232906	0.0034814185531291124	0.0	0.0	0.0	0.0	0.0	0.0	0.0	0.0	0.0	0.0	0.0	0.0	0.0	0.0	0.0	0.0	0.0	0.0	0.0	0.0	0.0	0.0	0.0	0.0	0.0	0.0	0.0	0.0	0.0	0.0	0.0	0.0	0.0	0.0	0.0	0.0	0.0	0.0	0.0	0.0	0.0	0.0	0.0	0.0	0.0
0.0002371482301253141	0.0001747408011449683	0.002433889730233487	0.026560601774035183	0.0819950406896437	0.11068581603954135	0.12519762352510444	0.1013413436735509	0.08132520095192132	0.06343091081562349	0.051881375958994155	0.043697681772038144	0.045407645326099616	0.03943317412504785	0.03757343274143354	0.03522691341177254	0.03238529514553412	0.03383314749787815	0.02967265223252176	0.020752550383597662	0.015081795336916906	0.009161410574314766	0.006007755163174624	0.003270149278570121	0.002134334071127827	0.0008695435104594851	0.00022882723959460134	0.0	0.0	0.0	0.0	0.0	0.0	0.0	0.0	0.0	0.0	0.0	0.0	0.0	0.0	0.0	0.0	0.0	0.0	0.0	0.0	0.0	0.0	0.0
0.05818430307171786	0.04295488258137636	0.04286321438690645	0.042621543692394875	0.047721628693811566	0.06087184786413107	0.07980133002216704	0.1069559492658211	0.13261471024517074	0.1376939615660261	0.11269771162852714	0.07426373772896215	0.03952149202486708	0.014966916115268588	0.004058400973349556	0.0013250220837013951	0.000550009166819447	0.000333338888981483	0.0	0.0	0.0	0.0	0.0	0.0	0.0	0.0	0.0	0.0	0.0	0.0	0.0	0.0	0.0	0.0	0.0	0.0	0.0	0.0	0.0	0.0	0.0	0.0	0.0	0.0	0.0	0.0	0.0	0.0	0.0	0.0
0.9970750121874492	0.002924987812550781	0.0	0.0	0.0	0.0	0.0	0.0	0.0	0.0	0.0	0.0	0.0	0.0	0.0	0.0	0.0	0.0	0.0	0.0	0.0	0.0	0.0	0.0	0.0	0.0	0.0	0.0	0.0	0.0	0.0	0.0	0.0	0.0	0.0	0.0	0.0	0.0	0.0	0.0	0.0	0.0	0.0	0.0	0.0	0.0	0.0	0.0	0.0	0.0
0.12794486528829888	0.4813662008216872	0.2382809570239256	0.08971057609773578	0.04125936481745377	0.015154545530304925	0.004025100627515688	0.0012875321883047076	0.0004333441669375068	0.000191671458453128	0.00016250406260156505	6.666833337500105e-05	2.500062501562539e-05	2.500062501562539e-05	2.0833854179687826e-05	4.583447919531321e-05	0.0	0.0	0.0	0.0	0.0	0.0	0.0	0.0	0.0	0.0	0.0	0.0	0.0	0.0	0.0	0.0	0.0	0.0	0.0	0.0	0.0	0.0	0.0	0.0	0.0	0.0	0.0	0.0	0.0	0.0	0.0	0.0	0.0	0.0
0.024845727782305684	0.31257796776500724	0.4001971025099383	0.19880740506644934	0.04995758553583606	0.010354119192960863	0.0019668668185825254	0.0009397714608872108	0.0003534538680328005	0.0	0.0	0.0	0.0	0.0	0.0	0.0	0.0	0.0	0.0	0.0	0.0	0.0	0.0	0.0	0.0	0.0	0.0	0.0	0.0	0.0	0.0	0.0	0.0	0.0	0.0	0.0	0.0	0.0	0.0	0.0	0.0	0.0	0.0	0.0	0.0	0.0	0.0	0.0	0.0	0.0
0.6862076005483128	0.3098550471024003	0.003937352349286901	0.0	0.0	0.0	0.0	0.0	0.0	0.0	0.0	0.0	0.0	0.0	0.0	0.0	0.0	0.0	0.0	0.0	0.0	0.0	0.0	0.0	0.0	0.0	0.0	0.0	0.0	0.0	0.0	0.0	0.0	0.0	0.0	0.0	0.0	0.0	0.0	0.0	0.0	0.0	0.0	0.0	0.0	0.0	0.0	0.0	0.0	0.0
0.9713758348714829	0.025920077331077842	0.0024749278146054075	0.000229159982833834	0.0	0.0	0.0	0.0	0.0	0.0	0.0	0.0	0.0	0.0	0.0	0.0	0.0	0.0	0.0	0.0	0.0	0.0	0.0	0.0	0.0	0.0	0.0	0.0	0.0	0.0	0.0	0.0	0.0	0.0	0.0	0.0	0.0	0.0	0.0	0.0	0.0	0.0	0.0	0.0	0.0	0.0	0.0	0.0	0.0	0.0
0.999779173107451	1.2499635427300036e-05	8.333090284866692e-06	8.333090284866692e-06	0.0	8.333090284866692e-06	1.6666180569733383e-05	1.2499635427300036e-05	2.916581599703342e-05	8.333090284866692e-06	1.2499635427300036e-05	1.6666180569733383e-05	1.2499635427300036e-05	2.0832725712166728e-05	1.6666180569733383e-05	2.4999270854600073e-05	1.2499635427300036e-05	0.0	0.0	0.0	0.0	0.0	0.0	0.0	0.0	0.0	0.0	0.0	0.0	0.0	0.0	0.0	0.0	0.0	0.0	0.0	0.0	0.0	0.0	0.0	0.0	0.0	0.0	0.0	0.0	0.0	0.0	0.0	0.0	0.0
1.0	0.0	0.0	0.0	0.0	0.0	0.0	0.0	0.0	0.0	0.0	0.0	0.0	0.0	0.0	0.0	0.0	0.0	0.0	0.0	0.0	0.0	0.0	0.0	0.0	0.0	0.0	0.0	0.0	0.0	0.0	0.0	0.0	0.0	0.0	0.0	0.0	0.0	0.0	0.0	0.0	0.0	0.0	0.0	0.0	0.0	0.0	0.0	0.0	0.0
0.9742410993129295	0.02202373516552155	0.0032271496981053508	0.000508015823443681	0.0	0.0	0.0	0.0	0.0	0.0	0.0	0.0	0.0	0.0	0.0	0.0	0.0	0.0	0.0	0.0	0.0	0.0	0.0	0.0	0.0	0.0	0.0	0.0	0.0	0.0	0.0	0.0	0.0	0.0	0.0	0.0	0.0	0.0	0.0	0.0	0.0	0.0	0.0	0.0	0.0	0.0	0.0	0.0	0.0	0.0
0.6002396315664665	0.3842425603967234	0.015451243712791583	6.656432401848824e-05	0.0	0.0	0.0	0.0	0.0	0.0	0.0	0.0	0.0	0.0	0.0	0.0	0.0	0.0	0.0	0.0	0.0	0.0	0.0	0.0	0.0	0.0	0.0	0.0	0.0	0.0	0.0	0.0	0.0	0.0	0.0	0.0	0.0	0.0	0.0	0.0	0.0	0.0	0.0	0.0	0.0	0.0	0.0	0.0	0.0	0.0
0.8702945257131905	0.12113510518180265	0.006982955089932629	0.0009582814264227354	0.000629132588651448	0.0	0.0	0.0	0.0	0.0	0.0	0.0	0.0	0.0	0.0	0.0	0.0	0.0	0.0	0.0	0.0	0.0	0.0	0.0	0.0	0.0	0.0	0.0	0.0	0.0	0.0	0.0	0.0	0.0	0.0	0.0	0.0	0.0	0.0	0.0	0.0	0.0	0.0	0.0	0.0	0.0	0.0	0.0	0.0	0.0
0.9899185989352041	0.010081401064795914	0.0	0.0	0.0	0.0	0.0	0.0	0.0	0.0	0.0	0.0	0.0	0.0	0.0	0.0	0.0	0.0	0.0	0.0	0.0	0.0	0.0	0.0	0.0	0.0	0.0	0.0	0.0	0.0	0.0	0.0	0.0	0.0	0.0	0.0	0.0	0.0	0.0	0.0	0.0	0.0	0.0	0.0	0.0	0.0	0.0	0.0	0.0	0.0
0.9861593566825722	0.013840643317427894	0.0	0.0	0.0	0.0	0.0	0.0	0.0	0.0	0.0	0.0	0.0	0.0	0.0	0.0	0.0	0.0	0.0	0.0	0.0	0.0	0.0	0.0	0.0	0.0	0.0	0.0	0.0	0.0	0.0	0.0	0.0	0.0	0.0	0.0	0.0	0.0	0.0	0.0	0.0	0.0	0.0	0.0	0.0	0.0	0.0	0.0	0.0	0.0
0.5821068567305727	0.30059346314731483	0.11196977216520212	0.00516308767656884	0.00016682028034148113	0.0	0.0	0.0	0.0	0.0	0.0	0.0	0.0	0.0	0.0	0.0	0.0	0.0	0.0	0.0	0.0	0.0	0.0	0.0	0.0	0.0	0.0	0.0	0.0	0.0	0.0	0.0	0.0	0.0	0.0	0.0	0.0	0.0	0.0	0.0	0.0	0.0	0.0	0.0	0.0	0.0	0.0	0.0	0.0	0.0
0.002707397025195453	0.13086307651937037	0.37255865679785743	0.28186918690619495	0.11997101002569945	0.044293015332197615	0.01786465514009738	0.008588696409158499	0.005264845907457004	0.003623746787569299	0.0024116659655202574	0.0018785170128663836	0.0018035429413994328	0.0012162460482416499	0.0009121845361812373	0.0008205495599438527	0.0007122536789360346	0.0008913584052181953	0.0008746975004477618	0.0004373487502238809	0.0001999308572452027	0.00018326995247476915	2.082613096304195e-05	3.3321809540867116e-05	0.0	0.0	0.0	0.0	0.0	0.0	0.0	0.0	0.0	0.0	0.0	0.0	0.0	0.0	0.0	0.0	0.0	0.0	0.0	0.0	0.0	0.0	0.0	0.0	0.0	0.0
1.0	0.0	0.0	0.0	0.0	0.0	0.0	0.0	0.0	0.0	0.0	0.0	0.0	0.0	0.0	0.0	0.0	0.0	0.0	0.0	0.0	0.0	0.0	0.0	0.0	0.0	0.0	0.0	0.0	0.0	0.0	0.0	0.0	0.0	0.0	0.0	0.0	0.0	0.0	0.0	0.0	0.0	0.0	0.0	0.0	0.0	0.0	0.0	0.0	0.0
0.0818043259180291	0.1424454679470629	0.13113511622677337	0.12271898190177151	0.11431950494307346	0.10087284599431984	0.09339785286548344	0.0749456553424338	0.05738879125821417	0.03636719498280127	0.02186695761533144	0.012555489851499579	0.005717640983784054	0.0028026018806166556	0.0013659040369127238	0.0002373674698293453	5.830078206334796e-05	0.0	0.0	0.0	0.0	0.0	0.0	0.0	0.0	0.0	0.0	0.0	0.0	0.0	0.0	0.0	0.0	0.0	0.0	0.0	0.0	0.0	0.0	0.0	0.0	0.0	0.0	0.0	0.0	0.0	0.0	0.0	0.0	0.0
0.05549308678993836	0.1335207396301849	0.1523696485090788	0.1437406296851574	0.11712893553223389	0.08677744461102782	0.06930701316008663	0.05194486090288189	0.041679160419790105	0.028294186240213227	0.025466433449941695	0.020548059303681494	0.01642512077294686	0.014621855738797268	0.01236048642345494	0.009041312676994836	0.006584207896051974	0.0055722138930534735	0.0035857071464267865	0.0021780776278527403	0.0015450608029318675	0.0010036648342495419	0.0002623688155922039	0.00030401465933699816	0.0001540896218557388	8.745627186406797e-05	4.164584374479427e-06	0.0	0.0	0.0	0.0	0.0	0.0	0.0	0.0	0.0	0.0	0.0	0.0	0.0	0.0	0.0	0.0	0.0	0.0	0.0	0.0	0.0	0.0	0.0
0.0001499431465569305	0.005068911371105123	0.05639944854242766	0.1998575540107709	0.2904856908422223	0.24522368601905112	0.13614004689888418	0.049281314168377825	0.012945091652748333	0.0027156369876421855	0.001428624979695199	0.0002582354190702692	4.5815961447950985e-05	0.0	0.0	0.0	0.0	0.0	0.0	0.0	0.0	0.0	0.0	0.0	0.0	0.0	0.0	0.0	0.0	0.0	0.0	0.0	0.0	0.0	0.0	0.0	0.0	0.0	0.0	0.0	0.0	0.0	0.0	0.0	0.0	0.0	0.0	0.0	0.0	0.0
0.05065471658074422	0.3568923119172149	0.38323908909721094	0.15815555916166318	0.04383501225383114	0.006557568041009766	0.0006657429483258645	0.0	0.0	0.0	0.0	0.0	0.0	0.0	0.0	0.0	0.0	0.0	0.0	0.0	0.0	0.0	0.0	0.0	0.0	0.0	0.0	0.0	0.0	0.0	0.0	0.0	0.0	0.0	0.0	0.0	0.0	0.0	0.0	0.0	0.0	0.0	0.0	0.0	0.0	0.0	0.0	0.0	0.0	0.0
0.31352189203153386	0.5891181519691995	0.09357655960932683	0.003720895348255804	6.250104168402807e-05	0.0	0.0	0.0	0.0	0.0	0.0	0.0	0.0	0.0	0.0	0.0	0.0	0.0	0.0	0.0	0.0	0.0	0.0	0.0	0.0	0.0	0.0	0.0	0.0	0.0	0.0	0.0	0.0	0.0	0.0	0.0	0.0	0.0	0.0	0.0	0.0	0.0	0.0	0.0	0.0	0.0	0.0	0.0	0.0	0.0
0.9904540463197125	0.007774025023292959	0.0015722747238120591	0.0001996539331824837	0.0	0.0	0.0	0.0	0.0	0.0	0.0	0.0	0.0	0.0	0.0	0.0	0.0	0.0	0.0	0.0	0.0	0.0	0.0	0.0	0.0	0.0	0.0	0.0	0.0	0.0	0.0	0.0	0.0	0.0	0.0	0.0	0.0	0.0	0.0	0.0	0.0	0.0	0.0	0.0	0.0	0.0	0.0	0.0	0.0	0.0
0.007394908969712119	0.011398575178102737	0.03864516935383077	0.10315377244511102	0.1745448485605966	0.1864766904136983	0.1503978669333	0.10302462192225972	0.06411281923092947	0.04730242053076699	0.03246677498646003	0.024167812356788734	0.02000999875015623	0.014360704911886015	0.008648918885139358	0.006549181352330959	0.0033079198433529143	0.001858101070699496	0.0007790692830062909	0.00032912552597591966	0.0009248843894513186	0.0001124859392575928	3.33291671874349e-05	0.0	0.0	0.0	0.0	0.0	0.0	0.0	0.0	0.0	0.0	0.0	0.0	0.0	0.0	0.0	0.0	0.0	0.0	0.0	0.0	0.0	0.0	0.0	0.0	0.0	0.0	0.0
0.0013174628242745643	0.0008104266584654259	0.0021694498241997557	0.0028510394241399086	0.0034162600679927186	0.005402844389769506	0.008299600189515158	0.014404814349954699	0.01728910204726242	0.024628658349056996	0.03786147106984631	0.04246635690358832	0.051726000980824055	0.06866599615982445	0.08600912665098456	0.09980716001562669	0.1139085838729251	0.10556742334195018	0.08879782556293482	0.07914335824183132	0.06077784335076097	0.03496055923595468	0.02407174977349614	0.011358441320953892	0.006899016682321062	0.004442800502048925	0.0017912507169158902	0.0006982137365240592	0.0003075465268022642	0.00014961722925515555	0.0	0.0	0.0	0.0	0.0	0.0	0.0	0.0	0.0	0.0	0.0	0.0	0.0	0.0	0.0	0.0	0.0	0.0	0.0	0.0
0.49762900860057335	0.25354606973798255	0.16710280685379025	0.05829138609240616	0.016713614240949397	0.004637809187279152	0.0012750850056670445	0.000800053336889126	4.1669444629641975e-06	0.0	0.0	0.0	0.0	0.0	0.0	0.0	0.0	0.0	0.0	0.0	0.0	0.0	0.0	0.0	0.0	0.0	0.0	0.0	0.0	0.0	0.0	0.0	0.0	0.0	0.0	0.0	0.0	0.0	0.0	0.0	0.0	0.0	0.0	0.0	0.0	0.0	0.0	0.0	0.0	0.0
0.9947526548819867	0.0010819268284563402	0.0006241885548786577	0.0004286094743500117	0.00077815506508206	0.001007024201870901	0.00010819268284563401	4.1612570325243847e-05	2.0806285162621923e-05	3.329005626019508e-05	4.577382735776824e-05	2.9128799227670695e-05	1.2483771097573155e-05	1.2483771097573155e-05	2.496754219514631e-05	5.825759845534139e-05	0.00017477279536602417	0.00012899896800825592	7.490262658543893e-05	9.154765471553647e-05	5.4096341422817005e-05	7.906388361796332e-05	4.993508439029262e-05	4.993508439029262e-05	3.329005626019508e-05	5.4096341422817005e-05	5.4096341422817005e-05	4.1612570325243847e-05	2.9128799227670695e-05	2.496754219514631e-05	0.0	0.0	0.0	0.0	0.0	0.0	0.0	0.0	0.0	0.0	0.0	0.0	0.0	0.0	0.0	0.0	0.0	0.0	0.0	0.0
0.0005748179743081357	0.04108282377247205	0.14828637598093936	0.1315791665972442	0.06214282143987737	0.028553458071610655	0.019493826954797646	0.014612039520818408	0.01242106666222363	0.012354421099985005	0.012354421099985005	0.013162498542128327	0.015520085306319665	0.01861493860277579	0.025387793865275995	0.03422666155717356	0.04196171212449391	0.05203768806544594	0.05831486695879638	0.06132224795481431	0.05517002949066129	0.04544810809910195	0.03607607590929539	0.02412152818274213	0.01597827354671021	0.009642779786400973	0.005010913210816575	0.002607507622586181	0.001237108249054466	0.000458188240390543	0.00018744064379613121	2.4992085839484162e-05	8.330695279828055e-06	2.0826738199570136e-05	4.165347639914028e-06	0.0	0.0	0.0	0.0	0.0	0.0	0.0	0.0	0.0	0.0	0.0	0.0	0.0	0.0	0.0
0.0009382584255606616	0.005341817969525367	0.03672551979516776	0.16337372709606932	0.23382233972461072	0.18764334503723842	0.1373777136518686	0.09508519386504091	0.06072825533973295	0.036829770731341166	0.020629175249993744	0.010108170771373527	0.006471898117645096	0.002622953554122916	0.0011050599234381125	0.0008340074893872547	0.0003627932578834558	0.0	0.0	0.0	0.0	0.0	0.0	0.0	0.0	0.0	0.0	0.0	0.0	0.0	0.0	0.0	0.0	0.0	0.0	0.0	0.0	0.0	0.0	0.0	0.0	0.0	0.0	0.0	0.0	0.0	0.0	0.0	0.0	0.0
0.9862543384874356	0.013745661512564426	0.0	0.0	0.0	0.0	0.0	0.0	0.0	0.0	0.0	0.0	0.0	0.0	0.0	0.0	0.0	0.0	0.0	0.0	0.0	0.0	0.0	0.0	0.0	0.0	0.0	0.0	0.0	0.0	0.0	0.0	0.0	0.0	0.0	0.0	0.0	0.0	0.0	0.0	0.0	0.0	0.0	0.0	0.0	0.0	0.0	0.0	0.0	0.0
0.9998542116180844	0.00014578838191557604	0.0	0.0	0.0	0.0	0.0	0.0	0.0	0.0	0.0	0.0	0.0	0.0	0.0	0.0	0.0	0.0	0.0	0.0	0.0	0.0	0.0	0.0	0.0	0.0	0.0	0.0	0.0	0.0	0.0	0.0	0.0	0.0	0.0	0.0	0.0	0.0	0.0	0.0	0.0	0.0	0.0	0.0	0.0	0.0	0.0	0.0	0.0	0.0
0.024391565035145685	0.03436652347281886	0.05480393831692368	0.13045362310990372	0.25949475210519957	0.27739051087287137	0.15023687401302493	0.048662297240428164	0.015195770017624927	0.004058316423681568	0.0007666634722355324	0.00012499947916883678	5.416644097316261e-05	0.0	0.0	0.0	0.0	0.0	0.0	0.0	0.0	0.0	0.0	0.0	0.0	0.0	0.0	0.0	0.0	0.0	0.0	0.0	0.0	0.0	0.0	0.0	0.0	0.0	0.0	0.0	0.0	0.0	0.0	0.0	0.0	0.0	0.0	0.0	0.0	0.0
0.7918	0.18062083333333334	0.025775	0.0017541666666666667	5e-05	0.0	0.0	0.0	0.0	0.0	0.0	0.0	0.0	0.0	0.0	0.0	0.0	0.0	0.0	0.0	0.0	0.0	0.0	0.0	0.0	0.0	0.0	0.0	0.0	0.0	0.0	0.0	0.0	0.0	0.0	0.0	0.0	0.0	0.0	0.0	0.0	0.0	0.0	0.0	0.0	0.0	0.0	0.0	0.0	0.0
0.8347152847152847	0.16361555111555112	0.0016483516483516484	2.0812520812520813e-05	0.0	0.0	0.0	0.0	0.0	0.0	0.0	0.0	0.0	0.0	0.0	0.0	0.0	0.0	0.0	0.0	0.0	0.0	0.0	0.0	0.0	0.0	0.0	0.0	0.0	0.0	0.0	0.0	0.0	0.0	0.0	0.0	0.0	0.0	0.0	0.0	0.0	0.0	0.0	0.0	0.0	0.0	0.0	0.0	0.0	0.0
0.2255612780639032	0.09982999149957499	0.10720119339300298	0.10993049652482624	0.11611413904028535	0.12069770155174425	0.0926838008567095	0.05403603513509009	0.03224744570561861	0.01640082004100205	0.012196443155491107	0.006287814390719536	0.0029876493824691234	0.0016375818790939547	0.0016167475040418688	0.00048335750120839376	8.750437521876094e-05	0.0	0.0	0.0	0.0	0.0	0.0	0.0	0.0	0.0	0.0	0.0	0.0	0.0	0.0	0.0	0.0	0.0	0.0	0.0	0.0	0.0	0.0	0.0	0.0	0.0	0.0	0.0	0.0	0.0	0.0	0.0	0.0	0.0
1.0	0.0	0.0	0.0	0.0	0.0	0.0	0.0	0.0	0.0	0.0	0.0	0.0	0.0	0.0	0.0	0.0	0.0	0.0	0.0	0.0	0.0	0.0	0.0	0.0	0.0	0.0	0.0	0.0	0.0	0.0	0.0	0.0	0.0	0.0	0.0	0.0	0.0	0.0	0.0	0.0	0.0	0.0	0.0	0.0	0.0	0.0	0.0	0.0	0.0
0.9998000466557804	0.00019995334421968208	0.0	0.0	0.0	0.0	0.0	0.0	0.0	0.0	0.0	0.0	0.0	0.0	0.0	0.0	0.0	0.0	0.0	0.0	0.0	0.0	0.0	0.0	0.0	0.0	0.0	0.0	0.0	0.0	0.0	0.0	0.0	0.0	0.0	0.0	0.0	0.0	0.0	0.0	0.0	0.0	0.0	0.0	0.0	0.0	0.0	0.0	0.0	0.0
0.9937690292430786	0.006230970756921334	0.0	0.0	0.0	0.0	0.0	0.0	0.0	0.0	0.0	0.0	0.0	0.0	0.0	0.0	0.0	0.0	0.0	0.0	0.0	0.0	0.0	0.0	0.0	0.0	0.0	0.0	0.0	0.0	0.0	0.0	0.0	0.0	0.0	0.0	0.0	0.0	0.0	0.0	0.0	0.0	0.0	0.0	0.0	0.0	0.0	0.0	0.0	0.0
0.953997225335272	0.041840777572709965	0.0016039728532802285	0.00014164955067929292	0.0002499697953163993	0.0002874652646138592	7.499093859491978e-05	0.00020830816276366606	7.91571018501931e-05	6.665861208437313e-05	7.91571018501931e-05	0.00010415408138183303	5.416012231855318e-05	4.166163255273321e-05	4.999395906327986e-05	9.582175487128639e-05	6.249244882909982e-05	0.00020414199950839274	0.00032496073391131904	8.748942836073974e-05	0.00012915106091347295	0.00010832024463710636	0.00010832024463710636	0.0	0.0	0.0	0.0	0.0	0.0	0.0	0.0	0.0	0.0	0.0	0.0	0.0	0.0	0.0	0.0	0.0	0.0	0.0	0.0	0.0	0.0	0.0	0.0	0.0	0.0	0.0
0.39987503384500034	0.5348343157061629	0.0611584362568471	0.002274384020994314	0.0001457938474996355	0.00022077354049944808	0.0003207464644991981	0.00019578030949951055	0.00019994584799950014	0.00014162830899964592	0.00012913169349967717	0.0002957532334992606	0.00013746277049965635	7.081415449982296e-05	0.0	0.0	0.0	0.0	0.0	0.0	0.0	0.0	0.0	0.0	0.0	0.0	0.0	0.0	0.0	0.0	0.0	0.0	0.0	0.0	0.0	0.0	0.0	0.0	0.0	0.0	0.0	0.0	0.0	0.0	0.0	0.0	0.0	0.0	0.0	0.0
0.12362684249742956	0.13401684212279014	0.15465114826979032	0.17962710890767636	0.19196523346279207	0.1466005636241784	0.05088435713958648	0.012400564456710417	0.004737107200985718	0.0010156890659406988	0.0004745432521198347	0.0	0.0	0.0	0.0	0.0	0.0	0.0	0.0	0.0	0.0	0.0	0.0	0.0	0.0	0.0	0.0	0.0	0.0	0.0	0.0	0.0	0.0	0.0	0.0	0.0	0.0	0.0	0.0	0.0	0.0	0.0	0.0	0.0	0.0	0.0	0.0	0.0	0.0	0.0
0.14161847302544958	0.08674022099631673	0.06352394126764555	0.05705738237696038	0.054511591473475444	0.05255329077848703	0.05093665105581573	0.05207829869502175	0.05061165647239212	0.049086681888635186	0.04927001216646389	0.0463450609156514	0.04297011716471392	0.04107014883085282	0.03563273945434243	0.03264945584240263	0.02694955084081932	0.020370493825102916	0.012908118198030033	0.01145397576707055	0.008216529724504592	0.005474908751520808	0.003520774653755771	0.001954134097765037	0.0008166530557824036	0.0008374860418993017	0.00042915951400809984	0.0002541624306261562	0.00011249812503124948	4.5832569457175714e-05	0.0	0.0	0.0	0.0	0.0	0.0	0.0	0.0	0.0	0.0	0.0	0.0	0.0	0.0	0.0	0.0	0.0	0.0	0.0	0.0
0.5258127705942781	0.17491047774316573	0.10283102440079353	0.0766876141122844	0.05061906564133703	0.03389160840615031	0.02116509942065271	0.009740354262756662	0.0025827327058803957	0.0017592527127011392	0.0	0.0	0.0	0.0	0.0	0.0	0.0	0.0	0.0	0.0	0.0	0.0	0.0	0.0	0.0	0.0	0.0	0.0	0.0	0.0	0.0	0.0	0.0	0.0	0.0	0.0	0.0	0.0	0.0	0.0	0.0	0.0	0.0	0.0	0.0	0.0	0.0	0.0	0.0	0.0
0.25877666334698707	0.5333961155581853	0.16622010725759742	0.03378572648895963	0.006829650433572378	0.000983402991045199	8.333923652925416e-06	0.0	0.0	0.0	0.0	0.0	0.0	0.0	0.0	0.0	0.0	0.0	0.0	0.0	0.0	0.0	0.0	0.0	0.0	0.0	0.0	0.0	0.0	0.0	0.0	0.0	0.0	0.0	0.0	0.0	0.0	0.0	0.0	0.0	0.0	0.0	0.0	0.0	0.0	0.0	0.0	0.0	0.0	0.0
0.18750104157986835	0.1131114073827181	0.11057411882343138	0.11735272060661611	0.12032747271060745	0.10262478126822765	0.08463878010165819	0.057945171235730356	0.040371635697025246	0.02432713940504958	0.014365469544204649	0.009057578535122074	0.0055745354553787185	0.005495375385384551	0.0036496958586784436	0.002170652445629531	0.00037913507207732686	0.00010832430630780768	0.00023748020998250145	0.00018748437630197485	0.0	0.0	0.0	0.0	0.0	0.0	0.0	0.0	0.0	0.0	0.0	0.0	0.0	0.0	0.0	0.0	0.0	0.0	0.0	0.0	0.0	0.0	0.0	0.0	0.0	0.0	0.0	0.0	0.0	0.0
0.8699103073689468	0.12392150334006201	0.005573013131334152	0.00040788296256217096	0.0001872931970948744	0.0	0.0	0.0	0.0	0.0	0.0	0.0	0.0	0.0	0.0	0.0	0.0	0.0	0.0	0.0	0.0	0.0	0.0	0.0	0.0	0.0	0.0	0.0	0.0	0.0	0.0	0.0	0.0	0.0	0.0	0.0	0.0	0.0	0.0	0.0	0.0	0.0	0.0	0.0	0.0	0.0	0.0	0.0	0.0	0.0
0.04447238482226867	0.024871562153925577	0.021445165158163818	0.027777546483259367	0.036487172868597886	0.04821935602055005	0.06794924103016728	0.09126372848614037	0.12413715579906243	0.1324887382698985	0.13487847323413574	0.10464041566400493	0.06708327435323114	0.03877282529954953	0.019975519788171227	0.008284969649533293	0.00337227407845325	0.0023772450602429704	0.0009825391142160088	0.0002914310931996636	0.00022898157322830712	0.0	0.0	0.0	0.0	0.0	0.0	0.0	0.0	0.0	0.0	0.0	0.0	0.0	0.0	0.0	0.0	0.0	0.0	0.0	0.0	0.0	0.0	0.0	0.0	0.0	0.0	0.0	0.0	0.0
0.8854609397136524	0.10976798839941997	0.00477107188692768	0.0	0.0	0.0	0.0	0.0	0.0	0.0	0.0	0.0	0.0	0.0	0.0	0.0	0.0	0.0	0.0	0.0	0.0	0.0	0.0	0.0	0.0	0.0	0.0	0.0	0.0	0.0	0.0	0.0	0.0	0.0	0.0	0.0	0.0	0.0	0.0	0.0	0.0	0.0	0.0	0.0	0.0	0.0	0.0	0.0	0.0	0.0
0.9591454928791073	0.03020858507154226	0.007620896840807007	0.002020850173751448	0.0005666713889282411	0.000325002708355903	0.00010000083334027784	1.250010416753473e-05	0.0	0.0	0.0	0.0	0.0	0.0	0.0	0.0	0.0	0.0	0.0	0.0	0.0	0.0	0.0	0.0	0.0	0.0	0.0	0.0	0.0	0.0	0.0	0.0	0.0	0.0	0.0	0.0	0.0	0.0	0.0	0.0	0.0	0.0	0.0	0.0	0.0	0.0	0.0	0.0	0.0	0.0
0.7279081003632002	0.2662315484322415	0.005806204391723035	5.414681283529373e-05	0.0	0.0	0.0	0.0	0.0	0.0	0.0	0.0	0.0	0.0	0.0	0.0	0.0	0.0	0.0	0.0	0.0	0.0	0.0	0.0	0.0	0.0	0.0	0.0	0.0	0.0	0.0	0.0	0.0	0.0	0.0	0.0	0.0	0.0	0.0	0.0	0.0	0.0	0.0	0.0	0.0	0.0	0.0	0.0	0.0	0.0
0.13057916666666666	0.38257083333333336	0.4710666666666667	0.015783333333333333	0.0	0.0	0.0	0.0	0.0	0.0	0.0	0.0	0.0	0.0	0.0	0.0	0.0	0.0	0.0	0.0	0.0	0.0	0.0	0.0	0.0	0.0	0.0	0.0	0.0	0.0	0.0	0.0	0.0	0.0	0.0	0.0	0.0	0.0	0.0	0.0	0.0	0.0	0.0	0.0	0.0	0.0	0.0	0.0	0.0	0.0
0.5736338826274453	0.30206037374221373	0.08710651861419554	0.023845336555488428	0.008833149309389388	0.0024582821191225183	0.0013541384554488448	0.00023332847232349326	0.00047499010437282554	0.0	0.0	0.0	0.0	0.0	0.0	0.0	0.0	0.0	0.0	0.0	0.0	0.0	0.0	0.0	0.0	0.0	0.0	0.0	0.0	0.0	0.0	0.0	0.0	0.0	0.0	0.0	0.0	0.0	0.0	0.0	0.0	0.0	0.0	0.0	0.0	0.0	0.0	0.0	0.0	0.0
0.7536836843091921	0.23986752483909268	0.006361307254889708	8.74835968255952e-05	0.0	0.0	0.0	0.0	0.0	0.0	0.0	0.0	0.0	0.0	0.0	0.0	0.0	0.0	0.0	0.0	0.0	0.0	0.0	0.0	0.0	0.0	0.0	0.0	0.0	0.0	0.0	0.0	0.0	0.0	0.0	0.0	0.0	0.0	0.0	0.0	0.0	0.0	0.0	0.0	0.0	0.0	0.0	0.0	0.0	0.0
0.0065152007464987045	0.01886242262157681	0.0426070800736501	0.06497704683112966	0.10497638031442925	0.17642697059828205	0.22285819024052922	0.20719921351029352	0.12570921542652902	0.027260533046731154	0.0026077465903505044	0.0	0.0	0.0	0.0	0.0	0.0	0.0	0.0	0.0	0.0	0.0	0.0	0.0	0.0	0.0	0.0	0.0	0.0	0.0	0.0	0.0	0.0	0.0	0.0	0.0	0.0	0.0	0.0	0.0	0.0	0.0	0.0	0.0	0.0	0.0	0.0	0.0	0.0	0.0
0.29441210031400183	0.392789618783472	0.2117929753546055	0.07975396250301925	0.01836535818695185	0.0026902542831680034	0.000195730574781573	0.0	0.0	0.0	0.0	0.0	0.0	0.0	0.0	0.0	0.0	0.0	0.0	0.0	0.0	0.0	0.0	0.0	0.0	0.0	0.0	0.0	0.0	0.0	0.0	0.0	0.0	0.0	0.0	0.0	0.0	0.0	0.0	0.0	0.0	0.0	0.0	0.0	0.0	0.0	0.0	0.0	0.0	0.0
0.9320151983653018	0.04877460058512874	0.013525379855091162	0.0038162379468057216	0.0017062786894115004	0.00016230455826109392	0.0	0.0	0.0	0.0	0.0	0.0	0.0	0.0	0.0	0.0	0.0	0.0	0.0	0.0	0.0	0.0	0.0	0.0	0.0	0.0	0.0	0.0	0.0	0.0	0.0	0.0	0.0	0.0	0.0	0.0	0.0	0.0	0.0	0.0	0.0	0.0	0.0	0.0	0.0	0.0	0.0	0.0	0.0	0.0
0.9975210192568891	0.0016998725095617828	0.0002666466681665542	0.00017498687598430118	0.00010415885475256022	8.749343799215059e-05	5.4162604471331314e-05	3.3330833520819275e-05	3.3330833520819275e-05	8.332708380204819e-06	1.6665416760409637e-05	0.0	0.0	0.0	0.0	0.0	0.0	0.0	0.0	0.0	0.0	0.0	0.0	0.0	0.0	0.0	0.0	0.0	0.0	0.0	0.0	0.0	0.0	0.0	0.0	0.0	0.0	0.0	0.0	0.0	0.0	0.0	0.0	0.0	0.0	0.0	0.0	0.0	0.0	0.0
0.12339256731449498	0.06750593033417954	0.0632652211910608	0.066515460485247	0.06948270839402389	0.08092305131299679	0.08469349535977361	0.09668733613550293	0.10484414665612385	0.089695784260685	0.06281160264680179	0.04469599234258604	0.02489075700195597	0.012992633900703317	0.004810853551958051	0.0014981896874609847	0.0005909525989429439	0.00032460776561654665	5.410129426942444e-05	6.242457031087436e-05	8.323276041449914e-05	0.00017062715884972324	8.323276041449914e-06	0.0	0.0	0.0	0.0	0.0	0.0	0.0	0.0	0.0	0.0	0.0	0.0	0.0	0.0	0.0	0.0	0.0	0.0	0.0	0.0	0.0	0.0	0.0	0.0	0.0	0.0	0.0
0.554051298271607	0.2916085749601508	0.09781464202329772	0.033714692381003906	0.013180401280167803	0.00545611180243132	0.001369230192982383	0.0004494737411613902	0.0002080896949821251	0.00024138404617926512	0.00014566278648748757	0.0002039279010824826	0.0005327096191542403	0.0006575634361435153	0.0002164132827814101	0.00014982458038713007	0.0	0.0	0.0	0.0	0.0	0.0	0.0	0.0	0.0	0.0	0.0	0.0	0.0	0.0	0.0	0.0	0.0	0.0	0.0	0.0	0.0	0.0	0.0	0.0	0.0	0.0	0.0	0.0	0.0	0.0	0.0	0.0	0.0	0.0
0.8778035962654807	0.08312303758672097	0.019213951977612873	0.009098934779168644	0.005067919279747478	0.0023278281654715207	0.0007454047256161041	0.0005080412096377916	0.0002540206048188958	0.00027484196586962496	0.00012076389409422915	0.00028733478250006245	0.00037062022670297914	0.00020821361050729165	9.161398862320833e-05	4.1642722101458325e-05	6.246408315218749e-05	7.495689978262499e-05	0.00014574952735510414	0.00017906370503627082	0.0	0.0	0.0	0.0	0.0	0.0	0.0	0.0	0.0	0.0	0.0	0.0	0.0	0.0	0.0	0.0	0.0	0.0	0.0	0.0	0.0	0.0	0.0	0.0	0.0	0.0	0.0	0.0	0.0	0.0
1.0	0.0	0.0	0.0	0.0	0.0	0.0	0.0	0.0	0.0	0.0	0.0	0.0	0.0	0.0	0.0	0.0	0.0	0.0	0.0	0.0	0.0	0.0	0.0	0.0	0.0	0.0	0.0	0.0	0.0	0.0	0.0	0.0	0.0	0.0	0.0	0.0	0.0	0.0	0.0	0.0	0.0	0.0	0.0	0.0	0.0	0.0	0.0	0.0	0.0
0.9297630596160492	0.06935845820131814	0.0008784821826326987	0.0	0.0	0.0	0.0	0.0	0.0	0.0	0.0	0.0	0.0	0.0	0.0	0.0	0.0	0.0	0.0	0.0	0.0	0.0	0.0	0.0	0.0	0.0	0.0	0.0	0.0	0.0	0.0	0.0	0.0	0.0	0.0	0.0	0.0	0.0	0.0	0.0	0.0	0.0	0.0	0.0	0.0	0.0	0.0	0.0	0.0	0.0
0.1619349498126032	0.16094076930436482	0.1466894621025878	0.1269348042213154	0.10438479361395014	0.08318254235666538	0.056431183157999824	0.04619819549998128	0.03101510405617328	0.022970145466495284	0.01757910806617332	0.013302883955424108	0.010919346586300276	0.006934305051185737	0.00485026975985757	0.003065736546325068	0.0012312863198266216	0.0005407676404643946	0.0008943464823064987	0.0	0.0	0.0	0.0	0.0	0.0	0.0	0.0	0.0	0.0	0.0	0.0	0.0	0.0	0.0	0.0	0.0	0.0	0.0	0.0	0.0	0.0	0.0	0.0	0.0	0.0	0.0	0.0	0.0	0.0	0.0
0.0062402366124429814	0.003136781154318802	0.0022494844931369895	0.0024702672304263607	0.004065734935743892	0.005523734144258607	0.005527899856282935	0.003170106850513424	0.0020037074837016516	0.001774593322363625	0.023290495928016495	0.03503363812459645	0.04008248109808169	0.04288183957842994	0.11325321280539877	0.12477140655266501	0.12095144862635646	0.13502738955655996	0.10103934515006978	0.06902584824311095	0.06403949094999063	0.04986773864322759	0.023419633000770657	0.0070983732894545	0.014055112370081856	0.0	0.0	0.0	0.0	0.0	0.0	0.0	0.0	0.0	0.0	0.0	0.0	0.0	0.0	0.0	0.0	0.0	0.0	0.0	0.0	0.0	0.0	0.0	0.0	0.0
1.0	0.0	0.0	0.0	0.0	0.0	0.0	0.0	0.0	0.0	0.0	0.0	0.0	0.0	0.0	0.0	0.0	0.0	0.0	0.0	0.0	0.0	0.0	0.0	0.0	0.0	0.0	0.0	0.0	0.0	0.0	0.0	0.0	0.0	0.0	0.0	0.0	0.0	0.0	0.0	0.0	0.0	0.0	0.0	0.0	0.0	0.0	0.0	0.0	0.0
0.43995906157820946	0.5296990776373871	0.029538901901722824	0.0008029588826806345	0.0	0.0	0.0	0.0	0.0	0.0	0.0	0.0	0.0	0.0	0.0	0.0	0.0	0.0	0.0	0.0	0.0	0.0	0.0	0.0	0.0	0.0	0.0	0.0	0.0	0.0	0.0	0.0	0.0	0.0	0.0	0.0	0.0	0.0	0.0	0.0	0.0	0.0	0.0	0.0	0.0	0.0	0.0	0.0	0.0	0.0
0.999970838436607	2.916156339307288e-05	0.0	0.0	0.0	0.0	0.0	0.0	0.0	0.0	0.0	0.0	0.0	0.0	0.0	0.0	0.0	0.0	0.0	0.0	0.0	0.0	0.0	0.0	0.0	0.0	0.0	0.0	0.0	0.0	0.0	0.0	0.0	0.0	0.0	0.0	0.0	0.0	0.0	0.0	0.0	0.0	0.0	0.0	0.0	0.0	0.0	0.0	0.0	0.0
0.9866718884754957	0.010290851974218708	0.0015915406696969823	0.000583287156433449	0.0002291485257417121	0.00010832475762335481	8.332673663334985e-05	0.00019581783108837218	2.916435782167245e-05	5.83287156433449e-05	2.4998020990004958e-05	2.0831684158337463e-05	2.4998020990004958e-05	1.6665347326669972e-05	1.2499010495002479e-05	5.83287156433449e-05	0.0	0.0	0.0	0.0	0.0	0.0	0.0	0.0	0.0	0.0	0.0	0.0	0.0	0.0	0.0	0.0	0.0	0.0	0.0	0.0	0.0	0.0	0.0	0.0	0.0	0.0	0.0	0.0	0.0	0.0	0.0	0.0	0.0	0.0
0.289140461914742	0.17409927458635588	0.16264098899587917	0.16217015762434323	0.12623280736330264	0.060687247136470265	0.01938325256978096	0.0045208144966062645	0.0010583289236294848	6.666638889004629e-05	0.0	0.0	0.0	0.0	0.0	0.0	0.0	0.0	0.0	0.0	0.0	0.0	0.0	0.0	0.0	0.0	0.0	0.0	0.0	0.0	0.0	0.0	0.0	0.0	0.0	0.0	0.0	0.0	0.0	0.0	0.0	0.0	0.0	0.0	0.0	0.0	0.0	0.0	0.0	0.0
0.005217579292654231	0.0746841389746937	0.1670124265693273	0.16335804234761966	0.11685298898695813	0.07835931036489796	0.05522734926184765	0.04326641250888651	0.03666025036065737	0.03041994237796893	0.02754299825803528	0.02495291706335513	0.02460785006631107	0.023069599597560417	0.020047145298150357	0.019573197856427183	0.01926139032897773	0.018700136779568707	0.011985881355157088	0.009923794240291352	0.008435432975932616	0.00735034278040851	0.005151060353465013	0.0036044950173157115	0.0022782736672306916	0.0013179064826863674	0.0004573177069258688	0.00020371425126697792	0.0002286588534629344	0.00010809327618247807	0.00014135274577708673	0.0	0.0	0.0	0.0	0.0	0.0	0.0	0.0	0.0	0.0	0.0	0.0	0.0	0.0	0.0	0.0	0.0	0.0	0.0
0.950727874207338	0.049272125792662096	0.0	0.0	0.0	0.0	0.0	0.0	0.0	0.0	0.0	0.0	0.0	0.0	0.0	0.0	0.0	0.0	0.0	0.0	0.0	0.0	0.0	0.0	0.0	0.0	0.0	0.0	0.0	0.0	0.0	0.0	0.0	0.0	0.0	0.0	0.0	0.0	0.0	0.0	0.0	0.0	0.0	0.0	0.0	0.0	0.0	0.0	0.0	0.0
0.9896164371009326	0.008934112482350442	0.0013703137560341703	7.913666068282443e-05	0.0	0.0	0.0	0.0	0.0	0.0	0.0	0.0	0.0	0.0	0.0	0.0	0.0	0.0	0.0	0.0	0.0	0.0	0.0	0.0	0.0	0.0	0.0	0.0	0.0	0.0	0.0	0.0	0.0	0.0	0.0	0.0	0.0	0.0	0.0	0.0	0.0	0.0	0.0	0.0	0.0	0.0	0.0	0.0	0.0	0.0
0.003564676389016133	0.0035938267800478068	0.005480273513954709	0.006192375923442744	0.006383935635936602	0.006883656625051013	0.00658798837315832	0.0076332381087226295	0.0072334613174311006	0.007833126504368394	0.00843695603288164	0.008803418091565542	0.012493024727860277	0.020122098495006954	0.0320904161842971	0.051009019963853514	0.07430018239816102	0.09777457586181049	0.1146818026601814	0.11724287272939275	0.11074233552932945	0.09452222509099087	0.07104366728576544	0.050792474201903935	0.033102351187253784	0.01933920227872771	0.011023012151548718	0.005563560345473778	0.002894217395287631	0.0014408621852798854	0.0007162667510639892	0.0003539690339560412	0.00011660156412669592	8.328683151906852e-06	0.0	0.0	0.0	0.0	0.0	0.0	0.0	0.0	0.0	0.0	0.0	0.0	0.0	0.0	0.0	0.0
0.9400363315167575	0.059963668483242506	0.0	0.0	0.0	0.0	0.0	0.0	0.0	0.0	0.0	0.0	0.0	0.0	0.0	0.0	0.0	0.0	0.0	0.0	0.0	0.0	0.0	0.0	0.0	0.0	0.0	0.0	0.0	0.0	0.0	0.0	0.0	0.0	0.0	0.0	0.0	0.0	0.0	0.0	0.0	0.0	0.0	0.0	0.0	0.0	0.0	0.0	0.0	0.0
0.35025	0.5728041666666667	0.07694583333333334	0.0	0.0	0.0	0.0	0.0	0.0	0.0	0.0	0.0	0.0	0.0	0.0	0.0	0.0	0.0	0.0	0.0	0.0	0.0	0.0	0.0	0.0	0.0	0.0	0.0	0.0	0.0	0.0	0.0	0.0	0.0	0.0	0.0	0.0	0.0	0.0	0.0	0.0	0.0	0.0	0.0	0.0	0.0	0.0	0.0	0.0	0.0
0.6278728158693038	0.15540565845376655	0.06151976796927341	0.036731262977866365	0.023153137782808253	0.016441058120035122	0.012487880389325587	0.009358628122490253	0.00817683604299393	0.007182299750741741	0.006150312301040726	0.005688414692505191	0.004693878400253004	0.0040904986413552325	0.003965661449859142	0.003524570039906289	0.0034122165675598073	0.0025133887887879556	0.0021763283717485113	0.0017310757220791219	0.0014397889419215772	0.0009487626553702879	0.000486865046834753	0.00030793173902368996	0.00018725578724413576	0.0001414821503622359	5.825735603150891e-05	4.5773636881899856e-05	3.7451157448827154e-05	3.32899177322908e-05	1.66449588661454e-05	2.0806198582681752e-05	0.0	0.0	0.0	0.0	0.0	0.0	0.0	0.0	0.0	0.0	0.0	0.0	0.0	0.0	0.0	0.0	0.0	0.0
0.3865834919233604	0.5160387612071442	0.08543040014658299	0.009028179747394196	0.001440844184777856	0.000337307453661868	0.00010827152833590825	9.577865968176499e-05	4.5807185065191955e-05	0.00032481458500772476	7.912150147624065e-05	4.5807185065191955e-05	0.00013742155519557586	0.00013325726564419478	0.00016240729250386238	8.328579102762174e-06	0.0	0.0	0.0	0.0	0.0	0.0	0.0	0.0	0.0	0.0	0.0	0.0	0.0	0.0	0.0	0.0	0.0	0.0	0.0	0.0	0.0	0.0	0.0	0.0	0.0	0.0	0.0	0.0	0.0	0.0	0.0	0.0	0.0	0.0
0.1524278196083987	0.24463204563542496	0.18882115430290555	0.18639187629433016	0.12757251374021308	0.060856955943814094	0.020525940772285395	0.00776702265520503	0.0038251753205355244	0.002383442574451329	0.0016417419131710203	0.0012292230060544443	0.0006166949318510431	0.0005625257824316948	0.0003250148965160903	0.00022084345532503573	0.00017084116355332952	2.9168003533495287e-05	0.0	0.0	0.0	0.0	0.0	0.0	0.0	0.0	0.0	0.0	0.0	0.0	0.0	0.0	0.0	0.0	0.0	0.0	0.0	0.0	0.0	0.0	0.0	0.0	0.0	0.0	0.0	0.0	0.0	0.0	0.0	0.0
0.535584378788952	0.11995900119579846	0.07793522688921573	0.05523588895323887	0.04303624477619403	0.035732291141508374	0.027095043061244047	0.022986829550804767	0.018882782585507924	0.015566212652130979	0.011662159853670934	0.00887890769852546	0.008203927385451257	0.005649835213139617	0.004866524726362148	0.0038998862533176117	0.0023832638214718736	0.001241630452445137	0.0003916552433887345	0.00021249380226410062	0.0002458261634035674	0.00032499052110980097	2.4999270854600073e-05	0.0	0.0	0.0	0.0	0.0	0.0	0.0	0.0	0.0	0.0	0.0	0.0	0.0	0.0	0.0	0.0	0.0	0.0	0.0	0.0	0.0	0.0	0.0	0.0	0.0	0.0	0.0
1.0	0.0	0.0	0.0	0.0	0.0	0.0	0.0	0.0	0.0	0.0	0.0	0.0	0.0	0.0	0.0	0.0	0.0	0.0	0.0	0.0	0.0	0.0	0.0	0.0	0.0	0.0	0.0	0.0	0.0	0.0	0.0	0.0	0.0	0.0	0.0	0.0	0.0	0.0	0.0	0.0	0.0	0.0	0.0	0.0	0.0	0.0	0.0	0.0	0.0
0.3848241302239629	0.27311737554263454	0.20804701514590263	0.10240861056425667	0.026079754269279914	0.004370210977137553	0.0009198253580451422	0.00017480843908550213	4.578316261763151e-05	1.2486317077535867e-05	0.0	0.0	0.0	0.0	0.0	0.0	0.0	0.0	0.0	0.0	0.0	0.0	0.0	0.0	0.0	0.0	0.0	0.0	0.0	0.0	0.0	0.0	0.0	0.0	0.0	0.0	0.0	0.0	0.0	0.0	0.0	0.0	0.0	0.0	0.0	0.0	0.0	0.0	0.0	0.0
0.0006079558940491112	0.00036643916901590265	0.00038309549488026184	0.0002581730508975678	0.0003039779470245556	0.0006371044643117398	0.00020403999183840033	0.00021236815477057992	0.00019571182890622073	0.00023735264356711876	0.00024984488796538816	0.00021653223623666973	0.0009660669001328342	0.004676263486418849	0.02173234117152268	0.0486323074424628	0.07861369399830938	0.10889073033824834	0.12991517766053576	0.14090835273101282	0.11780186467568052	0.09597374963043777	0.08401867174129395	0.06266526198318544	0.03929643679548947	0.021411706898633764	0.01626073812508068	0.015394609180134	0.007857621726511457	0.0008578007820144993	0.000254008969431478	0.0	0.0	0.0	0.0	0.0	0.0	0.0	0.0	0.0	0.0	0.0	0.0	0.0	0.0	0.0	0.0	0.0	0.0	0.0
0.001187282331572545	0.00025828598090350103	0.014347369648897702	0.18994850943993602	0.31720434586992385	0.2751578877205846	0.16064554831614203	0.0357559447434637	0.005461498725233707	3.332722334238723e-05	0.0	0.0	0.0	0.0	0.0	0.0	0.0	0.0	0.0	0.0	0.0	0.0	0.0	0.0	0.0	0.0	0.0	0.0	0.0	0.0	0.0	0.0	0.0	0.0	0.0	0.0	0.0	0.0	0.0	0.0	0.0	0.0	0.0	0.0	0.0	0.0	0.0	0.0	0.0	0.0
0.5014657498259031	0.3471179146737612	0.10301114637065331	0.025878928647381876	0.013827671188320706	0.007718642753191081	0.000979946540788711	0.0	0.0	0.0	0.0	0.0	0.0	0.0	0.0	0.0	0.0	0.0	0.0	0.0	0.0	0.0	0.0	0.0	0.0	0.0	0.0	0.0	0.0	0.0	0.0	0.0	0.0	0.0	0.0	0.0	0.0	0.0	0.0	0.0	0.0	0.0	0.0	0.0	0.0	0.0	0.0	0.0	0.0	0.0
0.034956268342597165	0.026126915205831443	0.05762533156773945	0.14263950751553542	0.2640711329550313	0.24940120630466459	0.13652081145366768	0.0587295195951864	0.01816928945915542	0.006687394406831022	0.002752167902997497	0.001212116180505685	0.0006019070074428915	0.0003237844591761761	0.00018264764363784292	0.0	0.0	0.0	0.0	0.0	0.0	0.0	0.0	0.0	0.0	0.0	0.0	0.0	0.0	0.0	0.0	0.0	0.0	0.0	0.0	0.0	0.0	0.0	0.0	0.0	0.0	0.0	0.0	0.0	0.0	0.0	0.0	0.0	0.0	0.0
0.7491833333333333	0.15765416666666668	0.0580375	0.023204166666666668	0.007391666666666667	0.0024958333333333334	0.001025	0.0004583333333333333	0.00027916666666666666	0.0002708333333333333	0.0	0.0	0.0	0.0	0.0	0.0	0.0	0.0	0.0	0.0	0.0	0.0	0.0	0.0	0.0	0.0	0.0	0.0	0.0	0.0	0.0	0.0	0.0	0.0	0.0	0.0	0.0	0.0	0.0	0.0	0.0	0.0	0.0	0.0	0.0	0.0	0.0	0.0	0.0	0.0
[truncated: 18 more rows]
[truncated: 50 more columns]
