# Supplementary material for: Basal leakage in oscillation: Coupled transcriptional and translational control using feed-forward loops
Source: PLoS Comput Biol. 2020 Sep 3;16(9):e1007740. doi: 10.1371/journal.pcbi.1007740 (PMC7494099; doi:10.1371/journal.pcbi.1007740)
Supplement: S1 Appendix — (ZIP) [file pcbi.1007740.s010.zip › Codes/5.M5/M5_Protein_noBasal.csv]

0.4586919964702552	0.11325569004845074	0.04154109988178685	0.029565774795624448	0.023942325302609015	0.02144486438787233	0.019180499825177735	0.018489535638767252	0.016687201345298944	0.017794409017498874	0.017532175621451523	0.017998368325535707	0.018984865386856696	0.01990060105559348	0.02219826509715123	0.02451674131299845	0.023442833119661676	0.022398061970330164	0.021057757946088145	0.015929638201162152	0.012537253791978155	0.00877441268044155	0.006122941675962771	0.003704567023526082	0.0020354306455103977	0.0011821314996420306	0.0005660911406736484	0.00030802017948419107	0.00015817252459999	3.7461913721050264e-05	2.081217428947237e-05	0.0	0.0	0.0	0.0	0.0	0.0	0.0	0.0	0.0	0.0	0.0	0.0	0.0	0.0	0.0	0.0	0.0	0.0	0.0
0.44361917060673595	0.1829955635166941	0.09724438149590718	0.06476432484222366	0.04857636791568599	0.038124596446647646	0.031726062777280205	0.02493595217762596	0.019391389473245715	0.014600820645268792	0.010805856991106205	0.008235612672095978	0.005419591343650413	0.003911603590843765	0.0022203245089666953	0.0015829705692445482	0.0009456166295224011	0.0004082397783841203	0.00018329132907042136	0.0002666055695569765	4.165712024327758e-05	0.0	0.0	0.0	0.0	0.0	0.0	0.0	0.0	0.0	0.0	0.0	0.0	0.0	0.0	0.0	0.0	0.0	0.0	0.0	0.0	0.0	0.0	0.0	0.0	0.0	0.0	0.0	0.0	0.0
0.38216857828754336	0.09670495465457456	0.09233295545478794	0.09267054547879434	0.09427097225926914	0.08783592291277674	0.07224426513736996	0.04648739663910376	0.02222259269138437	0.008518938383568951	0.0036176313683648972	0.0007251933849026407	0.00020005334755934917	0.0	0.0	0.0	0.0	0.0	0.0	0.0	0.0	0.0	0.0	0.0	0.0	0.0	0.0	0.0	0.0	0.0	0.0	0.0	0.0	0.0	0.0	0.0	0.0	0.0	0.0	0.0	0.0	0.0	0.0	0.0	0.0	0.0	0.0	0.0	0.0	0.0
0.9997625277051011	0.00023747229489892846	0.0	0.0	0.0	0.0	0.0	0.0	0.0	0.0	0.0	0.0	0.0	0.0	0.0	0.0	0.0	0.0	0.0	0.0	0.0	0.0	0.0	0.0	0.0	0.0	0.0	0.0	0.0	0.0	0.0	0.0	0.0	0.0	0.0	0.0	0.0	0.0	0.0	0.0	0.0	0.0	0.0	0.0	0.0	0.0	0.0	0.0	0.0	0.0
0.6678513839525668	0.32205699142920236	0.010091624618230757	0.0	0.0	0.0	0.0	0.0	0.0	0.0	0.0	0.0	0.0	0.0	0.0	0.0	0.0	0.0	0.0	0.0	0.0	0.0	0.0	0.0	0.0	0.0	0.0	0.0	0.0	0.0	0.0	0.0	0.0	0.0	0.0	0.0	0.0	0.0	0.0	0.0	0.0	0.0	0.0	0.0	0.0	0.0	0.0	0.0	0.0	0.0
0.9878073680833066	0.0109091969780941	0.0011459240523208087	0.00013751088627849705	0.0	0.0	0.0	0.0	0.0	0.0	0.0	0.0	0.0	0.0	0.0	0.0	0.0	0.0	0.0	0.0	0.0	0.0	0.0	0.0	0.0	0.0	0.0	0.0	0.0	0.0	0.0	0.0	0.0	0.0	0.0	0.0	0.0	0.0	0.0	0.0	0.0	0.0	0.0	0.0	0.0	0.0	0.0	0.0	0.0	0.0
0.36812255622504175	0.07438653180707139	0.051409321635137895	0.04061194831585128	0.03476979067336801	0.0314177330096481	0.02761179424612015	0.025629707975398812	0.025842074361547528	0.025038413331612195	0.02567551249005834	0.0263709083035257	0.027203717660971637	0.02872359473831048	0.028919304937310274	0.0284321114632044	0.026987187228035694	0.025296584232420434	0.023485223879975516	0.017372403196322314	0.013270817110901058	0.009194215306203181	0.006212757806546714	0.003847579231400244	0.001982086270721338	0.0011909173811476947	0.0006495912988078334	0.00021236638614871478	7.495284217013462e-05	4.164046787229701e-05	1.6656187148918807e-05	0.0	0.0	0.0	0.0	0.0	0.0	0.0	0.0	0.0	0.0	0.0	0.0	0.0	0.0	0.0	0.0	0.0	0.0	0.0
0.13546181678887126	0.08742937323823442	0.06668998338683688	0.05653471901270345	0.04956052146179181	0.048236464852126196	0.04683746164191347	0.04732877824550008	0.04709977474382836	0.045725753733798	0.04819899155185264	0.047141411744132306	0.04793251474990736	0.048149027151487896	0.04371885031914761	0.03671967056805359	0.029474832515166277	0.02282123986659505	0.017445903127355094	0.011945655387203285	0.0065495001478113515	0.00423864663094212	0.0021276507155318504	0.0013157292096048232	0.0007661208055926819	0.00030811380224923075	0.00024149460176291058	0.0	0.0	0.0	0.0	0.0	0.0	0.0	0.0	0.0	0.0	0.0	0.0	0.0	0.0	0.0	0.0	0.0	0.0	0.0	0.0	0.0	0.0	0.0
0.6470700912785662	0.2982627090412419	0.05028649476980478	0.004376540742221334	4.164168165767206e-06	0.0	0.0	0.0	0.0	0.0	0.0	0.0	0.0	0.0	0.0	0.0	0.0	0.0	0.0	0.0	0.0	0.0	0.0	0.0	0.0	0.0	0.0	0.0	0.0	0.0	0.0	0.0	0.0	0.0	0.0	0.0	0.0	0.0	0.0	0.0	0.0	0.0	0.0	0.0	0.0	0.0	0.0	0.0	0.0	0.0
0.2239125	0.09604583333333333	0.08292083333333333	0.08245416666666666	0.08472083333333333	0.08637916666666667	0.08317083333333333	0.07050416666666667	0.05753333333333333	0.04529166666666667	0.03285833333333334	0.021916666666666668	0.013941666666666666	0.007620833333333334	0.0052833333333333335	0.002629166666666667	0.0010333333333333334	0.0006166666666666666	0.00047083333333333336	0.00037916666666666665	0.00017916666666666667	0.0001375	0.0	0.0	0.0	0.0	0.0	0.0	0.0	0.0	0.0	0.0	0.0	0.0	0.0	0.0	0.0	0.0	0.0	0.0	0.0	0.0	0.0	0.0	0.0	0.0	0.0	0.0	0.0	0.0
0.8364226965122332	0.07516085372201978	0.040974492451848	0.022634044768349817	0.012214471629359708	0.0065632483081728265	0.003260801665799063	0.0014950546590317543	0.0005955231650182197	0.0002748568453930245	9.578344612181156e-05	7.079646017699115e-05	1.665799062988027e-05	8.328995314940135e-06	2.4986985944820406e-05	2.4986985944820406e-05	2.9151483602290472e-05	1.665799062988027e-05	2.4986985944820406e-05	4.1644976574700673e-05	4.997397188964081e-05	0.0	0.0	0.0	0.0	0.0	0.0	0.0	0.0	0.0	0.0	0.0	0.0	0.0	0.0	0.0	0.0	0.0	0.0	0.0	0.0	0.0	0.0	0.0	0.0	0.0	0.0	0.0	0.0	0.0
0.4899062755365809	0.14345096142621283	0.12328852792555409	0.11250687924219936	0.07644297316678618	0.03583876723979788	0.013137267981922185	0.004035822090289011	0.0009005553424611845	0.00039607758117505794	9.589246702132982e-05	0.0	0.0	0.0	0.0	0.0	0.0	0.0	0.0	0.0	0.0	0.0	0.0	0.0	0.0	0.0	0.0	0.0	0.0	0.0	0.0	0.0	0.0	0.0	0.0	0.0	0.0	0.0	0.0	0.0	0.0	0.0	0.0	0.0	0.0	0.0	0.0	0.0	0.0	0.0
0.9222876464758352	0.07585511905455938	0.0018572344696054833	0.0	0.0	0.0	0.0	0.0	0.0	0.0	0.0	0.0	0.0	0.0	0.0	0.0	0.0	0.0	0.0	0.0	0.0	0.0	0.0	0.0	0.0	0.0	0.0	0.0	0.0	0.0	0.0	0.0	0.0	0.0	0.0	0.0	0.0	0.0	0.0	0.0	0.0	0.0	0.0	0.0	0.0	0.0	0.0	0.0	0.0	0.0
0.4231430916051203	0.18020269679209208	0.1622990631625865	0.1402131940365654	0.07807950413016583	0.01551676018378509	0.0005456900896847911	0.0	0.0	0.0	0.0	0.0	0.0	0.0	0.0	0.0	0.0	0.0	0.0	0.0	0.0	0.0	0.0	0.0	0.0	0.0	0.0	0.0	0.0	0.0	0.0	0.0	0.0	0.0	0.0	0.0	0.0	0.0	0.0	0.0	0.0	0.0	0.0	0.0	0.0	0.0	0.0	0.0	0.0	0.0
0.5755085063017346	0.18336591655921133	0.10519113181648018	0.06702716193170001	0.038234682417536706	0.019283723638783744	0.00769102782746142	0.0025206938147331642	0.0010232519445946507	0.0001539037477642361	0.0	0.0	0.0	0.0	0.0	0.0	0.0	0.0	0.0	0.0	0.0	0.0	0.0	0.0	0.0	0.0	0.0	0.0	0.0	0.0	0.0	0.0	0.0	0.0	0.0	0.0	0.0	0.0	0.0	0.0	0.0	0.0	0.0	0.0	0.0	0.0	0.0	0.0	0.0	0.0
0.7048095148826262	0.09282426211751964	0.05314836801433065	0.03924680789018726	0.02879460101231019	0.020900247870191006	0.015759545085296506	0.011789456143639734	0.009639859193067967	0.00706117602949447	0.006315482513695349	0.0038784394592680537	0.00207044512487242	0.001612197712928826	0.0010997937886646253	0.00047491095419608824	0.00017913307921431398	0.000129142452456831	0.00016246953696181965	0.00010414713907808953	0.0	0.0	0.0	0.0	0.0	0.0	0.0	0.0	0.0	0.0	0.0	0.0	0.0	0.0	0.0	0.0	0.0	0.0	0.0	0.0	0.0	0.0	0.0	0.0	0.0	0.0	0.0	0.0	0.0	0.0
0.609800915007625	0.047475395628296904	0.04218368486404053	0.045833715280960675	0.04883790698255819	0.04972541437845315	0.04477953982949858	0.03953366278052317	0.02858357152976275	0.019579329827748564	0.010750089584079867	0.006425053542112851	0.003566696389136576	0.0017791814931791099	0.0007125059375494796	0.0003666697222476854	6.666722222685189e-05	0.0	0.0	0.0	0.0	0.0	0.0	0.0	0.0	0.0	0.0	0.0	0.0	0.0	0.0	0.0	0.0	0.0	0.0	0.0	0.0	0.0	0.0	0.0	0.0	0.0	0.0	0.0	0.0	0.0	0.0	0.0	0.0	0.0
0.44012150466045274	0.4396970705725699	0.11661118508655126	0.0034620505992010654	0.0001081890812250333	0.0	0.0	0.0	0.0	0.0	0.0	0.0	0.0	0.0	0.0	0.0	0.0	0.0	0.0	0.0	0.0	0.0	0.0	0.0	0.0	0.0	0.0	0.0	0.0	0.0	0.0	0.0	0.0	0.0	0.0	0.0	0.0	0.0	0.0	0.0	0.0	0.0	0.0	0.0	0.0	0.0	0.0	0.0	0.0	0.0
0.8959699547405807	0.05921614183227784	0.028475544507871476	0.009572346369878129	0.004480141232705031	0.0015780423115197089	0.0007078290051671517	0.0	0.0	0.0	0.0	0.0	0.0	0.0	0.0	0.0	0.0	0.0	0.0	0.0	0.0	0.0	0.0	0.0	0.0	0.0	0.0	0.0	0.0	0.0	0.0	0.0	0.0	0.0	0.0	0.0	0.0	0.0	0.0	0.0	0.0	0.0	0.0	0.0	0.0	0.0	0.0	0.0	0.0	0.0
0.5532380900827375	0.271668117106726	0.10419850347897418	0.037146533309460064	0.01637678685193436	0.0070204074834379175	0.004630304342575898	0.002306824285779719	0.0007953130660359681	0.0009077395203970736	0.000495509187739687	0.00035809907685389143	0.0003206235920668563	0.00024150867973867095	0.0001290822253775655	0.00016655771016460067	0.0	0.0	0.0	0.0	0.0	0.0	0.0	0.0	0.0	0.0	0.0	0.0	0.0	0.0	0.0	0.0	0.0	0.0	0.0	0.0	0.0	0.0	0.0	0.0	0.0	0.0	0.0	0.0	0.0	0.0	0.0	0.0	0.0	0.0
1.0	0.0	0.0	0.0	0.0	0.0	0.0	0.0	0.0	0.0	0.0	0.0	0.0	0.0	0.0	0.0	0.0	0.0	0.0	0.0	0.0	0.0	0.0	0.0	0.0	0.0	0.0	0.0	0.0	0.0	0.0	0.0	0.0	0.0	0.0	0.0	0.0	0.0	0.0	0.0	0.0	0.0	0.0	0.0	0.0	0.0	0.0	0.0	0.0	0.0
0.5851698146226828	0.04473805922574032	0.03159622828618691	0.02834202094192844	0.02647533094163677	0.025871156722792367	0.025733655004020882	0.026683666879169322	0.028650358129476618	0.026908669691704478	0.027096172035483777	0.024425305316316454	0.021583603128372437	0.019583578128059935	0.016225202815035186	0.012933495002020859	0.0107168006266745	0.006633416251036472	0.004637557969474618	0.002912536406705084	0.0014958520314837269	0.0006500081251015638	0.00025416984378971404	0.0002625032812910161	0.000416671875065105	4.16671875065105e-06	0.0	0.0	0.0	0.0	0.0	0.0	0.0	0.0	0.0	0.0	0.0	0.0	0.0	0.0	0.0	0.0	0.0	0.0	0.0	0.0	0.0	0.0	0.0	0.0
0.9980502924561315	0.0019497075438684197	0.0	0.0	0.0	0.0	0.0	0.0	0.0	0.0	0.0	0.0	0.0	0.0	0.0	0.0	0.0	0.0	0.0	0.0	0.0	0.0	0.0	0.0	0.0	0.0	0.0	0.0	0.0	0.0	0.0	0.0	0.0	0.0	0.0	0.0	0.0	0.0	0.0	0.0	0.0	0.0	0.0	0.0	0.0	0.0	0.0	0.0	0.0	0.0
0.9999916667708321	8.333229167968734e-06	0.0	0.0	0.0	0.0	0.0	0.0	0.0	0.0	0.0	0.0	0.0	0.0	0.0	0.0	0.0	0.0	0.0	0.0	0.0	0.0	0.0	0.0	0.0	0.0	0.0	0.0	0.0	0.0	0.0	0.0	0.0	0.0	0.0	0.0	0.0	0.0	0.0	0.0	0.0	0.0	0.0	0.0	0.0	0.0	0.0	0.0	0.0	0.0
0.07320076469065925	0.058174092347249705	0.06041974504745924	0.06475243557314232	0.06939818177264645	0.06934809286483508	0.07660681042183208	0.08281366091479042	0.09048143788558023	0.09670498468114236	0.08852379640528604	0.07972484493308957	0.0545843872874352	0.025578735589003816	0.007993354871563692	0.0014859709317371669	0.0002003556312454607	8.348151301894196e-06	0.0	0.0	0.0	0.0	0.0	0.0	0.0	0.0	0.0	0.0	0.0	0.0	0.0	0.0	0.0	0.0	0.0	0.0	0.0	0.0	0.0	0.0	0.0	0.0	0.0	0.0	0.0	0.0	0.0	0.0	0.0	0.0
0.5494438195225597	0.10020830729492147	0.08194808982210557	0.0735658042744657	0.0621172353455818	0.048456442944631924	0.03444152814231555	0.02257217847769029	0.013464983543723701	0.006236720409948757	0.004149481314835645	0.0017539474232387618	0.0011415239761696455	0.0004999375078115235	0.0	0.0	0.0	0.0	0.0	0.0	0.0	0.0	0.0	0.0	0.0	0.0	0.0	0.0	0.0	0.0	0.0	0.0	0.0	0.0	0.0	0.0	0.0	0.0	0.0	0.0	0.0	0.0	0.0	0.0	0.0	0.0	0.0	0.0	0.0	0.0
0.6814320413630474	0.057428308356352153	0.039996500306223204	0.025601926498098084	0.016952683306877315	0.013082188641827173	0.013748796980264226	0.01570695897442307	0.014386241203894659	0.011557322067652413	0.00839093246007641	0.007503510109532083	0.007953470737977093	0.0088117289737148	0.009849138200407464	0.01089071372921536	0.011169855970935876	0.011244849409010046	0.009669987209452507	0.007057715783202303	0.006003641348048713	0.004491273680219648	0.00318305481603693	0.0019289978793522234	0.0011165689668820645	0.00047495844113640056	0.00022914661633773712	9.999125076555802e-05	3.7496719037084256e-05	0.0	0.0	0.0	0.0	0.0	0.0	0.0	0.0	0.0	0.0	0.0	0.0	0.0	0.0	0.0	0.0	0.0	0.0	0.0	0.0	0.0
0.27600329989000366	0.06695193493550215	0.04677344088530382	0.03726959101363288	0.033623879204026534	0.03273640878637379	0.032740575314156195	0.032861404619846005	0.03184893836872104	0.03473634212192927	0.03836122129262358	0.041898603379887336	0.042327755741475286	0.04083613879537349	0.04395686810439652	0.03974034198860038	0.033553048231725606	0.02775324155861471	0.021632612246258457	0.01501616612779574	0.011487117096096797	0.007024765841138629	0.004224859171360955	0.0029374020865971136	0.0019166027799073365	0.0009499683343888537	0.0004624845838472051	0.00032915569481017297	4.583180560647978e-05	0.0	0.0	0.0	0.0	0.0	0.0	0.0	0.0	0.0	0.0	0.0	0.0	0.0	0.0	0.0	0.0	0.0	0.0	0.0	0.0	0.0
0.520308301218623	0.060593688157483595	0.05566920112488283	0.05728153317362775	0.056973231955004686	0.06381418602228935	0.06635142172690345	0.05058639725028643	0.036254556816998226	0.018981356108738672	0.008911571711280075	0.0028830330173940212	0.00127903343401729	0.00011248828247057598	0.0	0.0	0.0	0.0	0.0	0.0	0.0	0.0	0.0	0.0	0.0	0.0	0.0	0.0	0.0	0.0	0.0	0.0	0.0	0.0	0.0	0.0	0.0	0.0	0.0	0.0	0.0	0.0	0.0	0.0	0.0	0.0	0.0	0.0	0.0	0.0
0.37405842749058427	0.13524480885244808	0.11953804619538046	0.10478952104789521	0.09079508715795087	0.0711387194613872	0.04384144918841449	0.02527663900276639	0.015202646402026464	0.0086991300869913	0.0043703962937039625	0.0027997200279972004	0.0018914775189147752	0.0010623937606239376	0.0008749125087491251	0.00039579375395793756	2.08312502083125e-05	0.0	0.0	0.0	0.0	0.0	0.0	0.0	0.0	0.0	0.0	0.0	0.0	0.0	0.0	0.0	0.0	0.0	0.0	0.0	0.0	0.0	0.0	0.0	0.0	0.0	0.0	0.0	0.0	0.0	0.0	0.0	0.0	0.0
0.2881209107454469	0.10433924310006622	0.07159605349192665	0.05858123951005993	0.048156894103143964	0.039631670352461984	0.035891733406632764	0.03569599060434549	0.03573763800908746	0.0366205629896173	0.035408623511625874	0.03341371282448534	0.03627072478978473	0.028557625431571233	0.02951551574063662	0.025254986235532732	0.018291540162674765	0.013956045329035322	0.009962059214280063	0.007059235103764509	0.0033692750436256566	0.0032193443865545517	0.0007913006900974966	0.00044146249026491915	0.0001166127332775258	0.0	0.0	0.0	0.0	0.0	0.0	0.0	0.0	0.0	0.0	0.0	0.0	0.0	0.0	0.0	0.0	0.0	0.0	0.0	0.0	0.0	0.0	0.0	0.0	0.0
0.7671766539169854	0.22606518170379075	0.00647067156654417	0.000287492812679683	0.0	0.0	0.0	0.0	0.0	0.0	0.0	0.0	0.0	0.0	0.0	0.0	0.0	0.0	0.0	0.0	0.0	0.0	0.0	0.0	0.0	0.0	0.0	0.0	0.0	0.0	0.0	0.0	0.0	0.0	0.0	0.0	0.0	0.0	0.0	0.0	0.0	0.0	0.0	0.0	0.0	0.0	0.0	0.0	0.0	0.0
0.5190243658544715	0.20660144661844604	0.1407494750174994	0.07373504216526115	0.03301139962001266	0.014870337655411486	0.0075372487583747205	0.0031165627812406254	0.0007124762507916402	0.00047915069497683413	0.00016249458351388286	0.0	0.0	0.0	0.0	0.0	0.0	0.0	0.0	0.0	0.0	0.0	0.0	0.0	0.0	0.0	0.0	0.0	0.0	0.0	0.0	0.0	0.0	0.0	0.0	0.0	0.0	0.0	0.0	0.0	0.0	0.0	0.0	0.0	0.0	0.0	0.0	0.0	0.0	0.0
3.7484069270560014e-05	1.6659586342471115e-05	9.579262146920892e-05	0.0010037400771338847	0.003548491890946348	0.008329793171235559	0.014951978742367826	0.021403403553489766	0.029004339822242212	0.03448950862550083	0.03785058017009438	0.04174892337423262	0.04719244321163506	0.05336065505493499	0.06283162989062982	0.07196941299947522	0.07907056167795354	0.08667982773987722	0.0846598528958526	0.07996601444386135	0.071307194442362	0.05678836494489842	0.04303171152260289	0.02902932920175592	0.019437572365078176	0.011415981541178332	0.006059924532073869	0.003015385127987272	0.0009495964215208536	0.00044980883124672017	0.0002207395190377423	6.663834536988446e-05	1.6659586342471115e-05	0.0	0.0	0.0	0.0	0.0	0.0	0.0	0.0	0.0	0.0	0.0	0.0	0.0	0.0	0.0	0.0	0.0
0.6624528128932259	0.038387180106832446	0.028670594411713237	0.025178956842026316	0.022483145973783553	0.021612319897334187	0.019883167640269664	0.018666511112407396	0.01922900642494646	0.01979983500137499	0.019399838334680543	0.01870401079991	0.01770401913317389	0.01703319139007175	0.013624886459279506	0.011149907084107633	0.008508262431146408	0.006299947500437496	0.004458296180865159	0.002566645277956017	0.0018958175348538762	0.001008324930625578	0.0005916617361521987	0.0004874959375338539	0.0001333322222314814	3.333305555787035e-05	2.083315972366897e-05	1.6666527778935175e-05	0.0	0.0	0.0	0.0	0.0	0.0	0.0	0.0	0.0	0.0	0.0	0.0	0.0	0.0	0.0	0.0	0.0	0.0	0.0	0.0	0.0	0.0
0.2991799866799867	0.334998334998335	0.23861971361971362	0.09961288711288711	0.023884448884448885	0.003463203463203463	0.00024142524142524143	0.0	0.0	0.0	0.0	0.0	0.0	0.0	0.0	0.0	0.0	0.0	0.0	0.0	0.0	0.0	0.0	0.0	0.0	0.0	0.0	0.0	0.0	0.0	0.0	0.0	0.0	0.0	0.0	0.0	0.0	0.0	0.0	0.0	0.0	0.0	0.0	0.0	0.0	0.0	0.0	0.0	0.0	0.0
0.9998583746407298	0.00014162535927021285	0.0	0.0	0.0	0.0	0.0	0.0	0.0	0.0	0.0	0.0	0.0	0.0	0.0	0.0	0.0	0.0	0.0	0.0	0.0	0.0	0.0	0.0	0.0	0.0	0.0	0.0	0.0	0.0	0.0	0.0	0.0	0.0	0.0	0.0	0.0	0.0	0.0	0.0	0.0	0.0	0.0	0.0	0.0	0.0	0.0	0.0	0.0	0.0
0.0001665639522294585	0.0038559554941119643	0.0432025251095158	0.11218498592534604	0.13952645868381164	0.14445675166980362	0.13391325349367889	0.11651564868331196	0.09661958458950314	0.0740251844695771	0.0529215317221047	0.03190116095074704	0.021807385445641855	0.012675516764661792	0.006316937888302214	0.0038559554941119643	0.0024901310858304044	0.0017572496960207872	0.0009036094408448124	0.00037060479371054517	0.00012075886536635741	0.00030397921281876176	0.00010826656894914803	0.0	0.0	0.0	0.0	0.0	0.0	0.0	0.0	0.0	0.0	0.0	0.0	0.0	0.0	0.0	0.0	0.0	0.0	0.0	0.0	0.0	0.0	0.0	0.0	0.0	0.0	0.0
0.36764240242642404	0.10420624604206247	0.1421191214211912	0.09217411592174116	0.05415291804152918	0.039946005399460055	0.033350831583508316	0.029855347798553478	0.029822017798220177	0.028517981535179815	0.02802636403026364	0.02156034396560344	0.014473552644735526	0.007340932573409326	0.0038537812885378127	0.0016789987667899877	0.0005874412558744125	0.0003666300036663	0.00022081125220811253	6.666000066660001e-05	2.4997500249975004e-05	1.2498750124987502e-05	0.0	0.0	0.0	0.0	0.0	0.0	0.0	0.0	0.0	0.0	0.0	0.0	0.0	0.0	0.0	0.0	0.0	0.0	0.0	0.0	0.0	0.0	0.0	0.0	0.0	0.0	0.0	0.0
0.9914793796821746	0.008520620317825387	0.0	0.0	0.0	0.0	0.0	0.0	0.0	0.0	0.0	0.0	0.0	0.0	0.0	0.0	0.0	0.0	0.0	0.0	0.0	0.0	0.0	0.0	0.0	0.0	0.0	0.0	0.0	0.0	0.0	0.0	0.0	0.0	0.0	0.0	0.0	0.0	0.0	0.0	0.0	0.0	0.0	0.0	0.0	0.0	0.0	0.0	0.0	0.0
0.6842672952307974	0.14248471622994785	0.07432409921540538	0.04707151305159001	0.027036031383785044	0.013018273891822559	0.007396178641035465	0.0026194799353667273	0.0007246256101014476	0.0006829804600956172	0.0003748063500524729	0.0	0.0	0.0	0.0	0.0	0.0	0.0	0.0	0.0	0.0	0.0	0.0	0.0	0.0	0.0	0.0	0.0	0.0	0.0	0.0	0.0	0.0	0.0	0.0	0.0	0.0	0.0	0.0	0.0	0.0	0.0	0.0	0.0	0.0	0.0	0.0	0.0	0.0	0.0
0.7465420887909083	0.05540159278537404	0.035698062569543706	0.02643807015423597	0.020370316348345744	0.016036206486995587	0.014273390649157974	0.01215217726509333	0.01068524777355943	0.009810090974632955	0.008809911775859842	0.00823064132323708	0.006976249911442467	0.006009410019295123	0.005059239780460666	0.004171580741549528	0.0036798259688194134	0.0028755151964727013	0.001837829277745596	0.0014210879449234656	0.0013085677850614903	0.0010126814387577774	0.0007001254391411795	0.00027921669299082753	0.00011668757319019658	4.167413328221306e-05	2.500447996932784e-05	2.083706664110653e-05	1.6669653312885225e-05	0.0	0.0	0.0	0.0	0.0	0.0	0.0	0.0	0.0	0.0	0.0	0.0	0.0	0.0	0.0	0.0	0.0	0.0	0.0	0.0	0.0
0.8001015705978096	0.11587373609128034	0.04173136241971136	0.018844676077210305	0.007875884059660238	0.005782031162192426	0.004237658547956724	0.002335291203736466	0.0008200576954297394	0.0009491023074009166	0.0001373700708080274	5.827821185795102e-05	4.995275302110088e-05	5.411548243952595e-05	7.076640011322624e-05	6.244094127637609e-05	0.00012904461197117727	7.909185895007638e-05	0.00022895011801337903	0.00018732282382912828	0.00020397374150282857	0.0001373700708080274	4.995275302110088e-05	0.0	0.0	0.0	0.0	0.0	0.0	0.0	0.0	0.0	0.0	0.0	0.0	0.0	0.0	0.0	0.0	0.0	0.0	0.0	0.0	0.0	0.0	0.0	0.0	0.0	0.0	0.0
0.5645559810167458	0.20410331623618236	0.1531118620339082	0.06259973916775347	0.0134291107120387	0.0020124916146182724	0.0001874992187532552	0.0	0.0	0.0	0.0	0.0	0.0	0.0	0.0	0.0	0.0	0.0	0.0	0.0	0.0	0.0	0.0	0.0	0.0	0.0	0.0	0.0	0.0	0.0	0.0	0.0	0.0	0.0	0.0	0.0	0.0	0.0	0.0	0.0	0.0	0.0	0.0	0.0	0.0	0.0	0.0	0.0	0.0	0.0
0.9778554584315915	0.021307090419725516	0.0008374511486829935	0.0	0.0	0.0	0.0	0.0	0.0	0.0	0.0	0.0	0.0	0.0	0.0	0.0	0.0	0.0	0.0	0.0	0.0	0.0	0.0	0.0	0.0	0.0	0.0	0.0	0.0	0.0	0.0	0.0	0.0	0.0	0.0	0.0	0.0	0.0	0.0	0.0	0.0	0.0	0.0	0.0	0.0	0.0	0.0	0.0	0.0	0.0
0.159469586577293	0.3633998084849494	0.3052250301844373	0.11070818935009784	0.043086723010949665	0.011511719888421666	0.004704608851326034	0.0018943336525250843	0.0	0.0	0.0	0.0	0.0	0.0	0.0	0.0	0.0	0.0	0.0	0.0	0.0	0.0	0.0	0.0	0.0	0.0	0.0	0.0	0.0	0.0	0.0	0.0	0.0	0.0	0.0	0.0	0.0	0.0	0.0	0.0	0.0	0.0	0.0	0.0	0.0	0.0	0.0	0.0	0.0	0.0
0.7551567751258741	0.12107229271908745	0.05707955572398916	0.027232103814326943	0.01805339807846877	0.008957983683226374	0.005576355254225994	0.0030109819632601897	0.002244701629595079	0.0009578504170813881	0.0004872543426022714	0.0001707472482623344	0.0	0.0	0.0	0.0	0.0	0.0	0.0	0.0	0.0	0.0	0.0	0.0	0.0	0.0	0.0	0.0	0.0	0.0	0.0	0.0	0.0	0.0	0.0	0.0	0.0	0.0	0.0	0.0	0.0	0.0	0.0	0.0	0.0	0.0	0.0	0.0	0.0	0.0
0.8350888742593812	0.0834576378530179	0.0380246831276406	0.024178965175290206	0.011691569236923025	0.0045249622919809	0.0017749852084565961	0.0010416579861834486	0.0002166648611261573	0.0	0.0	0.0	0.0	0.0	0.0	0.0	0.0	0.0	0.0	0.0	0.0	0.0	0.0	0.0	0.0	0.0	0.0	0.0	0.0	0.0	0.0	0.0	0.0	0.0	0.0	0.0	0.0	0.0	0.0	0.0	0.0	0.0	0.0	0.0	0.0	0.0	0.0	0.0	0.0	0.0
0.620679463323051	0.139630920118725	0.09429728705889209	0.06650181709190364	0.04202831582847318	0.022437858787190023	0.01028644695049101	0.003230385606467432	0.0007160133045262864	0.00014986324978457158	4.1628680495714325e-05	0.0	0.0	0.0	0.0	0.0	0.0	0.0	0.0	0.0	0.0	0.0	0.0	0.0	0.0	0.0	0.0	0.0	0.0	0.0	0.0	0.0	0.0	0.0	0.0	0.0	0.0	0.0	0.0	0.0	0.0	0.0	0.0	0.0	0.0	0.0	0.0	0.0	0.0	0.0
1.0	0.0	0.0	0.0	0.0	0.0	0.0	0.0	0.0	0.0	0.0	0.0	0.0	0.0	0.0	0.0	0.0	0.0	0.0	0.0	0.0	0.0	0.0	0.0	0.0	0.0	0.0	0.0	0.0	0.0	0.0	0.0	0.0	0.0	0.0	0.0	0.0	0.0	0.0	0.0	0.0	0.0	0.0	0.0	0.0	0.0	0.0	0.0	0.0	0.0
0.963433730925568	0.024892550143266474	0.006242919970680349	0.0023780569067768376	0.0012285933231158792	0.0008704271340041314	0.00034567201972412874	0.00013743586326381022	0.0002082361564603185	0.00010411807823015926	2.498833877523822e-05	4.1647231292063704e-05	6.663557006730193e-05	2.498833877523822e-05	0.0	0.0	0.0	0.0	0.0	0.0	0.0	0.0	0.0	0.0	0.0	0.0	0.0	0.0	0.0	0.0	0.0	0.0	0.0	0.0	0.0	0.0	0.0	0.0	0.0	0.0	0.0	0.0	0.0	0.0	0.0	0.0	0.0	0.0	0.0	0.0
0.9805176407846274	0.019482359215372565	0.0	0.0	0.0	0.0	0.0	0.0	0.0	0.0	0.0	0.0	0.0	0.0	0.0	0.0	0.0	0.0	0.0	0.0	0.0	0.0	0.0	0.0	0.0	0.0	0.0	0.0	0.0	0.0	0.0	0.0	0.0	0.0	0.0	0.0	0.0	0.0	0.0	0.0	0.0	0.0	0.0	0.0	0.0	0.0	0.0	0.0	0.0	0.0
0.9571508926897356	0.03788671069352722	0.004612403908251911	0.0003499927084852399	0.0	0.0	0.0	0.0	0.0	0.0	0.0	0.0	0.0	0.0	0.0	0.0	0.0	0.0	0.0	0.0	0.0	0.0	0.0	0.0	0.0	0.0	0.0	0.0	0.0	0.0	0.0	0.0	0.0	0.0	0.0	0.0	0.0	0.0	0.0	0.0	0.0	0.0	0.0	0.0	0.0	0.0	0.0	0.0	0.0	0.0
0.7126337187989469	0.1460784150364915	0.060102642716699434	0.03005548705302096	0.015563035291765255	0.01023927750191622	0.006852567734195354	0.0049071883227246975	0.003307561568967241	0.002845169460459226	0.0019370480221281702	0.0014538274402639384	0.001228879928016796	0.0008997900489885693	0.0006540140633852101	0.0003790782150831473	0.00020411903889092545	0.0001791248708634652	0.00024161029093211584	0.0001249708401373013	8.331389342486753e-05	2.9159862698703635e-05	0.0	0.0	0.0	0.0	0.0	0.0	0.0	0.0	0.0	0.0	0.0	0.0	0.0	0.0	0.0	0.0	0.0	0.0	0.0	0.0	0.0	0.0	0.0	0.0	0.0	0.0	0.0	0.0
0.8848549274637318	0.04429714857428714	0.02123978655994664	0.012176921794230449	0.007949808237452059	0.006178089044522261	0.00524845756211439	0.003410038352509588	0.0027221944305486074	0.002192763048190762	0.00212189428047357	0.0018384192096048025	0.00163831915957979	0.0013840253460063365	0.0008420877105219276	0.0006795064198766049	0.0005877938969484742	0.00030015007503751874	0.00016675004168751042	0.00017091879272969817	0.0	0.0	0.0	0.0	0.0	0.0	0.0	0.0	0.0	0.0	0.0	0.0	0.0	0.0	0.0	0.0	0.0	0.0	0.0	0.0	0.0	0.0	0.0	0.0	0.0	0.0	0.0	0.0	0.0	0.0
0.48396083804256845	0.14665744947549464	0.10430556654492756	0.08285893949552536	0.06764224527445437	0.05016844972119385	0.03089147173834282	0.015733079027697383	0.00941569393372784	0.004393435249926082	0.0025569376715209617	0.001299290803769609	0.00011660302085111876	0.0	0.0	0.0	0.0	0.0	0.0	0.0	0.0	0.0	0.0	0.0	0.0	0.0	0.0	0.0	0.0	0.0	0.0	0.0	0.0	0.0	0.0	0.0	0.0	0.0	0.0	0.0	0.0	0.0	0.0	0.0	0.0	0.0	0.0	0.0	0.0	0.0
0.2119080637839774	0.22805812021339064	0.1946460772187587	0.13935774582193292	0.09028706121446092	0.04809618403901334	0.030063758990184198	0.02032708237028523	0.01114845308446088	0.007437854766099041	0.004422733349158556	0.0022155312069231186	0.0031817027106941028	0.0037189273830495204	0.0031192347255364957	0.0012285370414329322	0.0007829320806420043	0.0	0.0	0.0	0.0	0.0	0.0	0.0	0.0	0.0	0.0	0.0	0.0	0.0	0.0	0.0	0.0	0.0	0.0	0.0	0.0	0.0	0.0	0.0	0.0	0.0	0.0	0.0	0.0	0.0	0.0	0.0	0.0	0.0
0.6725655976676385	0.28324864639733444	0.03799250312369846	0.005772594752186589	0.00042065805914202415	0.0	0.0	0.0	0.0	0.0	0.0	0.0	0.0	0.0	0.0	0.0	0.0	0.0	0.0	0.0	0.0	0.0	0.0	0.0	0.0	0.0	0.0	0.0	0.0	0.0	0.0	0.0	0.0	0.0	0.0	0.0	0.0	0.0	0.0	0.0	0.0	0.0	0.0	0.0	0.0	0.0	0.0	0.0	0.0	0.0
0.843454773973914	0.09187537976211285	0.026818488276275376	0.01485754238769446	0.0075161685020101385	0.00485263149133102	0.0036082602941543687	0.001256856526914209	0.0011694592187513006	0.0007907375500453633	0.0007699286671494327	0.0005826487210860572	0.00046611897686884575	0.00020808882895930614	0.00017063283974663105	0.00014150040369232818	0.00012069152079639757	3.7455989212675104e-05	0.0001082061910588392	0.0002580301479095396	9.572086132128083e-05	0.0001623092865882588	7.491197842535021e-05	0.0002538683713303535	0.00013733862711314205	4.9941318950233475e-05	0.0001623092865882588	0.0	0.0	0.0	0.0	0.0	0.0	0.0	0.0	0.0	0.0	0.0	0.0	0.0	0.0	0.0	0.0	0.0	0.0	0.0	0.0	0.0	0.0	0.0
0.990111799585804	0.009888200414196005	0.0	0.0	0.0	0.0	0.0	0.0	0.0	0.0	0.0	0.0	0.0	0.0	0.0	0.0	0.0	0.0	0.0	0.0	0.0	0.0	0.0	0.0	0.0	0.0	0.0	0.0	0.0	0.0	0.0	0.0	0.0	0.0	0.0	0.0	0.0	0.0	0.0	0.0	0.0	0.0	0.0	0.0	0.0	0.0	0.0	0.0	0.0	0.0
0.9945649459823881	0.005435054017611906	0.0	0.0	0.0	0.0	0.0	0.0	0.0	0.0	0.0	0.0	0.0	0.0	0.0	0.0	0.0	0.0	0.0	0.0	0.0	0.0	0.0	0.0	0.0	0.0	0.0	0.0	0.0	0.0	0.0	0.0	0.0	0.0	0.0	0.0	0.0	0.0	0.0	0.0	0.0	0.0	0.0	0.0	0.0	0.0	0.0	0.0	0.0	0.0
0.1404253546357823	0.15597725331722456	0.1420584498094028	0.11824942195929761	0.10284750140604496	0.08887037307059387	0.07519320099152207	0.06100776970025205	0.0433186826921074	0.02649196992105318	0.01727664715562314	0.011427500156227217	0.006865665423792364	0.003791113795904764	0.0031745370466806926	0.0017539108879955007	0.0007457245818318161	0.00046659862103443246	5.832482762930406e-05	0.0	0.0	0.0	0.0	0.0	0.0	0.0	0.0	0.0	0.0	0.0	0.0	0.0	0.0	0.0	0.0	0.0	0.0	0.0	0.0	0.0	0.0	0.0	0.0	0.0	0.0	0.0	0.0	0.0	0.0	0.0
0.6327563071435119	0.06905144895526866	0.04219347740929965	0.03253377561821258	0.02719135210821533	0.024436795212655127	0.021778085228740737	0.02087795771067568	0.01892768142153472	0.018406774293024845	0.017419134377370128	0.015402181975779902	0.01500212530108432	0.01235174983122609	0.010022253152529942	0.007617745847328372	0.005400765108390355	0.003392147220856288	0.002296158622471517	0.0012793479076202462	0.0007667752931665319	0.00047506730120100345	0.00021669736546010685	0.0001458539959827642	3.75053132527108e-05	2.083628514039489e-05	0.0	0.0	0.0	0.0	0.0	0.0	0.0	0.0	0.0	0.0	0.0	0.0	0.0	0.0	0.0	0.0	0.0	0.0	0.0	0.0	0.0	0.0	0.0	0.0
0.362175	0.15919166666666668	0.13955416666666667	0.11747916666666666	0.1007375	0.07313333333333333	0.03903333333333334	0.0082875	0.00040833333333333336	0.0	0.0	0.0	0.0	0.0	0.0	0.0	0.0	0.0	0.0	0.0	0.0	0.0	0.0	0.0	0.0	0.0	0.0	0.0	0.0	0.0	0.0	0.0	0.0	0.0	0.0	0.0	0.0	0.0	0.0	0.0	0.0	0.0	0.0	0.0	0.0	0.0	0.0	0.0	0.0	0.0
0.49259222224999794	0.15880892266413352	0.11067503270588039	0.09516369605612912	0.07785666075044372	0.039751185327767086	0.015932138422951613	0.006328692014765559	0.002016515428009566	0.0007582764625986384	0.00011665791732286745	0.0	0.0	0.0	0.0	0.0	0.0	0.0	0.0	0.0	0.0	0.0	0.0	0.0	0.0	0.0	0.0	0.0	0.0	0.0	0.0	0.0	0.0	0.0	0.0	0.0	0.0	0.0	0.0	0.0	0.0	0.0	0.0	0.0	0.0	0.0	0.0	0.0	0.0	0.0
0.6957152142392881	0.27012399380031	0.03144426112027732	0.0025957035481559256	0.0001208272919687349	0.0	0.0	0.0	0.0	0.0	0.0	0.0	0.0	0.0	0.0	0.0	0.0	0.0	0.0	0.0	0.0	0.0	0.0	0.0	0.0	0.0	0.0	0.0	0.0	0.0	0.0	0.0	0.0	0.0	0.0	0.0	0.0	0.0	0.0	0.0	0.0	0.0	0.0	0.0	0.0	0.0	0.0	0.0	0.0	0.0
0.5080225489665057	0.08463778743474257	0.07433409302073656	0.06675527371662132	0.0569932211440309	0.050226864602039074	0.03929403235685031	0.03294848986088138	0.024953022986446454	0.018569982209148746	0.014099353779618434	0.009887046843686331	0.007341330189033003	0.004120644470461771	0.0027373745370003876	0.0022457304040231487	0.0015999266700276237	0.0007749644807946303	0.0003249851048493611	0.000133327222502302	0.0	0.0	0.0	0.0	0.0	0.0	0.0	0.0	0.0	0.0	0.0	0.0	0.0	0.0	0.0	0.0	0.0	0.0	0.0	0.0	0.0	0.0	0.0	0.0	0.0	0.0	0.0	0.0	0.0	0.0
0.9822252221847227	0.013645662762548801	0.0034707899484589778	0.000579159427173827	7.916567709570297e-05	0.0	0.0	0.0	0.0	0.0	0.0	0.0	0.0	0.0	0.0	0.0	0.0	0.0	0.0	0.0	0.0	0.0	0.0	0.0	0.0	0.0	0.0	0.0	0.0	0.0	0.0	0.0	0.0	0.0	0.0	0.0	0.0	0.0	0.0	0.0	0.0	0.0	0.0	0.0	0.0	0.0	0.0	0.0	0.0	0.0
0.33894395043218595	0.14878213438145846	0.09950838072123488	0.07838573268667658	0.06468914502975809	0.05471594180089212	0.04987429953571591	0.042924534162776924	0.037619021979979045	0.03133192791792816	0.023048536531826862	0.015734301937899414	0.007856796729717081	0.004100278736120142	0.0013709012743997647	0.000612970962571496	0.00039346109083981164	0.00010354239232626622	4.141695693050649e-06	0.0	0.0	0.0	0.0	0.0	0.0	0.0	0.0	0.0	0.0	0.0	0.0	0.0	0.0	0.0	0.0	0.0	0.0	0.0	0.0	0.0	0.0	0.0	0.0	0.0	0.0	0.0	0.0	0.0	0.0	0.0
0.6760389669913915	0.10060917174309786	0.08464237201976683	0.0659963833031942	0.037833648613738446	0.020100167501395844	0.009550079583996533	0.003054192118267652	0.0013666780556504637	0.0005333377778148151	0.00010833423611863433	5.8333819448495407e-05	7.083392361603014e-05	3.750031250260419e-05	0.0	0.0	0.0	0.0	0.0	0.0	0.0	0.0	0.0	0.0	0.0	0.0	0.0	0.0	0.0	0.0	0.0	0.0	0.0	0.0	0.0	0.0	0.0	0.0	0.0	0.0	0.0	0.0	0.0	0.0	0.0	0.0	0.0	0.0	0.0	0.0
0.9643228624921989	0.02304139796130643	0.008271271063033077	0.0025088412731433325	0.000907010609527772	0.0005533596837944664	0.0002288329519450801	0.00014562096941959641	2.080299563137092e-05	0.0	0.0	0.0	0.0	0.0	0.0	0.0	0.0	0.0	0.0	0.0	0.0	0.0	0.0	0.0	0.0	0.0	0.0	0.0	0.0	0.0	0.0	0.0	0.0	0.0	0.0	0.0	0.0	0.0	0.0	0.0	0.0	0.0	0.0	0.0	0.0	0.0	0.0	0.0	0.0	0.0
1.0	0.0	0.0	0.0	0.0	0.0	0.0	0.0	0.0	0.0	0.0	0.0	0.0	0.0	0.0	0.0	0.0	0.0	0.0	0.0	0.0	0.0	0.0	0.0	0.0	0.0	0.0	0.0	0.0	0.0	0.0	0.0	0.0	0.0	0.0	0.0	0.0	0.0	0.0	0.0	0.0	0.0	0.0	0.0	0.0	0.0	0.0	0.0	0.0	0.0
0.9972457874297905	0.0027208786813113553	2.083368056134269e-05	8.333472224537076e-06	4.166736112268538e-06	0.0	0.0	0.0	0.0	0.0	0.0	0.0	0.0	0.0	0.0	0.0	0.0	0.0	0.0	0.0	0.0	0.0	0.0	0.0	0.0	0.0	0.0	0.0	0.0	0.0	0.0	0.0	0.0	0.0	0.0	0.0	0.0	0.0	0.0	0.0	0.0	0.0	0.0	0.0	0.0	0.0	0.0	0.0	0.0	0.0
0.05130299267457268	0.0946471877526189	0.07769203203520206	0.07120415357562525	0.06732059370129924	0.06735392897919046	0.06994574683523205	0.07711283158184228	0.07743785054128158	0.07142499979165451	0.07021659596809814	0.059386797563191186	0.04152325552323886	0.034872867583942396	0.02560982723992233	0.017038493912144875	0.01217571024976457	0.006312868250647955	0.0036418791096147277	0.0014459176785312476	0.0010875634412007367	0.0006417040994057987	0.0006042019117781871	0.0	0.0	0.0	0.0	0.0	0.0	0.0	0.0	0.0	0.0	0.0	0.0	0.0	0.0	0.0	0.0	0.0	0.0	0.0	0.0	0.0	0.0	0.0	0.0	0.0	0.0	0.0
0.04206049346202392	0.037082550539659004	0.038698819873447775	0.04423912454854848	0.05008768677700065	0.05527807747262131	0.06140573775613495	0.07334446948458503	0.08080096976160027	0.08496661237445795	0.08460420146713933	0.07850986632452855	0.07117416968328619	0.06137657825784495	0.04774242998596179	0.03614111530915317	0.023806647532481597	0.014617239928517572	0.006839985170312298	0.003853219416893347	0.002045330522913117	0.0010580732236658487	0.00025410419938431803	1.2496927838573017e-05	0.0	0.0	0.0	0.0	0.0	0.0	0.0	0.0	0.0	0.0	0.0	0.0	0.0	0.0	0.0	0.0	0.0	0.0	0.0	0.0	0.0	0.0	0.0	0.0	0.0	0.0
0.30712788696713766	0.05619559918500339	0.04664147232719864	0.042908154549356044	0.042903987900050414	0.044191482535489435	0.04685397144178566	0.05189978375090104	0.056399765000979166	0.060908079549668544	0.06749555210186624	0.0640538997754176	0.04836646513972859	0.03339986083391319	0.01892908779546752	0.00789163378485923	0.0025166561805992473	0.0007541635243186487	0.00046666472223032404	8.749963541818576e-05	8.333298611255787e-06	0.0	0.0	0.0	0.0	0.0	0.0	0.0	0.0	0.0	0.0	0.0	0.0	0.0	0.0	0.0	0.0	0.0	0.0	0.0	0.0	0.0	0.0	0.0	0.0	0.0	0.0	0.0	0.0	0.0
1.0	0.0	0.0	0.0	0.0	0.0	0.0	0.0	0.0	0.0	0.0	0.0	0.0	0.0	0.0	0.0	0.0	0.0	0.0	0.0	0.0	0.0	0.0	0.0	0.0	0.0	0.0	0.0	0.0	0.0	0.0	0.0	0.0	0.0	0.0	0.0	0.0	0.0	0.0	0.0	0.0	0.0	0.0	0.0	0.0	0.0	0.0	0.0	0.0	0.0
0.0007582322357019064	0.01938074923343554	0.04878516197840288	0.05759648713504866	0.053613684842021066	0.04796443807492334	0.04538144914011465	0.042015231302493	0.04086121850419944	0.04188191574456739	0.04560641914411412	0.04826023196907079	0.053459538728169574	0.05771313824823357	0.05920460605252633	0.06027946273830156	0.06190007998933476	0.05540094654046127	0.04671043860818558	0.03778246233835489	0.0275546593787495	0.019547393680842556	0.012165044660711905	0.00760315291294494	0.004203606185841887	0.0022247033728836157	0.0013039928009598721	0.0006249166777762965	0.00014998000266631115	6.249166777762966e-05	4.16611118517531e-06	0.0	0.0	0.0	0.0	0.0	0.0	0.0	0.0	0.0	0.0	0.0	0.0	0.0	0.0	0.0	0.0	0.0	0.0	0.0
0.27613615072343084	0.08823982512751119	0.0843676485895701	0.08548350161340688	0.09215363797231185	0.10069740813989798	0.08672009992713646	0.08010825439783491	0.053902362860414284	0.026709690850421568	0.014630998230456958	0.006890808785260747	0.0028812324346830435	0.0010284167794316645	4.996356823149787e-05	0.0	0.0	0.0	0.0	0.0	0.0	0.0	0.0	0.0	0.0	0.0	0.0	0.0	0.0	0.0	0.0	0.0	0.0	0.0	0.0	0.0	0.0	0.0	0.0	0.0	0.0	0.0	0.0	0.0	0.0	0.0	0.0	0.0	0.0	0.0
0.7709384418136104	0.09933896132007926	0.04790449073380289	0.02967181177881013	0.01816191284945968	0.011564014186522803	0.0075386715953177814	0.005532244367850542	0.0028181560850525336	0.002310305210050452	0.0014153221106615382	0.0006868474948798642	0.0009033085235692758	0.0005827796926253393	0.0003579932397555655	0.00014569492315633483	0.00012904407479561085	0.0	0.0	0.0	0.0	0.0	0.0	0.0	0.0	0.0	0.0	0.0	0.0	0.0	0.0	0.0	0.0	0.0	0.0	0.0	0.0	0.0	0.0	0.0	0.0	0.0	0.0	0.0	0.0	0.0	0.0	0.0	0.0	0.0
0.16303699967906102	0.09090492287044485	0.07768390428516053	0.07141100612284877	0.06896436743761489	0.0736992593395326	0.07680028009219701	0.07262390536885058	0.07147769474118564	0.06915192917668733	0.054701339190816975	0.03989229788138596	0.03041417800025842	0.01976900729823567	0.01057848208368588	0.005493474935499602	0.0022424047915772273	0.00046682032835808454	0.0004626522897120302	0.00017088958448822737	5.418450239870624e-05	0.0	0.0	0.0	0.0	0.0	0.0	0.0	0.0	0.0	0.0	0.0	0.0	0.0	0.0	0.0	0.0	0.0	0.0	0.0	0.0	0.0	0.0	0.0	0.0	0.0	0.0	0.0	0.0	0.0
0.4771177337563388	0.09225766697476123	0.058254852489320774	0.04473199936715712	0.037241970805958716	0.03325755872532121	0.029976768004796282	0.027328820164372613	0.026229672004196746	0.024685035763949606	0.022898920003663826	0.021329303123412687	0.01954318736312691	0.01703263304272522	0.01518406568242945	0.012490320001998451	0.011503584721840574	0.009600892641536143	0.0065574180010491865	0.0044090829607054535	0.0036638272005862123	0.0023731608003797057	0.0010658406401705344	0.0006328428801012549	0.0002539698400406352	0.00022066232003530598	0.00015821072002531372	0.0	0.0	0.0	0.0	0.0	0.0	0.0	0.0	0.0	0.0	0.0	0.0	0.0	0.0	0.0	0.0	0.0	0.0	0.0	0.0	0.0	0.0	0.0
0.5470583336803098	0.15715118457759086	0.08853728608902028	0.06047799475371612	0.04286130657450972	0.029433318066369656	0.02366656951326144	0.016375900403880584	0.010330182787192405	0.008198359495357455	0.005983261856185202	0.0033559561976933007	0.0021609693134030062	0.0014947745347045844	0.0011783320148228337	0.0010076196027813632	0.00027064162884623394	9.160178207103302e-05	7.494691260357247e-05	4.1637173668651374e-05	9.160178207103302e-05	9.576549943789816e-05	6.245576050297706e-05	0.0	0.0	0.0	0.0	0.0	0.0	0.0	0.0	0.0	0.0	0.0	0.0	0.0	0.0	0.0	0.0	0.0	0.0	0.0	0.0	0.0	0.0	0.0	0.0	0.0	0.0	0.0
0.2078571130840732	0.651811095827602	0.12405068567379433	0.014555458296861322	0.0017256471176691258	0.0	0.0	0.0	0.0	0.0	0.0	0.0	0.0	0.0	0.0	0.0	0.0	0.0	0.0	0.0	0.0	0.0	0.0	0.0	0.0	0.0	0.0	0.0	0.0	0.0	0.0	0.0	0.0	0.0	0.0	0.0	0.0	0.0	0.0	0.0	0.0	0.0	0.0	0.0	0.0	0.0	0.0	0.0	0.0	0.0
0.9626271800811619	0.0342396693526211	0.002629013307557059	0.0005041372586599115	0.0	0.0	0.0	0.0	0.0	0.0	0.0	0.0	0.0	0.0	0.0	0.0	0.0	0.0	0.0	0.0	0.0	0.0	0.0	0.0	0.0	0.0	0.0	0.0	0.0	0.0	0.0	0.0	0.0	0.0	0.0	0.0	0.0	0.0	0.0	0.0	0.0	0.0	0.0	0.0	0.0	0.0	0.0	0.0	0.0	0.0
0.7478615037356011	0.2319029493340885	0.019744130067215832	0.0004914168630945936	0.0	0.0	0.0	0.0	0.0	0.0	0.0	0.0	0.0	0.0	0.0	0.0	0.0	0.0	0.0	0.0	0.0	0.0	0.0	0.0	0.0	0.0	0.0	0.0	0.0	0.0	0.0	0.0	0.0	0.0	0.0	0.0	0.0	0.0	0.0	0.0	0.0	0.0	0.0	0.0	0.0	0.0	0.0	0.0	0.0	0.0
1.0	0.0	0.0	0.0	0.0	0.0	0.0	0.0	0.0	0.0	0.0	0.0	0.0	0.0	0.0	0.0	0.0	0.0	0.0	0.0	0.0	0.0	0.0	0.0	0.0	0.0	0.0	0.0	0.0	0.0	0.0	0.0	0.0	0.0	0.0	0.0	0.0	0.0	0.0	0.0	0.0	0.0	0.0	0.0	0.0	0.0	0.0	0.0	0.0	0.0
0.4147249844818177	0.23775521681712708	0.22440749705258686	0.11827146195858207	0.004840839689886311	0.0	0.0	0.0	0.0	0.0	0.0	0.0	0.0	0.0	0.0	0.0	0.0	0.0	0.0	0.0	0.0	0.0	0.0	0.0	0.0	0.0	0.0	0.0	0.0	0.0	0.0	0.0	0.0	0.0	0.0	0.0	0.0	0.0	0.0	0.0	0.0	0.0	0.0	0.0	0.0	0.0	0.0	0.0	0.0	0.0
0.29454389386135976	0.08633348334083371	0.061523909528809775	0.04861076387152691	0.043222994483057484	0.0384269213460673	0.03665599946664	0.034885077587212696	0.03432254946080637	0.03225577945563945	0.03267663383169159	0.032230778205576946	0.03229744820574362	0.031726586329316464	0.030318182575795456	0.028363918195909797	0.024601230061503075	0.021376068803440174	0.01830091504575229	0.013150657532876643	0.009500475023751188	0.00517109188792773	0.004037701885094255	0.002312615630781539	0.0010083837525209595	0.0009833825024584562	0.0005458606263646516	0.0003250162508125406	0.00018334250045835626	4.166875010417187e-05	2.9168125072920312e-05	2.9168125072920312e-05	8.333750020834376e-06	0.0	0.0	0.0	0.0	0.0	0.0	0.0	0.0	0.0	0.0	0.0	0.0	0.0	0.0	0.0	0.0	0.0
0.9590356526883244	0.03843141502595422	0.0023204659262283473	0.00021246635949308026	0.0	0.0	0.0	0.0	0.0	0.0	0.0	0.0	0.0	0.0	0.0	0.0	0.0	0.0	0.0	0.0	0.0	0.0	0.0	0.0	0.0	0.0	0.0	0.0	0.0	0.0	0.0	0.0	0.0	0.0	0.0	0.0	0.0	0.0	0.0	0.0	0.0	0.0	0.0	0.0	0.0	0.0	0.0	0.0	0.0	0.0
0.5305375	0.11514583333333334	0.10455	0.09727083333333333	0.073525	0.044033333333333334	0.020579166666666666	0.010308333333333333	0.003075	0.00075	0.00020416666666666668	2.0833333333333333e-05	0.0	0.0	0.0	0.0	0.0	0.0	0.0	0.0	0.0	0.0	0.0	0.0	0.0	0.0	0.0	0.0	0.0	0.0	0.0	0.0	0.0	0.0	0.0	0.0	0.0	0.0	0.0	0.0	0.0	0.0	0.0	0.0	0.0	0.0	0.0	0.0	0.0	0.0
0.46531489682582666	0.21408484737388087	0.1388320675246114	0.08104369852227421	0.04656481871091651	0.025784169544767133	0.013706562902291787	0.007265728176777167	0.003741183430473564	0.001716444959192771	0.000791564422928705	0.0004582741395903029	0.000316625769171482	0.0003791176972974324	0.0	0.0	0.0	0.0	0.0	0.0	0.0	0.0	0.0	0.0	0.0	0.0	0.0	0.0	0.0	0.0	0.0	0.0	0.0	0.0	0.0	0.0	0.0	0.0	0.0	0.0	0.0	0.0	0.0	0.0	0.0	0.0	0.0	0.0	0.0	0.0
0.5064654813284232	0.10190215127226675	0.10605972238422956	0.08984602822815817	0.07469880521904318	0.050007498625252035	0.03233573844795121	0.016421989301961308	0.01002316242022296	0.005857259502424555	0.0033910449750879004	0.002041292429721218	0.00048324473846461484	0.00046658112679342123	0.0	0.0	0.0	0.0	0.0	0.0	0.0	0.0	0.0	0.0	0.0	0.0	0.0	0.0	0.0	0.0	0.0	0.0	0.0	0.0	0.0	0.0	0.0	0.0	0.0	0.0	0.0	0.0	0.0	0.0	0.0	0.0	0.0	0.0	0.0	0.0
0.8346784105728488	0.0413439384028232	0.029019503272766665	0.023636416664236222	0.02243230518601231	0.020178241830582765	0.01547845723737662	0.008974588664686202	0.0029373653707538403	0.0009124581790001292	0.0003541504347717396	4.1664757031969365e-05	1.249942710959081e-05	0.0	0.0	0.0	0.0	0.0	0.0	0.0	0.0	0.0	0.0	0.0	0.0	0.0	0.0	0.0	0.0	0.0	0.0	0.0	0.0	0.0	0.0	0.0	0.0	0.0	0.0	0.0	0.0	0.0	0.0	0.0	0.0	0.0	0.0	0.0	0.0	0.0
0.999933397438299	6.660256170102942e-05	0.0	0.0	0.0	0.0	0.0	0.0	0.0	0.0	0.0	0.0	0.0	0.0	0.0	0.0	0.0	0.0	0.0	0.0	0.0	0.0	0.0	0.0	0.0	0.0	0.0	0.0	0.0	0.0	0.0	0.0	0.0	0.0	0.0	0.0	0.0	0.0	0.0	0.0	0.0	0.0	0.0	0.0	0.0	0.0	0.0	0.0	0.0	0.0
1.0	0.0	0.0	0.0	0.0	0.0	0.0	0.0	0.0	0.0	0.0	0.0	0.0	0.0	0.0	0.0	0.0	0.0	0.0	0.0	0.0	0.0	0.0	0.0	0.0	0.0	0.0	0.0	0.0	0.0	0.0	0.0	0.0	0.0	0.0	0.0	0.0	0.0	0.0	0.0	0.0	0.0	0.0	0.0	0.0	0.0	0.0	0.0	0.0	0.0
0.02428585108730499	0.36469995545026457	0.23481457733958971	0.14538202438993925	0.09363771489002044	0.05444643831110704	0.0312805758990095	0.01745766734254583	0.011112452691928171	0.007968990053334776	0.005058684908464866	0.00341409187237958	0.0019443669565869074	0.00179864352300973	0.0014197625957090695	0.000387207980647928	0.00035389976725885895	0.00027895628713345353	0.00011657874686174177	0.0001415599069035436	0.0	0.0	0.0	0.0	0.0	0.0	0.0	0.0	0.0	0.0	0.0	0.0	0.0	0.0	0.0	0.0	0.0	0.0	0.0	0.0	0.0	0.0	0.0	0.0	0.0	0.0	0.0	0.0	0.0	0.0
0.9958917009024925	0.0041082990975075204	0.0	0.0	0.0	0.0	0.0	0.0	0.0	0.0	0.0	0.0	0.0	0.0	0.0	0.0	0.0	0.0	0.0	0.0	0.0	0.0	0.0	0.0	0.0	0.0	0.0	0.0	0.0	0.0	0.0	0.0	0.0	0.0	0.0	0.0	0.0	0.0	0.0	0.0	0.0	0.0	0.0	0.0	0.0	0.0	0.0	0.0	0.0	0.0
0.9480206268015129	0.0469767906829504	0.004040387210716607	0.0007955813992235792	0.0001666139055965611	0.0	0.0	0.0	0.0	0.0	0.0	0.0	0.0	0.0	0.0	0.0	0.0	0.0	0.0	0.0	0.0	0.0	0.0	0.0	0.0	0.0	0.0	0.0	0.0	0.0	0.0	0.0	0.0	0.0	0.0	0.0	0.0	0.0	0.0	0.0	0.0	0.0	0.0	0.0	0.0	0.0	0.0	0.0	0.0	0.0
0.998383353541414	0.0016166464585859344	0.0	0.0	0.0	0.0	0.0	0.0	0.0	0.0	0.0	0.0	0.0	0.0	0.0	0.0	0.0	0.0	0.0	0.0	0.0	0.0	0.0	0.0	0.0	0.0	0.0	0.0	0.0	0.0	0.0	0.0	0.0	0.0	0.0	0.0	0.0	0.0	0.0	0.0	0.0	0.0	0.0	0.0	0.0	0.0	0.0	0.0	0.0	0.0
0.04987709869599633	0.07212848393950756	0.08546015081448152	0.08931383577052869	0.09190517851935175	0.09286755822188893	0.08784318626838312	0.08722243052951714	0.07418656001333167	0.06332125151022788	0.05350581177352831	0.044877723617881095	0.03251676873724118	0.021680623255426405	0.01757280339957505	0.01125276007165771	0.009007207432404282	0.006699162604674415	0.0044994375703037125	0.0019205932591759363	0.0009498812648418948	0.000470774486522518	0.00046660834062408864	0.0002374703162104737	0.00010415364746073408	0.0001124859392575928	0.0	0.0	0.0	0.0	0.0	0.0	0.0	0.0	0.0	0.0	0.0	0.0	0.0	0.0	0.0	0.0	0.0	0.0	0.0	0.0	0.0	0.0	0.0	0.0
0.9459024727678832	0.03965429588205389	0.00959270587646995	0.003154508405077217	0.0010084425812796386	0.000408377574237209	0.0002791969129989082	0.0	0.0	0.0	0.0	0.0	0.0	0.0	0.0	0.0	0.0	0.0	0.0	0.0	0.0	0.0	0.0	0.0	0.0	0.0	0.0	0.0	0.0	0.0	0.0	0.0	0.0	0.0	0.0	0.0	0.0	0.0	0.0	0.0	0.0	0.0	0.0	0.0	0.0	0.0	0.0	0.0	0.0	0.0
0.9980917458654494	0.0019082541345506248	0.0	0.0	0.0	0.0	0.0	0.0	0.0	0.0	0.0	0.0	0.0	0.0	0.0	0.0	0.0	0.0	0.0	0.0	0.0	0.0	0.0	0.0	0.0	0.0	0.0	0.0	0.0	0.0	0.0	0.0	0.0	0.0	0.0	0.0	0.0	0.0	0.0	0.0	0.0	0.0	0.0	0.0	0.0	0.0	0.0	0.0	0.0	0.0
0.6407045009784735	0.1846525377857351	0.08146313028271641	0.0465545238789191	0.024141233293084065	0.0127076654036724	0.006087354790356831	0.0027189074405629347	0.0009701461464795769	0.0	0.0	0.0	0.0	0.0	0.0	0.0	0.0	0.0	0.0	0.0	0.0	0.0	0.0	0.0	0.0	0.0	0.0	0.0	0.0	0.0	0.0	0.0	0.0	0.0	0.0	0.0	0.0	0.0	0.0	0.0	0.0	0.0	0.0	0.0	0.0	0.0	0.0	0.0	0.0	0.0
0.6756108828927818	0.2320959599112654	0.06445745774492544	0.01908293689936612	0.006313809220575443	0.0015607636504388867	0.0004245277129193772	0.00045366196772756974	0.0	0.0	0.0	0.0	0.0	0.0	0.0	0.0	0.0	0.0	0.0	0.0	0.0	0.0	0.0	0.0	0.0	0.0	0.0	0.0	0.0	0.0	0.0	0.0	0.0	0.0	0.0	0.0	0.0	0.0	0.0	0.0	0.0	0.0	0.0	0.0	0.0	0.0	0.0	0.0	0.0	0.0
0.11277240667182958	0.09228725840432353	0.07744385320642534	0.07307618643150382	0.07263483974118765	0.07583252142196907	0.07992122377942658	0.08193226577398054	0.09037198031427215	0.08320634206866688	0.06178437299624439	0.04508814442862258	0.02604778202469876	0.01468518657306786	0.007024074212862341	0.0037223013315346373	0.0017778777053303022	0.0002539825293329003	0.0001374003847210772	0.0	0.0	0.0	0.0	0.0	0.0	0.0	0.0	0.0	0.0	0.0	0.0	0.0	0.0	0.0	0.0	0.0	0.0	0.0	0.0	0.0	0.0	0.0	0.0	0.0	0.0	0.0	0.0	0.0	0.0	0.0
0.4536164438302336	0.08904577165786977	0.074805607818978	0.06864499908423384	0.06401621738623686	0.058105363059658	0.055345576849431394	0.044447959506485286	0.033354701210476366	0.023127258196107163	0.015289132353186033	0.010547961171514677	0.005199054263307747	0.0026682095938993324	0.0009240913102116252	0.0006202234469438385	0.00011238948367438685	0.0001290397775520738	0.0	0.0	0.0	0.0	0.0	0.0	0.0	0.0	0.0	0.0	0.0	0.0	0.0	0.0	0.0	0.0	0.0	0.0	0.0	0.0	0.0	0.0	0.0	0.0	0.0	0.0	0.0	0.0	0.0	0.0	0.0	0.0
0.5493375	0.3181583333333333	0.12512916666666668	0.007279166666666666	9.583333333333334e-05	0.0	0.0	0.0	0.0	0.0	0.0	0.0	0.0	0.0	0.0	0.0	0.0	0.0	0.0	0.0	0.0	0.0	0.0	0.0	0.0	0.0	0.0	0.0	0.0	0.0	0.0	0.0	0.0	0.0	0.0	0.0	0.0	0.0	0.0	0.0	0.0	0.0	0.0	0.0	0.0	0.0	0.0	0.0	0.0	0.0
0.780007583933728	0.04309924535692409	0.029719019422370936	0.025206162154503896	0.02238510548751776	0.020080756393214463	0.017293035698659476	0.014505315004104492	0.012517657647897125	0.00932990528416833	0.006921381276017685	0.005575441389109971	0.004108658602139336	0.0030419074843425105	0.002358520049503919	0.0016167946629108139	0.0009459082177339039	0.0006583854555152283	0.0003416937174192957	0.00015417887249407245	7.917293452398315e-05	5.417095520062005e-05	0.0	0.0	0.0	0.0	0.0	0.0	0.0	0.0	0.0	0.0	0.0	0.0	0.0	0.0	0.0	0.0	0.0	0.0	0.0	0.0	0.0	0.0	0.0	0.0	0.0	0.0	0.0	0.0
0.867951427535235	0.13165672456844624	0.0003918478963187141	0.0	0.0	0.0	0.0	0.0	0.0	0.0	0.0	0.0	0.0	0.0	0.0	0.0	0.0	0.0	0.0	0.0	0.0	0.0	0.0	0.0	0.0	0.0	0.0	0.0	0.0	0.0	0.0	0.0	0.0	0.0	0.0	0.0	0.0	0.0	0.0	0.0	0.0	0.0	0.0	0.0	0.0	0.0	0.0	0.0	0.0	0.0
0.0007166338209498731	0.0006374707825891313	0.016370083037860764	0.060476394831903535	0.11145322506051807	0.13674373257892347	0.1365604076479828	0.15415960101828666	0.14359341863497924	0.11973617875847357	0.08022965614076022	0.03219852423430593	0.006453870864252055	0.00042498052172608756	8.749598976713567e-05	7.499656265754486e-05	8.332951406393873e-05	0.0	0.0	0.0	0.0	0.0	0.0	0.0	0.0	0.0	0.0	0.0	0.0	0.0	0.0	0.0	0.0	0.0	0.0	0.0	0.0	0.0	0.0	0.0	0.0	0.0	0.0	0.0	0.0	0.0	0.0	0.0	0.0	0.0
0.2884979442744081	0.12050388211060054	0.11614641102836318	0.12007021991677022	0.11882761093829487	0.10870743647265843	0.07240907688330317	0.03916720179469431	0.012038295707578247	0.0029230499795678388	0.0007088708937611021	0.0	0.0	0.0	0.0	0.0	0.0	0.0	0.0	0.0	0.0	0.0	0.0	0.0	0.0	0.0	0.0	0.0	0.0	0.0	0.0	0.0	0.0	0.0	0.0	0.0	0.0	0.0	0.0	0.0	0.0	0.0	0.0	0.0	0.0	0.0	0.0	0.0	0.0	0.0
0.032166130564490594	0.06025316244729254	0.04063265612239796	0.030532824452925784	0.025941234312761453	0.02162463958934018	0.019620506324894586	0.018783020282995284	0.017928867852202462	0.018145530907818203	0.018678855352410793	0.020345494241762636	0.024124597923367942	0.029362010633156115	0.039524341260978986	0.050957484041932635	0.0632031132814453	0.07240295995066749	0.07934451092481792	0.07749454175763737	0.06875718738021033	0.05732821119648006	0.042611789803503275	0.028932851119148013	0.01848302528291195	0.010945650905818236	0.0063998933351110815	0.003066615556407393	0.0013291445142580957	0.0006291561807303212	0.00031249479175347075	9.166513891435143e-05	4.1665972233796103e-05	4.16659722337961e-06	0.0	0.0	0.0	0.0	0.0	0.0	0.0	0.0	0.0	0.0	0.0	0.0	0.0	0.0	0.0	0.0
0.6020991491737568	0.23994800043332973	0.11506987441771319	0.03221223156473696	0.009641586320113998	0.0007916600694994209	0.00023749802084982626	0.0	0.0	0.0	0.0	0.0	0.0	0.0	0.0	0.0	0.0	0.0	0.0	0.0	0.0	0.0	0.0	0.0	0.0	0.0	0.0	0.0	0.0	0.0	0.0	0.0	0.0	0.0	0.0	0.0	0.0	0.0	0.0	0.0	0.0	0.0	0.0	0.0	0.0	0.0	0.0	0.0	0.0	0.0
0.9998375128635649	0.00016248713643503222	0.0	0.0	0.0	0.0	0.0	0.0	0.0	0.0	0.0	0.0	0.0	0.0	0.0	0.0	0.0	0.0	0.0	0.0	0.0	0.0	0.0	0.0	0.0	0.0	0.0	0.0	0.0	0.0	0.0	0.0	0.0	0.0	0.0	0.0	0.0	0.0	0.0	0.0	0.0	0.0	0.0	0.0	0.0	0.0	0.0	0.0	0.0	0.0
0.5175080415326411	0.049628339527674536	0.033420276328727856	0.027141214313094783	0.0224579590340161	0.019437176047065883	0.017691371810469824	0.016091398476692054	0.015241412643122615	0.015016416393060115	0.014316428059532342	0.015358077365377244	0.015345577573707105	0.01624972917118048	0.018516358060698988	0.02192046799220013	0.023666272228796185	0.02499541674305428	0.025278745354244098	0.023670438826019567	0.02124964583923601	0.016174730421159647	0.012424792920117998	0.00695405076582057	0.004620756320727988	0.002799953334111098	0.0014624756254062433	0.000866652222462959	0.0002958284028599523	0.0001208313194780087	3.749937501041649e-05	1.2499791670138831e-05	1.2499791670138831e-05	1.2499791670138831e-05	4.16659722337961e-06	0.0	0.0	0.0	0.0	0.0	0.0	0.0	0.0	0.0	0.0	0.0	0.0	0.0	0.0	0.0
0.6731721137981034	0.29005766570557157	0.035841069315511405	0.0007624872918784687	0.00016666388893518441	0.0	0.0	0.0	0.0	0.0	0.0	0.0	0.0	0.0	0.0	0.0	0.0	0.0	0.0	0.0	0.0	0.0	0.0	0.0	0.0	0.0	0.0	0.0	0.0	0.0	0.0	0.0	0.0	0.0	0.0	0.0	0.0	0.0	0.0	0.0	0.0	0.0	0.0	0.0	0.0	0.0	0.0	0.0	0.0	0.0
0.017480219313936753	0.1659705640095513	0.16662368024760177	0.12815638181924072	0.10490627573985174	0.0929421846530164	0.0814523308345744	0.06398043147271472	0.05072674781393259	0.039798490760693216	0.029881107884818583	0.02155699583170401	0.01267544698942534	0.008590350519581007	0.005212449976288136	0.0030991821487108234	0.0022214272045793016	0.0013145524281780137	0.0011980730990989491	0.0007113559025900011	0.0006323163578577787	0.0003244781310059654	0.00022879868211959098	0.00026207849042789513	5.4079688500994236e-05	0.0	0.0	0.0	0.0	0.0	0.0	0.0	0.0	0.0	0.0	0.0	0.0	0.0	0.0	0.0	0.0	0.0	0.0	0.0	0.0	0.0	0.0	0.0	0.0	0.0
0.5564573923767937	0.13698938351027484	0.12465625572907119	0.09426092898451692	0.04904918251362477	0.022695455075748737	0.009966500558324027	0.004312428126197897	0.0015333077782036966	7.91653472442126e-05	0.0	0.0	0.0	0.0	0.0	0.0	0.0	0.0	0.0	0.0	0.0	0.0	0.0	0.0	0.0	0.0	0.0	0.0	0.0	0.0	0.0	0.0	0.0	0.0	0.0	0.0	0.0	0.0	0.0	0.0	0.0	0.0	0.0	0.0	0.0	0.0	0.0	0.0	0.0	0.0
0.4475431219499998	0.10390108310169655	0.07863426668722573	0.07063289978704695	0.06711979963243721	0.06172721173200422	0.05068782583691381	0.04098616847044703	0.030846936351626737	0.021211957042661454	0.012560479081843148	0.007584629040794469	0.0030755254022562187	0.0017669685237894808	0.0008293083401747799	0.0007584629040794469	0.0001333561150029797	0.0	0.0	0.0	0.0	0.0	0.0	0.0	0.0	0.0	0.0	0.0	0.0	0.0	0.0	0.0	0.0	0.0	0.0	0.0	0.0	0.0	0.0	0.0	0.0	0.0	0.0	0.0	0.0	0.0	0.0	0.0	0.0	0.0
0.6796128236539247	0.07176012733651675	0.050917939615157046	0.042126053151328786	0.03798844971124278	0.032817487103844266	0.02676733585006292	0.021196363242414393	0.014246189488070535	0.009304399276648582	0.0061959882330391595	0.003220913856179738	0.001716709584406277	0.0010000250006250155	0.0005291798961640708	0.00022917239597656608	0.00020000500012500312	0.0001333366667500021	3.7500937523438084e-05	0.0	0.0	0.0	0.0	0.0	0.0	0.0	0.0	0.0	0.0	0.0	0.0	0.0	0.0	0.0	0.0	0.0	0.0	0.0	0.0	0.0	0.0	0.0	0.0	0.0	0.0	0.0	0.0	0.0	0.0	0.0
0.6989289175688996	0.2118266387229848	0.058520199802847936	0.022937565751870045	0.005931129316843247	0.001855548836554312	0.0	0.0	0.0	0.0	0.0	0.0	0.0	0.0	0.0	0.0	0.0	0.0	0.0	0.0	0.0	0.0	0.0	0.0	0.0	0.0	0.0	0.0	0.0	0.0	0.0	0.0	0.0	0.0	0.0	0.0	0.0	0.0	0.0	0.0	0.0	0.0	0.0	0.0	0.0	0.0	0.0	0.0	0.0	0.0
0.9170370432080509	0.053859066692770054	0.01480811926471752	0.005506704266654448	0.002407621078764199	0.0010371931636890754	0.0007497781906186087	0.0005331756022176773	0.0003415656201706995	0.00019160998204697776	0.00015412107251604732	5.831608149255845e-05	0.0001041358598081401	0.0004581977831558164	0.0003790545297016299	0.0003623927921323275	0.0003165730138167459	0.0004581977831558164	0.00028324953867814106	0.000262422366716513	0.00018327911326232655	0.00013329390055441933	0.00019160998204697776	0.00018327911326232655	0.0	0.0	0.0	0.0	0.0	0.0	0.0	0.0	0.0	0.0	0.0	0.0	0.0	0.0	0.0	0.0	0.0	0.0	0.0	0.0	0.0	0.0	0.0	0.0	0.0	0.0
0.6291651215213396	0.06747111446297693	0.0556127317197155	0.053329388872453636	0.05496272901137088	0.055179396580819086	0.045366855695232064	0.026787611615048397	0.009825040937670573	0.0020958420660086084	0.00020416751736465567	0.0	0.0	0.0	0.0	0.0	0.0	0.0	0.0	0.0	0.0	0.0	0.0	0.0	0.0	0.0	0.0	0.0	0.0	0.0	0.0	0.0	0.0	0.0	0.0	0.0	0.0	0.0	0.0	0.0	0.0	0.0	0.0	0.0	0.0	0.0	0.0	0.0	0.0	0.0
0.510425399685507	0.4379293517023912	0.05148675083732706	0.00015849777477466205	0.0	0.0	0.0	0.0	0.0	0.0	0.0	0.0	0.0	0.0	0.0	0.0	0.0	0.0	0.0	0.0	0.0	0.0	0.0	0.0	0.0	0.0	0.0	0.0	0.0	0.0	0.0	0.0	0.0	0.0	0.0	0.0	0.0	0.0	0.0	0.0	0.0	0.0	0.0	0.0	0.0	0.0	0.0	0.0	0.0	0.0
0.41283405971616904	0.2904392463396138	0.22848142932142232	0.06274114382380147	0.005324955625369788	0.00017916517362355313	0.0	0.0	0.0	0.0	0.0	0.0	0.0	0.0	0.0	0.0	0.0	0.0	0.0	0.0	0.0	0.0	0.0	0.0	0.0	0.0	0.0	0.0	0.0	0.0	0.0	0.0	0.0	0.0	0.0	0.0	0.0	0.0	0.0	0.0	0.0	0.0	0.0	0.0	0.0	0.0	0.0	0.0	0.0	0.0
0.9464263388205876	0.04292977703688269	0.007764117524484268	0.0020462596374244634	0.000491769118566368	0.0002417170243800792	0.00010002083767451552	0.0	0.0	0.0	0.0	0.0	0.0	0.0	0.0	0.0	0.0	0.0	0.0	0.0	0.0	0.0	0.0	0.0	0.0	0.0	0.0	0.0	0.0	0.0	0.0	0.0	0.0	0.0	0.0	0.0	0.0	0.0	0.0	0.0	0.0	0.0	0.0	0.0	0.0	0.0	0.0	0.0	0.0	0.0
0.7825512750542643	0.18011573601523148	0.03463331514108712	0.0026830091363960187	1.6664653021093283e-05	0.0	0.0	0.0	0.0	0.0	0.0	0.0	0.0	0.0	0.0	0.0	0.0	0.0	0.0	0.0	0.0	0.0	0.0	0.0	0.0	0.0	0.0	0.0	0.0	0.0	0.0	0.0	0.0	0.0	0.0	0.0	0.0	0.0	0.0	0.0	0.0	0.0	0.0	0.0	0.0	0.0	0.0	0.0	0.0	0.0
1.0	0.0	0.0	0.0	0.0	0.0	0.0	0.0	0.0	0.0	0.0	0.0	0.0	0.0	0.0	0.0	0.0	0.0	0.0	0.0	0.0	0.0	0.0	0.0	0.0	0.0	0.0	0.0	0.0	0.0	0.0	0.0	0.0	0.0	0.0	0.0	0.0	0.0	0.0	0.0	0.0	0.0	0.0	0.0	0.0	0.0	0.0	0.0	0.0	0.0
0.6451423356295398	0.10195823487983464	0.09514462766866283	0.0776376161126183	0.04770775250978284	0.022316126370535212	0.007684582077920996	0.0014168969124149341	0.0004500731368847438	0.0001041835965010981	0.0001916978175620205	0.00014585703510153734	0.00010001625264105417	0.0	0.0	0.0	0.0	0.0	0.0	0.0	0.0	0.0	0.0	0.0	0.0	0.0	0.0	0.0	0.0	0.0	0.0	0.0	0.0	0.0	0.0	0.0	0.0	0.0	0.0	0.0	0.0	0.0	0.0	0.0	0.0	0.0	0.0	0.0	0.0	0.0
0.19018804303372755	0.10419570497358384	0.07056830227103904	0.05836178044118752	0.04911820920935124	0.04811664844382496	0.046839658467778954	0.04973583834809244	0.051108811230834716	0.05165549648201781	0.048341999616068373	0.04286262759466836	0.035133917020690575	0.029433366996903507	0.024187692487459625	0.020135544556934556	0.01765250849240066	0.014697904234098136	0.012486124210227604	0.01014080275095357	0.007607688648143357	0.005629606136228957	0.00412309181808318	0.002942084748733443	0.002257684892290486	0.001302028995184162	0.000642668157879362	0.00027960238037608604	0.00014606094497258227	8.346339712718987e-05	1.6692679425437974e-05	8.346339712718987e-06	0.0	0.0	0.0	0.0	0.0	0.0	0.0	0.0	0.0	0.0	0.0	0.0	0.0	0.0	0.0	0.0	0.0	0.0
0.3955342038816343	0.06693277556020366	0.06010366580278498	0.05833284722627311	0.06065366121948984	0.06605778285180956	0.07357438688010934	0.07472437729685585	0.06615361538653844	0.043541303822468146	0.022278981008491596	0.008329097257522854	0.0028749760418663177	0.0006166615278206015	0.00019166506945775453	9.999916667361106e-05	0.0	0.0	0.0	0.0	0.0	0.0	0.0	0.0	0.0	0.0	0.0	0.0	0.0	0.0	0.0	0.0	0.0	0.0	0.0	0.0	0.0	0.0	0.0	0.0	0.0	0.0	0.0	0.0	0.0	0.0	0.0	0.0	0.0	0.0
0.44591258954109925	0.1999007646955811	0.12379395748726202	0.08195251715770074	0.05173161436660357	0.034724017445399734	0.02255726877757115	0.01666986332213114	0.009160502681021039	0.006004152872403412	0.002985398233778363	0.0016803288941517882	0.0020722666511003443	0.0003627509027077062	0.00019596887847427805	0.00029603809301433494	0.0	0.0	0.0	0.0	0.0	0.0	0.0	0.0	0.0	0.0	0.0	0.0	0.0	0.0	0.0	0.0	0.0	0.0	0.0	0.0	0.0	0.0	0.0	0.0	0.0	0.0	0.0	0.0	0.0	0.0	0.0	0.0	0.0	0.0
0.39304330434710144	0.07435447647698532	0.06722111342130592	0.06734194725811357	0.07277530323043013	0.06949195621648424	0.07638781828257618	0.07607531698048742	0.06309609623373431	0.028941787257446908	0.009058371076546152	0.0018083408680869503	0.0003916682986179109	1.2500052083550349e-05	0.0	0.0	0.0	0.0	0.0	0.0	0.0	0.0	0.0	0.0	0.0	0.0	0.0	0.0	0.0	0.0	0.0	0.0	0.0	0.0	0.0	0.0	0.0	0.0	0.0	0.0	0.0	0.0	0.0	0.0	0.0	0.0	0.0	0.0	0.0	0.0
0.04786780161918042	0.09884492913484151	0.07100251826260692	0.06292326583279569	0.05841536764552852	0.05937688609544423	0.05777019292805261	0.05953089554413203	0.0621573810068888	0.06301483901850194	0.06224479177506296	0.05988886345189286	0.055934566796395344	0.04646506691086183	0.03999667006597432	0.027717538346271515	0.02138650127994339	0.015996170575870466	0.012075173260629775	0.008016816166829695	0.003833586547066536	0.002534912277050511	0.001232075589502383	0.0009115694395304793	0.0005244646090449333	0.0002122832941372349	0.00012487252596307934	0.0	0.0	0.0	0.0	0.0	0.0	0.0	0.0	0.0	0.0	0.0	0.0	0.0	0.0	0.0	0.0	0.0	0.0	0.0	0.0	0.0	0.0	0.0
0.1564631519297997	0.22267176113233805	0.13592556635652647	0.10159625665106937	0.08443368514035475	0.07389197454989396	0.06284192850803545	0.05097104571269047	0.03823765932358052	0.026879278663661098	0.016745903107929616	0.011054212725886359	0.006562527343863932	0.004233350972295718	0.0030541793924141352	0.0016291734548893953	0.0012791719965499857	0.0005500022916762154	0.0004500018750078125	0.000179167413197555	0.00016666736111400465	3.333347222280093e-05	9.166704861270256e-05	5.8333576389901627e-05	0.0	0.0	0.0	0.0	0.0	0.0	0.0	0.0	0.0	0.0	0.0	0.0	0.0	0.0	0.0	0.0	0.0	0.0	0.0	0.0	0.0	0.0	0.0	0.0	0.0	0.0
0.9718621482768535	0.019750246878085975	0.005333400000833344	0.002008358437813806	0.0006416746876002616	0.00020416921878190145	0.0001250015625195315	7.50009375117189e-05	0.0	0.0	0.0	0.0	0.0	0.0	0.0	0.0	0.0	0.0	0.0	0.0	0.0	0.0	0.0	0.0	0.0	0.0	0.0	0.0	0.0	0.0	0.0	0.0	0.0	0.0	0.0	0.0	0.0	0.0	0.0	0.0	0.0	0.0	0.0	0.0	0.0	0.0	0.0	0.0	0.0	0.0
0.6503558014182031	0.18235291665450787	0.10282181581700926	0.043263117962656486	0.013710965020155827	0.004443870085584102	0.0019884859576206537	0.0008670966020651907	0.0001959304821974229	0.0	0.0	0.0	0.0	0.0	0.0	0.0	0.0	0.0	0.0	0.0	0.0	0.0	0.0	0.0	0.0	0.0	0.0	0.0	0.0	0.0	0.0	0.0	0.0	0.0	0.0	0.0	0.0	0.0	0.0	0.0	0.0	0.0	0.0	0.0	0.0	0.0	0.0	0.0	0.0	0.0
0.2777854106557752	0.30891089933344157	0.20275699553268467	0.10373081198556137	0.050572674019209875	0.023668860772141937	0.013202103343616902	0.007718921349437318	0.0020483868953199355	0.0013905715915383302	0.0016070677674664535	0.0006619786917802231	0.00041633879986177554	0.0005912010958037213	0.00037470491987559796	0.0004829530078396596	0.0007910437197373735	0.0009450890756862305	0.0007244295117594895	0.0007077759597650183	0.0004454825158520998	0.00025396666791568305	0.00021233278792950552	0.0	0.0	0.0	0.0	0.0	0.0	0.0	0.0	0.0	0.0	0.0	0.0	0.0	0.0	0.0	0.0	0.0	0.0	0.0	0.0	0.0	0.0	0.0	0.0	0.0	0.0	0.0
1.0	0.0	0.0	0.0	0.0	0.0	0.0	0.0	0.0	0.0	0.0	0.0	0.0	0.0	0.0	0.0	0.0	0.0	0.0	0.0	0.0	0.0	0.0	0.0	0.0	0.0	0.0	0.0	0.0	0.0	0.0	0.0	0.0	0.0	0.0	0.0	0.0	0.0	0.0	0.0	0.0	0.0	0.0	0.0	0.0	0.0	0.0	0.0	0.0	0.0
0.17265519322414832	0.18016356939212952	0.1607891286704264	0.15541173287828022	0.14169354670884232	0.10767694004536657	0.05128503943562317	0.020469065406946495	0.0070422242107672775	0.0019020664682746135	0.0007283624331467338	0.00018313112604832163	0.0	0.0	0.0	0.0	0.0	0.0	0.0	0.0	0.0	0.0	0.0	0.0	0.0	0.0	0.0	0.0	0.0	0.0	0.0	0.0	0.0	0.0	0.0	0.0	0.0	0.0	0.0	0.0	0.0	0.0	0.0	0.0	0.0	0.0	0.0	0.0	0.0	0.0
0.9912907362075569	0.007689297430517394	0.0010199663619256964	0.0	0.0	0.0	0.0	0.0	0.0	0.0	0.0	0.0	0.0	0.0	0.0	0.0	0.0	0.0	0.0	0.0	0.0	0.0	0.0	0.0	0.0	0.0	0.0	0.0	0.0	0.0	0.0	0.0	0.0	0.0	0.0	0.0	0.0	0.0	0.0	0.0	0.0	0.0	0.0	0.0	0.0	0.0	0.0	0.0	0.0	0.0
0.7444184341625152	0.2555815658374848	0.0	0.0	0.0	0.0	0.0	0.0	0.0	0.0	0.0	0.0	0.0	0.0	0.0	0.0	0.0	0.0	0.0	0.0	0.0	0.0	0.0	0.0	0.0	0.0	0.0	0.0	0.0	0.0	0.0	0.0	0.0	0.0	0.0	0.0	0.0	0.0	0.0	0.0	0.0	0.0	0.0	0.0	0.0	0.0	0.0	0.0	0.0	0.0
0.7032169159738384	0.18468436587995787	0.08742750802459627	0.019704495022876866	0.0041299089504952145	0.0007577050695465011	7.910107868892044e-05	0.0	0.0	0.0	0.0	0.0	0.0	0.0	0.0	0.0	0.0	0.0	0.0	0.0	0.0	0.0	0.0	0.0	0.0	0.0	0.0	0.0	0.0	0.0	0.0	0.0	0.0	0.0	0.0	0.0	0.0	0.0	0.0	0.0	0.0	0.0	0.0	0.0	0.0	0.0	0.0	0.0	0.0	0.0
0.11765980047070584	0.087597109116281	0.062249807343844374	0.05501843250786245	0.0576385562243559	0.05540999312686148	0.05628892175035928	0.059321433778351695	0.06413679628433966	0.06675692000083311	0.06814404432132964	0.06301210088934248	0.052085893403869786	0.04319246870639202	0.03343261200091642	0.021006810655447482	0.014333617978464165	0.00976818778247558	0.005423531126986441	0.0029950221814925124	0.0025618061774935956	0.0011955095494970112	0.000724803698998188	4.582092349988545e-05	0.0	0.0	0.0	0.0	0.0	0.0	0.0	0.0	0.0	0.0	0.0	0.0	0.0	0.0	0.0	0.0	0.0	0.0	0.0	0.0	0.0	0.0	0.0	0.0	0.0	0.0
1.0	0.0	0.0	0.0	0.0	0.0	0.0	0.0	0.0	0.0	0.0	0.0	0.0	0.0	0.0	0.0	0.0	0.0	0.0	0.0	0.0	0.0	0.0	0.0	0.0	0.0	0.0	0.0	0.0	0.0	0.0	0.0	0.0	0.0	0.0	0.0	0.0	0.0	0.0	0.0	0.0	0.0	0.0	0.0	0.0	0.0	0.0	0.0	0.0	0.0
0.921558499981256	0.07681285587540664	0.001628644143337346	0.0	0.0	0.0	0.0	0.0	0.0	0.0	0.0	0.0	0.0	0.0	0.0	0.0	0.0	0.0	0.0	0.0	0.0	0.0	0.0	0.0	0.0	0.0	0.0	0.0	0.0	0.0	0.0	0.0	0.0	0.0	0.0	0.0	0.0	0.0	0.0	0.0	0.0	0.0	0.0	0.0	0.0	0.0	0.0	0.0	0.0	0.0
0.9967542207629873	0.0032457792370127166	0.0	0.0	0.0	0.0	0.0	0.0	0.0	0.0	0.0	0.0	0.0	0.0	0.0	0.0	0.0	0.0	0.0	0.0	0.0	0.0	0.0	0.0	0.0	0.0	0.0	0.0	0.0	0.0	0.0	0.0	0.0	0.0	0.0	0.0	0.0	0.0	0.0	0.0	0.0	0.0	0.0	0.0	0.0	0.0	0.0	0.0	0.0	0.0
0.9326028995167472	0.05133727712047992	0.011010664889185135	0.0038868521913014496	0.000862356273954341	0.00029995000833194467	0.0	0.0	0.0	0.0	0.0	0.0	0.0	0.0	0.0	0.0	0.0	0.0	0.0	0.0	0.0	0.0	0.0	0.0	0.0	0.0	0.0	0.0	0.0	0.0	0.0	0.0	0.0	0.0	0.0	0.0	0.0	0.0	0.0	0.0	0.0	0.0	0.0	0.0	0.0	0.0	0.0	0.0	0.0	0.0
0.2727079548674189	0.20014666422226296	0.20550074165430576	0.19825502908284862	0.10131914468092199	0.019291345144247594	0.002424959584006933	0.0003374943750937484	1.666638889351844e-05	0.0	0.0	0.0	0.0	0.0	0.0	0.0	0.0	0.0	0.0	0.0	0.0	0.0	0.0	0.0	0.0	0.0	0.0	0.0	0.0	0.0	0.0	0.0	0.0	0.0	0.0	0.0	0.0	0.0	0.0	0.0	0.0	0.0	0.0	0.0	0.0	0.0	0.0	0.0	0.0	0.0
0.44598333333333334	0.30207083333333334	0.20969583333333333	0.04012916666666667	0.0021208333333333335	0.0	0.0	0.0	0.0	0.0	0.0	0.0	0.0	0.0	0.0	0.0	0.0	0.0	0.0	0.0	0.0	0.0	0.0	0.0	0.0	0.0	0.0	0.0	0.0	0.0	0.0	0.0	0.0	0.0	0.0	0.0	0.0	0.0	0.0	0.0	0.0	0.0	0.0	0.0	0.0	0.0	0.0	0.0	0.0	0.0
0.13126482706954676	0.1454530320056603	0.061738877096599656	0.04227327589794814	0.03295459274982312	0.027926915553335832	0.025017688433845258	0.024089565905023515	0.023452782286594247	0.02083489407749615	0.01922420610146918	0.01962375660715029	0.02591667707162775	0.03272984559037749	0.036779456444832895	0.040546052357764185	0.045952470137761686	0.047284305156698715	0.04499937570233487	0.041707246014899904	0.03336662920880676	0.026586756565530445	0.02087651392183793	0.01257335497565239	0.0073500645107587295	0.004777958130436592	0.0024347608939942565	0.001614849960461148	0.0005244100387064553	9.156365755192075e-05	3.329587547342573e-05	0.0	0.0	0.0	0.0	0.0	0.0	0.0	0.0	0.0	0.0	0.0	0.0	0.0	0.0	0.0	0.0	0.0	0.0	0.0
0.9937891562250066	0.006210843774993335	0.0	0.0	0.0	0.0	0.0	0.0	0.0	0.0	0.0	0.0	0.0	0.0	0.0	0.0	0.0	0.0	0.0	0.0	0.0	0.0	0.0	0.0	0.0	0.0	0.0	0.0	0.0	0.0	0.0	0.0	0.0	0.0	0.0	0.0	0.0	0.0	0.0	0.0	0.0	0.0	0.0	0.0	0.0	0.0	0.0	0.0	0.0	0.0
0.7624222632282681	0.153070107842198	0.07531042641196636	0.008734843151874639	0.0004082091697108796	5.4150195982055456e-05	0.0	0.0	0.0	0.0	0.0	0.0	0.0	0.0	0.0	0.0	0.0	0.0	0.0	0.0	0.0	0.0	0.0	0.0	0.0	0.0	0.0	0.0	0.0	0.0	0.0	0.0	0.0	0.0	0.0	0.0	0.0	0.0	0.0	0.0	0.0	0.0	0.0	0.0	0.0	0.0	0.0	0.0	0.0	0.0
0.8184503105460695	0.14793739924435872	0.029742440463048976	0.0034741169952637037	0.000395732751259055	0.0	0.0	0.0	0.0	0.0	0.0	0.0	0.0	0.0	0.0	0.0	0.0	0.0	0.0	0.0	0.0	0.0	0.0	0.0	0.0	0.0	0.0	0.0	0.0	0.0	0.0	0.0	0.0	0.0	0.0	0.0	0.0	0.0	0.0	0.0	0.0	0.0	0.0	0.0	0.0	0.0	0.0	0.0	0.0	0.0
0.5608290552703513	0.16487765851056738	0.11034068937929195	0.07017967864524302	0.044157110474031605	0.02717264484298953	0.012950863390892726	0.004858657243816254	0.002658510567371158	0.0014000933395559704	0.0004958663910927395	7.917194479631976e-05	0.0	0.0	0.0	0.0	0.0	0.0	0.0	0.0	0.0	0.0	0.0	0.0	0.0	0.0	0.0	0.0	0.0	0.0	0.0	0.0	0.0	0.0	0.0	0.0	0.0	0.0	0.0	0.0	0.0	0.0	0.0	0.0	0.0	0.0	0.0	0.0	0.0	0.0
0.44740430607045006	0.1868882948778362	0.1754287930408964	0.1355415532045321	0.048606969945913486	0.0059340870138156225	0.00019599584655610278	0.0	0.0	0.0	0.0	0.0	0.0	0.0	0.0	0.0	0.0	0.0	0.0	0.0	0.0	0.0	0.0	0.0	0.0	0.0	0.0	0.0	0.0	0.0	0.0	0.0	0.0	0.0	0.0	0.0	0.0	0.0	0.0	0.0	0.0	0.0	0.0	0.0	0.0	0.0	0.0	0.0	0.0	0.0
0.4183549314554773	0.10587524480186675	0.08909954581440893	0.08799533313888079	0.0942455935663986	0.09552064669361224	0.06238176590691279	0.029580399183299303	0.013150547939497478	0.0035668152839701656	0.0001875078128255344	4.166840285011876e-05	0.0	0.0	0.0	0.0	0.0	0.0	0.0	0.0	0.0	0.0	0.0	0.0	0.0	0.0	0.0	0.0	0.0	0.0	0.0	0.0	0.0	0.0	0.0	0.0	0.0	0.0	0.0	0.0	0.0	0.0	0.0	0.0	0.0	0.0	0.0	0.0	0.0	0.0
0.7264784554234336	0.2437732798920063	0.028873315723249478	0.0008166190305565509	5.832993075403935e-05	0.0	0.0	0.0	0.0	0.0	0.0	0.0	0.0	0.0	0.0	0.0	0.0	0.0	0.0	0.0	0.0	0.0	0.0	0.0	0.0	0.0	0.0	0.0	0.0	0.0	0.0	0.0	0.0	0.0	0.0	0.0	0.0	0.0	0.0	0.0	0.0	0.0	0.0	0.0	0.0	0.0	0.0	0.0	0.0	0.0
0.60290079707337	0.24798440019499757	0.0952279763169627	0.030699616254796815	0.015408140731574189	0.004166614583984367	0.001941642396136715	0.0016208130731699187	4.99993750078124e-05	0.0	0.0	0.0	0.0	0.0	0.0	0.0	0.0	0.0	0.0	0.0	0.0	0.0	0.0	0.0	0.0	0.0	0.0	0.0	0.0	0.0	0.0	0.0	0.0	0.0	0.0	0.0	0.0	0.0	0.0	0.0	0.0	0.0	0.0	0.0	0.0	0.0	0.0	0.0	0.0	0.0
0.9296790074094436	0.03755534175485945	0.01287385620098376	0.007263670402625584	0.00392754655371326	0.0020741444154286355	0.0012078351013540248	0.0010953814884693397	0.0008579794168238935	0.0008538144681985348	0.0007746804443167194	0.0005206185781698383	0.0004206598111612293	0.0002540618661468811	0.00012911340738611988	0.000141608253262196	0.00019158763676650048	0.00010412371563396766	3.331958900286965e-05	3.7484537628228356e-05	4.164948625358706e-06	0.0	0.0	0.0	0.0	0.0	0.0	0.0	0.0	0.0	0.0	0.0	0.0	0.0	0.0	0.0	0.0	0.0	0.0	0.0	0.0	0.0	0.0	0.0	0.0	0.0	0.0	0.0	0.0	0.0
0.076650103502422	0.14719835395745778	0.1278098720901658	0.11901737257956359	0.11662244732205705	0.10546834325318317	0.09689659337501197	0.07498823362808268	0.053046553181918525	0.034178707240171434	0.019555085363466354	0.011470650711605183	0.007905335893473725	0.005452099412306167	0.0032279427383783647	0.0005123057507361792	0.0	0.0	0.0	0.0	0.0	0.0	0.0	0.0	0.0	0.0	0.0	0.0	0.0	0.0	0.0	0.0	0.0	0.0	0.0	0.0	0.0	0.0	0.0	0.0	0.0	0.0	0.0	0.0	0.0	0.0	0.0	0.0	0.0	0.0
0.6047077448652252	0.2492896721243178	0.1102737157855268	0.029850435362246387	0.005520143315418906	0.0003582885472649252	0.0	0.0	0.0	0.0	0.0	0.0	0.0	0.0	0.0	0.0	0.0	0.0	0.0	0.0	0.0	0.0	0.0	0.0	0.0	0.0	0.0	0.0	0.0	0.0	0.0	0.0	0.0	0.0	0.0	0.0	0.0	0.0	0.0	0.0	0.0	0.0	0.0	0.0	0.0	0.0	0.0	0.0	0.0	0.0
0.24659177527584442	0.10152823422095043	0.06524048133754858	0.0495957614305172	0.04116527338689859	0.037216606062120704	0.034675796918539996	0.031980873121987996	0.031185308291784855	0.03258900121209092	0.03262648856011096	0.030731294854653222	0.033305426085362855	0.03472161478834227	0.033846910001207924	0.03365947326110771	0.02920264410761368	0.028094684710576846	0.02458336977936613	0.01823967744219659	0.011854332496115894	0.006930994122816883	0.00466925745894094	0.0026574364485319538	0.0014994939208017293	0.0011954298757502677	0.00022492408812025942	4.5817869802275065e-05	3.748734802004323e-05	7.497469604008647e-05	2.9156826237811404e-05	0.0	0.0	0.0	0.0	0.0	0.0	0.0	0.0	0.0	0.0	0.0	0.0	0.0	0.0	0.0	0.0	0.0	0.0	0.0
0.37306554439768325	0.17176132338847452	0.16489020375848995	0.1402808450352098	0.09054127255302304	0.040185007708654526	0.014800616692362182	0.0034001416725696902	0.0009333722238426601	0.00014167256969040376	0.0	0.0	0.0	0.0	0.0	0.0	0.0	0.0	0.0	0.0	0.0	0.0	0.0	0.0	0.0	0.0	0.0	0.0	0.0	0.0	0.0	0.0	0.0	0.0	0.0	0.0	0.0	0.0	0.0	0.0	0.0	0.0	0.0	0.0	0.0	0.0	0.0	0.0	0.0	0.0
0.0005698361201231178	0.02301805174278346	0.11335995341485733	0.1743740121454122	0.1798103319191415	0.18223525497046836	0.14576574328258882	0.10042425754928874	0.046718243074619414	0.021483237667415358	0.008639048332085517	0.0026620081523999668	0.0009400216288162382	0.0	0.0	0.0	0.0	0.0	0.0	0.0	0.0	0.0	0.0	0.0	0.0	0.0	0.0	0.0	0.0	0.0	0.0	0.0	0.0	0.0	0.0	0.0	0.0	0.0	0.0	0.0	0.0	0.0	0.0	0.0	0.0	0.0	0.0	0.0	0.0	0.0
0.8099477114939039	0.10020923722009842	0.05770038727604754	0.02115667000836117	0.007429377238484673	0.0024459539844507213	0.0006447667816154111	0.0003619013548421985	9.151528513250998e-05	1.2479357063524086e-05	0.0	0.0	0.0	0.0	0.0	0.0	0.0	0.0	0.0	0.0	0.0	0.0	0.0	0.0	0.0	0.0	0.0	0.0	0.0	0.0	0.0	0.0	0.0	0.0	0.0	0.0	0.0	0.0	0.0	0.0	0.0	0.0	0.0	0.0	0.0	0.0	0.0	0.0	0.0	0.0
0.7370314542925908	0.19382240025316666	0.054847225576495476	0.012454300918561947	0.0014407181938557116	0.0004039007653294914	0.0	0.0	0.0	0.0	0.0	0.0	0.0	0.0	0.0	0.0	0.0	0.0	0.0	0.0	0.0	0.0	0.0	0.0	0.0	0.0	0.0	0.0	0.0	0.0	0.0	0.0	0.0	0.0	0.0	0.0	0.0	0.0	0.0	0.0	0.0	0.0	0.0	0.0	0.0	0.0	0.0	0.0	0.0	0.0
0.2679437994909797	0.07064635583936285	0.065876893726387	0.06538120290416505	0.06586023185000979	0.07040892410098763	0.07470352273721305	0.07058387380294832	0.0713586510544885	0.06228209389800432	0.04922334828736738	0.03292803319045774	0.01972349616152023	0.009272334203916374	0.0026159145912216905	0.0008205974115775048	0.00022910080018661303	0.00010830219645185342	3.332375275441644e-05	0.0	0.0	0.0	0.0	0.0	0.0	0.0	0.0	0.0	0.0	0.0	0.0	0.0	0.0	0.0	0.0	0.0	0.0	0.0	0.0	0.0	0.0	0.0	0.0	0.0	0.0	0.0	0.0	0.0	0.0	0.0
0.9758815397171744	0.02411846028282559	0.0	0.0	0.0	0.0	0.0	0.0	0.0	0.0	0.0	0.0	0.0	0.0	0.0	0.0	0.0	0.0	0.0	0.0	0.0	0.0	0.0	0.0	0.0	0.0	0.0	0.0	0.0	0.0	0.0	0.0	0.0	0.0	0.0	0.0	0.0	0.0	0.0	0.0	0.0	0.0	0.0	0.0	0.0	0.0	0.0	0.0	0.0	0.0
0.7318826703078947	0.08471267047441426	0.03766672772384394	0.033045809534910826	0.02654738314488868	0.0222928080195827	0.019228847851064892	0.01379614673704894	0.011731304014786939	0.00803456946364045	0.00523704061412419	0.003521888998051721	0.00043295089337751653	0.0007701530314888515	0.0003038982232361414	0.00033303914875193577	0.0001373786488601735	0.0003247131700331374	0.0	0.0	0.0	0.0	0.0	0.0	0.0	0.0	0.0	0.0	0.0	0.0	0.0	0.0	0.0	0.0	0.0	0.0	0.0	0.0	0.0	0.0	0.0	0.0	0.0	0.0	0.0	0.0	0.0	0.0	0.0	0.0
0.208765518017361	0.15539479003012965	0.15444464354921383	0.15496138988093996	0.13616682571896502	0.0975650412771969	0.05223305259560849	0.024132887153436155	0.009484795572650783	0.004208982218091956	0.0016210832503344265	0.0005084117134724937	0.00025420585673624686	0.00010001541904376925	0.0001583577468193013	0.0	0.0	0.0	0.0	0.0	0.0	0.0	0.0	0.0	0.0	0.0	0.0	0.0	0.0	0.0	0.0	0.0	0.0	0.0	0.0	0.0	0.0	0.0	0.0	0.0	0.0	0.0	0.0	0.0	0.0	0.0	0.0	0.0	0.0	0.0
0.9118723021282978	0.08426526224562923	0.003862435626072899	0.0	0.0	0.0	0.0	0.0	0.0	0.0	0.0	0.0	0.0	0.0	0.0	0.0	0.0	0.0	0.0	0.0	0.0	0.0	0.0	0.0	0.0	0.0	0.0	0.0	0.0	0.0	0.0	0.0	0.0	0.0	0.0	0.0	0.0	0.0	0.0	0.0	0.0	0.0	0.0	0.0	0.0	0.0	0.0	0.0	0.0	0.0
0.21017525013427932	0.10336801695458653	0.07104521361863006	0.05825432712525659	0.05335365218948166	0.051684008477293264	0.04955219406173102	0.04721219464464902	0.047233013144800995	0.045734081133858795	0.044589063625500164	0.04136635980197443	0.0383018765796037	0.033621877745439704	0.027630313401701287	0.02321262766945218	0.017079497524680333	0.012865833093920582	0.009709748470881165	0.00591661774319131	0.0035224902257141788	0.0022234158162309356	0.0010783983078723077	0.0005038077036777963	0.00025814940188449064	0.00021651240158054053	0.00013740210100303535	9.576510069908524e-05	4.1637000303950104e-05	1.665480012158004e-05	0.0	0.0	0.0	0.0	0.0	0.0	0.0	0.0	0.0	0.0	0.0	0.0	0.0	0.0	0.0	0.0	0.0	0.0	0.0	0.0
0.07558284866765544	0.12861832786174945	0.08484843434932592	0.06366340593597414	0.05338543836552402	0.04348659323078974	0.03861216191444331	0.037108170713416766	0.03628326695218891	0.03666238938790475	0.03640825237055677	0.0391495992134251	0.04078690819404403	0.042611695302214744	0.041999266752212244	0.041216024797107	0.03932041261852784	0.032779509057276654	0.027234322662356057	0.02043094972253237	0.015389871181695469	0.010282133751062376	0.006249270918392854	0.00418284533471095	0.002049760861232856	0.0008207375806155949	0.0003832886163280951	0.00023747229489892846	0.00011248687653107138	4.582798673488093e-05	3.7495625510357126e-05	2.0830903061309514e-05	0.0	0.0	0.0	0.0	0.0	0.0	0.0	0.0	0.0	0.0	0.0	0.0	0.0	0.0	0.0	0.0	0.0	0.0
0.11758407492584075	0.06111055561110556	0.05731510182315102	0.054907009299070095	0.05424457554244576	0.055152818051528184	0.05701096557010966	0.05907742559077426	0.06201463187014632	0.06405609439056094	0.06770156317701563	0.06558510815585109	0.059939839349398394	0.05089491050894911	0.04000849915008499	0.02929290404292904	0.019068926440689263	0.010744758857447589	0.007057627570576276	0.0032538412825384127	0.0020122987701229876	0.0012373762623737626	0.0003666300036663	0.00024164250241642503	0.00012082125120821252	0.0	0.0	0.0	0.0	0.0	0.0	0.0	0.0	0.0	0.0	0.0	0.0	0.0	0.0	0.0	0.0	0.0	0.0	0.0	0.0	0.0	0.0	0.0	0.0	0.0
0.9471554877794722	0.052640350657900216	0.000204161562627601	0.0	0.0	0.0	0.0	0.0	0.0	0.0	0.0	0.0	0.0	0.0	0.0	0.0	0.0	0.0	0.0	0.0	0.0	0.0	0.0	0.0	0.0	0.0	0.0	0.0	0.0	0.0	0.0	0.0	0.0	0.0	0.0	0.0	0.0	0.0	0.0	0.0	0.0	0.0	0.0	0.0	0.0	0.0	0.0	0.0	0.0	0.0
0.9653671366504086	0.030350573468946117	0.003608110132671916	0.0006284021107652357	4.577763720806352e-05	0.0	0.0	0.0	0.0	0.0	0.0	0.0	0.0	0.0	0.0	0.0	0.0	0.0	0.0	0.0	0.0	0.0	0.0	0.0	0.0	0.0	0.0	0.0	0.0	0.0	0.0	0.0	0.0	0.0	0.0	0.0	0.0	0.0	0.0	0.0	0.0	0.0	0.0	0.0	0.0	0.0	0.0	0.0	0.0	0.0
0.9986171737029755	0.0013828262970244243	0.0	0.0	0.0	0.0	0.0	0.0	0.0	0.0	0.0	0.0	0.0	0.0	0.0	0.0	0.0	0.0	0.0	0.0	0.0	0.0	0.0	0.0	0.0	0.0	0.0	0.0	0.0	0.0	0.0	0.0	0.0	0.0	0.0	0.0	0.0	0.0	0.0	0.0	0.0	0.0	0.0	0.0	0.0	0.0	0.0	0.0	0.0	0.0
0.811535834471729	0.13974361110185587	0.03168210442141738	0.008962782794122546	0.004069070069636491	0.0030653383533802018	0.0009412587878585946	0.0	0.0	0.0	0.0	0.0	0.0	0.0	0.0	0.0	0.0	0.0	0.0	0.0	0.0	0.0	0.0	0.0	0.0	0.0	0.0	0.0	0.0	0.0	0.0	0.0	0.0	0.0	0.0	0.0	0.0	0.0	0.0	0.0	0.0	0.0	0.0	0.0	0.0	0.0	0.0	0.0	0.0	0.0
0.9928150147448394	0.006964229186451409	0.00022075606870928507	0.0	0.0	0.0	0.0	0.0	0.0	0.0	0.0	0.0	0.0	0.0	0.0	0.0	0.0	0.0	0.0	0.0	0.0	0.0	0.0	0.0	0.0	0.0	0.0	0.0	0.0	0.0	0.0	0.0	0.0	0.0	0.0	0.0	0.0	0.0	0.0	0.0	0.0	0.0	0.0	0.0	0.0	0.0	0.0	0.0	0.0	0.0
1.0	0.0	0.0	0.0	0.0	0.0	0.0	0.0	0.0	0.0	0.0	0.0	0.0	0.0	0.0	0.0	0.0	0.0	0.0	0.0	0.0	0.0	0.0	0.0	0.0	0.0	0.0	0.0	0.0	0.0	0.0	0.0	0.0	0.0	0.0	0.0	0.0	0.0	0.0	0.0	0.0	0.0	0.0	0.0	0.0	0.0	0.0	0.0	0.0	0.0
0.4607739691463318	0.08887424565325282	0.06013087160152975	0.050997385070294485	0.04829904452887475	0.045141944389995706	0.04062941816771417	0.03760994590807292	0.03606684544389162	0.03255941979422547	0.02515253756615522	0.020452336963094876	0.016723872598289245	0.012490772676278376	0.009075098946104088	0.005797053095167593	0.0038285573678876624	0.0021144646901078918	0.0017015810523945166	0.0006839688543938743	0.0003294728018116834	0.00028359684206575274	0.0001376278792377918	2.9193792565592196e-05	3.75348761557614e-05	7.924029410660739e-05	0.0	0.0	0.0	0.0	0.0	0.0	0.0	0.0	0.0	0.0	0.0	0.0	0.0	0.0	0.0	0.0	0.0	0.0	0.0	0.0	0.0	0.0	0.0	0.0
0.6278137462664153	0.22644712910277162	0.10564584758631047	0.028116604648834455	0.006136428106592802	0.0025405062657478015	0.0014517178661416009	0.0008259774065978074	0.0004213319094261543	0.00029618381751739557	0.00013349129803600927	8.34320612725058e-05	8.760366433613109e-05	0.0	0.0	0.0	0.0	0.0	0.0	0.0	0.0	0.0	0.0	0.0	0.0	0.0	0.0	0.0	0.0	0.0	0.0	0.0	0.0	0.0	0.0	0.0	0.0	0.0	0.0	0.0	0.0	0.0	0.0	0.0	0.0	0.0	0.0	0.0	0.0	0.0
0.456096241102277	0.12307372101735836	0.11744994380385464	0.09528784914456978	0.07509886358906048	0.054069017191857804	0.03570744702992965	0.019597885359863464	0.011418224201806602	0.007043250218540565	0.0031178453981600966	0.0015984681347042417	0.00017483245223327644	7.07655163801357e-05	9.574158098488949e-05	9.990425841901511e-05	0.0	0.0	0.0	0.0	0.0	0.0	0.0	0.0	0.0	0.0	0.0	0.0	0.0	0.0	0.0	0.0	0.0	0.0	0.0	0.0	0.0	0.0	0.0	0.0	0.0	0.0	0.0	0.0	0.0	0.0	0.0	0.0	0.0	0.0
0.9424723532789137	0.0575276467210864	0.0	0.0	0.0	0.0	0.0	0.0	0.0	0.0	0.0	0.0	0.0	0.0	0.0	0.0	0.0	0.0	0.0	0.0	0.0	0.0	0.0	0.0	0.0	0.0	0.0	0.0	0.0	0.0	0.0	0.0	0.0	0.0	0.0	0.0	0.0	0.0	0.0	0.0	0.0	0.0	0.0	0.0	0.0	0.0	0.0	0.0	0.0	0.0
0.5952518698259823	0.2833020481722113	0.08356675809425504	0.02124338745458102	0.008482371401339365	0.004769773123618701	0.0025721813179723886	0.0008116106100398313	0.0	0.0	0.0	0.0	0.0	0.0	0.0	0.0	0.0	0.0	0.0	0.0	0.0	0.0	0.0	0.0	0.0	0.0	0.0	0.0	0.0	0.0	0.0	0.0	0.0	0.0	0.0	0.0	0.0	0.0	0.0	0.0	0.0	0.0	0.0	0.0	0.0	0.0	0.0	0.0	0.0	0.0
0.9954709843005233	0.004529015699476684	0.0	0.0	0.0	0.0	0.0	0.0	0.0	0.0	0.0	0.0	0.0	0.0	0.0	0.0	0.0	0.0	0.0	0.0	0.0	0.0	0.0	0.0	0.0	0.0	0.0	0.0	0.0	0.0	0.0	0.0	0.0	0.0	0.0	0.0	0.0	0.0	0.0	0.0	0.0	0.0	0.0	0.0	0.0	0.0	0.0	0.0	0.0	0.0
1.0	0.0	0.0	0.0	0.0	0.0	0.0	0.0	0.0	0.0	0.0	0.0	0.0	0.0	0.0	0.0	0.0	0.0	0.0	0.0	0.0	0.0	0.0	0.0	0.0	0.0	0.0	0.0	0.0	0.0	0.0	0.0	0.0	0.0	0.0	0.0	0.0	0.0	0.0	0.0	0.0	0.0	0.0	0.0	0.0	0.0	0.0	0.0	0.0	0.0
0.8286215474102191	0.13323694484606313	0.03354152691030454	0.004591647534801938	8.333298611255787e-06	0.0	0.0	0.0	0.0	0.0	0.0	0.0	0.0	0.0	0.0	0.0	0.0	0.0	0.0	0.0	0.0	0.0	0.0	0.0	0.0	0.0	0.0	0.0	0.0	0.0	0.0	0.0	0.0	0.0	0.0	0.0	0.0	0.0	0.0	0.0	0.0	0.0	0.0	0.0	0.0	0.0	0.0	0.0	0.0	0.0
0.45328640453182273	0.2544151949350217	0.1427649116961013	0.07162195934688437	0.03625874708430523	0.01432855714761746	0.008226424525158281	0.007205931356214595	0.003290569810063312	0.0020826391202932357	0.0010621459513495502	0.0023533822059313564	0.0008330556481172943	0.0006247917360879707	0.0004998333888703765	0.0005623125624791736	0.0005831389536821059	0.0	0.0	0.0	0.0	0.0	0.0	0.0	0.0	0.0	0.0	0.0	0.0	0.0	0.0	0.0	0.0	0.0	0.0	0.0	0.0	0.0	0.0	0.0	0.0	0.0	0.0	0.0	0.0	0.0	0.0	0.0	0.0	0.0
0.36867476907308416	0.12969405568911424	0.078617230043623	0.0618929965709905	0.05642241397269292	0.052497593860281404	0.05038102420305736	0.04832695168138127	0.04141893496548075	0.035994183599918336	0.02894450671010912	0.019507439242368058	0.013516047181170863	0.007645482915366379	0.0037248292786580617	0.0013166063222102321	0.0006708025882147068	0.00034581748336534574	0.0002583214935982101	0.00014582664961189278	4.166475703196937e-06	0.0	0.0	0.0	0.0	0.0	0.0	0.0	0.0	0.0	0.0	0.0	0.0	0.0	0.0	0.0	0.0	0.0	0.0	0.0	0.0	0.0	0.0	0.0	0.0	0.0	0.0	0.0	0.0	0.0
0.44513083513025237	0.21609234637383132	0.09638007542897105	0.0705210926377661	0.04434157834705652	0.03095418480930457	0.020530666955283775	0.01918609975606304	0.014307360568797715	0.01024451974390782	0.007351410754872495	0.007093320456570063	0.0067769517038122435	0.004391697817888156	0.0017233771531807549	0.0014819378418655766	0.0008908278038180713	0.001407008400422935	0.0006035982782879455	0.0003829727007068344	0.00020813733734067086	0.0	0.0	0.0	0.0	0.0	0.0	0.0	0.0	0.0	0.0	0.0	0.0	0.0	0.0	0.0	0.0	0.0	0.0	0.0	0.0	0.0	0.0	0.0	0.0	0.0	0.0	0.0	0.0	0.0
0.5949635012166261	0.21867187760407986	0.10854221525949136	0.04213192893570214	0.018995200159994667	0.008274724175860804	0.004083197226759108	0.001762441251958268	0.0012916236125462485	0.00048331722275924137	0.0004958168061064631	0.00030415652811572946	0.0	0.0	0.0	0.0	0.0	0.0	0.0	0.0	0.0	0.0	0.0	0.0	0.0	0.0	0.0	0.0	0.0	0.0	0.0	0.0	0.0	0.0	0.0	0.0	0.0	0.0	0.0	0.0	0.0	0.0	0.0	0.0	0.0	0.0	0.0	0.0	0.0	0.0
0.3802133891039074	0.12467139661127104	0.11768896517533152	0.10813186630060284	0.09075911028158863	0.06880361286667139	0.04507751082151889	0.025680016331223885	0.0157063046023222	0.011898463115180957	0.005936733171965288	0.002841299665459878	0.0015248030462731896	0.0006415837954264241	0.000312459640629752	0.00011248547062671072	0.0	0.0	0.0	0.0	0.0	0.0	0.0	0.0	0.0	0.0	0.0	0.0	0.0	0.0	0.0	0.0	0.0	0.0	0.0	0.0	0.0	0.0	0.0	0.0	0.0	0.0	0.0	0.0	0.0	0.0	0.0	0.0	0.0	0.0
0.9668595037880208	0.0330821869312242	5.8309280755021885e-05	0.0	0.0	0.0	0.0	0.0	0.0	0.0	0.0	0.0	0.0	0.0	0.0	0.0	0.0	0.0	0.0	0.0	0.0	0.0	0.0	0.0	0.0	0.0	0.0	0.0	0.0	0.0	0.0	0.0	0.0	0.0	0.0	0.0	0.0	0.0	0.0	0.0	0.0	0.0	0.0	0.0	0.0	0.0	0.0	0.0	0.0	0.0
0.9225025982124299	0.06163791311577634	0.013963832882976512	0.0017750987320723343	0.00012055705674495947	0.0	0.0	0.0	0.0	0.0	0.0	0.0	0.0	0.0	0.0	0.0	0.0	0.0	0.0	0.0	0.0	0.0	0.0	0.0	0.0	0.0	0.0	0.0	0.0	0.0	0.0	0.0	0.0	0.0	0.0	0.0	0.0	0.0	0.0	0.0	0.0	0.0	0.0	0.0	0.0	0.0	0.0	0.0	0.0	0.0
0.025808898298021302	0.10629865475337145	0.12555218456717065	0.12296004267449032	0.12135141442597809	0.1192468619246862	0.10657370517928287	0.08819116838086982	0.06385754054910067	0.046000100018336695	0.029201186884262115	0.01994115587857774	0.011823000883495308	0.005413492473620164	0.0030672289919818634	0.0021670639617263165	0.0011960526096451015	0.0008418210005167614	0.00041257563886712564	9.585090599943323e-05	0.0	0.0	0.0	0.0	0.0	0.0	0.0	0.0	0.0	0.0	0.0	0.0	0.0	0.0	0.0	0.0	0.0	0.0	0.0	0.0	0.0	0.0	0.0	0.0	0.0	0.0	0.0	0.0	0.0	0.0
0.029785975769741745	0.03789049322610604	0.04085576374457026	0.04641981067247504	0.047956587106903835	0.04815649298455311	0.0489561164951502	0.05138830467321636	0.05342484580176833	0.05175896348802439	0.05392461049589152	0.054520163423054976	0.05861406920908072	0.05773531628858079	0.054924139884137885	0.05214211642018549	0.04749014005905553	0.043038069575574836	0.03597889327108486	0.029003011082282093	0.020915152449055237	0.014776376122908797	0.008491835094309763	0.005634846926238896	0.002936117577973704	0.0017241881947249837	0.0009079058609904504	0.00042063528422034625	0.00022489411235543266	4.1647057843598636e-06	0.0	0.0	0.0	0.0	0.0	0.0	0.0	0.0	0.0	0.0	0.0	0.0	0.0	0.0	0.0	0.0	0.0	0.0	0.0	0.0
0.6668164625697487	0.18541820103442394	0.08277888044206436	0.03673744523087293	0.01530414809821618	0.0079766318391192	0.0032663828866502723	0.0005492516446341859	0.0002663038277014235	9.986393538803381e-05	0.000257981833085754	0.00017476188692905917	5.825396230968638e-05	4.577097038618216e-05	7.905894884886009e-05	7.073695423319061e-05	9.986393538803381e-05	0.0	0.0	0.0	0.0	0.0	0.0	0.0	0.0	0.0	0.0	0.0	0.0	0.0	0.0	0.0	0.0	0.0	0.0	0.0	0.0	0.0	0.0	0.0	0.0	0.0	0.0	0.0	0.0	0.0	0.0	0.0	0.0	0.0
0.9962313022620515	0.003768697737948496	0.0	0.0	0.0	0.0	0.0	0.0	0.0	0.0	0.0	0.0	0.0	0.0	0.0	0.0	0.0	0.0	0.0	0.0	0.0	0.0	0.0	0.0	0.0	0.0	0.0	0.0	0.0	0.0	0.0	0.0	0.0	0.0	0.0	0.0	0.0	0.0	0.0	0.0	0.0	0.0	0.0	0.0	0.0	0.0	0.0	0.0	0.0	0.0
0.9393707086194254	0.060512632491167256	0.00011665888940737284	0.0	0.0	0.0	0.0	0.0	0.0	0.0	0.0	0.0	0.0	0.0	0.0	0.0	0.0	0.0	0.0	0.0	0.0	0.0	0.0	0.0	0.0	0.0	0.0	0.0	0.0	0.0	0.0	0.0	0.0	0.0	0.0	0.0	0.0	0.0	0.0	0.0	0.0	0.0	0.0	0.0	0.0	0.0	0.0	0.0	0.0	0.0
0.08320131725024012	0.15854819730479291	0.21075172244606052	0.27800300206651946	0.25587835393615826	0.013617406996228706	0.0	0.0	0.0	0.0	0.0	0.0	0.0	0.0	0.0	0.0	0.0	0.0	0.0	0.0	0.0	0.0	0.0	0.0	0.0	0.0	0.0	0.0	0.0	0.0	0.0	0.0	0.0	0.0	0.0	0.0	0.0	0.0	0.0	0.0	0.0	0.0	0.0	0.0	0.0	0.0	0.0	0.0	0.0	0.0
4.5826077537723195e-05	0.005182512768811605	0.06531049250535331	0.12485523125505128	0.11581082995192428	0.10345861905198343	0.09229372016097451	0.0874236579208292	0.07992901123988702	0.07601296461393613	0.059840525250168725	0.04990043243153167	0.03946875078112632	0.031578333430540166	0.02501687232854798	0.015909980919687716	0.010456677692698656	0.006478140961014506	0.005149184712420533	0.002828718786192186	0.001874703171997767	0.0006748931419191961	0.0003082845216174106	0.00019163632424866063	0.0	0.0	0.0	0.0	0.0	0.0	0.0	0.0	0.0	0.0	0.0	0.0	0.0	0.0	0.0	0.0	0.0	0.0	0.0	0.0	0.0	0.0	0.0	0.0	0.0	0.0
0.9996960511633329	0.00030394883666705526	0.0	0.0	0.0	0.0	0.0	0.0	0.0	0.0	0.0	0.0	0.0	0.0	0.0	0.0	0.0	0.0	0.0	0.0	0.0	0.0	0.0	0.0	0.0	0.0	0.0	0.0	0.0	0.0	0.0	0.0	0.0	0.0	0.0	0.0	0.0	0.0	0.0	0.0	0.0	0.0	0.0	0.0	0.0	0.0	0.0	0.0	0.0	0.0
0.7127952567259576	0.12871922434302904	0.0825698012108182	0.04188280979821086	0.01965392099265426	0.008233230417953109	0.0038457852610175704	0.0012999837502031225	0.0005916592709257801	0.00034582901047070246	6.24992187597655e-05	0.0	0.0	0.0	0.0	0.0	0.0	0.0	0.0	0.0	0.0	0.0	0.0	0.0	0.0	0.0	0.0	0.0	0.0	0.0	0.0	0.0	0.0	0.0	0.0	0.0	0.0	0.0	0.0	0.0	0.0	0.0	0.0	0.0	0.0	0.0	0.0	0.0	0.0	0.0
0.3708428815466022	0.07437606766384734	0.025778092579475855	0.022311570351235366	0.02119911670347069	0.021386608891296194	0.022999041706595558	0.02557810091246198	0.0272071997000125	0.030682054914378566	0.034015249364609805	0.037060955793508606	0.04300654139410858	0.04583142369067956	0.04681054956043498	0.0401066622224074	0.03439440023332361	0.02865713928586309	0.02049914586892213	0.013474438565059789	0.006370567893004458	0.0037873421940752467	0.0022540727469688763	0.0008791300362484897	0.0003249864588975459	5.8330902879046706e-05	9.999583350693721e-05	8.332986125578101e-06	0.0	0.0	0.0	0.0	0.0	0.0	0.0	0.0	0.0	0.0	0.0	0.0	0.0	0.0	0.0	0.0	0.0	0.0	0.0	0.0	0.0	0.0
0.302486003732338	0.14908524393495068	0.1457361370301253	0.1461193681684884	0.12784507464676087	0.0800744801386297	0.033366102372700615	0.010538856304985337	0.003499066915489203	0.0008747667288723008	0.0001999466808850973	0.00017495334577446013	0.0	0.0	0.0	0.0	0.0	0.0	0.0	0.0	0.0	0.0	0.0	0.0	0.0	0.0	0.0	0.0	0.0	0.0	0.0	0.0	0.0	0.0	0.0	0.0	0.0	0.0	0.0	0.0	0.0	0.0	0.0	0.0	0.0	0.0	0.0	0.0	0.0	0.0
0.7829505164174503	0.10331682075169049	0.0507793133043634	0.02702702702702703	0.014594677921331229	0.007953537011653244	0.004741291314437607	0.002620625867118853	0.001816522858607027	0.00146238422791529	0.000937425787125186	0.0004832950724734292	0.00034163962019673444	0.00030414258871172697	0.00013332277861335978	0.0001208237681183573	0.00014165545227669477	9.165941029668485e-05	7.082772613834739e-05	6.249505247501239e-05	4.9996041980009916e-05	0.0	0.0	0.0	0.0	0.0	0.0	0.0	0.0	0.0	0.0	0.0	0.0	0.0	0.0	0.0	0.0	0.0	0.0	0.0	0.0	0.0	0.0	0.0	0.0	0.0	0.0	0.0	0.0	0.0
0.9079295502935404	0.04628314048691464	0.02351656868096383	0.011341619409919125	0.005270811371619285	0.0031791534201940823	0.0013749942708572048	0.0006124974479273003	0.0002458323090320457	0.00016249932291948784	4.9999791667534716e-05	3.3333194445023147e-05	0.0	0.0	0.0	0.0	0.0	0.0	0.0	0.0	0.0	0.0	0.0	0.0	0.0	0.0	0.0	0.0	0.0	0.0	0.0	0.0	0.0	0.0	0.0	0.0	0.0	0.0	0.0	0.0	0.0	0.0	0.0	0.0	0.0	0.0	0.0	0.0	0.0	0.0
0.9990171826457777	0.0009828173542223667	0.0	0.0	0.0	0.0	0.0	0.0	0.0	0.0	0.0	0.0	0.0	0.0	0.0	0.0	0.0	0.0	0.0	0.0	0.0	0.0	0.0	0.0	0.0	0.0	0.0	0.0	0.0	0.0	0.0	0.0	0.0	0.0	0.0	0.0	0.0	0.0	0.0	0.0	0.0	0.0	0.0	0.0	0.0	0.0	0.0	0.0	0.0	0.0
0.488368702751109	0.3652164858279359	0.11079409375846054	0.025449320032488492	0.006830914051273508	0.002953120769727388	0.000387362809005144	0.0	0.0	0.0	0.0	0.0	0.0	0.0	0.0	0.0	0.0	0.0	0.0	0.0	0.0	0.0	0.0	0.0	0.0	0.0	0.0	0.0	0.0	0.0	0.0	0.0	0.0	0.0	0.0	0.0	0.0	0.0	0.0	0.0	0.0	0.0	0.0	0.0	0.0	0.0	0.0	0.0	0.0	0.0
0.24483979834173575	0.05151452022832382	0.032577809257947586	0.02562393233615266	0.02093246114745219	0.019003374859380858	0.01721178284238157	0.016740969126286406	0.016611807841339945	0.017061789092121162	0.01790342069080455	0.01979500854131078	0.022924044831465356	0.027836340152493647	0.033056955960168326	0.04113578600891629	0.050177075955168536	0.052414482729886254	0.05689346277238448	0.056135161034956874	0.04903545685596433	0.03821924086496396	0.028057164284821464	0.019070038748385483	0.011695346027248865	0.006533061122453231	0.0036831798675055205	0.001733261114120245	0.0007624682304903963	0.0004833131952835299	0.00014582725719761676	0.00011666180575809341	6.666388900462481e-05	8.332986125578101e-06	0.0	0.0	0.0	0.0	0.0	0.0	0.0	0.0	0.0	0.0	0.0	0.0	0.0	0.0	0.0	0.0
0.7020425326405543	0.1384642286171063	0.06012689848121503	0.030567212896349588	0.019301225686117772	0.013114508393285372	0.008947009059419132	0.00629080069277911	0.005012656541433519	0.0027935984545696775	0.002764455102584599	0.0019192978950173195	0.0013947175592859047	0.001823541167066347	0.0016528443911537436	0.0012698174793498536	0.000928423927524647	0.0008076871835864641	0.0003164135358379963	6.661337596589395e-05	0.0003289035438316014	6.245003996802558e-05	4.163335997868372e-06	0.0	0.0	0.0	0.0	0.0	0.0	0.0	0.0	0.0	0.0	0.0	0.0	0.0	0.0	0.0	0.0	0.0	0.0	0.0	0.0	0.0	0.0	0.0	0.0	0.0	0.0	0.0
0.6063152013475988	0.11659314359098376	0.10519359223462896	0.08855708531734449	0.051431406722983394	0.022578116530600333	0.007138270637190723	0.0015427337241592102	0.00037525955452521326	0.0002751903399851564	0.0	0.0	0.0	0.0	0.0	0.0	0.0	0.0	0.0	0.0	0.0	0.0	0.0	0.0	0.0	0.0	0.0	0.0	0.0	0.0	0.0	0.0	0.0	0.0	0.0	0.0	0.0	0.0	0.0	0.0	0.0	0.0	0.0	0.0	0.0	0.0	0.0	0.0	0.0	0.0
0.33952727318147563	0.06738667921276037	0.06322315253912675	0.06592944487698861	0.06936435438273636	0.07307822017561756	0.06806117053388902	0.06536736877604807	0.054704576964872326	0.04452891777451172	0.03203833775361082	0.02372377498636445	0.014801337324767572	0.008426977987434477	0.004446646487440722	0.0027812358179872677	0.001265712108784625	0.0009076488148521323	0.00037055387395339346	6.661642677813815e-05	0.0	0.0	0.0	0.0	0.0	0.0	0.0	0.0	0.0	0.0	0.0	0.0	0.0	0.0	0.0	0.0	0.0	0.0	0.0	0.0	0.0	0.0	0.0	0.0	0.0	0.0	0.0	0.0	0.0	0.0
0.21344336184021429	0.1571571988552814	0.13669556234092453	0.0993797358149455	0.06445498814874677	0.04580124052837011	0.03797399805881054	0.034491520834461525	0.03492058202358587	0.03401663757659575	0.032167092256486944	0.027376603251700625	0.023814978817707312	0.018312164926122327	0.01394240582523463	0.010255812112855589	0.007273212002049496	0.003690759354991898	0.002374416289328873	0.0014663061997259007	0.0003332514090286138	0.00014163184883716085	0.00015412877667573388	0.00014163184883716085	0.00020828213064288362	1.2496927838573017e-05	0.0	0.0	0.0	0.0	0.0	0.0	0.0	0.0	0.0	0.0	0.0	0.0	0.0	0.0	0.0	0.0	0.0	0.0	0.0	0.0	0.0	0.0	0.0	0.0
0.6883188841720235	0.1664826672554648	0.07880451763686432	0.02905385419747789	0.014885205197532047	0.007261380537167187	0.006569820486008407	0.005311681115827977	0.0013247957606535659	0.0004499306356936639	0.0004041043672433833	0.00040827039164795427	0.0005874094410445056	0.00013747880535084175	0.0	0.0	0.0	0.0	0.0	0.0	0.0	0.0	0.0	0.0	0.0	0.0	0.0	0.0	0.0	0.0	0.0	0.0	0.0	0.0	0.0	0.0	0.0	0.0	0.0	0.0	0.0	0.0	0.0	0.0	0.0	0.0	0.0	0.0	0.0	0.0
0.18694833960630183	0.1793458348599407	0.10643506644905572	0.07930586550311428	0.06781051194084535	0.06430486626919361	0.06530410018985444	0.062181494187789364	0.05949188955134397	0.05194350997568531	0.035027312393831396	0.021579289211604437	0.011932518402558039	0.005350064950204843	0.0019984678413216533	0.0008118775605369217	0.00014155813876028377	5.8288645371881555e-05	2.9144322685940777e-05	0.0	0.0	0.0	0.0	0.0	0.0	0.0	0.0	0.0	0.0	0.0	0.0	0.0	0.0	0.0	0.0	0.0	0.0	0.0	0.0	0.0	0.0	0.0	0.0	0.0	0.0	0.0	0.0	0.0	0.0	0.0
0.370790774368434	0.08107612936537348	0.07268578471583173	0.07343945835432654	0.07333119584271955	0.0732604088158996	0.07635005433945294	0.07304388379268562	0.056188243524028035	0.030226060452120906	0.0140866183371711	0.0044221072048701475	0.0010826251160699044	1.6655771016460067e-05	0.0	0.0	0.0	0.0	0.0	0.0	0.0	0.0	0.0	0.0	0.0	0.0	0.0	0.0	0.0	0.0	0.0	0.0	0.0	0.0	0.0	0.0	0.0	0.0	0.0	0.0	0.0	0.0	0.0	0.0	0.0	0.0	0.0	0.0	0.0	0.0
0.22100671951742784	0.14156810957854088	0.13475277758105705	0.12838735747582766	0.11402766958137364	0.09353584922952589	0.07244831220552642	0.04882793786216866	0.027936195828316954	0.012901640095481302	0.003728436514515907	0.0005665557161722496	0.00031243881406557884	0.0	0.0	0.0	0.0	0.0	0.0	0.0	0.0	0.0	0.0	0.0	0.0	0.0	0.0	0.0	0.0	0.0	0.0	0.0	0.0	0.0	0.0	0.0	0.0	0.0	0.0	0.0	0.0	0.0	0.0	0.0	0.0	0.0	0.0	0.0	0.0	0.0
0.6354594621621846	0.28034400286669053	0.06964224701872515	0.010650088750739589	0.0029208576738139484	0.0007750064583871533	0.00020833506945891215	0.0	0.0	0.0	0.0	0.0	0.0	0.0	0.0	0.0	0.0	0.0	0.0	0.0	0.0	0.0	0.0	0.0	0.0	0.0	0.0	0.0	0.0	0.0	0.0	0.0	0.0	0.0	0.0	0.0	0.0	0.0	0.0	0.0	0.0	0.0	0.0	0.0	0.0	0.0	0.0	0.0	0.0	0.0
0.5881806904934356	0.14235703522398993	0.08107511842620112	0.05265699276538708	0.03966965541929952	0.028276596984606675	0.020251088522024358	0.01609264300640209	0.010048536010722878	0.0071680111890906366	0.0045663811117493775	0.0029471265516121782	0.0019522632100368808	0.0016692058576221517	0.0013237093833512327	0.0009449120440903452	0.000586927745448188	0.00017066693307358658	5.82765137324442e-05	4.162608123746015e-06	0.0	0.0	0.0	0.0	0.0	0.0	0.0	0.0	0.0	0.0	0.0	0.0	0.0	0.0	0.0	0.0	0.0	0.0	0.0	0.0	0.0	0.0	0.0	0.0	0.0	0.0	0.0	0.0	0.0	0.0
0.9679245754661956	0.0306964187511457	0.0013790057826586898	0.0	0.0	0.0	0.0	0.0	0.0	0.0	0.0	0.0	0.0	0.0	0.0	0.0	0.0	0.0	0.0	0.0	0.0	0.0	0.0	0.0	0.0	0.0	0.0	0.0	0.0	0.0	0.0	0.0	0.0	0.0	0.0	0.0	0.0	0.0	0.0	0.0	0.0	0.0	0.0	0.0	0.0	0.0	0.0	0.0	0.0	0.0
0.4739824424713867	0.1788334701326189	0.12820662386307294	0.07538821137364538	0.045502081154613745	0.03103607751311398	0.02157401119115374	0.014482669544312552	0.009441233943444259	0.0037081633758452737	0.003029027836224173	0.003841490598347576	0.003987317247959469	0.0026332126444204643	0.0015332630587764728	0.0010082871201736586	0.000662469636808313	0.00112911491556637	2.0832378515984682e-05	0.0	0.0	0.0	0.0	0.0	0.0	0.0	0.0	0.0	0.0	0.0	0.0	0.0	0.0	0.0	0.0	0.0	0.0	0.0	0.0	0.0	0.0	0.0	0.0	0.0	0.0	0.0	0.0	0.0	0.0	0.0
0.9877985765005918	0.012072241761538847	0.0001291817378694181	0.0	0.0	0.0	0.0	0.0	0.0	0.0	0.0	0.0	0.0	0.0	0.0	0.0	0.0	0.0	0.0	0.0	0.0	0.0	0.0	0.0	0.0	0.0	0.0	0.0	0.0	0.0	0.0	0.0	0.0	0.0	0.0	0.0	0.0	0.0	0.0	0.0	0.0	0.0	0.0	0.0	0.0	0.0	0.0	0.0	0.0	0.0
0.019529932151291375	0.19409978633279604	0.17555697167347653	0.1594507128487711	0.1378382543431087	0.11944121652859517	0.08107275097566359	0.05472046248745278	0.030438205195486748	0.014915053750005207	0.007113910026531386	0.004040101127479768	0.0008913212796707943	0.00034986442753433044	0.0005331267467189797	8.330105417484058e-06	0.0	0.0	0.0	0.0	0.0	0.0	0.0	0.0	0.0	0.0	0.0	0.0	0.0	0.0	0.0	0.0	0.0	0.0	0.0	0.0	0.0	0.0	0.0	0.0	0.0	0.0	0.0	0.0	0.0	0.0	0.0	0.0	0.0	0.0
0.5416979119798697	0.16194654135213052	0.11176240230632072	0.07782999216784149	0.05094235864620307	0.024142212001533103	0.009961005849122632	0.0062573947241247145	0.004370177806662334	0.0033245013248012797	0.0025704477661684082	0.002303821093502641	0.002128847339565732	0.000762385642153677	0.0	0.0	0.0	0.0	0.0	0.0	0.0	0.0	0.0	0.0	0.0	0.0	0.0	0.0	0.0	0.0	0.0	0.0	0.0	0.0	0.0	0.0	0.0	0.0	0.0	0.0	0.0	0.0	0.0	0.0	0.0	0.0	0.0	0.0	0.0	0.0
0.24839373661447178	0.19225160209668413	0.1594721622680189	0.1543762864690539	0.14473870615588463	0.08315902632521938	0.016400136667805564	0.0012083434028616906	0.0	0.0	0.0	0.0	0.0	0.0	0.0	0.0	0.0	0.0	0.0	0.0	0.0	0.0	0.0	0.0	0.0	0.0	0.0	0.0	0.0	0.0	0.0	0.0	0.0	0.0	0.0	0.0	0.0	0.0	0.0	0.0	0.0	0.0	0.0	0.0	0.0	0.0	0.0	0.0	0.0	0.0
0.8754372813593203	0.08318340829585208	0.029493586540063302	0.008674829252040646	0.0016824920872896886	0.001482592037314676	4.58104281192737e-05	0.0	0.0	0.0	0.0	0.0	0.0	0.0	0.0	0.0	0.0	0.0	0.0	0.0	0.0	0.0	0.0	0.0	0.0	0.0	0.0	0.0	0.0	0.0	0.0	0.0	0.0	0.0	0.0	0.0	0.0	0.0	0.0	0.0	0.0	0.0	0.0	0.0	0.0	0.0	0.0	0.0	0.0	0.0
0.5270577648911441	0.3527715983036302	0.1194249339698886	0.0007457028353371494	0.0	0.0	0.0	0.0	0.0	0.0	0.0	0.0	0.0	0.0	0.0	0.0	0.0	0.0	0.0	0.0	0.0	0.0	0.0	0.0	0.0	0.0	0.0	0.0	0.0	0.0	0.0	0.0	0.0	0.0	0.0	0.0	0.0	0.0	0.0	0.0	0.0	0.0	0.0	0.0	0.0	0.0	0.0	0.0	0.0	0.0
0.059804497311525665	0.16581076972415545	0.15383654242624917	0.15094190313162487	0.14633546995197813	0.11661439656141842	0.0798004156618728	0.05293649702830915	0.030154228047597032	0.016572330580302292	0.011353649952727833	0.00630989716741844	0.003331958900286965	0.002236577411817625	0.0011287010774722094	0.0008912990058267631	0.0011703505637257964	0.0007205361121870562	4.9979383504304475e-05	0.0	0.0	0.0	0.0	0.0	0.0	0.0	0.0	0.0	0.0	0.0	0.0	0.0	0.0	0.0	0.0	0.0	0.0	0.0	0.0	0.0	0.0	0.0	0.0	0.0	0.0	0.0	0.0	0.0	0.0	0.0
0.0002123425126364613	4.99629441497556e-05	8.74351522620723e-05	0.0070031393383240765	0.040653182223184474	0.06512253412052728	0.07522753957481534	0.0794410811981114	0.08399603627309746	0.08140629033466845	0.0822556603852143	0.08422086952177135	0.0819683734563532	0.07986992980206346	0.06443554363846814	0.052944066484024346	0.04100292283223276	0.026709357226723515	0.021159306847421497	0.01559676573208204	0.008593626393757962	0.004671535278002148	0.0019652091365570533	0.0009742774109202342	0.00011658020301609639	0.0001998517765990224	0.00011658020301609639	0.0	0.0	0.0	0.0	0.0	0.0	0.0	0.0	0.0	0.0	0.0	0.0	0.0	0.0	0.0	0.0	0.0	0.0	0.0	0.0	0.0	0.0	0.0
0.33039862333906944	0.09605793309194545	0.06200390831704868	0.04999979166753472	0.04445398144174399	0.04157482677155512	0.03984150066041391	0.04030399873333861	0.040041499827084055	0.03988733380277582	0.04159566001808326	0.03933733609443294	0.034145691059620585	0.028762380156749347	0.023262403073320528	0.016616597430844038	0.013045778975920934	0.008220799080003833	0.004949979375085937	0.002924987812550781	0.001366660972245949	0.0008458298090424623	0.0003166653472277199	3.3333194445023147e-05	1.2499947916883679e-05	0.0	0.0	0.0	0.0	0.0	0.0	0.0	0.0	0.0	0.0	0.0	0.0	0.0	0.0	0.0	0.0	0.0	0.0	0.0	0.0	0.0	0.0	0.0	0.0	0.0
0.782303248106415	0.21218965380983873	0.005507098083746158	0.0	0.0	0.0	0.0	0.0	0.0	0.0	0.0	0.0	0.0	0.0	0.0	0.0	0.0	0.0	0.0	0.0	0.0	0.0	0.0	0.0	0.0	0.0	0.0	0.0	0.0	0.0	0.0	0.0	0.0	0.0	0.0	0.0	0.0	0.0	0.0	0.0	0.0	0.0	0.0	0.0	0.0	0.0	0.0	0.0	0.0	0.0
0.524459907085269	0.07601924959896669	0.04929897293806379	0.03823253682214954	0.033882627445261555	0.03172850565613217	0.028932730568113164	0.027153600966646527	0.02582862857023812	0.0246078206704027	0.02400366659027937	0.022116205912376827	0.01936626320284994	0.0162413283056603	0.013670548530238953	0.010970604779067103	0.00933313889293973	0.007166517364221579	0.005083227432761818	0.00427491093935543	0.003299931251432262	0.0019541259557092562	0.0012541405387387762	0.0006916522572446407	0.00017916293410553946	9.999791671006854e-05	0.00014999687506510282	0.0	0.0	0.0	0.0	0.0	0.0	0.0	0.0	0.0	0.0	0.0	0.0	0.0	0.0	0.0	0.0	0.0	0.0	0.0	0.0	0.0	0.0	0.0
0.28019798270773405	0.27296720130878394	0.20817323903206603	0.13077848499102918	0.06473568309445807	0.02851517131998185	0.01004483334235273	0.0038381004316822287	0.0007493037719119318	0.0	0.0	0.0	0.0	0.0	0.0	0.0	0.0	0.0	0.0	0.0	0.0	0.0	0.0	0.0	0.0	0.0	0.0	0.0	0.0	0.0	0.0	0.0	0.0	0.0	0.0	0.0	0.0	0.0	0.0	0.0	0.0	0.0	0.0	0.0	0.0	0.0	0.0	0.0	0.0	0.0
0.5067264200104221	0.3107076602397082	0.17286503387180824	0.009700885878061491	0.0	0.0	0.0	0.0	0.0	0.0	0.0	0.0	0.0	0.0	0.0	0.0	0.0	0.0	0.0	0.0	0.0	0.0	0.0	0.0	0.0	0.0	0.0	0.0	0.0	0.0	0.0	0.0	0.0	0.0	0.0	0.0	0.0	0.0	0.0	0.0	0.0	0.0	0.0	0.0	0.0	0.0	0.0	0.0	0.0	0.0
0.6454074940769394	0.09695914857825727	0.05552478941385642	0.037499531568143306	0.029758955376140372	0.02201421534541124	0.015880880901720913	0.014157051669074753	0.012433222436428592	0.009901608490899931	0.008265219871503937	0.006216611218214296	0.005633673796546512	0.005479611763677169	0.005654492990177505	0.0052047984077480715	0.005000770310164346	0.005217289923926667	0.003984793660971923	0.0030146192377676828	0.002094410879277824	0.0016988462002889705	0.00140321365072888	0.0008161123903348976	0.0004330392275246395	0.0001748812265003352	0.0001165874843335568	5.412990344057994e-05	0.0	0.0	0.0	0.0	0.0	0.0	0.0	0.0	0.0	0.0	0.0	0.0	0.0	0.0	0.0	0.0	0.0	0.0	0.0	0.0	0.0	0.0
0.8215681785067543	0.12470495181399996	0.04875215952375996	0.004754074474949525	0.00022063568053618633	0.0	0.0	0.0	0.0	0.0	0.0	0.0	0.0	0.0	0.0	0.0	0.0	0.0	0.0	0.0	0.0	0.0	0.0	0.0	0.0	0.0	0.0	0.0	0.0	0.0	0.0	0.0	0.0	0.0	0.0	0.0	0.0	0.0	0.0	0.0	0.0	0.0	0.0	0.0	0.0	0.0	0.0	0.0	0.0	0.0
0.8638136186381362	0.12010465620104656	0.012607072626070727	0.0030580275305802755	0.00041662500416625003	0.0	0.0	0.0	0.0	0.0	0.0	0.0	0.0	0.0	0.0	0.0	0.0	0.0	0.0	0.0	0.0	0.0	0.0	0.0	0.0	0.0	0.0	0.0	0.0	0.0	0.0	0.0	0.0	0.0	0.0	0.0	0.0	0.0	0.0	0.0	0.0	0.0	0.0	0.0	0.0	0.0	0.0	0.0	0.0	0.0
0.34976090318976405	0.13378164853811167	0.11190647916918549	0.10405609915742868	0.09388354088409537	0.07596066054923477	0.05702469346830039	0.04054848433050809	0.020457681740674808	0.008300640787789595	0.002730748225013654	0.0010881302087458987	0.00039606271965846886	9.588886896994509e-05	8.33816251912566e-06	0.0	0.0	0.0	0.0	0.0	0.0	0.0	0.0	0.0	0.0	0.0	0.0	0.0	0.0	0.0	0.0	0.0	0.0	0.0	0.0	0.0	0.0	0.0	0.0	0.0	0.0	0.0	0.0	0.0	0.0	0.0	0.0	0.0	0.0	0.0
0.9411762255126613	0.05882377448733866	0.0	0.0	0.0	0.0	0.0	0.0	0.0	0.0	0.0	0.0	0.0	0.0	0.0	0.0	0.0	0.0	0.0	0.0	0.0	0.0	0.0	0.0	0.0	0.0	0.0	0.0	0.0	0.0	0.0	0.0	0.0	0.0	0.0	0.0	0.0	0.0	0.0	0.0	0.0	0.0	0.0	0.0	0.0	0.0	0.0	0.0	0.0	0.0
0.352097534958916	0.21497858297638295	0.1329897164952749	0.09329738828980483	0.06650527508791813	0.04725078751312522	0.03149635827263788	0.02025867097784963	0.014200236670611177	0.010304338405640094	0.006991783196386606	0.003970899514991916	0.0025917098618310304	0.0018166969449490825	0.00044584076401273353	0.00021250354172569542	0.00020417006950115835	0.00033750562509375154	5.0000833347222455e-05	0.0	0.0	0.0	0.0	0.0	0.0	0.0	0.0	0.0	0.0	0.0	0.0	0.0	0.0	0.0	0.0	0.0	0.0	0.0	0.0	0.0	0.0	0.0	0.0	0.0	0.0	0.0	0.0	0.0	0.0	0.0
0.6414483686483919	0.2219121365228656	0.09793941110560361	0.029111493395868826	0.007193525410597434	0.002374238265223241	2.0826651449326673e-05	0.0	0.0	0.0	0.0	0.0	0.0	0.0	0.0	0.0	0.0	0.0	0.0	0.0	0.0	0.0	0.0	0.0	0.0	0.0	0.0	0.0	0.0	0.0	0.0	0.0	0.0	0.0	0.0	0.0	0.0	0.0	0.0	0.0	0.0	0.0	0.0	0.0	0.0	0.0	0.0	0.0	0.0	0.0
0.9571335119437002	0.042866488056299765	0.0	0.0	0.0	0.0	0.0	0.0	0.0	0.0	0.0	0.0	0.0	0.0	0.0	0.0	0.0	0.0	0.0	0.0	0.0	0.0	0.0	0.0	0.0	0.0	0.0	0.0	0.0	0.0	0.0	0.0	0.0	0.0	0.0	0.0	0.0	0.0	0.0	0.0	0.0	0.0	0.0	0.0	0.0	0.0	0.0	0.0	0.0	0.0
0.5213289889250923	0.07565770285247624	0.06045782951808735	0.05478704344130465	0.05754118715677369	0.0569870251081241	0.05515370705244123	0.048507929100590826	0.0334747210439913	0.01965816951525404	0.009804084965958616	0.004470796076699361	0.0014374880209331589	0.0004833293055891201	0.00024999791668402763	0.0	0.0	0.0	0.0	0.0	0.0	0.0	0.0	0.0	0.0	0.0	0.0	0.0	0.0	0.0	0.0	0.0	0.0	0.0	0.0	0.0	0.0	0.0	0.0	0.0	0.0	0.0	0.0	0.0	0.0	0.0	0.0	0.0	0.0	0.0
0.9959792169264551	0.0036999537505781176	0.0002749965625429682	4.5832760423828036e-05	0.0	0.0	0.0	0.0	0.0	0.0	0.0	0.0	0.0	0.0	0.0	0.0	0.0	0.0	0.0	0.0	0.0	0.0	0.0	0.0	0.0	0.0	0.0	0.0	0.0	0.0	0.0	0.0	0.0	0.0	0.0	0.0	0.0	0.0	0.0	0.0	0.0	0.0	0.0	0.0	0.0	0.0	0.0	0.0	0.0	0.0
0.9910279362171615	0.006890378450393439	0.0020816853324451476	0.0	0.0	0.0	0.0	0.0	0.0	0.0	0.0	0.0	0.0	0.0	0.0	0.0	0.0	0.0	0.0	0.0	0.0	0.0	0.0	0.0	0.0	0.0	0.0	0.0	0.0	0.0	0.0	0.0	0.0	0.0	0.0	0.0	0.0	0.0	0.0	0.0	0.0	0.0	0.0	0.0	0.0	0.0	0.0	0.0	0.0	0.0
0.8055472238885556	0.19441944944344464	3.332666799973339e-05	0.0	0.0	0.0	0.0	0.0	0.0	0.0	0.0	0.0	0.0	0.0	0.0	0.0	0.0	0.0	0.0	0.0	0.0	0.0	0.0	0.0	0.0	0.0	0.0	0.0	0.0	0.0	0.0	0.0	0.0	0.0	0.0	0.0	0.0	0.0	0.0	0.0	0.0	0.0	0.0	0.0	0.0	0.0	0.0	0.0	0.0	0.0
0.18005594440576786	0.12449923086863904	0.12875550793935325	0.13253238063873338	0.14316682021502328	0.14024036918305327	0.099603553428575	0.043071356214122836	0.007236921640313322	0.0008003968634447913	3.751860297397459e-05	0.0	0.0	0.0	0.0	0.0	0.0	0.0	0.0	0.0	0.0	0.0	0.0	0.0	0.0	0.0	0.0	0.0	0.0	0.0	0.0	0.0	0.0	0.0	0.0	0.0	0.0	0.0	0.0	0.0	0.0	0.0	0.0	0.0	0.0	0.0	0.0	0.0	0.0	0.0
0.9712415633730686	0.02001890304072481	0.006878375171230738	0.001328209249166226	0.00040803920507300986	0.00012490996073663568	0.0	0.0	0.0	0.0	0.0	0.0	0.0	0.0	0.0	0.0	0.0	0.0	0.0	0.0	0.0	0.0	0.0	0.0	0.0	0.0	0.0	0.0	0.0	0.0	0.0	0.0	0.0	0.0	0.0	0.0	0.0	0.0	0.0	0.0	0.0	0.0	0.0	0.0	0.0	0.0	0.0	0.0	0.0	0.0
0.9315121569150265	0.045157231656306765	0.013344276501074875	0.004407819087773093	0.00214558301531488	0.0013040145316379757	0.0008873964704117853	0.0004457813255120236	0.0002624693785724999	0.00017081340510273802	0.00036245771326678554	0.0	0.0	0.0	0.0	0.0	0.0	0.0	0.0	0.0	0.0	0.0	0.0	0.0	0.0	0.0	0.0	0.0	0.0	0.0	0.0	0.0	0.0	0.0	0.0	0.0	0.0	0.0	0.0	0.0	0.0	0.0	0.0	0.0	0.0	0.0	0.0	0.0	0.0	0.0
0.45448147191844146	0.12190886299464439	0.1254237429306769	0.12930093868949952	0.09892471327075403	0.047067740565212686	0.015458808439043487	0.004951649578131117	0.0019031992070697396	0.00021655658373660055	0.00018740473592590432	0.00015408833842796578	2.082274843621159e-05	0.0	0.0	0.0	0.0	0.0	0.0	0.0	0.0	0.0	0.0	0.0	0.0	0.0	0.0	0.0	0.0	0.0	0.0	0.0	0.0	0.0	0.0	0.0	0.0	0.0	0.0	0.0	0.0	0.0	0.0	0.0	0.0	0.0	0.0	0.0	0.0	0.0
0.6235411803934645	0.049087195731910636	0.03958402800933645	0.037029009669889965	0.03647465821940647	0.03733744581527176	0.04000083361120373	0.03822940980326776	0.030760253417805937	0.02494164721573858	0.016672224074691565	0.011666388796265421	0.006573024341447149	0.00392214071357119	0.0021590530176725576	0.0012795931977325776	0.00042514171390463487	0.000229243081027009	8.752917639213071e-05	0.0	0.0	0.0	0.0	0.0	0.0	0.0	0.0	0.0	0.0	0.0	0.0	0.0	0.0	0.0	0.0	0.0	0.0	0.0	0.0	0.0	0.0	0.0	0.0	0.0	0.0	0.0	0.0	0.0	0.0	0.0
0.00038733538246245346	0.003373566234350401	0.11611731680702368	0.1924182222555414	0.17429675721151844	0.14959892045880502	0.11988238332042216	0.0934436197949205	0.06199448567692064	0.04114501336931804	0.022057292317431757	0.011057800434815204	0.006093243704758811	0.0038192101690115035	0.001411899942524427	0.0005997451083289602	0.0006997026263837869	0.000828814420537938	0.0006663834536988447	0.00010828731122606226	0.0	0.0	0.0	0.0	0.0	0.0	0.0	0.0	0.0	0.0	0.0	0.0	0.0	0.0	0.0	0.0	0.0	0.0	0.0	0.0	0.0	0.0	0.0	0.0	0.0	0.0	0.0	0.0	0.0	0.0
0.21775073052556215	0.08025374836620351	0.05807990409510569	0.05208168566171879	0.050237680966375015	0.048576827978920906	0.05019605557821827	0.051865233643303726	0.05661469043198828	0.059058100716789186	0.05469576003796235	0.0495550246006044	0.0436567070987937	0.03839109549696551	0.028792280988020214	0.02001764916457846	0.01443152207394334	0.008670568353049891	0.005623589939976191	0.004304065135407388	0.003300893280829844	0.001660852987454108	0.0015776022111406189	0.0004079288039360967	0.00016233901381130378	3.7462849341070106e-05	0.0	0.0	0.0	0.0	0.0	0.0	0.0	0.0	0.0	0.0	0.0	0.0	0.0	0.0	0.0	0.0	0.0	0.0	0.0	0.0	0.0	0.0	0.0	0.0
0.45609315264740424	0.15806131882959495	0.12100932026220004	0.0897002357135123	0.061472917933383865	0.04452736525599487	0.022321986323618828	0.016695679696154455	0.011173486810871141	0.005996951549628938	0.0044768909137854924	0.0014450987414730844	0.003581512731028394	0.0004997459624690782	0.0009203654808805524	0.0011077702168064568	0.00037480947185180864	0.0005247332605925321	1.6658198748969273e-05	0.0	0.0	0.0	0.0	0.0	0.0	0.0	0.0	0.0	0.0	0.0	0.0	0.0	0.0	0.0	0.0	0.0	0.0	0.0	0.0	0.0	0.0	0.0	0.0	0.0	0.0	0.0	0.0	0.0	0.0	0.0
0.9788291666666666	0.010954166666666666	0.004045833333333334	0.0020416666666666665	0.0013041666666666666	0.0011791666666666667	0.0004	0.00044583333333333335	0.0002875	0.00019583333333333334	0.00031666666666666665	0.0	0.0	0.0	0.0	0.0	0.0	0.0	0.0	0.0	0.0	0.0	0.0	0.0	0.0	0.0	0.0	0.0	0.0	0.0	0.0	0.0	0.0	0.0	0.0	0.0	0.0	0.0	0.0	0.0	0.0	0.0	0.0	0.0	0.0	0.0	0.0	0.0	0.0	0.0
0.19006696103442106	0.08689536349978567	0.08406959952390664	0.08108569264510651	0.08126464382472773	0.08363262571320368	0.08985013879120558	0.0885017624610365	0.07657861991185615	0.06068109651294899	0.041708109817761116	0.02154488969532521	0.008693698005318596	0.003412557378823001	0.0011694251505478819	0.0005826317476039269	0.00020808276700140247	5.4101519420364646e-05	0.0	0.0	0.0	0.0	0.0	0.0	0.0	0.0	0.0	0.0	0.0	0.0	0.0	0.0	0.0	0.0	0.0	0.0	0.0	0.0	0.0	0.0	0.0	0.0	0.0	0.0	0.0	0.0	0.0	0.0	0.0	0.0
0.9875742256793784	0.012425774320621622	0.0	0.0	0.0	0.0	0.0	0.0	0.0	0.0	0.0	0.0	0.0	0.0	0.0	0.0	0.0	0.0	0.0	0.0	0.0	0.0	0.0	0.0	0.0	0.0	0.0	0.0	0.0	0.0	0.0	0.0	0.0	0.0	0.0	0.0	0.0	0.0	0.0	0.0	0.0	0.0	0.0	0.0	0.0	0.0	0.0	0.0	0.0	0.0
0.9652741927425935	0.034725807257406455	0.0	0.0	0.0	0.0	0.0	0.0	0.0	0.0	0.0	0.0	0.0	0.0	0.0	0.0	0.0	0.0	0.0	0.0	0.0	0.0	0.0	0.0	0.0	0.0	0.0	0.0	0.0	0.0	0.0	0.0	0.0	0.0	0.0	0.0	0.0	0.0	0.0	0.0	0.0	0.0	0.0	0.0	0.0	0.0	0.0	0.0	0.0	0.0
1.0	0.0	0.0	0.0	0.0	0.0	0.0	0.0	0.0	0.0	0.0	0.0	0.0	0.0	0.0	0.0	0.0	0.0	0.0	0.0	0.0	0.0	0.0	0.0	0.0	0.0	0.0	0.0	0.0	0.0	0.0	0.0	0.0	0.0	0.0	0.0	0.0	0.0	0.0	0.0	0.0	0.0	0.0	0.0	0.0	0.0	0.0	0.0	0.0	0.0
0.5918564590510866	0.10180675962223434	0.073207716950713	0.05787296442720679	0.046037584932699556	0.03499373028998971	0.02669105118666239	0.021300350353894926	0.015272263719416937	0.0099107243285578	0.0074611632082585205	0.005469853317947201	0.0033535658194573472	0.0024287315189361904	0.0011581258357877546	0.0008415158950688001	0.00024578929608445155	9.16502459975921e-05	0.0	0.0	0.0	0.0	0.0	0.0	0.0	0.0	0.0	0.0	0.0	0.0	0.0	0.0	0.0	0.0	0.0	0.0	0.0	0.0	0.0	0.0	0.0	0.0	0.0	0.0	0.0	0.0	0.0	0.0	0.0	0.0
0.719493396658751	0.2478690163729534	0.027650710327875683	0.0045994250718660165	0.00038745156855393074	0.0	0.0	0.0	0.0	0.0	0.0	0.0	0.0	0.0	0.0	0.0	0.0	0.0	0.0	0.0	0.0	0.0	0.0	0.0	0.0	0.0	0.0	0.0	0.0	0.0	0.0	0.0	0.0	0.0	0.0	0.0	0.0	0.0	0.0	0.0	0.0	0.0	0.0	0.0	0.0	0.0	0.0	0.0	0.0	0.0
0.9106032047201175	0.05974210782539227	0.019851622540391873	0.006520120000166435	0.001705966305085028	0.0008987529802399171	0.0003287105807358956	0.0003079061136007123	4.1608934270366534e-05	0.0	0.0	0.0	0.0	0.0	0.0	0.0	0.0	0.0	0.0	0.0	0.0	0.0	0.0	0.0	0.0	0.0	0.0	0.0	0.0	0.0	0.0	0.0	0.0	0.0	0.0	0.0	0.0	0.0	0.0	0.0	0.0	0.0	0.0	0.0	0.0	0.0	0.0	0.0	0.0	0.0
0.938267181106824	0.0533370555245373	0.007999933333888884	0.00036666361113657384	2.9166423613136558e-05	0.0	0.0	0.0	0.0	0.0	0.0	0.0	0.0	0.0	0.0	0.0	0.0	0.0	0.0	0.0	0.0	0.0	0.0	0.0	0.0	0.0	0.0	0.0	0.0	0.0	0.0	0.0	0.0	0.0	0.0	0.0	0.0	0.0	0.0	0.0	0.0	0.0	0.0	0.0	0.0	0.0	0.0	0.0	0.0	0.0
0.011408333333333333	0.13367916666666665	0.2883375	0.37025833333333336	0.1730875	0.021275	0.0015833333333333333	0.00036666666666666667	4.166666666666667e-06	0.0	0.0	0.0	0.0	0.0	0.0	0.0	0.0	0.0	0.0	0.0	0.0	0.0	0.0	0.0	0.0	0.0	0.0	0.0	0.0	0.0	0.0	0.0	0.0	0.0	0.0	0.0	0.0	0.0	0.0	0.0	0.0	0.0	0.0	0.0	0.0	0.0	0.0	0.0	0.0	0.0
0.018233070184204392	0.02394573798341161	0.02289230871723127	0.026681323073848306	0.02889643915925519	0.034205223010559276	0.040700676193331335	0.043890110256154025	0.04877419139935379	0.06182339029346125	0.07314879584290997	0.08067269577962093	0.08081426334898904	0.08373721728123647	0.077845508144299	0.07297391825721995	0.06058675593751041	0.04140851404017188	0.030982478931414675	0.018528696579061324	0.010555111422004597	0.007444788647946438	0.004142933280037307	0.0027688951067586023	0.0011949968355484495	0.0008952066886512774	0.0010284467539389095	0.0007120015988807835	0.000199860097931448	4.58012724426235e-05	4.1637520402385e-05	7.91112887645315e-05	9.576629692548549e-05	5.4128776523100494e-05	0.0	0.0	0.0	0.0	0.0	0.0	0.0	0.0	0.0	0.0	0.0	0.0	0.0	0.0	0.0	0.0
0.9688160852551827	0.025364249438015154	0.004716509865956207	0.0008950129048372325	0.00020814253600865874	0.0	0.0	0.0	0.0	0.0	0.0	0.0	0.0	0.0	0.0	0.0	0.0	0.0	0.0	0.0	0.0	0.0	0.0	0.0	0.0	0.0	0.0	0.0	0.0	0.0	0.0	0.0	0.0	0.0	0.0	0.0	0.0	0.0	0.0	0.0	0.0	0.0	0.0	0.0	0.0	0.0	0.0	0.0	0.0	0.0
0.2283217846741028	0.1769257371905716	0.14667144446435193	0.13896307901282923	0.13850891045379357	0.11213380055750233	0.044787686615360894	0.01041254338559744	0.002583344097267072	0.0005166688194534144	0.00017500072916970487	0.0	0.0	0.0	0.0	0.0	0.0	0.0	0.0	0.0	0.0	0.0	0.0	0.0	0.0	0.0	0.0	0.0	0.0	0.0	0.0	0.0	0.0	0.0	0.0	0.0	0.0	0.0	0.0	0.0	0.0	0.0	0.0	0.0	0.0	0.0	0.0	0.0	0.0	0.0
0.35404966252812264	0.058499291725689524	0.04475043746354471	0.038246812765602864	0.03523456378635114	0.03386801099908341	0.030614115490375803	0.032180651612365635	0.03369302558120157	0.03557620198316807	0.03790100824931256	0.038025997833513875	0.044542121489875845	0.0419173402216482	0.03700941588200983	0.029289225897841848	0.02470210815765353	0.01827764352970586	0.012482293142238147	0.008365969502541456	0.00440379968335972	0.002253978835097075	0.001699858345137905	0.0009457545204566286	0.0005374552120656612	0.00030414132155653695	0.00030414132155653695	0.00022914757103574703	8.749270894092159e-05	8.332638946754437e-06	0.0	0.0	0.0	0.0	0.0	0.0	0.0	0.0	0.0	0.0	0.0	0.0	0.0	0.0	0.0	0.0	0.0	0.0	0.0	0.0
0.9732109755437159	0.016483310491916637	0.0062567430778010585	0.002715976356009514	0.0010080771137335927	0.00024993647447940317	4.582168698789058e-05	2.9159255355930367e-05	0.0	0.0	0.0	0.0	0.0	0.0	0.0	0.0	0.0	0.0	0.0	0.0	0.0	0.0	0.0	0.0	0.0	0.0	0.0	0.0	0.0	0.0	0.0	0.0	0.0	0.0	0.0	0.0	0.0	0.0	0.0	0.0	0.0	0.0	0.0	0.0	0.0	0.0	0.0	0.0	0.0	0.0
0.5289711059725434	0.10952648792783784	0.07353707059975419	0.052138408016165656	0.03959335874841156	0.03141053684144741	0.027677436826864986	0.024427639939170468	0.022640251650938484	0.018461346165864635	0.0167322875653605	0.013115846926233778	0.010899318792575463	0.009382746911651356	0.0084744703456034	0.005482990646417932	0.003091473449576068	0.002708164073078766	0.0007499531279295044	0.0005874632835447785	0.0003916421890298523	0.0	0.0	0.0	0.0	0.0	0.0	0.0	0.0	0.0	0.0	0.0	0.0	0.0	0.0	0.0	0.0	0.0	0.0	0.0	0.0	0.0	0.0	0.0	0.0	0.0	0.0	0.0	0.0	0.0
0.19531699267420638	0.08371740271862785	0.04942202071891121	0.03875003125338578	0.0335453007409136	0.029744889029644877	0.027486311017026845	0.0264570328452249	0.02629451523915091	0.02569861735021294	0.025044379807812513	0.026977922608282565	0.02996574628918133	0.03381616341770358	0.03820830589980581	0.04154200038337486	0.044608999308258394	0.047305124721844866	0.04364222790802337	0.03975847383466542	0.032670205938976724	0.024098443998099794	0.014922449932075975	0.010171935292990073	0.005700617566903081	0.0026752898230641654	0.001579337761590839	0.0005042212906398193	0.0002750297948944469	9.584371640261029e-05	4.167118104461317e-06	0.0	0.0	0.0	0.0	0.0	0.0	0.0	0.0	0.0	0.0	0.0	0.0	0.0	0.0	0.0	0.0	0.0	0.0	0.0
0.7410980990113859	0.14587577541421387	0.07310244841334317	0.02601308986680998	0.009548687055529864	0.003232888811121804	0.0007665612644927989	0.0003624501631025734	0.0	0.0	0.0	0.0	0.0	0.0	0.0	0.0	0.0	0.0	0.0	0.0	0.0	0.0	0.0	0.0	0.0	0.0	0.0	0.0	0.0	0.0	0.0	0.0	0.0	0.0	0.0	0.0	0.0	0.0	0.0	0.0	0.0	0.0	0.0	0.0	0.0	0.0	0.0	0.0	0.0	0.0
0.7718913109584647	0.2260467131270802	0.002061975914455076	0.0	0.0	0.0	0.0	0.0	0.0	0.0	0.0	0.0	0.0	0.0	0.0	0.0	0.0	0.0	0.0	0.0	0.0	0.0	0.0	0.0	0.0	0.0	0.0	0.0	0.0	0.0	0.0	0.0	0.0	0.0	0.0	0.0	0.0	0.0	0.0	0.0	0.0	0.0	0.0	0.0	0.0	0.0	0.0	0.0	0.0	0.0
0.5669364142589993	0.3888488594383197	0.038050653683241634	0.006034960287545658	0.00012911233189366142	0.0	0.0	0.0	0.0	0.0	0.0	0.0	0.0	0.0	0.0	0.0	0.0	0.0	0.0	0.0	0.0	0.0	0.0	0.0	0.0	0.0	0.0	0.0	0.0	0.0	0.0	0.0	0.0	0.0	0.0	0.0	0.0	0.0	0.0	0.0	0.0	0.0	0.0	0.0	0.0	0.0	0.0	0.0	0.0	0.0
0.7239204815064559	0.11121933351647895	0.08103776961947337	0.05009864888489299	0.022318789907011978	0.008374749215387561	0.00250576492428594	0.0005244624260133363	0.0	0.0	0.0	0.0	0.0	0.0	0.0	0.0	0.0	0.0	0.0	0.0	0.0	0.0	0.0	0.0	0.0	0.0	0.0	0.0	0.0	0.0	0.0	0.0	0.0	0.0	0.0	0.0	0.0	0.0	0.0	0.0	0.0	0.0	0.0	0.0	0.0	0.0	0.0	0.0	0.0	0.0
0.5778066320415501	0.050289652417099484	0.02991410307630843	0.02215674523904648	0.018648455187108802	0.016571780530030628	0.014187142096151285	0.012859568517778665	0.012135437475029964	0.012647323212145425	0.012389299507257957	0.013021873751498202	0.013866693301371687	0.015701990944200293	0.01818234784924757	0.01987198694899454	0.022743541084032495	0.022389798907977095	0.022044380077240643	0.019905280330270343	0.01678402583566387	0.013009388733519776	0.008843554401385005	0.006300772406445599	0.003737182048208816	0.001980956185910241	0.0011194899453988547	0.0005285324277533626	0.0002288919962711413	8.323345318950592e-05	4.9940071913703555e-05	0.0	0.0	0.0	0.0	0.0	0.0	0.0	0.0	0.0	0.0	0.0	0.0	0.0	0.0	0.0	0.0	0.0	0.0	0.0
0.0002581537013827878	0.00010409423442854347	9.160292629711825e-05	0.0029354574108849257	0.1284481215154455	0.2736470872351322	0.22901147951217277	0.15415106988054145	0.1004759188398073	0.05413316567221975	0.02631918623291293	0.01549338585234441	0.006936839782318137	0.0031186632634791624	0.002456623932513626	0.001661343981479554	0.0007578060266397965	0.0	0.0	0.0	0.0	0.0	0.0	0.0	0.0	0.0	0.0	0.0	0.0	0.0	0.0	0.0	0.0	0.0	0.0	0.0	0.0	0.0	0.0	0.0	0.0	0.0	0.0	0.0	0.0	0.0	0.0	0.0	0.0	0.0
0.9770742176451994	0.022925782354800604	0.0	0.0	0.0	0.0	0.0	0.0	0.0	0.0	0.0	0.0	0.0	0.0	0.0	0.0	0.0	0.0	0.0	0.0	0.0	0.0	0.0	0.0	0.0	0.0	0.0	0.0	0.0	0.0	0.0	0.0	0.0	0.0	0.0	0.0	0.0	0.0	0.0	0.0	0.0	0.0	0.0	0.0	0.0	0.0	0.0	0.0	0.0	0.0
0.988041766318614	0.01152073732718894	0.0004374963541970484	0.0	0.0	0.0	0.0	0.0	0.0	0.0	0.0	0.0	0.0	0.0	0.0	0.0	0.0	0.0	0.0	0.0	0.0	0.0	0.0	0.0	0.0	0.0	0.0	0.0	0.0	0.0	0.0	0.0	0.0	0.0	0.0	0.0	0.0	0.0	0.0	0.0	0.0	0.0	0.0	0.0	0.0	0.0	0.0	0.0	0.0	0.0
1.0	0.0	0.0	0.0	0.0	0.0	0.0	0.0	0.0	0.0	0.0	0.0	0.0	0.0	0.0	0.0	0.0	0.0	0.0	0.0	0.0	0.0	0.0	0.0	0.0	0.0	0.0	0.0	0.0	0.0	0.0	0.0	0.0	0.0	0.0	0.0	0.0	0.0	0.0	0.0	0.0	0.0	0.0	0.0	0.0	0.0	0.0	0.0	0.0	0.0
0.999862660229732	0.00013733977026802064	0.0	0.0	0.0	0.0	0.0	0.0	0.0	0.0	0.0	0.0	0.0	0.0	0.0	0.0	0.0	0.0	0.0	0.0	0.0	0.0	0.0	0.0	0.0	0.0	0.0	0.0	0.0	0.0	0.0	0.0	0.0	0.0	0.0	0.0	0.0	0.0	0.0	0.0	0.0	0.0	0.0	0.0	0.0	0.0	0.0	0.0	0.0	0.0
0.8365481556779456	0.03200379946174292	0.02522559304098586	0.0215219510569336	0.019330594832398743	0.016539323595823927	0.01444378713015656	0.012385745352741695	0.008857078580534423	0.005428397643667147	0.003512002466317272	0.0023163385187098496	0.0010581834240149313	0.00044577018255747105	0.000199971670679987	8.332152944999459e-05	6.249114708749593e-05	3.332861177999783e-05	4.166076472499729e-06	0.0	0.0	0.0	0.0	0.0	0.0	0.0	0.0	0.0	0.0	0.0	0.0	0.0	0.0	0.0	0.0	0.0	0.0	0.0	0.0	0.0	0.0	0.0	0.0	0.0	0.0	0.0	0.0	0.0	0.0	0.0
0.024815146528920456	0.10018120847305825	0.11409052092228865	0.10615483951594426	0.09872737497656787	0.08911707733644374	0.08319343483784966	0.0692133052842057	0.05702443190102268	0.047226677219803795	0.03822873924725584	0.030938743204682262	0.024061152652517133	0.021153485659536356	0.020345337526816772	0.015838037116494137	0.016062985565807836	0.010501760013330278	0.008952115140280352	0.007281664618524922	0.005873653954302139	0.004428151881860407	0.0026827185436670764	0.002032867467871946	0.0014163420882714378	0.0003290912499218929	9.581137655953844e-05	3.332569619462206e-05	0.0	0.0	0.0	0.0	0.0	0.0	0.0	0.0	0.0	0.0	0.0	0.0	0.0	0.0	0.0	0.0	0.0	0.0	0.0	0.0	0.0	0.0
0.6228079295044268	0.2752870432363423	0.08290881568934041	0.01568601358179225	0.003310197988098258	0.0	0.0	0.0	0.0	0.0	0.0	0.0	0.0	0.0	0.0	0.0	0.0	0.0	0.0	0.0	0.0	0.0	0.0	0.0	0.0	0.0	0.0	0.0	0.0	0.0	0.0	0.0	0.0	0.0	0.0	0.0	0.0	0.0	0.0	0.0	0.0	0.0	0.0	0.0	0.0	0.0	0.0	0.0	0.0	0.0
0.864679339077344	0.1307957929153495	0.004524868007306515	0.0	0.0	0.0	0.0	0.0	0.0	0.0	0.0	0.0	0.0	0.0	0.0	0.0	0.0	0.0	0.0	0.0	0.0	0.0	0.0	0.0	0.0	0.0	0.0	0.0	0.0	0.0	0.0	0.0	0.0	0.0	0.0	0.0	0.0	0.0	0.0	0.0	0.0	0.0	0.0	0.0	0.0	0.0	0.0	0.0	0.0	0.0
0.1543645418741795	0.1914188668236471	0.1303173643960074	0.10744545625039072	0.08787430452812103	0.07504636479193148	0.061659963741690804	0.05058659276084103	0.04127195815707766	0.03026526912417429	0.02142574339952906	0.016478776386255185	0.012177790743712101	0.007797620287982663	0.0050219842047135805	0.0027923065702556834	0.001750401133593115	0.0010752464106357708	0.0004459355268915793	0.0002458896830523662	0.00042092979641167766	0.00011669340890620767	0.0	0.0	0.0	0.0	0.0	0.0	0.0	0.0	0.0	0.0	0.0	0.0	0.0	0.0	0.0	0.0	0.0	0.0	0.0	0.0	0.0	0.0	0.0	0.0	0.0	0.0	0.0	0.0
0.18639230750002084	0.22207177555764793	0.1765267096064593	0.15451242782031946	0.11510419704532009	0.07675001874796897	0.03890411872047195	0.01631906543457792	0.007603342971178122	0.00274553590027747	0.0018956279736361895	0.0007915809120678593	0.00038329181005391084	0.0	0.0	0.0	0.0	0.0	0.0	0.0	0.0	0.0	0.0	0.0	0.0	0.0	0.0	0.0	0.0	0.0	0.0	0.0	0.0	0.0	0.0	0.0	0.0	0.0	0.0	0.0	0.0	0.0	0.0	0.0	0.0	0.0	0.0	0.0	0.0	0.0
1.0	0.0	0.0	0.0	0.0	0.0	0.0	0.0	0.0	0.0	0.0	0.0	0.0	0.0	0.0	0.0	0.0	0.0	0.0	0.0	0.0	0.0	0.0	0.0	0.0	0.0	0.0	0.0	0.0	0.0	0.0	0.0	0.0	0.0	0.0	0.0	0.0	0.0	0.0	0.0	0.0	0.0	0.0	0.0	0.0	0.0	0.0	0.0	0.0	0.0
0.014322672565708072	0.06459367019525994	0.06953453397156295	0.05506188577689459	0.045680076987489535	0.03777302854952737	0.03411112360908019	0.031644857710622025	0.029528534946404544	0.02757051979053404	0.026833139614812592	0.02885364461608322	0.030024287719912182	0.034044467773986724	0.03938943255054387	0.04551343739975587	0.051216677289940386	0.05692824915951158	0.05968613433650365	0.05673244764392453	0.049750248917884175	0.03891450972550294	0.028191252254841922	0.01906773482642404	0.01195222443019676	0.006728073354746521	0.0036035810847403964	0.001678893846416624	0.0007165502272547377	0.00023746141252046541	7.915380417348848e-05	2.4995938160048993e-05	1.2497969080024496e-05	0.0	0.0	0.0	0.0	0.0	0.0	0.0	0.0	0.0	0.0	0.0	0.0	0.0	0.0	0.0	0.0	0.0
1.0	0.0	0.0	0.0	0.0	0.0	0.0	0.0	0.0	0.0	0.0	0.0	0.0	0.0	0.0	0.0	0.0	0.0	0.0	0.0	0.0	0.0	0.0	0.0	0.0	0.0	0.0	0.0	0.0	0.0	0.0	0.0	0.0	0.0	0.0	0.0	0.0	0.0	0.0	0.0	0.0	0.0	0.0	0.0	0.0	0.0	0.0	0.0	0.0	0.0
0.9996083447566113	0.0003916552433887345	0.0	0.0	0.0	0.0	0.0	0.0	0.0	0.0	0.0	0.0	0.0	0.0	0.0	0.0	0.0	0.0	0.0	0.0	0.0	0.0	0.0	0.0	0.0	0.0	0.0	0.0	0.0	0.0	0.0	0.0	0.0	0.0	0.0	0.0	0.0	0.0	0.0	0.0	0.0	0.0	0.0	0.0	0.0	0.0	0.0	0.0	0.0	0.0
0.4143622007874836	0.05139892918897523	0.037195058436282576	0.029145226141122058	0.026757775879669172	0.02416199662507031	0.02153705131143101	0.020899564592404326	0.019332930563946586	0.019082935772171412	0.018570446449032312	0.019412095581342055	0.019912085164892398	0.023524509906043625	0.02731609758130039	0.031741005395720924	0.03306597779212933	0.031470177704631154	0.031274348451073936	0.028578571279765003	0.023249515635090937	0.017341305389471054	0.011666423616174664	0.007862336201329138	0.005612383075352597	0.002941605383221183	0.001674965104893648	0.0006791525176558822	0.00019582925355721755	3.7499218766275706e-05	0.0	0.0	0.0	0.0	0.0	0.0	0.0	0.0	0.0	0.0	0.0	0.0	0.0	0.0	0.0	0.0	0.0	0.0	0.0	0.0
0.9713500915598469	0.028441817879141	0.0002080905610121525	0.0	0.0	0.0	0.0	0.0	0.0	0.0	0.0	0.0	0.0	0.0	0.0	0.0	0.0	0.0	0.0	0.0	0.0	0.0	0.0	0.0	0.0	0.0	0.0	0.0	0.0	0.0	0.0	0.0	0.0	0.0	0.0	0.0	0.0	0.0	0.0	0.0	0.0	0.0	0.0	0.0	0.0	0.0	0.0	0.0	0.0	0.0
0.7369865981228206	0.07589536787465474	0.05888577368032961	0.05189530121937502	0.03647710182843764	0.02177961264950571	0.011256410363229614	0.005044971484038143	0.0013747651442878508	0.0003499402185459984	5.415741477497594e-05	0.0	0.0	0.0	0.0	0.0	0.0	0.0	0.0	0.0	0.0	0.0	0.0	0.0	0.0	0.0	0.0	0.0	0.0	0.0	0.0	0.0	0.0	0.0	0.0	0.0	0.0	0.0	0.0	0.0	0.0	0.0	0.0	0.0	0.0	0.0	0.0	0.0	0.0	0.0
0.8337439448670784	0.10659530904066719	0.03593960681171242	0.013695836731976095	0.0055599021190884425	0.0031628185707389344	0.0013025818587385348	0.0	0.0	0.0	0.0	0.0	0.0	0.0	0.0	0.0	0.0	0.0	0.0	0.0	0.0	0.0	0.0	0.0	0.0	0.0	0.0	0.0	0.0	0.0	0.0	0.0	0.0	0.0	0.0	0.0	0.0	0.0	0.0	0.0	0.0	0.0	0.0	0.0	0.0	0.0	0.0	0.0	0.0	0.0
0.43720728678811316	0.08610143502391707	0.0764554409240154	0.0747470791179853	0.07375539592326538	0.06888448140802347	0.05633427223787063	0.04226320438673978	0.03082968049467491	0.01940032333872231	0.013804396739945666	0.009879331322188703	0.004295904931748863	0.002625043750729179	0.0020667011116851947	0.0008666811113518559	0.00017916965282754714	0.00021667027783796398	8.75014583576393e-05	0.0	0.0	0.0	0.0	0.0	0.0	0.0	0.0	0.0	0.0	0.0	0.0	0.0	0.0	0.0	0.0	0.0	0.0	0.0	0.0	0.0	0.0	0.0	0.0	0.0	0.0	0.0	0.0	0.0	0.0	0.0
0.44330760161805693	0.13739736128411395	0.1121058485842002	0.09316741723288938	0.07517049170766661	0.05742768943638795	0.038055998766877326	0.022633633420957252	0.011114767893818139	0.00528659687303419	0.0024287517549085366	0.001312275819547494	0.00036243808349406976	0.00010831482954995188	0.00012081269449802325	0.0	0.0	0.0	0.0	0.0	0.0	0.0	0.0	0.0	0.0	0.0	0.0	0.0	0.0	0.0	0.0	0.0	0.0	0.0	0.0	0.0	0.0	0.0	0.0	0.0	0.0	0.0	0.0	0.0	0.0	0.0	0.0	0.0	0.0	0.0
0.2846162498593979	0.17549648182170396	0.1631901482675732	0.14660534329838068	0.11460637646382463	0.07045105170409809	0.03129908056607468	0.010289994542553502	0.002866200909018951	0.0005790725673744683	0.0	0.0	0.0	0.0	0.0	0.0	0.0	0.0	0.0	0.0	0.0	0.0	0.0	0.0	0.0	0.0	0.0	0.0	0.0	0.0	0.0	0.0	0.0	0.0	0.0	0.0	0.0	0.0	0.0	0.0	0.0	0.0	0.0	0.0	0.0	0.0	0.0	0.0	0.0	0.0
1.0	0.0	0.0	0.0	0.0	0.0	0.0	0.0	0.0	0.0	0.0	0.0	0.0	0.0	0.0	0.0	0.0	0.0	0.0	0.0	0.0	0.0	0.0	0.0	0.0	0.0	0.0	0.0	0.0	0.0	0.0	0.0	0.0	0.0	0.0	0.0	0.0	0.0	0.0	0.0	0.0	0.0	0.0	0.0	0.0	0.0	0.0	0.0	0.0	0.0
0.5089743536341029	0.275182965181424	0.12240860071728182	0.05270480228930367	0.021251869223111303	0.009626238685733089	0.00451529326496524	0.0024325934195015683	0.0013620856989332412	0.0007581027437487764	0.0002582547808374953	0.00011246579165503826	0.0001249619907278203	7.497719443669217e-05	7.081179474576483e-05	0.00010413499227318357	3.7488597218346084e-05	0.0	0.0	0.0	0.0	0.0	0.0	0.0	0.0	0.0	0.0	0.0	0.0	0.0	0.0	0.0	0.0	0.0	0.0	0.0	0.0	0.0	0.0	0.0	0.0	0.0	0.0	0.0	0.0	0.0	0.0	0.0	0.0	0.0
0.6490865620912855	0.2958947359652119	0.05002874018043835	0.004523454486383819	0.0003165585091760315	0.000149948767504436	0.0	0.0	0.0	0.0	0.0	0.0	0.0	0.0	0.0	0.0	0.0	0.0	0.0	0.0	0.0	0.0	0.0	0.0	0.0	0.0	0.0	0.0	0.0	0.0	0.0	0.0	0.0	0.0	0.0	0.0	0.0	0.0	0.0	0.0	0.0	0.0	0.0	0.0	0.0	0.0	0.0	0.0	0.0	0.0
0.7640682541534052	0.14542333905450666	0.049361783672993285	0.01656363000116645	0.0047741247437969704	0.005369848861042142	0.004894935928413125	0.0020287947209678228	0.0017621769342287248	0.001012314409025012	0.0012122777490793356	0.0008956691273266568	0.00045408341804002597	0.0005915582143273733	0.0006873739814367366	0.0008998350302444551	0.0	0.0	0.0	0.0	0.0	0.0	0.0	0.0	0.0	0.0	0.0	0.0	0.0	0.0	0.0	0.0	0.0	0.0	0.0	0.0	0.0	0.0	0.0	0.0	0.0	0.0	0.0	0.0	0.0	0.0	0.0	0.0	0.0	0.0
0.18170265247789602	0.015083207639936334	0.011629069757752018	0.010841576320197333	0.01033324722293981	0.010491579236839693	0.011108240764660295	0.011354072049399588	0.01223323138973842	0.01294989208423263	0.01381655152873726	0.017083190973408553	0.02108732427229773	0.027695602536645526	0.03944967125273956	0.053332888892592564	0.06706610778243514	0.07987433438054684	0.08358680344330464	0.07618269847751269	0.06687860934492212	0.05634953042057983	0.03974966875276039	0.02805809951583737	0.018204014966541945	0.01117907350772077	0.006262447812934892	0.0035083040974658542	0.00165831951400405	0.0007791601736652195	0.00029166423613136556	0.00010833243056307865	6.66661111157407e-05	4.166631944733794e-06	0.0	0.0	0.0	0.0	0.0	0.0	0.0	0.0	0.0	0.0	0.0	0.0	0.0	0.0	0.0	0.0
0.6161700779788027	0.11008723123153161	0.06763025294139711	0.050809170740652755	0.03998966395345445	0.031041481722285432	0.025202448976189583	0.018879955988446967	0.014320425778433505	0.009448313515631187	0.00677261114375857	0.0045595302100134615	0.0025298307472378166	0.0011961473220053597	0.0007627002088048113	0.00027507220645419425	0.00022089131730412568	5.418088915006856e-05	5.001312844621713e-05	0.0	0.0	0.0	0.0	0.0	0.0	0.0	0.0	0.0	0.0	0.0	0.0	0.0	0.0	0.0	0.0	0.0	0.0	0.0	0.0	0.0	0.0	0.0	0.0	0.0	0.0	0.0	0.0	0.0	0.0	0.0
0.2770016624099528	0.07031702449450655	0.06580060246736635	0.06597559298871311	0.07109614895859807	0.07348351964268603	0.0740168240886952	0.07080033164870236	0.06423818709819885	0.057251065567281774	0.041168603367317605	0.02691104231854108	0.019178127851408048	0.010299442113552182	0.0050830580010249446	0.0033873165203551475	0.002079054051238891	0.0012291000904117693	0.00046664139025802767	6.666305575114682e-05	4.166440984446676e-05	0.00010832746559561357	0.0	0.0	0.0	0.0	0.0	0.0	0.0	0.0	0.0	0.0	0.0	0.0	0.0	0.0	0.0	0.0	0.0	0.0	0.0	0.0	0.0	0.0	0.0	0.0	0.0	0.0	0.0	0.0
0.475331914166809	0.06426241527700825	0.05740542477098235	0.0552183530725233	0.05951334530321145	0.06174207551021258	0.06927809970547434	0.05939253562843943	0.04653671989235442	0.02894849758588943	0.014888750952938384	0.005378113452782164	0.001358067378471716	0.00062071177727695	4.9990210250492615e-05	7.498531537573891e-05	0.0	0.0	0.0	0.0	0.0	0.0	0.0	0.0	0.0	0.0	0.0	0.0	0.0	0.0	0.0	0.0	0.0	0.0	0.0	0.0	0.0	0.0	0.0	0.0	0.0	0.0	0.0	0.0	0.0	0.0	0.0	0.0	0.0	0.0
0.18129130105080707	0.049373765655858604	0.034461638459038525	0.027149321266968326	0.02258276876411423	0.0205203203253252	0.019132855011958036	0.018432872511520544	0.01825371032390857	0.018970359074356475	0.019995333449997082	0.021491129388431954	0.023816071264885046	0.02948259626842662	0.03588660283492913	0.045107205653192005	0.05396115097122572	0.06091097722556936	0.06182345441363966	0.05958184378723865	0.052686182845428864	0.042986425339366516	0.03190753564494221	0.020807813138004883	0.01365382532103364	0.007824804379890502	0.004191561877619726	0.0022291109388931944	0.0010041415631275885	0.00031249218769530764	0.00011249718757031074	5.8331875036457424e-05	0.0	0.0	0.0	0.0	0.0	0.0	0.0	0.0	0.0	0.0	0.0	0.0	0.0	0.0	0.0	0.0	0.0	0.0
1.0	0.0	0.0	0.0	0.0	0.0	0.0	0.0	0.0	0.0	0.0	0.0	0.0	0.0	0.0	0.0	0.0	0.0	0.0	0.0	0.0	0.0	0.0	0.0	0.0	0.0	0.0	0.0	0.0	0.0	0.0	0.0	0.0	0.0	0.0	0.0	0.0	0.0	0.0	0.0	0.0	0.0	0.0	0.0	0.0	0.0	0.0	0.0	0.0	0.0
0.7346120037826871	0.1679754708570619	0.06100207881153636	0.02322936498348199	0.00866102040901346	0.0030244833174332716	0.001495577838785874	0.0	0.0	0.0	0.0	0.0	0.0	0.0	0.0	0.0	0.0	0.0	0.0	0.0	0.0	0.0	0.0	0.0	0.0	0.0	0.0	0.0	0.0	0.0	0.0	0.0	0.0	0.0	0.0	0.0	0.0	0.0	0.0	0.0	0.0	0.0	0.0	0.0	0.0	0.0	0.0	0.0	0.0	0.0
0.434646226906334	0.45676199204349005	0.10462602320301598	0.003965757847160026	0.0	0.0	0.0	0.0	0.0	0.0	0.0	0.0	0.0	0.0	0.0	0.0	0.0	0.0	0.0	0.0	0.0	0.0	0.0	0.0	0.0	0.0	0.0	0.0	0.0	0.0	0.0	0.0	0.0	0.0	0.0	0.0	0.0	0.0	0.0	0.0	0.0	0.0	0.0	0.0	0.0	0.0	0.0	0.0	0.0	0.0
0.3066768342229945	0.17291513007388146	0.11800199184095275	0.07999866654998979	0.05829676763383463	0.04634572191733443	0.03665737418690802	0.028281641310281318	0.024052104559148926	0.02015593031056884	0.017268177632209485	0.016213918717887816	0.01419707557744636	0.011134307585247043	0.010655098987828102	0.008638255847386646	0.008571583346876185	0.006283883173110981	0.003771163310122969	0.0030877701798907404	0.0026835681455460686	0.002371040799403281	0.0016584784501977256	0.0010125886015026316	0.0003541976589618258	0.000200017501531384	0.00043753828459990247	7.917359435617284e-05	0.0	0.0	0.0	0.0	0.0	0.0	0.0	0.0	0.0	0.0	0.0	0.0	0.0	0.0	0.0	0.0	0.0	0.0	0.0	0.0	0.0	0.0
1.0	0.0	0.0	0.0	0.0	0.0	0.0	0.0	0.0	0.0	0.0	0.0	0.0	0.0	0.0	0.0	0.0	0.0	0.0	0.0	0.0	0.0	0.0	0.0	0.0	0.0	0.0	0.0	0.0	0.0	0.0	0.0	0.0	0.0	0.0	0.0	0.0	0.0	0.0	0.0	0.0	0.0	0.0	0.0	0.0	0.0	0.0	0.0	0.0	0.0
0.022916189246057372	0.09266473615133018	0.15316764234078456	0.18006708193579302	0.18381700381242058	0.16128830649361472	0.11011020603737422	0.05347805254057207	0.027261932043082436	0.007787337763796588	0.004683235765921543	0.0015499677090060624	0.000645819878752526	0.0004083248265661132	0.00015416345492802233	0.0	0.0	0.0	0.0	0.0	0.0	0.0	0.0	0.0	0.0	0.0	0.0	0.0	0.0	0.0	0.0	0.0	0.0	0.0	0.0	0.0	0.0	0.0	0.0	0.0	0.0	0.0	0.0	0.0	0.0	0.0	0.0	0.0	0.0	0.0
0.7280264303599179	0.23858565911334975	0.025930416161515164	0.005620201060714003	0.0005999325075928958	0.0008040762080932562	0.0004332845888170914	0.0	0.0	0.0	0.0	0.0	0.0	0.0	0.0	0.0	0.0	0.0	0.0	0.0	0.0	0.0	0.0	0.0	0.0	0.0	0.0	0.0	0.0	0.0	0.0	0.0	0.0	0.0	0.0	0.0	0.0	0.0	0.0	0.0	0.0	0.0	0.0	0.0	0.0	0.0	0.0	0.0	0.0	0.0
0.7744180525533217	0.08719736442050988	0.06626849757808237	0.03869237272958238	0.016647299655558747	0.009483588019941773	0.0040608249097247385	0.0015826804776363083	0.0005914227048009362	0.00039567011940907707	0.00042898970841194673	0.00015410309913827213	7.913402388181542e-05	0.0	0.0	0.0	0.0	0.0	0.0	0.0	0.0	0.0	0.0	0.0	0.0	0.0	0.0	0.0	0.0	0.0	0.0	0.0	0.0	0.0	0.0	0.0	0.0	0.0	0.0	0.0	0.0	0.0	0.0	0.0	0.0	0.0	0.0	0.0	0.0	0.0
0.2234526275428338	0.12221856388498743	0.16773429913436333	0.165887996532452	0.09867091219018168	0.052300793118250886	0.03122460291990881	0.02328925268505745	0.01990089147658363	0.01676676155189444	0.013916036992735654	0.011919696256131767	0.011282034183688354	0.009560763360687508	0.007622770787575175	0.007331029970117405	0.005105464305510984	0.004313596372411321	0.0029132404486140228	0.0017129353710734813	0.0013628463901241565	0.0008460483706275345	0.00038759851462246656	0.0002709021876393583	8.335451927364872e-06	0.0	0.0	0.0	0.0	0.0	0.0	0.0	0.0	0.0	0.0	0.0	0.0	0.0	0.0	0.0	0.0	0.0	0.0	0.0	0.0	0.0	0.0	0.0	0.0	0.0
1.0	0.0	0.0	0.0	0.0	0.0	0.0	0.0	0.0	0.0	0.0	0.0	0.0	0.0	0.0	0.0	0.0	0.0	0.0	0.0	0.0	0.0	0.0	0.0	0.0	0.0	0.0	0.0	0.0	0.0	0.0	0.0	0.0	0.0	0.0	0.0	0.0	0.0	0.0	0.0	0.0	0.0	0.0	0.0	0.0	0.0	0.0	0.0	0.0	0.0
0.3617724261489105	0.2778425898920878	0.2000833298612558	0.08860880796633473	0.04346902212407816	0.0163993166951377	0.005578934211074539	0.0027040539977500936	0.0007791342027415524	0.0011957835090204575	0.0004041498270905379	0.0004541477438440065	0.00027498854214407734	0.00043331527853006125	0.0	0.0	0.0	0.0	0.0	0.0	0.0	0.0	0.0	0.0	0.0	0.0	0.0	0.0	0.0	0.0	0.0	0.0	0.0	0.0	0.0	0.0	0.0	0.0	0.0	0.0	0.0	0.0	0.0	0.0	0.0	0.0	0.0	0.0	0.0	0.0
0.315715154494031	0.13748260952872865	0.1229829136016395	0.11097411631413648	0.0891558436148854	0.07738447312078776	0.053920874397060906	0.03397285836866966	0.023217841165640594	0.013741596341128152	0.0078017611236535405	0.0042611861342752655	0.0028824445795879606	0.002399260228096337	0.0020951873172438498	0.0010371802027708123	0.0004498612927680632	0.00034572673425693745	0.00017911144063913626	0.0	0.0	0.0	0.0	0.0	0.0	0.0	0.0	0.0	0.0	0.0	0.0	0.0	0.0	0.0	0.0	0.0	0.0	0.0	0.0	0.0	0.0	0.0	0.0	0.0	0.0	0.0	0.0	0.0	0.0	0.0
0.6635987133762208	0.2765782807239759	0.05357738075397487	0.005849805006499783	0.00039582013932868906	0.0	0.0	0.0	0.0	0.0	0.0	0.0	0.0	0.0	0.0	0.0	0.0	0.0	0.0	0.0	0.0	0.0	0.0	0.0	0.0	0.0	0.0	0.0	0.0	0.0	0.0	0.0	0.0	0.0	0.0	0.0	0.0	0.0	0.0	0.0	0.0	0.0	0.0	0.0	0.0	0.0	0.0	0.0	0.0	0.0
0.5491774253350498	0.07587933627452206	0.043013843583750974	0.029457713121617737	0.0230795829011119	0.01942600994005141	0.0161223801132316	0.01506421873112286	0.012781256379171718	0.011943892450810076	0.01111902649152846	0.011610613275342756	0.012139693966397127	0.012993721853532134	0.013768595936493653	0.016026562350284747	0.018088727248488787	0.020100900270372733	0.01893025716654377	0.01807206328971542	0.015335008061190057	0.012256341677810688	0.008790238252950562	0.006273980478172297	0.0038452084869542032	0.0021538166714575547	0.0012456309183091082	0.0006373964230812493	0.0003791050620940764	0.00014580963926695244	9.581776294685446e-05	4.1659896933414986e-05	4.1659896933414985e-06	0.0	0.0	0.0	0.0	0.0	0.0	0.0	0.0	0.0	0.0	0.0	0.0	0.0	0.0	0.0	0.0	0.0
0.8935921811935021	0.07873845024850729	0.019793021781914007	0.005887454551519397	0.0012884018813169218	0.00044614563527802794	0.00025434470796224025	0.0	0.0	0.0	0.0	0.0	0.0	0.0	0.0	0.0	0.0	0.0	0.0	0.0	0.0	0.0	0.0	0.0	0.0	0.0	0.0	0.0	0.0	0.0	0.0	0.0	0.0	0.0	0.0	0.0	0.0	0.0	0.0	0.0	0.0	0.0	0.0	0.0	0.0	0.0	0.0	0.0	0.0	0.0
0.37468144644136114	0.14880823492179823	0.11176024784716092	0.0975981478088512	0.07771041191265386	0.059384213068607694	0.0417867315155654	0.029560937421923148	0.019179839099222145	0.013999700184885987	0.010664257041491081	0.007320485700484701	0.003318786748171961	0.0013283475190299316	0.0010493528990455886	0.0004039175841564369	0.0006787481053350434	0.0004955277578826391	0.00027066642237287005	0.0	0.0	0.0	0.0	0.0	0.0	0.0	0.0	0.0	0.0	0.0	0.0	0.0	0.0	0.0	0.0	0.0	0.0	0.0	0.0	0.0	0.0	0.0	0.0	0.0	0.0	0.0	0.0	0.0	0.0	0.0
0.5500427394975503	0.09262170332534139	0.07879912436151361	0.07727718127801522	0.07980402376733034	0.06739080579589284	0.03846554779526738	0.012600854789951006	0.002610236630876681	0.00025852183884082146	7.505472740539977e-05	5.420619201501094e-05	0.0	0.0	0.0	0.0	0.0	0.0	0.0	0.0	0.0	0.0	0.0	0.0	0.0	0.0	0.0	0.0	0.0	0.0	0.0	0.0	0.0	0.0	0.0	0.0	0.0	0.0	0.0	0.0	0.0	0.0	0.0	0.0	0.0	0.0	0.0	0.0	0.0	0.0
9.580578916894727e-05	6.248203641453082e-05	6.248203641453082e-05	0.00032074112026125824	0.005144354331463038	0.013821026454894218	0.029183276474680196	0.058370718418454696	0.07351636404533697	0.10065022972562056	0.11927404204624503	0.13121644193960902	0.12216487759769067	0.11618326397827292	0.08855787294486168	0.057987495261778904	0.04017594941454332	0.022347741690930525	0.011280090307369964	0.005173512615123152	0.002332662692809151	0.0008164319424832028	0.0006623095859940267	0.0003957195639586952	9.164032007464521e-05	0.00011246766554615548	0.0	0.0	0.0	0.0	0.0	0.0	0.0	0.0	0.0	0.0	0.0	0.0	0.0	0.0	0.0	0.0	0.0	0.0	0.0	0.0	0.0	0.0	0.0	0.0
1.0	0.0	0.0	0.0	0.0	0.0	0.0	0.0	0.0	0.0	0.0	0.0	0.0	0.0	0.0	0.0	0.0	0.0	0.0	0.0	0.0	0.0	0.0	0.0	0.0	0.0	0.0	0.0	0.0	0.0	0.0	0.0	0.0	0.0	0.0	0.0	0.0	0.0	0.0	0.0	0.0	0.0	0.0	0.0	0.0	0.0	0.0	0.0	0.0	0.0
0.909149575745464	0.0728268924916523	0.009979765681596763	0.005383327920861333	0.002356507040377041	0.000303931120048629	0.0	0.0	0.0	0.0	0.0	0.0	0.0	0.0	0.0	0.0	0.0	0.0	0.0	0.0	0.0	0.0	0.0	0.0	0.0	0.0	0.0	0.0	0.0	0.0	0.0	0.0	0.0	0.0	0.0	0.0	0.0	0.0	0.0	0.0	0.0	0.0	0.0	0.0	0.0	0.0	0.0	0.0	0.0	0.0
0.5865771923905211	0.1678309152785241	0.09828424328005698	0.06085333799865872	0.0383139847293903	0.02183122352323707	0.011675809871328659	0.006518959132582716	0.0034573393482707055	0.0022451878418288077	0.0014287558993456048	0.0004706980076561322	0.0003332375275441644	0.00017911517105498835	0.0	0.0	0.0	0.0	0.0	0.0	0.0	0.0	0.0	0.0	0.0	0.0	0.0	0.0	0.0	0.0	0.0	0.0	0.0	0.0	0.0	0.0	0.0	0.0	0.0	0.0	0.0	0.0	0.0	0.0	0.0	0.0	0.0	0.0	0.0	0.0
0.9477953601425088	0.028135483172816795	0.011308299967535981	0.005435642163269043	0.0032047813673178895	0.0018687621219814704	0.0008490589596530512	0.00047031207078820973	0.0003620986739696836	0.0001623200952277892	0.00019561652501810494	0.00010405134309473667	8.324107447578933e-05	2.49723223427368e-05	0.0	0.0	0.0	0.0	0.0	0.0	0.0	0.0	0.0	0.0	0.0	0.0	0.0	0.0	0.0	0.0	0.0	0.0	0.0	0.0	0.0	0.0	0.0	0.0	0.0	0.0	0.0	0.0	0.0	0.0	0.0	0.0	0.0	0.0	0.0	0.0
0.9453562150279776	0.01925542899014122	0.011703137490007993	0.0065114575006661336	0.004246602717825739	0.0032640554223288035	0.002547961630695444	0.0018485211830535572	0.0011823874233946176	0.0012156941113775645	0.0006661337596589396	0.00045380362376765257	0.00033723021582733815	0.00017902344790834	0.00027061683986144417	0.00018318678390620837	0.00022898347988276047	0.00027478017585931254	0.0002539634958699707	2.081667998934186e-05	0.0	0.0	0.0	0.0	0.0	0.0	0.0	0.0	0.0	0.0	0.0	0.0	0.0	0.0	0.0	0.0	0.0	0.0	0.0	0.0	0.0	0.0	0.0	0.0	0.0	0.0	0.0	0.0	0.0	0.0
0.44834912144767425	0.2184883401234722	0.12067284860906297	0.07028418605813692	0.04532313562781708	0.03068892832446033	0.021895073608438103	0.014396760728836012	0.007689936430969699	0.004257375423862965	0.004240712506352737	0.0027577128479425463	0.003053479633749073	0.0032034458913411147	0.0017995950911045015	0.001437176635257067	0.0010497638031442926	0.00041240720837811494	0.0	0.0	0.0	0.0	0.0	0.0	0.0	0.0	0.0	0.0	0.0	0.0	0.0	0.0	0.0	0.0	0.0	0.0	0.0	0.0	0.0	0.0	0.0	0.0	0.0	0.0	0.0	0.0	0.0	0.0	0.0	0.0
0.7227959954838791	0.250544725845627	0.02633015177332739	0.0003291268971665924	0.0	0.0	0.0	0.0	0.0	0.0	0.0	0.0	0.0	0.0	0.0	0.0	0.0	0.0	0.0	0.0	0.0	0.0	0.0	0.0	0.0	0.0	0.0	0.0	0.0	0.0	0.0	0.0	0.0	0.0	0.0	0.0	0.0	0.0	0.0	0.0	0.0	0.0	0.0	0.0	0.0	0.0	0.0	0.0	0.0	0.0
0.2534385559939833	0.21430089292038718	0.21478422826761778	0.20270084458685245	0.1002920845503523	0.013804224184267435	0.0006541693923724682	2.5000104167100697e-05	0.0	0.0	0.0	0.0	0.0	0.0	0.0	0.0	0.0	0.0	0.0	0.0	0.0	0.0	0.0	0.0	0.0	0.0	0.0	0.0	0.0	0.0	0.0	0.0	0.0	0.0	0.0	0.0	0.0	0.0	0.0	0.0	0.0	0.0	0.0	0.0	0.0	0.0	0.0	0.0	0.0	0.0
0.5220242931849908	0.15250119799154113	0.09070983603141863	0.061858032793716274	0.04780715461383003	0.033077067316707294	0.024772381607183782	0.01590932766631248	0.012854970102298061	0.010133966706252474	0.007633810446486239	0.00615871825322416	0.0048044669458507825	0.0028960143342292226	0.001966789591016105	0.0015959330791507802	0.0008833885451174032	0.0007250453153322083	0.0005166989603516887	0.0004416942725587016	0.0002208471362793508	8.750546909181824e-05	0.00012917474008792217	0.00017084401108402608	0.00010000625039064942	2.0834635498051962e-05	0.0	0.0	0.0	0.0	0.0	0.0	0.0	0.0	0.0	0.0	0.0	0.0	0.0	0.0	0.0	0.0	0.0	0.0	0.0	0.0	0.0	0.0	0.0	0.0
0.3709809048741287	0.2801187511970887	0.23901801254132557	0.10309535904332837	0.006732843116844182	5.412922728446158e-05	0.0	0.0	0.0	0.0	0.0	0.0	0.0	0.0	0.0	0.0	0.0	0.0	0.0	0.0	0.0	0.0	0.0	0.0	0.0	0.0	0.0	0.0	0.0	0.0	0.0	0.0	0.0	0.0	0.0	0.0	0.0	0.0	0.0	0.0	0.0	0.0	0.0	0.0	0.0	0.0	0.0	0.0	0.0	0.0
0.7749408451643005	0.14854945677531162	0.05504732386855962	0.01680497233886556	0.0032493501299740053	0.001224755048990202	0.00018329667399853364	0.0	0.0	0.0	0.0	0.0	0.0	0.0	0.0	0.0	0.0	0.0	0.0	0.0	0.0	0.0	0.0	0.0	0.0	0.0	0.0	0.0	0.0	0.0	0.0	0.0	0.0	0.0	0.0	0.0	0.0	0.0	0.0	0.0	0.0	0.0	0.0	0.0	0.0	0.0	0.0	0.0	0.0	0.0
0.8800466550029159	0.06388819461801216	0.03632008664500542	0.014408897775556111	0.0038948596184287263	0.0009872531867033242	0.00031658751978671997	0.0001374656335916021	0.0	0.0	0.0	0.0	0.0	0.0	0.0	0.0	0.0	0.0	0.0	0.0	0.0	0.0	0.0	0.0	0.0	0.0	0.0	0.0	0.0	0.0	0.0	0.0	0.0	0.0	0.0	0.0	0.0	0.0	0.0	0.0	0.0	0.0	0.0	0.0	0.0	0.0	0.0	0.0	0.0	0.0
0.7668925532402298	0.09743388965017431	0.04641156894677435	0.027689501064179833	0.019913282880241242	0.014461183467935075	0.01214539487111137	0.00523551486727949	0.0037110928772840297	0.002923891357860145	0.0015119267277823826	0.0008413476556805544	0.0005331311877579751	0.0002957212057095018	0.0	0.0	0.0	0.0	0.0	0.0	0.0	0.0	0.0	0.0	0.0	0.0	0.0	0.0	0.0	0.0	0.0	0.0	0.0	0.0	0.0	0.0	0.0	0.0	0.0	0.0	0.0	0.0	0.0	0.0	0.0	0.0	0.0	0.0	0.0	0.0
0.9928056355160821	0.007194364483917867	0.0	0.0	0.0	0.0	0.0	0.0	0.0	0.0	0.0	0.0	0.0	0.0	0.0	0.0	0.0	0.0	0.0	0.0	0.0	0.0	0.0	0.0	0.0	0.0	0.0	0.0	0.0	0.0	0.0	0.0	0.0	0.0	0.0	0.0	0.0	0.0	0.0	0.0	0.0	0.0	0.0	0.0	0.0	0.0	0.0	0.0	0.0	0.0
0.2547629762976298	0.09045487882121546	0.08134146748008134	0.0815039837317065	0.08338333833383338	0.0875920925425876	0.08653365336533653	0.07702436910357703	0.059122578924559126	0.04333350001666833	0.02914874820815415	0.015668233490015667	0.006771510484381771	0.0019126912691269126	0.0008334166750008335	0.00020002000200020003	0.00022085541887522086	0.00010834416775010834	8.334166750008334e-05	0.0	0.0	0.0	0.0	0.0	0.0	0.0	0.0	0.0	0.0	0.0	0.0	0.0	0.0	0.0	0.0	0.0	0.0	0.0	0.0	0.0	0.0	0.0	0.0	0.0	0.0	0.0	0.0	0.0	0.0	0.0
0.06313096592211126	0.22634567870371528	0.20151327658546137	0.09781716518963872	0.05739784758071572	0.043860855217929325	0.03943185463878438	0.03758192401118291	0.03434454541288035	0.03390706181851514	0.031557149940210576	0.029194738530638434	0.02676566295430588	0.022361661437696086	0.015970234449541477	0.01193705236053648	0.009024661575190931	0.006308096779704095	0.003812357036611127	0.003087384223091634	0.0015957734918273898	0.0014207800540813054	0.0009874629701386198	0.0003999850005624789	0.00023332458366144603	1.2499531267577465e-05	0.0	0.0	0.0	0.0	0.0	0.0	0.0	0.0	0.0	0.0	0.0	0.0	0.0	0.0	0.0	0.0	0.0	0.0	0.0	0.0	0.0	0.0	0.0	0.0
0.03301928069305487	0.0755476475220955	0.07728111808851534	0.0667427838037178	0.06819706560102674	0.06654276796913089	0.07363916310041212	0.07608102308099392	0.08355661489867948	0.09252815847921293	0.0882153170459328	0.07736862501614711	0.05980056754493064	0.03402769385909718	0.015430388239068926	0.007521428779778399	0.0029293985773873763	0.0011792600247519595	0.00032919272775761417	6.250494830840775e-05	0.0	0.0	0.0	0.0	0.0	0.0	0.0	0.0	0.0	0.0	0.0	0.0	0.0	0.0	0.0	0.0	0.0	0.0	0.0	0.0	0.0	0.0	0.0	0.0	0.0	0.0	0.0	0.0	0.0	0.0
0.7617418234948862	0.06708126761325557	0.047982983045485386	0.033172238387218965	0.025974999063401477	0.022549129795904774	0.016937863972593045	0.011210043666304514	0.006023369173836848	0.003671466213769247	0.001706690643588879	0.0008824839425386399	0.0005328204936082354	0.00028306088722937506	0.00012071714308311583	9.157852233891546e-05	3.746394095682905e-05	0.0	0.0	0.0	0.0	0.0	0.0	0.0	0.0	0.0	0.0	0.0	0.0	0.0	0.0	0.0	0.0	0.0	0.0	0.0	0.0	0.0	0.0	0.0	0.0	0.0	0.0	0.0	0.0	0.0	0.0	0.0	0.0	0.0
0.9997835074294421	0.00021649257055784306	0.0	0.0	0.0	0.0	0.0	0.0	0.0	0.0	0.0	0.0	0.0	0.0	0.0	0.0	0.0	0.0	0.0	0.0	0.0	0.0	0.0	0.0	0.0	0.0	0.0	0.0	0.0	0.0	0.0	0.0	0.0	0.0	0.0	0.0	0.0	0.0	0.0	0.0	0.0	0.0	0.0	0.0	0.0	0.0	0.0	0.0	0.0	0.0
0.0014648539099530998	0.0691977011781254	0.1481416746775865	0.1569848978555704	0.1449622758503019	0.1315039305526078	0.1125232524750621	0.09111224859236694	0.06337573918941976	0.03842328451874139	0.02219753055593703	0.011352617802136523	0.005397487276162415	0.0016729297494350742	0.0009613103784067217	0.00032459830959188007	0.0004036671285950303	0.0	0.0	0.0	0.0	0.0	0.0	0.0	0.0	0.0	0.0	0.0	0.0	0.0	0.0	0.0	0.0	0.0	0.0	0.0	0.0	0.0	0.0	0.0	0.0	0.0	0.0	0.0	0.0	0.0	0.0	0.0	0.0	0.0
0.8770491119819895	0.08146835654131576	0.025164679396314518	0.008871841907779537	0.0037063286917368467	0.0017426832318852665	0.0008129742349703994	0.0003918952722421412	0.00015842574835320603	5.83673809722338e-05	4.5860085049612275e-05	2.501459184524306e-05	2.91836904861169e-05	2.91836904861169e-05	4.169098640873843e-06	3.752188776786459e-05	2.91836904861169e-05	5.83673809722338e-05	9.588926874009839e-05	8.75510714583507e-05	5.83673809722338e-05	3.3352789126990744e-05	1.250729592262153e-05	4.169098640873843e-06	2.501459184524306e-05	0.0	0.0	0.0	0.0	0.0	0.0	0.0	0.0	0.0	0.0	0.0	0.0	0.0	0.0	0.0	0.0	0.0	0.0	0.0	0.0	0.0	0.0	0.0	0.0	0.0
0.3143004672157771	0.05780233691171204	0.042228477676080386	0.03482048420544169	0.03032322004114164	0.026650454306963264	0.02462668543302824	0.026941943650945675	0.02624236922538789	0.02637978563040817	0.026817019646381786	0.029940119760479042	0.03286334146727408	0.035490909696601236	0.03732312843020496	0.037926927785597093	0.039363553838081836	0.03425832618490418	0.0324885694535824	0.027703980078785405	0.021141305705695702	0.014003980911612103	0.008732187919015932	0.005579938870520433	0.0022652886160918775	0.0011992704438133469	0.0009410941677146403	0.0006162917558485255	0.0002082066742731505	0.0003747720136916709	8.32826697092602e-05	0.00013325227153481632	0.00019155014033129847	3.747720136916709e-05	0.0	0.0	0.0	0.0	0.0	0.0	0.0	0.0	0.0	0.0	0.0	0.0	0.0	0.0	0.0	0.0
0.9341435368424561	0.05157443900975744	0.010599028422394614	0.0024706068610377383	0.001191557440567948	2.0831423786152937e-05	0.0	0.0	0.0	0.0	0.0	0.0	0.0	0.0	0.0	0.0	0.0	0.0	0.0	0.0	0.0	0.0	0.0	0.0	0.0	0.0	0.0	0.0	0.0	0.0	0.0	0.0	0.0	0.0	0.0	0.0	0.0	0.0	0.0	0.0	0.0	0.0	0.0	0.0	0.0	0.0	0.0	0.0	0.0	0.0
0.9144395044459986	0.04816498484697106	0.01715539347920205	0.00852982315915676	0.004366903120524861	0.002256302660938489	0.0014611849335597962	0.0009616345289239685	0.0008700502880740667	0.0002331235221633863	0.00029556732274286477	0.0003580111233223432	0.00036633696339960704	0.00014153928131348454	0.00017484264162253972	6.660672061811037e-05	0.00012072468112032504	3.746628034768708e-05	0.0	0.0	0.0	0.0	0.0	0.0	0.0	0.0	0.0	0.0	0.0	0.0	0.0	0.0	0.0	0.0	0.0	0.0	0.0	0.0	0.0	0.0	0.0	0.0	0.0	0.0	0.0	0.0	0.0	0.0	0.0	0.0
0.5512997833694384	0.2356815530744876	0.12896183969338443	0.0551699716713881	0.021671388101983	0.006465589068488585	0.0007498750208298617	0.0	0.0	0.0	0.0	0.0	0.0	0.0	0.0	0.0	0.0	0.0	0.0	0.0	0.0	0.0	0.0	0.0	0.0	0.0	0.0	0.0	0.0	0.0	0.0	0.0	0.0	0.0	0.0	0.0	0.0	0.0	0.0	0.0	0.0	0.0	0.0	0.0	0.0	0.0	0.0	0.0	0.0	0.0
0.010095130388504524	0.15162653006918575	0.3083546766897286	0.212421833422033	0.09142579164449174	0.05121573975518893	0.04369844332091538	0.037611428951569985	0.03206492815327302	0.024722259180415113	0.017766265300691857	0.01108884379989356	0.004947778073443321	0.001962480042575838	0.0006527740819584886	0.0002037320383182544	9.147152740819584e-05	2.494678020223523e-05	2.494678020223523e-05	0.0	0.0	0.0	0.0	0.0	0.0	0.0	0.0	0.0	0.0	0.0	0.0	0.0	0.0	0.0	0.0	0.0	0.0	0.0	0.0	0.0	0.0	0.0	0.0	0.0	0.0	0.0	0.0	0.0	0.0	0.0
0.7292204654882295	0.18055578694833646	0.06705762790930143	0.01814304516601969	0.0036152808090232076	0.0014077936790896823	0.0	0.0	0.0	0.0	0.0	0.0	0.0	0.0	0.0	0.0	0.0	0.0	0.0	0.0	0.0	0.0	0.0	0.0	0.0	0.0	0.0	0.0	0.0	0.0	0.0	0.0	0.0	0.0	0.0	0.0	0.0	0.0	0.0	0.0	0.0	0.0	0.0	0.0	0.0	0.0	0.0	0.0	0.0	0.0
0.00021647905148870978	0.016077732631719178	0.03884550056617598	0.040156864051155663	0.0309898088323453	0.02864600679411177	0.02819639645640445	0.0265270099247319	0.028546093385732364	0.03147272363951242	0.030640111903017384	0.03495720375674415	0.03799623659495104	0.044973522946779455	0.05700892559781523	0.06823253180576834	0.07299923399720243	0.0724164057816559	0.06939402517817891	0.06538499966695531	0.05640111903017385	0.04452391260907214	0.03256344501432092	0.01870462266036102	0.010124558715779658	0.006390295077599414	0.002897488843002731	0.0016943648837674016	0.000774328914940385	0.0009158729101445414	0.0003830013987877173	0.00026227269699593685	0.0004620995137547459	0.00022480516885366015	0.0	0.0	0.0	0.0	0.0	0.0	0.0	0.0	0.0	0.0	0.0	0.0	0.0	0.0	0.0	0.0
0.990595976358925	0.009275087447853629	0.00012893619322128363	0.0	0.0	0.0	0.0	0.0	0.0	0.0	0.0	0.0	0.0	0.0	0.0	0.0	0.0	0.0	0.0	0.0	0.0	0.0	0.0	0.0	0.0	0.0	0.0	0.0	0.0	0.0	0.0	0.0	0.0	0.0	0.0	0.0	0.0	0.0	0.0	0.0	0.0	0.0	0.0	0.0	0.0	0.0	0.0	0.0	0.0	0.0
1.0	0.0	0.0	0.0	0.0	0.0	0.0	0.0	0.0	0.0	0.0	0.0	0.0	0.0	0.0	0.0	0.0	0.0	0.0	0.0	0.0	0.0	0.0	0.0	0.0	0.0	0.0	0.0	0.0	0.0	0.0	0.0	0.0	0.0	0.0	0.0	0.0	0.0	0.0	0.0	0.0	0.0	0.0	0.0	0.0	0.0	0.0	0.0	0.0	0.0
0.5054018357491948	0.10729924878443071	0.09230410272862494	0.09527479990500436	0.09445817066717775	0.07288832595172721	0.02554466253630042	0.005599743345096683	0.0010749507314248097	0.00015415960101828667	0.0	0.0	0.0	0.0	0.0	0.0	0.0	0.0	0.0	0.0	0.0	0.0	0.0	0.0	0.0	0.0	0.0	0.0	0.0	0.0	0.0	0.0	0.0	0.0	0.0	0.0	0.0	0.0	0.0	0.0	0.0	0.0	0.0	0.0	0.0	0.0	0.0	0.0	0.0	0.0
0.693765878444401	0.07849928689932183	0.048981492646539074	0.03390450687944648	0.02852402712693192	0.02318928561033518	0.016291128029638377	0.012636227177659783	0.0105031621753105	0.010540584368334173	0.007388804111451607	0.006927263730826323	0.005721437511174683	0.004586297656123311	0.004927255414783429	0.003962594439062116	0.003871117967226475	0.002864876777034416	0.0014636235493702676	0.0007193377103439099	0.0003451157801071938	0.00018295294367128346	0.00020374305090665657	0.0	0.0	0.0	0.0	0.0	0.0	0.0	0.0	0.0	0.0	0.0	0.0	0.0	0.0	0.0	0.0	0.0	0.0	0.0	0.0	0.0	0.0	0.0	0.0	0.0	0.0	0.0
0.013718483720232889	0.11651548847630709	0.18933506584372423	0.19008470976286265	0.18467894416818678	0.1463804692770934	0.08642977918821892	0.04245483395387191	0.01682117660777797	0.006996676578625153	0.003556643927467786	0.0012535712203370067	0.000803784868853961	0.0005539035624744913	0.0003623278942502311	5.414094971555178e-05	0.0	0.0	0.0	0.0	0.0	0.0	0.0	0.0	0.0	0.0	0.0	0.0	0.0	0.0	0.0	0.0	0.0	0.0	0.0	0.0	0.0	0.0	0.0	0.0	0.0	0.0	0.0	0.0	0.0	0.0	0.0	0.0	0.0	0.0
0.7921255644234134	0.14451322125397803	0.0432585767365913	0.013321225652731725	0.005598413782761551	0.000862255694219971	0.00032074245630404717	0.0	0.0	0.0	0.0	0.0	0.0	0.0	0.0	0.0	0.0	0.0	0.0	0.0	0.0	0.0	0.0	0.0	0.0	0.0	0.0	0.0	0.0	0.0	0.0	0.0	0.0	0.0	0.0	0.0	0.0	0.0	0.0	0.0	0.0	0.0	0.0	0.0	0.0	0.0	0.0	0.0	0.0	0.0
0.9417291275201339	0.04292195969452164	0.011499185474362232	0.002783136194519555	0.0004374690126116067	0.0006291221038509773	0.0	0.0	0.0	0.0	0.0	0.0	0.0	0.0	0.0	0.0	0.0	0.0	0.0	0.0	0.0	0.0	0.0	0.0	0.0	0.0	0.0	0.0	0.0	0.0	0.0	0.0	0.0	0.0	0.0	0.0	0.0	0.0	0.0	0.0	0.0	0.0	0.0	0.0	0.0	0.0	0.0	0.0	0.0	0.0
0.919822735356716	0.07916515683505974	0.0010121078082243132	0.0	0.0	0.0	0.0	0.0	0.0	0.0	0.0	0.0	0.0	0.0	0.0	0.0	0.0	0.0	0.0	0.0	0.0	0.0	0.0	0.0	0.0	0.0	0.0	0.0	0.0	0.0	0.0	0.0	0.0	0.0	0.0	0.0	0.0	0.0	0.0	0.0	0.0	0.0	0.0	0.0	0.0	0.0	0.0	0.0	0.0	0.0
0.8137180144255409	0.021575809092840983	0.018429857786333655	0.01881320549520607	0.01988407898629532	0.02105078940460267	0.021467471696855298	0.018617364817847336	0.014971394760636858	0.010383722722935444	0.007304440583188536	0.005237696413615511	0.0033917938589363766	0.002120912867565867	0.0013792183873561925	0.0008083636469700947	0.0004750178131679938	0.00015417244813347168	0.00016667291690105045	5.000187507031514e-05	0.0	0.0	0.0	0.0	0.0	0.0	0.0	0.0	0.0	0.0	0.0	0.0	0.0	0.0	0.0	0.0	0.0	0.0	0.0	0.0	0.0	0.0	0.0	0.0	0.0	0.0	0.0	0.0	0.0	0.0
0.142280079289724	0.34825012909566405	0.14521596455282929	0.09205770159745473	0.07689520763580031	0.06330268352406176	0.050497226525411026	0.03591774524011793	0.02271667249679343	0.012601402561924276	0.006121633101794013	0.0029483783918844634	0.000803724618126697	0.0002831775856612197	0.00010827378275281928	0.0	0.0	0.0	0.0	0.0	0.0	0.0	0.0	0.0	0.0	0.0	0.0	0.0	0.0	0.0	0.0	0.0	0.0	0.0	0.0	0.0	0.0	0.0	0.0	0.0	0.0	0.0	0.0	0.0	0.0	0.0	0.0	0.0	0.0	0.0
0.9933190417715987	0.006680958228401357	0.0	0.0	0.0	0.0	0.0	0.0	0.0	0.0	0.0	0.0	0.0	0.0	0.0	0.0	0.0	0.0	0.0	0.0	0.0	0.0	0.0	0.0	0.0	0.0	0.0	0.0	0.0	0.0	0.0	0.0	0.0	0.0	0.0	0.0	0.0	0.0	0.0	0.0	0.0	0.0	0.0	0.0	0.0	0.0	0.0	0.0	0.0	0.0
0.330118042158509	0.14213392555802315	0.11759215663398598	0.10993795807482531	0.10265876107817117	0.07882949512289635	0.05352105633773474	0.03145013104221268	0.01648756869820291	0.00931670548627286	0.003408347534781395	0.002575010729211372	0.0010833378472410301	0.0003708348784786603	0.00021666756944820604	0.00024166767361530673	5.8333576389901627e-05	0.0	0.0	0.0	0.0	0.0	0.0	0.0	0.0	0.0	0.0	0.0	0.0	0.0	0.0	0.0	0.0	0.0	0.0	0.0	0.0	0.0	0.0	0.0	0.0	0.0	0.0	0.0	0.0	0.0	0.0	0.0	0.0	0.0
0.25390332094712814	0.1480720843817173	0.13415010081149084	0.13226300968123572	0.12882208854748137	0.10048239548097912	0.06070351423858164	0.02741489343975472	0.009797877126622565	0.002545281855597954	0.0007665005915385	0.00030410077816473097	0.00034992418309366305	0.00031659807041807607	0.00010830986619565761	0.0	0.0	0.0	0.0	0.0	0.0	0.0	0.0	0.0	0.0	0.0	0.0	0.0	0.0	0.0	0.0	0.0	0.0	0.0	0.0	0.0	0.0	0.0	0.0	0.0	0.0	0.0	0.0	0.0	0.0	0.0	0.0	0.0	0.0	0.0
0.8175022372063017	0.06113504401573328	0.031000395413206802	0.019812282782876528	0.013518969428315748	0.009710515910178769	0.00800815799879295	0.006289151110278662	0.005032153337079353	0.004262138144887724	0.0043079228319910096	0.003021789348816882	0.002522320034962852	0.001864685438388379	0.0022809098666000706	0.0019063078812095481	0.0021019333624690433	0.0012778089946098936	0.0011238059561715678	0.0009323427191941895	0.0007283927493704606	0.0006826080622671745	0.0004703336038792117	0.0002913570997481842	9.989386277080602e-05	8.324488564233835e-05	3.329795425693534e-05	0.0	0.0	0.0	0.0	0.0	0.0	0.0	0.0	0.0	0.0	0.0	0.0	0.0	0.0	0.0	0.0	0.0	0.0	0.0	0.0	0.0	0.0	0.0
0.36107628025944705	0.07285179275897838	0.05227682681452537	0.04227886806443684	0.0382838503805473	0.03548025611437665	0.034488791871659534	0.0312769476231936	0.031547725672675164	0.03014801144766277	0.0319768047356998	0.03134360068152752	0.03057292469454153	0.030647909385167194	0.028781623751817337	0.024774108619490188	0.02331190715228974	0.019537677724131324	0.016359160004832347	0.0126307545542785	0.008239984336531291	0.005415560989631284	0.0028160917146082677	0.001774637678140713	0.0010831121979262568	0.0006332040541722732	0.00025828060104395354	0.00012497448437610655	8.331632291740437e-06	0.0	0.0	0.0	0.0	0.0	0.0	0.0	0.0	0.0	0.0	0.0	0.0	0.0	0.0	0.0	0.0	0.0	0.0	0.0	0.0	0.0
0.07363294756750902	0.03157780721707035	0.032973396322310264	0.0343189941760192	0.03593537797552095	0.03814749085576691	0.042850834437306806	0.04721257113338499	0.04956215995534115	0.058977178993676105	0.06746319394106032	0.07761558393947726	0.0858433107539514	0.09112988560335275	0.08153156530940418	0.06173919564076286	0.039913848409861605	0.02651619299955841	0.013214354154689596	0.006132260187800468	0.002166287566342557	0.0010289865940127144	0.0005165762658201482	0.0	0.0	0.0	0.0	0.0	0.0	0.0	0.0	0.0	0.0	0.0	0.0	0.0	0.0	0.0	0.0	0.0	0.0	0.0	0.0	0.0	0.0	0.0	0.0	0.0	0.0	0.0
0.8869129711959534	0.11308702880404665	0.0	0.0	0.0	0.0	0.0	0.0	0.0	0.0	0.0	0.0	0.0	0.0	0.0	0.0	0.0	0.0	0.0	0.0	0.0	0.0	0.0	0.0	0.0	0.0	0.0	0.0	0.0	0.0	0.0	0.0	0.0	0.0	0.0	0.0	0.0	0.0	0.0	0.0	0.0	0.0	0.0	0.0	0.0	0.0	0.0	0.0	0.0	0.0
0.011032892840969907	0.850191428924293	0.13877567823473713	0.0	0.0	0.0	0.0	0.0	0.0	0.0	0.0	0.0	0.0	0.0	0.0	0.0	0.0	0.0	0.0	0.0	0.0	0.0	0.0	0.0	0.0	0.0	0.0	0.0	0.0	0.0	0.0	0.0	0.0	0.0	0.0	0.0	0.0	0.0	0.0	0.0	0.0	0.0	0.0	0.0	0.0	0.0	0.0	0.0	0.0	0.0
0.8586074451776311	0.13106961940945144	0.010314603745917483	8.331666999933347e-06	0.0	0.0	0.0	0.0	0.0	0.0	0.0	0.0	0.0	0.0	0.0	0.0	0.0	0.0	0.0	0.0	0.0	0.0	0.0	0.0	0.0	0.0	0.0	0.0	0.0	0.0	0.0	0.0	0.0	0.0	0.0	0.0	0.0	0.0	0.0	0.0	0.0	0.0	0.0	0.0	0.0	0.0	0.0	0.0	0.0	0.0
0.6096775403230846	0.09530873045304356	0.08400451668548618	0.08299617915074646	0.06206692527885533	0.035245980191584134	0.0179334080558669	0.007375030729294706	0.003995849982708261	0.0013000054166892362	9.583373264055267e-05	0.0	0.0	0.0	0.0	0.0	0.0	0.0	0.0	0.0	0.0	0.0	0.0	0.0	0.0	0.0	0.0	0.0	0.0	0.0	0.0	0.0	0.0	0.0	0.0	0.0	0.0	0.0	0.0	0.0	0.0	0.0	0.0	0.0	0.0	0.0	0.0	0.0	0.0	0.0
0.998562697629076	0.001437302370923998	0.0	0.0	0.0	0.0	0.0	0.0	0.0	0.0	0.0	0.0	0.0	0.0	0.0	0.0	0.0	0.0	0.0	0.0	0.0	0.0	0.0	0.0	0.0	0.0	0.0	0.0	0.0	0.0	0.0	0.0	0.0	0.0	0.0	0.0	0.0	0.0	0.0	0.0	0.0	0.0	0.0	0.0	0.0	0.0	0.0	0.0	0.0	0.0
1.0	0.0	0.0	0.0	0.0	0.0	0.0	0.0	0.0	0.0	0.0	0.0	0.0	0.0	0.0	0.0	0.0	0.0	0.0	0.0	0.0	0.0	0.0	0.0	0.0	0.0	0.0	0.0	0.0	0.0	0.0	0.0	0.0	0.0	0.0	0.0	0.0	0.0	0.0	0.0	0.0	0.0	0.0	0.0	0.0	0.0	0.0	0.0	0.0	0.0
0.5474973229501298	0.32650425203018296	0.1213193168418728	0.004649941875726553	2.916630208789057e-05	0.0	0.0	0.0	0.0	0.0	0.0	0.0	0.0	0.0	0.0	0.0	0.0	0.0	0.0	0.0	0.0	0.0	0.0	0.0	0.0	0.0	0.0	0.0	0.0	0.0	0.0	0.0	0.0	0.0	0.0	0.0	0.0	0.0	0.0	0.0	0.0	0.0	0.0	0.0	0.0	0.0	0.0	0.0	0.0	0.0
0.12923251033943298	0.2083489360993917	0.1969277113446672	0.18990854698720988	0.16438242171572176	0.07600835476113206	0.02069550889981776	0.008745870467916552	0.0023799419161028867	0.0015269907049121668	0.001364721937905152	0.00038278786063193285	9.569696515798321e-05	0.0	0.0	0.0	0.0	0.0	0.0	0.0	0.0	0.0	0.0	0.0	0.0	0.0	0.0	0.0	0.0	0.0	0.0	0.0	0.0	0.0	0.0	0.0	0.0	0.0	0.0	0.0	0.0	0.0	0.0	0.0	0.0	0.0	0.0	0.0	0.0	0.0
0.0758299955866801	0.03720511945108293	0.03345796104620662	0.030668409789243158	0.029590060870506533	0.027658192537325862	0.028823975152176266	0.028349335087558603	0.027241841603450716	0.030039719879091688	0.032467045823583784	0.03830428591651331	0.04449126079389796	0.047880357395641636	0.052980656335612164	0.05488338010342157	0.06020018152900717	0.06264416151085427	0.061365964143857574	0.05530805805597422	0.04527816405892198	0.034894371768075874	0.024456453855826	0.017395142017303546	0.009284625825415727	0.004746400646176649	0.0026355014114296657	0.0013198324603842086	0.0004746400646176649	0.00012490528016254342	0.0	0.0	0.0	0.0	0.0	0.0	0.0	0.0	0.0	0.0	0.0	0.0	0.0	0.0	0.0	0.0	0.0	0.0	0.0	0.0
0.36304884290951767	0.12396952155837887	0.10415270847811703	0.09305828939538328	0.082904357451696	0.06452324376511126	0.04786496935093903	0.037161726334888324	0.02705773176141589	0.020266249412195538	0.012330368995551413	0.00883059163299362	0.005846833762656003	0.004024119749813775	0.0026882950965663897	0.0012317884652997698	0.0005035351496664599	0.0002788169836996101	0.00022055671844894528	3.745302766114165e-05	0.0	0.0	0.0	0.0	0.0	0.0	0.0	0.0	0.0	0.0	0.0	0.0	0.0	0.0	0.0	0.0	0.0	0.0	0.0	0.0	0.0	0.0	0.0	0.0	0.0	0.0	0.0	0.0	0.0	0.0
0.8680101866724369	0.10273641985069534	0.02099752823389399	0.0051266259976530705	0.0017227460738866648	0.0008780179265461021	0.00020806112003462137	0.0003204141248533169	0.0	0.0	0.0	0.0	0.0	0.0	0.0	0.0	0.0	0.0	0.0	0.0	0.0	0.0	0.0	0.0	0.0	0.0	0.0	0.0	0.0	0.0	0.0	0.0	0.0	0.0	0.0	0.0	0.0	0.0	0.0	0.0	0.0	0.0	0.0	0.0	0.0	0.0	0.0	0.0	0.0	0.0
0.4298365520058011	0.07528109554331247	0.06382890053927003	0.061386765796777716	0.06498745592905307	0.06674195887545113	0.0635080057010927	0.05721930036590347	0.0412870800236712	0.03156855063887245	0.02050809738533219	0.012706602098735592	0.0059719779624428015	0.002738024788084383	0.0012835793527092693	0.0006417896763546347	0.00036256949248605983	0.00014169382464972454	0.0	0.0	0.0	0.0	0.0	0.0	0.0	0.0	0.0	0.0	0.0	0.0	0.0	0.0	0.0	0.0	0.0	0.0	0.0	0.0	0.0	0.0	0.0	0.0	0.0	0.0	0.0	0.0	0.0	0.0	0.0	0.0
0.907214088956122	0.09278591104387797	0.0	0.0	0.0	0.0	0.0	0.0	0.0	0.0	0.0	0.0	0.0	0.0	0.0	0.0	0.0	0.0	0.0	0.0	0.0	0.0	0.0	0.0	0.0	0.0	0.0	0.0	0.0	0.0	0.0	0.0	0.0	0.0	0.0	0.0	0.0	0.0	0.0	0.0	0.0	0.0	0.0	0.0	0.0	0.0	0.0	0.0	0.0	0.0
0.9921701993040177	0.0047494963286102	0.0016442165204215854	0.0006701743285768994	0.00020396610000166502	0.00017482808571571288	0.00013736492449091726	8.32514693884347e-05	4.162573469421735e-05	2.9138014285952146e-05	2.0812867347108676e-05	1.2487720408265205e-05	2.497544081653041e-05	4.162573469421735e-06	1.2487720408265205e-05	8.32514693884347e-06	4.162573469421735e-06	8.32514693884347e-06	0.0	0.0	0.0	0.0	0.0	0.0	0.0	0.0	0.0	0.0	0.0	0.0	0.0	0.0	0.0	0.0	0.0	0.0	0.0	0.0	0.0	0.0	0.0	0.0	0.0	0.0	0.0	0.0	0.0	0.0	0.0	0.0
0.5443362997853317	0.05861486838540256	0.04550968091536233	0.04209166128259102	0.04040349304933203	0.039194681227986077	0.04231258206373356	0.045230403701465166	0.04622663137491924	0.04367145328359142	0.030161939100894104	0.015397761613972197	0.005556366061566036	0.001137950438715325	0.00015422771513724182	0.0	0.0	0.0	0.0	0.0	0.0	0.0	0.0	0.0	0.0	0.0	0.0	0.0	0.0	0.0	0.0	0.0	0.0	0.0	0.0	0.0	0.0	0.0	0.0	0.0	0.0	0.0	0.0	0.0	0.0	0.0	0.0	0.0	0.0	0.0
0.176640371848162	0.20542445168222975	0.19092620513290406	0.16686103174537065	0.11628168497863373	0.07023382118968088	0.03724312572366284	0.020799840065306666	0.009966763571541621	0.0033611275395880017	0.0009829319694458097	0.0009621071395846696	0.0003165374138893285	0.0	0.0	0.0	0.0	0.0	0.0	0.0	0.0	0.0	0.0	0.0	0.0	0.0	0.0	0.0	0.0	0.0	0.0	0.0	0.0	0.0	0.0	0.0	0.0	0.0	0.0	0.0	0.0	0.0	0.0	0.0	0.0	0.0	0.0	0.0	0.0	0.0
0.6251728043438431	0.20010326621029664	0.1235863355485601	0.038266793251053484	0.008007295258082246	0.0025150318959343094	0.0018029947200986025	0.0005454787721314479	0.0	0.0	0.0	0.0	0.0	0.0	0.0	0.0	0.0	0.0	0.0	0.0	0.0	0.0	0.0	0.0	0.0	0.0	0.0	0.0	0.0	0.0	0.0	0.0	0.0	0.0	0.0	0.0	0.0	0.0	0.0	0.0	0.0	0.0	0.0	0.0	0.0	0.0	0.0	0.0	0.0	0.0
0.6054388082060672	0.39242644916982233	0.002134742624110524	0.0	0.0	0.0	0.0	0.0	0.0	0.0	0.0	0.0	0.0	0.0	0.0	0.0	0.0	0.0	0.0	0.0	0.0	0.0	0.0	0.0	0.0	0.0	0.0	0.0	0.0	0.0	0.0	0.0	0.0	0.0	0.0	0.0	0.0	0.0	0.0	0.0	0.0	0.0	0.0	0.0	0.0	0.0	0.0	0.0	0.0	0.0
0.9940307833295149	0.005969216670485077	0.0	0.0	0.0	0.0	0.0	0.0	0.0	0.0	0.0	0.0	0.0	0.0	0.0	0.0	0.0	0.0	0.0	0.0	0.0	0.0	0.0	0.0	0.0	0.0	0.0	0.0	0.0	0.0	0.0	0.0	0.0	0.0	0.0	0.0	0.0	0.0	0.0	0.0	0.0	0.0	0.0	0.0	0.0	0.0	0.0	0.0	0.0	0.0
0.5048658004335326	0.15982042928883175	0.10060286830510379	0.0672391627245154	0.047056180336258226	0.036625601724145106	0.02502173903998735	0.01807772798948205	0.013209847265041543	0.008866199849386937	0.005716639414855774	0.004056567270367088	0.002587881889403414	0.0016975173808305352	0.0015602181809104185	0.001252335126544096	0.0004826274906282895	0.000287080145287517	0.0002829195634717559	0.00019554734534077246	0.0002121896726038169	0.00013729919992011683	0.00014562036355163905	0.0	0.0	0.0	0.0	0.0	0.0	0.0	0.0	0.0	0.0	0.0	0.0	0.0	0.0	0.0	0.0	0.0	0.0	0.0	0.0	0.0	0.0	0.0	0.0	0.0	0.0	0.0
0.0002958394966561803	0.000329173524448426	0.013021104606345965	0.06610137711202317	0.11715660742932145	0.1439904998020792	0.1435154899060397	0.11969416029500615	0.09760620012916936	0.07918498302047959	0.06270963978416216	0.04171336902852143	0.030250630221462946	0.022596304089668534	0.01605450113544032	0.010375216150336465	0.011241900872934852	0.009216858684555929	0.005070938977895373	0.002345882205879289	0.0027083897581199608	0.0028292256088668514	0.0006500135419487906	0.0004333423612991937	0.0008583512156503261	5.000104168836851e-05	0.0	0.0	0.0	0.0	0.0	0.0	0.0	0.0	0.0	0.0	0.0	0.0	0.0	0.0	0.0	0.0	0.0	0.0	0.0	0.0	0.0	0.0	0.0	0.0
0.4342043427088489	0.18754912684186667	0.11921862848254723	0.0856605766711444	0.062337543512345654	0.04296129324721667	0.030393139501515915	0.019280595885198107	0.010397215209878186	0.004990663300741529	0.0018007976743509018	0.0009399082549729881	0.00015803767119014844	4.99066330074153e-05	5.822440517531784e-05	0.0	0.0	0.0	0.0	0.0	0.0	0.0	0.0	0.0	0.0	0.0	0.0	0.0	0.0	0.0	0.0	0.0	0.0	0.0	0.0	0.0	0.0	0.0	0.0	0.0	0.0	0.0	0.0	0.0	0.0	0.0	0.0	0.0	0.0	0.0
0.35120873267219604	0.24825109345673824	0.09632407102995094	0.03151569126025311	0.01989238138439322	0.01842750308997765	0.017657609668196742	0.01777829566404348	0.019218204442076964	0.01911416479048495	0.01863974397922536	0.020266924130124472	0.020337671093207044	0.019018448311020297	0.018069606688501123	0.014553066464691023	0.013312913817714208	0.010661983495149671	0.008897471004149102	0.006275671784030329	0.004594391014303372	0.002933918174894816	0.001581402704198624	0.0007823781799719509	0.0002871494383939607	0.00013317075403777889	5.410061882784767e-05	9.571647946465357e-05	2.080793031840295e-05	4.16158606368059e-05	5.410061882784767e-05	0.0	0.0	0.0	0.0	0.0	0.0	0.0	0.0	0.0	0.0	0.0	0.0	0.0	0.0	0.0	0.0	0.0	0.0	0.0
0.4728362167098235	0.06754147850706563	0.0423395587579173	0.031802621099727715	0.025356200197645763	0.02239151374138427	0.020431735071281737	0.01899317413258945	0.018271808792317667	0.018259299566763823	0.018409410273409973	0.018918118779266375	0.020139853141691998	0.021148930669702238	0.023175425209425286	0.022850185345025288	0.023863432614886812	0.02282933663576888	0.022166347681415042	0.02008147675577405	0.016924982174353585	0.012684354711599805	0.007580590685630653	0.004966162544876846	0.002868782393682007	0.0015094465501640794	0.0009340221746871651	0.0005045387640051205	0.00018346864145640744	2.918819295897391e-05	8.339483702563974e-06	0.0	0.0	0.0	0.0	0.0	0.0	0.0	0.0	0.0	0.0	0.0	0.0	0.0	0.0	0.0	0.0	0.0	0.0	0.0
0.09190087602004474	0.1707426800464878	0.1791904625035928	0.18293531281371972	0.17880306419564865	0.1353353078150319	0.04768331646276186	0.01061388052302937	0.0025909865327018323	0.00020411308698133407	0.0	0.0	0.0	0.0	0.0	0.0	0.0	0.0	0.0	0.0	0.0	0.0	0.0	0.0	0.0	0.0	0.0	0.0	0.0	0.0	0.0	0.0	0.0	0.0	0.0	0.0	0.0	0.0	0.0	0.0	0.0	0.0	0.0	0.0	0.0	0.0	0.0	0.0	0.0	0.0
0.4830584745127124	0.10638661344488796	0.06320780660161165	0.04816209864917792	0.040157998683344305	0.03632053066224448	0.03464971125240623	0.032599728335597204	0.03120390663411138	0.029295589203423306	0.025878951008741595	0.021445654619544837	0.01651652902892476	0.012337397188356764	0.007858267847767936	0.005195790035083041	0.002966641944650461	0.0014624878126015617	0.000666661111157407	0.00031249739585503453	0.00010416579861834485	6.249947917100691e-05	7.916600694994208e-05	5.416621528153932e-05	1.6666527778935175e-05	0.0	0.0	0.0	0.0	0.0	0.0	0.0	0.0	0.0	0.0	0.0	0.0	0.0	0.0	0.0	0.0	0.0	0.0	0.0	0.0	0.0	0.0	0.0	0.0	0.0
0.36339509284759	0.1960569459663274	0.17182116266764438	0.15844710999637526	0.09376002533153902	0.016015532233133487	0.0005041309573905182	0.0	0.0	0.0	0.0	0.0	0.0	0.0	0.0	0.0	0.0	0.0	0.0	0.0	0.0	0.0	0.0	0.0	0.0	0.0	0.0	0.0	0.0	0.0	0.0	0.0	0.0	0.0	0.0	0.0	0.0	0.0	0.0	0.0	0.0	0.0	0.0	0.0	0.0	0.0	0.0	0.0	0.0	0.0
0.01522160001665383	0.038786768532589465	0.08251556092178945	0.10401981805691446	0.09049274517559382	0.07068717863313696	0.0526594083727127	0.04361221558382081	0.04277536065949164	0.04258384162208298	0.044653079917563544	0.04626433790619731	0.04658492412099007	0.04831692237233799	0.049307825218061076	0.048945604429918604	0.04031892083185878	0.03365322563857027	0.02420217748818619	0.015171638528634178	0.0085017798780107	0.0050336199179798905	0.003305785123966942	0.0013905947498803006	0.0005287590815413119	0.00036638424547744445	9.992297603930303e-05	0.0	0.0	0.0	0.0	0.0	0.0	0.0	0.0	0.0	0.0	0.0	0.0	0.0	0.0	0.0	0.0	0.0	0.0	0.0	0.0	0.0	0.0	0.0
0.9950663646809998	0.004754608889703066	0.00017902642929705064	0.0	0.0	0.0	0.0	0.0	0.0	0.0	0.0	0.0	0.0	0.0	0.0	0.0	0.0	0.0	0.0	0.0	0.0	0.0	0.0	0.0	0.0	0.0	0.0	0.0	0.0	0.0	0.0	0.0	0.0	0.0	0.0	0.0	0.0	0.0	0.0	0.0	0.0	0.0	0.0	0.0	0.0	0.0	0.0	0.0	0.0	0.0
0.49517087357605355	0.2630478079349339	0.15915700702494145	0.054082882642644645	0.014499879167673603	0.007133273889384255	0.0028249764585295124	0.0008583261806151616	0.0009124923958967008	0.0014499879167673602	0.0008624928125598953	0.0	0.0	0.0	0.0	0.0	0.0	0.0	0.0	0.0	0.0	0.0	0.0	0.0	0.0	0.0	0.0	0.0	0.0	0.0	0.0	0.0	0.0	0.0	0.0	0.0	0.0	0.0	0.0	0.0	0.0	0.0	0.0	0.0	0.0	0.0	0.0	0.0	0.0	0.0
0.9876744282917482	0.008180947223726413	0.002149373099512642	0.001382929978756196	0.0006123214062565086	0.0	0.0	0.0	0.0	0.0	0.0	0.0	0.0	0.0	0.0	0.0	0.0	0.0	0.0	0.0	0.0	0.0	0.0	0.0	0.0	0.0	0.0	0.0	0.0	0.0	0.0	0.0	0.0	0.0	0.0	0.0	0.0	0.0	0.0	0.0	0.0	0.0	0.0	0.0	0.0	0.0	0.0	0.0	0.0	0.0
0.9948042749109394	0.005187391929334806	8.333159725839044e-06	0.0	0.0	0.0	0.0	0.0	0.0	0.0	0.0	0.0	0.0	0.0	0.0	0.0	0.0	0.0	0.0	0.0	0.0	0.0	0.0	0.0	0.0	0.0	0.0	0.0	0.0	0.0	0.0	0.0	0.0	0.0	0.0	0.0	0.0	0.0	0.0	0.0	0.0	0.0	0.0	0.0	0.0	0.0	0.0	0.0	0.0	0.0
0.6660228124219465	0.09472566813754059	0.0539880109899259	0.039318125052035635	0.02889018399800183	0.02398634584963783	0.018645408375655648	0.015885438348180833	0.012434435101157272	0.010948297394055449	0.008679543751561068	0.007484805594871368	0.00559903421863292	0.004599950045791358	0.0032969777703771544	0.002435267671301307	0.0012446923653317793	0.0007826159353925568	0.0004412621763383565	0.0003163766547331613	0.00016235117808675382	6.660561152277079e-05	3.3302805761385397e-05	1.2488552160519525e-05	0.0	0.0	0.0	0.0	0.0	0.0	0.0	0.0	0.0	0.0	0.0	0.0	0.0	0.0	0.0	0.0	0.0	0.0	0.0	0.0	0.0	0.0	0.0	0.0	0.0	0.0
0.9966667777740742	0.003108229725675811	0.0001499950001666611	4.166527782407253e-05	3.333222225925803e-05	0.0	0.0	0.0	0.0	0.0	0.0	0.0	0.0	0.0	0.0	0.0	0.0	0.0	0.0	0.0	0.0	0.0	0.0	0.0	0.0	0.0	0.0	0.0	0.0	0.0	0.0	0.0	0.0	0.0	0.0	0.0	0.0	0.0	0.0	0.0	0.0	0.0	0.0	0.0	0.0	0.0	0.0	0.0	0.0	0.0
0.8168811099679689	0.06986450293445075	0.035609112000633124	0.021821983597065966	0.01499089882913541	0.011000545653722316	0.006377067548598586	0.004581825149221714	0.003490517704588906	0.0025824832659249665	0.002170119002495012	0.001999341883296748	0.0016952753052120345	0.001595308211047197	0.0012954069285526846	0.0011912745387976458	0.0011954398343878474	0.0008622161871717226	0.00046234781051237303	0.0002499177354120935	8.330591180403117e-05	0.0	0.0	0.0	0.0	0.0	0.0	0.0	0.0	0.0	0.0	0.0	0.0	0.0	0.0	0.0	0.0	0.0	0.0	0.0	0.0	0.0	0.0	0.0	0.0	0.0	0.0	0.0	0.0	0.0
0.4344582386198053	0.11340643968725801	0.07074163814852746	0.05191133981132232	0.041461627490653546	0.03541661462626666	0.02834328345781397	0.025021024321601346	0.023871972289527806	0.022264964737424956	0.020166695809290668	0.018168344449162772	0.016698723553068718	0.016303216513043405	0.016282400353042074	0.0145296796809299	0.013097527872838242	0.010154122848649864	0.008180750880523568	0.006519621312417256	0.005245672320335723	0.003297279744211026	0.0019900248961273615	0.0011948475840764703	0.0004787716800306414	0.0003413850240218486	0.00022065129601412167	0.00010824403200692761	3.330585600213158e-05	5.828524800373026e-05	2.914262400186513e-05	4.163232000266447e-06	0.0	0.0	0.0	0.0	0.0	0.0	0.0	0.0	0.0	0.0	0.0	0.0	0.0	0.0	0.0	0.0	0.0	0.0
0.9998875140607424	0.0001124859392575928	0.0	0.0	0.0	0.0	0.0	0.0	0.0	0.0	0.0	0.0	0.0	0.0	0.0	0.0	0.0	0.0	0.0	0.0	0.0	0.0	0.0	0.0	0.0	0.0	0.0	0.0	0.0	0.0	0.0	0.0	0.0	0.0	0.0	0.0	0.0	0.0	0.0	0.0	0.0	0.0	0.0	0.0	0.0	0.0	0.0	0.0	0.0	0.0
0.009704130187713097	0.04649739599595349	0.06444441669060436	0.06319965696253647	0.05617238465157135	0.053270720670088714	0.052779477700483336	0.05297514227312276	0.05126828110754474	0.04871631551120492	0.04758812191151798	0.044611522561790455	0.03995720357858014	0.03951175444512441	0.042858867560062776	0.044016202691844954	0.044465814901314286	0.04484049174253873	0.0412727355988793	0.032888300507478964	0.027022526404309615	0.020286669414296837	0.014058707697943857	0.008259542810992187	0.004462817486584488	0.002402094859850046	0.0011906397398910107	0.0008284521267073816	0.0003996552973060735	4.9956912163259186e-05	0.0	0.0	0.0	0.0	0.0	0.0	0.0	0.0	0.0	0.0	0.0	0.0	0.0	0.0	0.0	0.0	0.0	0.0	0.0	0.0
0.3714273819188576	0.05404775286746186	0.035929140906346926	0.02925539665688295	0.026391057265971397	0.02587897333416599	0.024567538874664334	0.025017173546493476	0.025508441058306793	0.026832365369803702	0.02856012822914715	0.030908220404254876	0.03704073773392452	0.043073336247632134	0.04259039530381565	0.04443056683111638	0.039247278253086035	0.03174504048793689	0.023264430983159515	0.016353379545785716	0.008593018172734654	0.004925164970128437	0.0024605008430650097	0.0011990257915443702	0.0005911863277753492	9.57555319636129e-05	3.330627198734361e-05	3.330627198734361e-05	0.0	0.0	0.0	0.0	0.0	0.0	0.0	0.0	0.0	0.0	0.0	0.0	0.0	0.0	0.0	0.0	0.0	0.0	0.0	0.0	0.0	0.0
0.7064059827459206	0.2431177197647852	0.03559434186049415	0.009380293061329804	0.003225256043713664	0.0010612132788993345	0.0012151932448572773	0.0	0.0	0.0	0.0	0.0	0.0	0.0	0.0	0.0	0.0	0.0	0.0	0.0	0.0	0.0	0.0	0.0	0.0	0.0	0.0	0.0	0.0	0.0	0.0	0.0	0.0	0.0	0.0	0.0	0.0	0.0	0.0	0.0	0.0	0.0	0.0	0.0	0.0	0.0	0.0	0.0	0.0	0.0
0.7383650942413829	0.1979964594397584	0.04252004581901489	0.011208997188378632	0.004865146308445278	0.0026699989586587525	0.0015370196813495782	0.0004581901489117984	0.0003790482140997605	0.0	0.0	0.0	0.0	0.0	0.0	0.0	0.0	0.0	0.0	0.0	0.0	0.0	0.0	0.0	0.0	0.0	0.0	0.0	0.0	0.0	0.0	0.0	0.0	0.0	0.0	0.0	0.0	0.0	0.0	0.0	0.0	0.0	0.0	0.0	0.0	0.0	0.0	0.0	0.0	0.0
0.5115388298381691	0.10681171910453852	0.08274733647252788	0.06837115771330078	0.056259862025321725	0.044823035193118754	0.03322383622896968	0.025638143295488136	0.017548680414173838	0.013626768919475913	0.01032936562457065	0.008909650317041997	0.00686126342172206	0.004754589094421477	0.0032182989229315247	0.002564647007148537	0.001561270499481658	0.0006869590197719297	0.00026645683191153633	0.00018735245993779898	7.077759597650184e-05	0.0	0.0	0.0	0.0	0.0	0.0	0.0	0.0	0.0	0.0	0.0	0.0	0.0	0.0	0.0	0.0	0.0	0.0	0.0	0.0	0.0	0.0	0.0	0.0	0.0	0.0	0.0	0.0	0.0
0.6756206518978646	0.1938165876323426	0.07972405294120095	0.034031250130104794	0.01162824585434092	0.0020025729523587476	0.0015945643258906453	0.0012115358194103858	0.0003663750931550308	4.163353331307168e-06	0.0	0.0	0.0	0.0	0.0	0.0	0.0	0.0	0.0	0.0	0.0	0.0	0.0	0.0	0.0	0.0	0.0	0.0	0.0	0.0	0.0	0.0	0.0	0.0	0.0	0.0	0.0	0.0	0.0	0.0	0.0	0.0	0.0	0.0	0.0	0.0	0.0	0.0	0.0	0.0
0.6378352047762387	0.15767583028365162	0.12237446344337168	0.060456557127928426	0.016603591338487607	0.003809500018735246	0.0008368409877221687	0.00020400601193227002	0.00016653551994471022	3.7470491987559794e-05	0.0	0.0	0.0	0.0	0.0	0.0	0.0	0.0	0.0	0.0	0.0	0.0	0.0	0.0	0.0	0.0	0.0	0.0	0.0	0.0	0.0	0.0	0.0	0.0	0.0	0.0	0.0	0.0	0.0	0.0	0.0	0.0	0.0	0.0	0.0	0.0	0.0	0.0	0.0	0.0
0.9718090445981914	0.018135848082073667	0.005906438351029045	0.002016019860294822	0.0010038445998575456	0.0005748155800014163	0.00014995189043515205	3.332264231892268e-05	3.748797260878801e-05	5.831462405811469e-05	8.330660579730669e-05	0.0001916051933338054	0.0	0.0	0.0	0.0	0.0	0.0	0.0	0.0	0.0	0.0	0.0	0.0	0.0	0.0	0.0	0.0	0.0	0.0	0.0	0.0	0.0	0.0	0.0	0.0	0.0	0.0	0.0	0.0	0.0	0.0	0.0	0.0	0.0	0.0	0.0	0.0	0.0	0.0
0.5986791941834545	0.04221162059123768	0.0333368054832191	0.028607737338805443	0.028236911731005603	0.027370263119518342	0.02513697631299348	0.024241161642465783	0.02425782796191746	0.023695339680423325	0.023016187162767442	0.020837065894460532	0.020899564592404326	0.01797879210849774	0.016966313201808296	0.01230391033520135	0.009033145142809524	0.007745671965167392	0.005445719880835816	0.0042332451407262345	0.0027916085081560803	0.001466636111747672	0.0008666486114872607	0.0005374888023166184	8.749817712130998e-05	1.666631945167809e-05	0.0	0.0	0.0	0.0	0.0	0.0	0.0	0.0	0.0	0.0	0.0	0.0	0.0	0.0	0.0	0.0	0.0	0.0	0.0	0.0	0.0	0.0	0.0	0.0
0.9630757692548072	0.036924230745192806	0.0	0.0	0.0	0.0	0.0	0.0	0.0	0.0	0.0	0.0	0.0	0.0	0.0	0.0	0.0	0.0	0.0	0.0	0.0	0.0	0.0	0.0	0.0	0.0	0.0	0.0	0.0	0.0	0.0	0.0	0.0	0.0	0.0	0.0	0.0	0.0	0.0	0.0	0.0	0.0	0.0	0.0	0.0	0.0	0.0	0.0	0.0	0.0
0.11296682614434604	0.36765226370862636	0.2045228369538514	0.13436098584687645	0.07801498174126308	0.0455240070120212	0.026524094454090832	0.01378669964481864	0.008490208570155606	0.004825969461898159	0.002215199097264729	0.0008619289720560129	0.00025399839273148206	0.0	0.0	0.0	0.0	0.0	0.0	0.0	0.0	0.0	0.0	0.0	0.0	0.0	0.0	0.0	0.0	0.0	0.0	0.0	0.0	0.0	0.0	0.0	0.0	0.0	0.0	0.0	0.0	0.0	0.0	0.0	0.0	0.0	0.0	0.0	0.0	0.0
1.0	0.0	0.0	0.0	0.0	0.0	0.0	0.0	0.0	0.0	0.0	0.0	0.0	0.0	0.0	0.0	0.0	0.0	0.0	0.0	0.0	0.0	0.0	0.0	0.0	0.0	0.0	0.0	0.0	0.0	0.0	0.0	0.0	0.0	0.0	0.0	0.0	0.0	0.0	0.0	0.0	0.0	0.0	0.0	0.0	0.0	0.0	0.0	0.0	0.0
0.8759739313302933	0.07973015178961834	0.02387823515938951	0.010081828971203698	0.0040976950465363236	0.002802590209673725	0.001719865908759656	0.0009161513315426739	0.0004122680991942033	0.00021238053594852896	6.246486351427322e-05	9.994378162283715e-05	1.2492972702854643e-05	0.0	0.0	0.0	0.0	0.0	0.0	0.0	0.0	0.0	0.0	0.0	0.0	0.0	0.0	0.0	0.0	0.0	0.0	0.0	0.0	0.0	0.0	0.0	0.0	0.0	0.0	0.0	0.0	0.0	0.0	0.0	0.0	0.0	0.0	0.0	0.0	0.0
0.8417779183012926	0.03966368655120626	0.02562289128056213	0.01904555874044706	0.015147417949752674	0.011428167291395385	0.01011353283049952	0.007987652420633104	0.006148828269633192	0.004755149331658145	0.004118633279388944	0.003340669215504366	0.002862242117393529	0.002217405593852836	0.0016973761393845347	0.0013146344608958652	0.0010067770238506308	0.0007030798224411431	0.00044514521302486574	0.0002787357875950094	0.0001331275403438851	9.568541962216739e-05	6.240353453619613e-05	2.9121649450224862e-05	4.160235635746409e-06	0.0	0.0	0.0	0.0	0.0	0.0	0.0	0.0	0.0	0.0	0.0	0.0	0.0	0.0	0.0	0.0	0.0	0.0	0.0	0.0	0.0	0.0	0.0	0.0	0.0
0.7444197776657823	0.059153064072073276	0.03219639383728534	0.022858190087842425	0.01619399472695542	0.013307565111271237	0.011383278700815114	0.010383649396682064	0.009325708383141252	0.00869677494595754	0.009125782522314642	0.008271932491700993	0.007747127107031143	0.0074680639262939994	0.006568397552574254	0.006272673883434893	0.005456309951726235	0.005193907259391309	0.004589964554810924	0.004044333559638301	0.002857273760980303	0.0017910025032383825	0.0012453715080657588	0.0007580522223008967	0.000374860989049894	0.00021242122712827327	4.165122100554378e-05	2.4990732603326266e-05	2.4990732603326266e-05	1.2495366301663133e-05	0.0	0.0	0.0	0.0	0.0	0.0	0.0	0.0	0.0	0.0	0.0	0.0	0.0	0.0	0.0	0.0	0.0	0.0	0.0	0.0
0.9974458865440303	0.002554113455969667	0.0	0.0	0.0	0.0	0.0	0.0	0.0	0.0	0.0	0.0	0.0	0.0	0.0	0.0	0.0	0.0	0.0	0.0	0.0	0.0	0.0	0.0	0.0	0.0	0.0	0.0	0.0	0.0	0.0	0.0	0.0	0.0	0.0	0.0	0.0	0.0	0.0	0.0	0.0	0.0	0.0	0.0	0.0	0.0	0.0	0.0	0.0	0.0
0.8934613207233008	0.05508425188983982	0.027073828632322088	0.014556761796929635	0.006726830730294049	0.0021853874587898364	0.0007784141996070466	0.00010406606946618269	2.9138499450531152e-05	0.0	0.0	0.0	0.0	0.0	0.0	0.0	0.0	0.0	0.0	0.0	0.0	0.0	0.0	0.0	0.0	0.0	0.0	0.0	0.0	0.0	0.0	0.0	0.0	0.0	0.0	0.0	0.0	0.0	0.0	0.0	0.0	0.0	0.0	0.0	0.0	0.0	0.0	0.0	0.0	0.0
0.9120350893269964	0.06973712162550558	0.011604803538923578	0.0041154148946362145	0.0017536332698804113	0.000753937344057849	0.0	0.0	0.0	0.0	0.0	0.0	0.0	0.0	0.0	0.0	0.0	0.0	0.0	0.0	0.0	0.0	0.0	0.0	0.0	0.0	0.0	0.0	0.0	0.0	0.0	0.0	0.0	0.0	0.0	0.0	0.0	0.0	0.0	0.0	0.0	0.0	0.0	0.0	0.0	0.0	0.0	0.0	0.0	0.0
0.9846452494417969	0.015313093611490651	4.1656946712433764e-05	0.0	0.0	0.0	0.0	0.0	0.0	0.0	0.0	0.0	0.0	0.0	0.0	0.0	0.0	0.0	0.0	0.0	0.0	0.0	0.0	0.0	0.0	0.0	0.0	0.0	0.0	0.0	0.0	0.0	0.0	0.0	0.0	0.0	0.0	0.0	0.0	0.0	0.0	0.0	0.0	0.0	0.0	0.0	0.0	0.0	0.0	0.0
0.7451512234957856	0.18310980004916483	0.05227720627143149	0.012553695903070301	0.004570661933510827	0.0012541196371802725	0.00022082505239386855	0.00048331520901299534	0.0003791524484498498	0.0	0.0	0.0	0.0	0.0	0.0	0.0	0.0	0.0	0.0	0.0	0.0	0.0	0.0	0.0	0.0	0.0	0.0	0.0	0.0	0.0	0.0	0.0	0.0	0.0	0.0	0.0	0.0	0.0	0.0	0.0	0.0	0.0	0.0	0.0	0.0	0.0	0.0	0.0	0.0	0.0
0.05998692042704389	0.10482402975811121	0.159762401642861	0.19456489592575468	0.20364145308223885	0.15667995451307748	0.07678209181526978	0.02973311839512807	0.009784686902515527	0.003728094839400339	0.00048319441493903837	2.9158283660114384e-05	0.0	0.0	0.0	0.0	0.0	0.0	0.0	0.0	0.0	0.0	0.0	0.0	0.0	0.0	0.0	0.0	0.0	0.0	0.0	0.0	0.0	0.0	0.0	0.0	0.0	0.0	0.0	0.0	0.0	0.0	0.0	0.0	0.0	0.0	0.0	0.0	0.0	0.0
0.3213407467302418	0.1362545118078074	0.11819894467460801	0.11620249576952894	0.12132074056167318	0.11136767169877379	0.0627235064144778	0.011845318973350116	0.0007418954177538075	4.1679517851337495e-06	0.0	0.0	0.0	0.0	0.0	0.0	0.0	0.0	0.0	0.0	0.0	0.0	0.0	0.0	0.0	0.0	0.0	0.0	0.0	0.0	0.0	0.0	0.0	0.0	0.0	0.0	0.0	0.0	0.0	0.0	0.0	0.0	0.0	0.0	0.0	0.0	0.0	0.0	0.0	0.0
0.40599543553948925	0.08763264422195939	0.05158756600976195	0.03762348198370787	0.030697662796315115	0.02592496959802762	0.022739009478751935	0.020827433407186527	0.019253194289426775	0.02158540038981159	0.02261406986623132	0.022047676956137865	0.02216012260740642	0.020019490579553215	0.020052807809558714	0.02133552116477036	0.021772809808592513	0.02203101834113512	0.020581718835895983	0.02143963750853754	0.01943643905445701	0.015246797381265722	0.010790617868030452	0.006863349381132452	0.004593613087007946	0.002673707707941162	0.0014451348514884473	0.0006538506388578853	0.00022905595628779424	7.079911376168185e-05	3.331723000549734e-05	2.9152576254810174e-05	1.2493961252061504e-05	0.0	0.0	0.0	0.0	0.0	0.0	0.0	0.0	0.0	0.0	0.0	0.0	0.0	0.0	0.0	0.0	0.0
0.3818415834985588	0.12113247471633982	0.1123352605008414	0.11733784301637815	0.11207284359952682	0.09707759209583632	0.04708508972158816	0.009892700644795815	0.0011704626868158415	5.414951931888236e-05	0.0	0.0	0.0	0.0	0.0	0.0	0.0	0.0	0.0	0.0	0.0	0.0	0.0	0.0	0.0	0.0	0.0	0.0	0.0	0.0	0.0	0.0	0.0	0.0	0.0	0.0	0.0	0.0	0.0	0.0	0.0	0.0	0.0	0.0	0.0	0.0	0.0	0.0	0.0	0.0
8.749489613105902e-05	0.0017665636171223344	0.03053155232611431	0.08927812544268252	0.09505695501095769	0.08663661286424959	0.07904955544259919	0.07874124009432783	0.07755380936112061	0.07724132758922396	0.07667052755255943	0.0745789828926646	0.06464206254635146	0.051297007674552315	0.04216420708791987	0.0296274383994267	0.018640579299540862	0.01126600948278017	0.0074412325947653055	0.0045622338696909345	0.0019832176456373377	0.0006249635437932787	0.00024165257026673444	0.0001874890631379836	0.00012915913238394428	0.0	0.0	0.0	0.0	0.0	0.0	0.0	0.0	0.0	0.0	0.0	0.0	0.0	0.0	0.0	0.0	0.0	0.0	0.0	0.0	0.0	0.0	0.0	0.0	0.0
0.11729907180589579	0.14357846323051543	0.128818177273409	0.14536152910396774	0.1734448166108417	0.14269942841907046	0.08502474628805679	0.038390074822110015	0.016964122048359412	0.005086736989451582	0.0014039560732556783	0.000412438134279858	0.0003291172990718059	0.0001333133363328834	0.000137479378093286	0.00017080771217650685	0.0001416454198536886	0.00016664167041610426	0.0003749437584362346	6.249062640603909e-05	0.0	0.0	0.0	0.0	0.0	0.0	0.0	0.0	0.0	0.0	0.0	0.0	0.0	0.0	0.0	0.0	0.0	0.0	0.0	0.0	0.0	0.0	0.0	0.0	0.0	0.0	0.0	0.0	0.0	0.0
0.37398231710873897	0.06544003066590003	0.051223719407014826	0.04841128971775706	0.04856545253035341	0.04869461596793413	0.0488571119055357	0.04791963534244977	0.04730298409206436	0.04482804596551753	0.04155729440097331	0.03490329408431456	0.0294617634559136	0.022382773763989235	0.01632459188520287	0.011533045007208153	0.008328958442705599	0.003812404689882753	0.0017374565635859104	0.001349966250843729	0.0015374615634609135	0.0007874803129921752	0.0007833137504895711	0.000245827187653642	2.9165937518228712e-05	0.0	0.0	0.0	0.0	0.0	0.0	0.0	0.0	0.0	0.0	0.0	0.0	0.0	0.0	0.0	0.0	0.0	0.0	0.0	0.0	0.0	0.0	0.0	0.0	0.0
0.28274166666666667	0.06828333333333333	0.0557875	0.051616666666666665	0.050854166666666666	0.05411666666666667	0.0557125	0.05971666666666667	0.06038333333333333	0.0551	0.051916666666666667	0.040966666666666665	0.03370833333333333	0.02654166666666667	0.019204166666666668	0.0130875	0.009054166666666667	0.003875	0.0031166666666666665	0.0017833333333333334	0.0009916666666666667	0.0006625	0.0005833333333333334	0.00016666666666666666	2.9166666666666666e-05	0.0	0.0	0.0	0.0	0.0	0.0	0.0	0.0	0.0	0.0	0.0	0.0	0.0	0.0	0.0	0.0	0.0	0.0	0.0	0.0	0.0	0.0	0.0	0.0	0.0
0.8460083412148509	0.047484927899738766	0.02852762142050639	0.02045305879264873	0.015120014332556986	0.011220225571114899	0.006574643873456854	0.005458037689625145	0.004120610133617762	0.003703966035173095	0.0030290025956927332	0.0023123747463679053	0.0017332394495298171	0.0010374438051272224	0.0006582976755425747	0.0005416373279780679	0.00036664680663130747	0.0003041501918646073	0.0004458091853357943	0.0003041501918646073	0.00016665763937786704	0.0001041610246111669	0.00010832746559561357	8.332881968893352e-05	5.833017378225346e-05	1.2499322953340027e-05	1.6665763937786704e-05	2.083220492223338e-05	2.4998645906680053e-05	0.0	0.0	0.0	0.0	0.0	0.0	0.0	0.0	0.0	0.0	0.0	0.0	0.0	0.0	0.0	0.0	0.0	0.0	0.0	0.0	0.0
0.4189034956179813	0.3952689193242027	0.16526708654070446	0.01883185044486654	0.001432903462294645	0.0002957446099503482	0.0	0.0	0.0	0.0	0.0	0.0	0.0	0.0	0.0	0.0	0.0	0.0	0.0	0.0	0.0	0.0	0.0	0.0	0.0	0.0	0.0	0.0	0.0	0.0	0.0	0.0	0.0	0.0	0.0	0.0	0.0	0.0	0.0	0.0	0.0	0.0	0.0	0.0	0.0	0.0	0.0	0.0	0.0	0.0
0.5159733423359216	0.072833439613889	0.05332783175162859	0.046263300698950946	0.043541684901075725	0.04185369960530319	0.0392487840254073	0.036918947530748425	0.03453076092709988	0.029516819418916273	0.025544844142691023	0.019534782916755235	0.014358294676386128	0.011249067440222396	0.00730209935356415	0.003863610788101579	0.0023340043595867143	0.0011711700447211907	0.00037927570843284113	0.00015004313740200306	0.00010419662319583548	0.0	0.0	0.0	0.0	0.0	0.0	0.0	0.0	0.0	0.0	0.0	0.0	0.0	0.0	0.0	0.0	0.0	0.0	0.0	0.0	0.0	0.0	0.0	0.0	0.0	0.0	0.0	0.0	0.0
0.9053695972802039	0.037763834379088236	0.0198901749035489	0.011515802981443059	0.008428534526577174	0.003878875750985343	0.002678965744235849	0.0022789957419860176	0.002595638660433801	0.0008749343799215059	0.0004124690648201385	0.00029997750168737344	0.00016665416760409637	0.00019581864693481323	0.00035830646034880716	0.0002708130223566566	0.00039997000224983127	0.0017790332391737287	0.00029581114749727106	0.00038330458548942165	0.00016248781341399396	0.0	0.0	0.0	0.0	0.0	0.0	0.0	0.0	0.0	0.0	0.0	0.0	0.0	0.0	0.0	0.0	0.0	0.0	0.0	0.0	0.0	0.0	0.0	0.0	0.0	0.0	0.0	0.0	0.0
0.9805223753119545	0.01947762468804553	0.0	0.0	0.0	0.0	0.0	0.0	0.0	0.0	0.0	0.0	0.0	0.0	0.0	0.0	0.0	0.0	0.0	0.0	0.0	0.0	0.0	0.0	0.0	0.0	0.0	0.0	0.0	0.0	0.0	0.0	0.0	0.0	0.0	0.0	0.0	0.0	0.0	0.0	0.0	0.0	0.0	0.0	0.0	0.0	0.0	0.0	0.0	0.0
0.7711586739218225	0.10974741566297665	0.04994233899674017	0.03027098589907451	0.01563716449414439	0.008468049142995124	0.0047044717461084025	0.0038135363888807936	0.0016777894811342356	0.001244811550518949	0.0012073423065233953	0.0009658738452187163	0.0003455496946256614	0.00026644795730171485	0.00023730521197183979	0.00019150946931060755	0.00012073423065233954	0.0	0.0	0.0	0.0	0.0	0.0	0.0	0.0	0.0	0.0	0.0	0.0	0.0	0.0	0.0	0.0	0.0	0.0	0.0	0.0	0.0	0.0	0.0	0.0	0.0	0.0	0.0	0.0	0.0	0.0	0.0	0.0	0.0
1.0	0.0	0.0	0.0	0.0	0.0	0.0	0.0	0.0	0.0	0.0	0.0	0.0	0.0	0.0	0.0	0.0	0.0	0.0	0.0	0.0	0.0	0.0	0.0	0.0	0.0	0.0	0.0	0.0	0.0	0.0	0.0	0.0	0.0	0.0	0.0	0.0	0.0	0.0	0.0	0.0	0.0	0.0	0.0	0.0	0.0	0.0	0.0	0.0	0.0
0.9919879006049698	0.006366348349249204	0.0016457510457810443	0.0	0.0	0.0	0.0	0.0	0.0	0.0	0.0	0.0	0.0	0.0	0.0	0.0	0.0	0.0	0.0	0.0	0.0	0.0	0.0	0.0	0.0	0.0	0.0	0.0	0.0	0.0	0.0	0.0	0.0	0.0	0.0	0.0	0.0	0.0	0.0	0.0	0.0	0.0	0.0	0.0	0.0	0.0	0.0	0.0	0.0	0.0
0.9870852901075594	0.004961369489471292	0.0036736858051810333	0.0021587638236630815	0.0021208907741251328	0.0	0.0	0.0	0.0	0.0	0.0	0.0	0.0	0.0	0.0	0.0	0.0	0.0	0.0	0.0	0.0	0.0	0.0	0.0	0.0	0.0	0.0	0.0	0.0	0.0	0.0	0.0	0.0	0.0	0.0	0.0	0.0	0.0	0.0	0.0	0.0	0.0	0.0	0.0	0.0	0.0	0.0	0.0	0.0	0.0
0.8220326273516522	0.17100198296978888	0.0069153988435453504	4.999083501358084e-05	0.0	0.0	0.0	0.0	0.0	0.0	0.0	0.0	0.0	0.0	0.0	0.0	0.0	0.0	0.0	0.0	0.0	0.0	0.0	0.0	0.0	0.0	0.0	0.0	0.0	0.0	0.0	0.0	0.0	0.0	0.0	0.0	0.0	0.0	0.0	0.0	0.0	0.0	0.0	0.0	0.0	0.0	0.0	0.0	0.0	0.0
0.8528192130302904	0.12088752233348568	0.023613246353928617	0.002243736236340217	0.00043628204595504215	0.0	0.0	0.0	0.0	0.0	0.0	0.0	0.0	0.0	0.0	0.0	0.0	0.0	0.0	0.0	0.0	0.0	0.0	0.0	0.0	0.0	0.0	0.0	0.0	0.0	0.0	0.0	0.0	0.0	0.0	0.0	0.0	0.0	0.0	0.0	0.0	0.0	0.0	0.0	0.0	0.0	0.0	0.0	0.0	0.0
0.9750111445795682	0.022189170384998354	0.0011623692334612357	0.0004291183908476963	0.00034996062942918923	0.00024580568019431145	0.00011665354314306307	0.00011665354314306307	0.00012915213705124841	0.00012498593908185328	0.00012498593908185328	0.0	0.0	0.0	0.0	0.0	0.0	0.0	0.0	0.0	0.0	0.0	0.0	0.0	0.0	0.0	0.0	0.0	0.0	0.0	0.0	0.0	0.0	0.0	0.0	0.0	0.0	0.0	0.0	0.0	0.0	0.0	0.0	0.0	0.0	0.0	0.0	0.0	0.0	0.0
0.3009736672018014	0.05608489877613994	0.03690344640660509	0.028818047244751163	0.025452953318182765	0.023559827366928673	0.02201697141546609	0.022625774034151325	0.02357233700977837	0.02410191189041553	0.0253278568896858	0.027258511769488982	0.03199966640952401	0.03695348497800388	0.04435085378312449	0.047323978900402394	0.04625648937722828	0.04455100806871964	0.038225298667723034	0.031344995100389884	0.023935116652419573	0.016554427371098555	0.010270416779600942	0.005737756187060859	0.003452661426516273	0.0015178366657631925	0.0005587640472864499	0.00020849404749494403	4.586869044888768e-05	1.6679523799595522e-05	0.0	0.0	0.0	0.0	0.0	0.0	0.0	0.0	0.0	0.0	0.0	0.0	0.0	0.0	0.0	0.0	0.0	0.0	0.0	0.0
0.10617655267795029	0.5751354909124236	0.27063606786834576	0.042049047502009974	0.004640641858256302	0.0012288952856244245	0.0001333038953897681	0.0	0.0	0.0	0.0	0.0	0.0	0.0	0.0	0.0	0.0	0.0	0.0	0.0	0.0	0.0	0.0	0.0	0.0	0.0	0.0	0.0	0.0	0.0	0.0	0.0	0.0	0.0	0.0	0.0	0.0	0.0	0.0	0.0	0.0	0.0	0.0	0.0	0.0	0.0	0.0	0.0	0.0	0.0
0.3747054071834845	0.36106045086233457	0.16258192386805573	0.06412338338288322	0.024346066405176506	0.006945311914457741	0.002556607623187682	0.0017821303953164946	0.0017155086982953173	0.00018320966680823776	0.0	0.0	0.0	0.0	0.0	0.0	0.0	0.0	0.0	0.0	0.0	0.0	0.0	0.0	0.0	0.0	0.0	0.0	0.0	0.0	0.0	0.0	0.0	0.0	0.0	0.0	0.0	0.0	0.0	0.0	0.0	0.0	0.0	0.0	0.0	0.0	0.0	0.0	0.0	0.0
0.9987759945044651	0.0009492287516392931	0.00027477674389558485	0.0	0.0	0.0	0.0	0.0	0.0	0.0	0.0	0.0	0.0	0.0	0.0	0.0	0.0	0.0	0.0	0.0	0.0	0.0	0.0	0.0	0.0	0.0	0.0	0.0	0.0	0.0	0.0	0.0	0.0	0.0	0.0	0.0	0.0	0.0	0.0	0.0	0.0	0.0	0.0	0.0	0.0	0.0	0.0	0.0	0.0	0.0
0.6946453569762016	0.26195336977534833	0.04038480767948804	0.003016465568962069	0.0	0.0	0.0	0.0	0.0	0.0	0.0	0.0	0.0	0.0	0.0	0.0	0.0	0.0	0.0	0.0	0.0	0.0	0.0	0.0	0.0	0.0	0.0	0.0	0.0	0.0	0.0	0.0	0.0	0.0	0.0	0.0	0.0	0.0	0.0	0.0	0.0	0.0	0.0	0.0	0.0	0.0	0.0	0.0	0.0	0.0
0.34854771784232363	0.28900394128443424	0.26648826146489263	0.0914944002130874	0.004465679195262135	0.0	0.0	0.0	0.0	0.0	0.0	0.0	0.0	0.0	0.0	0.0	0.0	0.0	0.0	0.0	0.0	0.0	0.0	0.0	0.0	0.0	0.0	0.0	0.0	0.0	0.0	0.0	0.0	0.0	0.0	0.0	0.0	0.0	0.0	0.0	0.0	0.0	0.0	0.0	0.0	0.0	0.0	0.0	0.0	0.0
0.6415954083693963	0.1314304278829934	0.07146933012341257	0.029747302042159366	0.01278692484870194	0.008842554219476944	0.008742591289063639	0.008684279579655878	0.008792572754270292	0.009629762296481721	0.009292387406336818	0.009550624976571187	0.00914244301071686	0.007089037815143551	0.00785958540374611	0.008805068120571954	0.005285539945603506	0.002811457417874205	0.002469917405628746	0.0012745273627696395	0.0009454827168258438	0.0009413175947252894	0.0004165122100554378	0.0003915214774521115	0.0004123470879548834	0.0005664566056753954	0.0009079966179208543	0.00011662341881552257	0.0	0.0	0.0	0.0	0.0	0.0	0.0	0.0	0.0	0.0	0.0	0.0	0.0	0.0	0.0	0.0	0.0	0.0	0.0	0.0	0.0	0.0
0.07736536419843038	0.402868622103795	0.25297583113017047	0.09073006224368715	0.04393280179861357	0.028348980993817267	0.02311967858109374	0.019505797614338946	0.015971022336948602	0.012744342902346108	0.009142952307596227	0.006153589941087079	0.004629764556487707	0.004329995628369799	0.003014343110518975	0.001548806128609197	0.0008535087536690468	0.0010866623644274205	0.00038720153215229927	0.00022482669608843184	0.00028311509877802527	0.0002914420134479672	0.00014155754938901264	0.00012906717738409975	0.0001457210067239836	7.494223202947727e-05	0.0	0.0	0.0	0.0	0.0	0.0	0.0	0.0	0.0	0.0	0.0	0.0	0.0	0.0	0.0	0.0	0.0	0.0	0.0	0.0	0.0	0.0	0.0	0.0
0.8967015660999155	0.08387529528420193	0.016465088762326944	0.002703907542193873	0.0002541423113618278	0.0	0.0	0.0	0.0	0.0	0.0	0.0	0.0	0.0	0.0	0.0	0.0	0.0	0.0	0.0	0.0	0.0	0.0	0.0	0.0	0.0	0.0	0.0	0.0	0.0	0.0	0.0	0.0	0.0	0.0	0.0	0.0	0.0	0.0	0.0	0.0	0.0	0.0	0.0	0.0	0.0	0.0	0.0	0.0	0.0
0.2237875	0.42312083333333333	0.25495416666666665	0.07840833333333333	0.0160875	0.002895833333333333	0.0007458333333333334	0.0	0.0	0.0	0.0	0.0	0.0	0.0	0.0	0.0	0.0	0.0	0.0	0.0	0.0	0.0	0.0	0.0	0.0	0.0	0.0	0.0	0.0	0.0	0.0	0.0	0.0	0.0	0.0	0.0	0.0	0.0	0.0	0.0	0.0	0.0	0.0	0.0	0.0	0.0	0.0	0.0	0.0	0.0
0.7409227181878747	0.22276815456362425	0.03378997335109927	0.002519153897401732	0.0	0.0	0.0	0.0	0.0	0.0	0.0	0.0	0.0	0.0	0.0	0.0	0.0	0.0	0.0	0.0	0.0	0.0	0.0	0.0	0.0	0.0	0.0	0.0	0.0	0.0	0.0	0.0	0.0	0.0	0.0	0.0	0.0	0.0	0.0	0.0	0.0	0.0	0.0	0.0	0.0	0.0	0.0	0.0	0.0	0.0
0.5497346430386496	0.09112116440467562	0.07402917676856041	0.0744249210594283	0.0754246961100419	0.06794304614795005	0.044585801527989535	0.0169003640847476	0.004682279820373749	0.0009039632749298075	0.00022078365701050598	2.9160105642897013e-05	0.0	0.0	0.0	0.0	0.0	0.0	0.0	0.0	0.0	0.0	0.0	0.0	0.0	0.0	0.0	0.0	0.0	0.0	0.0	0.0	0.0	0.0	0.0	0.0	0.0	0.0	0.0	0.0	0.0	0.0	0.0	0.0	0.0	0.0	0.0	0.0	0.0	0.0
0.3418069091378786	0.2772446781471744	0.18224507397885842	0.11719534501939576	0.04974145941058579	0.01827492385448394	0.007724967812634114	0.0031416535764434315	0.0010374956771013455	0.0008166632639030671	0.0006583305902892071	0.00011249953125195312	0.0	0.0	0.0	0.0	0.0	0.0	0.0	0.0	0.0	0.0	0.0	0.0	0.0	0.0	0.0	0.0	0.0	0.0	0.0	0.0	0.0	0.0	0.0	0.0	0.0	0.0	0.0	0.0	0.0	0.0	0.0	0.0	0.0	0.0	0.0	0.0	0.0	0.0
0.11593813102055679	0.23648167764573472	0.2656575854877685	0.2588673905127611	0.12029113840246285	0.002764076930716012	0.0	0.0	0.0	0.0	0.0	0.0	0.0	0.0	0.0	0.0	0.0	0.0	0.0	0.0	0.0	0.0	0.0	0.0	0.0	0.0	0.0	0.0	0.0	0.0	0.0	0.0	0.0	0.0	0.0	0.0	0.0	0.0	0.0	0.0	0.0	0.0	0.0	0.0	0.0	0.0	0.0	0.0	0.0	0.0
0.1750744434958249	0.11863898548612123	0.10642816983528726	0.10204693584324177	0.10115569622889033	0.10453324448701663	0.10897278387439352	0.09417154280240718	0.058821814547196136	0.02376777793973721	0.005480707161151948	0.0009078982987318577	0.0	0.0	0.0	0.0	0.0	0.0	0.0	0.0	0.0	0.0	0.0	0.0	0.0	0.0	0.0	0.0	0.0	0.0	0.0	0.0	0.0	0.0	0.0	0.0	0.0	0.0	0.0	0.0	0.0	0.0	0.0	0.0	0.0	0.0	0.0	0.0	0.0	0.0
1.0	0.0	0.0	0.0	0.0	0.0	0.0	0.0	0.0	0.0	0.0	0.0	0.0	0.0	0.0	0.0	0.0	0.0	0.0	0.0	0.0	0.0	0.0	0.0	0.0	0.0	0.0	0.0	0.0	0.0	0.0	0.0	0.0	0.0	0.0	0.0	0.0	0.0	0.0	0.0	0.0	0.0	0.0	0.0	0.0	0.0	0.0	0.0	0.0	0.0
0.22348936738218192	0.6962925575846564	0.08021807503316175	0.0	0.0	0.0	0.0	0.0	0.0	0.0	0.0	0.0	0.0	0.0	0.0	0.0	0.0	0.0	0.0	0.0	0.0	0.0	0.0	0.0	0.0	0.0	0.0	0.0	0.0	0.0	0.0	0.0	0.0	0.0	0.0	0.0	0.0	0.0	0.0	0.0	0.0	0.0	0.0	0.0	0.0	0.0	0.0	0.0	0.0	0.0
0.42832449633261	0.03612410397810812	0.03365418657247937	0.03594083860568373	0.036432323013549144	0.03873147041305516	0.0431464998396428	0.044658439162144035	0.04925673396115607	0.0553711332047699	0.0577077667031809	0.05340936069540879	0.0410097922020584	0.026244434355593135	0.01247454069116036	0.005418823852821246	0.001578581276110109	0.0003623656227482309	7.49721978099788e-05	7.49721978099788e-05	4.165122100554377e-06	0.0	0.0	0.0	0.0	0.0	0.0	0.0	0.0	0.0	0.0	0.0	0.0	0.0	0.0	0.0	0.0	0.0	0.0	0.0	0.0	0.0	0.0	0.0	0.0	0.0	0.0	0.0	0.0	0.0
0.7332777766203462	0.035584074668222256	0.023887997666618054	0.020575428654763642	0.01876705764703431	0.017487864330506885	0.01722952561511698	0.017646200962520054	0.019492072751515658	0.020425425529698536	0.01985874705723036	0.01670034792391508	0.01351694826975562	0.009746036375757829	0.006795974916144087	0.003916748265588866	0.0026000541677951624	0.0012375257817871207	0.0007041813371111898	0.00040000833350694806	0.00010416883685076773	1.2500260422092127e-05	2.0833767370153544e-05	1.2500260422092127e-05	0.0	0.0	0.0	0.0	0.0	0.0	0.0	0.0	0.0	0.0	0.0	0.0	0.0	0.0	0.0	0.0	0.0	0.0	0.0	0.0	0.0	0.0	0.0	0.0	0.0	0.0
0.15226554925369407	0.053088212652454884	0.05631728092477852	0.059625411435728644	0.07197160417282174	0.08489619960302434	0.08673959811415755	0.0837393942168053	0.08655650661418043	0.08163800313752252	0.0718675749114711	0.051735832254896655	0.03158328374605209	0.015363041316261438	0.00729037063545234	0.0028420794200992856	0.0016769516929721992	0.00042027821585655616	7.073989771843023e-05	4.9934045448303697e-05	5.825638635635432e-05	0.00017476915906906295	2.912819317817716e-05	0.0	0.0	0.0	0.0	0.0	0.0	0.0	0.0	0.0	0.0	0.0	0.0	0.0	0.0	0.0	0.0	0.0	0.0	0.0	0.0	0.0	0.0	0.0	0.0	0.0	0.0	0.0
0.6641183847086418	0.30426903191671073	0.03111264794963984	0.0004999354250076032	0.0	0.0	0.0	0.0	0.0	0.0	0.0	0.0	0.0	0.0	0.0	0.0	0.0	0.0	0.0	0.0	0.0	0.0	0.0	0.0	0.0	0.0	0.0	0.0	0.0	0.0	0.0	0.0	0.0	0.0	0.0	0.0	0.0	0.0	0.0	0.0	0.0	0.0	0.0	0.0	0.0	0.0	0.0	0.0	0.0	0.0
0.6360868623596442	0.2032577549728451	0.08501732582547562	0.038545796821377404	0.01948738879818745	0.008912804451404391	0.0033901975810482123	0.0022781794555692533	0.0017617365808149802	0.0009287642021790557	0.0001915836470862626	0.00014160530436810716	0.0	0.0	0.0	0.0	0.0	0.0	0.0	0.0	0.0	0.0	0.0	0.0	0.0	0.0	0.0	0.0	0.0	0.0	0.0	0.0	0.0	0.0	0.0	0.0	0.0	0.0	0.0	0.0	0.0	0.0	0.0	0.0	0.0	0.0	0.0	0.0	0.0	0.0
0.2829919048749901	0.05329117035592719	0.035471896209081706	0.02806837735031518	0.024627011803133893	0.02343128309606243	0.0246936726369776	0.026556009682486115	0.031388920136154755	0.03289712150186859	0.03847163373204845	0.04019648280775432	0.03857995758704447	0.038654951025118636	0.03820082409455839	0.034501147816232744	0.03348873640223147	0.03273463571937456	0.03061815424483691	0.028130871882043655	0.024872823627932555	0.019839930672732802	0.01517367230367343	0.010378258569041876	0.0061661271305427446	0.0033580395048766567	0.0013873786043721173	0.0009415842780423379	0.0004332954199840847	0.00023747922056820028	0.00014165427191787386	4.166302115231584e-05	1.6665208460926337e-05	1.6665208460926337e-05	0.0	0.0	0.0	0.0	0.0	0.0	0.0	0.0	0.0	0.0	0.0	0.0	0.0	0.0	0.0	0.0
0.5613106721278005	0.14462143592264967	0.08689619540081417	0.0590877461989425	0.042308509618790076	0.031441797674156974	0.02113758807328364	0.015020895920399669	0.010487543698098742	0.00786253276055317	0.00572919053829391	0.0048875203646681865	0.0030333459722748845	0.0023583431597631655	0.0011916716319651333	0.0008000033333472223	0.0007583364930687211	0.0004875020312584636	0.00016250067708615452	0.00017500072916970487	9.583373264055267e-05	7.91669965291522e-05	6.666694444560186e-05	0.0	0.0	0.0	0.0	0.0	0.0	0.0	0.0	0.0	0.0	0.0	0.0	0.0	0.0	0.0	0.0	0.0	0.0	0.0	0.0	0.0	0.0	0.0	0.0	0.0	0.0	0.0
0.2226083767757206	0.16746884024452752	0.17145262175328058	0.1814954182345514	0.161555675013439	0.07865468198505665	0.013959903822513366	0.0024252728431948594	0.00037920932771603474	0.0	0.0	0.0	0.0	0.0	0.0	0.0	0.0	0.0	0.0	0.0	0.0	0.0	0.0	0.0	0.0	0.0	0.0	0.0	0.0	0.0	0.0	0.0	0.0	0.0	0.0	0.0	0.0	0.0	0.0	0.0	0.0	0.0	0.0	0.0	0.0	0.0	0.0	0.0	0.0	0.0
0.46925154272826763	0.13340074317267323	0.09028757370350489	0.07248638279634323	0.06006549573279073	0.054572842156948416	0.04299665863574136	0.02887388118391651	0.018063340282372328	0.010835507508707104	0.006982327803229846	0.004385800658286209	0.002284444555407143	0.0014439021142555167	0.0007448371136937679	0.0007448371136937679	0.000370338006249974	0.00026214937521065577	0.0004119490181881733	0.0002663104764044757	0.00031208258953649496	8.322202387639864e-05	6.657761910111892e-05	0.00019973285730335677	0.0001539607441713375	0.0002288605656600963	0.00013731633939605776	8.738312507021859e-05	0.0	0.0	0.0	0.0	0.0	0.0	0.0	0.0	0.0	0.0	0.0	0.0	0.0	0.0	0.0	0.0	0.0	0.0	0.0	0.0	0.0	0.0
0.9152117106620952	0.059393828434472884	0.014567590959022669	0.005346859292300523	0.002292699976698512	0.0007656203188975068	0.0005617322991911055	0.00042441995938883524	0.0002912685995805732	0.00031207349955061415	0.00012482939982024567	0.00012482939982024567	0.00012066841982623747	0.000153956259778303	0.00013315135980826204	0.00011650743983222929	5.825371991611464e-05	0.0	0.0	0.0	0.0	0.0	0.0	0.0	0.0	0.0	0.0	0.0	0.0	0.0	0.0	0.0	0.0	0.0	0.0	0.0	0.0	0.0	0.0	0.0	0.0	0.0	0.0	0.0	0.0	0.0	0.0	0.0	0.0	0.0
0.19653261037051845	0.16557347692640856	0.14211050170121145	0.13072467027315168	0.10979789524535342	0.09071600804587648	0.06676578253645007	0.045997259737717754	0.023754492489265918	0.013122441415441253	0.007221299084219338	0.003777230835863287	0.0020822661719202243	0.0013159922206535818	0.00027902366703731003	0.00022904927891122468	0.0	0.0	0.0	0.0	0.0	0.0	0.0	0.0	0.0	0.0	0.0	0.0	0.0	0.0	0.0	0.0	0.0	0.0	0.0	0.0	0.0	0.0	0.0	0.0	0.0	0.0	0.0	0.0	0.0	0.0	0.0	0.0	0.0	0.0
0.8467785282438677	0.07840449335205564	0.042216842570177375	0.020887587031612632	0.007720865503606265	0.0030750128125533855	0.0006625027604281685	7.083362847345197e-05	4.583352430635128e-05	9.166704861270256e-05	4.583352430635128e-05	0.0	0.0	0.0	0.0	0.0	0.0	0.0	0.0	0.0	0.0	0.0	0.0	0.0	0.0	0.0	0.0	0.0	0.0	0.0	0.0	0.0	0.0	0.0	0.0	0.0	0.0	0.0	0.0	0.0	0.0	0.0	0.0	0.0	0.0	0.0	0.0	0.0	0.0	0.0
0.7923203533554181	0.025426589161822614	0.022855595141363	0.021951371960747548	0.0224139008688043	0.02272225347417547	0.024926557909869366	0.025451590724420277	0.021163822738921183	0.012609121403421047	0.00531699897910286	0.002050128133008313	0.0005291997416505198	0.00021251328208013	5.000312519532471e-05	0.0	0.0	0.0	0.0	0.0	0.0	0.0	0.0	0.0	0.0	0.0	0.0	0.0	0.0	0.0	0.0	0.0	0.0	0.0	0.0	0.0	0.0	0.0	0.0	0.0	0.0	0.0	0.0	0.0	0.0	0.0	0.0	0.0	0.0	0.0
0.7252593309095761	0.08489543377472399	0.06645458790567359	0.059775357726560154	0.03914979487008439	0.017281778459691137	0.00552850138421	0.0013008238551082353	0.0003335445782328808	2.084653613955505e-05	0.0	0.0	0.0	0.0	0.0	0.0	0.0	0.0	0.0	0.0	0.0	0.0	0.0	0.0	0.0	0.0	0.0	0.0	0.0	0.0	0.0	0.0	0.0	0.0	0.0	0.0	0.0	0.0	0.0	0.0	0.0	0.0	0.0	0.0	0.0	0.0	0.0	0.0	0.0	0.0
1.0	0.0	0.0	0.0	0.0	0.0	0.0	0.0	0.0	0.0	0.0	0.0	0.0	0.0	0.0	0.0	0.0	0.0	0.0	0.0	0.0	0.0	0.0	0.0	0.0	0.0	0.0	0.0	0.0	0.0	0.0	0.0	0.0	0.0	0.0	0.0	0.0	0.0	0.0	0.0	0.0	0.0	0.0	0.0	0.0	0.0	0.0	0.0	0.0	0.0
0.6087199180321041	0.09650803435321166	0.07150532708022692	0.06561596707956051	0.05915183219905537	0.046002815563904134	0.028001532733012903	0.015723008488342065	0.006197572617391522	0.0018617708064341467	0.0004873091372545753	0.00017076644980715887	4.581538897265238e-05	8.330070722300432e-06	0.0	0.0	0.0	0.0	0.0	0.0	0.0	0.0	0.0	0.0	0.0	0.0	0.0	0.0	0.0	0.0	0.0	0.0	0.0	0.0	0.0	0.0	0.0	0.0	0.0	0.0	0.0	0.0	0.0	0.0	0.0	0.0	0.0	0.0	0.0	0.0
0.4938125515620703	0.06318280680994325	0.04411629903084141	0.03497054191215073	0.02870809409921584	0.02537062191148407	0.024233131390571747	0.023095640869659418	0.022874809376588527	0.023374805209956585	0.022487312605728286	0.024528962258647844	0.025670619411504905	0.02537895517537354	0.023816468196098367	0.022483145973783553	0.019024841459654503	0.015437371355238707	0.0123665636119699	0.009112424063132807	0.0060332830559745336	0.004499962500312498	0.003116640694660878	0.001354155382038483	0.0005374955208706595	0.000262497812518229	4.583295139207173e-05	3.7499687502604144e-05	4.999958333680553e-05	1.6666527778935175e-05	0.0	0.0	0.0	0.0	0.0	0.0	0.0	0.0	0.0	0.0	0.0	0.0	0.0	0.0	0.0	0.0	0.0	0.0	0.0	0.0
0.8331840582547729	0.1544809601373053	0.011960058154793396	0.0003457627401072281	2.9160713021091526e-05	0.0	0.0	0.0	0.0	0.0	0.0	0.0	0.0	0.0	0.0	0.0	0.0	0.0	0.0	0.0	0.0	0.0	0.0	0.0	0.0	0.0	0.0	0.0	0.0	0.0	0.0	0.0	0.0	0.0	0.0	0.0	0.0	0.0	0.0	0.0	0.0	0.0	0.0	0.0	0.0	0.0	0.0	0.0	0.0	0.0
0.42565612235125605	0.5478782983082182	0.026465579340525732	0.0	0.0	0.0	0.0	0.0	0.0	0.0	0.0	0.0	0.0	0.0	0.0	0.0	0.0	0.0	0.0	0.0	0.0	0.0	0.0	0.0	0.0	0.0	0.0	0.0	0.0	0.0	0.0	0.0	0.0	0.0	0.0	0.0	0.0	0.0	0.0	0.0	0.0	0.0	0.0	0.0	0.0	0.0	0.0	0.0	0.0	0.0
0.06289947583770135	0.07536603861634486	0.09172840226331447	0.09838251347905434	0.1082032649727919	0.11702402479979333	0.11563236973025225	0.11894067549437089	0.10455746202114982	0.06699110840742994	0.02819143173806885	0.00834576378530179	0.00250414579878501	0.0006291614236548029	0.0002708310764076966	0.0003208306597445021	1.2499895834201382e-05	0.0	0.0	0.0	0.0	0.0	0.0	0.0	0.0	0.0	0.0	0.0	0.0	0.0	0.0	0.0	0.0	0.0	0.0	0.0	0.0	0.0	0.0	0.0	0.0	0.0	0.0	0.0	0.0	0.0	0.0	0.0	0.0	0.0
0.5620430358243259	0.2529395599820129	0.11308562197092084	0.05018903119431074	0.018345185950069117	0.0030519794147527606	0.0003455856636077478	0.0	0.0	0.0	0.0	0.0	0.0	0.0	0.0	0.0	0.0	0.0	0.0	0.0	0.0	0.0	0.0	0.0	0.0	0.0	0.0	0.0	0.0	0.0	0.0	0.0	0.0	0.0	0.0	0.0	0.0	0.0	0.0	0.0	0.0	0.0	0.0	0.0	0.0	0.0	0.0	0.0	0.0	0.0
0.702009719339485	0.1459818116648745	0.09367992864704461	0.03638083806380088	0.014787399868297114	0.0051014028857935935	0.001683796377337101	0.0002875790842481682	8.752406911900773e-05	0.0	0.0	0.0	0.0	0.0	0.0	0.0	0.0	0.0	0.0	0.0	0.0	0.0	0.0	0.0	0.0	0.0	0.0	0.0	0.0	0.0	0.0	0.0	0.0	0.0	0.0	0.0	0.0	0.0	0.0	0.0	0.0	0.0	0.0	0.0	0.0	0.0	0.0	0.0	0.0	0.0
0.852621406136748	0.0792003732369138	0.041922503353300396	0.018303604902066967	0.005452758037506977	0.0019578275612133532	0.0002582666144579317	0.00013746448834051203	0.00012913330722896584	1.666236222309237e-05	0.0	0.0	0.0	0.0	0.0	0.0	0.0	0.0	0.0	0.0	0.0	0.0	0.0	0.0	0.0	0.0	0.0	0.0	0.0	0.0	0.0	0.0	0.0	0.0	0.0	0.0	0.0	0.0	0.0	0.0	0.0	0.0	0.0	0.0	0.0	0.0	0.0	0.0	0.0	0.0
0.12882750807983206	0.07145653550128278	0.06588811515010162	0.06334754939526205	0.06565904774597674	0.06761236797387798	0.06839536200979575	0.07605454303135308	0.074638489987672	0.08226018725219071	0.07430530103621764	0.05901609302635524	0.04533035684536701	0.03422267017625696	0.016184653316896013	0.004768766867690667	0.0011869856395561923	0.0005830806650451471	0.0002623862992703162	0.0	0.0	0.0	0.0	0.0	0.0	0.0	0.0	0.0	0.0	0.0	0.0	0.0	0.0	0.0	0.0	0.0	0.0	0.0	0.0	0.0	0.0	0.0	0.0	0.0	0.0	0.0	0.0	0.0	0.0	0.0
0.31064051091094425	0.17303155748788251	0.08505335857377629	0.0745563853466747	0.06606477918079508	0.06638513864908156	0.06740862474256828	0.06227039171225895	0.04398077843190281	0.027517630172037195	0.013846185850096731	0.005753988891431424	0.0022882819163320923	0.0005991138108214932	0.00035364356888768696	0.0002496307545089555	0.0	0.0	0.0	0.0	0.0	0.0	0.0	0.0	0.0	0.0	0.0	0.0	0.0	0.0	0.0	0.0	0.0	0.0	0.0	0.0	0.0	0.0	0.0	0.0	0.0	0.0	0.0	0.0	0.0	0.0	0.0	0.0	0.0	0.0
0.918841291579425	0.08115870842057503	0.0	0.0	0.0	0.0	0.0	0.0	0.0	0.0	0.0	0.0	0.0	0.0	0.0	0.0	0.0	0.0	0.0	0.0	0.0	0.0	0.0	0.0	0.0	0.0	0.0	0.0	0.0	0.0	0.0	0.0	0.0	0.0	0.0	0.0	0.0	0.0	0.0	0.0	0.0	0.0	0.0	0.0	0.0	0.0	0.0	0.0	0.0	0.0
0.5107183480619477	0.2595236011982884	0.1259036119478853	0.06212683691028253	0.02284497664670908	0.01173705986025524	0.0044581661521026295	0.0019749259402772395	0.0002291580732389202	0.00027082317746417845	0.00021249203154881691	0.0	0.0	0.0	0.0	0.0	0.0	0.0	0.0	0.0	0.0	0.0	0.0	0.0	0.0	0.0	0.0	0.0	0.0	0.0	0.0	0.0	0.0	0.0	0.0	0.0	0.0	0.0	0.0	0.0	0.0	0.0	0.0	0.0	0.0	0.0	0.0	0.0	0.0	0.0
0.8672225945986453	0.1053168414522958	0.01621572113122869	0.005025000104080367	0.005112427612104963	0.0011074151016448861	0.0	0.0	0.0	0.0	0.0	0.0	0.0	0.0	0.0	0.0	0.0	0.0	0.0	0.0	0.0	0.0	0.0	0.0	0.0	0.0	0.0	0.0	0.0	0.0	0.0	0.0	0.0	0.0	0.0	0.0	0.0	0.0	0.0	0.0	0.0	0.0	0.0	0.0	0.0	0.0	0.0	0.0	0.0	0.0
0.9243390801010366	0.0568934163930606	0.012920864387101607	0.00584663911880121	0.0	0.0	0.0	0.0	0.0	0.0	0.0	0.0	0.0	0.0	0.0	0.0	0.0	0.0	0.0	0.0	0.0	0.0	0.0	0.0	0.0	0.0	0.0	0.0	0.0	0.0	0.0	0.0	0.0	0.0	0.0	0.0	0.0	0.0	0.0	0.0	0.0	0.0	0.0	0.0	0.0	0.0	0.0	0.0	0.0	0.0
0.004735487417847415	0.09839151693863442	0.16015276840676046	0.14084014293925082	0.13363070694954643	0.1324270518363029	0.12540503619295132	0.09341030062223556	0.059291467792854706	0.03098266570041066	0.012336423686599861	0.005235275008121549	0.0018408842908430583	0.0003331917268494223	0.0002207395190377423	0.00018742034635280006	0.0003415215200206579	0.0002373991053802134	0.0	0.0	0.0	0.0	0.0	0.0	0.0	0.0	0.0	0.0	0.0	0.0	0.0	0.0	0.0	0.0	0.0	0.0	0.0	0.0	0.0	0.0	0.0	0.0	0.0	0.0	0.0	0.0	0.0	0.0	0.0	0.0
0.26383081510603207	0.23012210764797014	0.14023222109313832	0.09823585267120892	0.07573422845624615	0.06253227606656783	0.046210998017624814	0.03230938379783105	0.021447966816038916	0.01185260457445568	0.006063735861000516	0.004618601009512069	0.0028444585117193355	0.001461793466491196	0.0009078945176498026	0.0002623731862932916	0.00017491545752886106	0.00016658615002748672	0.00025404387879191724	0.00022905595628779424	0.0002040680337836712	7.079911376168185e-05	4.9975845008246015e-05	4.581119125755885e-05	2.4987922504123007e-05	3.748188375618451e-05	5.830515250962035e-05	1.665861500274867e-05	0.0	0.0	0.0	0.0	0.0	0.0	0.0	0.0	0.0	0.0	0.0	0.0	0.0	0.0	0.0	0.0	0.0	0.0	0.0	0.0	0.0	0.0
0.7018766443534152	0.10473490525193992	0.05994604855629933	0.044663969094481636	0.03298281546608053	0.022359043527491924	0.013163153162154061	0.0073184134279148765	0.0047374030039631	0.0032803809904419358	0.0018566623372298266	0.001182269290971459	0.0009324940886535452	0.0004454324441336131	0.00033719652312918375	0.00018316848169980352	0.0	0.0	0.0	0.0	0.0	0.0	0.0	0.0	0.0	0.0	0.0	0.0	0.0	0.0	0.0	0.0	0.0	0.0	0.0	0.0	0.0	0.0	0.0	0.0	0.0	0.0	0.0	0.0	0.0	0.0	0.0	0.0	0.0	0.0
0.6126078080079996	0.08180909128786301	0.05533102787383859	0.04421899087538019	0.03651931169534603	0.03148618807549686	0.02707387192200325	0.02229073788592142	0.019449189617099287	0.015820174159410026	0.013391108703804009	0.01035373526103079	0.008124661472438649	0.006041414941044123	0.004587308862130744	0.0037498437565101454	0.0021749093787758844	0.0015916003499854173	0.001004124828132161	0.0007874671888671305	0.0006458064247323028	0.0005291446189742094	0.00021665763926503062	8.749635431857007e-05	5.4164409816257656e-05	4.1664930627890504e-05	1.2499479188367151e-05	0.0	0.0	0.0	0.0	0.0	0.0	0.0	0.0	0.0	0.0	0.0	0.0	0.0	0.0	0.0	0.0	0.0	0.0	0.0	0.0	0.0	0.0	0.0
0.7263264439057306	0.09716425495047443	0.07794550104549355	0.05401577820541657	0.025225135164404902	0.011437949333133399	0.0037237897683252944	0.0018493989453427636	0.0013453960796074608	0.0003998700422362732	9.580219761910713e-05	0.0001374553270187189	0.0003332250351968943	0.0	0.0	0.0	0.0	0.0	0.0	0.0	0.0	0.0	0.0	0.0	0.0	0.0	0.0	0.0	0.0	0.0	0.0	0.0	0.0	0.0	0.0	0.0	0.0	0.0	0.0	0.0	0.0	0.0	0.0	0.0	0.0	0.0	0.0	0.0	0.0	0.0
0.28580360641251157	0.12852950739039457	0.11231065500654423	0.10655423374154878	0.0977382808266571	0.08502913641176127	0.06353321717672755	0.046218102089985245	0.031399798254316276	0.01927838403374655	0.011012646619926137	0.005643877185230882	0.0030428584528940502	0.0018007052762331914	0.0010920944036414263	0.0005168691070669345	0.00023342475803022852	0.00026260285278400706	0.0	0.0	0.0	0.0	0.0	0.0	0.0	0.0	0.0	0.0	0.0	0.0	0.0	0.0	0.0	0.0	0.0	0.0	0.0	0.0	0.0	0.0	0.0	0.0	0.0	0.0	0.0	0.0	0.0	0.0	0.0	0.0
0.845885646208063	0.05307378927110496	0.03576159492131199	0.02456032191683815	0.017224716948121735	0.010680574185002208	0.005723521423632229	0.0031325240979413653	0.0015162749623014054	0.0014204663795186244	0.0004998708666927711	0.00027076338612525095	0.0001541268505636044	8.747740167123493e-05	8.331181111546184e-06	0.0	0.0	0.0	0.0	0.0	0.0	0.0	0.0	0.0	0.0	0.0	0.0	0.0	0.0	0.0	0.0	0.0	0.0	0.0	0.0	0.0	0.0	0.0	0.0	0.0	0.0	0.0	0.0	0.0	0.0	0.0	0.0	0.0	0.0	0.0
0.7428200335529959	0.08485244591348656	0.049825782521636684	0.03298267816182868	0.026617599920072267	0.020922749014432782	0.01580237868260781	0.010228251955523548	0.007072771702252546	0.004029689822119167	0.0018774691216691575	0.0013904095047394646	0.0007534853902929435	0.00021230803814884042	8.742095688481665e-05	0.00048705961692969274	3.746612437920713e-05	0.0	0.0	0.0	0.0	0.0	0.0	0.0	0.0	0.0	0.0	0.0	0.0	0.0	0.0	0.0	0.0	0.0	0.0	0.0	0.0	0.0	0.0	0.0	0.0	0.0	0.0	0.0	0.0	0.0	0.0	0.0	0.0	0.0
0.5881132429223174	0.234631168885278	0.11651355123638106	0.041347415786513346	0.012324229735641522	0.005220507051642606	0.001162427348290732	0.0006874570339353791	0.0	0.0	0.0	0.0	0.0	0.0	0.0	0.0	0.0	0.0	0.0	0.0	0.0	0.0	0.0	0.0	0.0	0.0	0.0	0.0	0.0	0.0	0.0	0.0	0.0	0.0	0.0	0.0	0.0	0.0	0.0	0.0	0.0	0.0	0.0	0.0	0.0	0.0	0.0	0.0	0.0	0.0
0.6052709431446488	0.09275193233192358	0.08183503822996313	0.07288901852121919	0.06227213066938895	0.044467593074855725	0.025179691243567573	0.010037709118939978	0.0037167440988353923	0.0012708598095793663	0.00022500468759765828	8.333506948061417e-05	0.0	0.0	0.0	0.0	0.0	0.0	0.0	0.0	0.0	0.0	0.0	0.0	0.0	0.0	0.0	0.0	0.0	0.0	0.0	0.0	0.0	0.0	0.0	0.0	0.0	0.0	0.0	0.0	0.0	0.0	0.0	0.0	0.0	0.0	0.0	0.0	0.0	0.0
0.9838112126812861	0.011838753184474748	0.002289491649599547	0.0008200542817656559	0.0003954576485671945	0.00018732204405814477	9.157966598398188e-05	8.74169538938009e-05	3.3301696721447955e-05	2.4976272541085968e-05	4.162712090180994e-06	1.2488136270542984e-05	1.6650848360723978e-05	8.325424180361989e-06	2.9138984631266963e-05	3.3301696721447955e-05	4.162712090180994e-06	3.3301696721447955e-05	7.90915297134389e-05	4.578983299199094e-05	4.9952545082171936e-05	7.076610553307691e-05	2.4976272541085968e-05	8.325424180361989e-06	0.0	0.0	0.0	0.0	0.0	0.0	0.0	0.0	0.0	0.0	0.0	0.0	0.0	0.0	0.0	0.0	0.0	0.0	0.0	0.0	0.0	0.0	0.0	0.0	0.0	0.0
0.12679648816211042	0.22952190737735614	0.1387633670369908	0.10110681146756544	0.08000249656722007	0.06583031664794241	0.05194524195897308	0.04139724545416719	0.03372862314317813	0.02968418424666084	0.026808970998210793	0.018470436483168977	0.015944742645529066	0.012162443307119377	0.00933300045770399	0.00677401905712978	0.00401115133358299	0.0032705030582948448	0.0021969791536637123	0.0011442599758665168	0.0004785087171805434	0.0005242791162152041	0.00010402363416968335	0.0	0.0	0.0	0.0	0.0	0.0	0.0	0.0	0.0	0.0	0.0	0.0	0.0	0.0	0.0	0.0	0.0	0.0	0.0	0.0	0.0	0.0	0.0	0.0	0.0	0.0	0.0
0.5052808759379543	0.043376094193327976	0.03589745726344384	0.03471420774361816	0.034018423694988274	0.035843294433310975	0.037747326231058635	0.03943470670827483	0.04417603753067491	0.04707583212855756	0.045288458734173	0.035893290891895156	0.02607731952320044	0.016111358778753172	0.009903465171217039	0.005528775045100972	0.002453992842173679	0.0008666052821258494	0.00025414866446960005	5.832920168154756e-05	0.0	0.0	0.0	0.0	0.0	0.0	0.0	0.0	0.0	0.0	0.0	0.0	0.0	0.0	0.0	0.0	0.0	0.0	0.0	0.0	0.0	0.0	0.0	0.0	0.0	0.0	0.0	0.0	0.0	0.0
0.8940153418584399	0.06475080938511732	0.026341995941615938	0.008716775626361997	0.0036833793755755282	0.001750021875273441	0.0006291745313483085	0.00011250140626757835	0.0	0.0	0.0	0.0	0.0	0.0	0.0	0.0	0.0	0.0	0.0	0.0	0.0	0.0	0.0	0.0	0.0	0.0	0.0	0.0	0.0	0.0	0.0	0.0	0.0	0.0	0.0	0.0	0.0	0.0	0.0	0.0	0.0	0.0	0.0	0.0	0.0	0.0	0.0	0.0	0.0	0.0
0.56057664263989	0.04305653931086205	0.034456897629265446	0.0292612807799675	0.026536394316903463	0.025648931294529394	0.026728052997791758	0.02425732261155785	0.024065663930669556	0.02264905628932128	0.022761551602016584	0.02123661514103579	0.021440773301112454	0.021244948127161368	0.018574226073913586	0.018324236490146244	0.015420190825382275	0.01189117120119995	0.00886213074455231	0.007341360776634307	0.004987292196158493	0.00394983542352402	0.003216532644473147	0.0020290821215782676	0.0008166326403066539	0.0005291446189742094	5.4164409816257656e-05	8.332986125578101e-05	0.0	0.0	0.0	0.0	0.0	0.0	0.0	0.0	0.0	0.0	0.0	0.0	0.0	0.0	0.0	0.0	0.0	0.0	0.0	0.0	0.0	0.0
0.20568008097739382	0.06497352822337098	0.04325042592276323	0.035323472197344906	0.033532305564696524	0.031920255595312974	0.028671162633764742	0.02555536579371592	0.025842785555699035	0.024509824340704887	0.024868057667234565	0.026313487484743842	0.026184356867041285	0.029679214552604066	0.031591180795361294	0.03853507562472143	0.04287136507724927	0.046753614615919724	0.04898632465103492	0.043808603431542026	0.03864754422723656	0.030683100967646534	0.02118575231081323	0.01407107182578197	0.008218538991198291	0.004319627437340409	0.0018953042275698035	0.0013496232301815742	0.0005040259594196621	0.00022077170123340568	5.415154935913724e-05	0.0	0.0	0.0	0.0	0.0	0.0	0.0	0.0	0.0	0.0	0.0	0.0	0.0	0.0	0.0	0.0	0.0	0.0	0.0
0.597674586553044	0.22011988156279338	0.11699285043691775	0.03986423051924605	0.018415541272477794	0.004983028814905756	0.0013721383693218747	0.000577742471293421	0.0	0.0	0.0	0.0	0.0	0.0	0.0	0.0	0.0	0.0	0.0	0.0	0.0	0.0	0.0	0.0	0.0	0.0	0.0	0.0	0.0	0.0	0.0	0.0	0.0	0.0	0.0	0.0	0.0	0.0	0.0	0.0	0.0	0.0	0.0	0.0	0.0	0.0	0.0	0.0	0.0	0.0
0.11339355999550174	0.19726522639143998	0.1197119449546634	0.10469276488693964	0.10354321033932684	0.09627102830986325	0.07652034836500855	0.053025286034994776	0.040467652118137555	0.0286888830578151	0.02013386479405897	0.015264918177539537	0.010175223767456778	0.00687650202213309	0.004548237557946296	0.0034944792226345622	0.0023532547804392466	0.0022699537262644057	0.0008746610688358261	0.000429000429000429	0.0	0.0	0.0	0.0	0.0	0.0	0.0	0.0	0.0	0.0	0.0	0.0	0.0	0.0	0.0	0.0	0.0	0.0	0.0	0.0	0.0	0.0	0.0	0.0	0.0	0.0	0.0	0.0	0.0	0.0
0.8770865262877324	0.12291347371226762	0.0	0.0	0.0	0.0	0.0	0.0	0.0	0.0	0.0	0.0	0.0	0.0	0.0	0.0	0.0	0.0	0.0	0.0	0.0	0.0	0.0	0.0	0.0	0.0	0.0	0.0	0.0	0.0	0.0	0.0	0.0	0.0	0.0	0.0	0.0	0.0	0.0	0.0	0.0	0.0	0.0	0.0	0.0	0.0	0.0	0.0	0.0	0.0
0.9701061313401316	0.020182830252212628	0.005641215376365095	0.0024568594601560583	0.0007732248047191656	0.0005071689579340764	0.00020785613030085097	7.898532951432337e-05	4.572834866618721e-05	0.0	0.0	0.0	0.0	0.0	0.0	0.0	0.0	0.0	0.0	0.0	0.0	0.0	0.0	0.0	0.0	0.0	0.0	0.0	0.0	0.0	0.0	0.0	0.0	0.0	0.0	0.0	0.0	0.0	0.0	0.0	0.0	0.0	0.0	0.0	0.0	0.0	0.0	0.0	0.0	0.0
0.829543703913429	0.10226378485508363	0.03766035316209566	0.01339867512168312	0.007432142663829823	0.004184483684677295	0.0018236854267548808	0.0014572828752607496	0.0007286414376303748	0.000695332114767272	0.00034558422470469204	0.00015405561824185067	0.00018320127574706567	0.00012907362609452353	0.0	0.0	0.0	0.0	0.0	0.0	0.0	0.0	0.0	0.0	0.0	0.0	0.0	0.0	0.0	0.0	0.0	0.0	0.0	0.0	0.0	0.0	0.0	0.0	0.0	0.0	0.0	0.0	0.0	0.0	0.0	0.0	0.0	0.0	0.0	0.0
0.9993750078124023	0.0006249921875976551	0.0	0.0	0.0	0.0	0.0	0.0	0.0	0.0	0.0	0.0	0.0	0.0	0.0	0.0	0.0	0.0	0.0	0.0	0.0	0.0	0.0	0.0	0.0	0.0	0.0	0.0	0.0	0.0	0.0	0.0	0.0	0.0	0.0	0.0	0.0	0.0	0.0	0.0	0.0	0.0	0.0	0.0	0.0	0.0	0.0	0.0	0.0	0.0
0.8008812700951239	0.060406150565578826	0.030648708081363385	0.020528262281973114	0.0154597097972579	0.011611441517983575	0.00922085061722225	0.007509120895596981	0.006359638162826728	0.005193496260016326	0.004722874706382128	0.004901960784313725	0.004064837489796258	0.0036733469938527662	0.0033984706881903144	0.0022115048228297267	0.002128208972628984	0.0019991004048178318	0.001524314058673597	0.0014618421710230396	0.0009329135222483216	0.0006413780465457211	0.0003081946457427491	0.00018741566295167174	2.49887550602229e-05	0.0	0.0	0.0	0.0	0.0	0.0	0.0	0.0	0.0	0.0	0.0	0.0	0.0	0.0	0.0	0.0	0.0	0.0	0.0	0.0	0.0	0.0	0.0	0.0	0.0
9.154536905267188e-05	0.04041728043675463	0.1289957473014922	0.15235646102247855	0.15517356169741758	0.15222746527517705	0.1443004685458434	0.10882247688479431	0.06248803668472607	0.03174543729558335	0.01487612247105918	0.006054477816892617	0.0018267462279146797	0.000466049151540875	0.00015396266613403907	4.1611531387578125e-06	0.0	0.0	0.0	0.0	0.0	0.0	0.0	0.0	0.0	0.0	0.0	0.0	0.0	0.0	0.0	0.0	0.0	0.0	0.0	0.0	0.0	0.0	0.0	0.0	0.0	0.0	0.0	0.0	0.0	0.0	0.0	0.0	0.0	0.0
0.7733276168514117	0.21853055889710749	0.008141824251480804	0.0	0.0	0.0	0.0	0.0	0.0	0.0	0.0	0.0	0.0	0.0	0.0	0.0	0.0	0.0	0.0	0.0	0.0	0.0	0.0	0.0	0.0	0.0	0.0	0.0	0.0	0.0	0.0	0.0	0.0	0.0	0.0	0.0	0.0	0.0	0.0	0.0	0.0	0.0	0.0	0.0	0.0	0.0	0.0	0.0	0.0	0.0
0.38137637652235146	0.11050094372247476	0.09499306270233784	0.08587666193069368	0.09013070452111814	0.09339310936764345	0.07948518168220094	0.041515455799205854	0.014387080376822342	0.005224847608611415	0.0024749278146054075	0.0005999825005104018	4.1665451424333456e-05	0.0	0.0	0.0	0.0	0.0	0.0	0.0	0.0	0.0	0.0	0.0	0.0	0.0	0.0	0.0	0.0	0.0	0.0	0.0	0.0	0.0	0.0	0.0	0.0	0.0	0.0	0.0	0.0	0.0	0.0	0.0	0.0	0.0	0.0	0.0	0.0	0.0
0.4133680294917346	0.15237535238285876	0.10743298470366479	0.08741180003002552	0.06621044554538023	0.05128108892558675	0.037886370081235715	0.027377437488531917	0.01986271664247944	0.013503144339355119	0.008811656574755208	0.005408764116165407	0.0033695307678193133	0.0023436587766267995	0.001363659110243707	0.0008548933259937614	0.0007214465629118084	0.00031276585097332735	0.00010425528365777577	0.0	0.0	0.0	0.0	0.0	0.0	0.0	0.0	0.0	0.0	0.0	0.0	0.0	0.0	0.0	0.0	0.0	0.0	0.0	0.0	0.0	0.0	0.0	0.0	0.0	0.0	0.0	0.0	0.0	0.0	0.0
0.7009741017265516	0.199778348110126	0.061025098326778215	0.020323645090327313	0.008607759482701153	0.005045496966868876	0.002695653623091794	0.001083261115925605	0.0004666355576294914	0.0	0.0	0.0	0.0	0.0	0.0	0.0	0.0	0.0	0.0	0.0	0.0	0.0	0.0	0.0	0.0	0.0	0.0	0.0	0.0	0.0	0.0	0.0	0.0	0.0	0.0	0.0	0.0	0.0	0.0	0.0	0.0	0.0	0.0	0.0	0.0	0.0	0.0	0.0	0.0	0.0
0.9883305320493304	0.010113816933657531	0.0012637057859374154	0.0002377268310179296	5.4218400056720785e-05	0.0	0.0	0.0	0.0	0.0	0.0	0.0	0.0	0.0	0.0	0.0	0.0	0.0	0.0	0.0	0.0	0.0	0.0	0.0	0.0	0.0	0.0	0.0	0.0	0.0	0.0	0.0	0.0	0.0	0.0	0.0	0.0	0.0	0.0	0.0	0.0	0.0	0.0	0.0	0.0	0.0	0.0	0.0	0.0	0.0
0.45144220360717435	0.23090245973987045	0.1435458890535747	0.08603677119589655	0.046921578097157225	0.020313254617216513	0.010699951704498143	0.004592236081735973	0.002581311306143521	0.0013989041917164887	0.001036687927789898	0.00043299415457891317	9.575832264725965e-05	0.0	0.0	0.0	0.0	0.0	0.0	0.0	0.0	0.0	0.0	0.0	0.0	0.0	0.0	0.0	0.0	0.0	0.0	0.0	0.0	0.0	0.0	0.0	0.0	0.0	0.0	0.0	0.0	0.0	0.0	0.0	0.0	0.0	0.0	0.0	0.0	0.0
0.7355152919022285	0.19943423502993388	0.055789092151365044	0.007961537980827316	0.0012998429356452762	0.0	0.0	0.0	0.0	0.0	0.0	0.0	0.0	0.0	0.0	0.0	0.0	0.0	0.0	0.0	0.0	0.0	0.0	0.0	0.0	0.0	0.0	0.0	0.0	0.0	0.0	0.0	0.0	0.0	0.0	0.0	0.0	0.0	0.0	0.0	0.0	0.0	0.0	0.0	0.0	0.0	0.0	0.0	0.0	0.0
0.6628081886404074	0.12535053397835752	0.07584034401290049	0.04686009058673034	0.030563646136730127	0.01993824768428816	0.012779645903388044	0.008100303761391052	0.005241863236538037	0.0037168060468934254	0.002458425524290494	0.001912571721439554	0.0013125492205957724	0.0010875407827793543	0.0006166897925338867	0.0003375126567246272	0.00047918463609052006	0.0003333458338021009	0.0001416719793658929	0.00012083786475326157	0.0	0.0	0.0	0.0	0.0	0.0	0.0	0.0	0.0	0.0	0.0	0.0	0.0	0.0	0.0	0.0	0.0	0.0	0.0	0.0	0.0	0.0	0.0	0.0	0.0	0.0	0.0	0.0	0.0	0.0
0.8643155808026121	0.0711739325992437	0.027973979243365706	0.014209798597344617	0.0071132286061736825	0.00451448466574489	0.0026403904779356644	0.0020948208365956455	0.001561745156507688	0.001166103050192407	0.0008579186726415565	0.000645521331356511	0.00042895933632077827	0.0002831964550467274	0.0003165136850522248	0.00016658615002748672	2.082326875343584e-05	2.4987922504123007e-05	3.748188375618451e-05	5.414049875893318e-05	3.331723000549734e-05	5.414049875893318e-05	9.16223825151177e-05	9.995169001649203e-05	0.00011244565126855353	8.329307501374335e-06	0.0	0.0	0.0	0.0	0.0	0.0	0.0	0.0	0.0	0.0	0.0	0.0	0.0	0.0	0.0	0.0	0.0	0.0	0.0	0.0	0.0	0.0	0.0	0.0
0.9851828105614628	0.014775556425222944	4.163301331423766e-05	0.0	0.0	0.0	0.0	0.0	0.0	0.0	0.0	0.0	0.0	0.0	0.0	0.0	0.0	0.0	0.0	0.0	0.0	0.0	0.0	0.0	0.0	0.0	0.0	0.0	0.0	0.0	0.0	0.0	0.0	0.0	0.0	0.0	0.0	0.0	0.0	0.0	0.0	0.0	0.0	0.0	0.0	0.0	0.0	0.0	0.0	0.0
1.0	0.0	0.0	0.0	0.0	0.0	0.0	0.0	0.0	0.0	0.0	0.0	0.0	0.0	0.0	0.0	0.0	0.0	0.0	0.0	0.0	0.0	0.0	0.0	0.0	0.0	0.0	0.0	0.0	0.0	0.0	0.0	0.0	0.0	0.0	0.0	0.0	0.0	0.0	0.0	0.0	0.0	0.0	0.0	0.0	0.0	0.0	0.0	0.0	0.0
0.18718629072232798	0.1434908839468324	0.10296120730950427	0.07594836527527273	0.05959070441661009	0.049197945607757705	0.04225833191014325	0.040867076823106495	0.03981322192184812	0.03783880601988578	0.036255940950802056	0.03455227828434088	0.03269865997975599	0.029961969583998067	0.023901262543164315	0.01940675883384499	0.01511219597535729	0.01149243348842634	0.007097900204522828	0.004548654356419559	0.0023701321692332685	0.0011996451049897739	0.0009080646975269816	0.0005914916837102358	0.00039155083287860674	0.00028324953867814106	4.998521270790725e-05	2.4992606353953623e-05	0.0	0.0	0.0	0.0	0.0	0.0	0.0	0.0	0.0	0.0	0.0	0.0	0.0	0.0	0.0	0.0	0.0	0.0	0.0	0.0	0.0	0.0
0.7395101836811195	0.16600024990628515	0.05909867133158399	0.02180015827398059	0.00930067891207464	0.00261568578449748	0.0009246532550293639	0.000749718855429214	0.0	0.0	0.0	0.0	0.0	0.0	0.0	0.0	0.0	0.0	0.0	0.0	0.0	0.0	0.0	0.0	0.0	0.0	0.0	0.0	0.0	0.0	0.0	0.0	0.0	0.0	0.0	0.0	0.0	0.0	0.0	0.0	0.0	0.0	0.0	0.0	0.0	0.0	0.0	0.0	0.0	0.0
0.3679212656824877	0.144076800960012	0.1024012800160002	0.09161781188931528	0.09176364704558806	0.08418438563815381	0.062438280478505984	0.03120039000487506	0.014983520627341176	0.00567507093838673	0.002266695000354171	0.001012512656408205	0.00045833906257161547	0.0	0.0	0.0	0.0	0.0	0.0	0.0	0.0	0.0	0.0	0.0	0.0	0.0	0.0	0.0	0.0	0.0	0.0	0.0	0.0	0.0	0.0	0.0	0.0	0.0	0.0	0.0	0.0	0.0	0.0	0.0	0.0	0.0	0.0	0.0	0.0	0.0
0.31425083231594253	0.07672723787777143	0.06098094527757059	0.056209972790873065	0.05833503477184751	0.059643406266016094	0.06534357252086519	0.06464355210360302	0.06276849741450792	0.05693082714912518	0.04693470226214931	0.03461350956069552	0.020725604496797823	0.011642006225181568	0.006612692870208714	0.0025959090473472142	0.0004125120316009217	0.00043334597259086724	0.000154171163325597	4.166788197989108e-05	0.0	0.0	0.0	0.0	0.0	0.0	0.0	0.0	0.0	0.0	0.0	0.0	0.0	0.0	0.0	0.0	0.0	0.0	0.0	0.0	0.0	0.0	0.0	0.0	0.0	0.0	0.0	0.0	0.0	0.0
1.0	0.0	0.0	0.0	0.0	0.0	0.0	0.0	0.0	0.0	0.0	0.0	0.0	0.0	0.0	0.0	0.0	0.0	0.0	0.0	0.0	0.0	0.0	0.0	0.0	0.0	0.0	0.0	0.0	0.0	0.0	0.0	0.0	0.0	0.0	0.0	0.0	0.0	0.0	0.0	0.0	0.0	0.0	0.0	0.0	0.0	0.0	0.0	0.0	0.0
0.7452884827727013	0.1464851643978883	0.08502189610703467	0.019783580628091185	0.002958370312962245	0.00038750484381054763	7.50009375117189e-05	0.0	0.0	0.0	0.0	0.0	0.0	0.0	0.0	0.0	0.0	0.0	0.0	0.0	0.0	0.0	0.0	0.0	0.0	0.0	0.0	0.0	0.0	0.0	0.0	0.0	0.0	0.0	0.0	0.0	0.0	0.0	0.0	0.0	0.0	0.0	0.0	0.0	0.0	0.0	0.0	0.0	0.0	0.0
0.07269992583765947	0.1302715674918963	0.08532835584590899	0.06492954577649637	0.05413850858699909	0.049272125792662096	0.046480621963718785	0.044955710916863185	0.043005824660228155	0.04267667719383036	0.045084870049247126	0.04327247577224662	0.042464189588940646	0.04336830351562825	0.04169340121826227	0.035827076753856026	0.03276475538926896	0.025827660053163566	0.020061329755764246	0.013032573099902505	0.009661936387044089	0.006066312798420092	0.003399801678235436	0.0018123942770005084	0.0009666102810669378	0.0005333022240369312	0.0004041430916529869	0.0	0.0	0.0	0.0	0.0	0.0	0.0	0.0	0.0	0.0	0.0	0.0	0.0	0.0	0.0	0.0	0.0	0.0	0.0	0.0	0.0	0.0	0.0
0.8867679662575029	0.08668144703401287	0.017303844697993835	0.006326718217703996	0.0011355648083058454	0.0011896393229870763	0.0005948196614935381	0.0	0.0	0.0	0.0	0.0	0.0	0.0	0.0	0.0	0.0	0.0	0.0	0.0	0.0	0.0	0.0	0.0	0.0	0.0	0.0	0.0	0.0	0.0	0.0	0.0	0.0	0.0	0.0	0.0	0.0	0.0	0.0	0.0	0.0	0.0	0.0	0.0	0.0	0.0	0.0	0.0	0.0	0.0
0.3014808489367463	0.1555203798971112	0.1438027200966405	0.1412409139191469	0.13069377043717326	0.09382042363526545	0.03152479536792119	0.0019161477099952095	0.0	0.0	0.0	0.0	0.0	0.0	0.0	0.0	0.0	0.0	0.0	0.0	0.0	0.0	0.0	0.0	0.0	0.0	0.0	0.0	0.0	0.0	0.0	0.0	0.0	0.0	0.0	0.0	0.0	0.0	0.0	0.0	0.0	0.0	0.0	0.0	0.0	0.0	0.0	0.0	0.0	0.0
0.1483829053564438	0.11715294725181366	0.12063867534003549	0.1326159202405444	0.13227859171587777	0.13509382730445357	0.1224710772024221	0.0646754566428732	0.020306344274993546	0.0054347373418512255	0.0006663279499587709	0.00028318937873247766	0.0	0.0	0.0	0.0	0.0	0.0	0.0	0.0	0.0	0.0	0.0	0.0	0.0	0.0	0.0	0.0	0.0	0.0	0.0	0.0	0.0	0.0	0.0	0.0	0.0	0.0	0.0	0.0	0.0	0.0	0.0	0.0	0.0	0.0	0.0	0.0	0.0	0.0
0.800007500812588	0.1847033428621434	0.014439064231958463	0.0008500920933101085	0.0	0.0	0.0	0.0	0.0	0.0	0.0	0.0	0.0	0.0	0.0	0.0	0.0	0.0	0.0	0.0	0.0	0.0	0.0	0.0	0.0	0.0	0.0	0.0	0.0	0.0	0.0	0.0	0.0	0.0	0.0	0.0	0.0	0.0	0.0	0.0	0.0	0.0	0.0	0.0	0.0	0.0	0.0	0.0	0.0	0.0
0.027471018533159124	0.1643392724882035	0.16514650932483377	0.1320622820668592	0.1131296655376447	0.10328054392783136	0.09071427976997912	0.07319224719755665	0.05715153583049691	0.03640471692617528	0.018857718266021988	0.009229130431164335	0.003969607949202334	0.0026297612409810008	0.0008030758220084385	0.0008030758220084385	0.00042858450604595425	0.00034120319898804126	4.577116083985919e-05	0.0	0.0	0.0	0.0	0.0	0.0	0.0	0.0	0.0	0.0	0.0	0.0	0.0	0.0	0.0	0.0	0.0	0.0	0.0	0.0	0.0	0.0	0.0	0.0	0.0	0.0	0.0	0.0	0.0	0.0	0.0
0.5588114114489044	0.3831408535697193	0.05571716919491437	0.0023305657864619096	0.0	0.0	0.0	0.0	0.0	0.0	0.0	0.0	0.0	0.0	0.0	0.0	0.0	0.0	0.0	0.0	0.0	0.0	0.0	0.0	0.0	0.0	0.0	0.0	0.0	0.0	0.0	0.0	0.0	0.0	0.0	0.0	0.0	0.0	0.0	0.0	0.0	0.0	0.0	0.0	0.0	0.0	0.0	0.0	0.0	0.0
0.8913216460477933	0.10867835395220665	0.0	0.0	0.0	0.0	0.0	0.0	0.0	0.0	0.0	0.0	0.0	0.0	0.0	0.0	0.0	0.0	0.0	0.0	0.0	0.0	0.0	0.0	0.0	0.0	0.0	0.0	0.0	0.0	0.0	0.0	0.0	0.0	0.0	0.0	0.0	0.0	0.0	0.0	0.0	0.0	0.0	0.0	0.0	0.0	0.0	0.0	0.0	0.0
1.0	0.0	0.0	0.0	0.0	0.0	0.0	0.0	0.0	0.0	0.0	0.0	0.0	0.0	0.0	0.0	0.0	0.0	0.0	0.0	0.0	0.0	0.0	0.0	0.0	0.0	0.0	0.0	0.0	0.0	0.0	0.0	0.0	0.0	0.0	0.0	0.0	0.0	0.0	0.0	0.0	0.0	0.0	0.0	0.0	0.0	0.0	0.0	0.0	0.0
0.2502291246604789	0.15071403576011064	0.09224142240589225	0.07243255403176084	0.05961407075369515	0.05179883687990535	0.04587908883371382	0.040613387545616636	0.036751595540817514	0.03310226458482612	0.028461448734398695	0.026495142557197846	0.02411224608821716	0.017817566779423772	0.01526386829081335	0.0125268700738198	0.01002316242022296	0.00884421189448601	0.007736081718351636	0.004682474879605406	0.0037993034610321443	0.0028244821782673177	0.00138307976870907	0.000970655379847028	0.0007581943310393095	0.0003541017480128643	0.00020412924297212178	0.00018329972838312977	0.00010414757294496009	7.498625252037126e-05	4.165902917798404e-06	0.0	0.0	0.0	0.0	0.0	0.0	0.0	0.0	0.0	0.0	0.0	0.0	0.0	0.0	0.0	0.0	0.0	0.0	0.0
0.7278327585345129	0.10172689558654471	0.05677596174672198	0.03531680578464204	0.02327935222672065	0.01655253994435281	0.011337698472201396	0.008159644124556406	0.005252328351743557	0.00361540127621999	0.0030239416204328484	0.0016119358224621382	0.0009288415721164259	0.0007039202945635694	0.0007289115476249979	0.0009163459455857117	0.0005539727761949984	0.00033738191632928474	0.0002790689925192849	0.0003540427517035704	0.00022908648639642792	0.00013328668299428533	0.00014161710068142817	0.00013328668299428533	7.080855034071409e-05	4.165208843571416e-06	0.0	0.0	0.0	0.0	0.0	0.0	0.0	0.0	0.0	0.0	0.0	0.0	0.0	0.0	0.0	0.0	0.0	0.0	0.0	0.0	0.0	0.0	0.0	0.0
0.47470606596608056	0.10703568827385287	0.10698990739777338	0.11126001456664239	0.11441057122047654	0.07058994901675164	0.013613567786910832	0.001098741025907814	0.000237228176048278	5.826656955571741e-05	0.0	0.0	0.0	0.0	0.0	0.0	0.0	0.0	0.0	0.0	0.0	0.0	0.0	0.0	0.0	0.0	0.0	0.0	0.0	0.0	0.0	0.0	0.0	0.0	0.0	0.0	0.0	0.0	0.0	0.0	0.0	0.0	0.0	0.0	0.0	0.0	0.0	0.0	0.0	0.0
0.9541367356122602	0.04049650827513792	0.0043334055567592795	0.0010333505558425974	0.0	0.0	0.0	0.0	0.0	0.0	0.0	0.0	0.0	0.0	0.0	0.0	0.0	0.0	0.0	0.0	0.0	0.0	0.0	0.0	0.0	0.0	0.0	0.0	0.0	0.0	0.0	0.0	0.0	0.0	0.0	0.0	0.0	0.0	0.0	0.0	0.0	0.0	0.0	0.0	0.0	0.0	0.0	0.0	0.0	0.0
0.600075	0.0728875	0.06922916666666666	0.07181666666666667	0.061954166666666664	0.0473375	0.034570833333333335	0.021716666666666665	0.010158333333333333	0.006229166666666667	0.0022416666666666665	0.0011833333333333333	0.0005666666666666667	3.3333333333333335e-05	0.0	0.0	0.0	0.0	0.0	0.0	0.0	0.0	0.0	0.0	0.0	0.0	0.0	0.0	0.0	0.0	0.0	0.0	0.0	0.0	0.0	0.0	0.0	0.0	0.0	0.0	0.0	0.0	0.0	0.0	0.0	0.0	0.0	0.0	0.0	0.0
0.6842339828228218	0.07478153661604592	0.07465241621752206	0.05862899127812534	0.041547612105662136	0.02626975333838708	0.017443749323159202	0.010975233874528294	0.005231458727289388	0.0041235224044717305	0.0016494089617886923	0.00034987462825820747	0.00011245970194013812	0.0	0.0	0.0	0.0	0.0	0.0	0.0	0.0	0.0	0.0	0.0	0.0	0.0	0.0	0.0	0.0	0.0	0.0	0.0	0.0	0.0	0.0	0.0	0.0	0.0	0.0	0.0	0.0	0.0	0.0	0.0	0.0	0.0	0.0	0.0	0.0	0.0
0.6380341257109523	0.0945186358049126	0.07931831913164858	0.07524740098752057	0.07205566782641305	0.03766328465176358	0.0031333986124710933	2.9167274318214964e-05	0.0	0.0	0.0	0.0	0.0	0.0	0.0	0.0	0.0	0.0	0.0	0.0	0.0	0.0	0.0	0.0	0.0	0.0	0.0	0.0	0.0	0.0	0.0	0.0	0.0	0.0	0.0	0.0	0.0	0.0	0.0	0.0	0.0	0.0	0.0	0.0	0.0	0.0	0.0	0.0	0.0	0.0
1.0	0.0	0.0	0.0	0.0	0.0	0.0	0.0	0.0	0.0	0.0	0.0	0.0	0.0	0.0	0.0	0.0	0.0	0.0	0.0	0.0	0.0	0.0	0.0	0.0	0.0	0.0	0.0	0.0	0.0	0.0	0.0	0.0	0.0	0.0	0.0	0.0	0.0	0.0	0.0	0.0	0.0	0.0	0.0	0.0	0.0	0.0	0.0	0.0	0.0
0.9256125352564503	0.02873426739491807	0.0230015789890304	0.013919267415749061	0.005461885537876989	0.002024772213126023	0.0008207409999708366	0.0002833014619188675	0.00011248734517366796	2.916338578576577e-05	0.0	0.0	0.0	0.0	0.0	0.0	0.0	0.0	0.0	0.0	0.0	0.0	0.0	0.0	0.0	0.0	0.0	0.0	0.0	0.0	0.0	0.0	0.0	0.0	0.0	0.0	0.0	0.0	0.0	0.0	0.0	0.0	0.0	0.0	0.0	0.0	0.0	0.0	0.0	0.0
0.5788263233547903	0.10406849571901756	0.08448638626752494	0.07699102139449618	0.06352102993562903	0.04334312438805908	0.02465262587754932	0.0126283773930796	0.005699643772264233	0.002720663291877591	0.0014040789117346832	0.000987438285107181	0.00034997812636710203	0.0002374851571776764	8.332812532550049e-05	0.0	0.0	0.0	0.0	0.0	0.0	0.0	0.0	0.0	0.0	0.0	0.0	0.0	0.0	0.0	0.0	0.0	0.0	0.0	0.0	0.0	0.0	0.0	0.0	0.0	0.0	0.0	0.0	0.0	0.0	0.0	0.0	0.0	0.0	0.0
0.5555902743059028	0.07552161450521615	0.06015231810152318	0.053377995533779955	0.046749491717494915	0.039650201646502015	0.034817351598173514	0.02935956404359564	0.02342682398426824	0.018952271439522713	0.013332000133320001	0.011561343865613439	0.010457287604572875	0.007699230076992301	0.0063035363130353635	0.004124587541245875	0.002595573775955738	0.002528913775289138	0.0018581475185814752	0.0011207212612072126	0.00019581375195813753	0.00021247875212478752	0.00026247375262473754	0.00014998500149985002	0.0	0.0	0.0	0.0	0.0	0.0	0.0	0.0	0.0	0.0	0.0	0.0	0.0	0.0	0.0	0.0	0.0	0.0	0.0	0.0	0.0	0.0	0.0	0.0	0.0	0.0
0.9699461062381821	0.026926056426018943	0.0029112627133468278	0.00021657462245212452	0.0	0.0	0.0	0.0	0.0	0.0	0.0	0.0	0.0	0.0	0.0	0.0	0.0	0.0	0.0	0.0	0.0	0.0	0.0	0.0	0.0	0.0	0.0	0.0	0.0	0.0	0.0	0.0	0.0	0.0	0.0	0.0	0.0	0.0	0.0	0.0	0.0	0.0	0.0	0.0	0.0	0.0	0.0	0.0	0.0	0.0
0.8771398456019898	0.0679292918772315	0.028729861808364822	0.014069133313058006	0.007336613492536319	0.0025996858712905523	0.0015539788942169489	0.00039161934599569217	0.00022497281578475934	2.499697953163993e-05	0.0	0.0	0.0	0.0	0.0	0.0	0.0	0.0	0.0	0.0	0.0	0.0	0.0	0.0	0.0	0.0	0.0	0.0	0.0	0.0	0.0	0.0	0.0	0.0	0.0	0.0	0.0	0.0	0.0	0.0	0.0	0.0	0.0	0.0	0.0	0.0	0.0	0.0	0.0	0.0
0.9247668668901204	0.0569724222613082	0.01259831414064315	0.0032024690538612153	0.0009997345103375038	0.0005185344970630206	0.0003567517339793582	4.977931171804998e-05	3.318620781203332e-05	4.977931171804998e-05	6.222413964756247e-05	1.2444827929512495e-05	2.0741379882520826e-05	2.488965585902499e-05	1.659310390601666e-05	1.2444827929512495e-05	2.0741379882520826e-05	4.977931171804998e-05	5.807586367105831e-05	6.637241562406664e-05	5.392758769455414e-05	2.9037931835529156e-05	2.488965585902499e-05	0.0	0.0	0.0	0.0	0.0	0.0	0.0	0.0	0.0	0.0	0.0	0.0	0.0	0.0	0.0	0.0	0.0	0.0	0.0	0.0	0.0	0.0	0.0	0.0	0.0	0.0	0.0
0.3366827053260847	0.027728134308150555	0.022383303130663	0.021037722093774084	0.02119602574517278	0.02288320939823783	0.022795725801412235	0.024482909454477286	0.027274052781770086	0.028682122102105856	0.0335312128975817	0.04095898685663105	0.04409173280009998	0.04319190151846529	0.04742027536503572	0.050940448665875146	0.04833677018892291	0.0445374825553542	0.03291466183423941	0.023983003186902455	0.015334624757857901	0.00929409069132871	0.005782249161615531	0.002724489158282822	0.0014205669770251412	0.0003915932429336166	0.0	0.0	0.0	0.0	0.0	0.0	0.0	0.0	0.0	0.0	0.0	0.0	0.0	0.0	0.0	0.0	0.0	0.0	0.0	0.0	0.0	0.0	0.0	0.0
1.0	0.0	0.0	0.0	0.0	0.0	0.0	0.0	0.0	0.0	0.0	0.0	0.0	0.0	0.0	0.0	0.0	0.0	0.0	0.0	0.0	0.0	0.0	0.0	0.0	0.0	0.0	0.0	0.0	0.0	0.0	0.0	0.0	0.0	0.0	0.0	0.0	0.0	0.0	0.0	0.0	0.0	0.0	0.0	0.0	0.0	0.0	0.0	0.0	0.0
0.2137933045365368	0.06628817068141774	0.05699932937064976	0.054150195982055456	0.05424600017494679	0.05547479308377035	0.05827810707576445	0.06303499352280348	0.0645761914084466	0.06715040841743969	0.0692830930591945	0.06192699720501681	0.04618595177300238	0.03329403972958225	0.018631832817518006	0.009222194915713137	0.004052933899272305	0.0019993918516451247	0.0007247795462213577	0.0005040133626022084	0.00018327758640080308	0.0	0.0	0.0	0.0	0.0	0.0	0.0	0.0	0.0	0.0	0.0	0.0	0.0	0.0	0.0	0.0	0.0	0.0	0.0	0.0	0.0	0.0	0.0	0.0	0.0	0.0	0.0	0.0	0.0
0.16557761424638823	0.06426033975103804	0.054906566382222	0.05029214924391026	0.04836392258773848	0.05212875389914084	0.054523419832831495	0.0616449480878072	0.06392716883852455	0.06937867789452642	0.06964937926094363	0.0631733696489628	0.0551314567481686	0.04548199419449685	0.029319040301186504	0.01985282174939717	0.013689159867897734	0.009378761187254546	0.005101679597862709	0.002098976748834943	0.0011494396481715164	0.0004581100047060391	7.079881890911514e-05	0.0001207744557861376	0.00013743300141181173	0.00010411591016046344	7.912809172195221e-05	0.0	0.0	0.0	0.0	0.0	0.0	0.0	0.0	0.0	0.0	0.0	0.0	0.0	0.0	0.0	0.0	0.0	0.0	0.0	0.0	0.0	0.0	0.0
0.9999543083109028	4.569168909713222e-05	0.0	0.0	0.0	0.0	0.0	0.0	0.0	0.0	0.0	0.0	0.0	0.0	0.0	0.0	0.0	0.0	0.0	0.0	0.0	0.0	0.0	0.0	0.0	0.0	0.0	0.0	0.0	0.0	0.0	0.0	0.0	0.0	0.0	0.0	0.0	0.0	0.0	0.0	0.0	0.0	0.0	0.0	0.0	0.0	0.0	0.0	0.0	0.0
0.21849219179680338	0.10174830419493008	0.09393176780386994	0.09089848502524958	0.09339844335927734	0.10391910134831087	0.10300661655639072	0.0825152914118098	0.05698238362693955	0.03160363993933434	0.01603723271278812	0.0048165863902268295	0.0016416393060115664	0.0007416543057615706	0.00026666222229629506	0.0	0.0	0.0	0.0	0.0	0.0	0.0	0.0	0.0	0.0	0.0	0.0	0.0	0.0	0.0	0.0	0.0	0.0	0.0	0.0	0.0	0.0	0.0	0.0	0.0	0.0	0.0	0.0	0.0	0.0	0.0	0.0	0.0	0.0	0.0
0.9743136071272455	0.0227597260673175	0.0025228450698361817	0.00040382173560084094	0.0	0.0	0.0	0.0	0.0	0.0	0.0	0.0	0.0	0.0	0.0	0.0	0.0	0.0	0.0	0.0	0.0	0.0	0.0	0.0	0.0	0.0	0.0	0.0	0.0	0.0	0.0	0.0	0.0	0.0	0.0	0.0	0.0	0.0	0.0	0.0	0.0	0.0	0.0	0.0	0.0	0.0	0.0	0.0	0.0	0.0
0.9960984506227073	0.0033227709744712924	0.0005246480486007304	4.9966480819117176e-05	4.163873401593098e-06	0.0	0.0	0.0	0.0	0.0	0.0	0.0	0.0	0.0	0.0	0.0	0.0	0.0	0.0	0.0	0.0	0.0	0.0	0.0	0.0	0.0	0.0	0.0	0.0	0.0	0.0	0.0	0.0	0.0	0.0	0.0	0.0	0.0	0.0	0.0	0.0	0.0	0.0	0.0	0.0	0.0	0.0	0.0	0.0	0.0
1.0	0.0	0.0	0.0	0.0	0.0	0.0	0.0	0.0	0.0	0.0	0.0	0.0	0.0	0.0	0.0	0.0	0.0	0.0	0.0	0.0	0.0	0.0	0.0	0.0	0.0	0.0	0.0	0.0	0.0	0.0	0.0	0.0	0.0	0.0	0.0	0.0	0.0	0.0	0.0	0.0	0.0	0.0	0.0	0.0	0.0	0.0	0.0	0.0	0.0
0.5724617153521855	0.09768209161653697	0.09062505207378647	0.08449284297878722	0.07182016630284448	0.046545633300561565	0.022275082901468065	0.009481595040909167	0.002982786489143657	0.0009831530886004233	0.000629051340587559	2.082951458899202e-05	0.0	0.0	0.0	0.0	0.0	0.0	0.0	0.0	0.0	0.0	0.0	0.0	0.0	0.0	0.0	0.0	0.0	0.0	0.0	0.0	0.0	0.0	0.0	0.0	0.0	0.0	0.0	0.0	0.0	0.0	0.0	0.0	0.0	0.0	0.0	0.0	0.0	0.0
0.3456275728737854	0.20222996283395278	0.2205546574223763	0.20053415776403727	0.030874485425242914	0.00017916368060532324	0.0	0.0	0.0	0.0	0.0	0.0	0.0	0.0	0.0	0.0	0.0	0.0	0.0	0.0	0.0	0.0	0.0	0.0	0.0	0.0	0.0	0.0	0.0	0.0	0.0	0.0	0.0	0.0	0.0	0.0	0.0	0.0	0.0	0.0	0.0	0.0	0.0	0.0	0.0	0.0	0.0	0.0	0.0	0.0
0.6002718388312598	0.08917314299056069	0.07544361428904973	0.07570211133718022	0.06862262766418732	0.046775457789933625	0.025516160234815382	0.011315499816550481	0.004898935992795437	0.0018261565658250225	0.00037523765051199095	7.92168373303092e-05	0.0	0.0	0.0	0.0	0.0	0.0	0.0	0.0	0.0	0.0	0.0	0.0	0.0	0.0	0.0	0.0	0.0	0.0	0.0	0.0	0.0	0.0	0.0	0.0	0.0	0.0	0.0	0.0	0.0	0.0	0.0	0.0	0.0	0.0	0.0	0.0	0.0	0.0
0.5547912673943838	0.2137196900258312	0.17617281893175568	0.0546454462128156	0.0006707774352137321	0.0	0.0	0.0	0.0	0.0	0.0	0.0	0.0	0.0	0.0	0.0	0.0	0.0	0.0	0.0	0.0	0.0	0.0	0.0	0.0	0.0	0.0	0.0	0.0	0.0	0.0	0.0	0.0	0.0	0.0	0.0	0.0	0.0	0.0	0.0	0.0	0.0	0.0	0.0	0.0	0.0	0.0	0.0	0.0	0.0
0.8512671288556861	0.05020156499480975	0.04032967445273124	0.03075377387200727	0.018351377603982106	0.006824444601935191	0.0019010059489813359	0.0002417946163178015	0.00010839069007349723	2.0844363475672543e-05	0.0	0.0	0.0	0.0	0.0	0.0	0.0	0.0	0.0	0.0	0.0	0.0	0.0	0.0	0.0	0.0	0.0	0.0	0.0	0.0	0.0	0.0	0.0	0.0	0.0	0.0	0.0	0.0	0.0	0.0	0.0	0.0	0.0	0.0	0.0	0.0	0.0	0.0	0.0	0.0
0.3835533214600776	0.4041928127964846	0.1894672015180013	0.021013998235656386	0.0017726659897801228	0.0	0.0	0.0	0.0	0.0	0.0	0.0	0.0	0.0	0.0	0.0	0.0	0.0	0.0	0.0	0.0	0.0	0.0	0.0	0.0	0.0	0.0	0.0	0.0	0.0	0.0	0.0	0.0	0.0	0.0	0.0	0.0	0.0	0.0	0.0	0.0	0.0	0.0	0.0	0.0	0.0	0.0	0.0	0.0	0.0
0.30846405432993773	0.08789034018707165	0.07934504093494156	0.08005333000020833	0.08184488469470658	0.08436139407953669	0.08443638939232964	0.07945753390413099	0.05897964710538925	0.03386871653854968	0.015124054746578339	0.0047288711122221525	0.0011374289106930817	0.00022915234464512634	4.999687519530029e-05	2.9164843863925173e-05	0.0	0.0	0.0	0.0	0.0	0.0	0.0	0.0	0.0	0.0	0.0	0.0	0.0	0.0	0.0	0.0	0.0	0.0	0.0	0.0	0.0	0.0	0.0	0.0	0.0	0.0	0.0	0.0	0.0	0.0	0.0	0.0	0.0	0.0
0.9937765899875948	0.00525763668606539	0.0009657733263398024	0.0	0.0	0.0	0.0	0.0	0.0	0.0	0.0	0.0	0.0	0.0	0.0	0.0	0.0	0.0	0.0	0.0	0.0	0.0	0.0	0.0	0.0	0.0	0.0	0.0	0.0	0.0	0.0	0.0	0.0	0.0	0.0	0.0	0.0	0.0	0.0	0.0	0.0	0.0	0.0	0.0	0.0	0.0	0.0	0.0	0.0	0.0
0.13843246146096558	0.15492213095986446	0.10508677787445204	0.0914237899180304	0.08649062699043758	0.08042096323648792	0.07317316858928193	0.0658670918484166	0.06177069326550408	0.04591796379016781	0.039602682641511004	0.024953062099570794	0.01673528689360604	0.00799297284470736	0.003829966154755611	0.0016652026759807002	0.0007868082644008809	0.0005911469499731486	0.00033720354188609183	0.0	0.0	0.0	0.0	0.0	0.0	0.0	0.0	0.0	0.0	0.0	0.0	0.0	0.0	0.0	0.0	0.0	0.0	0.0	0.0	0.0	0.0	0.0	0.0	0.0	0.0	0.0	0.0	0.0	0.0	0.0
1.0	0.0	0.0	0.0	0.0	0.0	0.0	0.0	0.0	0.0	0.0	0.0	0.0	0.0	0.0	0.0	0.0	0.0	0.0	0.0	0.0	0.0	0.0	0.0	0.0	0.0	0.0	0.0	0.0	0.0	0.0	0.0	0.0	0.0	0.0	0.0	0.0	0.0	0.0	0.0	0.0	0.0	0.0	0.0	0.0	0.0	0.0	0.0	0.0	0.0
0.9094698704868196	0.09052596510223629	4.164410944071961e-06	0.0	0.0	0.0	0.0	0.0	0.0	0.0	0.0	0.0	0.0	0.0	0.0	0.0	0.0	0.0	0.0	0.0	0.0	0.0	0.0	0.0	0.0	0.0	0.0	0.0	0.0	0.0	0.0	0.0	0.0	0.0	0.0	0.0	0.0	0.0	0.0	0.0	0.0	0.0	0.0	0.0	0.0	0.0	0.0	0.0	0.0	0.0
0.9867775609634324	0.009943873284265797	0.0018140287665020449	0.0004701496573732364	0.00023715513690508386	0.00011233664379714498	3.328493149545037e-05	2.912431505851907e-05	7.073047942783202e-05	0.00012481849310793888	4.992739724317555e-05	2.4963698621587773e-05	4.1606164369312955e-05	2.4963698621587773e-05	2.4963698621587773e-05	1.6642465747725185e-05	6.656986299090074e-05	6.656986299090074e-05	5.824863011703814e-05	1.2481849310793887e-05	0.0	0.0	0.0	0.0	0.0	0.0	0.0	0.0	0.0	0.0	0.0	0.0	0.0	0.0	0.0	0.0	0.0	0.0	0.0	0.0	0.0	0.0	0.0	0.0	0.0	0.0	0.0	0.0	0.0	0.0
0.8776237755714	0.11603335110281869	0.006226261078163524	0.00011661224761777837	0.0	0.0	0.0	0.0	0.0	0.0	0.0	0.0	0.0	0.0	0.0	0.0	0.0	0.0	0.0	0.0	0.0	0.0	0.0	0.0	0.0	0.0	0.0	0.0	0.0	0.0	0.0	0.0	0.0	0.0	0.0	0.0	0.0	0.0	0.0	0.0	0.0	0.0	0.0	0.0	0.0	0.0	0.0	0.0	0.0	0.0
0.6258184635377618	0.29391379683777347	0.062440645773979106	0.013620232918478532	0.0032863497775778476	0.0009205111544292831	0.0	0.0	0.0	0.0	0.0	0.0	0.0	0.0	0.0	0.0	0.0	0.0	0.0	0.0	0.0	0.0	0.0	0.0	0.0	0.0	0.0	0.0	0.0	0.0	0.0	0.0	0.0	0.0	0.0	0.0	0.0	0.0	0.0	0.0	0.0	0.0	0.0	0.0	0.0	0.0	0.0	0.0	0.0	0.0
0.7409860651127913	0.1945426899123081	0.05887646066362557	0.00549063717219688	0.00010414713907808953	0.0	0.0	0.0	0.0	0.0	0.0	0.0	0.0	0.0	0.0	0.0	0.0	0.0	0.0	0.0	0.0	0.0	0.0	0.0	0.0	0.0	0.0	0.0	0.0	0.0	0.0	0.0	0.0	0.0	0.0	0.0	0.0	0.0	0.0	0.0	0.0	0.0	0.0	0.0	0.0	0.0	0.0	0.0	0.0	0.0
0.9742903632557772	0.024186534276047757	0.0015231024681750653	0.0	0.0	0.0	0.0	0.0	0.0	0.0	0.0	0.0	0.0	0.0	0.0	0.0	0.0	0.0	0.0	0.0	0.0	0.0	0.0	0.0	0.0	0.0	0.0	0.0	0.0	0.0	0.0	0.0	0.0	0.0	0.0	0.0	0.0	0.0	0.0	0.0	0.0	0.0	0.0	0.0	0.0	0.0	0.0	0.0	0.0	0.0
0.2226841918886829	0.08189639010977566	0.07072718561876393	0.0676401358135272	0.06714437477867811	0.06766929822734184	0.07031057970712605	0.0760139146374487	0.07788030912158643	0.06908159226779428	0.05180077905305476	0.034224175641052346	0.0215218613952132	0.011519153456787551	0.005486699856270961	0.002324660986939405	0.001320640739892099	0.0006290749265732081	0.00012498177349136585	0.0	0.0	0.0	0.0	0.0	0.0	0.0	0.0	0.0	0.0	0.0	0.0	0.0	0.0	0.0	0.0	0.0	0.0	0.0	0.0	0.0	0.0	0.0	0.0	0.0	0.0	0.0	0.0	0.0	0.0	0.0
0.0006125	0.004779166666666667	0.03224166666666667	0.0943125	0.15933333333333333	0.20510416666666667	0.237925	0.172625	0.06972083333333333	0.018566666666666665	0.0035083333333333334	0.0012708333333333332	0.0	0.0	0.0	0.0	0.0	0.0	0.0	0.0	0.0	0.0	0.0	0.0	0.0	0.0	0.0	0.0	0.0	0.0	0.0	0.0	0.0	0.0	0.0	0.0	0.0	0.0	0.0	0.0	0.0	0.0	0.0	0.0	0.0	0.0	0.0	0.0	0.0	0.0
0.5432018082444959	0.1067921559485999	0.06643966482539868	0.05457201966424263	0.05173727173202682	0.053173377512664786	0.04714589585943647	0.03741367755470731	0.021316804935208735	0.011580424005028452	0.004999313166800565	0.0011572098754126202	0.0003205221597365891	4.99515054134944e-05	4.99515054134944e-05	4.99515054134944e-05	0.0	0.0	0.0	0.0	0.0	0.0	0.0	0.0	0.0	0.0	0.0	0.0	0.0	0.0	0.0	0.0	0.0	0.0	0.0	0.0	0.0	0.0	0.0	0.0	0.0	0.0	0.0	0.0	0.0	0.0	0.0	0.0	0.0	0.0
0.26693693543548547	0.09597596746775107	0.06404369854338189	0.051873270890970304	0.0437735408819706	0.04115696143461885	0.040427819072697574	0.0406694776840772	0.03979034032198927	0.04276940768641045	0.04494016866104463	0.0434860504649845	0.038673710876304127	0.03763207893070231	0.03077397420085997	0.023870037665411153	0.017236925435818805	0.012962067931068964	0.008733042231925602	0.005716476117462751	0.003737375420819306	0.0022124262524582513	0.0010624645845138496	0.0006624779174027532	0.000345821805939802	0.00035415486150461653	0.0001499950001666611	3.333222225925803e-05	0.0	0.0	0.0	0.0	0.0	0.0	0.0	0.0	0.0	0.0	0.0	0.0	0.0	0.0	0.0	0.0	0.0	0.0	0.0	0.0	0.0	0.0
0.12627509219658095	0.03191308424008861	0.030610509373146216	0.03435644919750602	0.035588502495219054	0.04061627554851262	0.04703788667598657	0.04624970443165838	0.059043146755385564	0.0768311755115925	0.08573763487250115	0.09574754937546928	0.09079029789140508	0.09396791683432824	0.061992607680213724	0.02871887198675854	0.0103998572975305	0.002899680993607427	0.0012237566425095723	0.0	0.0	0.0	0.0	0.0	0.0	0.0	0.0	0.0	0.0	0.0	0.0	0.0	0.0	0.0	0.0	0.0	0.0	0.0	0.0	0.0	0.0	0.0	0.0	0.0	0.0	0.0	0.0	0.0	0.0	0.0
0.8423455699788372	0.08735065238039692	0.042442218926530134	0.01855493159587409	0.006178034027095033	0.0021079468764059923	0.0005207378647248004	0.00029577910716368664	0.00020412924297212178	0.0	0.0	0.0	0.0	0.0	0.0	0.0	0.0	0.0	0.0	0.0	0.0	0.0	0.0	0.0	0.0	0.0	0.0	0.0	0.0	0.0	0.0	0.0	0.0	0.0	0.0	0.0	0.0	0.0	0.0	0.0	0.0	0.0	0.0	0.0	0.0	0.0	0.0	0.0	0.0	0.0
0.9616118442978071	0.038388155702192894	0.0	0.0	0.0	0.0	0.0	0.0	0.0	0.0	0.0	0.0	0.0	0.0	0.0	0.0	0.0	0.0	0.0	0.0	0.0	0.0	0.0	0.0	0.0	0.0	0.0	0.0	0.0	0.0	0.0	0.0	0.0	0.0	0.0	0.0	0.0	0.0	0.0	0.0	0.0	0.0	0.0	0.0	0.0	0.0	0.0	0.0	0.0	0.0
0.9971681415929203	0.002831858407079646	0.0	0.0	0.0	0.0	0.0	0.0	0.0	0.0	0.0	0.0	0.0	0.0	0.0	0.0	0.0	0.0	0.0	0.0	0.0	0.0	0.0	0.0	0.0	0.0	0.0	0.0	0.0	0.0	0.0	0.0	0.0	0.0	0.0	0.0	0.0	0.0	0.0	0.0	0.0	0.0	0.0	0.0	0.0	0.0	0.0	0.0	0.0	0.0
0.8500555951176243	0.10714241095411217	0.03222851050893478	0.00864535312269655	0.0016241270317204502	0.00027485226690653774	2.9150998005238852e-05	0.0	0.0	0.0	0.0	0.0	0.0	0.0	0.0	0.0	0.0	0.0	0.0	0.0	0.0	0.0	0.0	0.0	0.0	0.0	0.0	0.0	0.0	0.0	0.0	0.0	0.0	0.0	0.0	0.0	0.0	0.0	0.0	0.0	0.0	0.0	0.0	0.0	0.0	0.0	0.0	0.0	0.0	0.0
0.4687490885758451	0.07062651817223521	0.044181676520463814	0.034877858746963655	0.029911378323312875	0.026932323371206913	0.023740776387552134	0.021207538050656435	0.020228408101362866	0.02073255586248849	0.021995008520513813	0.02239916003149882	0.02376577545008729	0.02456991196163477	0.023961601439946002	0.023686611752059297	0.022153335916569795	0.020390902007841372	0.01654521288785004	0.012903682778562471	0.009462145169556142	0.006574753446745747	0.004295672245624122	0.002474907190980338	0.0017207688045031645	0.0009457978659133616	0.0005916444799986667	0.00021665854197134275	4.583161464778404e-05	4.999812507030986e-05	5.416463549283569e-05	8.333020845051643e-06	0.0	0.0	0.0	0.0	0.0	0.0	0.0	0.0	0.0	0.0	0.0	0.0	0.0	0.0	0.0	0.0	0.0	0.0
0.49518127007804136	0.09976208432464864	0.09139545251894783	0.096857929758626	0.0792455031437369	0.061237244844813146	0.03952066866388057	0.020174915937850257	0.007704134566105974	0.005262478073008029	0.0026624889062962236	0.0008041633159861834	0.0001916658680588831	0.0	0.0	0.0	0.0	0.0	0.0	0.0	0.0	0.0	0.0	0.0	0.0	0.0	0.0	0.0	0.0	0.0	0.0	0.0	0.0	0.0	0.0	0.0	0.0	0.0	0.0	0.0	0.0	0.0	0.0	0.0	0.0	0.0	0.0	0.0	0.0	0.0
0.3679286154666489	0.23192474963757853	0.20952960191958409	0.11755369669904854	0.04914768466832186	0.017741989235665605	0.003761684968256878	0.0016204822288504157	0.0007914951760451902	0.0	0.0	0.0	0.0	0.0	0.0	0.0	0.0	0.0	0.0	0.0	0.0	0.0	0.0	0.0	0.0	0.0	0.0	0.0	0.0	0.0	0.0	0.0	0.0	0.0	0.0	0.0	0.0	0.0	0.0	0.0	0.0	0.0	0.0	0.0	0.0	0.0	0.0	0.0	0.0	0.0
1.0	0.0	0.0	0.0	0.0	0.0	0.0	0.0	0.0	0.0	0.0	0.0	0.0	0.0	0.0	0.0	0.0	0.0	0.0	0.0	0.0	0.0	0.0	0.0	0.0	0.0	0.0	0.0	0.0	0.0	0.0	0.0	0.0	0.0	0.0	0.0	0.0	0.0	0.0	0.0	0.0	0.0	0.0	0.0	0.0	0.0	0.0	0.0	0.0	0.0
0.4077038477681781	0.43753766108555353	0.1169415666180449	0.02567810732526295	0.0069608075367883875	0.003947920692506847	0.001230088973665291	0.0	0.0	0.0	0.0	0.0	0.0	0.0	0.0	0.0	0.0	0.0	0.0	0.0	0.0	0.0	0.0	0.0	0.0	0.0	0.0	0.0	0.0	0.0	0.0	0.0	0.0	0.0	0.0	0.0	0.0	0.0	0.0	0.0	0.0	0.0	0.0	0.0	0.0	0.0	0.0	0.0	0.0	0.0
0.9568292286738889	0.043170771326111135	0.0	0.0	0.0	0.0	0.0	0.0	0.0	0.0	0.0	0.0	0.0	0.0	0.0	0.0	0.0	0.0	0.0	0.0	0.0	0.0	0.0	0.0	0.0	0.0	0.0	0.0	0.0	0.0	0.0	0.0	0.0	0.0	0.0	0.0	0.0	0.0	0.0	0.0	0.0	0.0	0.0	0.0	0.0	0.0	0.0	0.0	0.0	0.0
1.0	0.0	0.0	0.0	0.0	0.0	0.0	0.0	0.0	0.0	0.0	0.0	0.0	0.0	0.0	0.0	0.0	0.0	0.0	0.0	0.0	0.0	0.0	0.0	0.0	0.0	0.0	0.0	0.0	0.0	0.0	0.0	0.0	0.0	0.0	0.0	0.0	0.0	0.0	0.0	0.0	0.0	0.0	0.0	0.0	0.0	0.0	0.0	0.0	0.0
0.7205328422140369	0.14756495941599027	0.07983049717495291	0.02918381973032884	0.013154385906431774	0.006508441807363456	0.001587526458774313	0.0005791763196053267	0.00033750562509375154	6.666777779629661e-05	7.916798613310222e-05	7.500125002083368e-05	6.666777779629661e-05	0.00022917048617476958	0.00020417006950115835	0.0	0.0	0.0	0.0	0.0	0.0	0.0	0.0	0.0	0.0	0.0	0.0	0.0	0.0	0.0	0.0	0.0	0.0	0.0	0.0	0.0	0.0	0.0	0.0	0.0	0.0	0.0	0.0	0.0	0.0	0.0	0.0	0.0	0.0	0.0
0.9985559236262547	0.0014440763737452766	0.0	0.0	0.0	0.0	0.0	0.0	0.0	0.0	0.0	0.0	0.0	0.0	0.0	0.0	0.0	0.0	0.0	0.0	0.0	0.0	0.0	0.0	0.0	0.0	0.0	0.0	0.0	0.0	0.0	0.0	0.0	0.0	0.0	0.0	0.0	0.0	0.0	0.0	0.0	0.0	0.0	0.0	0.0	0.0	0.0	0.0	0.0	0.0
1.0	0.0	0.0	0.0	0.0	0.0	0.0	0.0	0.0	0.0	0.0	0.0	0.0	0.0	0.0	0.0	0.0	0.0	0.0	0.0	0.0	0.0	0.0	0.0	0.0	0.0	0.0	0.0	0.0	0.0	0.0	0.0	0.0	0.0	0.0	0.0	0.0	0.0	0.0	0.0	0.0	0.0	0.0	0.0	0.0	0.0	0.0	0.0	0.0	0.0
0.9871093993962735	0.012261892370146767	0.0006287082335796815	0.0	0.0	0.0	0.0	0.0	0.0	0.0	0.0	0.0	0.0	0.0	0.0	0.0	0.0	0.0	0.0	0.0	0.0	0.0	0.0	0.0	0.0	0.0	0.0	0.0	0.0	0.0	0.0	0.0	0.0	0.0	0.0	0.0	0.0	0.0	0.0	0.0	0.0	0.0	0.0	0.0	0.0	0.0	0.0	0.0	0.0	0.0
4.58319965667668e-05	4.58319965667668e-05	7.499781256380022e-05	0.0112705046102822	0.05300678730203703	0.0642356264608949	0.06168153428858325	0.05845246180319741	0.0576774844067048	0.05832746544892441	0.05842329598720037	0.06256484185877911	0.06419396100947056	0.06696471352918873	0.06909381809697217	0.06836883924218877	0.060106580224743446	0.05310678438545542	0.04302374514076673	0.0327990433612353	0.02354931314503327	0.014899565429341644	0.009408058931614494	0.0048290258200802474	0.0024165961826113406	0.0011416333690267367	0.00014999562512760044	0.00012082980913056702	2.0832725712166728e-05	0.0	0.0	0.0	0.0	0.0	0.0	0.0	0.0	0.0	0.0	0.0	0.0	0.0	0.0	0.0	0.0	0.0	0.0	0.0	0.0	0.0
0.186165848213356	0.07361914639276596	0.06491813384314853	0.06528050248451603	0.06771711921095269	0.06967057774889936	0.07316930945865457	0.07947535684980861	0.0810872725303744	0.07775098193571497	0.06854182025682357	0.046637260659677535	0.028652113608816802	0.011804054363626519	0.004510864811505829	0.0008746829274388034	9.996376313586325e-05	2.4990940783965812e-05	0.0	0.0	0.0	0.0	0.0	0.0	0.0	0.0	0.0	0.0	0.0	0.0	0.0	0.0	0.0	0.0	0.0	0.0	0.0	0.0	0.0	0.0	0.0	0.0	0.0	0.0	0.0	0.0	0.0	0.0	0.0	0.0
0.5334613926239515	0.07326463688524248	0.045122149396024054	0.03413016212972878	0.02812998712462447	0.025250736479813993	0.02289650114795015	0.021713133299721243	0.0213839570320801	0.0213464559382982	0.0215756292891876	0.021979807744392545	0.02266316100886276	0.023238177780185255	0.01986307933981408	0.016146304267207794	0.013467059455900796	0.010921151866929452	0.00835857712516615	0.006021008946094261	0.0035959382148646004	0.0022208981095281945	0.0014583758692961878	0.0008750255215777126	0.0006458521706883117	8.750255215777126e-05	0.0001041697049497277	3.3334305583912866e-05	2.083394098994554e-05	2.5000729187934648e-05	0.0	0.0	0.0	0.0	0.0	0.0	0.0	0.0	0.0	0.0	0.0	0.0	0.0	0.0	0.0	0.0	0.0	0.0	0.0	0.0
0.15718976303945478	0.13772115420446593	0.09133932601017734	0.08148080673410153	0.07506303904073006	0.07098465118397462	0.0715394775523048	0.07066997354223513	0.0610971484408965	0.051226207678962556	0.04419150618797021	0.03629558167748026	0.02181626966217699	0.014669774798461392	0.006575106514241234	0.003494578021422923	0.0025422641056323156	0.0010723882790859443	0.0010144213450812985	1.656198114418447e-05	0.0	0.0	0.0	0.0	0.0	0.0	0.0	0.0	0.0	0.0	0.0	0.0	0.0	0.0	0.0	0.0	0.0	0.0	0.0	0.0	0.0	0.0	0.0	0.0	0.0	0.0	0.0	0.0	0.0	0.0
0.5948298492039351	0.06602692578533541	0.040963694774430924	0.030380052751538586	0.02423820694770264	0.020679769826619943	0.018288033400974193	0.01649214768764089	0.01587962982253649	0.014475422199814162	0.015137941523294429	0.015271278745630081	0.01568795756542899	0.015200443346264267	0.014821265620247256	0.014604592633951823	0.014971269995374865	0.013179551070239548	0.010821148950177713	0.009116932577200169	0.007000204172621701	0.004883475768043235	0.00312925793668982	0.0018583875363031423	0.0009625280737354839	0.0005833503477184752	0.00034167663223510684	0.00010833649314771681	3.7501093781901975e-05	8.333576395978216e-06	2.083394098994554e-05	0.0	0.0	0.0	0.0	0.0	0.0	0.0	0.0	0.0	0.0	0.0	0.0	0.0	0.0	0.0	0.0	0.0	0.0	0.0
0.44993645436173096	0.06447069608517199	0.04948225930787341	0.04612371606558743	0.04248182178052795	0.04018584494864262	0.03771902410567327	0.03504802383482301	0.0335604308602621	0.032235348042585994	0.0280267516719795	0.025559930829010147	0.02178469487676313	0.0210096464362356	0.01690105631601975	0.01339667062524741	0.01136737712773715	0.008479696647707148	0.006404566952101173	0.005342000541700523	0.0033543763151863658	0.0023293122486822094	0.0015500968810550659	0.0012250765672854554	0.0006458737004396108	0.0006417067733400005	0.00040835885576181845	0.00011667395878909098	0.0001041731774902598	5.833697939454549e-05	4.1669270996103925e-05	8.333854199220785e-06	0.0	0.0	0.0	0.0	0.0	0.0	0.0	0.0	0.0	0.0	0.0	0.0	0.0	0.0	0.0	0.0	0.0	0.0
0.8907836886082807	0.09203809047529746	0.014031797628722052	0.0024921339417807507	0.0005584380404659207	9.585130545310579e-05	0.0	0.0	0.0	0.0	0.0	0.0	0.0	0.0	0.0	0.0	0.0	0.0	0.0	0.0	0.0	0.0	0.0	0.0	0.0	0.0	0.0	0.0	0.0	0.0	0.0	0.0	0.0	0.0	0.0	0.0	0.0	0.0	0.0	0.0	0.0	0.0	0.0	0.0	0.0	0.0	0.0	0.0	0.0	0.0
0.45156787746972993	0.11955117788721949	0.0854353641158971	0.07020241160637651	0.059736006599835	0.05104455721940285	0.04220727815137955	0.032849178770530736	0.023470246577168903	0.017949551261218468	0.01258718532036699	0.009024774380640484	0.0069998250043748905	0.005716523753572828	0.0036540753147837972	0.0031832537519895336	0.002004116563752573	0.0011166387506978991	0.0007583143754739465	0.000491654375307284	0.00019999500012499687	0.0002208278126380174	2.9165937518228712e-05	0.0	0.0	0.0	0.0	0.0	0.0	0.0	0.0	0.0	0.0	0.0	0.0	0.0	0.0	0.0	0.0	0.0	0.0	0.0	0.0	0.0	0.0	0.0	0.0	0.0	0.0	0.0
0.7088449887286501	0.12353899553729546	0.07637850068128123	0.04579793240523524	0.025880352849505604	0.011754705423998599	0.004887724020684281	0.0016417419131710203	0.000770868664813804	0.00031668118122080597	0.00011667201413398115	7.083658000991713e-05	0.0	0.0	0.0	0.0	0.0	0.0	0.0	0.0	0.0	0.0	0.0	0.0	0.0	0.0	0.0	0.0	0.0	0.0	0.0	0.0	0.0	0.0	0.0	0.0	0.0	0.0	0.0	0.0	0.0	0.0	0.0	0.0	0.0	0.0	0.0	0.0	0.0	0.0
0.9988213440842302	0.001178655915769833	0.0	0.0	0.0	0.0	0.0	0.0	0.0	0.0	0.0	0.0	0.0	0.0	0.0	0.0	0.0	0.0	0.0	0.0	0.0	0.0	0.0	0.0	0.0	0.0	0.0	0.0	0.0	0.0	0.0	0.0	0.0	0.0	0.0	0.0	0.0	0.0	0.0	0.0	0.0	0.0	0.0	0.0	0.0	0.0	0.0	0.0	0.0	0.0
0.8168445533452386	0.1831554466547614	0.0	0.0	0.0	0.0	0.0	0.0	0.0	0.0	0.0	0.0	0.0	0.0	0.0	0.0	0.0	0.0	0.0	0.0	0.0	0.0	0.0	0.0	0.0	0.0	0.0	0.0	0.0	0.0	0.0	0.0	0.0	0.0	0.0	0.0	0.0	0.0	0.0	0.0	0.0	0.0	0.0	0.0	0.0	0.0	0.0	0.0	0.0	0.0
0.094581206969755	0.0813484960747259	0.056731241518827163	0.049026382171013745	0.046091792305963254	0.044526677711269655	0.04361508171063695	0.04696592545725489	0.05139902929594818	0.05531597832149785	0.060823017174635154	0.06334551569693388	0.06794928362706983	0.06362024325876839	0.059869795785845704	0.04759030627960606	0.03279664332869904	0.017815666131086674	0.009998418235250044	0.0045746301584262275	0.0013278498822001516	0.00040376626512042226	0.00018731424670535051	9.573839276051249e-05	0.0	0.0	0.0	0.0	0.0	0.0	0.0	0.0	0.0	0.0	0.0	0.0	0.0	0.0	0.0	0.0	0.0	0.0	0.0	0.0	0.0	0.0	0.0	0.0	0.0	0.0
0.42416995462821383	0.11847077498677178	0.11085464779578114	0.11658757504676752	0.11604594674543886	0.07659040817942063	0.029731227371394525	0.006332884753996592	0.0009374335984534428	0.00012082477491177709	8.749380252232134e-05	7.082831632759347e-05	0.0	0.0	0.0	0.0	0.0	0.0	0.0	0.0	0.0	0.0	0.0	0.0	0.0	0.0	0.0	0.0	0.0	0.0	0.0	0.0	0.0	0.0	0.0	0.0	0.0	0.0	0.0	0.0	0.0	0.0	0.0	0.0	0.0	0.0	0.0	0.0	0.0	0.0
0.9950806629650149	0.004919337034985192	0.0	0.0	0.0	0.0	0.0	0.0	0.0	0.0	0.0	0.0	0.0	0.0	0.0	0.0	0.0	0.0	0.0	0.0	0.0	0.0	0.0	0.0	0.0	0.0	0.0	0.0	0.0	0.0	0.0	0.0	0.0	0.0	0.0	0.0	0.0	0.0	0.0	0.0	0.0	0.0	0.0	0.0	0.0	0.0	0.0	0.0	0.0	0.0
0.996008532906688	0.003533156675499558	0.0002666533339999667	0.00015415895871873073	3.749812509374531e-05	0.0	0.0	0.0	0.0	0.0	0.0	0.0	0.0	0.0	0.0	0.0	0.0	0.0	0.0	0.0	0.0	0.0	0.0	0.0	0.0	0.0	0.0	0.0	0.0	0.0	0.0	0.0	0.0	0.0	0.0	0.0	0.0	0.0	0.0	0.0	0.0	0.0	0.0	0.0	0.0	0.0	0.0	0.0	0.0	0.0
0.5177620781298164	0.1257675100599012	0.12555506494155677	0.1129791470536778	0.0804708783564246	0.030471294915480167	0.0059859536286459335	0.0009247611033816265	8.331181111546184e-05	0.0	0.0	0.0	0.0	0.0	0.0	0.0	0.0	0.0	0.0	0.0	0.0	0.0	0.0	0.0	0.0	0.0	0.0	0.0	0.0	0.0	0.0	0.0	0.0	0.0	0.0	0.0	0.0	0.0	0.0	0.0	0.0	0.0	0.0	0.0	0.0	0.0	0.0	0.0	0.0	0.0
0.5848944134590535	0.10741231690134974	0.07799147971221103	0.061759581155324345	0.04919590826101093	0.03935422554585699	0.028878940216258576	0.019595828226996473	0.013130580496711102	0.008070096457661173	0.00486039900290957	0.0026219476610892965	0.0012672052288889445	0.0006002551084210789	0.00023343254216375294	7.086345029971072e-05	2.0842191264620798e-05	4.1684382529241596e-05	0.0	0.0	0.0	0.0	0.0	0.0	0.0	0.0	0.0	0.0	0.0	0.0	0.0	0.0	0.0	0.0	0.0	0.0	0.0	0.0	0.0	0.0	0.0	0.0	0.0	0.0	0.0	0.0	0.0	0.0	0.0	0.0
0.6761162768424867	0.31030476658435735	0.013458199216326395	0.00012075735682966134	0.0	0.0	0.0	0.0	0.0	0.0	0.0	0.0	0.0	0.0	0.0	0.0	0.0	0.0	0.0	0.0	0.0	0.0	0.0	0.0	0.0	0.0	0.0	0.0	0.0	0.0	0.0	0.0	0.0	0.0	0.0	0.0	0.0	0.0	0.0	0.0	0.0	0.0	0.0	0.0	0.0	0.0	0.0	0.0	0.0	0.0
0.5163905064187473	0.4618998825381751	0.021709611043077667	0.0	0.0	0.0	0.0	0.0	0.0	0.0	0.0	0.0	0.0	0.0	0.0	0.0	0.0	0.0	0.0	0.0	0.0	0.0	0.0	0.0	0.0	0.0	0.0	0.0	0.0	0.0	0.0	0.0	0.0	0.0	0.0	0.0	0.0	0.0	0.0	0.0	0.0	0.0	0.0	0.0	0.0	0.0	0.0	0.0	0.0	0.0
0.5092476162718075	0.33196902194279054	0.11491443560811092	0.03185660157388517	0.00802348336594912	0.003430903110296873	0.0005579381271599284	0.0	0.0	0.0	0.0	0.0	0.0	0.0	0.0	0.0	0.0	0.0	0.0	0.0	0.0	0.0	0.0	0.0	0.0	0.0	0.0	0.0	0.0	0.0	0.0	0.0	0.0	0.0	0.0	0.0	0.0	0.0	0.0	0.0	0.0	0.0	0.0	0.0	0.0	0.0	0.0	0.0	0.0	0.0
0.4191468192017718	0.0702310923495152	0.054665351134646364	0.052517203911626224	0.0551982248643878	0.05669276915327197	0.057354698239435155	0.06324545079868614	0.05774186430870041	0.04593954381013043	0.03424130021190057	0.019812078748745875	0.008184607442747297	0.0033596023429791804	0.0012572489561086895	0.0003996552973060735	1.2489228040814796e-05	0.0	0.0	0.0	0.0	0.0	0.0	0.0	0.0	0.0	0.0	0.0	0.0	0.0	0.0	0.0	0.0	0.0	0.0	0.0	0.0	0.0	0.0	0.0	0.0	0.0	0.0	0.0	0.0	0.0	0.0	0.0	0.0	0.0
0.48045216478264674	0.09969958458506423	0.08606214140774414	0.08702463739734417	0.08798713338694422	0.08239132336948596	0.057895592101699575	0.016837429844042316	0.001599993333361111	4.9999791667534716e-05	0.0	0.0	0.0	0.0	0.0	0.0	0.0	0.0	0.0	0.0	0.0	0.0	0.0	0.0	0.0	0.0	0.0	0.0	0.0	0.0	0.0	0.0	0.0	0.0	0.0	0.0	0.0	0.0	0.0	0.0	0.0	0.0	0.0	0.0	0.0	0.0	0.0	0.0	0.0	0.0
0.9572221019140111	0.042777898085988905	0.0	0.0	0.0	0.0	0.0	0.0	0.0	0.0	0.0	0.0	0.0	0.0	0.0	0.0	0.0	0.0	0.0	0.0	0.0	0.0	0.0	0.0	0.0	0.0	0.0	0.0	0.0	0.0	0.0	0.0	0.0	0.0	0.0	0.0	0.0	0.0	0.0	0.0	0.0	0.0	0.0	0.0	0.0	0.0	0.0	0.0	0.0	0.0
0.7574170593406411	0.13880035496894022	0.06213622974656384	0.02428120872756967	0.00878673116102341	0.004862074568475258	0.0014832035530224438	0.0010082451118860432	0.00049995625382779	0.00019164989730065287	0.0005332866707496428	0.0	0.0	0.0	0.0	0.0	0.0	0.0	0.0	0.0	0.0	0.0	0.0	0.0	0.0	0.0	0.0	0.0	0.0	0.0	0.0	0.0	0.0	0.0	0.0	0.0	0.0	0.0	0.0	0.0	0.0	0.0	0.0	0.0	0.0	0.0	0.0	0.0	0.0	0.0
0.8749348966471252	0.08932388345145685	0.03471206609917376	0.0010291538022441386	0.0	0.0	0.0	0.0	0.0	0.0	0.0	0.0	0.0	0.0	0.0	0.0	0.0	0.0	0.0	0.0	0.0	0.0	0.0	0.0	0.0	0.0	0.0	0.0	0.0	0.0	0.0	0.0	0.0	0.0	0.0	0.0	0.0	0.0	0.0	0.0	0.0	0.0	0.0	0.0	0.0	0.0	0.0	0.0	0.0	0.0
0.07648875128654946	0.3464370392902831	0.1314259760066338	0.10596583924694666	0.0950108966051762	0.08573107261764375	0.06535462928624111	0.04406145435301667	0.02605601230087131	0.013767641874632787	0.0064379560218848835	0.0022126567298516977	0.0007542200905897501	0.000170845434884971	0.0001125079693144931	1.2500885479388124e-05	0.0	0.0	0.0	0.0	0.0	0.0	0.0	0.0	0.0	0.0	0.0	0.0	0.0	0.0	0.0	0.0	0.0	0.0	0.0	0.0	0.0	0.0	0.0	0.0	0.0	0.0	0.0	0.0	0.0	0.0	0.0	0.0	0.0	0.0
0.9983625068228882	0.001637493177111762	0.0	0.0	0.0	0.0	0.0	0.0	0.0	0.0	0.0	0.0	0.0	0.0	0.0	0.0	0.0	0.0	0.0	0.0	0.0	0.0	0.0	0.0	0.0	0.0	0.0	0.0	0.0	0.0	0.0	0.0	0.0	0.0	0.0	0.0	0.0	0.0	0.0	0.0	0.0	0.0	0.0	0.0	0.0	0.0	0.0	0.0	0.0	0.0
0.17422607391358694	0.09338360901629099	0.0685304778967543	0.06544310653722761	0.06946793883588184	0.06915545185617265	0.07343444023165702	0.08651722844881463	0.10052081163284864	0.09659597516770134	0.07225532269488771	0.02518645056455981	0.0045748093829423775	0.000662472396983459	4.5831423690679555e-05	0.0	0.0	0.0	0.0	0.0	0.0	0.0	0.0	0.0	0.0	0.0	0.0	0.0	0.0	0.0	0.0	0.0	0.0	0.0	0.0	0.0	0.0	0.0	0.0	0.0	0.0	0.0	0.0	0.0	0.0	0.0	0.0	0.0	0.0	0.0
0.9747535025304717	0.009697715713875801	0.003443271274051957	0.002374526446236313	0.0021042213341428626	0.001883818704282049	0.0015053915473512178	0.001002208184838794	0.0005738785456753261	0.0003742686167447779	0.00029525635320976925	0.0002411953307910791	0.00023287825041897291	0.0002578294915352915	0.00022871971023291984	0.0002578294915352915	0.00022456117004686674	0.0001705001476281766	0.00011643912520948646	0.00012059766539553955	7.485372334895559e-05	3.742686167447779e-05	8.317080372106175e-06	8.317080372106175e-06	4.158540186053088e-06	8.317080372106175e-06	0.0	0.0	0.0	0.0	0.0	0.0	0.0	0.0	0.0	0.0	0.0	0.0	0.0	0.0	0.0	0.0	0.0	0.0	0.0	0.0	0.0	0.0	0.0	0.0
0.9978470443708747	0.002152955629125284	0.0	0.0	0.0	0.0	0.0	0.0	0.0	0.0	0.0	0.0	0.0	0.0	0.0	0.0	0.0	0.0	0.0	0.0	0.0	0.0	0.0	0.0	0.0	0.0	0.0	0.0	0.0	0.0	0.0	0.0	0.0	0.0	0.0	0.0	0.0	0.0	0.0	0.0	0.0	0.0	0.0	0.0	0.0	0.0	0.0	0.0	0.0	0.0
0.9918829817346276	0.005627799330658186	0.0005244842571471386	0.00017066551224629114	0.0001540152183686042	0.00021645382040993023	0.00019564095306282155	6.660117551074776e-05	5.411345510248256e-05	7.908889591901297e-05	0.00011655205714380858	7.07637489801695e-05	4.162573469421735e-05	5.827602857190429e-05	0.00018315323265455635	0.00018315323265455635	7.07637489801695e-05	4.5788308163639086e-05	7.492632244959123e-05	0.00011238948367438685	6.660117551074776e-05	4.162573469421735e-06	0.0	0.0	0.0	0.0	0.0	0.0	0.0	0.0	0.0	0.0	0.0	0.0	0.0	0.0	0.0	0.0	0.0	0.0	0.0	0.0	0.0	0.0	0.0	0.0	0.0	0.0	0.0	0.0
0.4287971319590637	0.07045876148988056	0.06494778748150155	0.06461429434937574	0.06411405465118702	0.06759905788190175	0.061379410967755385	0.05316714258915731	0.039894115930550055	0.03136086041228089	0.01931758967838756	0.014536131896533756	0.00891260395606228	0.005665214581987202	0.0031681847551951977	0.0012589365737749338	0.000616962294432749	0.0001917585509723409	0.0	0.0	0.0	0.0	0.0	0.0	0.0	0.0	0.0	0.0	0.0	0.0	0.0	0.0	0.0	0.0	0.0	0.0	0.0	0.0	0.0	0.0	0.0	0.0	0.0	0.0	0.0	0.0	0.0	0.0	0.0	0.0
0.8723086921743768	0.07155295960538595	0.03411628449540061	0.013764831355819225	0.005149313424876683	0.0020372283695507267	0.0006582455672576989	0.00023746833755499268	9.998666844420744e-05	3.332888948140248e-05	1.666444474070124e-05	2.083055592587655e-05	4.16611118517531e-06	0.0	0.0	0.0	0.0	0.0	0.0	0.0	0.0	0.0	0.0	0.0	0.0	0.0	0.0	0.0	0.0	0.0	0.0	0.0	0.0	0.0	0.0	0.0	0.0	0.0	0.0	0.0	0.0	0.0	0.0	0.0	0.0	0.0	0.0	0.0	0.0	0.0
0.020885902016139105	0.11630899143078421	0.18101115080653893	0.16848210791049376	0.1330435289512912	0.10328028580708022	0.08077880763817756	0.060750659971186116	0.04678508673312181	0.036820979172391965	0.023879714526028266	0.013928098533489894	0.00649145160350097	0.003589243927015931	0.0016863617058485523	0.0011575519857429568	0.00042054946244618214	0.00024983136382941516	0.00014989881829764908	0.00023733979563794438	6.245784095735379e-05	0.0	0.0	0.0	0.0	0.0	0.0	0.0	0.0	0.0	0.0	0.0	0.0	0.0	0.0	0.0	0.0	0.0	0.0	0.0	0.0	0.0	0.0	0.0	0.0	0.0	0.0	0.0	0.0	0.0
0.6828123177417473	0.14516505307360317	0.07860225625302028	0.04447517955041576	0.02265418006698772	0.011202112945959908	0.006098881871656863	0.003915948742730499	0.001766342837146523	0.0009164986419156487	0.0007706920397927046	0.0003374381363416707	0.00026661778673909783	0.00014997250504074252	0.00017913382546533136	0.00015830431087633933	8.748396127376648e-05	0.00010414757294496009	0.00030411091299928345	3.332722334238723e-05	0.0	0.0	0.0	0.0	0.0	0.0	0.0	0.0	0.0	0.0	0.0	0.0	0.0	0.0	0.0	0.0	0.0	0.0	0.0	0.0	0.0	0.0	0.0	0.0	0.0	0.0	0.0	0.0	0.0	0.0
0.1381373006094109	0.19345466049485496	0.25915365147024544	0.25594009124512973	0.12104548936028506	0.025442072663092345	0.004574744413733391	0.001540177828099504	0.0004911918478803823	0.0002206200672683073	0.0	0.0	0.0	0.0	0.0	0.0	0.0	0.0	0.0	0.0	0.0	0.0	0.0	0.0	0.0	0.0	0.0	0.0	0.0	0.0	0.0	0.0	0.0	0.0	0.0	0.0	0.0	0.0	0.0	0.0	0.0	0.0	0.0	0.0	0.0	0.0	0.0	0.0	0.0	0.0
0.4548624418856543	0.11278765559647398	0.07821066137874723	0.06429654563330056	0.05571478562263585	0.05274033093932779	0.04495425838596257	0.03578510606388829	0.02776990885004416	0.019763043442035628	0.01649697555448168	0.012306077219176485	0.008348469447268001	0.005482328239822699	0.0037909716551965474	0.0025870257119528085	0.0017496792254753295	0.0010039826031894154	0.00048741064138241324	0.0003374381363416707	0.00030827681591708185	0.00013747479628734732	5.8322640849177654e-05	2.082951458899202e-05	0.0	0.0	0.0	0.0	0.0	0.0	0.0	0.0	0.0	0.0	0.0	0.0	0.0	0.0	0.0	0.0	0.0	0.0	0.0	0.0	0.0	0.0	0.0	0.0	0.0	0.0
0.04269535532222635	0.05111938276596543	0.060652163945496	0.0757620597810003	0.08971735116231572	0.09195153162240682	0.10118419900879083	0.13026189096699164	0.14375450691720612	0.11828651697101818	0.06990984081464222	0.021574847129536615	0.002976128448703467	0.0001542251437003197	0.0	0.0	0.0	0.0	0.0	0.0	0.0	0.0	0.0	0.0	0.0	0.0	0.0	0.0	0.0	0.0	0.0	0.0	0.0	0.0	0.0	0.0	0.0	0.0	0.0	0.0	0.0	0.0	0.0	0.0	0.0	0.0	0.0	0.0	0.0	0.0
0.9201984727100023	0.04686438947977986	0.017860044243916462	0.007832256398078597	0.0021163756650127274	0.0014081397141226415	0.0011081809584515463	0.0004999312594518254	0.0008915440793557552	0.00034995188161627774	0.00011665062720542592	9.582015806159986e-05	0.00013331500252048676	0.00010831843954789549	7.915578274653902e-05	0.00011665062720542592	0.00020830469143826057	1.2498281486295635e-05	0.0	0.0	0.0	0.0	0.0	0.0	0.0	0.0	0.0	0.0	0.0	0.0	0.0	0.0	0.0	0.0	0.0	0.0	0.0	0.0	0.0	0.0	0.0	0.0	0.0	0.0	0.0	0.0	0.0	0.0	0.0	0.0
0.960767981341885	0.02440131606347091	0.008441964099787598	0.004718670609304069	0.0015076423305984757	0.00016242555495397942	0.0	0.0	0.0	0.0	0.0	0.0	0.0	0.0	0.0	0.0	0.0	0.0	0.0	0.0	0.0	0.0	0.0	0.0	0.0	0.0	0.0	0.0	0.0	0.0	0.0	0.0	0.0	0.0	0.0	0.0	0.0	0.0	0.0	0.0	0.0	0.0	0.0	0.0	0.0	0.0	0.0	0.0	0.0	0.0
0.2703037120359955	0.08573095029787943	0.06814981460650751	0.06077157022038912	0.05400574928133983	0.0492771736866225	0.04613589967920677	0.04296129650460359	0.037299504228638085	0.034324876057159524	0.033183352080989874	0.033087530725326	0.030983627046619173	0.030321209848768904	0.027375744698579344	0.02315127275757197	0.021201516477107028	0.017489480481606465	0.012535933008373953	0.009203016289630463	0.005982585510144565	0.0036870391201099862	0.001745615131441903	0.0006374203224596925	0.00027079948339790857	0.0001333166687497396	2.4996875390576178e-05	2.4996875390576178e-05	0.0	0.0	0.0	0.0	0.0	0.0	0.0	0.0	0.0	0.0	0.0	0.0	0.0	0.0	0.0	0.0	0.0	0.0	0.0	0.0	0.0	0.0
0.7200003331445515	0.07279208448545824	0.040314655028817	0.0318236332744778	0.024269580571009763	0.016607255888329946	0.01154345870673285	0.008949095512542892	0.007937168937602025	0.006592097811240297	0.00563430722590532	0.005109604557417463	0.0052303694573075255	0.005413598960588999	0.005072125795382617	0.005097111636739181	0.004926375054135989	0.005055468567811573	0.004680680947463104	0.004122663823833161	0.0030399440317153614	0.0021154679015224706	0.0016282439950694606	0.000936969050871173	0.0005496885098444215	0.0003206516307425792	0.00017490088949595229	3.747876203484692e-05	1.2492920678282307e-05	1.2492920678282307e-05	0.0	0.0	0.0	0.0	0.0	0.0	0.0	0.0	0.0	0.0	0.0	0.0	0.0	0.0	0.0	0.0	0.0	0.0	0.0	0.0
0.9081889265461449	0.07006053843399479	0.0158632347675474	0.003734730075194231	0.001682085786375105	0.0003997035531980448	7.07808375454871e-05	0.0	0.0	0.0	0.0	0.0	0.0	0.0	0.0	0.0	0.0	0.0	0.0	0.0	0.0	0.0	0.0	0.0	0.0	0.0	0.0	0.0	0.0	0.0	0.0	0.0	0.0	0.0	0.0	0.0	0.0	0.0	0.0	0.0	0.0	0.0	0.0	0.0	0.0	0.0	0.0	0.0	0.0	0.0
0.9874625796382058	0.011283678325614718	0.001253742036179413	0.0	0.0	0.0	0.0	0.0	0.0	0.0	0.0	0.0	0.0	0.0	0.0	0.0	0.0	0.0	0.0	0.0	0.0	0.0	0.0	0.0	0.0	0.0	0.0	0.0	0.0	0.0	0.0	0.0	0.0	0.0	0.0	0.0	0.0	0.0	0.0	0.0	0.0	0.0	0.0	0.0	0.0	0.0	0.0	0.0	0.0	0.0
0.4762908675780062	0.2593317861949144	0.15976634598959222	0.06432568235887223	0.02586943207242941	0.008182890093453271	0.004845570864911484	0.001387424847820743	0.0	0.0	0.0	0.0	0.0	0.0	0.0	0.0	0.0	0.0	0.0	0.0	0.0	0.0	0.0	0.0	0.0	0.0	0.0	0.0	0.0	0.0	0.0	0.0	0.0	0.0	0.0	0.0	0.0	0.0	0.0	0.0	0.0	0.0	0.0	0.0	0.0	0.0	0.0	0.0	0.0	0.0
0.7891028710624388	0.07142054090066832	0.052736774166684014	0.0415190189669172	0.022864400074951594	0.010480731194436927	0.005742124877683163	0.0029605879536132914	0.001499031875247236	0.0009951906060669152	0.0004871853594553518	0.00019154296183714685	0.0	0.0	0.0	0.0	0.0	0.0	0.0	0.0	0.0	0.0	0.0	0.0	0.0	0.0	0.0	0.0	0.0	0.0	0.0	0.0	0.0	0.0	0.0	0.0	0.0	0.0	0.0	0.0	0.0	0.0	0.0	0.0	0.0	0.0	0.0	0.0	0.0	0.0
0.9204434246307224	0.0737305887203235	0.005642753330473783	0.0001832333184803295	0.0	0.0	0.0	0.0	0.0	0.0	0.0	0.0	0.0	0.0	0.0	0.0	0.0	0.0	0.0	0.0	0.0	0.0	0.0	0.0	0.0	0.0	0.0	0.0	0.0	0.0	0.0	0.0	0.0	0.0	0.0	0.0	0.0	0.0	0.0	0.0	0.0	0.0	0.0	0.0	0.0	0.0	0.0	0.0	0.0	0.0
0.40364634303775854	0.14191836955661702	0.10989001836497578	0.09145841228329536	0.07629169078544627	0.05665657495283824	0.04026135734245058	0.029687961987415204	0.017756974318184657	0.014275541267058397	0.0069920168574653	0.004197708750640275	0.0027693217452140705	0.001503346090259067	0.0015491544198791493	0.0006829605506994099	0.0004622476898026494	0.0	0.0	0.0	0.0	0.0	0.0	0.0	0.0	0.0	0.0	0.0	0.0	0.0	0.0	0.0	0.0	0.0	0.0	0.0	0.0	0.0	0.0	0.0	0.0	0.0	0.0	0.0	0.0	0.0	0.0	0.0	0.0	0.0
0.8794135048874593	0.11743652136232198	0.003149973750218748	0.0	0.0	0.0	0.0	0.0	0.0	0.0	0.0	0.0	0.0	0.0	0.0	0.0	0.0	0.0	0.0	0.0	0.0	0.0	0.0	0.0	0.0	0.0	0.0	0.0	0.0	0.0	0.0	0.0	0.0	0.0	0.0	0.0	0.0	0.0	0.0	0.0	0.0	0.0	0.0	0.0	0.0	0.0	0.0	0.0	0.0	0.0
0.18088843879324357	0.10827717556647454	0.08605995440697815	0.08354275283497743	0.08383031394171261	0.0847513429937195	0.08334271032594426	0.0687771151369666	0.05815819194912252	0.04597226910718528	0.03579510646012277	0.025226193899536984	0.019383285614859823	0.015115712088818874	0.009226960729154946	0.004867701053140459	0.0035965976103255275	0.001629512938166027	0.0010293854110665183	0.00035840949535109545	0.00017086964313249898	0.0	0.0	0.0	0.0	0.0	0.0	0.0	0.0	0.0	0.0	0.0	0.0	0.0	0.0	0.0	0.0	0.0	0.0	0.0	0.0	0.0	0.0	0.0	0.0	0.0	0.0	0.0	0.0	0.0
0.6121817689793709	0.13004850225858156	0.12715501987968109	0.08861549990632611	0.032215491579758115	0.008767876100668207	0.0010158412956139803	0.0	0.0	0.0	0.0	0.0	0.0	0.0	0.0	0.0	0.0	0.0	0.0	0.0	0.0	0.0	0.0	0.0	0.0	0.0	0.0	0.0	0.0	0.0	0.0	0.0	0.0	0.0	0.0	0.0	0.0	0.0	0.0	0.0	0.0	0.0	0.0	0.0	0.0	0.0	0.0	0.0	0.0	0.0
0.5546907875823393	0.06525479869840384	0.056809422822930424	0.055067850491431716	0.0502556111543958	0.04044364263602388	0.03170244945065476	0.026598559244707578	0.022832096594767783	0.02004058113518851	0.016349114422968755	0.012932632815722482	0.011270222862928258	0.009757804785574115	0.006195497743872207	0.004570585759938003	0.004633082374704703	0.003441480253152954	0.0024582001808235387	0.002299875423414565	0.0015499160462141635	0.0005666359738847479	0.0002791515459579273	0.0	0.0	0.0	0.0	0.0	0.0	0.0	0.0	0.0	0.0	0.0	0.0	0.0	0.0	0.0	0.0	0.0	0.0	0.0	0.0	0.0	0.0	0.0	0.0	0.0	0.0	0.0
0.9981668117940663	0.0018331882059336969	0.0	0.0	0.0	0.0	0.0	0.0	0.0	0.0	0.0	0.0	0.0	0.0	0.0	0.0	0.0	0.0	0.0	0.0	0.0	0.0	0.0	0.0	0.0	0.0	0.0	0.0	0.0	0.0	0.0	0.0	0.0	0.0	0.0	0.0	0.0	0.0	0.0	0.0	0.0	0.0	0.0	0.0	0.0	0.0	0.0	0.0	0.0	0.0
0.04003782970798632	0.5196835303283436	0.32985588881065564	0.07977152189581832	0.020968823821050482	0.006861842406769352	0.0024164350916370514	0.0004041279377393	0.0	0.0	0.0	0.0	0.0	0.0	0.0	0.0	0.0	0.0	0.0	0.0	0.0	0.0	0.0	0.0	0.0	0.0	0.0	0.0	0.0	0.0	0.0	0.0	0.0	0.0	0.0	0.0	0.0	0.0	0.0	0.0	0.0	0.0	0.0	0.0	0.0	0.0	0.0	0.0	0.0	0.0
0.9966547660210879	0.0033452339789121115	0.0	0.0	0.0	0.0	0.0	0.0	0.0	0.0	0.0	0.0	0.0	0.0	0.0	0.0	0.0	0.0	0.0	0.0	0.0	0.0	0.0	0.0	0.0	0.0	0.0	0.0	0.0	0.0	0.0	0.0	0.0	0.0	0.0	0.0	0.0	0.0	0.0	0.0	0.0	0.0	0.0	0.0	0.0	0.0	0.0	0.0	0.0	0.0
0.9380549779779738	0.027730668744556996	0.008337951639047115	0.0022251205273618986	0.0014459116535479005	0.0013417393442144783	0.0012334001425077191	0.0014459116535479005	0.0017917637205348623	0.0023167921595753102	0.0028543212757357692	0.002858488168109106	0.0025834732714688714	0.00168759141120144	0.0010583906628275697	0.0006542021026138916	0.00047919262293374227	0.0003875209907203307	0.0003041831432535929	0.00029584935850691913	0.0002208452957868551	0.0001833432644268231	0.00017084258730681246	0.00012917366357344357	6.667027797339022e-05	7.500406272006401e-05	2.5001354240021336e-05	8.333784746673778e-06	1.6667569493347555e-05	1.6667569493347555e-05	0.0	0.0	0.0	0.0	0.0	0.0	0.0	0.0	0.0	0.0	0.0	0.0	0.0	0.0	0.0	0.0	0.0	0.0	0.0	0.0
0.19049603654216435	0.22084086987688692	0.16328529394603697	0.14934859257653932	0.12526360537129808	0.08541230797442716	0.043843928949496125	0.01589134040726509	0.004671962390911137	0.0008210317493394237	0.00012503021563544522	0.0	0.0	0.0	0.0	0.0	0.0	0.0	0.0	0.0	0.0	0.0	0.0	0.0	0.0	0.0	0.0	0.0	0.0	0.0	0.0	0.0	0.0	0.0	0.0	0.0	0.0	0.0	0.0	0.0	0.0	0.0	0.0	0.0	0.0	0.0	0.0	0.0	0.0	0.0
0.2321560889510536	0.6068886280190824	0.1390547077286843	0.017204918783458634	0.0040212803157079705	0.0006743762020131378	0.0	0.0	0.0	0.0	0.0	0.0	0.0	0.0	0.0	0.0	0.0	0.0	0.0	0.0	0.0	0.0	0.0	0.0	0.0	0.0	0.0	0.0	0.0	0.0	0.0	0.0	0.0	0.0	0.0	0.0	0.0	0.0	0.0	0.0	0.0	0.0	0.0	0.0	0.0	0.0	0.0	0.0	0.0	0.0
0.7529781739420194	0.21750666444518493	0.02624958347217594	0.0020201599466844384	0.0008955348217260913	0.00034988337220926357	0.0	0.0	0.0	0.0	0.0	0.0	0.0	0.0	0.0	0.0	0.0	0.0	0.0	0.0	0.0	0.0	0.0	0.0	0.0	0.0	0.0	0.0	0.0	0.0	0.0	0.0	0.0	0.0	0.0	0.0	0.0	0.0	0.0	0.0	0.0	0.0	0.0	0.0	0.0	0.0	0.0	0.0	0.0	0.0
4.580909268845236e-05	2.0822314858387438e-05	1.665785188670995e-05	1.2493388915032463e-05	0.00038729505636600633	0.0013034769101350535	0.004926559695494467	0.012872355045455114	0.025149191885960345	0.035606158407842516	0.048295277082543824	0.059526833717158	0.06955069608998572	0.08092800892860862	0.08934022413139714	0.09585760868207241	0.09775243933418566	0.0893652109092272	0.0808738709099768	0.06718111665910123	0.05043997551295773	0.034535891424121404	0.02376659017936342	0.015012889012897343	0.008545478017882205	0.004539264639128461	0.002461197616261395	0.0008870306129673048	0.000487242167686266	0.0001998942226405194	0.00010827603726361467	4.164462971677488e-06	0.0	0.0	0.0	0.0	0.0	0.0	0.0	0.0	0.0	0.0	0.0	0.0	0.0	0.0	0.0	0.0	0.0	0.0
0.6987305500949589	0.12207210208909472	0.08275164095558592	0.04245660213907307	0.02312331323093326	0.012561223469829741	0.007151067870589411	0.003881651284443408	0.003673408189784427	0.0016576150334854896	0.0012911071868856828	0.0005081131509679139	0.00014160530436810716	0.0	0.0	0.0	0.0	0.0	0.0	0.0	0.0	0.0	0.0	0.0	0.0	0.0	0.0	0.0	0.0	0.0	0.0	0.0	0.0	0.0	0.0	0.0	0.0	0.0	0.0	0.0	0.0	0.0	0.0	0.0	0.0	0.0	0.0	0.0	0.0	0.0
0.9347683871478514	0.06434407956965053	0.0008750328137305149	1.2500468767578784e-05	0.0	0.0	0.0	0.0	0.0	0.0	0.0	0.0	0.0	0.0	0.0	0.0	0.0	0.0	0.0	0.0	0.0	0.0	0.0	0.0	0.0	0.0	0.0	0.0	0.0	0.0	0.0	0.0	0.0	0.0	0.0	0.0	0.0	0.0	0.0	0.0	0.0	0.0	0.0	0.0	0.0	0.0	0.0	0.0	0.0	0.0
0.6778143998266587	0.0246552967010988	0.01810499647900529	0.015625716178658187	0.014192317147869277	0.013383946764226693	0.013042264437120034	0.012729750113546871	0.011883878011075507	0.012163057473467534	0.012267228914658588	0.013308943326569135	0.014138147998449929	0.015117359545645841	0.016475755138777193	0.018079995333119436	0.018955035439124295	0.018559183962598286	0.016225743679918664	0.013450616486588969	0.010367141827333753	0.007191996299830409	0.004971061173637125	0.0030584735133693626	0.001975090524982395	0.0011458858531016006	0.0005291909212505573	0.0002833463200396685	0.00018334173649625608	9.583772589577022e-05	2.083428823821092e-05	4.166857647642183e-06	0.0	0.0	0.0	0.0	0.0	0.0	0.0	0.0	0.0	0.0	0.0	0.0	0.0	0.0	0.0	0.0	0.0	0.0
0.3815283466174467	0.1941286024390549	0.15291799125873398	0.12861910495768944	0.0748007382994946	0.03619834090937499	0.01969909712471512	0.009128748265704489	0.0022707292582423307	0.0003541504347717396	0.0001916578823470591	0.00016249255242468055	0.0	0.0	0.0	0.0	0.0	0.0	0.0	0.0	0.0	0.0	0.0	0.0	0.0	0.0	0.0	0.0	0.0	0.0	0.0	0.0	0.0	0.0	0.0	0.0	0.0	0.0	0.0	0.0	0.0	0.0	0.0	0.0	0.0	0.0	0.0	0.0	0.0	0.0
0.9576045951577817	0.0328498879077641	0.007540750414886847	0.0013933543237656337	0.000507430529848977	6.65482662097019e-05	3.743339974295732e-05	0.0	0.0	0.0	0.0	0.0	0.0	0.0	0.0	0.0	0.0	0.0	0.0	0.0	0.0	0.0	0.0	0.0	0.0	0.0	0.0	0.0	0.0	0.0	0.0	0.0	0.0	0.0	0.0	0.0	0.0	0.0	0.0	0.0	0.0	0.0	0.0	0.0	0.0	0.0	0.0	0.0	0.0	0.0
0.47988800279993	0.24334808296459254	0.16540836479088022	0.06971075723106922	0.028574285642858927	0.009949751256218595	0.0022207778138879863	0.0005791521878619701	0.0003208253127005158	0.0	0.0	0.0	0.0	0.0	0.0	0.0	0.0	0.0	0.0	0.0	0.0	0.0	0.0	0.0	0.0	0.0	0.0	0.0	0.0	0.0	0.0	0.0	0.0	0.0	0.0	0.0	0.0	0.0	0.0	0.0	0.0	0.0	0.0	0.0	0.0	0.0	0.0	0.0	0.0	0.0
0.5795288965121023	0.17854139432644192	0.1216975712108975	0.07042822291238209	0.03139440970516482	0.012868335817353728	0.003905046585790293	0.001361354193553759	0.0001457106934996378	0.00012905804281396492	0.0	0.0	0.0	0.0	0.0	0.0	0.0	0.0	0.0	0.0	0.0	0.0	0.0	0.0	0.0	0.0	0.0	0.0	0.0	0.0	0.0	0.0	0.0	0.0	0.0	0.0	0.0	0.0	0.0	0.0	0.0	0.0	0.0	0.0	0.0	0.0	0.0	0.0	0.0	0.0
0.6435870837655547	0.24623498681464262	0.0861026749819821	0.01793041964014181	0.005045013518636555	0.0010998212790421557	0.0	0.0	0.0	0.0	0.0	0.0	0.0	0.0	0.0	0.0	0.0	0.0	0.0	0.0	0.0	0.0	0.0	0.0	0.0	0.0	0.0	0.0	0.0	0.0	0.0	0.0	0.0	0.0	0.0	0.0	0.0	0.0	0.0	0.0	0.0	0.0	0.0	0.0	0.0	0.0	0.0	0.0	0.0	0.0
0.12578582290082696	0.057141666840252466	0.05155914762430479	0.04991355427333514	0.04889286978982232	0.051538317328722896	0.05442123023725707	0.05854146270335576	0.06884829295727707	0.0724269377382465	0.07421417709917304	0.07637219572145729	0.06510717187076885	0.056229299893765496	0.03810694273751745	0.02444226883579478	0.013835482325494199	0.007261441039848355	0.0029537359135126126	0.0012248213802153853	0.0005249234486637365	0.0002457974878663528	0.00012498177349136585	3.332847293103089e-05	2.499635469827317e-05	3.332847293103089e-05	6.249088674568292e-05	0.00013331389172412355	0.0	0.0	0.0	0.0	0.0	0.0	0.0	0.0	0.0	0.0	0.0	0.0	0.0	0.0	0.0	0.0	0.0	0.0	0.0	0.0	0.0	0.0
0.36358788484772736	0.15797192017664458	0.11808523934508186	0.10223722034745657	0.08473524142815482	0.07067033287505728	0.04989376327959005	0.028213140024163648	0.013619130941965587	0.007094946465025205	0.003153772445111028	0.0005582635503895347	0.00016247969003874515	1.666458359371745e-05	0.0	0.0	0.0	0.0	0.0	0.0	0.0	0.0	0.0	0.0	0.0	0.0	0.0	0.0	0.0	0.0	0.0	0.0	0.0	0.0	0.0	0.0	0.0	0.0	0.0	0.0	0.0	0.0	0.0	0.0	0.0	0.0	0.0	0.0	0.0	0.0
0.6136739738475454	0.20874444041500453	0.1041262854260716	0.038178248527517604	0.014097481877941317	0.009453899733640126	0.004776970500331387	0.0014881138469618718	0.0013463887186797887	0.0006919520969066406	0.0023009491415208775	0.0011212958678788333	0.0	0.0	0.0	0.0	0.0	0.0	0.0	0.0	0.0	0.0	0.0	0.0	0.0	0.0	0.0	0.0	0.0	0.0	0.0	0.0	0.0	0.0	0.0	0.0	0.0	0.0	0.0	0.0	0.0	0.0	0.0	0.0	0.0	0.0	0.0	0.0	0.0	0.0
0.9823127947867536	0.014058099031682805	0.0015999733337777704	0.0010958150697488375	0.00027916201396643387	0.0003374943750937484	0.0003166613889768504	0.0	0.0	0.0	0.0	0.0	0.0	0.0	0.0	0.0	0.0	0.0	0.0	0.0	0.0	0.0	0.0	0.0	0.0	0.0	0.0	0.0	0.0	0.0	0.0	0.0	0.0	0.0	0.0	0.0	0.0	0.0	0.0	0.0	0.0	0.0	0.0	0.0	0.0	0.0	0.0	0.0	0.0	0.0
0.9075257706185782	0.066332780560162	0.01753735385538454	0.006037449687919267	0.0019458171181906817	0.0003458304514129049	0.0002749977083524304	0.0	0.0	0.0	0.0	0.0	0.0	0.0	0.0	0.0	0.0	0.0	0.0	0.0	0.0	0.0	0.0	0.0	0.0	0.0	0.0	0.0	0.0	0.0	0.0	0.0	0.0	0.0	0.0	0.0	0.0	0.0	0.0	0.0	0.0	0.0	0.0	0.0	0.0	0.0	0.0	0.0	0.0	0.0
0.5233327641568761	0.21382432438060414	0.11308425616272338	0.0646862102426774	0.04029769316946604	0.022127081832303958	0.01165701149042326	0.005688988101435574	0.003156846984544777	0.0011203058559928034	0.0004497882247108653	0.0003914823437298272	0.0001041176446089966	7.912940990283742e-05	0.0	0.0	0.0	0.0	0.0	0.0	0.0	0.0	0.0	0.0	0.0	0.0	0.0	0.0	0.0	0.0	0.0	0.0	0.0	0.0	0.0	0.0	0.0	0.0	0.0	0.0	0.0	0.0	0.0	0.0	0.0	0.0	0.0	0.0	0.0	0.0
0.7111441406559001	0.22532255848519292	0.0602858582199851	0.003247442638921849	0.0	0.0	0.0	0.0	0.0	0.0	0.0	0.0	0.0	0.0	0.0	0.0	0.0	0.0	0.0	0.0	0.0	0.0	0.0	0.0	0.0	0.0	0.0	0.0	0.0	0.0	0.0	0.0	0.0	0.0	0.0	0.0	0.0	0.0	0.0	0.0	0.0	0.0	0.0	0.0	0.0	0.0	0.0	0.0	0.0	0.0
0.28265207917574564	0.08099223824383496	0.0686850843460835	0.06387304549980627	0.06280648104556646	0.06406886006757685	0.06318561137890952	0.06701441111893444	0.05530303345929349	0.04992438224670136	0.04355832566045754	0.03332180666019507	0.025493390216770894	0.018939851597555235	0.0088908146302646	0.005245330655812151	0.003195527095320032	0.0010249017802460598	0.0007040991904942443	0.00014581935897809792	0.00024164350916370514	0.00013748682417934947	0.0003249688571511897	0.0002708073809593247	0.0	0.0	0.0	0.0	0.0	0.0	0.0	0.0	0.0	0.0	0.0	0.0	0.0	0.0	0.0	0.0	0.0	0.0	0.0	0.0	0.0	0.0	0.0	0.0	0.0	0.0
0.9996295895519283	0.0003704104480717847	0.0	0.0	0.0	0.0	0.0	0.0	0.0	0.0	0.0	0.0	0.0	0.0	0.0	0.0	0.0	0.0	0.0	0.0	0.0	0.0	0.0	0.0	0.0	0.0	0.0	0.0	0.0	0.0	0.0	0.0	0.0	0.0	0.0	0.0	0.0	0.0	0.0	0.0	0.0	0.0	0.0	0.0	0.0	0.0	0.0	0.0	0.0	0.0
0.960182422676337	0.03981757732366294	0.0	0.0	0.0	0.0	0.0	0.0	0.0	0.0	0.0	0.0	0.0	0.0	0.0	0.0	0.0	0.0	0.0	0.0	0.0	0.0	0.0	0.0	0.0	0.0	0.0	0.0	0.0	0.0	0.0	0.0	0.0	0.0	0.0	0.0	0.0	0.0	0.0	0.0	0.0	0.0	0.0	0.0	0.0	0.0	0.0	0.0	0.0	0.0
0.513293258730786	0.22006364789816335	0.12072716683653306	0.06976308837905859	0.0371487405620151	0.01634877384196185	0.007945587287060341	0.006705909270545167	0.005853110635022984	0.002150716558853506	0.0	0.0	0.0	0.0	0.0	0.0	0.0	0.0	0.0	0.0	0.0	0.0	0.0	0.0	0.0	0.0	0.0	0.0	0.0	0.0	0.0	0.0	0.0	0.0	0.0	0.0	0.0	0.0	0.0	0.0	0.0	0.0	0.0	0.0	0.0	0.0	0.0	0.0	0.0	0.0
0.8506435336224963	0.08640308662808381	0.04396611709020304	0.015420640575326142	0.0028041316150214787	0.0004791606771582022	0.0002541634896230464	2.916630208789057e-05	0.0	0.0	0.0	0.0	0.0	0.0	0.0	0.0	0.0	0.0	0.0	0.0	0.0	0.0	0.0	0.0	0.0	0.0	0.0	0.0	0.0	0.0	0.0	0.0	0.0	0.0	0.0	0.0	0.0	0.0	0.0	0.0	0.0	0.0	0.0	0.0	0.0	0.0	0.0	0.0	0.0	0.0
0.9972366608542214	0.002763339145778625	0.0	0.0	0.0	0.0	0.0	0.0	0.0	0.0	0.0	0.0	0.0	0.0	0.0	0.0	0.0	0.0	0.0	0.0	0.0	0.0	0.0	0.0	0.0	0.0	0.0	0.0	0.0	0.0	0.0	0.0	0.0	0.0	0.0	0.0	0.0	0.0	0.0	0.0	0.0	0.0	0.0	0.0	0.0	0.0	0.0	0.0	0.0	0.0
0.0004872157907887066	0.0018739068876488716	0.016998417589739318	0.11048138585824935	0.18984758890647122	0.171778962272008	0.15269009744315815	0.13139002248688264	0.0910468893145665	0.0640876155575914	0.03845673357208295	0.01854334971266761	0.006525360206546181	0.0033855251103522945	0.001395019571916382	0.00028316815191138504	0.0005205296910135754	0.00020821187640543016	0.0	0.0	0.0	0.0	0.0	0.0	0.0	0.0	0.0	0.0	0.0	0.0	0.0	0.0	0.0	0.0	0.0	0.0	0.0	0.0	0.0	0.0	0.0	0.0	0.0	0.0	0.0	0.0	0.0	0.0	0.0	0.0
0.9253807085484199	0.03773600602311913	0.013814073633463252	0.0074665047190805595	0.004712841140233021	0.0029075692471517054	0.001580652809610369	0.001347714500825683	0.0010648608401585644	0.0006239418985304089	0.0005573880960204985	0.000519951582108674	0.00035356707583389835	0.00041596126568693926	0.0002745344353533799	0.00029949211129459626	0.00023709792144155535	9.151147845112663e-05	6.655380250991028e-05	6.239418985304088e-05	6.239418985304088e-05	4.991535188243271e-05	6.655380250991028e-05	7.071341516677967e-05	4.159612656869392e-05	0.0001081499290786042	8.319225313738784e-05	4.159612656869392e-06	0.0	0.0	0.0	0.0	0.0	0.0	0.0	0.0	0.0	0.0	0.0	0.0	0.0	0.0	0.0	0.0	0.0	0.0	0.0	0.0	0.0	0.0
0.015162054874975529	0.045440345228326386	0.0817917883310493	0.12369570922177837	0.14842985258650493	0.16232562595543856	0.15703556834796084	0.12547016949011341	0.07541039600454862	0.0394255080746273	0.01669492196123679	0.006464700320319236	0.002186834837736855	0.0004665247653838624	0.0	0.0	0.0	0.0	0.0	0.0	0.0	0.0	0.0	0.0	0.0	0.0	0.0	0.0	0.0	0.0	0.0	0.0	0.0	0.0	0.0	0.0	0.0	0.0	0.0	0.0	0.0	0.0	0.0	0.0	0.0	0.0	0.0	0.0	0.0	0.0
0.636048642345494	0.19885057471264367	0.09690571380976179	0.04012993503248376	0.017474596035315676	0.006367649508579044	0.0020531400966183576	0.0010786273529901716	0.0005039147093120107	0.00025403964684324505	0.0003331667499583542	0.0	0.0	0.0	0.0	0.0	0.0	0.0	0.0	0.0	0.0	0.0	0.0	0.0	0.0	0.0	0.0	0.0	0.0	0.0	0.0	0.0	0.0	0.0	0.0	0.0	0.0	0.0	0.0	0.0	0.0	0.0	0.0	0.0	0.0	0.0	0.0	0.0	0.0	0.0
0.5488750630289746	0.04506832132483779	0.03566293979639037	0.031795773620759346	0.03088732294588051	0.03045810083802491	0.02957048618779926	0.029357958736336776	0.028253649429718006	0.028020285953602342	0.026570098637740708	0.025682483987515055	0.023482199784138784	0.020577657947484885	0.016664652517616858	0.014193499993749192	0.011005588221811984	0.0076801586871637585	0.006475836462209702	0.004246381824318975	0.002646175130954415	0.001187653405231509	0.0007542640924452741	0.00048756297688451423	0.0002583667056994862	6.667527889018999e-05	7.084248382082685e-05	0.0	0.0	0.0	0.0	0.0	0.0	0.0	0.0	0.0	0.0	0.0	0.0	0.0	0.0	0.0	0.0	0.0	0.0	0.0	0.0	0.0	0.0	0.0
0.36292133427206186	0.1583687786669777	0.1611266408655188	0.15810215754808554	0.11008952637257802	0.03835594752563104	0.00975250061447836	0.0009956632408630191	0.00028745089380564155	0.0	0.0	0.0	0.0	0.0	0.0	0.0	0.0	0.0	0.0	0.0	0.0	0.0	0.0	0.0	0.0	0.0	0.0	0.0	0.0	0.0	0.0	0.0	0.0	0.0	0.0	0.0	0.0	0.0	0.0	0.0	0.0	0.0	0.0	0.0	0.0	0.0	0.0	0.0	0.0	0.0
0.36724465479027446	0.15622344059859683	0.10359208092389222	0.07796590397786925	0.061605312713516755	0.04861099538387188	0.041540986884863434	0.031654640291965935	0.025580348959288082	0.020726748546002965	0.018397853583748562	0.012702684686786541	0.010123818887796423	0.008511506990851068	0.00617427966737214	0.00273718066225607	0.0024163847551119037	0.0013165130734747613	0.0006665888979619045	0.0014289999500058327	0.0003332944489809522	0.00042495042245071406	2.0830903061309514e-05	0.0	0.0	0.0	0.0	0.0	0.0	0.0	0.0	0.0	0.0	0.0	0.0	0.0	0.0	0.0	0.0	0.0	0.0	0.0	0.0	0.0	0.0	0.0	0.0	0.0	0.0	0.0
0.998709569995421	0.0012904300045789453	0.0	0.0	0.0	0.0	0.0	0.0	0.0	0.0	0.0	0.0	0.0	0.0	0.0	0.0	0.0	0.0	0.0	0.0	0.0	0.0	0.0	0.0	0.0	0.0	0.0	0.0	0.0	0.0	0.0	0.0	0.0	0.0	0.0	0.0	0.0	0.0	0.0	0.0	0.0	0.0	0.0	0.0	0.0	0.0	0.0	0.0	0.0	0.0
0.1662451406452473	0.4607397469177212	0.27105720392831695	0.07493718776171766	0.022637405677476345	0.003941650243123987	0.0004416648263965567	0.0	0.0	0.0	0.0	0.0	0.0	0.0	0.0	0.0	0.0	0.0	0.0	0.0	0.0	0.0	0.0	0.0	0.0	0.0	0.0	0.0	0.0	0.0	0.0	0.0	0.0	0.0	0.0	0.0	0.0	0.0	0.0	0.0	0.0	0.0	0.0	0.0	0.0	0.0	0.0	0.0	0.0	0.0
0.58360190204945	0.13949334199415395	0.0826733621472173	0.05308083710162307	0.037537162415369627	0.025607714792515054	0.01929947285582232	0.013141129737427237	0.00961434365136866	0.008102863900200697	0.006641350421798619	0.005142362238822128	0.004496964548929472	0.00368084876042005	0.002294284691166796	0.001328270084359724	0.0012075182585088399	0.0010576194402111907	0.0007828049399988341	0.0005121542958503011	0.00036225547755265196	0.0002331759395741208	9.576868946794248e-05	1.2491568191470758e-05	0.0	0.0	0.0	0.0	0.0	0.0	0.0	0.0	0.0	0.0	0.0	0.0	0.0	0.0	0.0	0.0	0.0	0.0	0.0	0.0	0.0	0.0	0.0	0.0	0.0	0.0
0.5369245763982606	0.11158594491927826	0.06530630945835625	0.05242331850518985	0.04500091634594559	0.038686459739091315	0.03391313040435848	0.030539311241065625	0.024333150064144216	0.01802702387497709	0.01287882574432282	0.010250578964029257	0.007626497392579264	0.005248163142899985	0.003477949384382133	0.0018576831442328517	0.0010204761666749971	0.0005248163142899985	0.00020826044217857085	0.0001249562653071425	3.748687959214275e-05	4.165208843571416e-06	0.0	0.0	0.0	0.0	0.0	0.0	0.0	0.0	0.0	0.0	0.0	0.0	0.0	0.0	0.0	0.0	0.0	0.0	0.0	0.0	0.0	0.0	0.0	0.0	0.0	0.0	0.0	0.0
0.6983779099079579	0.215250896878737	0.07209613373389055	0.012358384826603444	0.0017208405035020978	0.00019583414930895545	0.0	0.0	0.0	0.0	0.0	0.0	0.0	0.0	0.0	0.0	0.0	0.0	0.0	0.0	0.0	0.0	0.0	0.0	0.0	0.0	0.0	0.0	0.0	0.0	0.0	0.0	0.0	0.0	0.0	0.0	0.0	0.0	0.0	0.0	0.0	0.0	0.0	0.0	0.0	0.0	0.0	0.0	0.0	0.0
0.5684710454333177	0.11942507839081994	0.07663536593501902	0.0594477616919074	0.049736473413836815	0.04078407498832477	0.030710020681833344	0.021273934218426847	0.013514076989792515	0.00823937554206418	0.004474114350523717	0.0028437520848622324	0.0015803255720861966	0.0009673760757889119	0.0005087063846821002	0.0004086329975315231	0.0002335045700180132	0.0002710320901994796	0.00015011008072586565	0.00012926145840282875	7.92247648275402e-05	4.169724464607379e-05	4.169724464607379e-05	1.2509173393822136e-05	4.169724464607378e-06	0.0	4.169724464607378e-06	8.339448929214757e-06	4.169724464607378e-06	0.0	0.0	0.0	0.0	0.0	0.0	0.0	0.0	0.0	0.0	0.0	0.0	0.0	0.0	0.0	0.0	0.0	0.0	0.0	0.0	0.0
0.9847835235392891	0.015216476460710908	0.0	0.0	0.0	0.0	0.0	0.0	0.0	0.0	0.0	0.0	0.0	0.0	0.0	0.0	0.0	0.0	0.0	0.0	0.0	0.0	0.0	0.0	0.0	0.0	0.0	0.0	0.0	0.0	0.0	0.0	0.0	0.0	0.0	0.0	0.0	0.0	0.0	0.0	0.0	0.0	0.0	0.0	0.0	0.0	0.0	0.0	0.0	0.0
0.06061754514559872	0.0934189045112281	0.08846288398747251	0.07667671753181848	0.06410341840474446	0.055078463383754245	0.04807339908042913	0.04528303458386086	0.046853135203571664	0.04735706670220564	0.04809838741920437	0.04757363230492437	0.04856067168654628	0.046382521489971344	0.04294662490837609	0.035804124741787166	0.03138118877857	0.02620443792896648	0.01831228759912041	0.01203604984340641	0.007558972479509562	0.004339641500633038	0.0024905044312654094	0.0014868061571266743	0.0004539548210834944	0.00032068368094889053	7.912973945492104e-05	4.5811954421270076e-05	0.0	0.0	0.0	0.0	0.0	0.0	0.0	0.0	0.0	0.0	0.0	0.0	0.0	0.0	0.0	0.0	0.0	0.0	0.0	0.0	0.0	0.0
0.0016368861676871174	0.004031821400308218	0.01919280269898788	0.13060102461576908	0.2876879503519513	0.23086759131992168	0.14953559082010912	0.08107376400516474	0.0425715356741222	0.02269565579574326	0.010745970261152068	0.00732225415469199	0.00518555541671873	0.0030238660502311635	0.001395310092048815	0.0008205256362197509	0.0006664167603815236	0.0004290057894956058	0.00024990628514307136	0.0002665667041526094	0.0	0.0	0.0	0.0	0.0	0.0	0.0	0.0	0.0	0.0	0.0	0.0	0.0	0.0	0.0	0.0	0.0	0.0	0.0	0.0	0.0	0.0	0.0	0.0	0.0	0.0	0.0	0.0	0.0	0.0
0.2661144640998959	0.07894276795005203	0.06230593132154006	0.05769823100936525	0.057302809573361084	0.057627471383975025	0.06191467221644121	0.06757127991675338	0.06373361082206036	0.05776899063475546	0.05192924037460978	0.0425681581685744	0.029257023933402706	0.019950052029136318	0.010917793964620188	0.007492195629552549	0.003571279916753382	0.0017398543184183142	0.0007866805411030176	0.0005619146722164412	0.00012486992715920916	0.00012070759625390219	0.0	0.0	0.0	0.0	0.0	0.0	0.0	0.0	0.0	0.0	0.0	0.0	0.0	0.0	0.0	0.0	0.0	0.0	0.0	0.0	0.0	0.0	0.0	0.0	0.0	0.0	0.0	0.0
0.5658164455702953	0.2683487767482168	0.15030664622358508	0.015228151456569562	0.0002999800013332444	0.0	0.0	0.0	0.0	0.0	0.0	0.0	0.0	0.0	0.0	0.0	0.0	0.0	0.0	0.0	0.0	0.0	0.0	0.0	0.0	0.0	0.0	0.0	0.0	0.0	0.0	0.0	0.0	0.0	0.0	0.0	0.0	0.0	0.0	0.0	0.0	0.0	0.0	0.0	0.0	0.0	0.0	0.0	0.0	0.0
0.2247695157228778	0.5576200287194856	0.21538781711098626	0.002222638446650434	0.0	0.0	0.0	0.0	0.0	0.0	0.0	0.0	0.0	0.0	0.0	0.0	0.0	0.0	0.0	0.0	0.0	0.0	0.0	0.0	0.0	0.0	0.0	0.0	0.0	0.0	0.0	0.0	0.0	0.0	0.0	0.0	0.0	0.0	0.0	0.0	0.0	0.0	0.0	0.0	0.0	0.0	0.0	0.0	0.0	0.0
0.9992833004846056	0.0007083658000991712	8.333715295284366e-06	0.0	0.0	0.0	0.0	0.0	0.0	0.0	0.0	0.0	0.0	0.0	0.0	0.0	0.0	0.0	0.0	0.0	0.0	0.0	0.0	0.0	0.0	0.0	0.0	0.0	0.0	0.0	0.0	0.0	0.0	0.0	0.0	0.0	0.0	0.0	0.0	0.0	0.0	0.0	0.0	0.0	0.0	0.0	0.0	0.0	0.0	0.0
0.6462169222884714	0.1151652271013279	0.05639929500881239	0.037037037037037035	0.027403824118865182	0.02027474656566793	0.014949813127335908	0.013020670574951147	0.011683187293492164	0.009433215418140607	0.008762390470119124	0.007999900001249984	0.006766582084390612	0.0052832672924921775	0.0041624479694003826	0.003145794010908197	0.002874964062949213	0.0025041353649746046	0.002112473594080074	0.001591646771082028	0.0013208168231230444	0.0009749878126523419	0.00043749453131835853	0.00036249546880663994	0.00010416536459960917	1.24998437519531e-05	0.0	0.0	0.0	0.0	0.0	0.0	0.0	0.0	0.0	0.0	0.0	0.0	0.0	0.0	0.0	0.0	0.0	0.0	0.0	0.0	0.0	0.0	0.0	0.0
0.8722575755051725	0.05954621932732512	0.02895267287477719	0.016096386746405903	0.01011594396041913	0.0059971014009895214	0.002877775741724833	0.0016325442702693697	0.0007163204451181928	0.0009245531326525513	0.00025404387879191724	0.00013743357377267654	9.16223825151177e-05	9.995169001649203e-05	0.00019990338003298406	9.995169001649203e-05	0.0	0.0	0.0	0.0	0.0	0.0	0.0	0.0	0.0	0.0	0.0	0.0	0.0	0.0	0.0	0.0	0.0	0.0	0.0	0.0	0.0	0.0	0.0	0.0	0.0	0.0	0.0	0.0	0.0	0.0	0.0	0.0	0.0	0.0
0.677384141692325	0.09891547541174853	0.08644531754529963	0.07230025040310316	0.04195606071337803	0.016353280863953202	0.005003895622320458	0.0014165899347118698	0.00015832475740897367	6.666305575114682e-05	0.0	0.0	0.0	0.0	0.0	0.0	0.0	0.0	0.0	0.0	0.0	0.0	0.0	0.0	0.0	0.0	0.0	0.0	0.0	0.0	0.0	0.0	0.0	0.0	0.0	0.0	0.0	0.0	0.0	0.0	0.0	0.0	0.0	0.0	0.0	0.0	0.0	0.0	0.0	0.0
0.48131604386812893	0.10457431914397147	0.06788142938097937	0.05231007700256675	0.04220974032467749	0.03605120170672356	0.03287609586986233	0.029130137671255708	0.026059201973399112	0.022659088636287877	0.020542351411713723	0.017563085436181205	0.014796326544218141	0.012296243208106936	0.009804493483116104	0.007637754591819727	0.006483549451648388	0.005466848894963165	0.0037501250041668058	0.002429247641588053	0.0017000566685556186	0.0009958665288842961	0.0008333611120370679	0.0005000166672222407	0.00012917097236574552	4.16680556018534e-06	0.0	0.0	0.0	0.0	0.0	0.0	0.0	0.0	0.0	0.0	0.0	0.0	0.0	0.0	0.0	0.0	0.0	0.0	0.0	0.0	0.0	0.0	0.0	0.0
0.1090978701445705	0.0523350173534528	0.02809428293202607	0.020711782869603575	0.016837426861646788	0.01394102322949005	0.013183630325678949	0.012147416957278046	0.01210580196256315	0.01432388118086709	0.014760838625373494	0.015626430515443324	0.017340968297697025	0.023058868571523693	0.032118452920956476	0.04284263705898509	0.05456141957069972	0.06702511048781097	0.07876886199635452	0.08265570250272578	0.07784500911368385	0.06573088415217772	0.049292961239793924	0.035539205486520904	0.022800855604291338	0.013121207833606605	0.0071286485946616285	0.003433237063978893	0.0018352212669268991	0.0008572688911268508	0.0005784484265370498	0.0002954664624757593	4.1614994714895674e-06	0.0	0.0	0.0	0.0	0.0	0.0	0.0	0.0	0.0	0.0	0.0	0.0	0.0	0.0	0.0	0.0	0.0
0.7193339831871163	0.0949827955376707	0.08351870829063461	0.05989902271988803	0.02630241528989311	0.011276629425046031	0.0032492689144942386	0.0011789014138485507	0.00025827522140851644	0.0	0.0	0.0	0.0	0.0	0.0	0.0	0.0	0.0	0.0	0.0	0.0	0.0	0.0	0.0	0.0	0.0	0.0	0.0	0.0	0.0	0.0	0.0	0.0	0.0	0.0	0.0	0.0	0.0	0.0	0.0	0.0	0.0	0.0	0.0	0.0	0.0	0.0	0.0	0.0	0.0
0.6166693050498654	0.11686093498746074	0.06769952425785059	0.049669646651058545	0.03940911325329312	0.032593752864034396	0.023153895503361856	0.016930088399723386	0.01339326629062763	0.008477541804487473	0.005948859801871308	0.003378519117169209	0.0018788065620756022	0.0013913999816701798	0.0014080634545045533	0.0006582071769577497	0.0003707622705648084	0.00010831257342342718	0.0	0.0	0.0	0.0	0.0	0.0	0.0	0.0	0.0	0.0	0.0	0.0	0.0	0.0	0.0	0.0	0.0	0.0	0.0	0.0	0.0	0.0	0.0	0.0	0.0	0.0	0.0	0.0	0.0	0.0	0.0	0.0
0.6187351307659296	0.2500156244140845	0.09736301555358341	0.024807403055718744	0.005528959330691766	0.0022165835447837375	0.0010707931785891363	0.0002624901566191268	0.0	0.0	0.0	0.0	0.0	0.0	0.0	0.0	0.0	0.0	0.0	0.0	0.0	0.0	0.0	0.0	0.0	0.0	0.0	0.0	0.0	0.0	0.0	0.0	0.0	0.0	0.0	0.0	0.0	0.0	0.0	0.0	0.0	0.0	0.0	0.0	0.0	0.0	0.0	0.0	0.0	0.0
0.8057702558635395	0.14313199626865672	0.040249367004264396	0.008112340085287847	0.001669942697228145	0.0010660980810234541	0.0	0.0	0.0	0.0	0.0	0.0	0.0	0.0	0.0	0.0	0.0	0.0	0.0	0.0	0.0	0.0	0.0	0.0	0.0	0.0	0.0	0.0	0.0	0.0	0.0	0.0	0.0	0.0	0.0	0.0	0.0	0.0	0.0	0.0	0.0	0.0	0.0	0.0	0.0	0.0	0.0	0.0	0.0	0.0
0.5706616354715912	0.19144363645450682	0.09240239564851604	0.05465593789306211	0.03124505418530458	0.020170594164146904	0.014843691431141766	0.007871654546817602	0.005485168803258615	0.0027696562294358233	0.0019283471191410316	0.002057458913295183	0.002565576296740552	0.0011828306303154493	0.000491457797102898	0.00022490441562336008	0.0	0.0	0.0	0.0	0.0	0.0	0.0	0.0	0.0	0.0	0.0	0.0	0.0	0.0	0.0	0.0	0.0	0.0	0.0	0.0	0.0	0.0	0.0	0.0	0.0	0.0	0.0	0.0	0.0	0.0	0.0	0.0	0.0	0.0
0.9359435937350421	0.048851854472502364	0.00905280595362466	0.002955168840033797	0.0010363901988287541	0.0004287075922865931	0.0002871924647356789	0.00032465235144033265	0.00046616747899124686	0.00029967909363723015	0.00010821745048011088	0.00010821745048011088	0.00013735291791706382	0.0	0.0	0.0	0.0	0.0	0.0	0.0	0.0	0.0	0.0	0.0	0.0	0.0	0.0	0.0	0.0	0.0	0.0	0.0	0.0	0.0	0.0	0.0	0.0	0.0	0.0	0.0	0.0	0.0	0.0	0.0	0.0	0.0	0.0	0.0	0.0	0.0
0.7366705160862659	0.20098973163847697	0.0587918937059905	0.003468646685816487	7.921188345013612e-05	0.0	0.0	0.0	0.0	0.0	0.0	0.0	0.0	0.0	0.0	0.0	0.0	0.0	0.0	0.0	0.0	0.0	0.0	0.0	0.0	0.0	0.0	0.0	0.0	0.0	0.0	0.0	0.0	0.0	0.0	0.0	0.0	0.0	0.0	0.0	0.0	0.0	0.0	0.0	0.0	0.0	0.0	0.0	0.0	0.0
0.8934556946740339	0.061849660438951876	0.02010301337008615	0.009893280813447534	0.004842544438568805	0.004018104370781511	0.002506630913171471	0.0012075132305975525	0.0009243721972160574	0.0006204119702035701	0.0002623218397505028	0.0003164517431910827	0.0	0.0	0.0	0.0	0.0	0.0	0.0	0.0	0.0	0.0	0.0	0.0	0.0	0.0	0.0	0.0	0.0	0.0	0.0	0.0	0.0	0.0	0.0	0.0	0.0	0.0	0.0	0.0	0.0	0.0	0.0	0.0	0.0	0.0	0.0	0.0	0.0	0.0
0.7698977508520762	0.1909484087632603	0.03410804909959084	0.004604128298930843	0.00044166298614178217	0.0	0.0	0.0	0.0	0.0	0.0	0.0	0.0	0.0	0.0	0.0	0.0	0.0	0.0	0.0	0.0	0.0	0.0	0.0	0.0	0.0	0.0	0.0	0.0	0.0	0.0	0.0	0.0	0.0	0.0	0.0	0.0	0.0	0.0	0.0	0.0	0.0	0.0	0.0	0.0	0.0	0.0	0.0	0.0	0.0
0.7557610407794177	0.04797186361855868	0.028715610857842935	0.021093951844783184	0.01648511922124897	0.013622309083484043	0.012334669589205498	0.010580312867227283	0.009796894663588556	0.008759282255577688	0.00838840874428063	0.007609157658746364	0.007638327485477593	0.007759173910506971	0.0072632868560760745	0.0067423970930184105	0.005896472117812763	0.0060631568419912156	0.00490469800895097	0.0035962229241501163	0.002921149791227383	0.0020335536349771225	0.0016293431788443748	0.0012959737304874695	0.0005958978889379682	0.000250027086267679	0.0001000108345070716	9.584371640261029e-05	4.583829914907448e-05	2.50027086267679e-05	8.334236208922634e-06	1.6668472417845268e-05	0.0	0.0	0.0	0.0	0.0	0.0	0.0	0.0	0.0	0.0	0.0	0.0	0.0	0.0	0.0	0.0	0.0	0.0
0.46349966677774074	0.5073392202599134	0.028877874041986006	0.00028323892035988005	0.0	0.0	0.0	0.0	0.0	0.0	0.0	0.0	0.0	0.0	0.0	0.0	0.0	0.0	0.0	0.0	0.0	0.0	0.0	0.0	0.0	0.0	0.0	0.0	0.0	0.0	0.0	0.0	0.0	0.0	0.0	0.0	0.0	0.0	0.0	0.0	0.0	0.0	0.0	0.0	0.0	0.0	0.0	0.0	0.0	0.0
0.24611533832269242	0.06142575725393672	0.056598823044341995	0.05484130256423071	0.0474655471844272	0.044995856083228175	0.04529988213784458	0.043175864496003934	0.04144749719921203	0.03774087817717639	0.039410939107329526	0.04042713578303368	0.03807822215558637	0.03897364135753881	0.034875536730928615	0.03216012594175194	0.029861189199995003	0.023101815410372702	0.01718371919653827	0.008966686240946896	0.006867657041951431	0.00536002099029199	0.003056919508060855	0.001711708334895111	0.0004664509331101032	0.00017908384039048606	0.00015409539754530197	5.83063666387629e-05	0.0	0.0	0.0	0.0	0.0	0.0	0.0	0.0	0.0	0.0	0.0	0.0	0.0	0.0	0.0	0.0	0.0	0.0	0.0	0.0	0.0	0.0
0.15551012250268573	0.07047027373645683	0.06169271896001799	0.05762039990339693	0.06255465152108196	0.06581500512162826	0.06524038341425228	0.0738263976215658	0.07580842611947135	0.08226667443932745	0.0783734041755844	0.06455333572065057	0.04253033419665387	0.02491276576253966	0.010622173735624048	0.004526186926939764	0.0018404550337694351	0.0007786540527486072	0.0006079331107021211	0.00039973683991372346	4.996710498921543e-05	0.0	0.0	0.0	0.0	0.0	0.0	0.0	0.0	0.0	0.0	0.0	0.0	0.0	0.0	0.0	0.0	0.0	0.0	0.0	0.0	0.0	0.0	0.0	0.0	0.0	0.0	0.0	0.0	0.0
0.0922249018064285	0.47794757733654886	0.4125587807753023	0.017268740081720375	0.0	0.0	0.0	0.0	0.0	0.0	0.0	0.0	0.0	0.0	0.0	0.0	0.0	0.0	0.0	0.0	0.0	0.0	0.0	0.0	0.0	0.0	0.0	0.0	0.0	0.0	0.0	0.0	0.0	0.0	0.0	0.0	0.0	0.0	0.0	0.0	0.0	0.0	0.0	0.0	0.0	0.0	0.0	0.0	0.0	0.0
0.9861523409038866	0.008751587318108957	0.0035764098507400544	0.0015196619272644003	0.0	0.0	0.0	0.0	0.0	0.0	0.0	0.0	0.0	0.0	0.0	0.0	0.0	0.0	0.0	0.0	0.0	0.0	0.0	0.0	0.0	0.0	0.0	0.0	0.0	0.0	0.0	0.0	0.0	0.0	0.0	0.0	0.0	0.0	0.0	0.0	0.0	0.0	0.0	0.0	0.0	0.0	0.0	0.0	0.0	0.0
0.2679221876704174	0.32667274445401906	0.19393553382538434	0.11677261165852826	0.0552579104900112	0.02379495377135031	0.011889151149576012	0.002780795857113717	0.0008284107418647151	0.00014570038173500015	0.0	0.0	0.0	0.0	0.0	0.0	0.0	0.0	0.0	0.0	0.0	0.0	0.0	0.0	0.0	0.0	0.0	0.0	0.0	0.0	0.0	0.0	0.0	0.0	0.0	0.0	0.0	0.0	0.0	0.0	0.0	0.0	0.0	0.0	0.0	0.0	0.0	0.0	0.0	0.0
0.9937174781590711	0.006240860555511579	4.166128541730027e-05	0.0	0.0	0.0	0.0	0.0	0.0	0.0	0.0	0.0	0.0	0.0	0.0	0.0	0.0	0.0	0.0	0.0	0.0	0.0	0.0	0.0	0.0	0.0	0.0	0.0	0.0	0.0	0.0	0.0	0.0	0.0	0.0	0.0	0.0	0.0	0.0	0.0	0.0	0.0	0.0	0.0	0.0	0.0	0.0	0.0	0.0	0.0
0.9488284910965323	0.04747266479225242	0.003698844111215245	0.0	0.0	0.0	0.0	0.0	0.0	0.0	0.0	0.0	0.0	0.0	0.0	0.0	0.0	0.0	0.0	0.0	0.0	0.0	0.0	0.0	0.0	0.0	0.0	0.0	0.0	0.0	0.0	0.0	0.0	0.0	0.0	0.0	0.0	0.0	0.0	0.0	0.0	0.0	0.0	0.0	0.0	0.0	0.0	0.0	0.0	0.0
0.34929612661391085	0.3305414410662224	0.20818825489379425	0.08218242399000417	0.022861307788421492	0.005347771761765931	0.0015077051228654728	7.496876301541024e-05	0.0	0.0	0.0	0.0	0.0	0.0	0.0	0.0	0.0	0.0	0.0	0.0	0.0	0.0	0.0	0.0	0.0	0.0	0.0	0.0	0.0	0.0	0.0	0.0	0.0	0.0	0.0	0.0	0.0	0.0	0.0	0.0	0.0	0.0	0.0	0.0	0.0	0.0	0.0	0.0	0.0	0.0
0.9659467814027319	0.02447052926187393	0.005681106144784661	0.002335101716863695	0.0006976064163081165	0.00026316888758928943	9.190024645975187e-05	6.265925894983081e-05	3.341827143990977e-05	4.177283929988721e-05	1.2531851789966164e-05	3.7595555369898495e-05	7.93683946697857e-05	7.101382680980826e-05	5.012740715986466e-05	2.924098750992105e-05	1.6709135719954886e-05	4.1772839299887215e-06	1.6709135719954886e-05	2.506370357993233e-05	1.6709135719954886e-05	1.6709135719954886e-05	0.0	0.0	0.0	0.0	0.0	0.0	0.0	0.0	0.0	0.0	0.0	0.0	0.0	0.0	0.0	0.0	0.0	0.0	0.0	0.0	0.0	0.0	0.0	0.0	0.0	0.0	0.0	0.0
8.323414597604521e-05	9.5719267872452e-05	0.0028840631580699665	0.009950642151436205	0.01967655210873709	0.03624847057256769	0.046619445161182924	0.057631322673813705	0.06999991676585403	0.08290120939214103	0.09119965374595274	0.10508727100205588	0.10539523734216726	0.10286908101179427	0.09281855788518682	0.06854748091857203	0.04474667687672191	0.027238374270660795	0.0160142496857911	0.008768717278576364	0.005185487294307616	0.0024887009646837517	0.0015439934078556386	0.0008989287765412883	0.00014982146275688139	0.0001581448773544859	0.0001581448773544859	0.0001248512189640678	0.0002663492671233447	0.00014149804815927685	0.00010820438976885877	0.0	0.0	0.0	0.0	0.0	0.0	0.0	0.0	0.0	0.0	0.0	0.0	0.0	0.0	0.0	0.0	0.0	0.0	0.0
0.04990230347166384	0.12209774652229523	0.1597182007174133	0.15970153606439222	0.1563769377866841	0.13778751734165454	0.09775902078498848	0.05783051214644897	0.027555003770377746	0.016618825225285277	0.00908223589649584	0.0039453566027438354	0.0014498248128351158	0.0001749788567214795	0.0	0.0	0.0	0.0	0.0	0.0	0.0	0.0	0.0	0.0	0.0	0.0	0.0	0.0	0.0	0.0	0.0	0.0	0.0	0.0	0.0	0.0	0.0	0.0	0.0	0.0	0.0	0.0	0.0	0.0	0.0	0.0	0.0	0.0	0.0	0.0
0.29182524546749167	0.13296468099636066	0.0868650948974408	0.0674150753266654	0.057500603779241655	0.050746604262265044	0.04557908675266704	0.03927063467608285	0.0362184265096563	0.03431964489452601	0.028069488744722138	0.025146364416166293	0.02121555335326499	0.01672676699118066	0.013549638981653438	0.012250472613406397	0.010135163270234933	0.007815818183332362	0.00679147546990681	0.005296601347468707	0.003851695162270876	0.0024234449561531353	0.0016447779341589148	0.0010992946192859582	0.0007037151161338141	0.00040807148746221174	0.00014157582218076733	2.4983968620135412e-05	0.0	0.0	0.0	0.0	0.0	0.0	0.0	0.0	0.0	0.0	0.0	0.0	0.0	0.0	0.0	0.0	0.0	0.0	0.0	0.0	0.0	0.0
0.7164809706747556	0.09681330677755648	0.0718380986508221	0.05281294010783423	0.03375028125234377	0.016866807223393527	0.007554229618580155	0.002787523229360245	0.0007791731597763315	0.0002041683680697339	0.00011250093750781256	0.0	0.0	0.0	0.0	0.0	0.0	0.0	0.0	0.0	0.0	0.0	0.0	0.0	0.0	0.0	0.0	0.0	0.0	0.0	0.0	0.0	0.0	0.0	0.0	0.0	0.0	0.0	0.0	0.0	0.0	0.0	0.0	0.0	0.0	0.0	0.0	0.0	0.0	0.0
0.9884775925416781	0.011522407458321877	0.0	0.0	0.0	0.0	0.0	0.0	0.0	0.0	0.0	0.0	0.0	0.0	0.0	0.0	0.0	0.0	0.0	0.0	0.0	0.0	0.0	0.0	0.0	0.0	0.0	0.0	0.0	0.0	0.0	0.0	0.0	0.0	0.0	0.0	0.0	0.0	0.0	0.0	0.0	0.0	0.0	0.0	0.0	0.0	0.0	0.0	0.0	0.0
0.8922768121132367	0.10772318788676323	0.0	0.0	0.0	0.0	0.0	0.0	0.0	0.0	0.0	0.0	0.0	0.0	0.0	0.0	0.0	0.0	0.0	0.0	0.0	0.0	0.0	0.0	0.0	0.0	0.0	0.0	0.0	0.0	0.0	0.0	0.0	0.0	0.0	0.0	0.0	0.0	0.0	0.0	0.0	0.0	0.0	0.0	0.0	0.0	0.0	0.0	0.0	0.0
0.1832388552673778	0.12291589439004377	0.11849673665401868	0.12254520161105581	0.12273263054425197	0.10493937715282955	0.0823021271101374	0.060260484566268625	0.039089345289910905	0.021766746775181076	0.01021279431548871	0.00503142558446589	0.002578189103298333	0.002128359663627541	0.0010121162392592808	0.0003165466427312977	0.00017493367098308558	0.0002582354190702692	0.0	0.0	0.0	0.0	0.0	0.0	0.0	0.0	0.0	0.0	0.0	0.0	0.0	0.0	0.0	0.0	0.0	0.0	0.0	0.0	0.0	0.0	0.0	0.0	0.0	0.0	0.0	0.0	0.0	0.0	0.0	0.0
0.44789582499666536	0.1788965586234494	0.1470921702014139	0.12903077897825796	0.07532596371882086	0.019036781379218354	0.0024593170601573964	0.0002626050420168067	0.0	0.0	0.0	0.0	0.0	0.0	0.0	0.0	0.0	0.0	0.0	0.0	0.0	0.0	0.0	0.0	0.0	0.0	0.0	0.0	0.0	0.0	0.0	0.0	0.0	0.0	0.0	0.0	0.0	0.0	0.0	0.0	0.0	0.0	0.0	0.0	0.0	0.0	0.0	0.0	0.0	0.0
0.9964500591656805	0.003549940834319428	0.0	0.0	0.0	0.0	0.0	0.0	0.0	0.0	0.0	0.0	0.0	0.0	0.0	0.0	0.0	0.0	0.0	0.0	0.0	0.0	0.0	0.0	0.0	0.0	0.0	0.0	0.0	0.0	0.0	0.0	0.0	0.0	0.0	0.0	0.0	0.0	0.0	0.0	0.0	0.0	0.0	0.0	0.0	0.0	0.0	0.0	0.0	0.0
0.99784586026008	0.0021541397399199177	0.0	0.0	0.0	0.0	0.0	0.0	0.0	0.0	0.0	0.0	0.0	0.0	0.0	0.0	0.0	0.0	0.0	0.0	0.0	0.0	0.0	0.0	0.0	0.0	0.0	0.0	0.0	0.0	0.0	0.0	0.0	0.0	0.0	0.0	0.0	0.0	0.0	0.0	0.0	0.0	0.0	0.0	0.0	0.0	0.0	0.0	0.0	0.0
1.0	0.0	0.0	0.0	0.0	0.0	0.0	0.0	0.0	0.0	0.0	0.0	0.0	0.0	0.0	0.0	0.0	0.0	0.0	0.0	0.0	0.0	0.0	0.0	0.0	0.0	0.0	0.0	0.0	0.0	0.0	0.0	0.0	0.0	0.0	0.0	0.0	0.0	0.0	0.0	0.0	0.0	0.0	0.0	0.0	0.0	0.0	0.0	0.0	0.0
0.6831137105481467	0.06331889561907779	0.051483860747620694	0.048911752077071546	0.047098352933329445	0.041508081090207226	0.029527140540518006	0.017808830211646608	0.009863223848491543	0.004539750959850926	0.0018259053447334302	0.0005877914465922686	0.00021677415051629768	0.00012089327624947369	6.669973862039928e-05	8.33746732754991e-06	0.0	0.0	0.0	0.0	0.0	0.0	0.0	0.0	0.0	0.0	0.0	0.0	0.0	0.0	0.0	0.0	0.0	0.0	0.0	0.0	0.0	0.0	0.0	0.0	0.0	0.0	0.0	0.0	0.0	0.0	0.0	0.0	0.0	0.0
0.15967684843941948	0.11521435858995982	0.11382763861994295	0.11867074770441627	0.13319591063360192	0.12990609448851687	0.11632206883627959	0.07366273138026527	0.03002894205342828	0.0076665209153184664	0.0017448518541653653	8.328648468569763e-05	0.0	0.0	0.0	0.0	0.0	0.0	0.0	0.0	0.0	0.0	0.0	0.0	0.0	0.0	0.0	0.0	0.0	0.0	0.0	0.0	0.0	0.0	0.0	0.0	0.0	0.0	0.0	0.0	0.0	0.0	0.0	0.0	0.0	0.0	0.0	0.0	0.0	0.0
0.4387717690192484	0.05304974585451212	0.048195983668027666	0.04543371385717857	0.04285059578368469	0.04450462461461545	0.04971669027581035	0.04606282809765853	0.04225481209899175	0.041709024247979336	0.03673027247729356	0.028526789434213815	0.02249812515623698	0.017069410882426465	0.012869760853262227	0.010557453545537871	0.007003583034747104	0.00414965419548371	0.0038621781518206814	0.002324806266144488	0.0013623864677943505	0.0003583034747104408	0.00013748854262144822	0.0	0.0	0.0	0.0	0.0	0.0	0.0	0.0	0.0	0.0	0.0	0.0	0.0	0.0	0.0	0.0	0.0	0.0	0.0	0.0	0.0	0.0	0.0	0.0	0.0	0.0	0.0
0.5920825659786169	0.2472187731768902	0.09821584820126499	0.04231214739877168	0.012954058716177365	0.005274956042032983	0.0012916559028674762	0.0006499945833784718	0.0	0.0	0.0	0.0	0.0	0.0	0.0	0.0	0.0	0.0	0.0	0.0	0.0	0.0	0.0	0.0	0.0	0.0	0.0	0.0	0.0	0.0	0.0	0.0	0.0	0.0	0.0	0.0	0.0	0.0	0.0	0.0	0.0	0.0	0.0	0.0	0.0	0.0	0.0	0.0	0.0	0.0
0.15722743381279966	0.28239733166562436	0.1461496768813842	0.12245987075255368	0.1043360433604336	0.08077965395038565	0.053912862205545135	0.029935376276839693	0.013937877840316864	0.0058411507191995	0.002188868042526579	0.00042109651865749427	0.00021263289555972483	6.253908692933083e-05	0.00013341671878257244	4.169272461955389e-06	0.0	0.0	0.0	0.0	0.0	0.0	0.0	0.0	0.0	0.0	0.0	0.0	0.0	0.0	0.0	0.0	0.0	0.0	0.0	0.0	0.0	0.0	0.0	0.0	0.0	0.0	0.0	0.0	0.0	0.0	0.0	0.0	0.0	0.0
0.43021341679412217	0.07203910765858314	0.059044896292190556	0.05600263384912879	0.05320625289119119	0.055569215638062455	0.05833225673361033	0.05526498939375628	0.04879288860735227	0.04094135101457369	0.03231882910403287	0.018541130971481915	0.01000612619971411	0.0059595004021620905	0.002104578813350948	0.0007751518005609431	0.0005376052810342026	0.0003459010722933241	4.167482798714748e-06	0.0	0.0	0.0	0.0	0.0	0.0	0.0	0.0	0.0	0.0	0.0	0.0	0.0	0.0	0.0	0.0	0.0	0.0	0.0	0.0	0.0	0.0	0.0	0.0	0.0	0.0	0.0	0.0	0.0	0.0	0.0
0.8479515123258932	0.11123275582160133	0.03622838493751717	0.004395860564634969	0.0001914863503534172	0.0	0.0	0.0	0.0	0.0	0.0	0.0	0.0	0.0	0.0	0.0	0.0	0.0	0.0	0.0	0.0	0.0	0.0	0.0	0.0	0.0	0.0	0.0	0.0	0.0	0.0	0.0	0.0	0.0	0.0	0.0	0.0	0.0	0.0	0.0	0.0	0.0	0.0	0.0	0.0	0.0	0.0	0.0	0.0	0.0
0.9782417573260112	0.02175824267398886	0.0	0.0	0.0	0.0	0.0	0.0	0.0	0.0	0.0	0.0	0.0	0.0	0.0	0.0	0.0	0.0	0.0	0.0	0.0	0.0	0.0	0.0	0.0	0.0	0.0	0.0	0.0	0.0	0.0	0.0	0.0	0.0	0.0	0.0	0.0	0.0	0.0	0.0	0.0	0.0	0.0	0.0	0.0	0.0	0.0	0.0	0.0	0.0
0.2223666016959035	0.052351441851166976	0.04332633648191647	0.04320972229163543	0.044196778116514235	0.049527712529361785	0.05116864077831643	0.054629583354157296	0.05873606876905393	0.06719059756442934	0.06945207989737952	0.06941876155729922	0.0587777166941543	0.04523797624402352	0.03248121678577973	0.01910390324354041	0.011257434154630416	0.0048394888966631685	0.0018991453845769405	0.0005872357439152382	0.0002415579655821547	0.0	0.0	0.0	0.0	0.0	0.0	0.0	0.0	0.0	0.0	0.0	0.0	0.0	0.0	0.0	0.0	0.0	0.0	0.0	0.0	0.0	0.0	0.0	0.0	0.0	0.0	0.0	0.0	0.0
0.6377446854609545	0.05417454854542879	0.048216264864459464	0.05039958000349997	0.0509704085799285	0.045878784343463805	0.03935383871801068	0.029262256147865436	0.018679011008241597	0.011391571736902192	0.006883275972700227	0.0029749752085399287	0.001654152882059316	0.0009708252431229739	0.0007249939583836801	0.0003749968750260414	0.0002166648611261573	8.333263889467587e-05	4.583295139207173e-05	0.0	0.0	0.0	0.0	0.0	0.0	0.0	0.0	0.0	0.0	0.0	0.0	0.0	0.0	0.0	0.0	0.0	0.0	0.0	0.0	0.0	0.0	0.0	0.0	0.0	0.0	0.0	0.0	0.0	0.0	0.0
0.21105717681674993	0.2649466798547099	0.10188594559100997	0.053748202574993145	0.03947269991937562	0.03708305973684867	0.032341182435521275	0.030188428323262212	0.028359834096632893	0.02650214859821629	0.027574369758376207	0.028268404385301427	0.026406562990915212	0.023106781591043214	0.019931677070259578	0.0157799369966171	0.012143528023206522	0.008660887200671593	0.005739292334034294	0.003279001920023938	0.0018950885621431125	0.0009184530092842715	0.00041974549293082096	0.00019117121460215608	5.4026647604957156e-05	4.5714855665732974e-05	0.0	0.0	0.0	0.0	0.0	0.0	0.0	0.0	0.0	0.0	0.0	0.0	0.0	0.0	0.0	0.0	0.0	0.0	0.0	0.0	0.0	0.0	0.0	0.0
0.8556097845369669	0.12067012584640242	0.017219552416567415	0.005101318430542946	0.0012159877401784003	0.00018323102934195075	0.0	0.0	0.0	0.0	0.0	0.0	0.0	0.0	0.0	0.0	0.0	0.0	0.0	0.0	0.0	0.0	0.0	0.0	0.0	0.0	0.0	0.0	0.0	0.0	0.0	0.0	0.0	0.0	0.0	0.0	0.0	0.0	0.0	0.0	0.0	0.0	0.0	0.0	0.0	0.0	0.0	0.0	0.0	0.0
0.6029641608282312	0.14356924641462407	0.08094759787107234	0.048901151571480374	0.03315508912904853	0.024152575927446414	0.015825251215964457	0.013653811689096539	0.009831911408601568	0.0068935911275231	0.0055973959396998325	0.004426235657454373	0.0033384319789274506	0.002438180658767239	0.0014128944330292206	0.0011753281124313871	0.0008127268862557464	0.0004542934902660326	0.00015837754706522238	7.918877353261119e-05	1.2503490557780714e-05	3.334264148741524e-05	4.167830185926904e-05	4.584613204519595e-05	2.5006981115561428e-05	1.2503490557780714e-05	2.5006981115561428e-05	1.667132074370762e-05	0.0	0.0	0.0	0.0	0.0	0.0	0.0	0.0	0.0	0.0	0.0	0.0	0.0	0.0	0.0	0.0	0.0	0.0	0.0	0.0	0.0	0.0
0.9056025198215126	0.09268926784352775	0.0017082123349596071	0.0	0.0	0.0	0.0	0.0	0.0	0.0	0.0	0.0	0.0	0.0	0.0	0.0	0.0	0.0	0.0	0.0	0.0	0.0	0.0	0.0	0.0	0.0	0.0	0.0	0.0	0.0	0.0	0.0	0.0	0.0	0.0	0.0	0.0	0.0	0.0	0.0	0.0	0.0	0.0	0.0	0.0	0.0	0.0	0.0	0.0	0.0
0.3913831009843602	0.09530055463948434	0.0647787271606789	0.05306134346008428	0.04397558253801696	0.037671346957810756	0.03310764669631406	0.030367760955379002	0.02703242892120122	0.025204450440546977	0.024109328936191474	0.022044004730258665	0.020907243624977097	0.01982877796099202	0.018821099618581257	0.018642049334599176	0.016518429687369877	0.015202618298106232	0.012258698512633455	0.009635403654291377	0.006920501673911957	0.00458035610186712	0.0029564116657505956	0.0020320125251919586	0.0012908276287080065	0.0011076133846333216	0.0006412498542613967	0.00038724828861240197	0.00014573860324122655	4.58035610186712e-05	1.665584037042589e-05	1.2491880277819417e-05	8.327920185212944e-06	4.163960092606472e-06	0.0	0.0	0.0	0.0	0.0	0.0	0.0	0.0	0.0	0.0	0.0	0.0	0.0	0.0	0.0	0.0
0.10689396465488496	0.10939896632210737	0.10902800933644548	0.10741497165721907	0.11176642214071357	0.11342530843614539	0.11544681560520173	0.10368039346448817	0.07149049683227743	0.03575775258419473	0.011741413804601534	0.0030385128376125376	0.0007377459153051017	0.00017922640880293432	0.0	0.0	0.0	0.0	0.0	0.0	0.0	0.0	0.0	0.0	0.0	0.0	0.0	0.0	0.0	0.0	0.0	0.0	0.0	0.0	0.0	0.0	0.0	0.0	0.0	0.0	0.0	0.0	0.0	0.0	0.0	0.0	0.0	0.0	0.0	0.0
0.9457490351030752	0.04725285717858304	0.005118330123956952	0.0008794524887255024	0.0010003251056593394	0.0	0.0	0.0	0.0	0.0	0.0	0.0	0.0	0.0	0.0	0.0	0.0	0.0	0.0	0.0	0.0	0.0	0.0	0.0	0.0	0.0	0.0	0.0	0.0	0.0	0.0	0.0	0.0	0.0	0.0	0.0	0.0	0.0	0.0	0.0	0.0	0.0	0.0	0.0	0.0	0.0	0.0	0.0	0.0	0.0
0.05113797297522451	0.07545943784468252	0.0591812592678985	0.04334877288858528	0.03643846115396791	0.031081824089038472	0.025904296972625335	0.025729352371748945	0.02567936820006998	0.026254186174378115	0.029099118612439395	0.035863643179659774	0.0468893183825122	0.06044752495043236	0.07191472700311569	0.07744214332128159	0.07541778436828338	0.06525433612689314	0.04959679434845632	0.0354262816774688	0.023246805178360187	0.013858111597993968	0.008001632816274846	0.004015395124877122	0.0018119262233626018	0.0008872190473016878	0.00036238524467252037	0.00012912577683733484	7.49762575184525e-05	2.0826738199570136e-05	2.0826738199570136e-05	4.165347639914028e-06	0.0	0.0	0.0	0.0	0.0	0.0	0.0	0.0	0.0	0.0	0.0	0.0	0.0	0.0	0.0	0.0	0.0	0.0
0.9788250882287991	0.019887417135761934	0.0011791617534926938	0.00010833288194632522	0.0	0.0	0.0	0.0	0.0	0.0	0.0	0.0	0.0	0.0	0.0	0.0	0.0	0.0	0.0	0.0	0.0	0.0	0.0	0.0	0.0	0.0	0.0	0.0	0.0	0.0	0.0	0.0	0.0	0.0	0.0	0.0	0.0	0.0	0.0	0.0	0.0	0.0	0.0	0.0	0.0	0.0	0.0	0.0	0.0	0.0
0.8696179022935856	0.05101853856788314	0.02913619934373803	0.019167346802804935	0.012050901943801323	0.008178290054466412	0.004921964788380499	0.0022819261455435816	0.0015781934473741194	0.0009119376384562853	0.0005288405483285307	0.0003539483984875993	3.747688925162816e-05	0.00012075886536635741	8.744607492046571e-05	8.328197611472925e-06	0.0	0.0	0.0	0.0	0.0	0.0	0.0	0.0	0.0	0.0	0.0	0.0	0.0	0.0	0.0	0.0	0.0	0.0	0.0	0.0	0.0	0.0	0.0	0.0	0.0	0.0	0.0	0.0	0.0	0.0	0.0	0.0	0.0	0.0
0.828275885053449	0.15246498529424019	0.018059339615567275	0.0010539822197782056	0.00014580781696536439	0.0	0.0	0.0	0.0	0.0	0.0	0.0	0.0	0.0	0.0	0.0	0.0	0.0	0.0	0.0	0.0	0.0	0.0	0.0	0.0	0.0	0.0	0.0	0.0	0.0	0.0	0.0	0.0	0.0	0.0	0.0	0.0	0.0	0.0	0.0	0.0	0.0	0.0	0.0	0.0	0.0	0.0	0.0	0.0	0.0
0.5024779896215964	0.2954138450902488	0.19753950206985016	0.004568663218304639	0.0	0.0	0.0	0.0	0.0	0.0	0.0	0.0	0.0	0.0	0.0	0.0	0.0	0.0	0.0	0.0	0.0	0.0	0.0	0.0	0.0	0.0	0.0	0.0	0.0	0.0	0.0	0.0	0.0	0.0	0.0	0.0	0.0	0.0	0.0	0.0	0.0	0.0	0.0	0.0	0.0	0.0	0.0	0.0	0.0	0.0
1.0	0.0	0.0	0.0	0.0	0.0	0.0	0.0	0.0	0.0	0.0	0.0	0.0	0.0	0.0	0.0	0.0	0.0	0.0	0.0	0.0	0.0	0.0	0.0	0.0	0.0	0.0	0.0	0.0	0.0	0.0	0.0	0.0	0.0	0.0	0.0	0.0	0.0	0.0	0.0	0.0	0.0	0.0	0.0	0.0	0.0	0.0	0.0	0.0	0.0
0.7683279937007611	0.039574384761841275	0.02755916993363302	0.024001266513629604	0.021430743785125963	0.020693332888942585	0.02013506701273596	0.01746039020285049	0.014773214903199198	0.011202812993429961	0.009053072753708927	0.006865837044690433	0.004757758437522133	0.0041328339492311345	0.0033662599102608436	0.0021705710559974003	0.001633135996067142	0.0012665136296030896	0.0006499214678226381	0.00036245620320877895	0.00022497281578475934	0.00014998187718983955	6.249244882909982e-05	4.582779580800653e-05	5.416012231855318e-05	2.916314278691325e-05	1.6664653021093283e-05	0.0	0.0	0.0	0.0	0.0	0.0	0.0	0.0	0.0	0.0	0.0	0.0	0.0	0.0	0.0	0.0	0.0	0.0	0.0	0.0	0.0	0.0	0.0
1.0	0.0	0.0	0.0	0.0	0.0	0.0	0.0	0.0	0.0	0.0	0.0	0.0	0.0	0.0	0.0	0.0	0.0	0.0	0.0	0.0	0.0	0.0	0.0	0.0	0.0	0.0	0.0	0.0	0.0	0.0	0.0	0.0	0.0	0.0	0.0	0.0	0.0	0.0	0.0	0.0	0.0	0.0	0.0	0.0	0.0	0.0	0.0	0.0	0.0
0.9832404557930633	0.01541212675704899	0.0012600848373949928	7.901522082674873e-05	8.31739166597355e-06	0.0	0.0	0.0	0.0	0.0	0.0	0.0	0.0	0.0	0.0	0.0	0.0	0.0	0.0	0.0	0.0	0.0	0.0	0.0	0.0	0.0	0.0	0.0	0.0	0.0	0.0	0.0	0.0	0.0	0.0	0.0	0.0	0.0	0.0	0.0	0.0	0.0	0.0	0.0	0.0	0.0	0.0	0.0	0.0	0.0
0.7650861979242557	0.1433579097679879	0.04396281478582699	0.02089482645928652	0.01123216612615163	0.007268851762883894	0.00495414295408467	0.0022730773554035543	0.0007077347077263814	0.00026227815639271785	0.0	0.0	0.0	0.0	0.0	0.0	0.0	0.0	0.0	0.0	0.0	0.0	0.0	0.0	0.0	0.0	0.0	0.0	0.0	0.0	0.0	0.0	0.0	0.0	0.0	0.0	0.0	0.0	0.0	0.0	0.0	0.0	0.0	0.0	0.0	0.0	0.0	0.0	0.0	0.0
0.44621480743830233	0.1847825634059858	0.15800350831871535	0.11723701151245203	0.062099741251078124	0.023404069149711878	0.005995808350798539	0.0016999929166961803	0.0005624976562597656	0.0	0.0	0.0	0.0	0.0	0.0	0.0	0.0	0.0	0.0	0.0	0.0	0.0	0.0	0.0	0.0	0.0	0.0	0.0	0.0	0.0	0.0	0.0	0.0	0.0	0.0	0.0	0.0	0.0	0.0	0.0	0.0	0.0	0.0	0.0	0.0	0.0	0.0	0.0	0.0	0.0
0.9550712077399355	0.0446829609753252	0.00024583128473929384	0.0	0.0	0.0	0.0	0.0	0.0	0.0	0.0	0.0	0.0	0.0	0.0	0.0	0.0	0.0	0.0	0.0	0.0	0.0	0.0	0.0	0.0	0.0	0.0	0.0	0.0	0.0	0.0	0.0	0.0	0.0	0.0	0.0	0.0	0.0	0.0	0.0	0.0	0.0	0.0	0.0	0.0	0.0	0.0	0.0	0.0	0.0
0.7723097577958548	0.14008981024770784	0.04033956112225284	0.021389348688078253	0.012791914576028086	0.006804564728838929	0.0032730289902809804	0.0016802938638002993	0.0006587752617380826	0.0003752517313697939	0.00026267621195885573	2.5016782091319593e-05	0.0	0.0	0.0	0.0	0.0	0.0	0.0	0.0	0.0	0.0	0.0	0.0	0.0	0.0	0.0	0.0	0.0	0.0	0.0	0.0	0.0	0.0	0.0	0.0	0.0	0.0	0.0	0.0	0.0	0.0	0.0	0.0	0.0	0.0	0.0	0.0	0.0	0.0
0.6934713342635207	0.27706949332555864	0.02808888148441242	0.0013453008184260396	2.4990108082217455e-05	0.0	0.0	0.0	0.0	0.0	0.0	0.0	0.0	0.0	0.0	0.0	0.0	0.0	0.0	0.0	0.0	0.0	0.0	0.0	0.0	0.0	0.0	0.0	0.0	0.0	0.0	0.0	0.0	0.0	0.0	0.0	0.0	0.0	0.0	0.0	0.0	0.0	0.0	0.0	0.0	0.0	0.0	0.0	0.0	0.0
0.414372299418048	0.4559747904057013	0.10177083246609443	0.01592250630656132	0.0036840308709298743	0.0023686028989368343	0.0021230008408748427	0.0009449435115266458	0.0008825023103244445	0.0016193084845104193	0.0003371824864918868	0.0	0.0	0.0	0.0	0.0	0.0	0.0	0.0	0.0	0.0	0.0	0.0	0.0	0.0	0.0	0.0	0.0	0.0	0.0	0.0	0.0	0.0	0.0	0.0	0.0	0.0	0.0	0.0	0.0	0.0	0.0	0.0	0.0	0.0	0.0	0.0	0.0	0.0	0.0
0.7683423431684332	0.06352037945507517	0.040858942243969944	0.029342747464811626	0.02011478682744047	0.01642610337483276	0.012558195754471226	0.010282465624387824	0.00913626455154362	0.005430909083330902	0.004476436189944274	0.004355564076807976	0.003742867503323983	0.0030968268986299773	0.0019464578218845213	0.0009961529323991448	0.0010920170221279328	0.0010211609558066546	0.0006752166320027676	0.0006793846359040192	0.0008919528348678535	0.00047515244474268827	0.00026258424577885403	5.835205461752312e-05	0.00015004814044505946	6.668806242002642e-05	0.0	0.0	0.0	0.0	0.0	0.0	0.0	0.0	0.0	0.0	0.0	0.0	0.0	0.0	0.0	0.0	0.0	0.0	0.0	0.0	0.0	0.0	0.0	0.0
0.4966141082985582	0.12432011461222586	0.08327294535095829	0.06887561741506118	0.06096687406815096	0.05621912924694104	0.041980059471750916	0.029656746378803403	0.019923869495323054	0.011211341279558876	0.004472875384192509	0.0015992403608286064	0.0006371973312676479	0.00018741097978460232	2.4988130637946975e-05	2.0823442198289145e-05	1.6658753758631316e-05	0.0	0.0	0.0	0.0	0.0	0.0	0.0	0.0	0.0	0.0	0.0	0.0	0.0	0.0	0.0	0.0	0.0	0.0	0.0	0.0	0.0	0.0	0.0	0.0	0.0	0.0	0.0	0.0	0.0	0.0	0.0	0.0	0.0
0.6432695229413552	0.13721939869215752	0.09163222237484547	0.06990005952306623	0.04062553331418605	0.013806853893765896	0.0029137165286813767	0.0005536061404494616	6.243678275745808e-05	1.6649808735322152e-05	0.0	0.0	0.0	0.0	0.0	0.0	0.0	0.0	0.0	0.0	0.0	0.0	0.0	0.0	0.0	0.0	0.0	0.0	0.0	0.0	0.0	0.0	0.0	0.0	0.0	0.0	0.0	0.0	0.0	0.0	0.0	0.0	0.0	0.0	0.0	0.0	0.0	0.0	0.0	0.0
0.8373322234939132	0.050125897409218606	0.02795962959109354	0.018807616273020498	0.013863281656435335	0.011486837998127147	0.009551555509312247	0.007578815940068671	0.005793361772968473	0.004382478410155031	0.00366247008635938	0.0029174903756112786	0.0018728540214337738	0.0014483404432421184	0.0013109978150036416	0.0008573509520341275	0.0006700655498907502	0.0001539902195401103	5.826656955571741e-05	6.242846738112579e-05	0.00010404744563520966	0.0	0.0	0.0	0.0	0.0	0.0	0.0	0.0	0.0	0.0	0.0	0.0	0.0	0.0	0.0	0.0	0.0	0.0	0.0	0.0	0.0	0.0	0.0	0.0	0.0	0.0	0.0	0.0	0.0
0.8076652294361474	0.12207711054177342	0.056722697827490676	0.011993584536232789	0.001362244579141411	0.0001333083380199546	4.582474119435939e-05	0.0	0.0	0.0	0.0	0.0	0.0	0.0	0.0	0.0	0.0	0.0	0.0	0.0	0.0	0.0	0.0	0.0	0.0	0.0	0.0	0.0	0.0	0.0	0.0	0.0	0.0	0.0	0.0	0.0	0.0	0.0	0.0	0.0	0.0	0.0	0.0	0.0	0.0	0.0	0.0	0.0	0.0	0.0
0.8874747432666069	0.10419313850063533	0.00779469660674485	0.0005374216260128731	0.0	0.0	0.0	0.0	0.0	0.0	0.0	0.0	0.0	0.0	0.0	0.0	0.0	0.0	0.0	0.0	0.0	0.0	0.0	0.0	0.0	0.0	0.0	0.0	0.0	0.0	0.0	0.0	0.0	0.0	0.0	0.0	0.0	0.0	0.0	0.0	0.0	0.0	0.0	0.0	0.0	0.0	0.0	0.0	0.0	0.0
0.00036663153114493193	0.0003582989963461835	0.0006874341208967474	0.0018498227253221566	0.004007949238198006	0.017531653216566745	0.08322952383729892	0.21992892347816667	0.31457818625715034	0.2475012811272253	0.0817796627823167	0.020189731817367502	0.006507709677822542	0.0011498898022272866	0.00028747245055682166	4.582894139311649e-05	0.0	0.0	0.0	0.0	0.0	0.0	0.0	0.0	0.0	0.0	0.0	0.0	0.0	0.0	0.0	0.0	0.0	0.0	0.0	0.0	0.0	0.0	0.0	0.0	0.0	0.0	0.0	0.0	0.0	0.0	0.0	0.0	0.0	0.0
0.8171681902650811	0.17806934942208816	0.004762460312830726	0.0	0.0	0.0	0.0	0.0	0.0	0.0	0.0	0.0	0.0	0.0	0.0	0.0	0.0	0.0	0.0	0.0	0.0	0.0	0.0	0.0	0.0	0.0	0.0	0.0	0.0	0.0	0.0	0.0	0.0	0.0	0.0	0.0	0.0	0.0	0.0	0.0	0.0	0.0	0.0	0.0	0.0	0.0	0.0	0.0	0.0	0.0
0.4623057788222353	0.12470572548823528	0.11437642970537132	0.09379700579590579	0.07410092626157827	0.05448818110226378	0.03540460922428197	0.02098776234702934	0.01055846531414976	0.0052833993758255315	0.001837522969037113	0.0016416871877565136	0.000416671875065105	9.583453126497414e-05	0.0	0.0	0.0	0.0	0.0	0.0	0.0	0.0	0.0	0.0	0.0	0.0	0.0	0.0	0.0	0.0	0.0	0.0	0.0	0.0	0.0	0.0	0.0	0.0	0.0	0.0	0.0	0.0	0.0	0.0	0.0	0.0	0.0	0.0	0.0	0.0
0.42343366221223094	0.07901835893593107	0.0578035885267058	0.04882394571416677	0.04295408184505225	0.039482119811831314	0.03457391449148661	0.032850422546938096	0.030061196453103536	0.03011115274135132	0.02864576828608301	0.026326963906581742	0.022292993630573247	0.021056575496440615	0.019474626368594147	0.015115940218975063	0.012668082094833687	0.009941301361308854	0.008134548936347363	0.006914782898297323	0.0041713500686898965	0.002564422796719537	0.0014320802631031181	0.0007493443237167478	0.00022064027309437576	0.00022064027309437576	0.00021647724907372716	0.00011656467257816077	0.00013321676866075518	0.0002539444652595645	0.00022896632113567295	8.326048041297199e-06	0.0	0.0	0.0	0.0	0.0	0.0	0.0	0.0	0.0	0.0	0.0	0.0	0.0	0.0	0.0	0.0	0.0	0.0
0.9947882817577364	0.00521171824226366	0.0	0.0	0.0	0.0	0.0	0.0	0.0	0.0	0.0	0.0	0.0	0.0	0.0	0.0	0.0	0.0	0.0	0.0	0.0	0.0	0.0	0.0	0.0	0.0	0.0	0.0	0.0	0.0	0.0	0.0	0.0	0.0	0.0	0.0	0.0	0.0	0.0	0.0	0.0	0.0	0.0	0.0	0.0	0.0	0.0	0.0	0.0	0.0
0.64699139684551	0.08545633398912934	0.06638684184200874	0.05543699356430691	0.047063089799593186	0.036909366767814866	0.0273433592317183	0.016205942178798893	0.008461435859815266	0.005206075561039048	0.00275100870319117	0.0014213544966487713	0.0003501283804061489	1.6672780019340425e-05	0.0	0.0	0.0	0.0	0.0	0.0	0.0	0.0	0.0	0.0	0.0	0.0	0.0	0.0	0.0	0.0	0.0	0.0	0.0	0.0	0.0	0.0	0.0	0.0	0.0	0.0	0.0	0.0	0.0	0.0	0.0	0.0	0.0	0.0	0.0	0.0
0.34785960116999026	0.19056924525628954	0.17749435421371487	0.17225273122723977	0.09940333830551412	0.01233323055641203	8.749927083940967e-05	0.0	0.0	0.0	0.0	0.0	0.0	0.0	0.0	0.0	0.0	0.0	0.0	0.0	0.0	0.0	0.0	0.0	0.0	0.0	0.0	0.0	0.0	0.0	0.0	0.0	0.0	0.0	0.0	0.0	0.0	0.0	0.0	0.0	0.0	0.0	0.0	0.0	0.0	0.0	0.0	0.0	0.0	0.0
0.6268636227495091	0.1708043528902792	0.12472128856201538	0.0636710040267563	0.012055309660887218	0.001501713867349995	0.00035774900995041433	2.4959233252354486e-05	0.0	0.0	0.0	0.0	0.0	0.0	0.0	0.0	0.0	0.0	0.0	0.0	0.0	0.0	0.0	0.0	0.0	0.0	0.0	0.0	0.0	0.0	0.0	0.0	0.0	0.0	0.0	0.0	0.0	0.0	0.0	0.0	0.0	0.0	0.0	0.0	0.0	0.0	0.0	0.0	0.0	0.0
0.35214759200543305	0.13126372321499252	0.09032010766083504	0.07531675367584256	0.06852962131217892	0.06104669330411269	0.05480536470941157	0.04255602821513835	0.035477244982563445	0.025073641844400096	0.021065525617362392	0.015307504176857088	0.011182727602254878	0.006641306929208001	0.004095611487711082	0.002558194764450259	0.0010707753330027956	0.0007416264952315083	0.0003124830738335007	0.0002083220492223338	4.9997291813360106e-05	7.082949673559349e-05	7.916237870448684e-05	7.916237870448684e-05	0.0	0.0	0.0	0.0	0.0	0.0	0.0	0.0	0.0	0.0	0.0	0.0	0.0	0.0	0.0	0.0	0.0	0.0	0.0	0.0	0.0	0.0	0.0	0.0	0.0	0.0
0.5176363318428218	0.16053391954568544	0.1175130940188021	0.10620519097699282	0.0629137418500662	0.025105543204016888	0.008018785441283005	0.0018069329602891093	0.00022066232003530598	4.5797840007327655e-05	0.0	0.0	0.0	0.0	0.0	0.0	0.0	0.0	0.0	0.0	0.0	0.0	0.0	0.0	0.0	0.0	0.0	0.0	0.0	0.0	0.0	0.0	0.0	0.0	0.0	0.0	0.0	0.0	0.0	0.0	0.0	0.0	0.0	0.0	0.0	0.0	0.0	0.0	0.0	0.0
1.0	0.0	0.0	0.0	0.0	0.0	0.0	0.0	0.0	0.0	0.0	0.0	0.0	0.0	0.0	0.0	0.0	0.0	0.0	0.0	0.0	0.0	0.0	0.0	0.0	0.0	0.0	0.0	0.0	0.0	0.0	0.0	0.0	0.0	0.0	0.0	0.0	0.0	0.0	0.0	0.0	0.0	0.0	0.0	0.0	0.0	0.0	0.0	0.0	0.0
0.8125703142578564	0.05935981732876655	0.04822203888430544	0.03650507929364901	0.022838070951773794	0.011283615423718927	0.005816812086968841	0.002254223022242223	0.0007458519796328241	0.00020833854179687825	0.00013750343758593965	2.9167395851562955e-05	2.9167395851562955e-05	0.0	0.0	0.0	0.0	0.0	0.0	0.0	0.0	0.0	0.0	0.0	0.0	0.0	0.0	0.0	0.0	0.0	0.0	0.0	0.0	0.0	0.0	0.0	0.0	0.0	0.0	0.0	0.0	0.0	0.0	0.0	0.0	0.0	0.0	0.0	0.0	0.0
0.45621424163066504	0.04856049106770529	0.042759920601824826	0.04518690263715368	0.04980734266317493	0.0560833013627796	0.06383129555803907	0.06712148254407767	0.05996980867708629	0.047830728428216375	0.03061667028072926	0.017147336991876698	0.007952327734316358	0.0037697452919884574	0.0020516755350202666	0.000804823939550633	0.0002919050557955664	0.0	0.0	0.0	0.0	0.0	0.0	0.0	0.0	0.0	0.0	0.0	0.0	0.0	0.0	0.0	0.0	0.0	0.0	0.0	0.0	0.0	0.0	0.0	0.0	0.0	0.0	0.0	0.0	0.0	0.0	0.0	0.0	0.0
1.0	0.0	0.0	0.0	0.0	0.0	0.0	0.0	0.0	0.0	0.0	0.0	0.0	0.0	0.0	0.0	0.0	0.0	0.0	0.0	0.0	0.0	0.0	0.0	0.0	0.0	0.0	0.0	0.0	0.0	0.0	0.0	0.0	0.0	0.0	0.0	0.0	0.0	0.0	0.0	0.0	0.0	0.0	0.0	0.0	0.0	0.0	0.0	0.0	0.0
0.1972267461960438	0.3572990557274897	0.28316095951749215	0.13508470128582675	0.02616638689764619	0.0010621503755013975	0.0	0.0	0.0	0.0	0.0	0.0	0.0	0.0	0.0	0.0	0.0	0.0	0.0	0.0	0.0	0.0	0.0	0.0	0.0	0.0	0.0	0.0	0.0	0.0	0.0	0.0	0.0	0.0	0.0	0.0	0.0	0.0	0.0	0.0	0.0	0.0	0.0	0.0	0.0	0.0	0.0	0.0	0.0	0.0
0.463088953975244	0.2813480374797415	0.1821617095028393	0.06546455964636723	0.007265970344508651	0.0006707690512992505	0.0	0.0	0.0	0.0	0.0	0.0	0.0	0.0	0.0	0.0	0.0	0.0	0.0	0.0	0.0	0.0	0.0	0.0	0.0	0.0	0.0	0.0	0.0	0.0	0.0	0.0	0.0	0.0	0.0	0.0	0.0	0.0	0.0	0.0	0.0	0.0	0.0	0.0	0.0	0.0	0.0	0.0	0.0	0.0
0.9991250473932662	0.0008749526067338019	0.0	0.0	0.0	0.0	0.0	0.0	0.0	0.0	0.0	0.0	0.0	0.0	0.0	0.0	0.0	0.0	0.0	0.0	0.0	0.0	0.0	0.0	0.0	0.0	0.0	0.0	0.0	0.0	0.0	0.0	0.0	0.0	0.0	0.0	0.0	0.0	0.0	0.0	0.0	0.0	0.0	0.0	0.0	0.0	0.0	0.0	0.0	0.0
1.0	0.0	0.0	0.0	0.0	0.0	0.0	0.0	0.0	0.0	0.0	0.0	0.0	0.0	0.0	0.0	0.0	0.0	0.0	0.0	0.0	0.0	0.0	0.0	0.0	0.0	0.0	0.0	0.0	0.0	0.0	0.0	0.0	0.0	0.0	0.0	0.0	0.0	0.0	0.0	0.0	0.0	0.0	0.0	0.0	0.0	0.0	0.0	0.0	0.0
0.8544392825688609	0.12726597294398043	0.01753924625485752	0.0007304540920038234	2.5044140297273947e-05	0.0	0.0	0.0	0.0	0.0	0.0	0.0	0.0	0.0	0.0	0.0	0.0	0.0	0.0	0.0	0.0	0.0	0.0	0.0	0.0	0.0	0.0	0.0	0.0	0.0	0.0	0.0	0.0	0.0	0.0	0.0	0.0	0.0	0.0	0.0	0.0	0.0	0.0	0.0	0.0	0.0	0.0	0.0	0.0	0.0
0.5483787635103041	0.07101190823409805	0.04504129132257231	0.033874717710685745	0.028745593786718444	0.02494145882117649	0.023374805209956585	0.02193315055707869	0.021358155348705426	0.020958158682010983	0.02090815909867418	0.022058149515420705	0.020574828543095475	0.01855817868184432	0.018612344897125856	0.015479037674686044	0.01233323055641203	0.009899917500687494	0.007891600903325805	0.005637453021224823	0.0036458029516420695	0.0022124815626536447	0.0011999900000833326	0.0005999950000416663	0.0003291639236339697	0.0001333322222314814	9.166590278414346e-05	5.8332847226273116e-05	7.916600694994208e-05	3.7499687502604144e-05	1.2499895834201382e-05	1.6666527778935175e-05	1.2499895834201382e-05	0.0	0.0	0.0	0.0	0.0	0.0	0.0	0.0	0.0	0.0	0.0	0.0	0.0	0.0	0.0	0.0	0.0
0.6359412825993658	0.2530906636332954	0.07625928657441551	0.02290445297232882	0.006120909844706392	0.002083359375325525	0.0014500181252265654	0.0007916765626236994	0.0006625082813535169	0.0005750071875898449	0.00012083484376888045	0.0	0.0	0.0	0.0	0.0	0.0	0.0	0.0	0.0	0.0	0.0	0.0	0.0	0.0	0.0	0.0	0.0	0.0	0.0	0.0	0.0	0.0	0.0	0.0	0.0	0.0	0.0	0.0	0.0	0.0	0.0	0.0	0.0	0.0	0.0	0.0	0.0	0.0	0.0
0.9674692420183402	0.029310179610780814	0.002153996141972094	0.0010665822289068782	0.0	0.0	0.0	0.0	0.0	0.0	0.0	0.0	0.0	0.0	0.0	0.0	0.0	0.0	0.0	0.0	0.0	0.0	0.0	0.0	0.0	0.0	0.0	0.0	0.0	0.0	0.0	0.0	0.0	0.0	0.0	0.0	0.0	0.0	0.0	0.0	0.0	0.0	0.0	0.0	0.0	0.0	0.0	0.0	0.0	0.0
0.875283031433138	0.11245504794885455	0.010630327650506127	0.001544186201385189	8.740676611614278e-05	0.0	0.0	0.0	0.0	0.0	0.0	0.0	0.0	0.0	0.0	0.0	0.0	0.0	0.0	0.0	0.0	0.0	0.0	0.0	0.0	0.0	0.0	0.0	0.0	0.0	0.0	0.0	0.0	0.0	0.0	0.0	0.0	0.0	0.0	0.0	0.0	0.0	0.0	0.0	0.0	0.0	0.0	0.0	0.0	0.0
0.9574391899206409	0.04003763937811753	0.0025231707012416	0.0	0.0	0.0	0.0	0.0	0.0	0.0	0.0	0.0	0.0	0.0	0.0	0.0	0.0	0.0	0.0	0.0	0.0	0.0	0.0	0.0	0.0	0.0	0.0	0.0	0.0	0.0	0.0	0.0	0.0	0.0	0.0	0.0	0.0	0.0	0.0	0.0	0.0	0.0	0.0	0.0	0.0	0.0	0.0	0.0	0.0	0.0
0.2028991545868559	0.1009495793767526	0.09382044241482328	0.09204961645993141	0.0938246090641289	0.09697459593918359	0.10019124920312832	0.10205374144274398	0.08282465489727125	0.029991541701909576	0.004245815642434823	0.00017499927083637151	0.0	0.0	0.0	0.0	0.0	0.0	0.0	0.0	0.0	0.0	0.0	0.0	0.0	0.0	0.0	0.0	0.0	0.0	0.0	0.0	0.0	0.0	0.0	0.0	0.0	0.0	0.0	0.0	0.0	0.0	0.0	0.0	0.0	0.0	0.0	0.0	0.0	0.0
1.0	0.0	0.0	0.0	0.0	0.0	0.0	0.0	0.0	0.0	0.0	0.0	0.0	0.0	0.0	0.0	0.0	0.0	0.0	0.0	0.0	0.0	0.0	0.0	0.0	0.0	0.0	0.0	0.0	0.0	0.0	0.0	0.0	0.0	0.0	0.0	0.0	0.0	0.0	0.0	0.0	0.0	0.0	0.0	0.0	0.0	0.0	0.0	0.0	0.0
0.9746615570458617	0.01342525096846753	0.005677510726038239	0.0028949889615528805	0.0016786770525263465	0.0008372558003915525	0.00041654517432415547	0.00017911442495938685	0.00010413629358103887	6.664722789186487e-05	2.9158162202690882e-05	2.9158162202690882e-05	0.0	0.0	0.0	0.0	0.0	0.0	0.0	0.0	0.0	0.0	0.0	0.0	0.0	0.0	0.0	0.0	0.0	0.0	0.0	0.0	0.0	0.0	0.0	0.0	0.0	0.0	0.0	0.0	0.0	0.0	0.0	0.0	0.0	0.0	0.0	0.0	0.0	0.0
0.1683400030815486	0.18819100604233382	0.11719878903468407	0.08653321617896302	0.06961384864599253	0.06069817897134576	0.05613831988973053	0.05210315692161623	0.0509954651264476	0.046506398377606305	0.040189223741249856	0.02947459596317133	0.01752734874385252	0.009473679827100137	0.00410179104601918	0.0017864653388245974	0.0005996527011439208	0.0003164833700481804	0.00021237699832180528	0.0	0.0	0.0	0.0	0.0	0.0	0.0	0.0	0.0	0.0	0.0	0.0	0.0	0.0	0.0	0.0	0.0	0.0	0.0	0.0	0.0	0.0	0.0	0.0	0.0	0.0	0.0	0.0	0.0	0.0	0.0
1.0	0.0	0.0	0.0	0.0	0.0	0.0	0.0	0.0	0.0	0.0	0.0	0.0	0.0	0.0	0.0	0.0	0.0	0.0	0.0	0.0	0.0	0.0	0.0	0.0	0.0	0.0	0.0	0.0	0.0	0.0	0.0	0.0	0.0	0.0	0.0	0.0	0.0	0.0	0.0	0.0	0.0	0.0	0.0	0.0	0.0	0.0	0.0	0.0	0.0
1.0	0.0	0.0	0.0	0.0	0.0	0.0	0.0	0.0	0.0	0.0	0.0	0.0	0.0	0.0	0.0	0.0	0.0	0.0	0.0	0.0	0.0	0.0	0.0	0.0	0.0	0.0	0.0	0.0	0.0	0.0	0.0	0.0	0.0	0.0	0.0	0.0	0.0	0.0	0.0	0.0	0.0	0.0	0.0	0.0	0.0	0.0	0.0	0.0	0.0
0.4209131038277332	0.0971293042720721	0.061703076608852596	0.04617205833927313	0.03863163642578166	0.033408779235287005	0.031037026847903562	0.02963231585572743	0.028715293843030842	0.028298465655441484	0.028194258608544145	0.027481482407766343	0.026005910623700015	0.024792940597814988	0.021087338010145597	0.017023263181149363	0.013667796271055034	0.009857986636488306	0.007294493282813757	0.004289162050294489	0.0023717523873834443	0.0012796625358993277	0.000608569153880462	0.00034596739569916677	5.835594626251005e-05	0.0	0.0	0.0	0.0	0.0	0.0	0.0	0.0	0.0	0.0	0.0	0.0	0.0	0.0	0.0	0.0	0.0	0.0	0.0	0.0	0.0	0.0	0.0	0.0	0.0
0.0783902012248469	0.13610382035578886	0.10054993125859267	0.07471149439653377	0.05660125817606133	0.047244094488188976	0.04136982877140358	0.037911927675707204	0.03485814273215848	0.034099904178644336	0.03465816772903387	0.03444569428821397	0.03450818647669041	0.034699829188018165	0.037749447985668455	0.03612881723117944	0.0346623338749323	0.028346456692913385	0.024859392575928008	0.019214264883556223	0.014877307003291255	0.010190392867558223	0.0066699995833854105	0.0037953589134691497	0.00189559638378536	0.0009082198058576012	0.0003832854226555014	0.00014164896054659834	2.4996875390576178e-05	0.0	0.0	0.0	0.0	0.0	0.0	0.0	0.0	0.0	0.0	0.0	0.0	0.0	0.0	0.0	0.0	0.0	0.0	0.0	0.0	0.0
0.5185811725784476	0.158432673197195	0.13756609347461052	0.08855796434181525	0.050183124236982346	0.026162390990037542	0.011941616909929542	0.005058312257032262	0.002304157066012225	0.0006916637847342303	8.749963541818576e-05	9.583293402944155e-05	7.083303819567418e-05	7.916633680692997e-05	7.499968750130208e-05	0.00011249953125195312	0.0	0.0	0.0	0.0	0.0	0.0	0.0	0.0	0.0	0.0	0.0	0.0	0.0	0.0	0.0	0.0	0.0	0.0	0.0	0.0	0.0	0.0	0.0	0.0	0.0	0.0	0.0	0.0	0.0	0.0	0.0	0.0	0.0	0.0
0.35142449667228237	0.09933529048723123	0.06778452402795616	0.054694667311637836	0.048251905723007124	0.041308735467298296	0.03845640606495305	0.03442811629497423	0.03142149422027989	0.027610048206034927	0.02518723624293173	0.023686010241697385	0.022526730162966423	0.020587646578038733	0.02032493202782272	0.018264916348351153	0.01666777868592684	0.014849627195543027	0.012660339277076278	0.009916431752597954	0.007902286867608547	0.005162549415355874	0.0031775950359460227	0.001943253657153342	0.0009966472619305766	0.0008673750229353973	0.00043368751146769863	0.00012510216676952845	4.170072225650949e-06	0.0	0.0	0.0	0.0	0.0	0.0	0.0	0.0	0.0	0.0	0.0	0.0	0.0	0.0	0.0	0.0	0.0	0.0	0.0	0.0	0.0
0.5124637463746374	0.12002033536687003	0.07899123245657899	0.06323965729906324	0.05139263926392639	0.040116511651165115	0.031182284895156183	0.0232023202320232	0.017547588092142546	0.013772210554388773	0.010496883021635497	0.007463246324632463	0.006158949228256159	0.005342200886755342	0.004283761709504284	0.0033753375337533752	0.0027044371103777044	0.0023293996066273293	0.0014293095976264294	0.0014793145981264794	0.000920925425875921	0.0004625462546254626	0.0003667033370003667	0.000525052505250525	0.0003542020868753542	0.00020835416875020836	0.0001416808347501417	2.916958362502917e-05	0.0	0.0	0.0	0.0	0.0	0.0	0.0	0.0	0.0	0.0	0.0	0.0	0.0	0.0	0.0	0.0	0.0	0.0	0.0	0.0	0.0	0.0
0.9498191192980997	0.04711214603517818	0.002731922325252609	0.00029107239386253066	4.5739947606969106e-05	0.0	0.0	0.0	0.0	0.0	0.0	0.0	0.0	0.0	0.0	0.0	0.0	0.0	0.0	0.0	0.0	0.0	0.0	0.0	0.0	0.0	0.0	0.0	0.0	0.0	0.0	0.0	0.0	0.0	0.0	0.0	0.0	0.0	0.0	0.0	0.0	0.0	0.0	0.0	0.0	0.0	0.0	0.0	0.0	0.0
0.9960866922558138	0.003896655370806724	1.6652373379515917e-05	0.0	0.0	0.0	0.0	0.0	0.0	0.0	0.0	0.0	0.0	0.0	0.0	0.0	0.0	0.0	0.0	0.0	0.0	0.0	0.0	0.0	0.0	0.0	0.0	0.0	0.0	0.0	0.0	0.0	0.0	0.0	0.0	0.0	0.0	0.0	0.0	0.0	0.0	0.0	0.0	0.0	0.0	0.0	0.0	0.0	0.0	0.0
0.3738205974528239	0.13330166033206642	0.11211408948456358	0.10022837900913516	0.08048276321931053	0.0628167300126692	0.05067263452690538	0.03526955391078215	0.021562645862505836	0.014894645595785823	0.008018270320730813	0.0035382076415283055	0.0024088150963526038	0.0004125825165033007	0.00022087750883510035	0.00016670000666800026	7.084750283390011e-05	0.0	0.0	0.0	0.0	0.0	0.0	0.0	0.0	0.0	0.0	0.0	0.0	0.0	0.0	0.0	0.0	0.0	0.0	0.0	0.0	0.0	0.0	0.0	0.0	0.0	0.0	0.0	0.0	0.0	0.0	0.0	0.0	0.0
0.9839473519795072	0.015461190828248329	0.0005914571922444134	0.0	0.0	0.0	0.0	0.0	0.0	0.0	0.0	0.0	0.0	0.0	0.0	0.0	0.0	0.0	0.0	0.0	0.0	0.0	0.0	0.0	0.0	0.0	0.0	0.0	0.0	0.0	0.0	0.0	0.0	0.0	0.0	0.0	0.0	0.0	0.0	0.0	0.0	0.0	0.0	0.0	0.0	0.0	0.0	0.0	0.0	0.0
0.9158994909563523	0.04538486532421331	0.017962325771271943	0.00930608436294562	0.005144590057402794	0.003090919694407185	0.0012580293095835174	0.0005457014554815919	0.00047071957610244193	0.0003790750568612585	0.00027493355772355017	0.00014163243882728342	1.2496979896525006e-05	2.4993959793050012e-05	7.498187937915004e-05	2.915961975855835e-05	0.0	0.0	0.0	0.0	0.0	0.0	0.0	0.0	0.0	0.0	0.0	0.0	0.0	0.0	0.0	0.0	0.0	0.0	0.0	0.0	0.0	0.0	0.0	0.0	0.0	0.0	0.0	0.0	0.0	0.0	0.0	0.0	0.0	0.0
0.2608362389658864	0.11901637568683321	0.12140753423230896	0.12667724775151948	0.13212608987256874	0.12066185935488709	0.07710444863799776	0.0290563255308247	0.009897896696951897	0.0027744104377819714	0.0002999362635439969	0.00014163656889577632	0.0	0.0	0.0	0.0	0.0	0.0	0.0	0.0	0.0	0.0	0.0	0.0	0.0	0.0	0.0	0.0	0.0	0.0	0.0	0.0	0.0	0.0	0.0	0.0	0.0	0.0	0.0	0.0	0.0	0.0	0.0	0.0	0.0	0.0	0.0	0.0	0.0	0.0
0.08913974146807119	0.319755057463119	0.2138078226542667	0.15818302326453879	0.11429262212736511	0.06397435523337489	0.02684947038888171	0.010792311572242625	0.0025136206558757446	0.00040851546314398505	8.753902781656823e-05	0.00010004460321893511	9.587607808481281e-05	0.0	0.0	0.0	0.0	0.0	0.0	0.0	0.0	0.0	0.0	0.0	0.0	0.0	0.0	0.0	0.0	0.0	0.0	0.0	0.0	0.0	0.0	0.0	0.0	0.0	0.0	0.0	0.0	0.0	0.0	0.0	0.0	0.0	0.0	0.0	0.0	0.0
0.19047837262490472	0.25380452668896825	0.2826118653741205	0.19097411713734622	0.06372191648996221	0.01580550151431202	0.0024079019175731013	0.00019579825281303766	0.0	0.0	0.0	0.0	0.0	0.0	0.0	0.0	0.0	0.0	0.0	0.0	0.0	0.0	0.0	0.0	0.0	0.0	0.0	0.0	0.0	0.0	0.0	0.0	0.0	0.0	0.0	0.0	0.0	0.0	0.0	0.0	0.0	0.0	0.0	0.0	0.0	0.0	0.0	0.0	0.0	0.0
0.9875934759514238	0.012352365280063324	5.41587685129252e-05	0.0	0.0	0.0	0.0	0.0	0.0	0.0	0.0	0.0	0.0	0.0	0.0	0.0	0.0	0.0	0.0	0.0	0.0	0.0	0.0	0.0	0.0	0.0	0.0	0.0	0.0	0.0	0.0	0.0	0.0	0.0	0.0	0.0	0.0	0.0	0.0	0.0	0.0	0.0	0.0	0.0	0.0	0.0	0.0	0.0	0.0	0.0
0.42982419614080963	0.28851486962532374	0.15135288190078033	0.07327381596808714	0.03742182099819283	0.01154259350250256	0.00604612040607277	0.0009160788494049652	0.0011076226088260032	0.0	0.0	0.0	0.0	0.0	0.0	0.0	0.0	0.0	0.0	0.0	0.0	0.0	0.0	0.0	0.0	0.0	0.0	0.0	0.0	0.0	0.0	0.0	0.0	0.0	0.0	0.0	0.0	0.0	0.0	0.0	0.0	0.0	0.0	0.0	0.0	0.0	0.0	0.0	0.0	0.0
0.7901516950600156	0.15893609309185447	0.04235879360555951	0.0073201928164618926	0.0010749059457297486	0.0001583194803788002	0.0	0.0	0.0	0.0	0.0	0.0	0.0	0.0	0.0	0.0	0.0	0.0	0.0	0.0	0.0	0.0	0.0	0.0	0.0	0.0	0.0	0.0	0.0	0.0	0.0	0.0	0.0	0.0	0.0	0.0	0.0	0.0	0.0	0.0	0.0	0.0	0.0	0.0	0.0	0.0	0.0	0.0	0.0	0.0
0.7571528582263078	0.0993857667914024	0.05571853617475227	0.033807829181494664	0.02000216690141432	0.013684815855050964	0.008650937184861693	0.0040837757423720904	0.002921149791227383	0.0019752139815146642	0.0011334561244134781	0.0006500704242959654	0.0003083667397301374	0.0001791860784918366	0.00013334777934276214	4.583829914907448e-05	1.6668472417845268e-05	1.6668472417845268e-05	2.50027086267679e-05	2.9169826731229216e-05	3.750406294015185e-05	4.167118104461317e-05	0.0	0.0	0.0	0.0	0.0	0.0	0.0	0.0	0.0	0.0	0.0	0.0	0.0	0.0	0.0	0.0	0.0	0.0	0.0	0.0	0.0	0.0	0.0	0.0	0.0	0.0	0.0	0.0
0.3014417048858008	0.12546289932226123	0.08683970457754839	0.06789467764711764	0.05794728883668037	0.051507312663759096	0.048487272091076096	0.04575049049624474	0.04339277606295014	0.03882314225849048	0.03325793645834635	0.027126212702498927	0.023177249305390668	0.016633133802376875	0.013021581834768373	0.007822946476549906	0.00503617800327414	0.0029200668157941872	0.0018786735148690135	0.0009414195440363572	0.0003749015883330626	8.33114640740139e-05	3.332458562960556e-05	4.165573203700695e-05	9.16426104814153e-05	1.2496719611102086e-05	0.0	0.0	0.0	0.0	0.0	0.0	0.0	0.0	0.0	0.0	0.0	0.0	0.0	0.0	0.0	0.0	0.0	0.0	0.0	0.0	0.0	0.0	0.0	0.0
0.0011830720715841918	0.3016250577997359	0.27109430000874807	0.1707289640204455	0.10592660787409447	0.06546887562329985	0.037429234377408326	0.020957871803310102	0.009181305794970278	0.005657084060603283	0.0038533157261104838	0.0024119673572086165	0.0018537572952639625	0.0011914035650460524	0.0001499668823134891	0.00013746964212069834	0.00014163538885162859	0.00014580113558255886	0.00018745860289186137	0.00014580113558255886	0.00017912710943000088	0.0003374254852053505	1.2497240192790759e-05	0.0	0.0	0.0	0.0	0.0	0.0	0.0	0.0	0.0	0.0	0.0	0.0	0.0	0.0	0.0	0.0	0.0	0.0	0.0	0.0	0.0	0.0	0.0	0.0	0.0	0.0	0.0
0.7491241152626821	0.17009452473098569	0.06435513637140013	0.01274355011393792	0.003236920051824048	0.000445753469170107	0.0	0.0	0.0	0.0	0.0	0.0	0.0	0.0	0.0	0.0	0.0	0.0	0.0	0.0	0.0	0.0	0.0	0.0	0.0	0.0	0.0	0.0	0.0	0.0	0.0	0.0	0.0	0.0	0.0	0.0	0.0	0.0	0.0	0.0	0.0	0.0	0.0	0.0	0.0	0.0	0.0	0.0	0.0	0.0
0.6500339485731186	0.2810441997925596	0.06337761226980576	0.005269318404292099	0.00027492096022393563	0.0	0.0	0.0	0.0	0.0	0.0	0.0	0.0	0.0	0.0	0.0	0.0	0.0	0.0	0.0	0.0	0.0	0.0	0.0	0.0	0.0	0.0	0.0	0.0	0.0	0.0	0.0	0.0	0.0	0.0	0.0	0.0	0.0	0.0	0.0	0.0	0.0	0.0	0.0	0.0	0.0	0.0	0.0	0.0	0.0
0.5651040039326942	0.12320081320118814	0.08239911014460151	0.06966367965205654	0.058561317119301445	0.046429955132291	0.027524693903907282	0.01492674107124259	0.006219822612158857	0.002824541012085536	0.0014081045163494266	0.0007707080932681773	0.0006124004849212003	0.00017913755681368444	0.00017497156712034293	0.0	0.0	0.0	0.0	0.0	0.0	0.0	0.0	0.0	0.0	0.0	0.0	0.0	0.0	0.0	0.0	0.0	0.0	0.0	0.0	0.0	0.0	0.0	0.0	0.0	0.0	0.0	0.0	0.0	0.0	0.0	0.0	0.0	0.0	0.0
0.0013772328022734744	0.00047433395607001836	0.02068345697915843	0.31754161864382097	0.43796419194714087	0.13587587429318	0.056940878849282464	0.016085746264620095	0.008562976154316646	0.002450725439695095	0.0004035999450771209	0.0006782143406966052	0.00064076692311213	0.000320383461556065	0.0	0.0	0.0	0.0	0.0	0.0	0.0	0.0	0.0	0.0	0.0	0.0	0.0	0.0	0.0	0.0	0.0	0.0	0.0	0.0	0.0	0.0	0.0	0.0	0.0	0.0	0.0	0.0	0.0	0.0	0.0	0.0	0.0	0.0	0.0	0.0
0.9002331584644849	0.08063119327171288	0.01236156216171205	0.0018153051877758347	0.0016737446914813889	0.001844449995836456	0.0007577650095761513	0.0006828212174202681	0.0	0.0	0.0	0.0	0.0	0.0	0.0	0.0	0.0	0.0	0.0	0.0	0.0	0.0	0.0	0.0	0.0	0.0	0.0	0.0	0.0	0.0	0.0	0.0	0.0	0.0	0.0	0.0	0.0	0.0	0.0	0.0	0.0	0.0	0.0	0.0	0.0	0.0	0.0	0.0	0.0	0.0
0.7006429139878584	0.08559131003620818	0.07036637347344386	0.04811229953208528	0.03176236765680143	0.021091578785088397	0.01327077803842484	0.006824971562618489	0.005670809704959563	0.0027499885417144095	0.0024624897396260848	0.002416656597264178	0.0011958283507152053	0.0018124924479481336	0.0005958308507047887	0.0008333298611255787	0.0005999975000104167	0.0004249982291740451	0.0007749967708467881	5.8333090278790505e-05	9.999958333506943e-05	0.00022499906250390624	0.00016249932291948784	0.0009874958854338106	0.0007874967187636718	0.00045416477431344036	2.4999895833767358e-05	0.0	0.0	0.0	0.0	0.0	0.0	0.0	0.0	0.0	0.0	0.0	0.0	0.0	0.0	0.0	0.0	0.0	0.0	0.0	0.0	0.0	0.0	0.0
0.18621548768243043	0.07028909729484258	0.06380638522141628	0.06952250409335772	0.07607604271257337	0.08150052286655862	0.0914454031488649	0.09231615303533411	0.08415026893256063	0.07458868525099678	0.0468788407777588	0.029380517700387045	0.016635905725701287	0.009986542956300021	0.004328751827949821	0.0015706828095640834	0.0008374197472742196	0.00041662673993742266	5.4161476191864944e-05	0.0	0.0	0.0	0.0	0.0	0.0	0.0	0.0	0.0	0.0	0.0	0.0	0.0	0.0	0.0	0.0	0.0	0.0	0.0	0.0	0.0	0.0	0.0	0.0	0.0	0.0	0.0	0.0	0.0	0.0	0.0
0.32853583125682334	0.1185819172785079	0.10930220929554224	0.10835632078537914	0.1033685298309068	0.09055528239147284	0.06732476061103565	0.039360629370046585	0.019455301559257624	0.009346378538748094	0.0036418791096147277	0.0010833965314643354	0.0005708666338869767	0.00051669680731376	0.0	0.0	0.0	0.0	0.0	0.0	0.0	0.0	0.0	0.0	0.0	0.0	0.0	0.0	0.0	0.0	0.0	0.0	0.0	0.0	0.0	0.0	0.0	0.0	0.0	0.0	0.0	0.0	0.0	0.0	0.0	0.0	0.0	0.0	0.0	0.0
8.735004908240853e-05	3.327620917425087e-05	3.743573532103223e-05	0.001996572550455052	0.04069680382010881	0.0933605643645076	0.10725338169475733	0.10693309818145517	0.09914646523468046	0.09857661015257142	0.08932998352827645	0.07752524832371097	0.07255877410445402	0.05936475716686355	0.043862203217809426	0.03558474618571452	0.02589720978986074	0.018842653444919553	0.012357952182087416	0.007570337587142073	0.004916559905495566	0.0018884248706387368	0.0012229006871537194	0.0005157812422008885	0.0003494001963296341	9.150957522918989e-05	0.0	0.0	0.0	0.0	0.0	0.0	0.0	0.0	0.0	0.0	0.0	0.0	0.0	0.0	0.0	0.0	0.0	0.0	0.0	0.0	0.0	0.0	0.0	0.0
0.755176192638952	0.1476251390665561	0.08638585292071019	0.009987791310579893	0.0007791893930239632	4.5834670177880186e-05	0.0	0.0	0.0	0.0	0.0	0.0	0.0	0.0	0.0	0.0	0.0	0.0	0.0	0.0	0.0	0.0	0.0	0.0	0.0	0.0	0.0	0.0	0.0	0.0	0.0	0.0	0.0	0.0	0.0	0.0	0.0	0.0	0.0	0.0	0.0	0.0	0.0	0.0	0.0	0.0	0.0	0.0	0.0	0.0
0.33060144580321243	0.2941938709610216	0.2669569383971167	0.10529363971583926	0.0029541051228099413	0.0	0.0	0.0	0.0	0.0	0.0	0.0	0.0	0.0	0.0	0.0	0.0	0.0	0.0	0.0	0.0	0.0	0.0	0.0	0.0	0.0	0.0	0.0	0.0	0.0	0.0	0.0	0.0	0.0	0.0	0.0	0.0	0.0	0.0	0.0	0.0	0.0	0.0	0.0	0.0	0.0	0.0	0.0	0.0	0.0
0.8716660208091137	0.08110304136405115	0.03378460025584293	0.010100378764203657	0.0028084386497827	0.00032084536503452214	0.00012083786475326157	9.583692721810401e-05	0.0	0.0	0.0	0.0	0.0	0.0	0.0	0.0	0.0	0.0	0.0	0.0	0.0	0.0	0.0	0.0	0.0	0.0	0.0	0.0	0.0	0.0	0.0	0.0	0.0	0.0	0.0	0.0	0.0	0.0	0.0	0.0	0.0	0.0	0.0	0.0	0.0	0.0	0.0	0.0	0.0	0.0
0.09845170537403232	0.06554002816596252	0.050361240968975776	0.04486971159054357	0.0433739156521087	0.04207394815129622	0.04290726065181704	0.04484887877803055	0.04542386440338991	0.04904877378065548	0.04945293034340808	0.048552952842845595	0.05034874128146796	0.053369499095855935	0.05327366815829604	0.04942793096839246	0.048969609093106006	0.03871153221169471	0.028628450955392782	0.02220777813887986	0.014595468446622168	0.007153987816971242	0.00336241593960151	0.002504104064065065	0.0014916293759322683	0.0007874803129921752	0.0002583268751614543	4.166562502604102e-06	0.0	0.0	0.0	0.0	0.0	0.0	0.0	0.0	0.0	0.0	0.0	0.0	0.0	0.0	0.0	0.0	0.0	0.0	0.0	0.0	0.0	0.0
0.2955562779764435	0.1284686622154426	0.11740311919111089	0.11824084956696425	0.11411471487992532	0.10247818149991247	0.06986087840822892	0.03141280518809339	0.014554002350646428	0.0061641951536672585	0.00123367259329649	0.0002917468970633591	0.00015837688697725207	6.251719222786267e-05	0.0	0.0	0.0	0.0	0.0	0.0	0.0	0.0	0.0	0.0	0.0	0.0	0.0	0.0	0.0	0.0	0.0	0.0	0.0	0.0	0.0	0.0	0.0	0.0	0.0	0.0	0.0	0.0	0.0	0.0	0.0	0.0	0.0	0.0	0.0	0.0
1.0	0.0	0.0	0.0	0.0	0.0	0.0	0.0	0.0	0.0	0.0	0.0	0.0	0.0	0.0	0.0	0.0	0.0	0.0	0.0	0.0	0.0	0.0	0.0	0.0	0.0	0.0	0.0	0.0	0.0	0.0	0.0	0.0	0.0	0.0	0.0	0.0	0.0	0.0	0.0	0.0	0.0	0.0	0.0	0.0	0.0	0.0	0.0	0.0	0.0
0.9310403733177784	0.06616390983709013	0.0027415524353151953	5.4164409816257656e-05	0.0	0.0	0.0	0.0	0.0	0.0	0.0	0.0	0.0	0.0	0.0	0.0	0.0	0.0	0.0	0.0	0.0	0.0	0.0	0.0	0.0	0.0	0.0	0.0	0.0	0.0	0.0	0.0	0.0	0.0	0.0	0.0	0.0	0.0	0.0	0.0	0.0	0.0	0.0	0.0	0.0	0.0	0.0	0.0	0.0	0.0
0.12422059951318729	0.14763178953686107	0.1010761561801874	0.08428778633590077	0.07986145843753126	0.07518922343369677	0.07568103764462672	0.0767480244073222	0.07076289553532726	0.060293087926377914	0.04500100030009003	0.028225134206928744	0.015392117635290588	0.009377813344003201	0.003571904904804775	0.0015879763929178754	0.0008627588276482944	0.00022923543729785602	0.0	0.0	0.0	0.0	0.0	0.0	0.0	0.0	0.0	0.0	0.0	0.0	0.0	0.0	0.0	0.0	0.0	0.0	0.0	0.0	0.0	0.0	0.0	0.0	0.0	0.0	0.0	0.0	0.0	0.0	0.0	0.0
0.7578090500829021	0.19995250831104558	0.03705184925971288	0.002320427258563085	0.0009040084651852592	0.0009290040909507503	0.0003666025112272019	0.0003332750102065472	0.0003332750102065472	0.0	0.0	0.0	0.0	0.0	0.0	0.0	0.0	0.0	0.0	0.0	0.0	0.0	0.0	0.0	0.0	0.0	0.0	0.0	0.0	0.0	0.0	0.0	0.0	0.0	0.0	0.0	0.0	0.0	0.0	0.0	0.0	0.0	0.0	0.0	0.0	0.0	0.0	0.0	0.0	0.0
0.3342627078088263	0.28301533467884565	0.24934562327042717	0.12628950708474646	0.00708682715715445	0.0	0.0	0.0	0.0	0.0	0.0	0.0	0.0	0.0	0.0	0.0	0.0	0.0	0.0	0.0	0.0	0.0	0.0	0.0	0.0	0.0	0.0	0.0	0.0	0.0	0.0	0.0	0.0	0.0	0.0	0.0	0.0	0.0	0.0	0.0	0.0	0.0	0.0	0.0	0.0	0.0	0.0	0.0	0.0	0.0
0.9960632217426805	0.003936778257319491	0.0	0.0	0.0	0.0	0.0	0.0	0.0	0.0	0.0	0.0	0.0	0.0	0.0	0.0	0.0	0.0	0.0	0.0	0.0	0.0	0.0	0.0	0.0	0.0	0.0	0.0	0.0	0.0	0.0	0.0	0.0	0.0	0.0	0.0	0.0	0.0	0.0	0.0	0.0	0.0	0.0	0.0	0.0	0.0	0.0	0.0	0.0	0.0
0.2962044002602125	0.08970242364597755	0.05359376824406599	0.043014295007589534	0.03897766509315941	0.0329685910159964	0.029699254391086054	0.027259762139080247	0.02608380177144668	0.026396557188370504	0.026233924371570117	0.026112992277026237	0.026842754916515155	0.02821887875097997	0.03057496955847275	0.03026638421377458	0.029999499591332923	0.029486580707577856	0.027051258527797703	0.02369018031392304	0.018006371870360794	0.014407599539624026	0.010696235258794682	0.006922319894580574	0.003444479658387683	0.0022768594352054177	0.0011759603676335675	0.0004503678003703024	0.0001292722389951794	7.506130006171707e-05	3.7530650030858535e-05	0.0	0.0	0.0	0.0	0.0	0.0	0.0	0.0	0.0	0.0	0.0	0.0	0.0	0.0	0.0	0.0	0.0	0.0	0.0
0.7667041854260463	0.19920793730198433	0.03202017675504419	0.0019926629981657494	7.503751875937968e-05	0.0	0.0	0.0	0.0	0.0	0.0	0.0	0.0	0.0	0.0	0.0	0.0	0.0	0.0	0.0	0.0	0.0	0.0	0.0	0.0	0.0	0.0	0.0	0.0	0.0	0.0	0.0	0.0	0.0	0.0	0.0	0.0	0.0	0.0	0.0	0.0	0.0	0.0	0.0	0.0	0.0	0.0	0.0	0.0	0.0
0.9999958333680553	4.166631944733794e-06	0.0	0.0	0.0	0.0	0.0	0.0	0.0	0.0	0.0	0.0	0.0	0.0	0.0	0.0	0.0	0.0	0.0	0.0	0.0	0.0	0.0	0.0	0.0	0.0	0.0	0.0	0.0	0.0	0.0	0.0	0.0	0.0	0.0	0.0	0.0	0.0	0.0	0.0	0.0	0.0	0.0	0.0	0.0	0.0	0.0	0.0	0.0	0.0
0.2168941809485851	0.4906876909791418	0.2881958283512688	0.004222299721004384	0.0	0.0	0.0	0.0	0.0	0.0	0.0	0.0	0.0	0.0	0.0	0.0	0.0	0.0	0.0	0.0	0.0	0.0	0.0	0.0	0.0	0.0	0.0	0.0	0.0	0.0	0.0	0.0	0.0	0.0	0.0	0.0	0.0	0.0	0.0	0.0	0.0	0.0	0.0	0.0	0.0	0.0	0.0	0.0	0.0	0.0
0.4989523059683151	0.13045144573444808	0.08088697818380261	0.05978729519977005	0.04571528550183086	0.03764616685620972	0.030960087648041458	0.026848461368625835	0.022599364301752543	0.018383593486384145	0.013172200907307197	0.010947673619355888	0.007969139891106473	0.005444676339611166	0.0038033584529954052	0.0024744741742379743	0.00159966007223465	0.0010664400481564334	0.0006915197187264373	0.0002499468862866641	0.00023744954197233087	0.00011247609882899884	0.0	0.0	0.0	0.0	0.0	0.0	0.0	0.0	0.0	0.0	0.0	0.0	0.0	0.0	0.0	0.0	0.0	0.0	0.0	0.0	0.0	0.0	0.0	0.0	0.0	0.0	0.0	0.0
0.314130756500098	0.07153130093671445	0.06931353462758617	0.07160216940899863	0.07539154830937006	0.07688812369466527	0.08083591447426015	0.08687640955307006	0.07790529470862637	0.04929527557413885	0.02124386675059717	0.004360495412308603	0.0005794539792647187	4.5856070301524506e-05	0.0	0.0	0.0	0.0	0.0	0.0	0.0	0.0	0.0	0.0	0.0	0.0	0.0	0.0	0.0	0.0	0.0	0.0	0.0	0.0	0.0	0.0	0.0	0.0	0.0	0.0	0.0	0.0	0.0	0.0	0.0	0.0	0.0	0.0	0.0	0.0
1.0	0.0	0.0	0.0	0.0	0.0	0.0	0.0	0.0	0.0	0.0	0.0	0.0	0.0	0.0	0.0	0.0	0.0	0.0	0.0	0.0	0.0	0.0	0.0	0.0	0.0	0.0	0.0	0.0	0.0	0.0	0.0	0.0	0.0	0.0	0.0	0.0	0.0	0.0	0.0	0.0	0.0	0.0	0.0	0.0	0.0	0.0	0.0	0.0	0.0
0.8975005312256522	0.09304573540379399	0.008349617309206662	0.0011041160613471882	0.0	0.0	0.0	0.0	0.0	0.0	0.0	0.0	0.0	0.0	0.0	0.0	0.0	0.0	0.0	0.0	0.0	0.0	0.0	0.0	0.0	0.0	0.0	0.0	0.0	0.0	0.0	0.0	0.0	0.0	0.0	0.0	0.0	0.0	0.0	0.0	0.0	0.0	0.0	0.0	0.0	0.0	0.0	0.0	0.0	0.0
0.973111224970112	0.024710180244352523	0.0020327997234059394	0.00014579506212952434	0.0	0.0	0.0	0.0	0.0	0.0	0.0	0.0	0.0	0.0	0.0	0.0	0.0	0.0	0.0	0.0	0.0	0.0	0.0	0.0	0.0	0.0	0.0	0.0	0.0	0.0	0.0	0.0	0.0	0.0	0.0	0.0	0.0	0.0	0.0	0.0	0.0	0.0	0.0	0.0	0.0	0.0	0.0	0.0	0.0	0.0
0.38836664461172904	0.13024064849839165	0.09226038142558123	0.06484983916540787	0.050847034443154436	0.038325655718262734	0.031846497634295846	0.026698958424361968	0.02485133723664116	0.024485142046282077	0.022579262532822324	0.019695475408744573	0.01760233699112393	0.015962781252470776	0.013008251875710024	0.008988427399722857	0.007203225846722345	0.00530983026020665	0.005376411203908301	0.003437241218597722	0.002571688950476262	0.001980783075124111	0.001523039087175262	0.001265037930331365	0.0004202922071166706	0.00018309759517953967	0.00012067796045924206	0.0	0.0	0.0	0.0	0.0	0.0	0.0	0.0	0.0	0.0	0.0	0.0	0.0	0.0	0.0	0.0	0.0	0.0	0.0	0.0	0.0	0.0	0.0
0.997283015727719	0.002716984272280935	0.0	0.0	0.0	0.0	0.0	0.0	0.0	0.0	0.0	0.0	0.0	0.0	0.0	0.0	0.0	0.0	0.0	0.0	0.0	0.0	0.0	0.0	0.0	0.0	0.0	0.0	0.0	0.0	0.0	0.0	0.0	0.0	0.0	0.0	0.0	0.0	0.0	0.0	0.0	0.0	0.0	0.0	0.0	0.0	0.0	0.0	0.0	0.0
0.8517684191240766	0.11098526803187901	0.02629518900057462	0.007457590419640403	0.0023651096361561974	0.0004330482432398671	0.0002498355249460772	0.0002206880470357015	0.00022485197245146945	0.0	0.0	0.0	0.0	0.0	0.0	0.0	0.0	0.0	0.0	0.0	0.0	0.0	0.0	0.0	0.0	0.0	0.0	0.0	0.0	0.0	0.0	0.0	0.0	0.0	0.0	0.0	0.0	0.0	0.0	0.0	0.0	0.0	0.0	0.0	0.0	0.0	0.0	0.0	0.0	0.0
0.3392575121782504	0.07089012697050134	0.06368110277234902	0.06358942732011817	0.06416031536355567	0.06287269196631344	0.06214762248048771	0.057930551677869126	0.04879634298286919	0.038228663580259774	0.032478112485779885	0.027452630877125725	0.017505844310079715	0.01331794296953458	0.01025931651783296	0.00834246615300633	0.0065506277684944806	0.004612942073615388	0.0032586456202052696	0.0020335282131204242	0.0012542868691582942	0.0009125874562978952	0.0004667113931751793	0.0	0.0	0.0	0.0	0.0	0.0	0.0	0.0	0.0	0.0	0.0	0.0	0.0	0.0	0.0	0.0	0.0	0.0	0.0	0.0	0.0	0.0	0.0	0.0	0.0	0.0	0.0
0.32029511993934295	0.29105391646322665	0.1977895166598622	0.13093343553937292	0.05258334097101292	0.006986393820978345	0.0003582766062040177	0.0	0.0	0.0	0.0	0.0	0.0	0.0	0.0	0.0	0.0	0.0	0.0	0.0	0.0	0.0	0.0	0.0	0.0	0.0	0.0	0.0	0.0	0.0	0.0	0.0	0.0	0.0	0.0	0.0	0.0	0.0	0.0	0.0	0.0	0.0	0.0	0.0	0.0	0.0	0.0	0.0	0.0	0.0
0.5315456821808455	0.034430894478307786	0.031368611390026536	0.030152030897811405	0.02928959198723424	0.031797747659540784	0.033393467962685976	0.035151676756229766	0.037280692617606255	0.03769316340092577	0.036189103271851576	0.036972381123003786	0.032631021969277176	0.02321502226925593	0.015973868517646667	0.010282604982147099	0.005907914856031031	0.00315394326235225	0.0017665415366411546	0.0009707645708428986	0.00044163538416028866	0.00039163892557610505	0.0	0.0	0.0	0.0	0.0	0.0	0.0	0.0	0.0	0.0	0.0	0.0	0.0	0.0	0.0	0.0	0.0	0.0	0.0	0.0	0.0	0.0	0.0	0.0	0.0	0.0	0.0	0.0
0.9312893238789574	0.04259878824195213	0.017235926628716	0.005908984986184627	0.0008530576916674989	0.0006866074103665235	0.0003287393055694264	0.00025799793601651185	0.0003828356469922434	0.0003911581610572922	6.658011252039016e-05	0.0	0.0	0.0	0.0	0.0	0.0	0.0	0.0	0.0	0.0	0.0	0.0	0.0	0.0	0.0	0.0	0.0	0.0	0.0	0.0	0.0	0.0	0.0	0.0	0.0	0.0	0.0	0.0	0.0	0.0	0.0	0.0	0.0	0.0	0.0	0.0	0.0	0.0	0.0
0.2618817370136637	0.14629479879619517	0.16436437604728518	0.15698648637382975	0.11717922853117471	0.07251173376239027	0.03616416429768326	0.016952473051945346	0.011658733003759806	0.007094445324418731	0.004643485365101331	0.0017923686777321117	0.0016589831017148383	0.0002375930572807683	0.00012921727676673363	9.170258351187548e-05	0.00015005877301943262	0.00020841496252698973	0.0	0.0	0.0	0.0	0.0	0.0	0.0	0.0	0.0	0.0	0.0	0.0	0.0	0.0	0.0	0.0	0.0	0.0	0.0	0.0	0.0	0.0	0.0	0.0	0.0	0.0	0.0	0.0	0.0	0.0	0.0	0.0
1.0	0.0	0.0	0.0	0.0	0.0	0.0	0.0	0.0	0.0	0.0	0.0	0.0	0.0	0.0	0.0	0.0	0.0	0.0	0.0	0.0	0.0	0.0	0.0	0.0	0.0	0.0	0.0	0.0	0.0	0.0	0.0	0.0	0.0	0.0	0.0	0.0	0.0	0.0	0.0	0.0	0.0	0.0	0.0	0.0	0.0	0.0	0.0	0.0	0.0
0.8503697531507135	0.09672325799395896	0.028955317154463076	0.010219768774086032	0.005299447974169358	0.0035579627122174773	0.00204978648057494	0.0009332361212373711	0.0005624414123528799	0.00022497656494115196	7.082595562962192e-05	6.24934902614311e-05	7.082595562962192e-05	9.165711905009894e-05	7.499218831371732e-05	6.24934902614311e-05	4.582855952504947e-05	0.00015831684199562546	0.0003707947088844912	9.582335173419435e-05	0.0	0.0	0.0	0.0	0.0	0.0	0.0	0.0	0.0	0.0	0.0	0.0	0.0	0.0	0.0	0.0	0.0	0.0	0.0	0.0	0.0	0.0	0.0	0.0	0.0	0.0	0.0	0.0	0.0	0.0
0.5716639003631553	0.32762185254978304	0.0916624028153898	0.008540182118447709	0.0005116621532240956	0.0	0.0	0.0	0.0	0.0	0.0	0.0	0.0	0.0	0.0	0.0	0.0	0.0	0.0	0.0	0.0	0.0	0.0	0.0	0.0	0.0	0.0	0.0	0.0	0.0	0.0	0.0	0.0	0.0	0.0	0.0	0.0	0.0	0.0	0.0	0.0	0.0	0.0	0.0	0.0	0.0	0.0	0.0	0.0	0.0
0.32815224493023215	0.6261043625180506	0.04561854704802806	0.00012484550368918463	0.0	0.0	0.0	0.0	0.0	0.0	0.0	0.0	0.0	0.0	0.0	0.0	0.0	0.0	0.0	0.0	0.0	0.0	0.0	0.0	0.0	0.0	0.0	0.0	0.0	0.0	0.0	0.0	0.0	0.0	0.0	0.0	0.0	0.0	0.0	0.0	0.0	0.0	0.0	0.0	0.0	0.0	0.0	0.0	0.0	0.0
0.990579121634285	0.006180629308011078	0.0019408175589846108	0.0008246392203411008	0.0003706711646987776	0.00010412111367943192	0.0	0.0	0.0	0.0	0.0	0.0	0.0	0.0	0.0	0.0	0.0	0.0	0.0	0.0	0.0	0.0	0.0	0.0	0.0	0.0	0.0	0.0	0.0	0.0	0.0	0.0	0.0	0.0	0.0	0.0	0.0	0.0	0.0	0.0	0.0	0.0	0.0	0.0	0.0	0.0	0.0	0.0	0.0	0.0
0.41647013725114373	0.038008650072083934	0.026458553821281844	0.022425186876557306	0.01947516229301911	0.01912099267493896	0.01849598746656222	0.01960849673747281	0.019975166459720497	0.020812673438945325	0.023487695730797755	0.025221043508695907	0.02930857757147976	0.030412753439611997	0.03677947316227635	0.039671163926366056	0.03922949357911316	0.03647947066225552	0.03219193493279111	0.028025233543612863	0.020954341286177385	0.01522929357744648	0.010195918299319161	0.0056500470837256974	0.0032875273960616337	0.0016083467362228018	0.000754172951441262	0.00029583579863165526	0.00021250177084809041	0.000154167951399595	0.0	0.0	0.0	0.0	0.0	0.0	0.0	0.0	0.0	0.0	0.0	0.0	0.0	0.0	0.0	0.0	0.0	0.0	0.0	0.0
0.1770156317701563	0.1060685598106856	0.10445205479452055	0.10619771356197713	0.10441872479418725	0.1171007899210079	0.10910575609105756	0.08016281705162817	0.04690364296903643	0.025368296503682965	0.011923807619238076	0.005574442555744426	0.002420591274205913	0.0016831650168316501	0.0006624337566243375	0.00010415625104156251	0.0008374162583741626	0.0	0.0	0.0	0.0	0.0	0.0	0.0	0.0	0.0	0.0	0.0	0.0	0.0	0.0	0.0	0.0	0.0	0.0	0.0	0.0	0.0	0.0	0.0	0.0	0.0	0.0	0.0	0.0	0.0	0.0	0.0	0.0	0.0
0.6131413006355738	0.0850777599147015	0.06521087222717391	0.05612708144174462	0.053561462402852165	0.05516080933618772	0.04401536039450558	0.020779015235445526	0.005726828211813509	0.0010662312888903697	0.0001207840131946122	1.249489791668402e-05	0.0	0.0	0.0	0.0	0.0	0.0	0.0	0.0	0.0	0.0	0.0	0.0	0.0	0.0	0.0	0.0	0.0	0.0	0.0	0.0	0.0	0.0	0.0	0.0	0.0	0.0	0.0	0.0	0.0	0.0	0.0	0.0	0.0	0.0	0.0	0.0	0.0	0.0
0.96839257471073	0.03160742528926996	0.0	0.0	0.0	0.0	0.0	0.0	0.0	0.0	0.0	0.0	0.0	0.0	0.0	0.0	0.0	0.0	0.0	0.0	0.0	0.0	0.0	0.0	0.0	0.0	0.0	0.0	0.0	0.0	0.0	0.0	0.0	0.0	0.0	0.0	0.0	0.0	0.0	0.0	0.0	0.0	0.0	0.0	0.0	0.0	0.0	0.0	0.0	0.0
0.24778359191427668	0.2747471128368357	0.25191644308164046	0.14574549635875814	0.05628510007165831	0.015198226873531421	0.004995250554102022	0.0015998133551085706	0.0009707200826570234	0.0007582448714316663	0.0	0.0	0.0	0.0	0.0	0.0	0.0	0.0	0.0	0.0	0.0	0.0	0.0	0.0	0.0	0.0	0.0	0.0	0.0	0.0	0.0	0.0	0.0	0.0	0.0	0.0	0.0	0.0	0.0	0.0	0.0	0.0	0.0	0.0	0.0	0.0	0.0	0.0	0.0	0.0
0.3844458975971611	0.06639149322548533	0.05454181956008347	0.05257589830522594	0.05287994968574416	0.056228679958848934	0.05934833042471396	0.06522943383966913	0.06463799142825012	0.05785306404654902	0.046132508090682284	0.02616507907418437	0.010500185346389494	0.002682316288407312	0.0003831880412010446	4.165087404359181e-06	0.0	0.0	0.0	0.0	0.0	0.0	0.0	0.0	0.0	0.0	0.0	0.0	0.0	0.0	0.0	0.0	0.0	0.0	0.0	0.0	0.0	0.0	0.0	0.0	0.0	0.0	0.0	0.0	0.0	0.0	0.0	0.0	0.0	0.0
0.6639181783352489	0.15622241100727932	0.08208402045541618	0.045233454933120115	0.022441823663651658	0.010002831775856612	0.005755167990938317	0.006250728765845452	0.0024736394982759484	0.002161311278796662	0.001195175986540736	0.00041643762597238186	0.00019989006046674328	0.00025402695184315293	0.00018739693168757184	0.0003789582396348675	0.0004872320223876868	0.0003373144770376293	0.0	0.0	0.0	0.0	0.0	0.0	0.0	0.0	0.0	0.0	0.0	0.0	0.0	0.0	0.0	0.0	0.0	0.0	0.0	0.0	0.0	0.0	0.0	0.0	0.0	0.0	0.0	0.0	0.0	0.0	0.0	0.0
0.8474603082097691	0.1316676796017084	0.015414651203450085	0.004653950862937401	0.0007742708949072956	2.9139227227693923e-05	0.0	0.0	0.0	0.0	0.0	0.0	0.0	0.0	0.0	0.0	0.0	0.0	0.0	0.0	0.0	0.0	0.0	0.0	0.0	0.0	0.0	0.0	0.0	0.0	0.0	0.0	0.0	0.0	0.0	0.0	0.0	0.0	0.0	0.0	0.0	0.0	0.0	0.0	0.0	0.0	0.0	0.0	0.0	0.0
0.8613062689749665	0.07592901852831305	0.026640957192058938	0.015229948483876744	0.00578879638845739	0.004056322073638488	0.002128111478058796	0.0020573132488474464	0.0016200300684244063	0.0009578583952123739	0.0007787805213248431	0.00047892919760618696	0.0005080814096343896	0.0003456619426201175	0.0004830937993245016	0.0001749132721692161	0.00021655928935236277	0.0003706495529300055	0.0003706495529300055	0.0005580566302541656	0.0	0.0	0.0	0.0	0.0	0.0	0.0	0.0	0.0	0.0	0.0	0.0	0.0	0.0	0.0	0.0	0.0	0.0	0.0	0.0	0.0	0.0	0.0	0.0	0.0	0.0	0.0	0.0	0.0	0.0
0.9168366794627318	0.0720673833573433	0.007919126647736262	0.0025939095171081446	0.0005829010150804819	0.0	0.0	0.0	0.0	0.0	0.0	0.0	0.0	0.0	0.0	0.0	0.0	0.0	0.0	0.0	0.0	0.0	0.0	0.0	0.0	0.0	0.0	0.0	0.0	0.0	0.0	0.0	0.0	0.0	0.0	0.0	0.0	0.0	0.0	0.0	0.0	0.0	0.0	0.0	0.0	0.0	0.0	0.0	0.0	0.0
0.05093783561027998	0.05643664094174846	0.051104339935229816	0.044519093883463624	0.03866230425335298	0.035956608972918074	0.032905417218212246	0.031411040901787424	0.03172739911919212	0.02950456638111175	0.03092401575130914	0.034333191804657125	0.03852910079339311	0.0435492061906308	0.045522282441286414	0.055271110667099575	0.06228510535561161	0.06269304095173872	0.0558788514531665	0.046492170134119236	0.0376507904792827	0.029437964651131812	0.022648750801302065	0.014169518053231432	0.009091136142261294	0.00402107944753865	0.0016150919520134535	0.0013237093833512327	0.0006660172997993623	0.000295545176785967	0.00016650432494984057	0.00012487824371238044	6.660172997993623e-05	7.908955435117427e-05	0.0	0.0	0.0	0.0	0.0	0.0	0.0	0.0	0.0	0.0	0.0	0.0	0.0	0.0	0.0	0.0
0.23012831194800867	0.1749708381936344	0.16588068655224128	0.1524120979836694	0.11370188301949676	0.07517913681053158	0.04418430261623063	0.024337610398266957	0.00980253291118147	0.00648225295784036	0.001608065322446259	0.0008331944675887352	0.00028328611898016995	0.00019580069988335279	0.0	0.0	0.0	0.0	0.0	0.0	0.0	0.0	0.0	0.0	0.0	0.0	0.0	0.0	0.0	0.0	0.0	0.0	0.0	0.0	0.0	0.0	0.0	0.0	0.0	0.0	0.0	0.0	0.0	0.0	0.0	0.0	0.0	0.0	0.0	0.0
1.0	0.0	0.0	0.0	0.0	0.0	0.0	0.0	0.0	0.0	0.0	0.0	0.0	0.0	0.0	0.0	0.0	0.0	0.0	0.0	0.0	0.0	0.0	0.0	0.0	0.0	0.0	0.0	0.0	0.0	0.0	0.0	0.0	0.0	0.0	0.0	0.0	0.0	0.0	0.0	0.0	0.0	0.0	0.0	0.0	0.0	0.0	0.0	0.0	0.0
0.8705128258524537	0.02037475895560618	0.01199495212431435	0.009387716002848802	0.008000799663474955	0.007784224139008167	0.0081132523396404	0.008492259507457278	0.009783382826393893	0.009725074031345142	0.008871266675274155	0.007217795844248878	0.005118679222493867	0.003469373305400644	0.0023948255109308165	0.0019783341177254574	0.0017492638514625095	0.0013327724582571502	0.0010995372780621489	0.0008121582167504508	0.0006705511430606287	0.00044564579072973456	0.0002915439752437516	0.0001499369015539294	9.579302043723266e-05	6.247370898080391e-05	5.414388111669672e-05	1.6659655728214377e-05	0.0	0.0	0.0	0.0	0.0	0.0	0.0	0.0	0.0	0.0	0.0	0.0	0.0	0.0	0.0	0.0	0.0	0.0	0.0	0.0	0.0	0.0
0.0034025787965616047	0.03796561604584527	0.07231208769241021	0.08680115945891917	0.09599686812820683	0.1106816818817885	0.12409625508096221	0.12404627840341174	0.10412224295328847	0.07802192310255214	0.05297527820350503	0.03483790897581129	0.022743553008595988	0.016142466848803893	0.011798660625041648	0.008054574531885121	0.006043013260478443	0.003939828080229226	0.0022531152129006463	0.0013535350169920704	0.0010744985673352436	0.0006871793163190511	0.0004872726061171453	0.00016242420203904846	0.0	0.0	0.0	0.0	0.0	0.0	0.0	0.0	0.0	0.0	0.0	0.0	0.0	0.0	0.0	0.0	0.0	0.0	0.0	0.0	0.0	0.0	0.0	0.0	0.0	0.0
0.37885811475546516	0.29362525220523256	0.19001267279184939	0.08434076470293976	0.035971552917243334	0.013639925964216038	0.003251571592936586	0.0003001450701172233	0.0	0.0	0.0	0.0	0.0	0.0	0.0	0.0	0.0	0.0	0.0	0.0	0.0	0.0	0.0	0.0	0.0	0.0	0.0	0.0	0.0	0.0	0.0	0.0	0.0	0.0	0.0	0.0	0.0	0.0	0.0	0.0	0.0	0.0	0.0	0.0	0.0	0.0	0.0	0.0	0.0	0.0
0.9834084024649897	0.016591597535010272	0.0	0.0	0.0	0.0	0.0	0.0	0.0	0.0	0.0	0.0	0.0	0.0	0.0	0.0	0.0	0.0	0.0	0.0	0.0	0.0	0.0	0.0	0.0	0.0	0.0	0.0	0.0	0.0	0.0	0.0	0.0	0.0	0.0	0.0	0.0	0.0	0.0	0.0	0.0	0.0	0.0	0.0	0.0	0.0	0.0	0.0	0.0	0.0
0.6603506316035063	0.31040229310402295	0.02900543279005433	0.00024164250241642503	0.0	0.0	0.0	0.0	0.0	0.0	0.0	0.0	0.0	0.0	0.0	0.0	0.0	0.0	0.0	0.0	0.0	0.0	0.0	0.0	0.0	0.0	0.0	0.0	0.0	0.0	0.0	0.0	0.0	0.0	0.0	0.0	0.0	0.0	0.0	0.0	0.0	0.0	0.0	0.0	0.0	0.0	0.0	0.0	0.0	0.0
0.4186502893665601	0.04123213072952039	0.025799247521947278	0.01934110255117559	0.014987062877332745	0.013895428050015209	0.012907956851258505	0.011362168603415733	0.011262171519997333	0.011516330773685768	0.011141341710866766	0.011537163499397934	0.013482940080914307	0.016099530430362448	0.020816059531596993	0.027582528842908748	0.0350739770090039	0.04235709791797739	0.047381951359752005	0.046036157278746034	0.04169045069518806	0.0340240076331107	0.026386730387030377	0.018911948401504956	0.011745490756519601	0.007145624919273188	0.003712391721908111	0.0021124383872137063	0.001049969375893203	0.00040415487881603453	0.00021249380226410062	7.083126742136687e-05	3.3332361139466766e-05	2.916581599703342e-05	8.333090284866692e-06	0.0	0.0	0.0	0.0	0.0	0.0	0.0	0.0	0.0	0.0	0.0	0.0	0.0	0.0	0.0
0.6877540481108816	0.255489105084294	0.050447291264076766	0.0053724928366762174	0.0009370627040714333	0.0	0.0	0.0	0.0	0.0	0.0	0.0	0.0	0.0	0.0	0.0	0.0	0.0	0.0	0.0	0.0	0.0	0.0	0.0	0.0	0.0	0.0	0.0	0.0	0.0	0.0	0.0	0.0	0.0	0.0	0.0	0.0	0.0	0.0	0.0	0.0	0.0	0.0	0.0	0.0	0.0	0.0	0.0	0.0	0.0
0.997862526718416	0.00213747328158398	0.0	0.0	0.0	0.0	0.0	0.0	0.0	0.0	0.0	0.0	0.0	0.0	0.0	0.0	0.0	0.0	0.0	0.0	0.0	0.0	0.0	0.0	0.0	0.0	0.0	0.0	0.0	0.0	0.0	0.0	0.0	0.0	0.0	0.0	0.0	0.0	0.0	0.0	0.0	0.0	0.0	0.0	0.0	0.0	0.0	0.0	0.0	0.0
0.8279067830143491	0.17209321698565092	0.0	0.0	0.0	0.0	0.0	0.0	0.0	0.0	0.0	0.0	0.0	0.0	0.0	0.0	0.0	0.0	0.0	0.0	0.0	0.0	0.0	0.0	0.0	0.0	0.0	0.0	0.0	0.0	0.0	0.0	0.0	0.0	0.0	0.0	0.0	0.0	0.0	0.0	0.0	0.0	0.0	0.0	0.0	0.0	0.0	0.0	0.0	0.0
1.0	0.0	0.0	0.0	0.0	0.0	0.0	0.0	0.0	0.0	0.0	0.0	0.0	0.0	0.0	0.0	0.0	0.0	0.0	0.0	0.0	0.0	0.0	0.0	0.0	0.0	0.0	0.0	0.0	0.0	0.0	0.0	0.0	0.0	0.0	0.0	0.0	0.0	0.0	0.0	0.0	0.0	0.0	0.0	0.0	0.0	0.0	0.0	0.0	0.0
0.4287237765150884	0.17766150667355407	0.1258102411144252	0.08992634929098696	0.06371952743572226	0.04415709929515272	0.02485711429190342	0.014317731158249046	0.009085531468181893	0.007394231249895856	0.00595287687667672	0.004224084781630647	0.0008539816373119158	0.001037275257027644	0.00036242147534700815	0.00046656557745821737	0.0002457800809824538	0.0001666305633779348	0.0001624647992934864	0.0001791278556312799	0.000191625147884625	0.0005040574542182527	0.0	0.0	0.0	0.0	0.0	0.0	0.0	0.0	0.0	0.0	0.0	0.0	0.0	0.0	0.0	0.0	0.0	0.0	0.0	0.0	0.0	0.0	0.0	0.0	0.0	0.0	0.0	0.0
0.5143046324521513	0.35197724584811685	0.11753535555444505	0.01450452251261806	0.001678243632668699	0.0	0.0	0.0	0.0	0.0	0.0	0.0	0.0	0.0	0.0	0.0	0.0	0.0	0.0	0.0	0.0	0.0	0.0	0.0	0.0	0.0	0.0	0.0	0.0	0.0	0.0	0.0	0.0	0.0	0.0	0.0	0.0	0.0	0.0	0.0	0.0	0.0	0.0	0.0	0.0	0.0	0.0	0.0	0.0	0.0
0.028765664264674067	0.09103995739652848	0.11458420010318028	0.09991429379753365	0.0861347334786733	0.07128592587661635	0.06353076270199204	0.054215413802859096	0.05076220273261329	0.048602905689893325	0.04787897951372131	0.04240792823977766	0.03742781540714607	0.02978498560468638	0.025141872888548654	0.02147231606450432	0.0195376857661136	0.01818552480487277	0.01498610394581371	0.010975386510010152	0.008857694419943751	0.005154853633776565	0.0014104078949558156	0.0018139759356953851	0.002629433007705237	0.0017390870209189702	0.0011649386742997887	0.000428531012331708	0.00016641981061425552	0.0	0.0	0.0	0.0	0.0	0.0	0.0	0.0	0.0	0.0	0.0	0.0	0.0	0.0	0.0	0.0	0.0	0.0	0.0	0.0	0.0
0.28279637993966567	0.08330972182869714	0.07706795113251888	0.07672627877131286	0.0798971649527492	0.08807230120502009	0.08706811780196337	0.07238037300621677	0.0615968599476658	0.04172569542825714	0.02599626660444341	0.014662744379072985	0.005866764446074101	0.0017625293754895916	0.0007958465974432907	0.00012500208336805614	0.00015000250004166735	0.0	0.0	0.0	0.0	0.0	0.0	0.0	0.0	0.0	0.0	0.0	0.0	0.0	0.0	0.0	0.0	0.0	0.0	0.0	0.0	0.0	0.0	0.0	0.0	0.0	0.0	0.0	0.0	0.0	0.0	0.0	0.0	0.0
0.99193753359361	0.007837467343886068	0.00022499906250390624	0.0	0.0	0.0	0.0	0.0	0.0	0.0	0.0	0.0	0.0	0.0	0.0	0.0	0.0	0.0	0.0	0.0	0.0	0.0	0.0	0.0	0.0	0.0	0.0	0.0	0.0	0.0	0.0	0.0	0.0	0.0	0.0	0.0	0.0	0.0	0.0	0.0	0.0	0.0	0.0	0.0	0.0	0.0	0.0	0.0	0.0	0.0
0.6463119911331117	0.05166795836562581	0.03498004116769586	0.029009058559797327	0.02642566064151604	0.025904814287023844	0.026633999183312915	0.028267373351000442	0.029009058559797327	0.028534046684500446	0.024167270848437877	0.018933806678500295	0.0136545080293674	0.008141870213422003	0.004495945731976632	0.0020542180221172195	0.0010000250006250155	0.0003958432294140687	0.00020000500012500312	0.00012916989591406453	5.000125003125078e-05	3.333416668750052e-05	0.0	0.0	0.0	0.0	0.0	0.0	0.0	0.0	0.0	0.0	0.0	0.0	0.0	0.0	0.0	0.0	0.0	0.0	0.0	0.0	0.0	0.0	0.0	0.0	0.0	0.0	0.0	0.0
0.24881073169108964	0.45841303371534076	0.171670464563131	0.07917366643934731	0.028870943597079222	0.009946607674523045	0.003089602634686715	2.494968480231533e-05	0.0	0.0	0.0	0.0	0.0	0.0	0.0	0.0	0.0	0.0	0.0	0.0	0.0	0.0	0.0	0.0	0.0	0.0	0.0	0.0	0.0	0.0	0.0	0.0	0.0	0.0	0.0	0.0	0.0	0.0	0.0	0.0	0.0	0.0	0.0	0.0	0.0	0.0	0.0	0.0	0.0	0.0
0.8571345241220121	0.14065722535404923	0.0022082505239386855	0.0	0.0	0.0	0.0	0.0	0.0	0.0	0.0	0.0	0.0	0.0	0.0	0.0	0.0	0.0	0.0	0.0	0.0	0.0	0.0	0.0	0.0	0.0	0.0	0.0	0.0	0.0	0.0	0.0	0.0	0.0	0.0	0.0	0.0	0.0	0.0	0.0	0.0	0.0	0.0	0.0	0.0	0.0	0.0	0.0	0.0	0.0
0.9425516755761291	0.05351510580941389	0.00343739974250751	0.0004958188719495682	0.0	0.0	0.0	0.0	0.0	0.0	0.0	0.0	0.0	0.0	0.0	0.0	0.0	0.0	0.0	0.0	0.0	0.0	0.0	0.0	0.0	0.0	0.0	0.0	0.0	0.0	0.0	0.0	0.0	0.0	0.0	0.0	0.0	0.0	0.0	0.0	0.0	0.0	0.0	0.0	0.0	0.0	0.0	0.0	0.0	0.0
0.9201523288904073	0.027599195023478483	0.014191252755127975	0.007599778339798423	0.005758165386842884	0.004866524726362148	0.003283237572237476	0.0025332594465994744	0.0023207656443353735	0.002337431824905107	0.002133271112925873	0.0016166195152641381	0.001408292258142471	0.0013041286295816371	0.00108330173703267	0.000879141025053436	0.00039998833367360117	0.0002541592536884341	0.00011666326398813368	4.58319965667668e-05	4.1665451424333456e-05	6.249817713650018e-05	1.2499635427300036e-05	0.0	0.0	0.0	0.0	0.0	0.0	0.0	0.0	0.0	0.0	0.0	0.0	0.0	0.0	0.0	0.0	0.0	0.0	0.0	0.0	0.0	0.0	0.0	0.0	0.0	0.0	0.0
0.7701620289420659	0.19362292051756008	0.03204775940450617	0.0036635526469167875	0.00044961782484887847	5.4120664102179814e-05	0.0	0.0	0.0	0.0	0.0	0.0	0.0	0.0	0.0	0.0	0.0	0.0	0.0	0.0	0.0	0.0	0.0	0.0	0.0	0.0	0.0	0.0	0.0	0.0	0.0	0.0	0.0	0.0	0.0	0.0	0.0	0.0	0.0	0.0	0.0	0.0	0.0	0.0	0.0	0.0	0.0	0.0	0.0	0.0
0.9237060170726629	0.059704351447012284	0.013633145950447637	0.0028065792213200083	0.00014990630855715178	0.0	0.0	0.0	0.0	0.0	0.0	0.0	0.0	0.0	0.0	0.0	0.0	0.0	0.0	0.0	0.0	0.0	0.0	0.0	0.0	0.0	0.0	0.0	0.0	0.0	0.0	0.0	0.0	0.0	0.0	0.0	0.0	0.0	0.0	0.0	0.0	0.0	0.0	0.0	0.0	0.0	0.0	0.0	0.0	0.0
0.7227221480307361	0.2656831787792935	0.0114657048121846	0.00012896837778582097	0.0	0.0	0.0	0.0	0.0	0.0	0.0	0.0	0.0	0.0	0.0	0.0	0.0	0.0	0.0	0.0	0.0	0.0	0.0	0.0	0.0	0.0	0.0	0.0	0.0	0.0	0.0	0.0	0.0	0.0	0.0	0.0	0.0	0.0	0.0	0.0	0.0	0.0	0.0	0.0	0.0	0.0	0.0	0.0	0.0	0.0
0.9102173632261585	0.08239137046743301	0.007032952381745988	0.0003583139246624141	0.0	0.0	0.0	0.0	0.0	0.0	0.0	0.0	0.0	0.0	0.0	0.0	0.0	0.0	0.0	0.0	0.0	0.0	0.0	0.0	0.0	0.0	0.0	0.0	0.0	0.0	0.0	0.0	0.0	0.0	0.0	0.0	0.0	0.0	0.0	0.0	0.0	0.0	0.0	0.0	0.0	0.0	0.0	0.0	0.0	0.0
0.3803937578630762	0.12650491989035434	0.10075152262483024	0.09461103288536364	0.09166159819367954	0.07607291935712322	0.05492697233030336	0.03714704681602693	0.02107512726727377	0.009573165143347525	0.0038867550386175983	0.001945460453413096	0.0007748514867983637	0.0004624113711538622	0.000212459278638261	0.0	0.0	0.0	0.0	0.0	0.0	0.0	0.0	0.0	0.0	0.0	0.0	0.0	0.0	0.0	0.0	0.0	0.0	0.0	0.0	0.0	0.0	0.0	0.0	0.0	0.0	0.0	0.0	0.0	0.0	0.0	0.0	0.0	0.0	0.0
0.9982319586985552	0.0017680413014448018	0.0	0.0	0.0	0.0	0.0	0.0	0.0	0.0	0.0	0.0	0.0	0.0	0.0	0.0	0.0	0.0	0.0	0.0	0.0	0.0	0.0	0.0	0.0	0.0	0.0	0.0	0.0	0.0	0.0	0.0	0.0	0.0	0.0	0.0	0.0	0.0	0.0	0.0	0.0	0.0	0.0	0.0	0.0	0.0	0.0	0.0	0.0	0.0
0.6322947380713073	0.20786641031950254	0.1446748881261495	0.014696866698084485	0.00046709678495614713	0.0	0.0	0.0	0.0	0.0	0.0	0.0	0.0	0.0	0.0	0.0	0.0	0.0	0.0	0.0	0.0	0.0	0.0	0.0	0.0	0.0	0.0	0.0	0.0	0.0	0.0	0.0	0.0	0.0	0.0	0.0	0.0	0.0	0.0	0.0	0.0	0.0	0.0	0.0	0.0	0.0	0.0	0.0	0.0	0.0
0.3876617669722554	0.08328369772120475	0.05787998317248618	0.04413057151068589	0.038016019459936774	0.03386745417209881	0.030851830408650343	0.030306185777418643	0.030381159848885595	0.028669251883723545	0.02612013345384721	0.024612321572122974	0.024141651012358226	0.024124990107587792	0.02405418126231345	0.022363099428114444	0.019364136569436405	0.017443967294643935	0.015894503150993614	0.012249930232461273	0.009384254611946702	0.005439785407546557	0.0039111473948592775	0.0029989628586780405	0.001378689869753377	0.0008622018218699366	0.00022492221440085304	0.0001624438215117272	0.00017910472628216074	2.499135715565034e-05	1.6660904770433558e-05	0.0	0.0	0.0	0.0	0.0	0.0	0.0	0.0	0.0	0.0	0.0	0.0	0.0	0.0	0.0	0.0	0.0	0.0	0.0
1.0	0.0	0.0	0.0	0.0	0.0	0.0	0.0	0.0	0.0	0.0	0.0	0.0	0.0	0.0	0.0	0.0	0.0	0.0	0.0	0.0	0.0	0.0	0.0	0.0	0.0	0.0	0.0	0.0	0.0	0.0	0.0	0.0	0.0	0.0	0.0	0.0	0.0	0.0	0.0	0.0	0.0	0.0	0.0	0.0	0.0	0.0	0.0	0.0	0.0
0.11813820616822274	0.14571447608418633	0.11454437938817494	0.09397669634454096	0.09142811930005747	0.08725961338252809	0.0809631289196865	0.07225965502594385	0.06104508316190127	0.05156704173503127	0.03490967543121757	0.022420815044933245	0.01332172870147501	0.006875327941899106	0.002748465440129261	0.0012617954975138882	0.0008703473893742661	0.0006704589937285016	2.4986049455720556e-05	0.0	0.0	0.0	0.0	0.0	0.0	0.0	0.0	0.0	0.0	0.0	0.0	0.0	0.0	0.0	0.0	0.0	0.0	0.0	0.0	0.0	0.0	0.0	0.0	0.0	0.0	0.0	0.0	0.0	0.0	0.0
0.2533191737464601	0.15269865067466268	0.12451690821256038	0.09913376645010828	0.07946026986506746	0.06342662002332167	0.05016658337497918	0.03908462435448942	0.032825254039646846	0.026061969015492254	0.019519406963185073	0.014746793270031651	0.011610861236048643	0.008329168748958855	0.006584207896051974	0.005314009661835749	0.005380643011827419	0.0026653339996668335	0.0020697984341162753	0.001570048309178744	0.0005497251374312844	0.0006580043311677495	0.0001540896218557388	0.00014992503748125936	4.164584374479427e-06	0.0	0.0	0.0	0.0	0.0	0.0	0.0	0.0	0.0	0.0	0.0	0.0	0.0	0.0	0.0	0.0	0.0	0.0	0.0	0.0	0.0	0.0	0.0	0.0	0.0
0.18241833304871902	0.10186554264841248	0.07324722709306054	0.06167244919634639	0.05642443906685382	0.05587881261688277	0.056216184696635856	0.054258593616587046	0.05437105097650474	0.05079740598356457	0.046120012828469205	0.045278665172788654	0.040434668521518925	0.0364986609243995	0.029201427791962213	0.020717144749282563	0.013994693678646846	0.009325630698360204	0.0050522510214876856	0.002632335239555002	0.0015077616403780234	0.0013328279693949378	0.00047481996409694656	0.00011245735991769787	0.00011245735991769787	4.9981048852310165e-05	4.165087404359181e-06	0.0	0.0	0.0	0.0	0.0	0.0	0.0	0.0	0.0	0.0	0.0	0.0	0.0	0.0	0.0	0.0	0.0	0.0	0.0	0.0	0.0	0.0	0.0
0.045857206459370956	0.10003619977281522	0.10938572730336658	0.11004730935826541	0.08925116400993621	0.076739357474837	0.06991549225449689	0.06860481082498034	0.0675895528287834	0.06342865940174675	0.05553544457065821	0.04780450458322411	0.035405042170654884	0.023891850058044464	0.015407788360316726	0.010423038034726816	0.0062663055011172	0.0025963974984708716	0.0008113742182721474	0.00035367594129811553	0.0002662971793303458	0.00017891841736257608	0.000203883777924796	0.0	0.0	0.0	0.0	0.0	0.0	0.0	0.0	0.0	0.0	0.0	0.0	0.0	0.0	0.0	0.0	0.0	0.0	0.0	0.0	0.0	0.0	0.0	0.0	0.0	0.0	0.0
0.9275571259520992	0.036371439523992063	0.01327938798979983	0.008829313821897031	0.006095934932248871	0.00353339222320372	0.0018125302088368139	0.0009416823613726896	0.0005416756945949099	0.00036667277787963133	0.00028333805563426055	0.00015833597226620443	9.583493058217637e-05	6.666777779629661e-05	4.166736112268538e-05	1.6666944449074153e-05	8.333472224537076e-06	0.0	0.0	0.0	0.0	0.0	0.0	0.0	0.0	0.0	0.0	0.0	0.0	0.0	0.0	0.0	0.0	0.0	0.0	0.0	0.0	0.0	0.0	0.0	0.0	0.0	0.0	0.0	0.0	0.0	0.0	0.0	0.0	0.0
0.9299630640223613	0.047297184879542126	0.018027086383601756	0.003918208438706243	0.0005490483162518302	7.902968188473313e-05	7.902968188473313e-05	6.239185411952616e-05	2.4956741647810463e-05	0.0	0.0	0.0	0.0	0.0	0.0	0.0	0.0	0.0	0.0	0.0	0.0	0.0	0.0	0.0	0.0	0.0	0.0	0.0	0.0	0.0	0.0	0.0	0.0	0.0	0.0	0.0	0.0	0.0	0.0	0.0	0.0	0.0	0.0	0.0	0.0	0.0	0.0	0.0	0.0	0.0
0.10064991876015499	0.091713535808024	0.09809190517851935	0.09879598383535391	0.08970128733908261	0.07825688455609715	0.068416447944007	0.06450443694538183	0.05936757905261842	0.05261425655126443	0.04624838561846436	0.039740865725117695	0.033837436987043286	0.024609423822022247	0.017960254968128985	0.011077781943923675	0.0074907303253759945	0.00647835687205766	0.0037578636003832854	0.003028788068158147	0.0017706120068324792	0.0012623422072240969	0.0004499437570303712	0.0001333166687497396	4.166145898429363e-05	0.0	0.0	0.0	0.0	0.0	0.0	0.0	0.0	0.0	0.0	0.0	0.0	0.0	0.0	0.0	0.0	0.0	0.0	0.0	0.0	0.0	0.0	0.0	0.0	0.0
0.39392969652638665	0.09467861387949163	0.07367401730572619	0.06715319973068899	0.06246103717988147	0.05899906073628301	0.051227276883306874	0.050433474361425354	0.03943660801117142	0.03204302326547915	0.024287863549086918	0.0164246469448993	0.011919505930660726	0.008204011404157696	0.005918192623870598	0.003358075589949047	0.002713890297322683	0.001566824873033157	0.0009434197511366753	0.0006150930536045284	1.246810243792963e-05	0.0	0.0	0.0	0.0	0.0	0.0	0.0	0.0	0.0	0.0	0.0	0.0	0.0	0.0	0.0	0.0	0.0	0.0	0.0	0.0	0.0	0.0	0.0	0.0	0.0	0.0	0.0	0.0	0.0
0.5037627508500566	0.2513459230615374	0.16678611907460497	0.055249516634442296	0.01648859923994933	0.004154443629575305	0.0021626441762784185	5.0003333555570374e-05	0.0	0.0	0.0	0.0	0.0	0.0	0.0	0.0	0.0	0.0	0.0	0.0	0.0	0.0	0.0	0.0	0.0	0.0	0.0	0.0	0.0	0.0	0.0	0.0	0.0	0.0	0.0	0.0	0.0	0.0	0.0	0.0	0.0	0.0	0.0	0.0	0.0	0.0	0.0	0.0	0.0	0.0
0.9895053097639736	0.007215619694397283	0.0014189886480908153	0.0006241885548786577	0.00014980525317087785	0.0001373214820733047	9.154765471553647e-05	2.0806285162621923e-05	2.9128799227670695e-05	1.664502813009754e-05	1.664502813009754e-05	1.664502813009754e-05	4.1612570325243847e-05	0.00012899896800825592	7.906388361796332e-05	0.00012899896800825592	0.00015396651020340224	9.987016878058524e-05	2.9128799227670695e-05	4.993508439029262e-05	4.577382735776824e-05	0.0	0.0	0.0	0.0	0.0	0.0	0.0	0.0	0.0	0.0	0.0	0.0	0.0	0.0	0.0	0.0	0.0	0.0	0.0	0.0	0.0	0.0	0.0	0.0	0.0	0.0	0.0	0.0	0.0
0.25805994768323365	0.027249704260317566	0.015149369366367318	0.011096486112730968	0.009717756043919425	0.008234892284110031	0.008239057631749945	0.007972475382795448	0.00678535130541995	0.006976957296855995	0.007176893983571869	0.007989136773355105	0.010567486962461887	0.014774488078775055	0.023359269564637866	0.03573868275046235	0.05067978473483397	0.06618320865059397	0.07635498758726403	0.08030790249754244	0.074563888102101	0.061967876839000985	0.04759326213365767	0.03463903097352505	0.022459554474416436	0.013329112447724887	0.007189390026491611	0.003353104850130792	0.0013120845065729186	0.00062063679834719	0.0002624169013145837	7.49762575184525e-05	1.2496042919742081e-05	8.330695279828055e-06	0.0	0.0	0.0	0.0	0.0	0.0	0.0	0.0	0.0	0.0	0.0	0.0	0.0	0.0	0.0	0.0
0.05491105310125685	0.12462573913913746	0.11054352268083367	0.11060190320509078	0.11484700132607191	0.11174032342810439	0.10847101406970634	0.08682434968266015	0.06941444334170122	0.04305563663961702	0.02796427111915465	0.01856500671376029	0.008294204481956249	0.004357689132048406	0.002681334078380024	0.0016805250911153182	0.0005712951302302695	0.00038364344511813715	0.00046704419405686266	0.0	0.0	0.0	0.0	0.0	0.0	0.0	0.0	0.0	0.0	0.0	0.0	0.0	0.0	0.0	0.0	0.0	0.0	0.0	0.0	0.0	0.0	0.0	0.0	0.0	0.0	0.0	0.0	0.0	0.0	0.0
0.9805752428094648	0.01885393099252926	0.0005708261980058582	0.0	0.0	0.0	0.0	0.0	0.0	0.0	0.0	0.0	0.0	0.0	0.0	0.0	0.0	0.0	0.0	0.0	0.0	0.0	0.0	0.0	0.0	0.0	0.0	0.0	0.0	0.0	0.0	0.0	0.0	0.0	0.0	0.0	0.0	0.0	0.0	0.0	0.0	0.0	0.0	0.0	0.0	0.0	0.0	0.0	0.0	0.0
0.6477086231745212	0.13395869606871214	0.12312453660121463	0.08484050751018436	0.010321817439622783	4.5819205744895326e-05	0.0	0.0	0.0	0.0	0.0	0.0	0.0	0.0	0.0	0.0	0.0	0.0	0.0	0.0	0.0	0.0	0.0	0.0	0.0	0.0	0.0	0.0	0.0	0.0	0.0	0.0	0.0	0.0	0.0	0.0	0.0	0.0	0.0	0.0	0.0	0.0	0.0	0.0	0.0	0.0	0.0	0.0	0.0	0.0
0.3644026483222987	0.09458293923775317	0.08638714005358311	0.08052883112987029	0.0763038487339636	0.08170799288336299	0.07378302590405873	0.06210807454968938	0.04448731463618902	0.021366577639259837	0.01036245682309657	0.002958321006995804	0.000979162586822555	4.1666493056278935e-05	0.0	0.0	0.0	0.0	0.0	0.0	0.0	0.0	0.0	0.0	0.0	0.0	0.0	0.0	0.0	0.0	0.0	0.0	0.0	0.0	0.0	0.0	0.0	0.0	0.0	0.0	0.0	0.0	0.0	0.0	0.0	0.0	0.0	0.0	0.0	0.0
0.7466833333333334	0.1374	0.09743333333333333	0.017616666666666666	0.0008333333333333334	3.3333333333333335e-05	0.0	0.0	0.0	0.0	0.0	0.0	0.0	0.0	0.0	0.0	0.0	0.0	0.0	0.0	0.0	0.0	0.0	0.0	0.0	0.0	0.0	0.0	0.0	0.0	0.0	0.0	0.0	0.0	0.0	0.0	0.0	0.0	0.0	0.0	0.0	0.0	0.0	0.0	0.0	0.0	0.0	0.0	0.0	0.0
0.8322219447219448	0.03192640692640693	0.020246420246420246	0.017757242757242758	0.013086913086913086	0.010206460206460207	0.00882034632034632	0.007409257409257409	0.007338494838494839	0.008137695637695638	0.00825008325008325	0.006081418581418582	0.005111555111555112	0.004033466533466533	0.004262404262404262	0.0034881784881784883	0.0027347652347652347	0.0029304029304029304	0.00265984015984016	0.0014985014985014985	0.0008533133533133534	0.0004786879786879787	0.0002331002331002331	0.00012487512487512488	9.157509157509158e-05	1.665001665001665e-05	0.0	0.0	0.0	0.0	0.0	0.0	0.0	0.0	0.0	0.0	0.0	0.0	0.0	0.0	0.0	0.0	0.0	0.0	0.0	0.0	0.0	0.0	0.0	0.0
0.3055861126389653	0.10566778338916946	0.09753821024384553	0.10375102088437756	0.10880960714702402	0.10530526526326316	0.07295781455739454	0.04253129323132823	0.0245345600613364	0.013463173158657932	0.00819207627048019	0.004937746887344367	0.0035626781339066953	0.0022542793806356984	0.0005416937513542344	0.0003666850009167125	0.0	0.0	0.0	0.0	0.0	0.0	0.0	0.0	0.0	0.0	0.0	0.0	0.0	0.0	0.0	0.0	0.0	0.0	0.0	0.0	0.0	0.0	0.0	0.0	0.0	0.0	0.0	0.0	0.0	0.0	0.0	0.0	0.0	0.0
0.6168911921408459	0.1610718994480791	0.1310136295766388	0.08346192078458448	0.007561358049851726	0.0	0.0	0.0	0.0	0.0	0.0	0.0	0.0	0.0	0.0	0.0	0.0	0.0	0.0	0.0	0.0	0.0	0.0	0.0	0.0	0.0	0.0	0.0	0.0	0.0	0.0	0.0	0.0	0.0	0.0	0.0	0.0	0.0	0.0	0.0	0.0	0.0	0.0	0.0	0.0	0.0	0.0	0.0	0.0	0.0
0.9999708401373013	2.9159862698703635e-05	0.0	0.0	0.0	0.0	0.0	0.0	0.0	0.0	0.0	0.0	0.0	0.0	0.0	0.0	0.0	0.0	0.0	0.0	0.0	0.0	0.0	0.0	0.0	0.0	0.0	0.0	0.0	0.0	0.0	0.0	0.0	0.0	0.0	0.0	0.0	0.0	0.0	0.0	0.0	0.0	0.0	0.0	0.0	0.0	0.0	0.0	0.0	0.0
0.9934191619011125	0.006580838098887505	0.0	0.0	0.0	0.0	0.0	0.0	0.0	0.0	0.0	0.0	0.0	0.0	0.0	0.0	0.0	0.0	0.0	0.0	0.0	0.0	0.0	0.0	0.0	0.0	0.0	0.0	0.0	0.0	0.0	0.0	0.0	0.0	0.0	0.0	0.0	0.0	0.0	0.0	0.0	0.0	0.0	0.0	0.0	0.0	0.0	0.0	0.0	0.0
0.806052601977261	0.12929687662740752	0.038591170233596775	0.015048181678047235	0.006870003207945706	0.0025121964429298126	0.0005374350599302584	0.0003791208562298722	8.332326510546642e-05	4.166163255273321e-05	3.332930604218657e-05	4.582779580800653e-05	6.665861208437313e-05	2.916314278691325e-05	2.916314278691325e-05	5.83262855738265e-05	0.00014581571393456624	7.91571018501931e-05	3.749546929745989e-05	6.249244882909982e-05	0.0	0.0	0.0	0.0	0.0	0.0	0.0	0.0	0.0	0.0	0.0	0.0	0.0	0.0	0.0	0.0	0.0	0.0	0.0	0.0	0.0	0.0	0.0	0.0	0.0	0.0	0.0	0.0	0.0	0.0
0.49452856518026367	0.10726261637473185	0.06882302709682794	0.05468518942786329	0.048261929060879345	0.04243850623789391	0.03539041509591152	0.0310790827484223	0.025593068543936018	0.019544706641951137	0.017053714618957366	0.012717389040468206	0.0112802782579718	0.009043384083477391	0.005627642513485931	0.00472788619748818	0.0026701101784933246	0.0023618603294940956	0.002161914481494595	0.0018536646324953659	0.001528752629496178	0.000795617853498011	0.0005623476974985941	8.331076999979172e-06	0.0	0.0	0.0	0.0	0.0	0.0	0.0	0.0	0.0	0.0	0.0	0.0	0.0	0.0	0.0	0.0	0.0	0.0	0.0	0.0	0.0	0.0	0.0	0.0	0.0	0.0
0.2499427634235382	0.2021928893440064	0.20372058560302375	0.1722925018003505	0.10130249634726576	0.04650107604763748	0.015922174906652348	0.005361506216932869	0.0020771673930508553	0.00037463940956829054	0.00031219950797357546	0.0	0.0	0.0	0.0	0.0	0.0	0.0	0.0	0.0	0.0	0.0	0.0	0.0	0.0	0.0	0.0	0.0	0.0	0.0	0.0	0.0	0.0	0.0	0.0	0.0	0.0	0.0	0.0	0.0	0.0	0.0	0.0	0.0	0.0	0.0	0.0	0.0	0.0	0.0
0.23086281895301744	0.05021166313894768	0.04000349994166764	0.035966067232212795	0.03464942250962484	0.03446192563457276	0.03697855035749404	0.0382326961217313	0.03949517508041533	0.03844519258012367	0.04280761987300211	0.041657639039349346	0.041853469108848185	0.0433617773037116	0.04648672522124631	0.04589923501274979	0.038203529941167644	0.03573690438492692	0.027703704938251028	0.01881218646355894	0.013083115281411976	0.009841502641622639	0.0062915618073032115	0.0042915951400809985	0.003862435626072899	0.000566657222379627	0.00016666388893518441	6.666555557407377e-05	0.0	0.0	0.0	0.0	0.0	0.0	0.0	0.0	0.0	0.0	0.0	0.0	0.0	0.0	0.0	0.0	0.0	0.0	0.0	0.0	0.0	0.0
0.24575471109576905	0.13752115886093585	0.11976643112920733	0.13297538293899178	0.13547493584758133	0.12258206726750207	0.07489508948066693	0.023356887079266187	0.0062426437866770915	0.0009399317093864242	0.0004907608040159206	0.0	0.0	0.0	0.0	0.0	0.0	0.0	0.0	0.0	0.0	0.0	0.0	0.0	0.0	0.0	0.0	0.0	0.0	0.0	0.0	0.0	0.0	0.0	0.0	0.0	0.0	0.0	0.0	0.0	0.0	0.0	0.0	0.0	0.0	0.0	0.0	0.0	0.0	0.0
0.6493793310359484	0.15279415625273457	0.0908439347787135	0.05819995583020464	0.028968718617568744	0.012463382822949958	0.005287874557781176	0.00155427676127059	0.0005042023810019876	4.166961826462708e-06	0.0	0.0	0.0	0.0	0.0	0.0	0.0	0.0	0.0	0.0	0.0	0.0	0.0	0.0	0.0	0.0	0.0	0.0	0.0	0.0	0.0	0.0	0.0	0.0	0.0	0.0	0.0	0.0	0.0	0.0	0.0	0.0	0.0	0.0	0.0	0.0	0.0	0.0	0.0	0.0
0.3184609615865345	0.10037913507207732	0.10008332638946754	0.10449545871177401	0.10267061078243479	0.09150070827431048	0.06915673693858845	0.04604199650029164	0.028539288392633946	0.01916090325806183	0.01087409382551454	0.00473293892175652	0.0024331305724522956	0.0007541038246812766	0.0005374552120656612	0.0001791517373552204	0.0	0.0	0.0	0.0	0.0	0.0	0.0	0.0	0.0	0.0	0.0	0.0	0.0	0.0	0.0	0.0	0.0	0.0	0.0	0.0	0.0	0.0	0.0	0.0	0.0	0.0	0.0	0.0	0.0	0.0	0.0	0.0	0.0	0.0
0.8868665848126027	0.10602459783988513	0.006921524150417247	0.0001872931970948744	0.0	0.0	0.0	0.0	0.0	0.0	0.0	0.0	0.0	0.0	0.0	0.0	0.0	0.0	0.0	0.0	0.0	0.0	0.0	0.0	0.0	0.0	0.0	0.0	0.0	0.0	0.0	0.0	0.0	0.0	0.0	0.0	0.0	0.0	0.0	0.0	0.0	0.0	0.0	0.0	0.0	0.0	0.0	0.0	0.0	0.0
0.26373681274303273	0.061687635827705936	0.05406879439120044	0.050983788104615436	0.05303629566100735	0.05864009925310374	0.06657118828946601	0.07199180662297976	0.0787072116705663	0.07363214734756073	0.06237458054739086	0.04476381591546833	0.02901821028002365	0.015221029667685288	0.008122600897607767	0.003996769278166815	0.0020233644470719504	0.0006120052957192936	0.0005662089810736322	0.00012073573861128921	0.00012489903994271297	0.0	0.0	0.0	0.0	0.0	0.0	0.0	0.0	0.0	0.0	0.0	0.0	0.0	0.0	0.0	0.0	0.0	0.0	0.0	0.0	0.0	0.0	0.0	0.0	0.0	0.0	0.0	0.0	0.0
0.7931604913579012	0.15802873477007184	0.048619097621547744	0.00019167625047919064	0.0	0.0	0.0	0.0	0.0	0.0	0.0	0.0	0.0	0.0	0.0	0.0	0.0	0.0	0.0	0.0	0.0	0.0	0.0	0.0	0.0	0.0	0.0	0.0	0.0	0.0	0.0	0.0	0.0	0.0	0.0	0.0	0.0	0.0	0.0	0.0	0.0	0.0	0.0	0.0	0.0	0.0	0.0	0.0	0.0	0.0
0.806419220160168	0.07079642330352753	0.04202535021125176	0.029991916599304995	0.018625155209626747	0.012058433820281836	0.00785006541721181	0.004783373194776623	0.0023875198959991332	0.0018458487154059617	0.0014500120834340287	0.0013166776389803249	0.00020833506945891215	0.00017916815973466446	6.250052083767365e-05	0.0	0.0	0.0	0.0	0.0	0.0	0.0	0.0	0.0	0.0	0.0	0.0	0.0	0.0	0.0	0.0	0.0	0.0	0.0	0.0	0.0	0.0	0.0	0.0	0.0	0.0	0.0	0.0	0.0	0.0	0.0	0.0	0.0	0.0	0.0
0.7942629369231282	0.041813834927193365	0.025707240678417915	0.02026756855819533	0.017489420545799873	0.015660924327746493	0.01414481356835827	0.011520775715570957	0.010954316750524808	0.009005031488454234	0.008609343240811702	0.007484755589617141	0.005647929092666023	0.004864882876278698	0.003786111759021692	0.003157175702242511	0.002086734863883243	0.0015327713171836993	0.0008538535870180933	0.0005747892439438873	0.0002624037852787311	0.0001832661357502249	8.746792842624372e-05	4.165139448868748e-05	0.0	0.0	0.0	0.0	0.0	0.0	0.0	0.0	0.0	0.0	0.0	0.0	0.0	0.0	0.0	0.0	0.0	0.0	0.0	0.0	0.0	0.0	0.0	0.0	0.0	0.0
0.5986166666666667	0.25926666666666665	0.12627916666666666	0.014879166666666667	0.0009583333333333333	0.0	0.0	0.0	0.0	0.0	0.0	0.0	0.0	0.0	0.0	0.0	0.0	0.0	0.0	0.0	0.0	0.0	0.0	0.0	0.0	0.0	0.0	0.0	0.0	0.0	0.0	0.0	0.0	0.0	0.0	0.0	0.0	0.0	0.0	0.0	0.0	0.0	0.0	0.0	0.0	0.0	0.0	0.0	0.0	0.0
0.6366117372554738	0.24126164038249204	0.0886981521218308	0.022120372492239745	0.007987333597216725	0.0031207683173267225	0.0001999958334201371	0.0	0.0	0.0	0.0	0.0	0.0	0.0	0.0	0.0	0.0	0.0	0.0	0.0	0.0	0.0	0.0	0.0	0.0	0.0	0.0	0.0	0.0	0.0	0.0	0.0	0.0	0.0	0.0	0.0	0.0	0.0	0.0	0.0	0.0	0.0	0.0	0.0	0.0	0.0	0.0	0.0	0.0	0.0
0.8637380491157908	0.13165864733695765	0.004603303547251557	0.0	0.0	0.0	0.0	0.0	0.0	0.0	0.0	0.0	0.0	0.0	0.0	0.0	0.0	0.0	0.0	0.0	0.0	0.0	0.0	0.0	0.0	0.0	0.0	0.0	0.0	0.0	0.0	0.0	0.0	0.0	0.0	0.0	0.0	0.0	0.0	0.0	0.0	0.0	0.0	0.0	0.0	0.0	0.0	0.0	0.0	0.0
0.017904304864738766	0.10682179842868687	0.20619527273030236	0.25501762103526704	0.24169145275646312	0.14877485899006057	0.02207419997167304	0.0014121822589917268	0.00010830896381647462	0.0	0.0	0.0	0.0	0.0	0.0	0.0	0.0	0.0	0.0	0.0	0.0	0.0	0.0	0.0	0.0	0.0	0.0	0.0	0.0	0.0	0.0	0.0	0.0	0.0	0.0	0.0	0.0	0.0	0.0	0.0	0.0	0.0	0.0	0.0	0.0	0.0	0.0	0.0	0.0	0.0
0.4813056478682025	0.23922440718622723	0.18962128216019922	0.07665975362934459	0.012343519652182604	0.0008453895038438153	0.0	0.0	0.0	0.0	0.0	0.0	0.0	0.0	0.0	0.0	0.0	0.0	0.0	0.0	0.0	0.0	0.0	0.0	0.0	0.0	0.0	0.0	0.0	0.0	0.0	0.0	0.0	0.0	0.0	0.0	0.0	0.0	0.0	0.0	0.0	0.0	0.0	0.0	0.0	0.0	0.0	0.0	0.0	0.0
0.8674096608667063	0.09088222931553254	0.023542484258538676	0.0117358680588791	0.003420880689503057	0.002355496922455876	0.0006533798883844037	0.0	0.0	0.0	0.0	0.0	0.0	0.0	0.0	0.0	0.0	0.0	0.0	0.0	0.0	0.0	0.0	0.0	0.0	0.0	0.0	0.0	0.0	0.0	0.0	0.0	0.0	0.0	0.0	0.0	0.0	0.0	0.0	0.0	0.0	0.0	0.0	0.0	0.0	0.0	0.0	0.0	0.0	0.0
0.5847728087060137	0.016648751343649227	0.01374896882733795	0.012578223299919172	0.01206992808872668	0.013448991325650576	0.013290669866426685	0.013140681115582998	0.014423918206134539	0.015244689981584715	0.017532018431950937	0.019777683340416137	0.023185761067919905	0.025185611079169064	0.02841870193068853	0.02953945120782608	0.031106000383304584	0.03071852944362506	0.025310601704872135	0.019673524485663577	0.01530718529443625	0.009940921097584347	0.006932813372330408	0.00389137481355565	0.0018998575106866985	0.001120749277137548	0.0005541251072836204	0.0002416485430259397	0.00010832520894266263	9.1659792182253e-05	8.749343799215059e-05	8.332708380204819e-06	0.0	0.0	0.0	0.0	0.0	0.0	0.0	0.0	0.0	0.0	0.0	0.0	0.0	0.0	0.0	0.0	0.0	0.0
0.26338590869366185	0.07860918057347371	0.07123475800074909	0.07457239169337052	0.07641599733655166	0.07929168920887261	0.08176786383120396	0.0800407840526031	0.07479712014648966	0.05897457239169337	0.034400099879312494	0.016442631819884305	0.006217487202963086	0.002234799617129302	0.0010778642473677639	0.00026218319530567233	0.00010820258853884889	0.00016646552082899828	0.0	0.0	0.0	0.0	0.0	0.0	0.0	0.0	0.0	0.0	0.0	0.0	0.0	0.0	0.0	0.0	0.0	0.0	0.0	0.0	0.0	0.0	0.0	0.0	0.0	0.0	0.0	0.0	0.0	0.0	0.0	0.0
0.7391429201643076	0.1665508300697933	0.0482060587395591	0.02169126980493672	0.008922886120833523	0.004344912831226772	0.003058918516237239	0.002205750766810526	0.0008739767189249254	0.0012402145820934656	0.0009821833603156304	0.0003703996570681827	0.00036623786316854017	0.0005951365276488777	0.00014150099258784506	0.00033710530587104267	0.0006450780544445878	0.00032461992417211514	0.0	0.0	0.0	0.0	0.0	0.0	0.0	0.0	0.0	0.0	0.0	0.0	0.0	0.0	0.0	0.0	0.0	0.0	0.0	0.0	0.0	0.0	0.0	0.0	0.0	0.0	0.0	0.0	0.0	0.0	0.0	0.0
[truncated: 45 more rows]
[truncated: 50 more columns]
