# Supplementary material for: Basal leakage in oscillation: Coupled transcriptional and translational control using feed-forward loops
Source: PLoS Comput Biol. 2020 Sep 3;16(9):e1007740. doi: 10.1371/journal.pcbi.1007740 (PMC7494099; doi:10.1371/journal.pcbi.1007740)
Supplement: S1 Appendix — (ZIP) [file pcbi.1007740.s010.zip › Codes/5.M5/workingPara_M5.csv]

356.173173267	340.371469392	40.3136141817	0.356173173267	12.7983787086	106.528834211	83.5837826751	855.232338049	0.106528834211	0.170176426905	2.50765348172	731.323306904	977.376863152	0.00250765348172	0.179552038927	6.0	24.0243383333	30389.0
94.9124559858	3.03891424671	3.49453199088	0.0949124559858	0.103307370776	14.2729260084	3.08824671445	221.293684765	0.0142729260084	0.699361525815	672.116769625	17.3345425285	7.9716798767	0.672116769625	0.204184791384	3.0	24.0054384288	112022.0
23.6156312377	71.6551880431	85.5111494489	0.0236156312377	20.22652741	17.4389561959	5.9130232534	132.763488303	0.0174389561959	0.927046300502	42.1024218133	2.79713166599	343.029420317	0.0421024218133	3.24289084409	5.0	23.993461742	138536.0
1.11419441622	1.64311009787	118.12536349	0.00111419441622	53.7320964076	1.96019428075	7.96458359013	247.176901392	0.00196019428075	69.3312692833	1.29740432559	2.32741457386	3.29949953979	0.00129740432559	2.13839079089	2.0	24.0026801248	64229.0
5.7107789997	5.75559542896	527.849342106	0.0057107789997	4.68341038521	1342.97049024	2.23621694198	479.078031341	1.34297049024	34.5927263108	101.937920044	1.28491525909	191.273862044	0.101937920044	40.7491784077	6.0	24.0000184601	55488.0
253.832526715	13.4109018583	17.9372489008	0.253832526715	0.743721279803	98.3031605737	7.34387934815	578.162496841	0.0983031605737	64.9752459506	5.86144000441	18.5343608607	31.8963777707	0.00586144000441	149.315613263	7.0	23.9980022603	34773.0
469.301555837	73.9241931573	35.1233465627	0.469301555837	0.145324391475	253.356171919	1.08109476655	107.418547453	0.253356171919	1.53954935973	8.95668574267	4.02345977879	595.432841193	0.00895668574267	1.06688328377	4.0	24.0150267003	63922.0
79.6880296099	20.9111820781	864.155373063	0.0796880296099	1.76508487596	56.7372252194	5.24178369468	33.6545446828	0.0567372252194	2.17664571212	11.4190088307	200.416870461	2.24599264398	0.0114190088307	0.263162073954	3.0	24.0170322286	76837.0
4.80369965767	63.9623080935	813.955114691	0.00480369965767	23.6633641156	30.0909979148	582.024160641	7.90273051527	0.0300909979148	4.07402941506	59.5085738161	5.47416523792	41.7021217769	0.0595085738161	0.309141835699	4.0	24.0142783847	55665.0
51.1507260954	19.7243921547	148.556784091	0.0511507260954	9.17466495219	5.74817138643	10.7228417281	265.557619932	0.00574817138643	182.326557777	263.309101889	3.66179976211	443.293008681	0.263309101889	2.49817665358	4.0	23.9999232228	16636.0
471.170556982	18.3792607244	7.66508830129	0.471170556982	0.864699712517	8.87420810944	75.6496245919	478.92829875	0.00887420810944	0.637355005232	27.6108240738	7.57384083315	109.217119305	0.0276108240738	26.6232802946	6.0	24.0123579031	71733.0
15.4155996775	73.3984441719	69.6721581692	0.0154155996775	0.815363135342	20.9926229965	78.8312172158	234.898014271	0.0209926229965	1.39719758805	39.2894242305	17.9567694552	173.163015093	0.0392894242305	0.650157676628	5.0	23.9850900672	120836.0
8.37175598087	239.544338038	68.2713994036	0.00837175598087	0.571391679167	44.4319767064	70.2127155015	611.775018956	0.0444319767064	11.8974700595	12.6215606564	183.031425627	31.9038532166	0.0126215606564	0.655599372577	4.0	24.014087231	48987.0
14.2185859286	166.502993568	22.8998403849	0.0142185859286	2.69198766179	428.987634554	4.55646893331	217.01454547	0.428987634554	0.333951297693	1.0023156926	119.892126243	978.496032509	0.0010023156926	76.6902869745	4.0	24.0061968739	116723.0
16.0287784812	191.308387377	36.6541418075	0.0160287784812	0.262007518895	47.5162422632	1.44999364426	154.650300736	0.0475162422632	66.0569032841	181.639463043	1.33848093609	72.9446922834	0.181639463043	0.115792019716	3.0	24.0409466789	52991.0
111.401746184	381.807284859	413.43428294	0.111401746184	0.291659213554	40.9998964657	206.571984907	54.882817612	0.0409998964657	4.22634486244	10.7537464134	2.49622321296	7.48930300903	0.0107537464134	7.60413040504	7.0	24.0043609433	71753.0
91.5459720891	7.99197195346	486.846050186	0.0915459720891	17.1512961663	104.611323176	21.6180800583	6.07341655849	0.104611323176	0.190822626773	521.215640995	2.87166400438	101.169760366	0.521215640995	0.147624010507	7.0	23.9997486402	48678.0
2.7698631946	146.760555005	38.2601856363	0.0027698631946	0.143797292463	107.749807989	9.54159599968	480.616438143	0.107749807989	1.23381599026	32.6031543566	83.006170552	11.4680673158	0.0326031543566	0.457807463764	4.0	24.0319171875	93596.0
12.4361141282	3.61294398079	16.2794397943	0.0124361141282	0.670252494998	3.29658936464	63.0963856852	496.276653741	0.00329658936464	0.396279661109	155.679174167	1.27062634072	1.98276023025	0.155679174167	0.304280872991	4.0	24.0169535135	13046.0
54.3034549671	1.5099011276	345.608635062	0.0543034549671	4.38308914869	9.27971078042	14.1232313421	241.279943244	0.00927971078042	22.2224972355	26.0649610037	51.8457934289	45.1647485311	0.0260649610037	29.3355662755	7.0	24.0155819164	14735.0
1.44530937065	59.8907277612	78.7384627647	0.00144530937065	0.216693980266	272.024440111	319.489712925	14.4729991707	0.272024440111	0.15250499294	28.6021827758	959.880209827	18.9202607539	0.0286021827758	11.1160898708	4.0	24.019919177	61887.0
107.302886323	2.0092273641	10.1299133101	0.107302886323	1.04673977678	158.744057567	5.94411189019	126.072715439	0.158744057567	2.11002464155	10.2085044381	7.57705851836	113.1179277	0.0102085044381	0.369555247583	5.0	23.999637761	61441.0
4.01293305195	121.486240557	88.8321087893	0.00401293305195	3.22429437088	12.4545221638	69.5979015468	204.244968126	0.0124545221638	83.5758695435	4.39491236668	6.49204080251	3.40558657939	0.00439491236668	91.889055518	7.0	24.0035339922	9728.0
1.75211457162	45.1051205325	215.855300604	0.00175211457162	9.88394468514	98.1528680393	974.377000662	188.433695196	0.0981528680393	3.73198766959	43.96528299	32.302184872	51.4491502317	0.04396528299	15.6249526889	7.0	24.0002380315	131452.0
37.3835106579	140.199708497	8.35866431201	0.0373835106579	14.0698764244	2821.62798249	6.57433660616	437.996044844	2.82162798249	10.3715253242	90.0155558357	151.864368552	978.620293015	0.0900155558357	5.68022271543	7.0	23.9572920687	128561.0
26.8310246635	9.77288450601	1.64278410307	0.0268310246635	1.7241176942	13.8798184306	1.58694909407	566.615158391	0.0138798184306	26.1266532346	38.5383403276	31.9517186235	85.4695424439	0.0385383403276	0.534409049842	6.0	24.0029196558	54722.0
590.103581531	3.81891203957	86.9443140292	0.590103581531	57.214807117	9.15084244027	1.96984764355	63.3559347351	0.00915084244027	2.52029098828	3.6685226708	19.5678806501	19.6594087661	0.0036685226708	0.76075534037	6.0	24.002029357	125389.0
124.055105092	304.779817949	412.824489174	0.124055105092	2.53090694524	16.411135979	76.271743531	37.8874988689	0.016411135979	19.5415346344	11.13850425	21.318768084	201.002713672	0.01113850425	36.3890774248	7.0	24.0007346855	27759.0
33.8301717976	40.0710574068	50.3558141171	0.0338301717976	8.92609408409	28.486314682	4.06906649066	482.373644696	0.028486314682	62.6053655705	26.2479365414	51.1445802648	428.13628629	0.0262479365414	7.77413671402	7.0	24.0023803327	84013.0
49.5440915597	4.68450362143	74.2561056794	0.0495440915597	13.2358321836	3.82973123206	130.585443035	22.8901378618	0.00382973123206	0.53949555949	361.300512636	13.1025745932	311.016805489	0.361300512636	4.05614971475	7.0	24.0022902546	104744.0
49.4175612015	117.443868492	179.695702636	0.0494175612015	0.176237692304	17.5398880565	5.13659725054	3.67769520821	0.0175398880565	0.356260665713	4.56053571465	22.4936131496	3.0373736974	0.00456053571465	0.281800273515	3.0	24.0110309575	11271.0
4.20789607594	2.40388317576	85.6197847523	0.00420789607594	65.4880047487	18.956000138	3.55947479461	350.22194258	0.018956000138	25.728362757	44.7762634317	5.61857488343	120.871535885	0.0447762634317	11.5807460874	4.0	24.0004810856	119652.0
49.2326015047	18.9560952163	198.822539726	0.0492326015047	1.14886467735	9.79420612396	207.128122689	33.8043026706	0.00979420612396	1.66619077003	12.0690691637	11.225767919	34.4598003387	0.0120690691637	6.12883219491	7.0	24.0006679538	111119.0
283.38161912	805.197891878	201.377073538	0.28338161912	2.59109764798	1.82345451984	254.773479893	22.4076727082	0.00182345451984	16.3591730488	23.7667184331	286.184550988	562.560556991	0.0237667184331	0.469643088162	6.0	24.0100633812	40569.0
329.481545333	10.3755287314	119.50764784	0.329481545333	8.86120652052	20.2028492365	5.93950129369	259.177407986	0.0202028492365	0.472297160504	25.952945181	3.8975084913	586.686325912	0.025952945181	20.1869230072	6.0	24.0000617932	110492.0
5.5695235723	463.773843474	76.259718601	0.0055695235723	20.8821899641	6.49683567574	187.77738381	22.3330127769	0.00649683567574	2.2892502882	120.807039859	17.365407325	469.998509984	0.120807039859	3.52250283064	4.0	24.0238737731	117833.0
1.74216926473	991.296864766	70.6939464809	0.00174216926473	2.88612745526	395.104481712	93.7321305065	524.242723279	0.395104481712	54.4446149115	3.50002179815	10.7236185172	24.9131573015	0.00350002179815	0.121457478989	7.0	24.0069099617	66614.0
34.1399434527	10.0729368349	97.5536437536	0.0341399434527	5.21596507836	2.02407680851	95.0786664274	6.10884198509	0.00202407680851	60.8880133898	136.253801647	112.087595153	58.113509165	0.136253801647	0.291306680017	7.0	24.0147184595	59332.0
71.4249937028	117.227856687	6.76241453339	0.0714249937028	0.456894974904	35.444870549	277.589143911	528.389647396	0.035444870549	2.21822892709	8.89539006532	438.036684998	790.81751077	0.00889539006532	1.49300679078	7.0	24.0023208653	99694.0
2.34053790184	33.991398723	230.849135636	0.00234053790184	1.88315037211	20.5029976622	27.2224114429	414.153123602	0.0205029976622	22.1418620737	38.0614012988	57.7125248981	8.01734105378	0.0380614012988	2.20389660596	7.0	24.0005214472	60752.0
16.440452081	2.08077698099	212.889559703	0.016440452081	69.6176819305	9.50318348341	3.30778747109	99.1695111351	0.00950318348341	0.559826153165	269.009325822	3.18738738449	57.9857209314	0.269009325822	0.133648276938	2.0	24.0122587674	73557.0
321.980694715	1.71688176672	540.216633539	0.321980694715	12.6676205909	195.323441941	13.6636402429	2.36157206176	0.195323441941	0.151713162624	2.29033479546	629.455117887	1.87191317995	0.00229033479546	0.223963223968	5.0	23.9956002714	27273.0
74.4512919778	124.059116731	419.560827655	0.0744512919778	3.21075526731	6.04852082357	667.482403333	93.655033848	0.00604852082357	0.160539544589	29.8537546242	1.3019534023	2.65724019572	0.0298537546242	2.05116319822	6.0	24.0226313274	22402.0
8.80613993552	94.9453317835	187.906342201	0.00880613993552	4.17824122557	24.6626961064	1.21175810961	21.4454638837	0.0246626961064	3.39849011911	8.02892805968	1.20454545403	198.872214475	0.00802892805968	179.876066447	7.0	24.0000000556	117899.0
2.74128234759	101.80885824	45.7472534021	0.00274128234759	0.407375342998	10.5579513302	18.6502050723	191.836221908	0.0105579513302	3.36183079577	56.5413085199	3.6994874709	30.9629176379	0.0565413085199	18.0086188424	7.0	24.0012765166	34905.0
8.26493943506	936.540456014	111.998882566	0.00826493943506	59.1772353964	1.13361239001	167.616550334	100.876482537	0.00113361239001	3.76483168517	10.7727672421	240.617783129	115.266636412	0.0107727672421	1.21049449867	3.0	24.0189291557	103053.0
5.21435681673	561.833535861	1.48445659696	0.00521435681673	3.27923108125	1.8119184711	2.94180057447	105.689866365	0.0018119184711	0.290247261762	259.631713943	9.89815552534	107.084232536	0.259631713943	0.471575200454	4.0	24.0119656984	74971.0
11.866744741	269.895400005	34.1462006749	0.011866744741	0.43102739329	86.1335510765	65.4944446702	5.77094561667	0.0861335510765	0.656308138347	75.6407578868	1.94064144945	866.714874505	0.0756407578868	0.462521881484	6.0	24.0000663639	886.0
41.5317236709	445.024973813	556.353117593	0.0415317236709	9.35637653962	189.422661988	110.865844542	502.414202532	0.189422661988	39.0302987623	1.26946788525	296.740700469	223.13530952	0.00126946788525	0.128270038829	5.0	24.0218099276	95225.0
3.29095497352	56.9528400048	14.7187793707	0.00329095497352	0.340813111633	25.3796097026	415.928974358	247.202444434	0.0253796097026	16.3026511543	3.10179916258	3.97372664377	10.0709724521	0.00310179916258	10.7371704895	6.0	24.0115679524	64383.0
249.714778095	43.5356993916	829.860361231	0.249714778095	9.74127640596	21.1729040566	6.89032600376	95.243157062	0.0211729040566	1.78353607595	3.18204211515	1.1478229631	3.37475416348	0.00318204211515	8.37682204011	4.0	24.0111090227	114902.0
0.775785110789	571.020935123	25.9375436062	0.000775785110789	0.0929821090455	3.40880080538	23.6283511752	97.8793886978	0.00340880080538	50.5184648027	566.857983514	14.1621912648	224.083755936	0.566857983514	1.58029115329	6.0	24.0010976284	82814.0
9.34549251345	15.8584439325	294.431461765	0.00934549251345	0.924417956417	220.916204042	4.42776427163	909.910207724	0.220916204042	4.95836575107	11.8292069688	7.20265646683	9.69322754335	0.0118292069688	1.12706401346	6.0	24.0004453544	111591.0
114.332537968	1.6705794343	518.032600638	0.114332537968	0.602425806837	8.50817191803	45.0087551206	666.270328104	0.00850817191803	3.61216055455	1273.98762354	8.18860195703	3.07720865233	1.27398762354	0.363802959728	4.0	24.0055444627	42204.0
77.61951369	1.73092024198	3.59713915782	0.07761951369	0.321067626628	4.74719218013	24.2672315533	76.4163745626	0.00474719218013	1.04757404833	2.70292496784	15.2753439918	2.55320635855	0.00270292496784	0.175524273065	3.0	23.9879404347	109011.0
17.3775668378	52.7767951975	42.6538465717	0.0173775668378	0.260630670353	221.38854964	39.6020451822	103.058784024	0.22138854964	10.5780719331	59.7164226747	2.29719791441	845.937550618	0.0597164226747	0.283180129124	4.0	24.0129740465	79022.0
12.5274666702	4.75412776014	10.5957193191	0.0125274666702	7.18111520825	0.843534812087	6.39033982136	152.870675332	0.000843534812087	0.288658196285	126.442164686	68.5872407606	247.941049209	0.126442164686	4.57816575725	4.0	24.0122171206	554.0
3.1898303607	45.5327436657	8.60604436714	0.0031898303607	0.657689133552	2.3992630846	3.77060143836	3.39039942857	0.0023992630846	138.633244136	11.4304950821	4.2732773932	76.1362437215	0.0114304950821	2.11859036646	6.0	24.0099252784	126655.0
93.0573469301	1.26093207609	547.377108413	0.0930573469301	0.542870473207	3.36343763377	54.1680618554	2.57227829726	0.00336343763377	0.225978169284	9.2973208845	279.806957032	70.4688205487	0.0092973208845	27.776055245	3.0	24.0280979783	26559.0
4.45771302346	6.58488350282	3.64532597202	0.00445771302346	162.758463393	44.6431462578	46.5334209208	284.362976406	0.0446431462578	2.85559170019	12.3584549056	125.387880262	30.3005840232	0.0123584549056	0.659495535838	7.0	23.9981894153	76225.0
1.5486531213	416.943683979	2.43320537848	0.0015486531213	0.532061560464	77.6446497687	4.79213994903	317.754578351	0.0776446497687	3.4384498859	209.639261404	2.21989611462	629.537181741	0.209639261404	1.46556041062	3.0	24.0290833518	115693.0
64.0806222777	201.479927381	206.937994882	0.0640806222777	0.534760441704	9.92375094338	355.752280887	28.1557737632	0.00992375094338	0.0930112973648	11.9320355323	177.751293507	375.749032597	0.0119320355323	2.98304324132	5.0	24.0034106651	101860.0
352.727426565	13.5331925353	164.682533038	0.352727426565	0.164126664668	192.945536772	11.5200963796	158.430135633	0.192945536772	0.187528986835	100.132966615	4.56493792125	6.72389188847	0.100132966615	0.708900647085	5.0	23.9965427748	113767.0
19.0540327462	2.20646017536	132.978828159	0.0190540327462	22.9273005934	2832.3021934	17.3848069097	139.747657381	2.8323021934	380.546049615	52.3430904345	2.00863615618	553.458013471	0.0523430904345	8.07762586185	7.0	23.9999448676	101685.0
10.8486533452	62.9278199944	2.25397282262	0.0108486533452	30.5453668769	6.90806562004	3.25309819034	136.931110111	0.00690806562004	40.0391327687	8.11344471213	17.0199639138	290.385376691	0.00811344471213	1.2885355197	3.0	24.0016524856	78981.0
3.57024212521	5.19563924734	7.63927050911	0.00357024212521	0.989604252522	6.10967589481	1.79880149641	75.0144040206	0.00610967589481	2.23820336289	458.212157864	11.2304102533	10.4346024284	0.458212157864	0.131387455523	3.0	24.0011013607	31845.0
66.4805195376	11.1890702304	102.333436251	0.0664805195376	1.07351254731	7.75040098931	1.59035489755	52.2758499675	0.00775040098931	0.861796972264	5.3999660205	55.3319827258	65.4523956996	0.0053999660205	4.22839594327	5.0	24.0009895998	73573.0
116.395612762	7.31466829405	318.776000974	0.116395612762	2.6806741574	113.18821541	52.4624058509	131.757552226	0.11318821541	15.9064930394	3.77019876408	1.68165884288	1.60499632939	0.00377019876408	32.4110398188	5.0	24.0001681618	62864.0
104.863479935	43.9847951393	711.57044809	0.104863479935	0.128115662765	758.716763325	28.6534700391	8.03770699824	0.758716763325	1.03994579199	8.79318847825	23.5798267328	447.073752568	0.00879318847825	0.590187928018	7.0	24.1446424245	26812.0
30.8066229184	1.1748989302	214.282457044	0.0308066229184	55.2282634618	27.1227020106	4.92366082564	556.870189569	0.0271227020106	0.638495180628	150.482018975	8.02246197254	14.3262782711	0.150482018975	0.737058682515	5.0	23.9996839261	130850.0
291.853675843	8.80314467292	63.7917719	0.291853675843	1.1665333157	67.3553699757	66.0771605944	65.2962399214	0.0673553699757	0.218354424705	3.56591038887	2.19913407725	71.5549136527	0.00356591038887	51.8677114935	5.0	24.0348590461	49125.0
1.48208954748	21.0849556445	7.70767340276	0.00148208954748	0.134922715353	4.06415916912	251.366177792	695.218169471	0.00406415916912	1.82112638587	78.7510567786	737.426140005	1.34818902343	0.0787510567786	13.0453528059	5.0	24.0082276841	38266.0
167.835222385	1.0488593844	18.0802025607	0.167835222385	126.220092567	404.091421016	34.2852367054	523.016252728	0.404091421016	117.289346577	2.7748280551	588.023235178	80.7984203389	0.0027748280551	180.263296047	5.0	23.9994703148	42828.0
35.3900982116	525.830568282	749.427859557	0.0353900982116	478.540539066	15.273962303	1.85935087221	458.8134047	0.015273962303	910.420622023	314.445496945	43.202467868	414.138135738	0.314445496945	13.3509538769	7.0	23.9985335799	59242.0
45.7936526128	151.485432864	137.398365759	0.0457936526128	3.54611945117	8.54069860628	76.3078032782	68.7536860953	0.00854069860628	28.4346110502	12.9974173812	715.142950689	626.284146117	0.0129974173812	6.08845919063	7.0	24.0058060495	24278.0
63.3425228657	1.13636050359	84.9700781217	0.0633425228657	1.35471246797	53.5373794758	69.814652512	524.524840613	0.0535373794758	2.52015613781	129.24692722	354.897658407	659.869041962	0.12924692722	1.26764956033	7.0	24.0000201524	88251.0
2.32841381889	13.5247439485	668.783999634	0.00232841381889	11.2369635237	254.122338604	191.690253763	42.5491026355	0.254122338604	0.231451716444	23.0856359349	10.4539813912	3.59167463599	0.0230856359349	1.43498702843	7.0	23.9997995115	109539.0
146.639140092	56.0220977686	41.0182223264	0.146639140092	1.14844851581	2.70528789777	3.71695058325	22.654903646	0.00270528789777	0.763708144974	97.2802460856	96.8188122445	625.757079766	0.0972802460856	0.56362993603	5.0	24.0030584274	27556.0
19.1839077342	76.5064778556	103.42441902	0.0191839077342	1.84432892435	19.7197587948	2.33594139035	2.07267426965	0.0197197587948	50.6750259989	5.24476607574	4.54781971423	470.008389114	0.00524476607574	7.58841820837	6.0	24.0173557335	67982.0
156.643663902	38.4128177414	630.47928628	0.156643663902	193.418424656	9.38741839863	91.155768029	518.963737244	0.00938741839863	110.204643569	22.7391380935	3.25174423544	2.85272756831	0.0227391380935	38.9792176214	6.0	24.0226749046	78825.0
33.6472641279	42.8338639487	28.4182393569	0.0336472641279	1.4351007276	16.1389173176	3.38627715217	20.9229498802	0.0161389173176	1.73411966592	168.56919619	15.3051590749	969.996630443	0.16856919619	5.10742231036	7.0	23.9919950156	77987.0
236.582726273	35.1582400011	494.721365993	0.236582726273	240.313723272	4.00912309556	2.28477569924	1.69671151769	0.00400912309556	7.09372100722	6.15484487647	1.73477838942	9.32378171085	0.00615484487647	211.563869514	7.0	24.0184905893	36222.0
104.023225963	4.48363352801	558.350853798	0.104023225963	11.9487395642	3.34127401622	114.042973115	7.57033944432	0.00334127401622	2.21468260098	82.7692544591	3.59807160324	1.19551538353	0.0827692544591	1.09748268215	5.0	24.0168904414	10401.0
1.87633847161	50.3101805165	16.8088491787	0.00187633847161	9.95592232702	0.685799011675	700.256637821	19.7833830395	0.000685799011675	29.0589440322	76.4900916758	44.2899343267	61.79676887	0.0764900916758	0.5333242354	6.0	23.9909464248	64403.0
16.287255242	1.45663122984	267.804523294	0.016287255242	0.665519065315	30.6433744835	4.14775096234	46.8088807442	0.0306433744835	12.3606299891	2.04695172983	2.95569285757	4.72928451441	0.00204695172983	136.235131382	4.0	24.0013112486	129197.0
5.07612462522	1.48164463876	1.72130509262	0.00507612462522	0.335328200244	161.239703947	37.2212746281	629.394023906	0.161239703947	1.51015398293	172.658533043	22.8389363341	441.888818033	0.172658533043	3.81833497398	4.0	24.0121370419	91322.0
21.9006028997	3.96984656556	28.1925093919	0.0219006028997	28.0359169621	33.4765255092	73.4601026995	54.0923471888	0.0334765255092	37.2546516625	63.7732061861	7.66960427351	2.44018684113	0.0637732061861	11.2244379036	2.0	1.12487785268	94482.0
8.58750129486	9.66853618113	21.6831007865	0.00858750129486	13.5740288256	99.8531383216	1.72041001562	2.88286757452	0.0998531383216	0.772150669505	23.1271530401	26.4644882764	316.53486289	0.0231271530401	18.3332476748	5.0	24.0039656086	132174.0
237.648314484	10.0915495057	40.3029024013	0.237648314484	0.784391086522	3.39115658392	1.72251183925	2.66179016063	0.00339115658392	0.457373165092	357.728280681	3.9075124307	183.877719528	0.357728280681	0.559999056128	7.0	23.9987218024	85715.0
12.7651053543	191.322451789	41.8959733378	0.0127651053543	0.190947639096	65.9433756215	88.2152689292	11.6691152087	0.0659433756215	1.30955354151	2.23262119233	1.94331599083	2.47804469737	0.00223262119233	0.221731009012	7.0	24.0037037834	53738.0
48.4893228674	97.4878057337	817.271086987	0.0484893228674	1.74032593555	71.6041086687	7.41330536708	418.698516403	0.0716041086687	255.923998101	18.667952579	27.1594117833	70.7586895981	0.018667952579	13.2208356576	6.0	23.999881167	78354.0
77.463282681	22.0912944096	492.517024778	0.077463282681	3.78179216701	10.0586685049	405.233818181	443.615234689	0.0100586685049	24.6173523321	46.471923674	25.8937133292	46.9911068799	0.046471923674	20.5935391027	4.0	24.0029539844	105088.0
37.0038938056	20.0037548154	329.83094442	0.0370038938056	22.7786063821	13.5303391892	1.54352540659	34.9936139846	0.0135303391892	247.303544774	3.34837173597	1.69515108404	35.8803916402	0.00334837173597	2.93194917707	6.0	24.0042674693	48273.0
160.837374296	11.4032280577	98.0960072244	0.160837374296	1.28774618298	289.340940685	17.5199854509	842.787750522	0.289340940685	102.005962355	2.64175326403	41.4606408673	319.907370452	0.00264175326403	5.06048304733	6.0	24.0009727966	26356.0
3.08045059828	6.55357844876	3.99396580562	0.00308045059828	0.204588028072	4.8367730559	25.5039703559	107.716273109	0.0048367730559	0.7167149909	6.53970350945	18.5323497602	1.66794676044	0.00653970350945	16.5899001754	4.0	24.0229659045	24281.0
4.93161451531	3.80970481108	414.346775982	0.00493161451531	1.54329656393	125.891178908	257.882475193	21.6158210224	0.125891178908	0.870344657154	42.1438700848	3.91087889105	21.3110531124	0.0421438700848	242.557810307	7.0	23.9893554787	67815.0
47.5349904968	4.4640813721	219.047429455	0.0475349904968	9.65830803743	1.17594769669	234.536961612	206.273858818	0.00117594769669	0.303452920816	162.030916062	98.3502494596	225.115625973	0.162030916062	16.1716989327	4.0	24.0179873808	42776.0
4.07285509972	2.38963482468	123.117569827	0.00407285509972	5.49002991298	46.8322574761	2.99017453372	638.877635966	0.0468322574761	4.12838984093	34.5697428168	2.80294387877	289.608224339	0.0345697428168	55.4871012719	2.0	24.0000655394	100583.0
4.66772831257	29.1975995056	1.2802975136	0.00466772831257	1.1859044492	10.0214507786	16.0000097489	985.289529504	0.0100214507786	1.34183147379	345.516981285	5.74924207986	390.581958199	0.345516981285	114.537135412	7.0	24.0074698919	119639.0
16.9047467697	14.731123599	698.826659889	0.0169047467697	2.59536990859	190.113688523	71.9798267345	778.175447376	0.190113688523	0.280893709289	44.17680247	7.4269936093	2.68680208867	0.04417680247	112.084656925	7.0	24.000217392	74758.0
65.5394264271	6.0627850897	632.014260511	0.0655394264271	192.984398502	3.02372213239	3.26905270504	22.5446948104	0.00302372213239	0.444968117878	27.9011401863	102.765209623	546.178163286	0.0279011401863	1.33234221203	2.0	24.0028857204	32015.0
6.90486025444	953.817741025	3.65448417386	0.00690486025444	149.562784564	2.30544202717	8.29311453299	711.510243597	0.00230544202717	1.22061085031	32.4398137205	5.33000735409	18.9079537497	0.0324398137205	64.5154911562	6.0	23.9973373913	36253.0
3.82173347477	198.611833154	101.749117602	0.00382173347477	31.261050699	5.97622939016	3.89489627956	951.93875174	0.00597622939016	11.8204200022	2.03723687087	23.9517879408	28.4721716949	0.00203723687087	14.44061243	5.0	24.0533219604	134703.0
3.42790004437	3.86045783051	5.70774852141	0.00342790004437	9.30051954078	0.885989735996	295.893299556	121.613317546	0.000885989735996	0.700646925607	5.808373112	2.78043900455	775.099148577	0.005808373112	0.196598747622	7.0	24.0169139546	9280.0
8.00004871046	9.45541084602	3.418218539	0.00800004871046	0.462268708388	3.34729027168	6.41813075469	44.9783669409	0.00334729027168	80.8451094287	1.67268208743	21.7734184469	55.4537209924	0.00167268208743	0.315751514705	5.0	24.0265767533	82543.0
31.5544219977	123.422389372	843.952511439	0.0315544219977	74.7866016033	22.2504746756	5.18054776911	37.6372922193	0.0222504746756	49.3252145519	26.5442602594	93.295332037	982.337732014	0.0265442602594	38.659307727	4.0	24.0172676771	137044.0
44.5925466754	4.47235648791	43.4409516829	0.0445925466754	0.693291113779	587.330438002	123.17357901	731.775250479	0.587330438002	7.58322725509	47.6888829912	9.54493327988	810.754515162	0.0476888829912	0.185146297057	5.0	24.0234616597	8429.0
7.00703366083	70.1607577014	881.807501539	0.00700703366083	16.8376686586	101.038477502	73.5184760833	226.028430466	0.101038477502	13.9995530914	57.8379847716	18.2775319694	154.823876897	0.0578379847716	3.74492725154	5.0	23.999895192	75799.0
677.436982367	63.9676643605	189.667713299	0.677436982367	31.2292719443	15.4468331998	610.748571843	834.66530155	0.0154468331998	161.073140986	17.8246710188	448.289436694	250.527267026	0.0178246710188	3.98404537055	6.0	23.9980337222	139447.0
4.36673921242	15.510421876	449.092887961	0.00436673921242	16.746349282	64.8720161916	3.9217162568	143.646703987	0.0648720161916	0.971953404275	66.754812864	3.79541067698	86.1701370725	0.066754812864	1.38761102552	2.0	23.9887871205	123803.0
16.0094069014	16.1485453381	1.25256416821	0.0160094069014	0.268739223533	41.8523155269	2.69372610911	13.555279431	0.0418523155269	8.66202582862	169.065426472	235.725342752	816.286864918	0.169065426472	5.10753312909	7.0	24.0010027728	46192.0
20.0231584613	3.64333921804	487.601872943	0.0200231584613	31.6744002079	34.0603674882	2.18665705965	23.9400825815	0.0340603674882	24.705045539	3.35638482255	123.746278027	784.931452279	0.00335638482255	61.776515911	4.0	23.9817326206	54646.0
414.864675235	35.5605969653	432.983642272	0.414864675235	42.8970558626	3.64618510964	331.235955378	2.98800261662	0.00364618510964	0.833724801065	32.6088802268	52.3607403286	119.279641612	0.0326088802268	0.137274834182	6.0	24.0003040736	75385.0
9.66917067271	4.36554450697	62.2546912785	0.00966917067271	0.587409293247	6.91284237833	36.6636038937	17.8044813444	0.00691284237833	2.68595446129	55.8638391976	3.08280922848	130.008419643	0.0558638391976	2.24581995592	3.0	24.0001178143	79239.0
1.21867356951	1.38695062568	19.3578532114	0.00121867356951	0.476632929988	3.0297294751	15.5224049072	36.465273179	0.0030297294751	57.5281790926	8.61993263731	1.02435683462	41.2531487204	0.00861993263731	12.6091829254	3.0	24.0017535961	45536.0
386.147406483	17.3065355606	374.880234092	0.386147406483	83.9594394438	45.507403978	1.99124744543	39.6290706577	0.045507403978	4.54671206335	2.49560583779	51.3354798358	20.3656596367	0.00249560583779	0.399219363415	6.0	24.0002784979	56965.0
5.47359622664	94.1740090193	3.14248906906	0.00547359622664	22.6251197987	14.8641333618	22.979322046	405.22653473	0.0148641333618	12.332579965	36.4667453925	91.414300367	182.776549816	0.0364667453925	110.75391187	6.0	24.000300512	73799.0
84.7833155277	2.66344065429	242.975005993	0.0847833155277	1.13876637299	4.40626244592	131.043072055	114.982092291	0.00440626244592	0.776772004323	84.0857942261	96.0269121057	984.287775214	0.0840857942261	1.66758654531	3.0	24.0384654218	23815.0
18.1760053843	27.9019901928	354.972286506	0.0181760053843	19.6717921424	23.9250258265	35.749816414	6.52462234473	0.0239250258265	2.71439718485	1.13468009356	2.35883269179	78.7957099634	0.00113468009356	0.286672067613	7.0	24.0002601858	87161.0
40.5132770216	40.5065742839	94.8135642302	0.0405132770216	0.524576404334	380.739268444	16.0883203116	4.58879828258	0.380739268444	0.104923497665	55.2521861753	8.05552681955	2.23374534191	0.0552521861753	0.133912834554	4.0	23.9957917841	46802.0
250.546402332	2.35066281192	217.990009266	0.250546402332	1.54015444407	50.166982767	20.4682115983	50.4114694887	0.050166982767	0.19467263388	18.8914644401	159.115685301	737.589369037	0.0188914644401	42.4795433096	3.0	23.9992577528	19424.0
7.45522548551	105.88221568	590.052314831	0.00745522548551	1.32959806109	11.5023204498	280.819989542	4.61547527512	0.0115023204498	1.16909956956	64.4395933209	2.80079068108	4.89912620213	0.0644395933209	12.0444118584	5.0	24.1436621822	134159.0
203.461448835	5.48228508994	248.601117759	0.203461448835	0.143855822432	1.32558128799	158.262451078	147.491495083	0.00132558128799	0.367111415832	29.4645896183	2.46201339241	7.62719096939	0.0294645896183	12.0229899649	4.0	24.0070262767	30938.0
50.7217411241	6.37284364961	384.287677678	0.0507217411241	0.952792780997	231.085786703	56.762403548	279.295490645	0.231085786703	8.05018127521	17.5972410774	14.1332061765	400.373270776	0.0175972410774	3.01643329891	5.0	23.9997884308	126613.0
3.25888462823	240.235128555	16.0320934004	0.00325888462823	1.01532687733	245.797364565	29.0782155119	138.641793501	0.245797364565	16.2673837771	48.5151412456	30.3200204476	83.9912960222	0.0485151412456	0.187235827823	4.0	23.9749825162	7933.0
7.09021502087	8.37356897114	1.62219937699	0.00709021502087	0.576466891511	89.221958108	4.75240814929	261.185088664	0.089221958108	0.508547001835	348.325927338	62.1109987228	15.635194627	0.348325927338	0.104871909532	6.0	24.0001384226	92731.0
65.1798247826	22.945040592	436.63659411	0.0651798247826	1.35671316378	75.513380335	38.2789055864	26.7830650147	0.075513380335	3.16168141975	1.24499352098	241.712464599	7.851318637	0.00124499352098	1.70538692561	6.0	23.9948575732	37600.0
30.0506985269	235.152844015	21.6201757273	0.0300506985269	0.28327658842	26.4759045413	81.7889055748	91.07550038	0.0264759045413	0.457731025472	6.13944863413	47.7769901661	60.8103208766	0.00613944863413	60.1021437562	5.0	24.0028333081	42761.0
8.32660132662	2.1996567212	2.34123060836	0.00832660132662	6.82784948043	97.044232687	2.58960207901	455.610385666	0.097044232687	3.12169700412	2.91277932404	16.1803695196	3.96455191516	0.00291277932404	39.824635066	7.0	24.0223084007	79002.0
42.2437137001	20.7540961866	281.02342793	0.0422437137001	0.497252642872	49.4738513646	8.25369837132	45.624651732	0.0494738513646	12.2552522736	3.70025334498	4.11871449034	80.157656192	0.00370025334498	2.63687255245	5.0	23.9959610451	30629.0
452.238784525	155.099888241	47.6409614973	0.452238784525	0.408781473228	21.790504423	3.03668175735	13.0508694079	0.021790504423	0.177357406163	8.38376172945	44.503289863	292.019671454	0.00838376172945	0.436774983725	4.0	23.9624762981	95821.0
31.5399522166	7.6338751258	118.216409648	0.0315399522166	6.59954122169	48.729337468	4.5970591888	64.0678342194	0.048729337468	23.0157539716	13.2226514764	6.95327918957	577.897037812	0.0132226514764	5.75889878616	6.0	24.0000559854	101673.0
16.9300466367	2.2265700027	11.1951559553	0.0169300466367	20.4982038852	3.36531388701	26.7491357476	755.159494183	0.00336531388701	21.8719731326	91.2833823782	208.004066064	57.5962413448	0.0912833823782	1.50796980018	5.0	23.983271806	137349.0
32.8057331446	1.25379065911	26.6177760883	0.0328057331446	64.7758101816	55.0789199868	140.50832931	707.274367561	0.0550789199868	10.1630307563	103.319326631	297.101447836	804.112125153	0.103319326631	14.9838166808	6.0	23.9998236926	130669.0
67.7729523997	170.617490135	652.625398143	0.0677729523997	25.044349972	10.2794295007	19.583660477	39.0338866231	0.0102794295007	1.16728781092	171.187808623	46.3370043253	12.0619717918	0.171187808623	0.744218200469	5.0	24.0244393464	17159.0
105.315052218	8.18954247696	633.541028067	0.105315052218	14.7899177314	3.92414180727	685.579081573	151.003813017	0.00392414180727	55.154674566	28.7770054625	66.304508879	514.121219291	0.0287770054625	192.761794118	7.0	23.9998369075	47921.0
95.2617243843	2.88699299018	32.3113200823	0.0952617243843	982.015322944	66.9458581579	55.8085196074	719.990619459	0.0669458581579	18.1752491226	25.9584179882	3.17220490259	50.5242248616	0.0259584179882	431.193273009	7.0	23.9995578189	32960.0
12.7290293856	1.71623814406	75.3612445683	0.0127290293856	1.60954263597	8.63610305078	7.87029348206	65.2770184462	0.00863610305078	0.60320372321	57.1621801642	8.94367722868	58.6297471368	0.0571621801642	1.13873191084	3.0	23.9880255064	138932.0
40.9840019465	662.683063018	799.110511092	0.0409840019465	37.1374276476	4.03515634152	7.89375221991	392.360576882	0.00403515634152	40.3622196523	1.58536362413	160.582256685	180.487541826	0.00158536362413	7.3649089746	7.0	24.0187761047	988.0
0.860538353113	1.41283942953	134.588970665	0.000860538353113	37.9941664543	4.65832467818	3.24260445326	20.6580223951	0.00465832467818	1.44085375965	2.37359420072	205.140452089	27.7468727099	0.00237359420072	49.9571983286	3.0	24.0036928461	25675.0
13.1654642993	5.68349518836	2.73257732639	0.0131654642993	0.303102081557	7.4250152958	52.3873929257	178.345508122	0.0074250152958	4.87781215092	22.8317767362	203.829628828	298.439955338	0.0228317767362	0.672317996161	4.0	24.0264447118	102674.0
6.70253573549	11.751363086	137.37818816	0.00670253573549	2.82116782261	4.36600702577	31.6000141304	34.4504306902	0.00436600702577	7.58818477877	0.578619816975	76.8215989061	44.5545612301	0.000578619816975	14.3986107407	2.0	24.0203311886	118929.0
3.09014047149	7.22695493513	4.87959118822	0.00309014047149	0.599574525637	410.969492303	5.13322492484	27.0897600381	0.410969492303	1.3122884745	2.52341456886	74.056595507	187.29694152	0.00252341456886	20.2784301591	4.0	24.007540834	129843.0
4.99862296685	11.0592838393	9.674705466	0.00499862296685	57.1438687734	5.89187384756	58.161051627	20.7020830052	0.00589187384756	0.256098198274	14.7015880049	7.26528892205	144.060714457	0.0147015880049	4.77111597266	7.0	24.0197520167	138502.0
41.8791635861	434.4661469	346.994919323	0.0418791635861	31.1877932694	7.52281025616	36.5440085632	4.9685065178	0.00752281025616	2.60164725867	115.459418697	11.5378398656	714.137855092	0.115459418697	15.67029357	6.0	24.0063600567	10456.0
11.6299811702	217.603766059	4.75105666591	0.0116299811702	0.410139717686	86.3743586149	80.9120458853	446.430757636	0.0863743586149	8.90930183523	7.47728623821	128.856910771	1.89482763647	0.00747728623821	2.79420418062	5.0	24.0062336434	64258.0
1.80912237842	1.98659030162	133.965514177	0.00180912237842	17.9109738257	6.69290922611	1.6272402985	20.6852849965	0.00669290922611	9.09433484116	36.5037247121	11.1575534595	5.12519942582	0.0365037247121	0.418173607136	7.0	24.0075906655	106700.0
1.99175966893	1.12248697728	395.245759469	0.00199175966893	13.9542776623	80.7542147918	15.1682502955	698.635722146	0.0807542147918	57.9648103301	204.423234323	3.20555447143	27.1534560064	0.204423234323	0.223881079663	5.0	24.0002591661	46232.0
38.5166080905	15.329281564	128.713876772	0.0385166080905	0.939335444119	23.865419424	106.926220525	38.4687523184	0.023865419424	1.16086343832	3.4423322834	2.81698709782	38.0186473412	0.0034423322834	55.4039710551	6.0	24.0038676726	7134.0
9.98951489271	129.372564456	15.9764880386	0.00998951489271	12.2635788863	46.5264058792	12.0768810397	177.470740138	0.0465264058792	200.101328354	67.8056098522	141.028783978	116.40144885	0.0678056098522	0.544871559959	7.0	24.0002679367	122911.0
7.40558448733	2.79427966331	210.676460872	0.00740558448733	210.766781731	61.6630483107	3.50231826845	775.942525444	0.0616630483107	10.7063662686	291.303195579	60.6716777441	46.261507734	0.291303195579	0.398061764448	7.0	23.9998740227	41273.0
114.152369149	687.246131297	39.4751313458	0.114152369149	2.75624385369	6.02349349954	5.25274020304	1.60077308179	0.00602349349954	0.071845872977	4.2263049029	234.219369297	23.5637864683	0.0042263049029	0.117348775175	4.0	24.0268847492	72311.0
4.16929125863	104.614730136	49.4635553173	0.00416929125863	0.755564610166	115.48140597	23.834249129	390.393623536	0.11548140597	259.50516235	3.61501640431	99.7784787582	58.7976759369	0.00361501640431	2.8013979699	4.0	24.0062894758	40503.0
14.8947918472	2.41971143329	1.62095150194	0.0148947918472	0.852054607244	44.1857153869	2.84564584847	1.9050867606	0.0441857153869	0.218682499418	12.6996662246	5.81816366725	369.320996015	0.0126996662246	32.7621963098	3.0	24.0072356517	33247.0
15.4549935019	1.55737099925	134.015516572	0.0154549935019	1.06663504041	36.0496351155	3.42608757862	7.90210496175	0.0360496351155	0.203754032154	21.2330117103	43.0612962257	73.900758895	0.0212330117103	143.087647499	7.0	24.005952599	38277.0
27.5130105015	23.2495568496	4.55481979423	0.0275130105015	0.345085980263	30.5391568182	16.0514550205	90.6180177422	0.0305391568182	3.79965336084	75.7465494652	1.21904064819	49.8352472902	0.0757465494652	0.226114011876	6.0	23.9983269719	110477.0
11.7095123427	241.771690993	125.92953501	0.0117095123427	4.23825069581	163.725959398	27.983222896	1.37956748975	0.163725959398	0.123329144606	18.1696494572	53.7785772906	393.267253282	0.0181696494572	2.49645332848	3.0	23.9800025084	124724.0
32.3381073987	42.9622960201	735.620067869	0.0323381073987	17.8547633496	70.8713274305	32.9356770868	51.5997716612	0.0708713274305	0.29762722829	9.75083770191	472.169663592	341.587955274	0.00975083770191	11.1714983756	6.0	23.9988948929	77835.0
4.96220260232	1.4507476612	105.594163109	0.00496220260232	28.1285654424	60.9879462042	45.2921018999	314.836518998	0.0609879462042	2.91746369149	150.329939502	12.5468766351	432.863987615	0.150329939502	1.17795102861	4.0	24.0013098314	115121.0
2.41833647202	182.241952107	4.88319389618	0.00241833647202	37.0568995715	1.5024333587	4.78575615769	12.735613377	0.0015024333587	9.48080630952	3.86968660076	28.4048706465	10.4842097736	0.00386968660076	0.195398403143	6.0	24.0002129458	59378.0
267.060583882	2.06387834775	228.965035389	0.267060583882	12.1374347482	3.94242667439	6.78953012511	54.2590494012	0.00394242667439	0.313190291882	12.1378948186	1.05841596028	7.79075397805	0.0121378948186	3.82457880861	4.0	24.0098013764	86856.0
22.5677246312	262.314762026	204.716999988	0.0225677246312	12.4370860085	4.10743706969	883.708420308	12.4593138524	0.00410743706969	0.278966613568	28.7891555842	70.6584098483	3.18709665813	0.0287891555842	0.272444162652	4.0	24.0090370144	76869.0
26.1575666629	204.58965396	13.8006579878	0.0261575666629	0.12155198377	162.521678078	25.1696021683	51.8141742689	0.162521678078	0.157261614465	55.7847062978	9.33556446078	28.9340878652	0.0557847062978	0.559814539358	4.0	24.0028531515	42433.0
186.363672783	24.7852180573	200.064484831	0.186363672783	0.146365386695	9.09007324303	1.94249341204	1.97899419451	0.00909007324303	3.09570274585	148.111232061	2.58509742945	9.40005595569	0.148111232061	0.192483524946	3.0	24.0080212867	96193.0
11.9775592702	139.03205904	312.770683455	0.0119775592702	128.763428902	26.7273334844	4.80882884431	36.1963330625	0.0267273334844	0.213411035135	70.5864613503	14.9440150403	113.227343257	0.0705864613503	0.405811391932	4.0	23.9989216331	86187.0
16.4302627625	494.862332881	417.377033243	0.0164302627625	0.987288678308	39.0568600613	7.05798355633	81.9047993582	0.0390568600613	0.432978499938	592.301668065	92.0812166081	43.5020743267	0.592301668065	0.102285944235	4.0	24.0419411214	28659.0
73.1568652742	17.3295554408	8.36106635958	0.0731568652742	0.0704477135583	29.7733273462	721.635536034	143.672871399	0.0297733273462	21.0749888249	5.09203154375	3.13989990572	126.833031815	0.00509203154375	5.75783549204	7.0	24.039627224	118339.0
21.2422240483	13.7242078896	822.455224404	0.0212422240483	0.234240780513	167.367668954	506.589724593	7.73573760218	0.167367668954	0.495733123071	192.762075188	23.8563787859	79.7571504668	0.192762075188	1.00658035348	7.0	24.0157200468	60156.0
38.816960956	57.90998327	17.5817825744	0.038816960956	5.47589085861	106.78283583	1.08719520273	324.314210753	0.10678283583	0.686711438227	269.847791732	10.0426918536	674.123916709	0.269847791732	0.825684161096	7.0	24.0067824178	6262.0
4.49403397695	1.20283804476	17.1898228711	0.00449403397695	0.325923252396	295.219747207	9.37782525305	20.4629942179	0.295219747207	0.58263143412	30.5675299613	5.04540444021	228.10056224	0.0305675299613	36.2592627362	3.0	24.014727932	49361.0
13.8856551843	166.301326755	22.2007774736	0.0138856551843	0.483176241995	64.3577777046	5.20339250939	489.811579821	0.0643577777046	22.6506627009	2.34438107135	41.7662413246	2.22553465879	0.00234438107135	0.151851381397	6.0	24.0210879251	128821.0
55.0778598107	8.4381348481	499.364502415	0.0550778598107	0.944086047318	27.7627368989	3.16586414885	16.6073780883	0.0277627368989	82.2604293664	28.9971445495	23.6060152104	238.401465184	0.0289971445495	30.7867591171	7.0	23.99620372	22275.0
10.330287081	19.9257692663	40.4058040991	0.010330287081	0.496126083036	37.6060180805	33.0809550271	97.2719822323	0.0376060180805	3.78178151418	7.75189767416	3.11020461176	89.1259101173	0.00775189767416	59.2361320005	7.0	24.000275982	109195.0
195.861204864	43.2462132954	463.965768209	0.195861204864	2.12159248998	12.7454542855	494.488053509	4.74329716874	0.0127454542855	1.26111321694	14.5232321039	25.194965079	515.078406497	0.0145232321039	2.97419137367	6.0	24.017034706	45805.0
300.624026826	48.7466012809	236.083855607	0.300624026826	0.247398867003	5.447906894	1.79090668166	15.172908758	0.005447906894	1.05517453405	53.6097517319	31.0974909749	474.179589455	0.0536097517319	4.39304445326	4.0	24.0027169533	12327.0
77.6810781495	19.4124222033	332.202034876	0.0776810781495	35.6309957504	11.9775339242	22.9138996453	50.136293684	0.0119775339242	74.9671708279	19.6793744988	121.924721479	935.743380692	0.0196793744988	11.214413269	6.0	24.0023163788	87104.0
3.98860291325	1.13536143331	434.717137608	0.00398860291325	7.62784553527	21.7880157564	9.34228235539	128.891179316	0.0217880157564	4.87124116724	39.3966114839	7.31533191368	27.1590439038	0.0393966114839	70.2622119653	7.0	24.0004599654	26197.0
91.4165398934	49.8757400337	2.0346323907	0.0914165398934	0.278159237612	46.3231144581	383.224825758	171.085532545	0.0463231144581	0.0487252393114	43.9586873535	327.036673373	8.29260465764	0.0439586873535	0.250278380217	4.0	24.0290670881	126486.0
1.00893965585	532.05676465	375.384320162	0.00100893965585	16.8455860643	14.1986292481	193.889761299	23.2893663725	0.0141986292481	1.56734045664	136.582055816	1.35172899622	6.65760025211	0.136582055816	0.759318726645	6.0	24.0086919937	39946.0
4.16437491759	126.910437272	21.2497015245	0.00416437491759	97.145789173	2.41049422282	8.2853106222	203.048599924	0.00241049422282	0.775556475469	40.9004163687	6.14281475869	116.345494966	0.0409004163687	4.26518280327	3.0	24.0102702059	74411.0
6.8704958512	7.50902853609	152.091469244	0.0068704958512	10.4451306624	4.47888271633	336.600471552	426.458035694	0.00447888271633	30.2653503758	9.3937785517	127.684272357	6.63481947286	0.0093937785517	4.96109727241	3.0	24.0082564495	42171.0
1.0936654117	290.340086328	86.878229809	0.0010936654117	0.0667675255714	58.8527544845	64.2862624845	8.65577769139	0.0588527544845	1.04918409404	0.977356787403	18.6659747675	12.0666824029	0.000977356787403	1.23220727426	7.0	24.0091601507	4004.0
100.667333862	27.3228480774	332.303814034	0.100667333862	0.631398471387	35.3348740405	67.9513105474	9.59018583879	0.0353348740405	0.163522233307	29.5359490307	88.4161136395	3.71862744671	0.0295359490307	0.210056603905	5.0	23.9775836159	120317.0
73.5230952884	183.744362452	32.8897700097	0.0735230952884	0.586463922412	42.1333885767	1.21844298682	71.3051326216	0.0421333885767	98.6826272499	2.88860511974	8.91255835661	95.5249192458	0.00288860511974	3.02451166197	7.0	23.9715350507	134433.0
12.6042187842	254.683414994	23.9381939911	0.0126042187842	1.36313250017	23.7108475749	1.29143606707	24.7958159729	0.0237108475749	0.324097007986	9.79094673521	15.8428250726	67.5376007222	0.00979094673521	0.393725648398	5.0	24.0228737213	69606.0
2.86106442096	4.15175098748	8.26507458401	0.00286106442096	1.98863428718	441.436338535	14.1755066571	45.0720916306	0.441436338535	0.973221514791	1.17017778462	30.3387583459	113.005913633	0.00117017778462	2.16181875617	4.0	24.0352841924	58274.0
4.40782598541	7.00080942537	2.88166596868	0.00440782598541	0.48074013147	1.48800706497	138.357570831	66.1055826116	0.00148800706497	0.258348063761	76.0867220074	46.4371695533	82.4238818103	0.0760867220074	0.610727571999	6.0	24.0261558047	57955.0
20.4203998702	1.58666651725	129.835617326	0.0204203998702	2.717994523	177.403625288	37.6378386176	6.13596812537	0.177403625288	0.13899627391	10.7803971327	5.29653735372	3.62551749743	0.0107803971327	0.853161261298	4.0	24.0007422133	44722.0
0.705322496349	461.621605564	5.11994776086	0.000705322496349	1.15603070281	2.63901674519	80.8577738268	290.9670889	0.00263901674519	2.12807240287	13.688878003	1.20883124035	22.6165244682	0.013688878003	8.01789180999	3.0	24.0179617927	70695.0
11.6500833013	1.43915927568	311.613194882	0.0116500833013	372.193937555	21.0788825277	2.74186089446	594.267528776	0.0210788825277	34.420826769	22.8946548609	18.9853645954	29.9323322259	0.0228946548609	6.47286233751	5.0	24.0000262086	6663.0
44.0901421289	5.12630052227	4.78574189206	0.0440901421289	2.30957255028	8.5640698067	2.36217619041	9.69350035177	0.0085640698067	8.62531743095	32.4334134338	9.73668705379	69.8526502893	0.0324334134338	1.47575936303	2.0	4.80148413008	97608.0
157.249194174	113.703338869	21.8324368261	0.157249194174	0.0948771766514	16.5837539075	28.0367348341	24.7719969725	0.0165837539075	2.18183243529	2.79460918882	80.5064504451	275.447437934	0.00279460918882	1.72421551296	5.0	24.0009939647	106038.0
13.7740474352	577.083854122	739.650576705	0.0137740474352	5.45823071448	4.42398780281	800.792516581	54.2759386944	0.00442398780281	0.489093509883	4.191163702	185.522214046	33.6728084225	0.004191163702	1.63685834478	6.0	24.0225386598	67580.0
33.3233257337	4.28729758099	338.045554595	0.0333233257337	5.18691151864	8.84110372018	5.13223485488	197.640517806	0.00884110372018	30.2175865275	22.2289878809	4.16253330692	153.258068785	0.0222289878809	442.135603181	3.0	24.0007154425	24793.0
18.1990549454	3.49743438185	5.57011897008	0.0181990549454	9.01011956999	8.43219756986	1.25591151728	39.3308403385	0.00843219756986	4.12953068044	3.84565491788	511.258997326	212.486636531	0.00384565491788	2.3512006225	5.0	24.0029714491	31911.0
8.78997311208	61.985730015	1.8690286408	0.00878997311208	0.209326607898	48.5195076106	1.50690240274	15.8060181891	0.0485195076106	0.868982155755	6.62160150766	2.96244084357	284.262796768	0.00662160150766	58.5719827435	2.0	24.0097714059	84785.0
31.3774795617	42.7371310705	19.8393940852	0.0313774795617	116.838246713	38.178346602	34.5913365781	910.591812247	0.038178346602	2.75112377105	22.1371288063	50.6800039301	161.896225534	0.0221371288063	47.547120469	4.0	24.0548950505	61981.0
48.9482030035	8.34246538885	154.038830537	0.0489482030035	3.11001719416	5.9195242061	115.211286315	257.739961732	0.0059195242061	20.9998749924	151.45705003	96.0660901327	176.521854202	0.15145705003	0.102496330498	6.0	23.9955350339	90584.0
300.535285179	55.3596020351	423.267517843	0.300535285179	197.491558739	2.8409953017	128.856674219	47.6351860117	0.0028409953017	0.387132506867	8.36577021769	315.566862219	833.984373853	0.00836577021769	0.345223385245	3.0	24.0112048038	45870.0
77.4012759103	17.2286978168	826.517026093	0.0774012759103	10.8971106794	11.8949528338	940.026485855	27.6181304823	0.0118949528338	164.054493846	4.71788713773	12.2675693354	12.4992189168	0.00471788713773	5.32177399578	5.0	24.0325948155	23649.0
7.55943126107	2.94842269422	21.2468023379	0.00755943126107	10.6168650392	271.606366398	65.6465448695	109.717767189	0.271606366398	0.185292745201	11.0340051233	173.238687822	257.948376932	0.0110340051233	93.8866758684	3.0	24.0135249671	3217.0
1.81715910233	360.305921866	80.1363451749	0.00181715910233	0.532254650733	11.3100195995	40.0955229725	221.04895557	0.0113100195995	6.89825675827	25.0800336828	112.065574547	21.6975536544	0.0250800336828	1.47411703769	6.0	24.0015161717	135237.0
1.89739855593	373.528650019	135.341217134	0.00189739855593	0.376910061906	64.2384612872	30.5154076445	1.15029041727	0.0642384612872	0.0474010624444	128.448502376	195.226725751	224.978906289	0.128448502376	1.00730123568	6.0	24.0500064562	86523.0
79.6526330173	15.928071451	298.600496392	0.0796526330173	1.44687948165	4.45171070688	299.019940706	596.391523699	0.00445171070688	14.547848424	83.2070484183	676.421508527	196.275358343	0.0832070484183	0.325338086726	6.0	24.003658642	119656.0
11.2752448028	5.37169270913	22.7401924467	0.0112752448028	2.81206296702	43.5105324422	357.594503138	6.8476080277	0.0435105324422	0.372623318376	12.8130834039	22.5775238356	15.4023623461	0.0128130834039	0.812141204846	4.0	24.0170612631	101012.0
96.7420509825	24.1081719262	716.918859489	0.0967420509825	62.0720659607	23.8779933046	607.100841321	159.781252834	0.0238779933046	193.443300477	5.75928346658	9.1310960155	61.9227316131	0.00575928346658	8.59865165678	5.0	24.0001547238	41410.0
95.975055096	814.816095804	36.2572623141	0.095975055096	3.16594222311	39.7860647397	1.55692835191	10.6361955352	0.0397860647397	0.257261291206	5.63411855493	34.1460507434	830.912529041	0.00563411855493	1.44851771017	7.0	24.0009006642	30686.0
14.3583264124	113.629736476	17.3466292623	0.0143583264124	29.2552766617	13.9378104292	2.62893698349	168.570771502	0.0139378104292	30.3212862581	42.0669371068	7.64527105187	253.078468915	0.0420669371068	1.03928731719	5.0	24.006283921	123877.0
409.204772949	2.00231109249	819.267884301	0.409204772949	0.474315349148	20.2264634161	14.5492442659	429.730319593	0.0202264634161	0.221245053872	196.783719593	11.7490734148	232.21809418	0.196783719593	29.7345254585	3.0	24.0017993109	106586.0
385.622925618	24.4255685784	386.692572061	0.385622925618	7.23702726056	102.512490823	114.072355623	281.098519779	0.102512490823	0.627692839722	17.842934018	2.56898385837	24.7438266743	0.017842934018	2.90929127687	6.0	23.9999594793	119307.0
15.7196155998	16.0131098207	28.6550066664	0.0157196155998	3.2249349056	105.06404916	98.9144303606	4.13613344653	0.10506404916	0.196367506663	2.58150192789	9.59731535375	54.1572089169	0.00258150192789	15.0331298442	6.0	24.0124830646	47821.0
24.7852181804	6.18007803075	535.304210648	0.0247852181804	11.6698239567	9.16092250582	20.3355375878	34.6214205788	0.00916092250582	4.38905956132	15.3747220232	172.355973556	43.2186680031	0.0153747220232	27.4208667451	6.0	24.0083936975	6227.0
340.595930337	54.0455837112	84.4799095664	0.340595930337	0.130157725849	19.8848756252	6.98890760036	3.02621155534	0.0198848756252	1.29989711529	37.959087434	2.79297166119	657.831498487	0.037959087434	0.27614849557	6.0	24.0009328336	25549.0
98.1626295851	1.22725481864	174.664896273	0.0981626295851	13.0546811822	5.48127799393	12.4396247145	402.054974327	0.00548127799393	1.37284172431	43.0989846835	36.992927348	38.5338047692	0.0430989846835	61.6083228078	6.0	24.0190571005	88384.0
21.6844773466	16.7413358012	145.640717577	0.0216844773466	2.34399948978	34.9515572859	18.5446186729	135.737640046	0.0349515572859	0.327622744414	65.3757173341	2.11895541824	116.711828669	0.0653757173341	0.917475139852	4.0	23.9833456328	138487.0
29.3567202097	85.8299750776	61.389561669	0.0293567202097	38.2343149082	24.5917705747	3.28920465691	158.530196228	0.0245917705747	2.50483626301	32.3579299819	4.84463042953	121.400995637	0.0323579299819	0.242338864726	7.0	24.0180358319	102939.0
84.3244099445	124.498516568	27.2235289528	0.0843244099445	0.481042782355	10.3908901778	47.2989087594	58.056510348	0.0103908901778	9.67267537861	131.992665452	10.7086785369	934.918957235	0.131992665452	1.48906375523	5.0	24.0058008512	136163.0
20.4073186852	11.4193818587	168.160274978	0.0204073186852	165.033625549	2.00314006108	168.913447279	77.3677900751	0.00200314006108	1.24540109254	21.8282465205	15.4914411085	3.44748188795	0.0218282465205	134.428717696	5.0	24.00360504	28456.0
188.269555101	403.533535808	2.38755754054	0.188269555101	0.17733433806	108.049043655	146.332717609	274.165445508	0.108049043655	0.106729675412	75.8223882654	50.4940340117	373.774644551	0.0758223882654	0.108028723273	4.0	24.0182748121	103159.0
29.1029294543	4.75464468043	35.2151155146	0.0291029294543	12.2735663307	90.4974655105	5.14913587748	25.3307672621	0.0904974655105	0.49005880317	27.8115329471	55.7853107098	728.007169321	0.0278115329471	2.43044329813	3.0	24.0155760418	113995.0
27.334800304	4.85794682504	56.5270272281	0.027334800304	27.139611834	25.3170005908	119.973772225	1.01866919448	0.0253170005908	6.1214438604	207.614665245	3.86921557586	691.753820671	0.207614665245	6.6377140326	7.0	24.0046414695	90420.0
6.15470723658	1.38938056153	5.58812605482	0.00615470723658	0.707921418102	5.39605127851	20.6511542363	70.4773360154	0.00539605127851	2.93534288538	7.25862787643	78.031173879	99.8923490668	0.00725862787643	2.10471691288	5.0	23.9997282027	127602.0
170.472325404	13.0626473197	585.533371709	0.170472325404	31.8904612395	16.2360425175	459.674153254	2.41684071011	0.0162360425175	0.108722267066	211.886347197	73.1092469463	421.526532247	0.211886347197	10.2317784776	4.0	24.0232930901	111726.0
41.6153322165	6.37776321415	882.383269232	0.0416153322165	1.38214342904	180.410717915	22.4136212177	853.517541564	0.180410717915	53.344622272	15.0892916965	27.1630358352	7.70748830279	0.0150892916965	43.5656988815	4.0	24.0027043812	38241.0
15.8018928617	20.1591896972	24.5887773016	0.0158018928617	3.31785172992	0.987657972872	2.15152246592	4.28341395259	0.000987657972872	0.0880663852745	45.9397116347	4.38328563496	85.6186356653	0.0459397116347	2.45293613423	7.0	24.0010214416	39733.0
33.838277447	244.021329425	1.57614850499	0.033838277447	1.11732797395	32.8767033002	241.545375067	446.826323808	0.0328767033002	1.1912725618	18.0388027354	7.73642564997	25.5210965009	0.0180388027354	1.41517749953	7.0	23.9970583746	81253.0
24.0084786905	266.644102617	504.074034598	0.0240084786905	0.660503329537	27.1772894438	90.5304770918	8.98848946193	0.0271772894438	91.1947495065	149.086051221	39.1595950192	387.330695855	0.149086051221	416.77765302	5.0	24.0092421433	74412.0
2.56165555623	376.980242775	37.7638098743	0.00256165555623	62.7083035366	2.01272378628	2.33425619712	4.04850362815	0.00201272378628	1.250616613	2.22116514657	9.17708369655	1.39752980288	0.00222116514657	0.126679240991	5.0	24.0035057344	64401.0
13.8705095507	47.6797116391	5.49775810229	0.0138705095507	0.629645442478	88.1073193659	1.59860412627	175.917822307	0.0881073193659	60.9156402349	30.3687181981	104.960515944	692.368407528	0.0303687181981	40.8448437206	4.0	23.9997252434	95113.0
7.30277020736	174.847758542	321.27691811	0.00730277020736	39.4085283696	11.5951960243	21.585119318	380.618849851	0.0115951960243	14.7431331487	6.36580921176	283.911395043	20.9121624137	0.00636580921176	65.0618710366	7.0	24.0118988554	96098.0
5.3792963941	4.77645650047	4.63348625424	0.0053792963941	5.58017989217	77.6357007102	48.1532263743	453.425157926	0.0776357007102	3.72872678458	127.958589728	47.2963926391	396.412405734	0.127958589728	25.8720533572	4.0	24.0041022627	78465.0
19.0283123751	38.5971528889	33.2467816076	0.0190283123751	1.01024549796	2.23552530253	133.694792457	347.023858779	0.00223552530253	14.7185166536	136.969158631	81.8423304543	239.838268278	0.136969158631	2.04680980466	5.0	24.009777165	71902.0
46.932154418	8.61190524871	13.9306243399	0.046932154418	0.0798169501397	3.34290023001	8.15171110362	10.3332083919	0.00334290023001	0.717974938087	176.673195637	188.595467419	883.318695891	0.176673195637	0.192025790379	5.0	24.0176836105	138882.0
114.257980382	1.95312929875	70.3839818252	0.114257980382	0.23299444924	704.480427619	4.60851761446	970.789451561	0.704480427619	47.05252489	63.8080040173	59.1914476147	4.68239858388	0.0638080040173	0.295294764484	6.0	23.9999732303	2512.0
1.78933821189	200.674682049	175.974751803	0.00178933821189	22.1316875528	7.32998162314	108.366007434	270.746148458	0.00732998162314	0.129323462105	178.69484713	56.479806407	44.095824646	0.17869484713	2.72779695532	5.0	24.0416405238	7893.0
138.258986938	18.6338750849	19.034935807	0.138258986938	0.474471330717	8.92761276168	4.75239559476	55.3416832785	0.00892761276168	2.29773997836	5.52713269845	4.00120555931	195.559909051	0.00552713269845	0.700446185453	4.0	24.0004046344	55210.0
8.5753283274	933.221291117	399.932640287	0.0085753283274	2.59632727138	15.4167782559	2.64689004205	24.8542853765	0.0154167782559	8.64022292664	4.64082055621	47.6237482496	75.3864475155	0.00464082055621	1.07822433255	3.0	24.0221636649	59243.0
7.28187193791	173.532079221	22.7091260579	0.00728187193791	0.595411965006	112.566878376	14.7248903965	526.140034936	0.112566878376	37.5414486328	18.0598318674	69.3580025829	418.426279815	0.0180598318674	18.950012774	3.0	23.9874492165	49815.0
303.123765814	1.87577059472	16.5980797411	0.303123765814	3.62859646018	2.81444560523	180.472992975	526.343463203	0.00281444560523	0.472744966227	19.5672856638	285.537400716	28.3067715865	0.0195672856638	0.091935334602	3.0	24.0161925407	94122.0
15.1562466983	3.00690148876	14.385280527	0.0151562466983	4.28001406228	44.542050539	6.80208546598	258.15181325	0.044542050539	40.5123633371	3.47236868469	7.59372328081	119.460464895	0.00347236868469	1.70187872744	3.0	24.0213976769	44987.0
4.74870005017	2.51386877782	2.25261661473	0.00474870005017	3.04714535051	6.20066825364	77.6947762501	854.548179725	0.00620066825364	4.75991353234	63.6249392824	44.9431264065	35.2965118843	0.0636249392824	0.553885502854	6.0	24.0023082738	69649.0
58.2874228571	92.1263985371	4.1204609946	0.0582874228571	0.197452682949	90.0396949566	2.82447293137	97.9126908858	0.0900396949566	1.30673385979	15.048444557	48.124426823	307.430566497	0.015048444557	2.44993225541	6.0	23.9859832057	137167.0
4.69162792355	7.03991437212	884.111690581	0.00469162792355	4.79814780939	133.332609435	58.8802456553	215.684148514	0.133332609435	0.623223339934	43.7225462804	29.7159251892	41.7721719913	0.0437225462804	1.88296395569	5.0	24.0021066964	89467.0
81.7755411813	14.233554321	738.686892438	0.0817755411813	12.2482459309	11.3122546052	28.98636021	546.098729209	0.0113122546052	14.9906365968	69.5742569787	612.881545559	54.1341884581	0.0695742569787	16.8720832504	7.0	23.9995085425	58656.0
7.41587172104	433.390936266	56.5255828963	0.00741587172104	29.9877126185	21.1223478668	8.25817489789	29.1626389358	0.0211223478668	0.25729824279	2.95104778216	158.878990618	44.5348744576	0.00295104778216	0.298814142834	3.0	24.0075746692	54771.0
0.939963301697	272.429514446	15.7267015501	0.000939963301697	13.9067288606	7.30662044368	1.28015934464	16.4182989804	0.00730662044368	30.1226265284	677.316380949	10.4480709142	510.099103015	0.677316380949	0.51435898101	4.0	24.000044109	101405.0
52.3780252259	11.4467713053	516.095605137	0.0523780252259	0.960821738074	475.587448517	12.9840529455	817.820380998	0.475587448517	79.6980372017	45.1651245873	8.35855435213	237.057906775	0.0451651245873	0.666863526689	7.0	24.0000605873	47282.0
58.7642318011	57.1074317195	600.286311307	0.0587642318011	162.364958277	117.594628682	118.845460661	56.7156667721	0.117594628682	6.93089524827	1.97640185984	820.903684446	2.00692583373	0.00197640185984	43.8767691574	6.0	24.0001956155	20631.0
6.72414145507	1.8131951131	4.254535931	0.00672414145507	0.261972619652	7.41551558831	9.78233530414	23.6306913277	0.00741551558831	0.36574113579	1.84904936705	42.4636763392	2.84826525366	0.00184904936705	0.870568567603	2.0	24.0189170456	60420.0
2.53806044544	83.8809709549	1.45194636787	0.00253806044544	44.0994485704	24.9281051956	9.24303910371	27.1895414232	0.0249281051956	5.57054213796	6.44132033795	3.15744240512	74.4153258074	0.00644132033795	1.89258126799	7.0	24.0047091465	107703.0
17.6646643363	107.315240649	128.597920678	0.0176646643363	112.991059313	31.9578896477	78.308271266	2.04649776873	0.0319578896477	2.32379860463	27.481380644	11.5440176231	990.849190074	0.027481380644	100.144735305	5.0	23.9879937508	82029.0
123.128891382	108.713894857	229.368082561	0.123128891382	0.16974659395	236.472547783	548.66137086	846.530176482	0.236472547783	1.50324508153	5.91358171112	8.19030428912	141.722344363	0.00591358171112	32.1654867292	7.0	24.0171822759	104797.0
24.5310614243	1.71751043347	44.5438424298	0.0245310614243	1.10245647117	5.4350844418	485.340830272	426.469313649	0.0054350844418	0.326016851912	105.206413808	4.30622793495	2.75170292897	0.105206413808	5.8559252631	6.0	24.002738484	105836.0
13.1528359363	354.947071976	8.83374892075	0.0131528359363	13.5776606869	8.44426707947	1.45393553639	36.3868160763	0.00844426707947	6.61572700759	4.70122870336	30.7777945369	636.384884278	0.00470122870336	222.504911912	5.0	24.0120640992	3695.0
108.072124806	10.5347193024	526.415843068	0.108072124806	24.4094203346	36.0267586764	34.7146662246	273.4411726	0.0360267586764	28.2995290097	7.35203430861	3.55466860773	527.951719363	0.00735203430861	2.02602777302	3.0	23.9918710299	138296.0
33.6870509587	17.0276206845	482.663819872	0.0336870509587	0.406933033336	6.15746566534	6.38885270511	1.78886989989	0.00615746566534	1.39648540837	162.328289561	69.8839950594	479.493033984	0.162328289561	10.2989477678	6.0	24.0100687015	22746.0
72.9474376021	50.0589840301	84.9067689852	0.0729474376021	2.19616457109	5.11136043952	12.5880056986	142.193287658	0.00511136043952	8.20541069817	106.888616518	7.94232630729	620.341424086	0.106888616518	4.75077568401	4.0	24.0237302034	128134.0
5.34338505277	8.49653387408	59.7547181889	0.00534338505277	0.665596966875	3.56305743966	6.54596897311	1.47695237286	0.00356305743966	2.4461338377	1.72625919993	4.03481522793	2.31985583217	0.00172625919993	0.272929021803	4.0	24.0121191051	42234.0
7.14681380154	1.22847928926	1.46111109665	0.00714681380154	0.248963737292	1.76481721218	61.7338965222	217.062536142	0.00176481721218	0.47065136754	607.075878174	1.24414957512	324.698972489	0.607075878174	29.6176971995	6.0	23.9999388845	123675.0
16.0574020235	86.5233679333	127.23757091	0.0160574020235	3.50114099859	463.849927419	26.7902304046	1.5666438344	0.463849927419	0.107016373739	17.9062351423	331.526226754	7.88430818016	0.0179062351423	0.13009222889	5.0	24.0287525304	30929.0
5.49520082188	19.3519753624	21.2990610697	0.00549520082188	0.218522399983	191.191344699	94.4966790829	215.432025515	0.191191344699	0.330527798113	17.7391774021	30.7990049207	53.8733438107	0.0177391774021	1.29849522717	4.0	24.0145202952	111249.0
2.75375918183	9.07317196267	50.920088386	0.00275375918183	41.4059057784	628.410592343	3.75533181362	490.456336734	0.628410592343	0.179754171913	1.1424485577	19.9965357584	116.296012578	0.0011424485577	2.2128480097	3.0	24.0194584662	115890.0
2.17515019019	4.2618359583	15.9676460017	0.00217515019019	4.87447885147	40.8870372064	1.61537634776	948.732504278	0.0408870372064	0.425049745304	274.069152401	1.00952806826	2.75184153141	0.274069152401	0.285746461378	4.0	24.0029969264	9664.0
145.10107784	2.04303038296	458.941941475	0.14510107784	24.5382190029	127.341196775	14.7255337826	125.901858617	0.127341196775	0.687681335487	33.8335104533	661.354724603	8.95346379692	0.0338335104533	1.41762280458	4.0	24.0042146595	74855.0
3.96409773228	133.153499688	145.557761694	0.00396409773228	3.94451038885	6.30059665597	85.133608563	1.43632514423	0.00630059665597	0.227325861403	200.564693882	3.8333874031	102.47272309	0.200564693882	4.87116012187	4.0	24.0028768141	66824.0
50.3877479065	3.80267592923	26.9572502469	0.0503877479065	0.479380256547	7.31608884178	831.174242727	76.0303159603	0.00731608884178	11.5063377939	2.1858298809	1.46055034784	24.1482772321	0.0021858298809	0.400573240154	7.0	24.0331782012	13296.0
37.0453418871	3.26167088595	298.11711347	0.0370453418871	23.9434595847	115.142359299	13.6933318933	86.2580461127	0.115142359299	4.22631689444	3.31995708942	610.731794256	34.3417346767	0.00331995708942	16.9649016235	6.0	24.000071505	115394.0
4.60501876499	760.036798784	18.7500805387	0.00460501876499	22.9173837212	9.63011141992	1.19700601374	15.9830510412	0.00963011141992	68.4315599533	514.004468421	72.8687158733	345.448988959	0.514004468421	4.16137545503	5.0	23.9999216504	10889.0
50.962306187	136.091550097	54.6090305191	0.050962306187	7.92131020229	1.26760819166	23.1588487802	11.1379540622	0.00126760819166	6.73683988823	4.33357063601	323.446214922	900.818718119	0.00433357063601	1.21038786863	3.0	24.0166531983	82694.0
2.54704409075	2.97075689309	37.9506766962	0.00254704409075	20.3645059764	2.05051623433	28.0723918636	1.11093122494	0.00205051623433	0.135235303571	167.441085959	1.43617081681	83.932516247	0.167441085959	0.412570213509	2.0	24.0219020691	22673.0
14.9519220149	11.8408366532	24.9923604363	0.0149519220149	0.939793274707	27.6401318013	41.1264801955	513.221633399	0.0276401318013	0.882748712379	425.495472689	159.455056436	421.698549668	0.425495472689	3.74879560398	7.0	23.9997630084	109624.0
68.0951614464	626.574671528	7.11669299126	0.0680951614464	83.9560221058	5.76097472371	7.03396307719	557.458614291	0.00576097472371	0.261267578504	327.365426338	313.284491922	731.835975277	0.327365426338	0.483442099582	6.0	24.0018992618	49064.0
279.906609136	58.5454376014	359.64995597	0.279906609136	0.418011896067	346.776974603	129.484333887	168.329347196	0.346776974603	0.139418628484	1.18926321846	80.0224977089	130.444023492	0.00118926321846	7.30305572696	7.0	24.006022682	55237.0
29.2811683889	2.55658806235	6.8893929125	0.0292811683889	33.9523341633	1.21284120523	6.07191943105	41.4763226399	0.00121284120523	0.194677774469	10.791204585	13.6571893095	126.225200191	0.010791204585	0.315078667081	4.0	24.001395759	2533.0
247.91259134	119.173100168	368.717118985	0.24791259134	0.376543308942	46.555445513	33.1800876169	1.94176525067	0.046555445513	0.113265243113	69.2349703422	101.953389315	141.658514842	0.0692349703422	0.196443750955	7.0	23.9973343587	4949.0
13.3411716029	1.7181588122	256.406755589	0.0133411716029	73.9433510437	12.0552450337	7.85653140273	59.1506861997	0.0120552450337	0.358390135122	180.851831672	3.78714571816	82.8186002448	0.180851831672	0.535662116373	2.0	24.0031857296	117537.0
3.5781891813	718.266429831	715.111863274	0.0035781891813	12.163680027	25.2721582642	11.3977022229	194.272185538	0.0252721582642	6.63389618446	6.65528826691	76.1364512424	256.604371202	0.00665528826691	14.1211330696	2.0	24.0059796214	52456.0
4.7817717933	896.366830555	193.483690267	0.0047817717933	42.0886546599	9.0741823508	830.637871634	649.684453476	0.0090741823508	0.452907684081	150.875921038	92.2638234306	186.999451399	0.150875921038	11.8438293193	4.0	24.0099913375	69628.0
17.3224375146	3.38228464673	5.86074032605	0.0173224375146	3.00373352918	29.3959323564	126.913204401	452.034663554	0.0293959323564	0.158228246738	62.1973442181	50.9301771514	105.827515157	0.0621973442181	0.129241056829	3.0	24.0245256477	117807.0
897.346619758	8.40137959927	158.359506915	0.897346619758	111.524778285	14.8134888462	62.7781566093	15.4121534942	0.0148134888462	0.117365708101	55.5225640507	15.2239353322	888.534812978	0.0555225640507	0.733618209667	5.0	24.0287051074	60639.0
19.8757268057	13.6186377663	428.338258405	0.0198757268057	41.4032517897	1.73224314668	17.905469277	23.26299421	0.00173224314668	76.1656783222	1214.49225294	117.012681708	930.819161289	1.21449225294	0.345306861104	7.0	24.0166254099	50654.0
0.956571973374	22.0965969401	1.21688199914	0.000956571973374	0.267269949857	0.592941404195	124.226136142	97.2423004601	0.000592941404195	11.3636639548	50.9805453797	5.89422803826	354.743797435	0.0509805453797	11.673795861	4.0	24.042710072	6847.0
32.1949080651	2.27405007186	190.019808032	0.0321949080651	1.26117422327	245.867020841	41.9072248344	523.775505386	0.245867020841	16.2867126578	15.1432142661	7.65041224589	2.5454352284	0.0151432142661	1.38351339275	6.0	24.0001461157	68228.0
2.18718990477	3.74029238055	8.76893329159	0.00218718990477	22.8033103926	37.1892637443	121.474144621	227.39030508	0.0371892637443	1.26748655243	4.51348693244	5.14668580377	14.8320197157	0.00451348693244	0.564953802181	7.0	24.0266380163	72361.0
0.760131047671	96.6025504343	26.1716724653	0.000760131047671	28.501399886	1.11025594819	135.740210514	39.2658210837	0.00111025594819	0.0947265281352	39.772743173	4.56311273405	9.66498766097	0.039772743173	1.88534490373	4.0	24.0279030662	24968.0
96.7452851657	3.85116132204	9.96079580495	0.0967452851657	3.72316585831	57.1137618248	67.2772576857	698.057511722	0.0571137618248	10.4669075037	23.4109396945	9.60965397758	7.60025901541	0.0234109396945	0.361625830158	6.0	24.0033282666	69881.0
98.0302650745	1.10716260648	41.1086785756	0.0980302650745	27.1853456007	3.47068487151	1.00619651465	299.640333637	0.00347068487151	22.0578970776	298.619283772	66.662758761	8.58638983442	0.298619283772	0.157807335099	3.0	24.0053778994	55656.0
15.4485881311	4.32511694675	640.326096781	0.0154485881311	9.99629626459	7.99240645297	48.0446598767	3.53712626199	0.00799240645297	7.43218585253	520.824462316	4.88515389335	15.2077717973	0.520824462316	0.88905282313	7.0	24.0467618565	96223.0
9.1609450685	1.73045063493	15.5226092007	0.0091609450685	18.7139618174	353.155381008	99.795904699	986.657361821	0.353155381008	2.43147655986	24.239048862	1.65244482475	176.368695084	0.024239048862	14.7425352336	6.0	23.9785042245	51161.0
75.7556502456	7.52837778308	195.93336908	0.0757556502456	6.69776447183	7.6317698101	1.07918057387	3.0433527502	0.0076317698101	0.606450927793	131.702470487	38.1370921126	5.55507469456	0.131702470487	0.502884835164	5.0	23.9944266147	128672.0
16.7362169265	8.57458130223	206.481217651	0.0167362169265	19.6829368254	5.86983159742	617.429912302	29.8053230336	0.00586983159742	1.89067231358	197.97269065	29.875021728	983.335558231	0.19797269065	1.02878903409	4.0	24.002536367	11488.0
5.29640439531	418.353128121	2.0083050112	0.00529640439531	0.289730377112	85.4228205767	25.5027650341	623.370944541	0.0854228205767	61.0220715736	2.22780504087	147.40352297	2.72958639629	0.00222780504087	12.4206708036	7.0	24.0022171872	29004.0
532.208500494	223.14953164	713.078887738	0.532208500494	14.8250734042	6.54904017669	2.6260929195	20.6027793877	0.00654904017669	17.7267966427	82.2231058622	39.5461693396	372.469209232	0.0822231058622	9.92144686898	6.0	24.0037858339	119246.0
5.02088923363	39.6045065196	9.48515281062	0.00502088923363	0.325846566883	9.20645738022	400.992230389	554.887675163	0.00920645738022	2.8094132895	29.535670796	422.246284357	2.2772255559	0.029535670796	6.20769635507	6.0	24.0115741836	51544.0
3.72682599602	148.957805061	988.120881549	0.00372682599602	12.4387128563	99.8527106094	122.782054909	75.0815319763	0.0998527106094	0.288604842264	12.1781265431	57.3800439542	12.6523006488	0.0121781265431	3.4273243196	7.0	24.0005715664	54217.0
285.080381868	30.1063006526	96.3136422617	0.285080381868	0.891091377897	12.7875858754	1.33982868276	222.713715009	0.0127875858754	153.194937985	10.7703578906	9.73565732736	514.341314799	0.0107703578906	2.02673662112	6.0	24.0003564973	133327.0
4.17499046183	151.656754886	145.654830412	0.00417499046183	0.433369552662	37.7585387322	11.0112653408	492.278731355	0.0377585387322	89.0042665474	7.5260850462	974.415925096	42.8593638907	0.0075260850462	11.2309212123	5.0	24.0278778694	492.0
175.464764984	181.25497604	1.91397363294	0.175464764984	0.399104068156	46.2294232233	144.583821604	140.862939253	0.0462294232233	0.426297583076	11.0301054253	11.060727187	113.532746577	0.0110301054253	1.04861719406	6.0	24.0040182656	28325.0
35.1613354493	60.2311013431	244.85962461	0.0351613354493	0.367533754197	13.851364664	149.302559345	191.359792926	0.013851364664	0.207834848598	30.0253993591	17.3421448477	6.30510489638	0.0300253993591	15.5682087002	4.0	24.0291436336	84460.0
27.6724990225	40.068012187	628.779435604	0.0276724990225	40.7609224555	72.5421420867	2.58119586807	13.8162100412	0.0725421420867	0.229540694742	21.5902139649	20.1908155028	24.0328262662	0.0215902139649	0.344836370016	4.0	23.9995453862	63169.0
18.9762249413	10.1780869555	18.3222389057	0.0189762249413	0.655793781056	14.4965211028	3.25298470789	18.2222873277	0.0144965211028	0.353817473438	59.4828317315	32.8853240783	18.3523338362	0.0594828317315	0.265381252354	5.0	24.0039733227	131651.0
9.85791919303	848.048593849	85.4174670466	0.00985791919303	5.08633618307	6.6401857539	637.200044917	66.58016163	0.0066401857539	0.867968552428	45.8978214345	7.42325841667	325.597438706	0.0458978214345	0.338357216451	7.0	24.0037657021	89405.0
5.78976400709	15.137388832	518.24959537	0.00578976400709	0.552445045007	107.018738757	19.7633863014	337.25833131	0.107018738757	172.136554404	10.8430690043	6.13521563504	2.40716546077	0.0108430690043	23.7072745403	7.0	24.0018284681	91893.0
76.2326955818	2.87001654115	886.213887061	0.0762326955818	0.704228020958	9.53903432396	158.749984167	582.285929472	0.00953903432396	78.6102785851	25.7424066353	144.737634273	68.1434282823	0.0257424066353	2.31045834144	5.0	24.0071863241	8500.0
4.26586818929	6.69477671514	63.1499668042	0.00426586818929	188.733962743	12.1867886135	1.16488994402	59.7809540732	0.0121867886135	1.30262433403	37.944548854	18.3993722024	30.9350948879	0.037944548854	0.465235259027	3.0	24.0081287914	93919.0
4.29506658694	35.9812770829	10.0596961596	0.00429506658694	3.44235560927	0.589191411121	6.1265665276	147.017514618	0.000589191411121	16.0065432989	8.41644060812	5.37281538712	29.437297217	0.00841644060812	7.6406558195	6.0	24.0042548485	127456.0
246.716626114	60.8253068255	125.836889858	0.246716626114	3.32931456241	39.8000248561	3.55497914047	34.961955301	0.0398000248561	26.2364987393	14.6659790687	12.4686581973	968.318945631	0.0146659790687	0.341980699062	7.0	24.0000737999	127541.0
182.932255824	10.0282042329	522.432616174	0.182932255824	3.00463883646	54.2558939303	6.66985932755	201.949534108	0.0542558939303	25.1080304422	2.79804400938	10.589773004	400.575987027	0.00279804400938	1.63248451816	2.0	23.9936019513	79798.0
37.7783261254	24.4933145704	4.89628442307	0.0377783261254	3.27522354258	7.52226116167	5.74637451113	465.314395766	0.00752226116167	505.914754205	38.2376961787	58.4136879669	688.390913035	0.0382376961787	6.67688948811	6.0	24.0011950969	32528.0
32.129504408	304.090890406	591.513388097	0.032129504408	51.3639842871	132.269796248	9.92786032225	23.9912071913	0.132269796248	0.49417736595	2.40786327164	22.6182293858	359.958047561	0.00240786327164	0.474226370906	6.0	24.0045714572	70622.0
476.332620707	100.729387086	453.498691063	0.476332620707	134.016509031	11.1047322599	169.215905457	24.9044618794	0.0111047322599	8.80482570959	40.1725615885	4.08493569694	608.723219307	0.0401725615885	0.216327930843	6.0	24.0005034967	107811.0
3.24136047477	1.03840696161	1.51979249284	0.00324136047477	4.37319479298	123.257470301	1.87621868284	59.2663175835	0.123257470301	0.751676461915	1.18790230441	441.228524245	54.6144510549	0.00118790230441	15.1782187536	3.0	24.0313214283	15554.0
9.65662833208	3.47270686283	258.710910992	0.00965662833208	246.988606696	4.02043359908	1.49470180299	712.659239509	0.00402043359908	60.5255442084	9.7036883743	2.21254653529	997.977729828	0.0097036883743	137.570694178	2.0	24.0039852071	15633.0
4.58095313457	13.6601506622	15.3178607655	0.00458095313457	0.607671040022	9.90879442803	54.6277969995	969.173397462	0.00990879442803	16.3156409935	71.6284054264	99.9378241872	144.309694551	0.0716284054264	3.14598409201	3.0	24.0053798327	109265.0
64.8675889962	1.61382019978	76.1506184548	0.0648675889962	171.061296661	3.82284716312	1.12002933259	53.1064237096	0.00382284716312	1.17572938838	21.2153894092	68.8162766083	25.5477710348	0.0212153894092	0.547587230381	7.0	23.9978047543	100245.0
2.82554640897	1.0810342036	130.556555302	0.00282554640897	0.458033025201	266.744195049	37.7911057971	3.30973957264	0.266744195049	0.551073441948	10.5298846794	1.30504920778	28.565919292	0.0105298846794	10.1065578018	7.0	24.0004126596	73231.0
13.463920526	88.5795229706	555.168143816	0.013463920526	30.2837478339	10.6855059497	398.357919932	50.4459502461	0.0106855059497	7.02903581249	38.117675061	144.769470155	498.931460913	0.038117675061	8.54224870774	4.0	24.00040594	74460.0
3.30849119198	5.28619912431	3.36000536143	0.00330849119198	2.9970355629	3.27454723678	13.2639930227	212.926880851	0.00327454723678	81.3448571083	51.9928724528	10.7795233108	114.737082022	0.0519928724528	9.08822157988	5.0	24.0026270486	27058.0
20.9853810318	127.521866309	6.58533097889	0.0209853810318	210.983184245	8.4609986744	29.7223978349	296.524123338	0.0084609986744	8.62806310505	7.33889885907	23.9569931935	276.619100221	0.00733889885907	12.6521731707	4.0	24.00982822	69336.0
127.393731652	16.3825158786	3.70678299396	0.127393731652	0.607853723063	7.58276247282	1.78167824182	260.371365445	0.00758276247282	1.68402614834	34.2105732896	31.1535697274	820.449413164	0.0342105732896	7.76978353239	5.0	23.9937593979	68216.0
4.33380371384	9.54725633986	980.294205603	0.00433380371384	3.71633488692	129.537293763	329.032772798	370.488977589	0.129537293763	2.02431602363	36.2695796096	275.628687538	6.70945805113	0.0362695796096	24.7964436888	6.0	24.0008730945	53139.0
12.5707996831	74.0390042039	121.917337585	0.0125707996831	5.54415673294	3.86616025533	775.823121745	38.1171537416	0.00386616025533	0.255512820138	9.55759290389	137.38611249	190.363715667	0.00955759290389	42.2649975522	5.0	24.0008542292	115580.0
41.689787503	3.5052564179	9.38894503192	0.041689787503	0.227859752764	1.27331370175	79.0885016527	8.45141015035	0.00127331370175	6.87484841311	5.48281608909	8.90696070879	340.1384131	0.00548281608909	2.4505442535	2.0	24.0072994521	31832.0
5.5394019869	234.605515951	412.28415017	0.0055394019869	33.9009063875	20.0236076732	827.662279164	49.9440144563	0.0200236076732	1.29722243836	49.8348624391	1.55494867013	76.4995314018	0.0498348624391	6.23139112601	7.0	24.0006916595	132336.0
930.532489525	6.39463780768	108.299755183	0.930532489525	108.029769677	3.98731678098	8.52698313718	60.175876667	0.00398731678098	15.9131764565	3.45890148981	1.146574892	43.4481642355	0.00345890148981	0.146388376085	5.0	24.0038309394	132351.0
44.4247748428	1.67862687781	232.202444813	0.0444247748428	0.885703140577	31.9261489327	115.491343078	46.0863778777	0.0319261489327	0.338329662508	32.8980439863	762.079994968	6.85991576327	0.0328980439863	9.64899892595	4.0	23.9831467754	126139.0
49.5812630126	9.28391763695	36.4923284054	0.0495812630126	0.276722609828	2.43291571226	25.7391434511	9.45085711349	0.00243291571226	2.00485096089	56.7382249849	3.73964986328	19.8728830344	0.0567382249849	1.08781629196	3.0	24.0147186804	80475.0
38.441794407	4.63169007938	545.113393206	0.038441794407	2.00673655476	134.86001924	4.79708856064	630.086129066	0.13486001924	4.47363220843	69.3535253612	5.65138162672	498.593353179	0.0693535253612	12.2516623643	3.0	23.9823605108	253.0
40.330343171	138.701606838	122.718479678	0.040330343171	2.06156078585	4.30308679522	455.870554823	106.363245354	0.00430308679522	7.51179637345	170.46720272	300.225190892	298.525640913	0.17046720272	0.241747670281	4.0	24.0068280717	11952.0
3.22188386117	1.36738306423	6.11963875897	0.00322188386117	14.5321041503	4.08346419115	348.928165972	110.38676819	0.00408346419115	5.26718861362	1.87194043032	45.0846613003	20.9036232482	0.00187194043032	16.1725725824	7.0	23.9998921668	48087.0
2.07626658303	179.568232434	351.622745313	0.00207626658303	121.987050143	2.56626499694	5.50563234317	18.39306799	0.00256626499694	19.4034083021	3.03960015642	1.89921118061	5.05542289532	0.00303960015642	9.75551374969	6.0	24.0184973193	43809.0
133.959592819	84.9576073229	976.26635875	0.133959592819	24.9174255492	22.3800353756	507.176522708	298.064371282	0.0223800353756	0.524948096533	31.966088335	69.9733711322	70.0568295044	0.031966088335	4.88538701323	5.0	24.0067920585	42739.0
155.815657596	7.29434557148	645.801169851	0.155815657596	219.898724753	56.0629527192	520.675728208	25.2658135261	0.0560629527192	0.509373311432	17.5506491223	6.54741108839	15.5947362592	0.0175506491223	2.12200045785	7.0	24.0264807635	41685.0
147.81914582	3.33951933023	14.9136674886	0.14781914582	13.0482295222	16.1722560126	234.422517917	758.281101314	0.0161722560126	11.9610408611	16.577403737	52.193396609	15.6820376095	0.016577403737	1.2226093721	5.0	24.0191034205	17492.0
17.0674123256	136.259319445	7.51937786124	0.0170674123256	1.2639903279	0.798115188292	7.72514339107	65.555254553	0.000798115188292	0.0864201954213	270.652982432	20.8329868988	337.179116424	0.270652982432	6.72789896013	6.0	24.0052662602	83164.0
2.8885430661	70.9400814767	102.642067452	0.0028885430661	116.390513521	67.155749111	8.55559950657	22.4971394606	0.067155749111	1.12357009959	139.101725896	4.49995620477	540.370725017	0.139101725896	13.9023680288	4.0	24.0027528784	60165.0
10.4981094582	856.886497004	432.203696737	0.0104981094582	9.85778862526	161.060925607	1.84012797116	137.963389082	0.161060925607	106.252889821	141.688323078	19.217514442	287.016368405	0.141688323078	6.36923206029	6.0	23.9997537313	67139.0
326.9598414	6.11592277508	123.566161771	0.3269598414	2.37123872047	8.20464261551	12.6682179653	23.5037744015	0.00820464261551	0.187843830416	10.1287223326	16.2817695489	242.240551581	0.0101287223326	0.890840048133	2.0	23.9984449685	128953.0
7.27966150818	215.278188707	2.39283050096	0.00727966150818	0.473043918083	131.056159967	4.43219834379	94.3791000793	0.131056159967	1.45059262125	16.8866836631	88.6458317163	241.691753243	0.0168866836631	2.286391538	3.0	24.0164582249	86265.0
15.5727864655	24.0527048054	417.115897014	0.0155727864655	73.2586556928	22.9865495492	434.221052648	154.887341197	0.0229865495492	0.326102216701	56.1395107088	34.4648757839	28.5307893182	0.0561395107088	3.7369378583	7.0	24.0047362738	118324.0
38.7382875353	17.4148842882	56.9304238752	0.0387382875353	21.5360390896	51.2080028963	3.06649334991	392.951488975	0.0512080028963	2.27395020982	10.5152551703	57.9416737059	67.6463974051	0.0105152551703	5.27538928915	7.0	24.0059101831	36401.0
42.4952803238	20.3743561234	199.402289304	0.0424952803238	8.73381293039	12.2752593671	358.071187354	96.6821034572	0.0122752593671	16.9393228844	1.01988266192	19.3483347229	6.5893753146	0.00101988266192	0.0545249710821	3.0	24.0089594279	12350.0
1.83072112163	16.823087075	4.79089437334	0.00183072112163	0.400023511208	14.7243134599	2.8726460662	66.8097142654	0.0147243134599	0.319420036204	39.3916677683	18.3903660832	32.9621357289	0.0393916677683	2.81787600541	7.0	24.0048284862	3545.0
29.7057364795	20.7038936794	547.488777586	0.0297057364795	22.4141734685	76.5000641542	41.9610771011	370.716535	0.0765000641542	17.4919403586	105.163213544	111.689053906	102.101372236	0.105163213544	0.114914820542	6.0	23.997492199	52191.0
123.223524776	163.345628617	29.0080028328	0.123223524776	1.20907637468	3.05466006204	2.82673796208	7.26389544251	0.00305466006204	4.17710297654	0.687697473641	110.309477677	507.668973752	0.000687697473641	2.26808692913	5.0	24.0007568496	118130.0
33.721649619	17.3420951861	241.365085979	0.033721649619	37.0835338623	28.7224097444	1.61350953368	3.61835811558	0.0287224097444	4.58955897555	126.717415045	108.426194537	936.656309432	0.126717415045	22.5566645703	7.0	23.9979748896	79141.0
49.0980882345	7.64960188415	32.8683441643	0.0490980882345	76.7517167702	8.6323311212	222.017723548	3.27237892073	0.0086323311212	0.442608529572	5.15946056074	6.34840806129	320.192881425	0.00515946056074	3.4571030664	7.0	24.0230210104	30273.0
6.38339005165	47.8616845838	1.25232397496	0.00638339005165	0.958340844305	97.5601598677	34.8955557723	538.315536418	0.0975601598677	1.25708375179	20.2897969834	93.6973582715	88.9417410729	0.0202897969834	73.6185973686	4.0	24.0191810572	17848.0
40.1559657474	9.23030488645	566.922096508	0.0401559657474	2.05008006895	4.20733175664	16.657475286	13.8449716201	0.00420733175664	158.628917097	85.2051832439	28.7215730899	433.923538923	0.0852051832439	1.74816564512	3.0	24.029615422	41713.0
829.389474516	26.229717963	8.36903605755	0.829389474516	0.215689924552	7.27136714573	3.62930496215	38.2275774148	0.00727136714573	0.809500636525	1.94662494683	5.38545693889	103.42865556	0.00194662494683	90.0928907528	5.0	23.9858879224	120916.0
48.5091699425	1.66017844349	17.9723830854	0.0485091699425	28.6202176071	7.51387638813	2.53549698562	4.95745027225	0.00751387638813	0.398359813774	2.64155999713	204.471521938	1.46160829931	0.00264155999713	0.128343506723	3.0	24.0144528415	54534.0
25.7757332387	12.8523867957	522.379584723	0.0257757332387	105.389851024	13.3310694796	178.588428838	103.386642168	0.0133310694796	13.4315129632	6.13054071951	4.52722190456	2.45841933103	0.00613054071951	147.86378859	5.0	24.0020662503	115330.0
243.707148781	8.37000832826	847.476174321	0.243707148781	0.438873135408	2.73436528096	38.7377915509	80.999752612	0.00273436528096	111.18633488	2.06560148489	387.044857801	2.74150526882	0.00206560148489	8.91364612292	5.0	24.0214601102	117035.0
11.5871103538	2.08881757139	770.370525411	0.0115871103538	34.8687136193	75.7241823456	3.46185674734	2.81307140117	0.0757241823456	0.981751928339	68.3419504803	13.6009781723	4.62487214299	0.0683419504803	0.294755388396	7.0	24.0038996317	139086.0
124.742744903	806.46584441	5.07584723281	0.124742744903	0.843435734351	67.0130785816	4.53301564658	605.319391692	0.0670130785816	3.46206684926	19.883663264	267.984083492	916.563318698	0.019883663264	26.4260547677	4.0	24.0510661217	89240.0
3.94433561224	141.212564454	229.81461279	0.00394433561224	2.2313514551	43.2108056391	1.99308508393	12.4193284141	0.0432108056391	0.234128898836	4.59911925569	4.80797643175	5.56401674509	0.00459911925569	0.217964910536	3.0	24.0090511616	107686.0
49.1556070359	508.606939528	263.078088983	0.0491556070359	28.2716483944	0.857925274304	23.6972714764	5.377054634	0.000857925274304	22.3247772286	67.3314614676	58.1999671556	5.23159095252	0.0673314614676	0.229232741847	7.0	24.0207000115	13858.0
11.4126643282	119.07424566	31.9908729602	0.0114126643282	0.742413174427	36.2860832993	51.6426689565	786.251971022	0.0362860832993	5.38006096363	17.1489178483	8.99033499022	23.4083146102	0.0171489178483	2.33689148959	5.0	24.0428017734	86720.0
0.449305562136	15.1618080315	24.3776372366	0.000449305562136	32.4151683514	5.21367225146	740.34842398	457.57204472	0.00521367225146	0.210973409846	67.4333476385	2.94883443064	41.4639244619	0.0674333476385	0.075163380558	5.0	24.0106365959	39626.0
18.7467186026	1.58058685633	31.4606907453	0.0187467186026	32.2850775943	27.2537255023	262.449756384	35.3240373457	0.0272537255023	0.540325087167	121.804341863	187.729334093	368.319530396	0.121804341863	3.40178264005	7.0	24.0010438486	10279.0
37.0517106718	18.5666195462	47.4029170032	0.0370517106718	0.795313156301	11.345334684	1.28386661707	3.94551193977	0.011345334684	0.0685622620652	0.801150827438	7.73645598446	3.25797330591	0.000801150827438	0.188060767509	3.0	24.0497995227	136966.0
19.2444916444	349.554233799	5.79456776891	0.0192444916444	0.229359887237	2.50814263436	474.963987253	46.8802162143	0.00250814263436	5.29383185868	1.46712855677	921.986606981	301.419910042	0.00146712855677	0.236952638558	5.0	24.0113276515	41237.0
18.9807202921	19.4882402898	254.520806278	0.0189807202921	0.883270798503	17.1724289535	79.6498950327	519.956215868	0.0171724289535	21.6972996321	36.1571274799	806.102362056	1.77567299633	0.0361571274799	21.7554438969	5.0	24.006661117	58967.0
69.49592667	6.81910071859	642.891211626	0.06949592667	390.256306335	7.55305410795	415.413460714	926.013928449	0.00755305410795	98.772807441	10.4250388908	259.152543572	42.6963944127	0.0104250388908	178.61934466	3.0	24.001602569	27588.0
4.55156293776	12.7394558626	141.515550121	0.00455156293776	0.391968095276	25.8784091583	4.99620262405	146.42792686	0.0258784091583	60.4320681876	2.6668383949	21.4749978366	40.3798689896	0.0026668383949	0.88068834008	2.0	24.0092299215	64880.0
168.332875403	4.80339304046	46.3781706642	0.168332875403	10.5525550794	28.8987701951	32.9105141625	307.559718671	0.0288987701951	0.551913274177	22.7597083985	8.31054025834	290.617216509	0.0227597083985	31.8207763952	7.0	23.9990113697	107525.0
18.8158184412	191.141924087	2.61250383914	0.0188158184412	0.293018295822	16.4882823817	16.9651798186	19.638204771	0.0164882823817	0.095521396889	29.9885201079	230.113479756	13.3112419242	0.0299885201079	0.295301394209	4.0	24.0130597476	27401.0
8.67777395664	1.61818815676	1.59242176385	0.00867777395664	0.0824454648685	44.4609162679	37.3449971303	2.92964964677	0.0444609162679	0.851226673245	1.37532489813	11.2484469879	1.89888726931	0.00137532489813	0.283127416965	5.0	24.0233986314	81172.0
66.5676981654	4.96624166043	143.237767475	0.0665676981654	1.79001662627	5.68641408293	5.18894796204	40.5565940202	0.00568641408293	50.3646804951	138.191296029	1.50898867985	986.121044666	0.138191296029	160.538325874	3.0	23.9997867887	41486.0
13.0948516516	3.89901080286	26.9430610667	0.0130948516516	1.48064841093	6.64581710601	40.4331649213	28.0045418954	0.00664581710601	34.0684079934	58.367145744	15.1074580089	766.177420372	0.058367145744	167.33841547	6.0	24.0050923793	86410.0
445.029072934	86.1393639352	399.859331002	0.445029072934	0.484848698173	138.856050336	6.60651958699	449.966034593	0.138856050336	5.65914488781	0.859621372143	2.46730808968	9.63317089886	0.000859621372143	0.164941966097	5.0	24.0254151082	37851.0
273.287623436	114.308712872	249.118613726	0.273287623436	1.35755837935	9.47808562531	22.6337202588	116.984248164	0.00947808562531	14.4308225158	3.99143860386	630.532837314	288.392217012	0.00399143860386	3.0786821667	6.0	24.0047601304	35892.0
50.7750525114	973.32022686	179.182875223	0.0507750525114	15.6186896497	37.220074859	757.930000107	2.74310099701	0.037220074859	1.2539207339	12.1482736117	356.105107589	814.689240341	0.0121482736117	1.38763177789	7.0	24.0040687182	4787.0
3.83913055317	1.66764651855	14.6249305378	0.00383913055317	26.0587465624	305.508427935	4.69247031405	49.8251298261	0.305508427935	4.86615914607	3.01552961557	1.91177871822	268.346471799	0.00301552961557	87.6584576316	4.0	23.999956965	55865.0
4.7638036153	705.834096226	20.1899067627	0.0047638036153	0.256745284534	37.5614127747	797.949369337	9.83202026523	0.0375614127747	15.3223229244	239.856466213	70.3032715571	3.19832323989	0.239856466213	2.63111195373	7.0	2.42899335376	15141.0
3.1197316158	4.26562696981	5.21085735382	0.0031197316158	0.512714450396	4.04608673436	3.89364792912	90.8884593195	0.00404608673436	4.62684572329	107.381726824	6.83189965575	272.27295318	0.107381726824	50.3953618802	3.0	24.0046591617	14220.0
64.2328761978	47.4212318249	616.803706801	0.0642328761978	8.41498831526	53.3202850934	1.84187241486	7.73931352222	0.0533202850934	0.111355327785	436.315942551	1.59097695536	227.560496522	0.436315942551	38.0856808982	4.0	23.9997787423	89657.0
1.78767657832	24.4419335231	475.97705702	0.00178767657832	105.317109306	8.93404125838	6.22788186272	34.5659647414	0.00893404125838	73.3914622234	1.19917484272	290.24460211	2.26906122762	0.00119917484272	5.15895372386	4.0	24.0032011799	61375.0
1.54899164798	9.76417010229	11.1949410381	0.00154899164798	0.174697005694	886.949038569	67.3459334375	521.487307262	0.886949038569	0.11993366102	45.4664617203	1.75030161775	22.145541099	0.0454664617203	20.3286587749	6.0	24.0073397151	42030.0
7.15642188591	492.84758071	750.90256622	0.00715642188591	1.3671151489	427.103756196	4.28955018989	94.6233198584	0.427103756196	4.27053143889	36.1658652961	5.03093857925	104.842762371	0.0361658652961	0.958778041227	7.0	24.0002483072	66573.0
8.67691517673	75.4421074665	2.38102612593	0.00867691517673	0.546721947062	2.05478623803	2.28635950057	1.10715928	0.00205478623803	43.1652971061	26.2184664131	33.3062195349	316.105888261	0.0262184664131	5.23783553983	7.0	24.0340856417	81869.0
100.829402024	50.3454062512	114.629958819	0.100829402024	4.82333233145	2.5203151551	5.03444671607	8.35171329647	0.0025203151551	62.5639810994	5.65002072723	211.646680347	5.54005279453	0.00565002072723	0.73237104443	5.0	24.0181215382	106196.0
23.9198548685	28.5437876565	96.2165138438	0.0239198548685	12.6953135866	2.52464534639	2.19579246197	19.4963277398	0.00252464534639	15.9415431491	5.00919448314	34.3074161674	35.7671458305	0.00500919448314	3.29198232666	5.0	24.0299651091	65651.0
35.1266888325	2.31575156787	47.9635264567	0.0351266888325	0.164232416848	10.666774202	223.613170576	382.705521779	0.010666774202	3.78615581808	360.446045899	1.03826085559	23.2271575738	0.360446045899	0.502856805467	3.0	24.0312815894	82025.0
35.7643412117	74.803599642	169.296155631	0.0357643412117	2.71126143319	20.1569635658	16.3335678639	283.39256539	0.0201569635658	0.896851307473	35.3273141635	46.0148634702	167.410928388	0.0353273141635	0.927545225644	5.0	23.9952951692	111973.0
3.34019682681	9.39662759458	65.3851987909	0.00334019682681	0.259582403965	39.4292429894	2.88873402553	2.24367744181	0.0394292429894	8.7305200957	44.5590772701	2.14411631466	65.5193443029	0.0445590772701	1.46447729579	5.0	23.9960237487	12349.0
1279.11513338	5.06951389523	6.50627168991	1.27911513338	3.64188230759	47.948758054	19.4194836482	813.205412427	0.047948758054	15.2772591704	7.92166702308	4.35540569417	12.1303156547	0.00792166702308	2.37703275846	7.0	24.0234512319	34383.0
69.686951637	5.60428940708	596.512425631	0.069686951637	3.93185657818	355.773857127	7.63622877182	310.625929343	0.355773857127	14.3375621635	17.5896180854	7.6535377843	981.210784264	0.0175896180854	41.3948704244	5.0	23.9904198897	70329.0
8.33816900487	207.576271197	81.8076752606	0.00833816900487	23.8015231909	3.77308082329	27.5510584462	5.77303530549	0.00377308082329	9.88705345992	66.2931144539	22.6863659574	5.47483384478	0.0662931144539	0.122735804124	7.0	24.0097492501	120570.0
6.27917147702	736.228831199	6.44907721285	0.00627917147702	0.783107766072	5.14231204611	237.458003345	204.131485531	0.00514231204611	0.350147011226	30.35212522	27.322770691	292.757587486	0.03035212522	15.3282986697	6.0	24.0155228951	87555.0
2.19820278266	480.868304233	158.092182281	0.00219820278266	10.5730166035	31.1614228181	2.25114409558	15.4055094183	0.0311614228181	34.5435921899	1.78183836701	83.7344234884	74.5265693752	0.00178183836701	2.4078575963	4.0	24.0308825081	116730.0
1.55247850001	15.79216598	196.842265717	0.00155247850001	2.07805954372	11.7490846545	2.16710014216	34.3128244176	0.0117490846545	40.8582502083	47.8677224409	4.02161689507	9.05340172177	0.0478677224409	0.86632047435	7.0	24.0063923678	66292.0
130.764847255	63.1218317257	970.37731312	0.130764847255	238.257510055	7.30736608363	52.7009909833	982.027075001	0.00730736608363	1.25699399381	39.6500199661	460.370928172	104.711042708	0.0396500199661	16.810021519	5.0	24.0350354495	122122.0
26.9978729674	36.5951024989	6.85305731511	0.0269978729674	1.34903690978	1.04982550433	1.16863930331	92.203039798	0.00104982550433	45.5390002576	392.333550153	172.191140688	15.1057933952	0.392333550153	0.503412858821	6.0	23.9993794484	14587.0
90.9934984575	70.7341820289	57.8830165786	0.0909934984575	0.214002583028	79.5941936896	1.23297598843	106.103582696	0.0795941936896	0.385895791332	13.104199647	17.9739738758	928.984615442	0.013104199647	19.0025447914	2.0	24.0448480082	43139.0
146.309166035	114.706486308	28.0123553687	0.146309166035	1.60518973042	5.2687897982	200.342261128	14.8407092007	0.0052687897982	45.7585902057	41.0812212323	2.77182047855	44.997186642	0.0410812212323	0.268973137552	6.0	24.0292105224	11455.0
476.879534629	14.1736686603	260.383230792	0.476879534629	0.341610110043	29.3379352927	24.0434093878	43.9259624044	0.0293379352927	0.391343365339	292.07528762	2.83934029451	10.3988362592	0.29207528762	0.155894859472	5.0	23.9821854898	86312.0
8.96730182056	5.88012342233	26.4217998202	0.00896730182056	2.84132967793	11.2884735031	2.20717292043	75.4853045621	0.0112884735031	96.1717348765	108.497642546	133.956146057	269.250552698	0.108497642546	1.69492595989	6.0	24.0062353384	42341.0
436.448790198	96.3445776245	10.4038163266	0.436448790198	0.175268655248	11.7970635201	103.469809592	67.2901964739	0.0117970635201	4.62543385389	84.8156374503	1.40223233487	53.9323447754	0.0848156374503	26.8598589735	5.0	24.0001395245	136302.0
13.0068079364	1.27937803365	2.75021408086	0.0130068079364	0.711186520916	36.0551473143	18.1662526488	371.596985812	0.0360551473143	5.83734116245	70.0315647827	116.756479849	448.007138949	0.0700315647827	12.0361670867	4.0	24.001644146	6885.0
95.8877209359	440.504599211	133.161551104	0.0958877209359	0.434995487058	43.0289206038	9.10794031753	2.39387859246	0.0430289206038	0.156079114984	8.48195158258	175.208902711	755.490942925	0.00848195158258	0.637879589865	6.0	24.0184367584	132028.0
1.70123902282	1.33464035185	1.60493143219	0.00170123902282	7.14566696376	4.2053888262	2.29601434341	192.805932081	0.0042053888262	0.273218076432	53.251910396	1.67085376144	10.2060399451	0.053251910396	0.469043814234	4.0	24.01867342	124247.0
15.2631629654	2.13279644373	130.229931513	0.0152631629654	47.4107886926	2.4868061179	2.21266954258	11.9699103157	0.0024868061179	7.87494656023	35.3723838355	1.89245887298	77.0840825243	0.0353723838355	10.0617242818	4.0	24.0000908459	108085.0
8.98196364607	1.75808559756	29.3035238088	0.00898196364607	82.599665575	3.69894279552	36.7105334134	190.452290998	0.00369894279552	2.43996476865	5.59857631428	30.729305559	23.9801358403	0.00559857631428	136.056212705	3.0	24.0069413433	29206.0
8.19072092853	1.19082252385	6.98873009639	0.00819072092853	0.384054777719	18.9538974306	8.8744027351	89.9732040162	0.0189538974306	4.9827628403	3.78795098981	21.0372117492	16.3035197915	0.00378795098981	21.6188169353	7.0	24.0004204091	85113.0
272.507105723	111.6250744	1.92781688855	0.272507105723	0.0538344080408	56.5456489103	131.624897319	536.743448552	0.0565456489103	0.224005457424	105.828946242	2.10439323347	2.25193640664	0.105828946242	0.0898052124335	4.0	24.0218553121	15657.0
175.813789698	11.7500377591	843.924564631	0.175813789698	92.0141954247	172.373935336	25.7842276972	266.273029534	0.172373935336	4.46629643042	4.64997965765	46.1548363228	3.85298768993	0.00464997965765	41.5345640296	4.0	24.000655937	20472.0
214.141843512	3.64326451084	60.9888151012	0.214141843512	63.5066798621	4.5879821396	127.423511726	938.040434377	0.0045879821396	14.3616508816	46.7036831984	9.37984888899	13.4141200412	0.0467036831984	19.2358915557	7.0	24.0077957379	10606.0
212.297681719	5.68621121686	872.477487058	0.212297681719	1.73469561746	22.698619267	4.49558774643	6.51570760146	0.022698619267	0.43272564662	0.862463010535	116.096395689	80.8194116952	0.000862463010535	0.138882218437	3.0	24.0196563101	83388.0
1.8902195848	568.55332863	17.5698853328	0.0018902195848	3.52060502026	53.3593398049	1.94492148363	45.5693053013	0.0533593398049	3.34237399847	3.03437430441	69.093700543	80.9835377798	0.00303437430441	54.7944127075	4.0	24.0029422311	7792.0
196.865995955	68.7635658876	18.3872978468	0.196865995955	0.200625841381	4.64367286529	225.501210537	20.0888191386	0.00464367286529	1.52314782665	24.1310077516	101.362985624	10.2912593473	0.0241310077516	0.0975550755734	4.0	24.0206064678	72439.0
164.060946085	183.979004527	268.451089761	0.164060946085	0.466073402148	178.689782551	8.48201799406	58.3641674685	0.178689782551	82.5132027237	21.4934518421	1.0760531125	863.230639512	0.0214934518421	1.24290905744	7.0	24.0193664059	91427.0
2.47126565354	297.25017887	37.3541560817	0.00247126565354	13.9264818603	1.57057429755	151.90101038	5.54719028149	0.00157057429755	0.0810503314672	401.005659758	21.5930805586	152.119339708	0.401005659758	0.0658784091158	4.0	24.0290037782	74094.0
16.2511678481	5.87658028722	13.9866047248	0.0162511678481	0.13032688721	2.73529788339	819.704662788	23.572750838	0.00273529788339	0.73133614405	2.23767720732	225.169917993	57.483002917	0.00223767720732	6.01932761694	6.0	24.0074167489	98875.0
53.9201297941	12.6823893889	22.4918567946	0.0539201297941	0.321697831533	2.85303649723	49.48702167	673.031214243	0.00285303649723	19.5128375651	178.512227201	1.34479205688	63.9353679899	0.178512227201	60.380388318	7.0	24.018835854	31202.0
4.56990103954	1.19484678633	6.42774905931	0.00456990103954	0.329944615269	11.5500843373	9.11590454819	38.8610362687	0.0115500843373	18.8975509704	2.44094201684	9.53057663115	32.2876264535	0.00244094201684	0.0885545351637	3.0	24.0190227281	102720.0
10.5898286347	192.223587357	13.7235051231	0.0105898286347	30.9385630854	41.4672598995	10.6885325282	11.4440564559	0.0414672598995	0.0404188677429	21.6320060582	428.205702614	131.894955895	0.0216320060582	1.25240282684	3.0	24.0187971096	24807.0
99.0895324389	72.5423179925	116.172067455	0.0990895324389	0.402610882708	22.8540773928	354.923931544	52.6437351098	0.0228540773928	0.190436312557	2.81342629507	54.6912182146	3.49355899056	0.00281342629507	0.323526130656	6.0	24.0075701174	32123.0
107.818834695	2.77604209141	116.904756329	0.107818834695	40.8750887064	30.5942814354	4.85723117686	102.252112688	0.0305942814354	28.1288378507	3.04591102993	38.9659531508	5.36480046104	0.00304591102993	0.275317060187	4.0	24.0004061636	90298.0
2.41910869812	1.73671050887	86.7040907168	0.00241910869812	40.4583410335	87.7370140373	3.4321731396	133.672994452	0.0877370140373	2.11528791739	225.298763198	2.31688453262	62.6476802138	0.225298763198	1.5754050325	7.0	24.0003597856	50380.0
10.9464674697	407.459627104	307.734508936	0.0109464674697	0.428119325228	7.8843170243	807.276315715	16.2917214537	0.0078843170243	0.554957375705	7.18748046074	934.3856344	106.946806	0.00718748046074	46.0624136782	6.0	24.0158392499	6630.0
6.34085722911	1.42351643319	1.14895689716	0.00634085722911	0.244538773949	2.36842043076	402.169594394	105.077340889	0.00236842043076	34.5336595145	1.18651786825	22.4211322126	2.01988460023	0.00118651786825	14.2629722926	7.0	24.0264166391	103209.0
106.456109255	5.54390596962	102.786921401	0.106456109255	0.0775615818109	1.66354543169	5.50622881221	8.26849661692	0.00166354543169	0.101325048626	3.38006738141	304.901352703	13.4323740794	0.00338006738141	2.37926430884	4.0	24.0134441404	13793.0
1159.66432165	10.4035160211	52.6983985763	1.15966432165	2.37550273957	104.197299669	32.0719847163	683.271904859	0.104197299669	22.8081685439	6.21813119809	10.1602069414	120.28838628	0.00621813119809	0.534452557432	5.0	24.0370145548	121043.0
416.72224914	3.16964137525	79.9529221445	0.41672224914	35.3785005152	2.24814738455	6.08237445708	33.7928655842	0.00224814738455	25.0516141376	1.94982734055	3.76701372961	1.73180932825	0.00194982734055	0.263739720574	5.0	24.0087555681	58086.0
2.06285918575	1.15178162129	19.4804861322	0.00206285918575	2.08969705153	49.5332241772	1.0438671903	7.82208777771	0.0495332241772	5.86462747641	1.69312844033	10.7791386736	89.109063829	0.00169312844033	65.0813266513	5.0	24.0004243577	75312.0
142.230903823	16.4688107047	160.775043017	0.142230903823	0.681838152647	197.898559101	438.190709255	1.15635989166	0.197898559101	0.192358766361	40.6816686254	99.3982720103	126.135979794	0.0406816686254	2.39028921272	5.0	24.0230630157	54301.0
5.50123458192	1.69430832387	21.5533342559	0.00550123458192	0.224131670453	2.13975120622	14.9208447881	177.772785795	0.00213975120622	2.99715068486	31.2893260036	36.2248091777	14.9200820762	0.0312893260036	5.21546778234	4.0	24.0072479742	110375.0
8.32464900508	33.911996122	254.218567286	0.00832464900508	0.117912706482	52.1205124358	55.2164582556	267.100486854	0.0521205124358	2.68738964191	267.806801992	1.03246890061	4.31616706428	0.267806801992	19.5619962606	6.0	24.0054597532	49948.0
7.37127087807	13.1055113188	154.611867728	0.00737127087807	75.4244197692	4.35617334465	18.8412246904	43.4776199827	0.00435617334465	1.26921318312	8.52732414048	42.9204627325	12.6989840743	0.00852732414048	1.52436394246	6.0	24.000756135	7192.0
10.4324428582	40.9066266539	103.614490335	0.0104324428582	22.7843912442	9.96753323385	198.776194009	727.022751206	0.00996753323385	2.04139854857	294.509078476	333.265581493	219.416513177	0.294509078476	1.199567151	5.0	24.0067566074	127535.0
17.0913395063	28.4006602169	197.993555923	0.0170913395063	1.38081328071	205.713360317	123.182897225	305.306834181	0.205713360317	110.794218865	36.7223712279	142.802853715	619.486248548	0.0367223712279	17.1190053447	6.0	23.9924557506	4511.0
275.226754851	1.14602750335	176.684878818	0.275226754851	79.5600805394	4.95311311664	1.00652909548	97.0604538986	0.00495311311664	118.605049441	6.51719951405	26.696843304	182.615775873	0.00651719951405	0.795684472624	5.0	24.0114996334	7033.0
14.9985713144	2.21799972975	2.94222773153	0.0149985713144	4.04180507671	27.6791426739	21.7926134908	152.912207683	0.0276791426739	86.425569934	25.7808844364	4.65369233619	665.887130222	0.0257808844364	29.7578497397	6.0	24.0075217838	35976.0
82.6480209911	43.2059846639	379.560633181	0.0826480209911	1.11861267621	8.35098287178	215.865502117	181.156935617	0.00835098287178	14.3765328168	68.8785685922	192.292029239	545.957220416	0.0688785685922	0.804170417973	4.0	24.0013459903	44821.0
25.8490268726	3.27941554752	95.515057297	0.0258490268726	66.2692965356	2.49402734707	22.7861778787	1.95748457472	0.00249402734707	4.61189396142	36.5598996948	44.1753549336	270.0439353	0.0365598996948	17.6776727071	7.0	24.0035127394	32949.0
60.1302928331	141.89395668	281.338987627	0.0601302928331	177.98077313	6.85930459009	174.047367035	41.0590078703	0.00685930459009	4.81187775632	7.44888697838	23.9897283833	337.564286627	0.00744888697838	256.257204864	7.0	24.0004634338	27129.0
64.0041645861	24.4488339143	60.45497912	0.0640041645861	1.02084436135	8.61742994238	8.31843322491	294.561655551	0.00861742994238	5.21521158073	109.256469686	4.75490447517	948.192815475	0.109256469686	47.7925509512	5.0	23.9998519287	105456.0
258.564923403	3.39924930882	13.5790942965	0.258564923403	2.39716161403	5.32179650244	26.3180768346	251.401183722	0.00532179650244	1.55100697391	11.0120534411	1.05611040431	49.3143374082	0.0110120534411	4.0572780679	4.0	24.0011769957	49957.0
4.26276722128	439.969920175	533.452748505	0.00426276722128	76.1671696156	22.2940821077	35.8771125303	60.3478435014	0.0222940821077	8.36644918753	35.036080745	32.676979497	72.4094314785	0.035036080745	0.465473376133	4.0	24.0071081673	2368.0
193.427937165	64.6900956204	634.469145108	0.193427937165	1.05659729791	99.2519469562	2.36276396154	717.710764448	0.0992519469562	0.513017935924	102.820484039	27.2326418079	96.5598927866	0.102820484039	1.64241812545	5.0	23.9929934181	130538.0
22.450801874	86.0364190039	36.5043199554	0.022450801874	1.62322001688	1.87483341647	16.4982320706	8.53507122935	0.00187483341647	8.21226502462	1.87682320977	1.55294370092	8.19944090226	0.00187682320977	8.96510584772	6.0	24.001713718	72273.0
2.51917303958	345.333464035	74.7839953353	0.00251917303958	17.4226018785	36.7932300872	5.53914339288	371.413888321	0.0367932300872	0.298941644094	66.7931238995	9.97271936039	45.2693378727	0.0667931238995	3.74948926836	5.0	24.001825048	128534.0
67.8231368032	2.24343723553	664.246810145	0.0678231368032	8.02270557198	10.408279352	214.36963424	229.622159346	0.010408279352	0.347773192106	63.6217250656	123.186149996	18.7662260159	0.0636217250656	0.866832895017	3.0	24.0195598987	135589.0
3.04410927804	16.5225553073	401.138017624	0.00304410927804	26.6258504435	720.35983358	59.5112057154	36.4675481186	0.72035983358	1.53944826779	2.78660241443	287.922186578	19.6260118627	0.00278660241443	28.0487164345	6.0	24.0061368327	58897.0
9.70374483957	1.4478793292	47.9666372436	0.00970374483957	78.0426625289	3.5514528197	873.860920903	217.252819463	0.0035514528197	22.5069952534	9.83870211474	19.4747611808	8.10743163484	0.00983870211474	124.505714969	7.0	24.0010741478	128245.0
6.13123518972	139.410475954	6.4693686259	0.00613123518972	2.7761950444	1.85492775612	17.0287888908	4.84959504583	0.00185492775612	0.610029152823	52.1112043107	2.57677507922	4.36206730239	0.0521112043107	20.5726674368	7.0	2.64029286547	96571.0
2.88544608616	1.04065633859	161.663231041	0.00288544608616	6.20413835195	147.937885585	9.99600585409	77.9713648202	0.147937885585	17.2172049209	178.762302246	6.92951803778	471.313895042	0.178762302246	0.748649206729	6.0	24.0043143979	45908.0
10.4488516343	19.4339655785	573.648572146	0.0104488516343	3.7569547081	16.3422908943	1.03105906595	1.70431528686	0.0163422908943	0.761547222441	1.47405967784	923.403824672	2.65431308692	0.00147405967784	15.5643519973	5.0	24.0669209907	53488.0
17.9158310426	7.76989854826	2.40433429145	0.0179158310426	0.165885455261	3.16087223926	785.920499854	80.6845779787	0.00316087223926	6.00364779853	3.34571261542	116.370005535	4.92894515656	0.00334571261542	8.14140214008	4.0	24.0026423163	33643.0
217.300933087	9.09433591445	24.728306926	0.217300933087	0.435413976669	329.176973708	4.26735472566	6.23054931575	0.329176973708	0.218764292722	88.254522785	44.6510645269	650.810169176	0.088254522785	0.424906437456	5.0	23.9814099521	37840.0
3.55705590672	82.1177897802	1.55165263526	0.00355705590672	0.0854449156436	54.1713510119	4.64483277062	16.2826682968	0.0541713510119	2.42601217385	17.558074237	61.256650153	25.5103441461	0.017558074237	0.148420358479	6.0	24.0052045309	53472.0
11.6902499939	17.2031374204	102.399325367	0.0116902499939	1.04875605781	2.92958351163	13.7253248449	26.7873745128	0.00292958351163	3.75452398661	102.473617386	4.91176419536	65.421983245	0.102473617386	0.790613283356	2.0	24.0160709085	74311.0
2.39327913803	65.6105005136	22.1125347349	0.00239327913803	0.124354127711	4.7392523036	515.15643579	461.472557479	0.0047392523036	0.164286617524	153.448270652	698.567893455	1.43298337815	0.153448270652	0.607891575996	5.0	24.0193543992	14541.0
3.07072228444	964.383072883	39.7880725707	0.00307072228444	11.9690440537	5.34176344996	1.51125654705	20.6567621431	0.00534176344996	1.88900008778	251.316875382	4.1470249164	162.146588788	0.251316875382	41.7519628152	6.0	24.0014851391	78886.0
6.56537644185	58.7526315201	86.9896142242	0.00656537644185	48.08761764	145.527536209	10.6594654865	2.90561987633	0.145527536209	0.271668441598	4.90131363514	438.61855265	281.606550245	0.00490131363514	1.94775243531	3.0	24.0275633724	29780.0
34.9334324564	422.697905849	1.23084585994	0.0349334324564	1.28097730361	2.49218475498	3.30135992324	42.6366483599	0.00249218475498	0.298740027195	5.69460326996	38.549022833	39.6293788757	0.00569460326996	0.342719893353	6.0	24.008759783	15929.0
80.3758112654	373.820353148	1.03071104255	0.0803758112654	0.856697132079	9.38974985933	64.0587035215	3.23962847458	0.00938974985933	0.111747472703	40.2376033225	497.650621354	436.618864941	0.0402376033225	9.40174748992	7.0	24.0184359326	94939.0
7.51228982342	3.84749942752	76.5149252685	0.00751228982342	6.06440970671	868.575834156	246.201324949	1.01676877757	0.868575834156	0.636356448772	40.3267500876	6.72142205801	615.472595322	0.0403267500876	27.1863816679	6.0	24.002239771	20304.0
5.49967492182	31.2330945905	89.4398539903	0.00549967492182	0.731995834633	10.9134279106	1.05379947777	141.349766624	0.0109134279106	122.74011701	350.145992379	36.1241819483	247.329266211	0.350145992379	293.820553153	7.0	23.9998847275	123618.0
12.4565091517	20.7630741124	769.593800128	0.0124565091517	0.137072351726	129.749790102	25.3552745635	120.322822912	0.129749790102	1.29232820511	885.628543808	10.7932603311	32.3147910022	0.885628543808	0.209299858994	6.0	24.0158818293	30337.0
30.1282151116	965.222317567	3.79255292685	0.0301282151116	1.50355516441	50.6331110236	3.32375991932	61.1691718613	0.0506331110236	7.84692342437	2.43434734865	297.43258838	280.682651078	0.00243434734865	1.42372980763	5.0	24.0053003757	111803.0
9.92374825027	5.53399871138	2.46981026185	0.00992374825027	0.661961997734	5.25784943478	15.3828777314	940.944995746	0.00525784943478	3.74655396348	170.235750675	126.724247231	404.866037729	0.170235750675	114.235722536	5.0	24.0000411043	124132.0
2.21741420003	3.67010669166	5.71524890327	0.00221741420003	0.24558576055	27.0010198148	80.7086336188	5.67474151471	0.0270010198148	1.37619968228	20.3891592872	169.758676817	495.585804433	0.0203891592872	15.4152112985	6.0	24.1670615055	103402.0
20.9427426965	42.8275171985	111.541205673	0.0209427426965	0.537872264238	65.5024835845	4.40270303175	7.90114979328	0.0655024835845	2.88951770152	7.17110483304	133.288516617	655.900167232	0.00717110483304	15.6761020218	6.0	24.011398782	993.0
1.19622627449	31.7524778587	11.1011305873	0.00119622627449	0.108637956338	117.488408775	41.6875880194	294.154734849	0.117488408775	0.549705545542	30.0372797667	214.169178093	8.03769230836	0.0300372797667	1.75295206318	5.0	24.0038780219	70510.0
3.21205894307	23.6862406175	64.2184044246	0.00321205894307	0.236547330804	14.5268805162	533.291747289	239.727179595	0.0145268805162	93.1340197734	15.8141844444	597.287909002	230.090673589	0.0158141844444	27.6387130628	5.0	23.97325369	87465.0
58.2695531842	101.0504162	18.0965419534	0.0582695531842	24.8675594375	50.3681084571	5.06474140439	190.449079781	0.0503681084571	0.917123672664	29.0497783219	15.655573678	779.668639727	0.0290497783219	3.83437839333	6.0	24.0087667413	131071.0
296.629170351	140.09553324	499.836853681	0.296629170351	5.21500196469	156.254104794	49.0471977253	304.807436678	0.156254104794	8.82831698212	6.558567211	96.7087780294	511.969665873	0.006558567211	2.76678104125	7.0	23.9993592476	78208.0
40.291540293	1.00617941168	230.084575542	0.040291540293	1.60453411647	19.6098915567	4.77836452875	30.5918670491	0.0196098915567	55.3195564741	2.7425230025	247.303972958	926.895131207	0.0027425230025	4.62076594402	4.0	24.031620578	40255.0
4.53171454991	780.489864433	27.2524800989	0.00453171454991	21.0955902202	20.2516697829	9.88391993157	220.752102525	0.0202516697829	10.8377596375	28.3137503224	6.78513377275	113.016333693	0.0283137503224	4.54381296138	5.0	24.0030269152	82258.0
47.7538756462	17.5471371028	970.612546313	0.0477538756462	8.35723731703	13.0518911181	164.256768618	931.855673491	0.0130518911181	3.86245967737	748.809722173	8.17051295537	13.8648994623	0.748809722173	37.5333598807	6.0	24.0103228669	74825.0
278.816277316	135.011160297	10.0458723833	0.278816277316	0.165300107607	269.771806827	1.0332760068	43.1925168348	0.269771806827	3.32391366118	3.21597986356	24.0484905876	6.30094898063	0.00321597986356	0.250811558848	7.0	24.0019851243	91197.0
178.533073032	18.0403153791	834.915823835	0.178533073032	18.9190316861	21.7291038298	2.42123487035	351.941571188	0.0217291038298	1.54836275527	963.630049314	1.90071114846	47.7379598119	0.963630049314	4.3931104155	5.0	23.999843241	16959.0
9.33448316541	32.1847473185	16.9106993359	0.00933448316541	3.36323785636	13.5028296967	10.9879476954	26.5927625014	0.0135028296967	81.6883481656	20.2265005806	71.4117252415	789.3029777	0.0202265005806	45.9326297422	4.0	23.9972437086	52432.0
88.865530037	5.89936298181	7.24673344	0.088865530037	0.106157041546	3.52753751526	600.88962537	440.11997384	0.00352753751526	4.65592134307	18.4413958467	234.419150614	720.484791928	0.0184413958467	37.2615453865	5.0	24.0320065167	29856.0
200.979816752	186.584344818	452.330868171	0.200979816752	0.204921256456	17.0946528249	23.5014504568	651.426653615	0.0170946528249	32.1944353055	5.70028434432	148.676655393	9.6994373268	0.00570028434432	0.759955808752	6.0	24.0327162945	23470.0
17.0899064422	54.2018187853	115.479013201	0.0170899064422	11.3374638468	6.29081316969	4.97063947353	434.521862053	0.00629081316969	5.48943145842	181.092670321	81.7555260739	11.0228820608	0.181092670321	0.482036501763	6.0	24.0122487138	50773.0
17.6344200117	3.5321928522	280.689028811	0.0176344200117	15.2097258781	206.294154013	6.83835421464	959.38370128	0.206294154013	78.5274725144	34.112263231	3.27262463498	1.33911782449	0.034112263231	0.400361765508	5.0	23.9997934982	105130.0
106.217328514	5.07038732175	21.2913299369	0.106217328514	892.76025233	74.036049237	24.6046842749	931.931636514	0.074036049237	3.7696534445	46.9628083507	1.04954967178	690.383678291	0.0469628083507	43.2322098131	6.0	23.998424679	58363.0
125.281450292	19.0002266554	767.328499092	0.125281450292	2.52042334958	227.851163393	2.08637298127	785.030714447	0.227851163393	23.6687546351	18.4202549592	2.09854032469	221.243434139	0.0184202549592	69.7706581654	5.0	23.9847195538	130956.0
2.78082748554	36.4027297186	383.563293848	0.00278082748554	0.178645112942	83.0173049885	10.3446082717	82.240738541	0.0830173049885	22.1528183243	4.42559599435	69.116949851	7.82869929396	0.00442559599435	3.24695677376	7.0	24.0018620076	115139.0
226.616595052	93.6313571404	1.28632321725	0.226616595052	0.433670910601	63.3228580662	3.57962770095	97.8880724406	0.0633228580662	8.67711587832	1.86198565198	67.6341903046	116.741756293	0.00186198565198	0.574322093944	7.0	24.00925216	40031.0
295.810632087	23.6953686688	210.993286089	0.295810632087	30.1954616533	9.54463547992	11.3849164394	28.9446896727	0.00954463547992	20.0714249223	1.35053904954	138.958401367	726.231502978	0.00135053904954	3.95450858678	6.0	24.00009332	28939.0
6.15798293746	174.718676738	981.795014925	0.00615798293746	2.79065823922	56.1079380136	226.352660235	23.2960833695	0.0561079380136	45.4190176974	659.341515843	4.98408539846	25.6964382422	0.659341515843	0.290557345637	7.0	24.0047543754	137906.0
4.40293698053	65.1367586879	208.405125233	0.00440293698053	0.131883458843	357.026049572	7.21427467915	438.879099064	0.357026049572	22.5968392378	6.55032638191	54.6374961284	121.795922054	0.00655032638191	1.38275602278	3.0	24.0160232441	132461.0
18.6406640406	16.018882975	3.8955755712	0.0186406640406	12.3589072752	14.7761066313	9.01321647546	304.785026444	0.0147761066313	19.6000256277	739.2340989	247.559213344	2.45451808084	0.7392340989	0.307718113271	6.0	24.0000835419	7851.0
7.26021613917	1.36338427787	13.2395778819	0.00726021613917	21.9243533621	665.252353585	88.1051031642	118.199557257	0.665252353585	0.507088913098	32.1642087073	21.2098362242	427.150194446	0.0321642087073	0.474641509436	5.0	24.017064743	30465.0
26.6020314406	628.420244927	648.821825526	0.0266020314406	32.8314778404	57.0065860571	175.614254505	122.337419257	0.0570065860571	1.4265629593	6.14492556499	340.874932219	165.785971764	0.00614492556499	47.3707029058	6.0	23.9933494624	89140.0
161.326710817	3.95521794007	504.265272693	0.161326710817	14.8854388742	107.608438695	84.5903159203	24.2571518249	0.107608438695	0.0999311052352	148.400690183	33.697450007	57.7506686677	0.148400690183	14.8436177847	6.0	24.0061182658	137632.0
25.3436677169	8.11203340412	73.4752780313	0.0253436677169	4.91190586869	22.4255748066	45.0213037558	5.34302527021	0.0224255748066	109.06136442	57.3640571615	6.97540408161	967.807969924	0.0573640571615	1.38576422759	5.0	24.0103017467	75274.0
21.9144504234	110.985202971	6.17107609763	0.0219144504234	0.614633280677	66.0400063966	1.38322957856	950.115854305	0.0660400063966	0.319864795393	101.385589353	190.904272124	61.0882726743	0.101385589353	0.538028600547	4.0	24.0354141152	55571.0
2.64049062364	1.95900039576	14.2065079804	0.00264049062364	0.234060779256	810.687973575	45.1228660155	195.930865733	0.810687973575	0.863309464795	68.3430189975	17.7795499074	60.7799881715	0.0683430189975	0.197191677642	5.0	24.0232426109	66309.0
50.2027177777	3.47864083863	185.473574812	0.0502027177777	1.03064163778	7.87236322088	18.4045303482	1.74438326053	0.00787236322088	77.9902969041	86.6210362362	1.3733618545	22.0982939927	0.0866210362362	16.1165361835	6.0	24.0008175832	98264.0
4.51328667368	493.611622956	120.974107484	0.00451328667368	5.52456089488	1.49187837782	254.266692704	6.47598289444	0.00149187837782	0.827505251384	1.43836886603	8.89943270118	32.3826477784	0.00143836886603	12.6590566165	4.0	24.019752545	10743.0
2.16727515802	2.05517577648	2.04312440062	0.00216727515802	1.12126381345	172.508216489	11.7610527054	984.540946457	0.172508216489	1.00189847831	1.45612871915	346.998252058	4.93417948868	0.00145612871915	0.0596133902539	5.0	24.0308044726	116399.0
17.0440256597	24.046876842	103.460882518	0.0170440256597	0.229705215129	6.94989967421	121.989850857	2.88556826509	0.00694989967421	20.5908075074	35.7753492796	82.5867705636	259.547144137	0.0357753492796	0.899981077852	6.0	24.0101252376	115817.0
411.838321079	78.3887824781	148.903048949	0.411838321079	0.28090942643	4.26982427997	2.94133053957	1.40877053189	0.00426982427997	0.0962994507203	96.9285971591	7.59198675152	218.737236943	0.0969285971591	2.2697758728	4.0	24.0115231972	56716.0
71.8351264701	2.36566625955	28.9027275903	0.0718351264701	0.456895369372	14.9686193603	474.811050763	52.8355180087	0.0149686193603	0.46123596764	61.1546267162	545.510572579	326.109197305	0.0611546267162	101.801211529	5.0	24.02150255	57614.0
222.742715874	50.9586814265	226.344395889	0.222742715874	0.278530353423	23.8069629039	19.5834901801	36.1657702026	0.0238069629039	150.431372797	3.53188703818	1.57807740188	24.3953277294	0.00353188703818	0.391685061481	7.0	24.0009069747	17592.0
12.6858517706	7.57545414843	1.19456591011	0.0126858517706	1.07974049032	5.24671441469	5.89740418161	42.714544865	0.00524671441469	0.160677868842	94.6582905252	45.7393651707	128.714994232	0.0946582905252	1.60617558371	5.0	24.0076602227	111781.0
63.4230502615	189.716299208	677.640398975	0.0634230502615	1.41484613419	44.2646440334	18.770707385	55.8078491868	0.0442646440334	24.5254411724	519.063196462	2.661888125	25.3095847428	0.519063196462	45.7279132552	7.0	23.9905251762	3780.0
120.73352922	6.37221011399	234.814029955	0.12073352922	0.828367344019	539.098803745	245.412875897	991.470582856	0.539098803745	0.24692206381	29.9857952821	37.5704662878	5.62194613019	0.0299857952821	0.14593324159	6.0	24.0060592409	64716.0
33.8084476614	1.66789229435	1.87246720197	0.0338084476614	26.3224390847	14.3704794728	7.97938621934	76.6762864429	0.0143704794728	21.1541005892	1.61213838401	81.4283890399	25.168045269	0.00161213838401	0.267075276839	7.0	24.0216061731	63076.0
12.8921711199	95.2928850071	209.343953649	0.0128921711199	0.413368732062	19.1590482027	39.7501795752	55.2872463267	0.0191590482027	1.38844706104	6.0932670633	379.534136269	63.195025585	0.0060932670633	37.9540967015	5.0	24.0014064028	58548.0
23.1463416554	23.0361624596	115.395840641	0.0231463416554	1.69526604416	121.895047504	18.9861895661	432.72846575	0.121895047504	48.5302870694	13.2547512969	1.44230612769	134.137387148	0.0132547512969	0.238607568155	3.0	23.9994391894	11261.0
1356.75709201	59.1278483483	253.214400289	1.35675709201	0.624960756301	17.0061685689	12.5818421395	108.372743419	0.0170061685689	29.8973788225	2.06728541239	7.73759470575	5.2062715456	0.00206728541239	4.86171431082	7.0	24.0227227442	73284.0
98.8308549093	5.65505835142	984.729724865	0.0988308549093	0.498233812089	3.14456452246	162.828750667	10.786118465	0.00314456452246	0.446828042893	178.784919506	42.8624356477	13.282280534	0.178784919506	0.0725918378888	5.0	24.0328598044	38177.0
77.2618563996	1.9304884154	172.988103215	0.0772618563996	13.6241280609	361.632076313	23.0787535545	316.949609029	0.361632076313	0.151703891699	37.4688244551	256.490239189	399.933152678	0.0374688244551	0.507407619223	4.0	24.0016137335	77501.0
23.1219387214	14.2763595478	31.1769272786	0.0231219387214	2.66374674543	14.2149864854	120.615403994	648.754750884	0.0142149864854	13.497682284	22.5449065041	7.39456518047	43.9196117037	0.0225449065041	568.553228454	6.0	23.9996310242	12649.0
100.788550915	53.8482686756	437.630490167	0.100788550915	6.48311335327	196.427697747	4.16869120018	103.792704542	0.196427697747	0.245175368574	1.52850531298	3.08985109163	1.19427921052	0.00152850531298	0.164004525686	7.0	24.000899435	86669.0
254.718034464	6.66071571015	102.526785638	0.254718034464	6.87682452809	4.2659888881	23.2120277894	222.096633848	0.0042659888881	0.0766065372045	173.538260536	594.701849519	721.23740007	0.173538260536	0.263745897315	7.0	24.0066348386	1079.0
134.722904895	18.3202608259	96.0664743071	0.134722904895	58.0597468346	429.756994895	4.84313961839	10.1633224662	0.429756994895	24.5982301236	22.9466873663	14.3946176434	65.1058857908	0.0229466873663	3.29579655205	3.0	1.38464714326	60998.0
31.2472888585	150.899425583	5.42835804738	0.0312472888585	0.721174261594	2.51433588305	18.5919523081	212.491199629	0.00251433588305	0.682010922685	61.8989194702	94.5027484476	347.866015589	0.0618989194702	0.838988465285	5.0	24.0092100873	35126.0
2.6210701915	875.732325821	15.7368447896	0.0026210701915	33.4834145627	79.3916183206	8.96785386058	1.25230000205	0.0793916183206	0.228620284901	4.53557492802	2.71348325174	53.2906798979	0.00453557492802	0.518595916001	7.0	24.0111452965	53301.0
268.012291234	16.3227899442	3.16924778264	0.268012291234	0.260075317833	38.0711855128	160.858787984	638.057273354	0.0380711855128	3.14631171452	2.95349423141	71.9161285356	62.4584506698	0.00295349423141	0.95599544162	4.0	24.0550232232	125799.0
33.8778384577	13.4807611412	160.574267627	0.0338778384577	9.4097243283	4.67358146995	141.698218203	508.232768773	0.00467358146995	0.167543123326	216.101595454	495.198790423	5.00665955328	0.216101595454	3.41710537298	5.0	24.0172090485	4523.0
10.264365252	4.34333485728	522.379912898	0.010264365252	26.8264746923	210.465863088	1.56279644745	115.65204687	0.210465863088	0.352906973255	4.81545487049	820.908435988	31.7366186701	0.00481545487049	78.4674918667	7.0	24.0001530141	76086.0
291.797027849	1.19443138488	140.035299515	0.291797027849	0.446241108957	5.27943005166	189.805579699	5.89236697692	0.00527943005166	0.291408981547	39.6527500517	2.0883822973	55.0167674458	0.0396527500517	0.661350773904	4.0	24.0106818093	105264.0
62.0887323504	823.1482587	1.11246064769	0.0620887323504	0.105150341114	45.4107722511	29.8890910621	92.2190999066	0.0454107722511	16.2489917689	117.278085919	84.8655954232	18.4198718744	0.117278085919	0.207154203551	7.0	24.0317042893	116494.0
2.66270874729	576.081415621	14.8383728044	0.00266270874729	4.59726149716	9.5009880491	11.4016170258	93.954512866	0.0095009880491	0.128675878985	109.059760384	50.0557236116	36.9861619272	0.109059760384	1.58434266944	7.0	24.0240463612	20511.0
23.214606568	2.46198484174	3.60048132658	0.023214606568	1.01615995016	14.6670437375	164.601142168	639.448428716	0.0146670437375	49.7886905515	52.9133091512	336.234708318	518.131602117	0.0529133091512	12.0799178631	7.0	24.0006224494	22885.0
64.7966623408	6.56866545835	730.666997043	0.0647966623408	4.89834800581	211.321536435	9.56571337861	729.836784527	0.211321536435	2.15034514462	10.7813429124	941.046864871	43.0146187063	0.0107813429124	0.608592922742	4.0	23.9794753774	62498.0
8.59096908604	13.7272813112	11.3337300174	0.00859096908604	12.850883477	3.22051882236	3.39678152976	60.8213270238	0.00322051882236	4.29453939604	1.72341203599	901.485271696	347.714856003	0.00172341203599	87.3439160819	3.0	24.0015444115	31294.0
49.2482016771	3.30606078857	177.102730607	0.0492482016771	1.00898931141	94.5203268883	2.98347002793	858.294835444	0.0945203268883	2.02629262984	57.4419851311	3.6576779202	1.9004610723	0.0574419851311	229.852739121	7.0	23.9770337747	4286.0
106.42098932	23.8834755045	758.791801793	0.10642098932	1.73282890689	28.4673192587	33.2782412366	5.36154280777	0.0284673192587	139.006388823	4.78710414728	2.97287347381	112.823387598	0.00478710414728	20.7926030776	4.0	24.0187035465	43059.0
10.6275689855	36.2232217341	596.026188731	0.0106275689855	12.0081901625	32.9644934478	4.69688010029	54.1654134059	0.0329644934478	0.206096915806	344.378724368	7.60034210111	48.1299409848	0.344378724368	2.57625337504	4.0	24.0027826901	115692.0
130.092270083	1.05070377172	129.018639686	0.130092270083	0.4909458703	11.5700245631	15.7658525713	10.2099785139	0.0115700245631	0.735959769751	39.7593922349	2.23216659995	249.688095957	0.0397593922349	74.9081319246	4.0	23.9989802825	117250.0
286.689345703	2.57708527012	764.144680471	0.286689345703	63.6778645834	6.30332097979	237.543299671	965.653517915	0.00630332097979	2.04454382658	76.1589020878	6.032140266	38.537709413	0.0761589020878	1.36566107931	3.0	24.0114934814	117862.0
10.6820884486	34.2518583266	1.94151833069	0.0106820884486	0.2606504254	2.99312642143	338.451365151	22.5635348648	0.00299312642143	0.0948084006576	4.46303607865	256.47962186	3.03171128525	0.00446303607865	0.256958603022	6.0	24.0192938684	23327.0
0.972981927254	5.79850764711	50.2933672885	0.000972981927254	23.0591205872	65.4028197939	2.457236113	21.9565686884	0.0654028197939	0.118234665891	161.673421621	1.70783795007	123.843815179	0.161673421621	27.3107715057	2.0	24.0163756404	56325.0
209.911175284	699.291293403	693.034743633	0.209911175284	0.38131869352	154.870390815	27.0640998823	89.3079091482	0.154870390815	10.5307509422	1.62314710666	394.400971216	462.784211435	0.00162314710666	0.25187441911	7.0	24.0070482725	119055.0
14.9387550808	22.1192409609	907.580432314	0.0149387550808	0.0949440295368	610.87266644	10.0808978796	788.069522594	0.61087266644	58.5335220065	12.8296043375	4.80309036794	4.84433601632	0.0128296043375	0.367829779085	5.0	24.0089090897	14639.0
14.2325286573	25.0437335406	3.86482870946	0.0142325286573	126.326855374	6.48144345544	1.99945705131	73.6793812873	0.00648144345544	0.778393903683	657.899363101	133.760747324	436.552526238	0.657899363101	1.04258296028	7.0	23.9996428702	94571.0
62.7865958203	77.9593769071	328.480229723	0.0627865958203	0.693869563048	47.1144622124	105.014344042	400.788341941	0.0471144622124	10.0566977015	152.871039754	4.96744521857	350.512645927	0.152871039754	0.23598673418	7.0	23.9991808424	85110.0
4.88606483822	52.0045087211	518.223671718	0.00488606483822	0.431558277784	185.585669578	39.6141839492	316.343453387	0.185585669578	0.0944212247269	138.735244352	1.17868886455	8.28057334158	0.138735244352	1.97867742369	7.0	24.0003721424	29821.0
17.1195086988	41.7601615751	318.864801401	0.0171195086988	1.23721710555	239.338672043	20.6813032949	539.691863974	0.239338672043	5.06995646356	14.6038763944	11.1094834422	78.117148337	0.0146038763944	0.756851652489	6.0	23.9996433338	134494.0
212.28841921	43.6688358404	543.904693772	0.21228841921	0.415106883433	5.78125512268	9.41473752052	7.2512399472	0.00578125512268	42.5483428478	20.079577022	36.2394183134	421.681671525	0.020079577022	8.47817807576	4.0	24.001316039	123900.0
101.496488029	113.269817863	2.66624393864	0.101496488029	46.2044719555	7.75545401706	32.1161903047	5.68276713849	0.00775545401706	47.3817059979	0.905555351461	132.259809196	95.3554567949	0.000905555351461	10.8528575767	5.0	1.84917287526	28864.0
14.9673685301	1.27982372051	7.7152793321	0.0149673685301	12.2038306317	2007.87504821	4.88115054848	171.034450771	2.00787504821	11.2655077071	13.2446042817	12.380466188	645.802042847	0.0132446042817	34.084056152	6.0	24.0064169478	50096.0
5.22765979835	34.1245833915	35.2999207324	0.00522765979835	116.185910171	257.082827796	1.2971032638	14.4643888326	0.257082827796	22.3178548135	20.14150029	247.17127076	32.7075829285	0.02014150029	0.377331502676	6.0	24.0120829152	64481.0
4.87749236104	1.97310645323	218.215277409	0.00487749236104	102.10486194	16.0441077656	12.9831584826	1.87804636553	0.0160441077656	1.96226844311	115.387652162	2.4810496105	62.7470329951	0.115387652162	2.24125815094	7.0	23.9972610255	125072.0
29.232305494	3.2029726439	579.511020969	0.029232305494	2.6772918459	9.4354491967	10.5898872781	1.87563260463	0.0094354491967	0.711344052503	40.1859312314	65.8689510223	409.743559505	0.0401859312314	1.42742206774	4.0	24.0324857002	109902.0
2.71139511747	18.1297217614	13.690228327	0.00271139511747	0.668282026647	9.1633662948	33.6276138173	15.0333791679	0.0091633662948	19.336276934	10.2730295983	18.9506058418	68.7634168426	0.0102730295983	0.265750438412	4.0	24.0284263854	18423.0
1.11201112552	94.3032236546	8.07748042377	0.00111201112552	0.392662888134	308.114255851	30.7661366837	43.4693337767	0.308114255851	1.09427982183	3.63767225935	114.159231997	63.305586553	0.00363767225935	0.385669342497	5.0	23.8776881834	73047.0
0.480532493225	27.9860014633	782.259203497	0.000480532493225	1.57451051005	103.600712426	136.532764523	399.490509389	0.103600712426	8.67749880937	47.5926144286	144.475477044	8.9468540527	0.0475926144286	0.932071006786	6.0	24.0069135715	55363.0
141.904639589	6.05831919482	86.3382114184	0.141904639589	0.64358966546	1.11139131291	9.1500178891	101.647498671	0.00111139131291	0.800739569343	12.1005637397	217.192087599	119.060219556	0.0121005637397	2.91845390848	7.0	24.0042500726	96051.0
235.183799342	3.86661047402	873.706342879	0.235183799342	155.729859209	4.33978080462	43.9423919552	164.659521138	0.00433978080462	5.92340422342	15.7270821023	5.07227027656	56.38365901	0.0157270821023	4.23601034548	4.0	24.0083038702	82175.0
15.2420067319	290.783506259	6.42527770584	0.0152420067319	63.3463764049	50.7574403851	5.86856101524	34.8098390557	0.0507574403851	1.88630034789	6.61721797693	39.764332948	298.445447193	0.00661721797693	2.01865936143	7.0	24.0274121517	135983.0
0.936496465975	35.5885211953	1.93156695538	0.000936496465975	0.788937775864	1.01436048246	8.24098213209	779.238709091	0.00101436048246	1.83170151285	474.921921045	7.1743157541	100.701743179	0.474921921045	1.76075429323	7.0	23.9994706903	57558.0
30.7278419577	2.26938375096	75.8420928523	0.0307278419577	6.83028371458	19.3331213595	6.60922534013	50.7229676311	0.0193331213595	18.3036413018	2.40510694369	107.646799655	75.4179206822	0.00240510694369	0.42401200536	6.0	23.9998503104	47425.0
16.5342169438	56.7603979439	2.32040346625	0.0165342169438	4.18017879985	5.35507842517	4.04458325285	150.158132066	0.00535507842517	0.136383168049	246.654073428	6.96648826848	663.458470472	0.246654073428	5.11409972873	5.0	24.008459375	131111.0
30.6984541093	1.00740010709	71.9740832137	0.0306984541093	49.8825584138	566.99868576	39.0144236479	725.462512001	0.56699868576	0.185910023598	8.1037617619	178.11006842	484.620733919	0.0081037617619	26.1431133107	6.0	23.999424879	52830.0
11.0028602361	145.359963444	39.6738170054	0.0110028602361	0.544227315678	64.1498689307	107.588140018	682.280277681	0.0641498689307	0.165283559559	13.112790993	21.8992861848	31.6609709544	0.013112790993	38.4195360824	4.0	24.0253753986	91190.0
113.113022568	1.55319936768	6.56139838512	0.113113022568	11.2655699774	73.1078276955	17.4309543415	141.944864083	0.0731078276955	0.837863216473	6.52646954151	604.368196464	236.683711444	0.00652646954151	75.4495244368	5.0	24.0025835624	115198.0
25.6151554323	10.6167010136	23.5197020089	0.0256151554323	0.580232091701	12.6828517088	6.68575308878	186.815830988	0.0126828517088	0.344662202722	27.2143383117	53.0823326969	253.935008751	0.0272143383117	14.0964285135	5.0	24.0013770444	78108.0
47.0259454888	7.35761289442	16.9687371923	0.0470259454888	6.25506590389	1.34823606693	10.6362497399	122.439904466	0.00134823606693	57.3721985102	3.30323416551	348.343523497	135.370343081	0.00330323416551	27.3564252479	6.0	24.0022502573	27474.0
5.62904768594	1.92149222969	4.39530320638	0.00562904768594	0.341893300795	33.5444307449	50.0864123757	2.46754285633	0.0335444307449	0.394575372117	3.89295215376	90.694834982	8.4703018117	0.00389295215376	0.107184806973	4.0	24.0100582191	106307.0
17.9367167689	3.87255205324	15.9411462206	0.0179367167689	1.3550927252	7.99586621832	606.565835471	47.8833070171	0.00799586621832	0.355423558485	52.5076624239	24.5990546929	8.54108920672	0.0525076624239	0.138320947013	5.0	24.0028193205	128615.0
309.303225954	36.3832086533	156.313247144	0.309303225954	18.7924765112	7.6508080355	653.588617755	31.6650686552	0.0076508080355	0.120723258239	11.122853717	1.73358735651	72.8748325414	0.011122853717	36.6213679953	6.0	24.1062891912	50677.0
78.1208601976	10.6871482831	20.3826641741	0.0781208601976	8.46924778958	26.1432668388	9.49127668406	1.26387570443	0.0261432668388	0.343155054111	6.0340520578	79.0667416685	747.04804506	0.0060340520578	0.283041857459	7.0	24.0043958253	1945.0
2.76817341125	92.0197690227	4.41769824745	0.00276817341125	0.335995219611	20.8042925497	125.93769221	410.176782454	0.0208042925497	44.8054514767	29.0023793664	1.06938773605	8.96832160142	0.0290023793664	1.53958338002	6.0	23.9937857744	7309.0
37.7913335024	14.3186830452	37.6043269711	0.0377913335024	1.23504953778	42.5992154866	1.43171319921	14.3803629384	0.0425992154866	177.420868674	6.1553267039	116.126000117	574.516635434	0.0061553267039	1.18475299356	6.0	24.0071667783	46355.0
39.7610166374	549.170873441	30.2428560015	0.0397610166374	3.95636479225	7.9689462955	6.02590775605	38.2293880684	0.0079689462955	15.6457676737	13.322799205	39.6876651855	632.847380987	0.013322799205	0.408094891043	3.0	24.0115799169	91461.0
4.9860431019	950.729650592	1.64075074081	0.0049860431019	2.4904015768	29.2026174241	72.5784081811	942.153116388	0.0292026174241	10.0921269187	59.701160111	2.28631999788	17.9067704411	0.059701160111	24.0230587228	5.0	24.0743368285	135960.0
21.7535170459	5.15544904156	46.6531784881	0.0217535170459	3.22406304537	10.0613579168	6.37782383746	41.8525408302	0.0100613579168	56.17039348	67.4178598253	7.84526488057	850.360560522	0.0674178598253	33.2399100375	5.0	24.0002922933	50577.0
50.861633958	213.776435723	1.78853482746	0.050861633958	0.203283437441	42.8185463442	2.95103226822	109.308941468	0.0428185463442	0.234794720696	0.534247451577	18.5785110645	4.70739492544	0.000534247451577	0.782467507694	6.0	24.0204042469	152.0
121.665390472	42.9297435486	44.9216005895	0.121665390472	2.42748953611	19.9242731494	2.08556378916	113.119837087	0.0199242731494	0.264045111601	1.97290077923	1.86326360054	7.63094415014	0.00197290077923	1.42161804974	6.0	24.0159839393	943.0
2.77898684038	10.8636297464	78.1244414839	0.00277898684038	0.22828006816	357.377553957	9.05115840943	464.31837405	0.357377553957	0.0759611309901	3.65061710704	2.62981729883	1.78554491138	0.00365061710704	0.631032170685	5.0	24.0056276613	122263.0
17.5931578231	72.6052861439	7.38519151552	0.0175931578231	43.2222720067	8.53554967974	1.50120898102	55.5676379726	0.00853554967974	0.568744916053	8.58258653348	1.44451537432	431.430090484	0.00858258653348	66.310884912	6.0	24.0043477751	93396.0
4.05177421366	6.51112818207	2.57158046573	0.00405177421366	17.2118819149	15.1004621212	60.3951475947	247.026561588	0.0151004621212	0.540393448685	257.478273491	236.833294936	240.179947714	0.257478273491	10.9638561022	7.0	24.000326728	114566.0
27.1010472711	1.62022881251	83.4165547137	0.0271010472711	2.06270658125	14.1898027107	12.0197702569	4.8880789241	0.0141898027107	0.451586570306	103.806558757	3.90510904794	418.519603819	0.103806558757	156.643797805	5.0	23.9846516864	9138.0
7.7545112693	11.2189865432	38.7503759662	0.0077545112693	220.172939123	156.459279047	1.78816904112	44.8554119019	0.156459279047	45.7962604734	3.70115069113	11.510546677	291.925995275	0.00370115069113	7.03623300491	4.0	24.0019236046	128247.0
105.584111166	28.5371989064	884.092943787	0.105584111166	237.342752542	226.848930987	52.2165722966	415.176134372	0.226848930987	1.0956572618	9.35251341855	76.965317616	263.13317719	0.00935251341855	14.4171018102	4.0	23.9871570035	46636.0
1.66735681346	816.429762597	562.943814823	0.00166735681346	5.47540137669	209.148684266	2.62120116416	7.57409890581	0.209148684266	0.273833230302	15.1601601412	60.9694177409	49.5777176514	0.0151601601412	0.28482782383	4.0	24.0315069301	111116.0
23.9704627337	15.1458535586	79.2113530462	0.0239704627337	420.921169666	41.8316032768	6.68795757894	223.885241697	0.0418316032768	35.8064237033	25.2519113014	14.8098530099	570.131558983	0.0252519113014	0.851395359764	3.0	24.0014146828	117426.0
14.4008938088	74.0265778374	336.568949396	0.0144008938088	3.63386806167	26.778393782	126.350574864	117.113080309	0.026778393782	0.680902963929	3.31825567928	2.45161003921	4.76859094264	0.00331825567928	1.87880608065	3.0	24.0221176146	24466.0
22.13120356	2.22702946061	122.116974042	0.02213120356	0.13280294647	18.8463274294	14.4307566355	11.4193226532	0.0188463274294	10.9724222196	90.814854298	28.2442230465	752.128713661	0.090814854298	0.105890979275	7.0	24.0210338995	43306.0
1.1922635116	9.40955877318	39.8401716854	0.0011922635116	0.170703325827	75.1789281094	119.673204201	35.1340623319	0.0751789281094	0.382201161875	40.5770441947	10.0627153636	36.049617505	0.0405770441947	17.8767864324	5.0	24.0132988465	109950.0
5.05175597932	35.5184797123	1.08703001371	0.00505175597932	0.0903323554945	15.580819317	196.616893004	149.158163116	0.015580819317	0.0984807149063	223.751514252	27.1708706236	33.1603770437	0.223751514252	0.497285801658	7.0	24.0128559688	124883.0
271.031687651	6.61683152749	771.441638221	0.271031687651	5.95848228396	4.20165855788	13.5827149772	62.4482853595	0.00420165855788	0.193441821223	5.08931671253	1.06385619123	1.96078956261	0.00508931671253	6.90477097187	4.0	24.0347729814	110968.0
1.8577436119	155.632667625	619.75432735	0.0018577436119	27.4830463417	134.320667281	2.43351243183	273.192166176	0.134320667281	2.21285744235	4.90533885867	17.3330801152	2.85399207949	0.00490533885867	0.29963342193	3.0	24.0111100174	86896.0
5.22151151659	1.52979114794	37.6423545719	0.00522151151659	1.40300957675	2.40215493674	97.2179464115	757.969875676	0.00240215493674	109.387676721	107.102211916	29.8826118799	37.6513465647	0.107102211916	0.536336903239	5.0	24.0082696558	116082.0
10.1042919819	39.5607222208	526.068647211	0.0101042919819	0.630051994236	660.722769461	4.37078177081	498.97344558	0.660722769461	8.11430695085	112.382001631	2.52764914153	173.315632372	0.112382001631	1.44327176526	3.0	24.0043531182	121301.0
2.91717027366	28.087029676	40.6598730123	0.00291717027366	1.09102944476	3.17221247279	1.02389640265	13.6270695345	0.00317221247279	6.3574443963	0.444970870193	31.4023537537	19.0603549803	0.000444970870193	1.84946256515	3.0	24.0297638028	65610.0
39.4525236943	19.6428653435	883.426412139	0.0394525236943	6.68763796751	212.506776975	14.2335071368	224.326653763	0.212506776975	2.67238027591	46.6785388227	233.841661174	276.079114577	0.0466785388227	0.385335731395	5.0	24.0033519391	100599.0
9.23564162503	181.8677589	71.2268163207	0.00923564162503	11.1579154238	27.5197240385	2.48304386951	13.8495864405	0.0275197240385	17.6568897452	579.855339822	163.423243271	49.567918885	0.579855339822	0.175353841761	6.0	23.9999343964	46659.0
144.168661468	300.332049237	2.12491387874	0.144168661468	0.227810480435	22.2938765482	3.6401183619	638.755600586	0.0222938765482	4.20343227286	214.146335312	1.29299670334	14.9262396619	0.214146335312	1.94134108688	7.0	24.0232151903	57009.0
148.874098583	4.22630585319	10.6866444519	0.148874098583	0.272780711775	1.91675614426	2.03219236484	10.8811998215	0.00191675614426	3.03972534722	122.108227003	3.10325424135	672.064220257	0.122108227003	1.02954005612	3.0	24.0007047103	62680.0
13.4922197662	2.7304737191	81.2008271368	0.0134922197662	33.7629704559	4.13779423006	247.224945487	19.2967689644	0.00413779423006	20.5022679803	1.91555117189	470.754703874	892.706235473	0.00191555117189	0.768577916958	7.0	24.106017486	106460.0
51.6293932262	5.0639832932	698.098641912	0.0516293932262	0.32139510859	777.446454218	48.0621374283	353.870456181	0.777446454218	1.03039833604	6.87975397752	10.7928758277	9.28767054395	0.00687975397752	0.271057307656	6.0	24.0043128259	34636.0
2.53991681738	15.3256930132	59.1354350012	0.00253991681738	10.883818364	24.4293975552	417.300812285	5.67562989054	0.0244293975552	0.321289965814	159.972155064	36.9695199635	51.1457785996	0.159972155064	0.558634676507	5.0	24.0046572461	135821.0
1.70995418093	282.523551685	901.277515018	0.00170995418093	0.124883700212	532.228279514	1.7179247096	10.1825006088	0.532228279514	0.677512003905	182.644787179	2.09933761057	924.335875607	0.182644787179	106.819516653	6.0	24.0124281704	125696.0
34.283903956	3.43581002386	25.8866050308	0.034283903956	0.242427025964	50.8334251876	46.2712733282	882.967996166	0.0508334251876	0.32189446865	694.604788128	7.4560328823	790.436620536	0.694604788128	69.1378538412	3.0	24.0128236717	77329.0
358.929260886	15.776354981	54.8859279071	0.358929260886	0.637210104532	4.43611846545	3.22873126062	145.410420068	0.00443611846545	1.90074889178	14.341938509	11.3636072067	608.540407085	0.014341938509	7.45065832637	5.0	24.000754696	116084.0
34.8954683426	62.5240972197	427.970579979	0.0348954683426	1.82154017361	31.5662073303	1.21513186384	83.198163664	0.0315662073303	60.0431602312	9.30003685749	4.43632250722	137.471361718	0.00930003685749	34.0191506781	5.0	24.0000263754	41267.0
7.10184483544	7.71234158658	56.3818729613	0.00710184483544	1.33952013934	4.4527531539	200.234972607	2.11772782084	0.0044527531539	67.8058060435	1.68151312554	9.61886586557	339.402969091	0.00168151312554	19.3663320563	3.0	24.0050889392	133784.0
5.6592866593	2.91475946301	890.205245276	0.0056592866593	2.32966995433	727.457981556	23.4238291753	137.292223592	0.727457981556	10.52307958	3.10869543142	896.642770114	7.60386720012	0.00310869543142	7.01224341042	6.0	24.0000046242	51237.0
3.48607751817	89.5688670054	16.9416680539	0.00348607751817	2.67200398246	0.764485061626	399.729978768	2.05054508325	0.000764485061626	47.0060606513	71.7536097173	16.4779533425	46.7351797079	0.0717536097173	0.81246641693	6.0	24.0632315594	97364.0
1.74076422047	688.820417538	132.349006805	0.00174076422047	1.22226924876	11.0227934615	8.79384107095	147.24779435	0.0110227934615	13.4823801978	380.98544867	4.06586191564	211.290808321	0.38098544867	2.34729458877	3.0	24.009235056	95047.0
1.49367721554	8.16715042659	12.5592068517	0.00149367721554	0.358015922868	241.642398634	72.6121380828	309.358664899	0.241642398634	8.90528409291	2.15116669585	18.0544026024	1.37888024261	0.00215116669585	0.189935132996	5.0	23.9993099234	96314.0
16.4930471526	5.24270197911	30.4075231055	0.0164930471526	57.1916282679	5.71328216002	23.3280522948	76.9958454058	0.00571328216002	63.7728988953	2.24716891752	382.060089511	92.1488143371	0.00224716891752	3.8907032039	6.0	23.9995178321	135864.0
1.58347269061	266.438540133	48.7593439926	0.00158347269061	10.6523313815	1019.42437187	121.437953668	2.45245730606	1.01942437187	0.454851820618	20.8215231334	554.940196796	73.1398006053	0.0208215231334	3.32844096203	5.0	24.0290971417	12816.0
2.07886586617	1.49451451667	183.800967502	0.00207886586617	40.0678388743	75.3728707327	25.9914272529	157.636995464	0.0753728707327	0.147529722726	84.8952621834	25.6327611743	3.16176157803	0.0848952621834	113.941563683	7.0	24.0000117073	77027.0
2.20914281288	31.2416488756	263.123047306	0.00220914281288	145.889630846	4.84207634602	1.06549897832	355.850672141	0.00484207634602	0.725805104447	97.5380072185	2.68411337825	12.6037124988	0.0975380072185	6.23044930569	4.0	24.0174359531	124607.0
165.085326021	43.0261118226	331.123074155	0.165085326021	6.09773067842	3.27201075212	153.170228668	21.6121600856	0.00327201075212	148.226399862	668.168679405	136.5490083	459.285672558	0.668168679405	2.02905958207	7.0	24.0005784889	133902.0
38.7478019409	1.39505844083	13.6436849099	0.0387478019409	22.4268114499	240.850149358	1.51162344549	79.9239658937	0.240850149358	3.38980612028	119.982480627	8.92780779529	757.439910427	0.119982480627	1.46801678431	5.0	24.008583819	133517.0
316.296331256	70.7408848718	645.629133474	0.316296331256	0.798768536419	24.7625534872	107.043214618	209.797351206	0.0247625534872	9.13953589001	12.1356880573	66.3271412809	736.291938052	0.0121356880573	60.1008341628	6.0	23.9992391227	131209.0
25.9478147274	66.7906011435	1.06187536634	0.0259478147274	0.27611505467	480.183447456	6.68428644662	1.47139175957	0.480183447456	0.155100272322	26.2954072542	75.4915346949	119.473154918	0.0262954072542	0.0909528739471	7.0	24.1516087007	107680.0
461.471589497	15.2998847236	895.727786813	0.461471589497	46.5969203162	50.8627890348	8.41746870706	8.633827785	0.0508627890348	0.308926915994	6.75214315804	2.77176358935	36.4995064302	0.00675214315804	0.518389691529	6.0	23.9991560617	82026.0
192.131140762	4.88337954414	13.9437681204	0.192131140762	2.96851414351	0.722456219685	324.484731794	5.07239741516	0.000722456219685	0.387332430029	1.49566274075	3.13182785862	309.672838211	0.00149566274075	0.724195027083	6.0	23.9984213753	80640.0
10.200503183	38.3853842104	38.6324861267	0.010200503183	185.917456811	11.548633728	9.19064708664	496.218079833	0.011548633728	3.94046786597	12.8614545608	7.9768240554	57.0778472655	0.0128614545608	2.52990261268	3.0	23.9954420531	87763.0
178.999302905	19.4650315723	222.247718828	0.178999302905	26.108595835	6.0078890285	266.218065878	122.667928221	0.0060078890285	1.0407337463	117.080376184	1.05827097464	120.777030511	0.117080376184	5.80972907765	6.0	24.0004945366	36544.0
64.9309416206	9.75650055082	70.8521852777	0.0649309416206	0.19588794497	183.876810258	39.4290232093	501.870951684	0.183876810258	2.76345670101	26.5335756347	19.9401329076	25.2673747541	0.0265335756347	0.608467871494	3.0	23.9987854143	41912.0
2.00467413827	778.046144442	48.0351678584	0.00200467413827	1.46555656146	5.63000955286	125.200486437	66.1746305224	0.00563000955286	2.21040243439	3.46295884543	17.9738583606	14.4775805013	0.00346295884543	53.0722077809	6.0	24.0102974333	102114.0
1.74164428068	3.03540959965	7.870766648	0.00174164428068	0.524730202585	8.15693233378	815.108577687	53.3990910143	0.00815693233378	71.9197041911	34.8078291535	12.5184034694	72.4986179636	0.0348078291535	0.395360234811	5.0	24.0788808712	46600.0
64.1444223106	8.82014904939	41.9397743968	0.0641444223106	0.414070644298	450.848116433	5.61256244809	16.982343241	0.450848116433	3.05948601642	35.8269346106	73.3145479907	932.640907593	0.0358269346106	0.801017781441	5.0	24.0236846715	116290.0
17.8928081562	504.311677557	3.04226337207	0.0178928081562	2.88589063515	34.5899335156	2.04253775451	360.94578405	0.0345899335156	1.86955489819	62.9720866244	27.8040908493	754.219166579	0.0629720866244	14.7214065572	3.0	24.0016462129	39584.0
1.58091989522	51.9573194907	262.545240222	0.00158091989522	20.3361430909	19.1936472836	8.4703372348	26.5374644315	0.0191936472836	20.2378897663	3.62634138427	5.88209809271	28.6543345834	0.00362634138427	0.601751123974	3.0	24.0071656544	43687.0
222.707939294	2.34272466049	538.329891364	0.222707939294	3.46182998212	143.728590117	17.0181733604	556.040713176	0.143728590117	1.01216738895	19.6884476007	1.78378624565	2.18700644084	0.0196884476007	101.690419163	4.0	24.0011386869	42946.0
12.1966598095	469.049870836	21.3241274545	0.0121966598095	15.1086176732	74.7606281653	22.264905195	209.131549049	0.0747606281653	13.1019099114	8.57018402812	11.2737625761	240.23060381	0.00857018402812	0.37974462422	4.0	24.006129264	26467.0
79.2567883854	34.7559020415	12.884526107	0.0792567883854	0.438725332914	59.2233667573	8.70683393711	2.0594627986	0.0592233667573	0.174397851273	363.610094568	3.2744752368	4.98438789084	0.363610094568	0.133463455719	5.0	23.9896536598	69777.0
2.9762797508	438.677745632	495.960644604	0.0029762797508	24.5322068612	67.3753654995	68.5046413392	7.20087857678	0.0673753654995	19.7511069427	55.4064548233	2.33549139482	56.1882757794	0.0554064548233	0.347444235134	7.0	24.0149530173	28249.0
2.32150515873	2.90710355507	23.0145796036	0.00232150515873	2.09278412991	64.9217529575	7.39533355909	196.22178327	0.0649217529575	22.4673055049	60.9857887286	69.5872998476	110.531138524	0.0609857887286	3.17446178032	5.0	24.0077192048	78842.0
20.0325238481	12.4139184921	584.841181408	0.0200325238481	2.13849466861	10.2678900105	39.1841039783	11.6256502473	0.0102678900105	2.7462943263	393.907313805	7.95782047168	24.0689083785	0.393907313805	0.893657593908	5.0	24.0168557809	105738.0
41.7508139148	1.00063494342	3.75272091954	0.0417508139148	44.7809576109	112.258145026	2.8331197099	765.375064363	0.112258145026	1.13633252879	154.609426253	8.73016018871	552.582997317	0.154609426253	0.750274056331	4.0	24.0206161701	103294.0
24.849377322	51.3937541454	835.528245825	0.024849377322	105.206983178	423.582405913	7.5647941188	617.187876469	0.423582405913	18.070651779	11.336145857	4.90380535777	608.237427305	0.011336145857	37.6415267401	6.0	23.9999644276	69370.0
4.88975741005	160.846558045	36.4683591875	0.00488975741005	3.17898455229	64.1071662636	657.279234705	2.35536640407	0.0641071662636	0.208212647241	74.4719902562	106.098639607	61.0715288499	0.0744719902562	0.74905851253	7.0	24.0123104562	67841.0
12.3058383668	5.17140073014	32.7343495252	0.0123058383668	6.08784558558	4.61707192802	45.6276553376	253.697241717	0.00461707192802	29.994011254	10.4341021977	3.38893638765	44.0955071153	0.0104341021977	0.96813040567	5.0	24.0019837042	57960.0
30.4913287909	3.36226018173	30.6364077034	0.0304913287909	55.6956444025	529.478863906	168.416737372	985.32288008	0.529478863906	0.921394275756	20.5716127592	1.67628921394	120.421358901	0.0205716127592	1.13802513366	7.0	24.000178784	129155.0
64.0703174431	22.2823813262	477.419846036	0.0640703174431	0.105895411837	122.342889813	50.2910892905	51.2421854154	0.122342889813	0.197866891022	480.817334828	89.1817654917	22.5226928708	0.480817334828	0.173006711046	6.0	23.9982329015	96762.0
6.39680442721	3.21997926863	31.9266218388	0.00639680442721	26.1815258712	1319.41700169	77.5921051223	586.864947762	1.31941700169	119.540789233	3.57441440032	24.0590112747	24.7330891078	0.00357441440032	0.172128052856	7.0	23.999982227	106828.0
15.1642069763	4.17877958116	456.726144221	0.0151642069763	8.7463452398	343.91427969	22.1024417176	847.389249429	0.34391427969	1.40908788947	62.0279420724	368.550932427	621.934627982	0.0620279420724	1.17215587561	6.0	24.0008647822	103093.0
1121.22163979	1.80840190293	186.419036636	1.12122163979	1.32333932985	25.5902740785	93.2311498729	263.440007117	0.0255902740785	1.13075238849	3.11958518165	5.37842379328	7.41671491688	0.00311958518165	0.567274377709	5.0	24.046821139	26442.0
0.918355274695	44.8437388043	401.760349945	0.000918355274695	0.121605680736	100.328873057	136.475060149	1.82955960677	0.100328873057	4.30692555851	113.477338866	1.41601524108	322.967162476	0.113477338866	0.689707270221	6.0	24.013434878	48469.0
221.54841189	3.63762963722	148.795336452	0.22154841189	8.40787505617	6.20001636862	996.878557483	169.66675829	0.00620001636862	6.11982325381	3.61707471001	2.57969880794	4.60690428959	0.00361707471001	44.1269359546	3.0	24.0234704462	11136.0
28.6214476567	41.5562242497	156.789709077	0.0286214476567	35.8240121623	8.54626147776	5.46952175009	60.0373096722	0.00854626147776	0.778416806028	9.75593623869	39.778343764	187.920012323	0.00975593623869	1.89974666291	5.0	23.9883695833	85651.0
315.093192467	3.22609221363	363.373468594	0.315093192467	0.83391038424	155.571953774	1.82679558049	744.968469021	0.155571953774	155.239413847	7.50455350074	248.523805691	140.291524931	0.00750455350074	261.810649643	5.0	24.0030659626	73272.0
41.471603029	700.317201505	442.308293939	0.041471603029	0.905081537353	11.8751936343	615.720174718	39.2662610497	0.0118751936343	1.31820422846	5.28800318424	165.24869798	439.315888553	0.00528800318424	4.00007501822	3.0	24.0161406646	8316.0
73.3825041294	4.62609861711	119.943180009	0.0733825041294	113.864601349	2.18903827286	33.0381826126	23.4834923629	0.00218903827286	9.15688735918	2.37661187838	45.7363454049	2.21130997693	0.00237661187838	0.895524699617	5.0	24.0043094563	2540.0
5.72934324351	109.858547519	24.2763143555	0.00572934324351	234.559575345	7.68592685831	2.88231952646	45.2612373058	0.00768592685831	3.31116828433	150.983116733	148.456527798	24.505995314	0.150983116733	2.80713602005	7.0	24.0231401352	92033.0
243.893940281	28.6444357363	178.576988924	0.243893940281	3.534249837	4.53727327318	520.635245946	191.844127917	0.00453727327318	0.850633317466	68.8834754548	5.18557966537	230.754843363	0.0688834754548	17.1987229784	4.0	24.0042915081	82675.0
11.3244885086	1.99110224835	27.0674558049	0.0113244885086	153.316171102	18.0920861934	60.0303261947	484.112385876	0.0180920861934	15.394747014	455.996396194	357.281091786	812.935616103	0.455996396194	2.64787724685	5.0	23.9907969313	92908.0
29.7740804588	4.59068507148	18.5439032331	0.0297740804588	15.8735127317	1.90283151076	246.516174984	70.5020917993	0.00190283151076	2.4808011604	2.70977233835	218.285132596	1.00965889553	0.00270977233835	0.430781487746	7.0	24.0031531389	117951.0
3.61266564729	616.121939625	1.64496209268	0.00361266564729	9.51205218116	1.62607709777	232.003899937	302.902527312	0.00162607709777	0.325981528823	12.0266418174	11.6761016599	61.1063623372	0.0120266418174	10.684987117	5.0	24.0109494391	107298.0
142.450459102	3.38856133952	59.3480444038	0.142450459102	1.53540529946	10.7862496333	1.31821067025	102.145606034	0.0107862496333	0.54553292521	112.419392422	39.9775590283	578.951145722	0.112419392422	1.01902692451	3.0	24.0029100251	41183.0
429.141747685	1.64404326672	199.738044282	0.429141747685	20.4838244505	3.7630920554	18.5595014641	717.497633314	0.0037630920554	3.20438678332	92.0734409966	6.12833192647	23.8021171505	0.0920734409966	1.01477683485	6.0	24.0134947815	128487.0
36.8574937714	89.9754301003	76.5003547145	0.0368574937714	0.243700046833	89.361332181	34.9784975478	1.20305112609	0.089361332181	0.133738281454	0.965899333855	23.263466444	18.4812804813	0.000965899333855	0.0797539184269	4.0	24.017661751	79059.0
41.1071888481	4.56419967411	1.34769825474	0.0411071888481	1.05292846117	61.9562833469	7.00913227683	3.36062596725	0.0619562833469	0.686739264988	52.5436564902	19.4783536442	2.2615252294	0.0525436564902	7.34423823839	6.0	3.90821644434	131080.0
14.1371262072	10.8800545133	335.543076746	0.0141371262072	3.12314918838	12.8434438231	16.5493867101	15.2052724114	0.0128434438231	146.782116298	11.3635072141	6.71208160795	19.7306499509	0.0113635072141	0.977707842221	6.0	24.0011993553	106172.0
18.3207775866	11.0649829672	1.02047892704	0.0183207775866	1.38930715708	5.77041503153	40.1187803968	797.410430699	0.00577041503153	0.282311502345	220.993971668	23.4203779789	374.916709847	0.220993971668	60.4488523678	6.0	24.0153891079	78900.0
5.80474469037	4.58718789223	13.9404536818	0.00580474469037	3.73460353603	15.4670873245	370.289989861	134.436883701	0.0154670873245	0.632945894334	6.22567599804	2.6817843515	174.669402279	0.00622567599804	5.69934341607	6.0	24.0129982699	68292.0
26.0899458069	34.9420219554	181.221262046	0.0260899458069	6.19288388121	3.4564231988	611.527077974	4.43510442873	0.0034564231988	0.297901740294	208.935333246	1.13459312259	35.7919247511	0.208935333246	0.0810277331568	3.0	24.0129966061	42261.0
7.01078698422	23.3014448206	756.349974125	0.00701078698422	6.06210843281	126.402894794	3.14146817383	924.149981665	0.126402894794	190.873475688	38.172200636	12.0195300599	44.5302430929	0.038172200636	2.70224902483	5.0	24.0001096264	83931.0
47.782275485	37.822773841	232.045358244	0.047782275485	32.3569157313	5.1614849399	7.74562613506	32.0199811055	0.0051614849399	81.2477017152	3.73206910091	395.9773506	223.831412154	0.00373206910091	48.4401193503	5.0	23.994765183	78430.0
7.73069460208	51.4330785159	2.58411250312	0.00773069460208	37.6949552538	6.43334960831	1.56592171065	3.63463726586	0.00643334960831	0.242823145455	7.40890383297	90.1836373498	215.45536537	0.00740890383297	5.12365661805	4.0	24.0194097079	75600.0
44.7355740495	1.06747463594	6.08194424056	0.0447355740495	1.36030969536	2.5079889261	2.00708184577	231.229306005	0.0025079889261	70.8457532324	8.87787718749	40.7303681097	151.693179091	0.00887787718749	1.52447981547	6.0	24.0012046485	98464.0
14.2907865671	55.6566185557	657.265885757	0.0142907865671	2.22117217255	108.953269908	11.1586964289	503.780286968	0.108953269908	2.49434407425	4.99981586037	1.40963077518	2.50984092199	0.00499981586037	3.74044942699	4.0	24.0017558009	126932.0
4.66933453322	28.8022096009	61.5076418526	0.00466933453322	5.15696422128	2.35568330756	739.495806938	991.79116533	0.00235568330756	28.3759166093	448.76083696	652.613996868	187.803355969	0.44876083696	149.354735328	7.0	24.002241834	94207.0
3.78332881351	69.9539124557	54.0951163469	0.00378332881351	2.94060063972	16.1781457861	63.7205339953	770.345233875	0.0161781457861	121.245059718	11.1416157537	6.86483482804	20.7736320396	0.0111416157537	2.30172581573	4.0	24.0042408644	33396.0
2707.57645895	2.11974126256	33.1112882495	2.70757645895	14.1146141528	12.1381016192	16.3352642054	459.195201352	0.0121381016192	88.5364360905	10.9213467059	8.68950640975	29.6623232953	0.0109213467059	36.0488471	7.0	23.9986303553	96123.0
28.2194388736	77.4826768585	17.3608867751	0.0282194388736	0.102140967519	22.4964599628	96.0434769021	32.1466915842	0.0224964599628	1.46541206809	70.2935979784	37.5007442628	219.004236753	0.0702935979784	0.856615315784	7.0	23.9941404994	26215.0
3.10916733621	6.36349223025	18.8444379752	0.00310916733621	0.459696626149	2.5372317221	7.76300872368	12.0502939894	0.0025372317221	0.330222503784	425.138369746	17.0460794206	918.375517574	0.425138369746	0.761903247278	3.0	24.0221159298	92617.0
4.59263199533	28.9321485656	363.927954806	0.00459263199533	137.29905396	5.1534116377	44.6787232411	661.43581554	0.0051534116377	55.9721438592	202.782436746	6.81746957991	82.206794964	0.202782436746	0.635113082989	3.0	24.0079499076	100778.0
124.717968252	81.6295341578	24.0343960942	0.124717968252	0.461125868393	1.09990315188	72.8600487148	95.8335802396	0.00109990315188	0.894766006265	130.587963226	455.621276134	7.07555954706	0.130587963226	0.212348920283	5.0	24.0126413995	107996.0
17.7172242031	214.319506106	3.14660289424	0.0177172242031	242.843798637	4.43719752596	18.9734648586	134.568445588	0.00443719752596	11.4716421315	5.10480904267	3.31962343265	175.243574187	0.00510480904267	2.42940650272	6.0	24.0102760251	42414.0
29.337100882	20.6569118484	2.06215849905	0.029337100882	1.00865358506	86.7085574277	1.32604950445	359.211053175	0.0867085574277	0.317553007755	98.2429911906	7.16324424564	70.051618747	0.0982429911906	36.5939038322	7.0	23.9990491774	11098.0
622.511513353	4.41461129571	632.691682102	0.622511513353	376.174174679	124.450683267	15.4727875891	720.397202326	0.124450683267	10.620229266	35.6979769216	76.2578255737	392.56837125	0.0356979769216	0.895117389708	6.0	23.9987708784	59896.0
20.5904815761	25.9519400823	306.513412561	0.0205904815761	1.57635446908	9.71019398689	25.2146938572	101.285647956	0.00971019398689	5.30722939017	8.2901413693	52.0639452496	259.351307546	0.0082901413693	3.44068982951	2.0	24.0010185748	90187.0
393.829297034	13.4514377548	51.7199471509	0.393829297034	0.89409004244	74.4555184952	14.5292662713	226.339941091	0.0744555184952	3.13892017206	2.35347462836	665.904163445	112.077983445	0.00235347462836	19.6173351294	3.0	24.0426194557	85853.0
8.42969466062	31.3248665737	137.945110239	0.00842969466062	15.3049874035	8.82644335836	53.1467374972	490.29816343	0.00882644335836	32.2451352531	43.7748170222	133.536075639	84.0373538907	0.0437748170222	5.46288820361	6.0	24.0004648217	17228.0
58.095345828	73.8498561238	878.414068143	0.058095345828	1.32666895662	63.5057976364	18.1812649763	56.4481015144	0.0635057976364	0.213427610171	129.746248133	4.42439379471	38.1458936274	0.129746248133	6.89077687016	4.0	24.0200808314	112475.0
15.0450130281	3.87319913222	171.644190111	0.0150450130281	14.4120333669	6.79550178337	757.200680206	225.867203808	0.00679550178337	21.828099269	12.0309075283	222.991427523	34.6823524101	0.0120309075283	0.50131695383	5.0	24.0037662071	8619.0
43.3266956878	202.116772011	133.357722077	0.0433266956878	4.41875377511	21.3706193987	3.21702983191	32.2511003148	0.0213706193987	0.658209679402	25.7316101234	258.394565865	749.723613329	0.0257316101234	5.85708213341	6.0	24.0033806346	139564.0
22.0315139535	7.3851011413	7.37648254349	0.0220315139535	0.846661327445	31.8920164495	1.50249143509	264.242713102	0.0318920164495	2.01425258457	313.035851092	14.9366349702	819.318321056	0.313035851092	0.827129931005	4.0	24.0029271685	66081.0
10.454388729	4.60162645317	9.85935320771	0.010454388729	8.90659008145	0.412450328143	109.114232748	111.590666032	0.000412450328143	1.24686027135	13.6978180592	9.98898248901	283.91035153	0.0136978180592	14.2957404195	3.0	23.9900100957	75603.0
36.148363524	104.119024683	58.055051651	0.036148363524	0.716062656743	5.48043480931	288.62576413	108.592330241	0.00548043480931	1.05253497228	5.19176076026	997.904954418	1.4741773562	0.00519176076026	31.3667769283	7.0	24.0002770914	41846.0
11.4983767482	3.42541946206	51.5145812066	0.0114983767482	27.0603688096	8.04656476267	1.5349873668	297.307151821	0.00804656476267	2.8049730152	12.5754678661	29.4508146814	21.8477853109	0.0125754678661	102.252476625	5.0	24.000066227	107219.0
68.864933229	16.5222258584	920.36631203	0.068864933229	0.794454025825	48.9801290528	82.2261996089	16.3262411862	0.0489801290528	0.545743176154	7.209215596	438.759417504	41.5617584764	0.007209215596	0.421047530225	5.0	24.0111969499	21358.0
7.61778682542	8.97548244822	24.9615715297	0.00761778682542	0.511717138084	71.9892298615	199.353027986	972.551025803	0.0719892298615	12.0910258484	47.3041458219	24.0795182868	203.389437268	0.0473041458219	0.788602204781	4.0	24.0187752552	53775.0
24.0548908597	912.114020245	626.219117406	0.0240548908597	5.35151147072	62.3297903678	27.9761333728	55.9907943556	0.0623297903678	2.08258838466	9.08604265386	87.7926533052	5.86514712715	0.00908604265386	0.0895898838795	5.0	24.0022061953	6829.0
1.66807016259	93.2810950109	68.1908291196	0.00166807016259	0.466636493636	8.52583016954	133.398050402	579.957653958	0.00852583016954	22.0756067425	16.8384504506	113.09256691	10.7604648328	0.0168384504506	6.21333835543	4.0	24.0273128054	83905.0
2.08151541418	190.859186026	3.15856202747	0.00208151541418	1.48488795923	26.023391313	74.5976231011	46.0222377137	0.026023391313	0.843634487974	1.18443241149	430.585747629	36.6178951093	0.00118443241149	0.0769022898087	6.0	24.0319807096	103991.0
4.41885936238	852.724064335	126.509675691	0.00441885936238	2.22229593129	2.13962240608	2.67202434284	483.439186623	0.00213962240608	21.1801097718	102.540474966	5.19772295308	13.4732091587	0.102540474966	0.528961653724	7.0	24.0384230103	62070.0
115.561780555	6.4806813578	1.28385484525	0.115561780555	0.593932596559	31.8978399046	16.5635131549	749.166418824	0.0318978399046	1.15028399355	49.9465514031	8.90758701977	75.0753833544	0.0499465514031	7.16741878415	4.0	24.0001688302	1158.0
1.77942666493	1.8250087988	1.45354834979	0.00177942666493	0.349439027914	2.92093810139	67.53528539	479.181033158	0.00292093810139	15.8003062359	5.05167632265	322.764102133	3.37223991194	0.00505167632265	0.247960091327	3.0	24.0288300413	30202.0
14.2088570884	1.29950955301	114.242713896	0.0142088570884	0.0506236035375	4.99374153864	236.971178993	1.77201769279	0.00499374153864	0.493588454907	107.772268506	277.483588853	555.469977635	0.107772268506	1.48050882918	6.0	24.0138577632	19654.0
329.113561039	3.16447750108	44.340621989	0.329113561039	0.429587008064	1.57323049811	47.7700826098	16.2222456246	0.00157323049811	0.213294395274	1.41585082334	32.1701201586	23.8396750105	0.00141585082334	2.39304414106	6.0	24.040640553	60241.0
11.3862771862	402.312152736	537.457849435	0.0113862771862	93.5392176708	17.1593845997	20.8585255178	6.27201455847	0.0171593845997	1.90785742703	39.2763223137	151.198392093	210.117254493	0.0392763223137	0.302137741779	5.0	24.0071983161	84647.0
8.31197197862	22.7505889265	3.99223473742	0.00831197197862	1.36486592595	2.12326692169	185.568408513	396.133000424	0.00212326692169	1.60893900603	14.8269649543	18.6969878734	115.90203939	0.0148269649543	0.0909326823342	4.0	24.0118838912	114379.0
192.638972688	8.29964636552	833.820474372	0.192638972688	2.75872105411	228.025208655	1.51193143418	920.648997671	0.228025208655	76.7294099295	31.4424538424	13.5394676414	25.3751659082	0.0314424538424	1.21317190499	5.0	23.9968061769	139263.0
10.3304647863	139.1083468	2.36671984301	0.0103304647863	10.6908378218	45.8650794932	8.77496163328	5.6208835705	0.0458650794932	0.811126050993	16.9946101526	25.5174886139	213.021713815	0.0169946101526	0.432494197993	5.0	24.0039707678	108341.0
23.3891544515	39.4563926346	14.0816941087	0.0233891544515	0.113970467688	341.751609983	2.82231668333	18.0495828232	0.341751609983	0.529726892728	2.56753904653	67.5339977718	6.73096610538	0.00256753904653	0.218337704672	7.0	24.0027118982	123778.0
1.83975881154	3.86142869405	3.83566364071	0.00183975881154	0.173191642967	1.8888281015	294.254559689	698.428380179	0.0018888281015	1.0938097455	234.054859057	2.58935663941	283.011355294	0.234054859057	1.46198245502	4.0	24.0229497862	99087.0
5.98153542543	1.12187548519	19.5871242721	0.00598153542543	0.407994902658	7.70731865953	1.488614724	42.7459959625	0.00770731865953	5.05029048908	80.1887715414	59.9930727151	2.35564942408	0.0801887715414	0.410880165905	6.0	24.0000431312	82147.0
291.289240343	2.18086037962	29.9955219869	0.291289240343	0.920074902641	2.80644213561	92.7606674104	124.202861523	0.00280644213561	0.325198054391	16.8572517921	56.721167267	648.438796787	0.0168572517921	17.6956484133	3.0	24.0160942113	66697.0
386.978642522	100.018437521	6.14184312775	0.386978642522	0.0728043264971	24.034956207	20.2482245435	642.394899651	0.024034956207	13.0679365939	10.8788720779	246.826023333	356.63981337	0.0108788720779	5.27443432156	6.0	24.008343892	25399.0
10.6711891795	5.45442115696	170.653258207	0.0106711891795	0.669371360849	177.846108284	8.23333877089	299.582017479	0.177846108284	6.10412610657	29.1592800415	27.66714964	60.7092677258	0.0291592800415	0.709131607443	7.0	23.9998424177	102334.0
1475.36306791	67.8534238645	884.866791519	1.47536306791	9.27006999262	39.7687191274	1.52117930044	608.350763982	0.0397687191274	263.084298211	6.68043144465	21.3848117084	343.34536694	0.00668043144465	8.13595786012	6.0	23.9823341124	115540.0
3.5027711941	1.35598379636	3.07176377833	0.0035027711941	0.949515675598	21.8136992456	154.057927778	424.663285033	0.0218136992456	0.148208725885	429.471155778	29.1085563851	68.5590768926	0.429471155778	1.17928815119	6.0	24.0001578886	92655.0
107.737442175	12.7951500773	682.342030708	0.107737442175	8.38400654204	15.0826752788	6.88113570863	7.7420919134	0.0150826752788	0.226000282093	15.0467918464	257.838689411	669.565269319	0.0150467918464	1.11520727966	3.0	24.0111291146	134827.0
28.0798152654	1.17699004647	232.532016852	0.0280798152654	91.2656800135	5.34409044004	33.4878181521	437.898139484	0.00534409044004	13.9372670632	234.138785685	210.476827504	541.809675907	0.234138785685	44.8867399481	7.0	24.0088670777	136778.0
54.6216870492	94.0237839726	849.653560505	0.0546216870492	58.2516466882	14.7932744595	1.17129073418	5.56374071053	0.0147932744595	2.70801881546	25.8644697737	2.00523330403	414.912738158	0.0258644697737	5.23327832509	3.0	24.0249253952	23156.0
6.74228736077	1.02981280329	28.2852653919	0.00674228736077	6.7678755237	34.262026963	1.70608854933	161.380268315	0.034262026963	10.5488961956	24.3543209489	54.1214951564	111.671985077	0.0243543209489	2.25886526426	4.0	24.0014801408	1061.0
1.81459395042	21.0928836228	90.5447788916	0.00181459395042	29.3756172828	5.99835100226	771.1542978	47.8940322014	0.00599835100226	15.6220740995	71.5254640889	67.8358696838	26.9011687013	0.0715254640889	0.203686548183	6.0	24.0254294802	67804.0
73.5826528027	2.59476627394	35.906098056	0.0735826528027	64.8747438535	186.090581994	41.8019891314	350.312964435	0.186090581994	1.91704315397	9.47286194333	64.7190940556	9.91944667165	0.00947286194333	6.82335664838	5.0	23.9987742784	85128.0
556.423911235	8.21465828788	57.5722311691	0.556423911235	0.143813584001	0.948027211929	550.622153032	83.2208540181	0.000948027211929	78.7202568194	24.4170942781	1.59041216088	28.108525136	0.0244170942781	43.8590703798	4.0	24.0002060029	83523.0
150.938993104	19.6351324565	44.0589194568	0.150938993104	0.305135938334	5.39698437409	73.0670355326	53.2164630958	0.00539698437409	3.96043229288	2.62599608303	2.90668194043	6.49821420182	0.00262599608303	0.482062635574	4.0	24.0115247815	112660.0
51.4070944477	23.574125158	170.498324767	0.0514070944477	0.435651646459	40.5720449279	937.864767932	27.0988184564	0.0405720449279	6.51566537962	1.07394236484	226.88722691	181.048883475	0.00107394236484	3.85178872155	7.0	24.0011804895	10244.0
353.080621956	7.06268287097	32.3797005826	0.353080621956	0.133924655557	1.29035012044	899.87809117	60.6973452049	0.00129035012044	0.414282961374	43.6826940297	5.67451825975	305.21368402	0.0436826940297	3.7544309083	5.0	23.999140414	106418.0
207.881300637	705.280616924	477.706652622	0.207881300637	4.13426748927	116.351019706	1.14934840943	26.3435015331	0.116351019706	0.900046659682	1.37182800258	397.173067702	7.46513011688	0.00137182800258	0.0961521357051	4.0	24.0296558024	26686.0
20.407011101	1.29233292691	68.6015872274	0.020407011101	61.2125500266	17.6779681253	14.8561779923	137.315378379	0.0176779681253	7.10105683828	5.78560580382	27.9690165538	82.1313405115	0.00578560580382	0.654197950802	4.0	24.0052699066	135428.0
26.8704919528	3.28909405882	2.24607676035	0.0268704919528	1.78887273979	4.34202042521	66.0997481782	851.757049972	0.00434202042521	4.2011043895	55.4882408695	88.6548503768	73.293915385	0.0554882408695	0.288176798953	6.0	24.0045403019	57982.0
3.94347087979	112.91790766	23.6054917184	0.00394347087979	3.15608737679	2.62423317394	12.8356557171	28.1332423572	0.00262423317394	2.07767590323	7.34256222023	4.97595237437	30.0710057324	0.00734256222023	0.173568914408	5.0	24.0008160737	138055.0
5.99495958402	31.8067798111	12.4201712029	0.00599495958402	0.270578368733	18.7916995358	2.35604679053	54.2238482885	0.0187916995358	2.52279350279	17.2609945539	6.26094711368	1.55234668733	0.0172609945539	0.268477908194	3.0	24.0127397069	22799.0
12.9422317308	67.7319493374	4.2039819149	0.0129422317308	1.95424624711	2.11407450409	1.43666781398	129.269527377	0.00211407450409	3.68026988798	16.8330640697	9.71823302499	93.0983191472	0.0168330640697	0.663953718238	3.0	24.0100683103	14034.0
88.3172138405	2.0550355425	132.198270746	0.0883172138405	0.398777978487	7.26120209831	867.802616676	524.89605027	0.00726120209831	28.7925017432	12.7190932955	48.9492281301	8.48133875608	0.0127190932955	0.972985662852	7.0	24.0256396687	117203.0
14.6803605835	17.1792093297	169.191437335	0.0146803605835	16.4417610086	578.056183701	24.7081443825	655.535689932	0.578056183701	0.236714289151	2.64970300888	74.3420134963	102.685396264	0.00264970300888	0.431492637377	4.0	23.9862219298	98411.0
33.7318694983	1.13851235826	30.9681635868	0.0337318694983	0.628306887977	2.90141938143	8.45284642313	333.439668319	0.00290141938143	6.17786257689	16.6944202065	1.15024675912	3.83756736594	0.0166944202065	8.09166502618	3.0	24.0162325412	36783.0
9.21536269883	16.9227530145	127.239464818	0.00921536269883	0.305174091485	26.3552413025	1.39615198164	10.2126225918	0.0263552413025	2.07945388731	3.17469228479	3.20581487108	62.4826961365	0.00317469228479	18.3996231195	6.0	24.0000862964	23523.0
543.218905417	4.92839035712	717.920026648	0.543218905417	35.2587330414	17.1207415653	39.4385202072	124.407387798	0.0171207415653	6.59302428701	10.9649645306	1.76640143922	3.70710041235	0.0109649645306	0.360794271459	7.0	23.9973107101	7362.0
2.6016643579	337.844749147	104.454040752	0.0026016643579	0.212665706502	29.3080123708	12.4654080102	9.05904280938	0.0293080123708	63.2337075612	43.6546109058	15.4322335711	88.3439246186	0.0436546109058	0.524823038887	4.0	24.0079229926	81964.0
42.0290365899	5.46986888498	24.7144670623	0.0420290365899	22.1480591062	3.34059288253	1.57943844214	18.9290221683	0.00334059288253	0.451767092508	7.58016891616	228.064329863	16.3615000263	0.00758016891616	0.401646252382	7.0	24.0110491752	102684.0
33.8017639279	90.0908875111	495.981881874	0.0338017639279	2.40376038613	184.524255642	10.4657297068	3.10195277192	0.184524255642	88.9060921534	17.5321632007	33.6040481522	548.255126378	0.0175321632007	0.735754713277	7.0	24.0157146933	64179.0
2.79386443668	31.7173815197	77.1009088247	0.00279386443668	2.32018952793	17.9703773563	5.93378368724	94.3390724641	0.0179703773563	11.7520574892	181.500346795	43.166672696	275.740531037	0.181500346795	6.89988811016	3.0	24.0085602524	51977.0
2.70840629007	51.703287118	128.83388362	0.00270840629007	169.359492885	3.0417375889	424.470876529	175.731731734	0.0030417375889	4.71551267868	6.71396018517	498.361108959	1.97023420037	0.00671396018517	222.168893319	7.0	24.0183848142	108474.0
23.3845448607	372.457896772	8.44078330942	0.0233845448607	0.0570816622416	214.075993416	3.04276039554	494.675159594	0.214075993416	40.4525532362	259.427953453	12.8923798047	992.301169994	0.259427953453	0.246915161565	4.0	24.0218226683	133892.0
1.779002444	15.1111743167	6.3534208546	0.001779002444	34.3052821346	2.51921952308	54.2927402319	285.844382922	0.00251921952308	92.2959640819	3.14734146546	789.691898678	52.3618719691	0.00314734146546	5.55108805493	4.0	24.0029802125	42953.0
2.1181764823	40.1733987298	43.7082506211	0.0021181764823	1.13961987447	4.1225111172	207.736183965	718.90570576	0.0041225111172	61.9281711534	158.63371044	5.4242975429	980.062754841	0.15863371044	52.7258155569	7.0	24.0074083673	58846.0
38.2279144904	3.93345616565	413.130746195	0.0382279144904	75.6566539777	5.6633512595	206.685564706	17.2514282653	0.0056633512595	43.2262255047	394.484263981	7.6506173628	68.1711480617	0.394484263981	4.14563489791	5.0	24.0098765398	29460.0
870.884286207	48.0316555134	3.40714393366	0.870884286207	0.398816969087	20.6613233594	79.8578279544	574.435587722	0.0206613233594	2.19385300368	21.6406281172	2.39376515886	16.0327893897	0.0216406281172	2.66740788229	5.0	23.9388918919	86982.0
45.8358575123	920.111986802	104.173984384	0.0458358575123	1.64409017513	4.18610445554	176.490012063	49.2505030518	0.00418610445554	11.3247103733	78.5783538121	186.284182569	581.61963679	0.0785783538121	0.348568565847	3.0	24.0285068855	128167.0
10.8484370117	815.067761419	99.3713982545	0.0108484370117	76.5604608513	2.75360108042	160.172035969	5.75198759097	0.00275360108042	2.36832341862	28.1365767549	101.300953123	111.454684978	0.0281365767549	0.376331017295	6.0	24.0027714148	23903.0
154.745271365	4.89343425356	169.831729537	0.154745271365	89.5695944055	2.80835087084	4.80386122055	369.87089671	0.00280835087084	3.03493847449	33.0329713762	109.685464234	345.308673053	0.0330329713762	10.1336867576	5.0	24.0152580743	31221.0
164.391560729	2.88799707535	662.263663472	0.164391560729	0.476970080725	120.123406393	93.9197290375	810.052287361	0.120123406393	17.7748669275	27.5910943317	54.204817541	114.203954327	0.0275910943317	4.66841746205	4.0	23.9997333668	56912.0
3.23443909536	74.678508031	3.88166420122	0.00323443909536	31.8076132811	97.2779524926	23.8673416413	321.012600882	0.0972779524926	58.0594669279	15.3731188861	10.7707489279	68.6672466007	0.0153731188861	12.4510050776	7.0	24.0052801526	83674.0
3.57978430934	72.6959391375	899.778825228	0.00357978430934	8.86826135088	238.720180593	182.744837959	1.41790601079	0.238720180593	0.172237304875	34.5793993459	811.224083162	66.3911527872	0.0345793993459	5.62943789894	7.0	24.0133270106	107445.0
24.1006620917	100.06771002	57.9853272978	0.0241006620917	47.2337074247	3.90191034994	88.2200287949	37.098248665	0.00390191034994	0.308345312489	6.19265671966	512.455092603	226.347027822	0.00619265671966	0.352449731663	5.0	24.0090341839	43344.0
17.6535598062	4.43703857471	15.0727221958	0.0176535598062	9.75396606505	54.4986613817	8.02647372881	640.142714457	0.0544986613817	244.730209663	132.048160047	165.38998468	6.05485074707	0.132048160047	1.93862713646	6.0	23.9902666406	84253.0
12.0745925483	2.00866449161	83.239686262	0.0120745925483	5.84736425443	34.60531981	42.061781344	138.922533038	0.03460531981	16.8508904851	4.23607945405	5.82608576012	12.4391269852	0.00423607945405	18.6859393217	5.0	24.0002595949	16515.0
1.2489511804	297.332739251	18.8772214817	0.0012489511804	5.5472396416	7.90144061505	3.08476562738	18.0507252232	0.00790144061505	71.6422969113	1.24398856435	119.580943639	23.7309821096	0.00124398856435	5.98420763839	7.0	24.0001938775	18073.0
1.91613649357	134.892028238	19.8888509012	0.00191613649357	0.539998672827	62.6578058131	27.6117712404	490.651321381	0.0626578058131	11.1797188913	4.79131969967	196.285575588	3.4812422088	0.00479131969967	14.8535615951	5.0	24.0072366439	24079.0
67.5448973569	85.9069516861	56.9910007236	0.0675448973569	5.88412045974	53.6069684032	4.44476500775	292.611914836	0.0536069684032	2.67135807559	22.2813054073	9.03679784533	259.892680699	0.0222813054073	5.94619963026	6.0	23.9879702665	82254.0
17.1118110728	154.237156285	23.4904259986	0.0171118110728	108.294760214	26.2792758553	1.31349283922	9.13375297759	0.0262792758553	308.508328254	30.0687149149	19.6334041409	507.424917069	0.0300687149149	2.13745511116	4.0	24.0133643271	91173.0
76.9754098043	1.66437529	15.7082736818	0.0769754098043	2.32229132745	7.31445330078	30.0430824336	369.267995687	0.00731445330078	6.58920534462	20.0133585799	271.978143566	461.375595951	0.0200133585799	1.00166808415	4.0	24.0019227763	62125.0
9.72503977178	47.9980668061	185.035584926	0.00972503977178	8.81835274645	6.51106111787	327.662580349	1.21020714351	0.00651106111787	17.821388421	34.8375094984	2.27628759151	27.7351556354	0.0348375094984	497.468344077	7.0	24.0000608828	135155.0
59.4081137709	2.47492177656	259.0337702	0.0594081137709	0.0795344991237	57.6274892111	1.07750535787	33.7640138638	0.0576274892111	0.652045368501	348.030178091	39.5677146015	106.144040413	0.348030178091	1.53104306341	4.0	23.9849292652	83665.0
42.6905425083	92.2999980984	709.306747095	0.0426905425083	41.7037044165	52.7010481448	2.57307851755	78.3573570154	0.0527010481448	68.2098834754	4.49019720063	5.9536307813	314.59630671	0.00449019720063	1.11487614991	4.0	23.9952461434	136078.0
45.1337765492	4.59608393436	1.63278249561	0.0451337765492	0.519533487657	106.023431937	2.95343500143	799.38252417	0.106023431937	8.6560623575	1.42989491625	49.6342723948	163.117229961	0.00142989491625	7.88112800134	4.0	24.0224968705	94970.0
5.27143809699	1.11639056391	9.46974040249	0.00527143809699	2.28536346276	53.5246935806	109.728287839	993.887621742	0.0535246935806	0.420584687792	393.796276518	23.8406494125	165.058660529	0.393796276518	19.5893565579	5.0	24.00003148	19187.0
51.2004237439	8.25792470716	44.5832453875	0.0512004237439	16.7078023426	78.1600928738	10.4560229707	179.362778139	0.0781600928738	0.356675525098	318.47755858	236.930667008	518.179185244	0.31847755858	0.120574291955	4.0	24.0107202422	97379.0
48.6840609744	23.6702149876	31.4129919026	0.0486840609744	21.4516224447	12.2774596117	69.8383533658	204.890857633	0.0122774596117	1.53625918831	11.1352295764	469.097791553	351.342444942	0.0111352295764	12.3284892582	6.0	24.0001342267	84495.0
272.727878719	369.963068182	65.9991640447	0.272727878719	4.59167370875	73.8631477929	8.64085217922	276.018212276	0.0738631477929	0.276064402824	1.25970922096	497.767770514	959.231691617	0.00125970922096	1.11069425415	4.0	24.0621187072	62575.0
15.3192782787	5.88068630291	70.4700657178	0.0153192782787	1.12228191149	3.79539791472	218.397108573	119.999274698	0.00379539791472	0.794710437231	17.18404963	452.778869628	24.858359811	0.01718404963	23.3244150418	4.0	24.0132956936	78384.0
285.584243028	10.2374327457	138.088130319	0.285584243028	4.076686624	5.58529235508	1.4855489178	91.1261963833	0.00558529235508	1.71889998403	6.64079607551	7.62562737476	411.373108196	0.00664079607551	41.1798803644	3.0	23.993154066	18821.0
3.93865113957	39.7927262287	551.465324386	0.00393865113957	16.5735181432	27.035191969	26.1674392615	13.3070946925	0.027035191969	3.71545634549	3.74207472974	10.0857089134	54.5144133289	0.00374207472974	6.75893696033	5.0	24.0015795849	26073.0
381.712066146	3.01513841424	39.2313649868	0.381712066146	76.9527347575	2.45641797415	110.657807734	1.75692224913	0.00245641797415	0.57485777906	7.47469759776	4.58236429593	73.3152379837	0.00747469759776	0.300989865032	6.0	24.0155496867	134073.0
22.2083435612	250.287152394	657.056778994	0.0222083435612	18.1338585065	153.481633104	37.7952130526	10.5066268001	0.153481633104	0.298584120827	159.08706998	146.361132725	572.231096757	0.15908706998	2.22817469197	7.0	23.991853292	101728.0
3.77294328603	8.94536147571	62.6946046256	0.00377294328603	2.38188796847	3.63500370775	109.615174404	1.01262012859	0.00363500370775	0.67529850169	543.788945798	1.35988598426	88.5330217882	0.543788945798	0.212526198274	6.0	23.9920927811	94338.0
1328.22708324	210.820787897	3.0787951118	1.32822708324	0.273390553063	6.92508268242	36.1114266045	5.44731885297	0.00692508268242	7.37760391915	10.957683614	38.8460449169	237.816321887	0.010957683614	0.682077787997	6.0	24.0075406199	8732.0
39.4688568831	2.08501702586	519.600829322	0.0394688568831	727.801001409	83.5672010421	164.554818715	819.17305477	0.0835672010421	45.032132155	22.6838029778	358.280843318	15.0030720569	0.0226838029778	93.5396007335	5.0	23.9999609593	52284.0
116.251682461	14.8072540095	32.1586358736	0.116251682461	0.629288808298	31.8107085496	38.3914260945	598.566928742	0.0318107085496	34.2596229687	16.1638304093	119.415886648	5.11619431737	0.0161638304093	1.81414883766	6.0	24.0146768066	129728.0
26.9352070236	39.2766229403	60.8737282399	0.0269352070236	0.138696037317	102.076276283	40.3341269553	654.801371504	0.102076276283	0.440574772776	112.048528835	8.13358944778	111.518612787	0.112048528835	83.3075191506	3.0	24.004083184	134711.0
6.01413831092	89.006906356	1.33809731376	0.00601413831092	11.6746487221	76.7311192076	1.79188946798	22.9861232672	0.0767311192076	7.74118360037	13.8607760208	10.2773776299	204.52189975	0.0138607760208	13.0907191712	6.0	24.0113122462	86393.0
0.442616997691	48.498436699	21.1621028742	0.000442616997691	2.43263533283	91.5591430294	10.2029421838	650.561936408	0.0915591430294	1.58547277384	183.008438853	1.23815140218	221.286015496	0.183008438853	0.380800200759	2.0	24.007769708	35303.0
396.754455981	10.8528395344	6.76860411349	0.396754455981	0.805459703204	18.1259276356	4.80151093048	37.2328901056	0.0181259276356	0.598577192216	2.41887957384	5.31340047226	423.457665787	0.00241887957384	19.0805168927	6.0	24.0028072461	97261.0
1.92513235143	269.658633577	20.2112265553	0.00192513235143	1.66379578915	45.1344598888	73.6295457026	9.98592877445	0.0451344598888	0.222256706553	4.0343486744	22.7113361029	39.2676163103	0.0040343486744	40.3534477435	5.0	24.0119581232	136315.0
41.2693841152	346.744289364	1.01307729596	0.0412693841152	26.7187412558	93.294938555	8.73639021939	525.583356795	0.093294938555	2.05927766005	5.54280686095	2.70538872671	69.455756833	0.00554280686095	10.6983156103	6.0	24.0459444986	79226.0
12.6260845351	27.7763986323	179.511058552	0.0126260845351	25.2348715315	3.81220802194	43.5253781228	30.3155132382	0.00381220802194	0.200693557449	21.0861726198	3.87907855374	8.06632979413	0.0210861726198	25.2107864077	6.0	24.0201839294	116297.0
14.0813427704	111.372035065	303.148430031	0.0140813427704	1.65537663375	30.6060293006	3.0237275959	197.727112565	0.0306060293006	56.2543914915	178.948797639	2.18577155511	237.323043045	0.178948797639	10.5887374366	4.0	24.0000404341	60261.0
9.11725912509	19.8544715405	70.4221950763	0.00911725912509	0.312235234715	169.116100177	1.09877830274	1.15827019468	0.169116100177	0.146837741221	722.258625269	6.15847435726	142.218959691	0.722258625269	61.6048276341	6.0	24.0001324629	34526.0
16.7939362858	36.6170844523	5.28044062456	0.0167939362858	0.486017316688	7.97729909914	1.06519181663	61.0454563925	0.00797729909914	39.7081084055	14.963329566	1.02395274009	52.5824020352	0.014963329566	0.738995471527	7.0	23.9837831948	54926.0
5.55453338543	34.658398222	7.67914428089	0.00555453338543	11.1585926602	2.12430585683	96.6809433861	46.3423932591	0.00212430585683	67.5552660738	1.51889405763	29.8686182776	123.562078314	0.00151889405763	2.83677950664	7.0	24.0094347731	129598.0
1.78069694603	355.081273412	3.63153227983	0.00178069694603	0.70354089841	1.21873932994	6.79714308318	24.3695430843	0.00121873932994	0.368013776626	377.846828211	24.3062526336	188.778434693	0.377846828211	3.43195609681	3.0	24.0225467589	104733.0
96.0680509772	60.4422440707	127.376050824	0.0960680509772	1.60432904673	5.72604170609	11.2163728035	722.720903263	0.00572604170609	55.3620160086	17.8255807153	3.43719972194	8.63697833957	0.0178255807153	10.5088287921	7.0	23.9921769883	74978.0
166.27623181	47.2533624292	4.40240060482	0.16627623181	0.214051415233	5.87754102775	13.2609262564	113.046770623	0.00587754102775	5.60578728633	57.400813182	2.98418006083	37.8656120699	0.057400813182	7.61909940272	4.0	24.0112607745	134937.0
72.2411032169	190.95506129	496.452113436	0.0722411032169	0.213291443666	698.288025707	11.3372138105	134.267356641	0.698288025707	12.2592510152	4.30738719439	2.60805547021	305.348568849	0.00430738719439	20.2845629375	5.0	24.0241878241	79229.0
195.005530253	3.1133316354	245.976981506	0.195005530253	0.538339051755	29.8808357785	90.8074103328	51.21612078	0.0298808357785	0.327969887928	5.51941529224	14.4688090628	12.9376226949	0.00551941529224	0.183083545136	4.0	24.0274449617	105874.0
33.9417892851	1.15180289615	12.0847149466	0.0339417892851	0.644475263394	81.5338434918	1.72086929317	3.46444078841	0.0815338434918	0.12055297214	132.247986899	10.2286599739	265.029367392	0.132247986899	12.3285073761	2.0	24.0043936952	1404.0
3.10703623508	86.4424199723	19.8319777649	0.00310703623508	1.13866576882	4.81686931566	9.9393906557	81.0942898081	0.00481686931566	10.8507375267	5.95979239036	10.7470674499	130.067169612	0.00595979239036	83.0431326136	4.0	24.0033714922	120589.0
8.37074025132	254.728797224	90.2872180398	0.00837074025132	1.22253986247	6.33757279125	563.642934561	210.016440264	0.00633757279125	54.0639130322	343.878104031	343.305712098	662.737181782	0.343878104031	2.5152731534	7.0	24.0022231747	69259.0
3.78051426645	3.3962598324	200.312861561	0.00378051426645	4.97074749266	17.0769397953	1.41243339968	119.169130653	0.0170769397953	82.8966713576	58.674285757	1.84381079851	80.1382639551	0.058674285757	119.966016238	6.0	24.0000542074	98486.0
48.6622405501	15.7008151149	341.411285801	0.0486622405501	1.64151222391	31.4971713944	68.1462725374	485.114010659	0.0314971713944	2.77477786977	126.99094954	4.47747789128	1.03577099618	0.12699094954	0.328144943148	5.0	23.999616359	79531.0
95.5928031837	15.8430487536	45.8726423176	0.0955928031837	0.859796276999	13.1492213258	2.65396951039	1.77331019407	0.0131492213258	0.299131635387	1.74771381971	2.4820681993	187.416226584	0.00174771381971	0.254956588313	3.0	24.0209418804	137011.0
2.47736677299	15.9744714062	349.946956239	0.00247736677299	40.0012826859	10.8319414371	52.5015743018	312.496173113	0.0108319414371	0.536125419713	473.61237942	1.68428462622	145.313526351	0.47361237942	150.540016864	4.0	24.0034532376	51915.0
52.9352404941	1.0351306941	505.471627946	0.0529352404941	14.8327213817	71.8874732474	1.85252159072	17.5796084052	0.0718874732474	0.300949001316	102.982160676	1.94676942877	2.6412602648	0.102982160676	0.442617576575	2.0	23.9910579951	131886.0
12.1232839279	46.0010364241	647.823076741	0.0121232839279	196.750942552	319.628645976	1.99076403059	39.808897434	0.319628645976	2.84799297687	32.1080301158	10.0012207736	250.922307938	0.0321080301158	3.46902702753	7.0	24.0000935972	108972.0
18.679600339	609.808222088	23.3929482703	0.018679600339	1.85300163528	37.7258800199	1.22345907288	267.220245737	0.0377258800199	0.594411468716	4.3923251147	112.132648647	678.704987173	0.0043923251147	107.303131537	3.0	24.0390842318	136153.0
50.4911806103	24.9559118911	20.4882443603	0.0504911806103	0.465813373152	1.84928245499	52.8507928957	67.458479083	0.00184928245499	1.70326135066	8.64239434545	67.6794679413	135.10211186	0.00864239434545	0.6903797562	5.0	24.0011551705	123692.0
171.062395674	357.804834036	2.81581717884	0.171062395674	0.639921037857	25.7154054509	4.55280956905	18.1066381395	0.0257154054509	39.3718529152	21.905415504	2.35317665673	27.1029397988	0.021905415504	47.1350055652	5.0	24.0184548394	19931.0
1.58503497802	6.04081333822	12.9462000208	0.00158503497802	0.0950260202478	6.23798294299	55.8067459467	66.9778869564	0.00623798294299	1.77351612536	5.30102331772	136.594901325	35.8200980534	0.00530102331772	5.69722055773	4.0	24.023433486	131777.0
63.7411005183	4.32403285947	84.6385233771	0.0637411005183	15.029768042	26.0555779225	8.89176967604	82.6545745599	0.0260555779225	0.266713414227	10.0370640029	1.91384753003	119.848311108	0.0100370640029	4.67931421207	3.0	23.999326121	111403.0
79.5295409392	4.04001593024	315.421489561	0.0795295409392	33.5246951257	28.542580037	1.33142922824	25.7053378829	0.028542580037	0.464506429125	93.586962028	3.66185571039	553.208781951	0.093586962028	49.798909428	7.0	23.9802731502	91467.0
1.56298032684	16.3902320434	27.1976996219	0.00156298032684	0.123607943237	88.2245864852	330.82392982	54.2806951393	0.0882245864852	1.01437204978	12.3985676989	1.61427971229	3.75435267988	0.0123985676989	11.9144552793	6.0	24.0234683786	7227.0
14.743516897	10.024520846	945.520216575	0.014743516897	0.443366867229	777.438899579	29.9919025162	24.4517074502	0.777438899579	0.47551486711	6.64318878796	127.04579961	166.726979786	0.00664318878796	1.01528468894	7.0	24.0078057205	43309.0
11.077244857	3.44195433309	730.072848069	0.011077244857	156.931980364	59.9029638579	1.29968757768	10.1894704408	0.0599029638579	0.28331379544	51.2677673351	66.3923493574	128.289090011	0.0512677673351	11.8969238574	7.0	24.0021618663	134352.0
7.16241048757	44.1705351078	80.1302115256	0.00716241048757	1.02643569973	43.0136830818	43.5232495886	156.900831595	0.0430136830818	1.3964898919	6.18978770769	778.127497702	23.6337401993	0.00618978770769	9.99881615596	4.0	24.0012485757	89005.0
4.5718222678	14.2865226329	170.512908806	0.0045718222678	4.27121715277	99.542988097	149.047613106	4.48160245667	0.099542988097	0.0897218512488	44.3935554105	747.807425214	13.0693019395	0.0443935554105	39.1596243227	7.0	23.9892887862	14475.0
11.3548936027	4.59882460715	427.532933059	0.0113548936027	13.3327657705	147.297875733	25.4807673085	19.1335091722	0.147297875733	1.06663124428	6.51719279143	1.17215237883	67.9598116171	0.00651719279143	0.57703042623	5.0	23.9576431109	61062.0
391.274277669	105.781499114	591.61795052	0.391274277669	3.753515474	29.5280505162	88.4809831273	33.1529009171	0.0295280505162	27.2102081844	3.33988927393	3.71823994523	502.775538186	0.00333988927393	3.18886743231	7.0	24.0000694217	71915.0
56.2323608366	8.04454125952	487.291701082	0.0562323608366	1.74722575108	15.6308667977	3.41137251238	60.5341261159	0.0156308667977	150.40473811	2907.8783641	4.57391204489	20.0205581955	2.9078783641	8.93149692789	6.0	23.99959332	10862.0
10.3394504211	10.8769364319	162.147861322	0.0103394504211	18.9356123771	6.69450072769	172.986641601	223.292265217	0.00669450072769	46.1122445424	11.9572503896	10.2648456915	1.03592963486	0.0119572503896	105.11966048	6.0	24.0018081994	101369.0
5.02962373396	2.88288078466	27.4464138127	0.00502962373396	7.21458432259	4.56598373107	69.3110731901	1.32032003062	0.00456598373107	0.461718246272	93.5652900336	13.2870752693	37.3884580671	0.0935652900336	1.13049556877	5.0	24.0254871511	76203.0
1.92529198268	152.870768551	207.584058289	0.00192529198268	11.3733102243	3.56662476953	4.01479135706	74.7094983116	0.00356662476953	111.221311462	2.80897298113	9.75534106118	11.8472156217	0.00280897298113	2.13186509423	4.0	24.0172752333	22534.0
26.0085368733	7.52516484862	440.576172487	0.0260085368733	50.9457046193	620.369928967	1.00370906561	41.1373306773	0.620369928967	42.1147674692	42.4905113184	65.9841075249	830.091262311	0.0424905113184	100.759764393	7.0	23.9999535433	30330.0
1.36306786595	897.37094257	26.5097391557	0.00136306786595	8.46240535854	271.573729075	19.4938475594	1.97212876722	0.271573729075	0.4589500932	1.44528973627	57.5122153044	37.358582232	0.00144528973627	1.82356815941	5.0	24.0010732412	64372.0
222.033510595	11.9492586578	619.766625354	0.222033510595	1.79254118805	463.514956014	71.6673674192	360.096156869	0.463514956014	14.0121021388	1.60342850312	63.3833362705	2.15662827526	0.00160342850312	0.183701243853	6.0	24.0068680337	13250.0
108.305988865	3.6446286324	649.127715166	0.108305988865	0.567307627434	33.5107472137	7.28511292156	118.939833726	0.0335107472137	0.152733396258	25.7402710439	875.597014223	713.254203373	0.0257402710439	64.6387623429	7.0	24.0137917255	59099.0
1.68044848815	49.408462507	9.04280630219	0.00168044848815	0.0834004796017	334.962599968	162.637114067	1.7636644512	0.334962599968	0.617284813248	12.916571487	4.14325860897	22.2241285983	0.012916571487	0.0798053916784	7.0	24.0430689824	20834.0
1.1713344958	90.2449357244	328.856004028	0.0011713344958	1.6845482507	213.772883062	197.188141764	473.975093091	0.213772883062	3.12133260402	14.0421590784	7.13158029765	1.14963818853	0.0140421590784	1.09747795003	5.0	24.0004500955	34562.0
198.06083408	6.58271452543	4.66010493447	0.19806083408	0.0874796305306	84.8898256401	75.2934536529	4.64820143592	0.0848898256401	0.235372214506	71.6457210517	91.0999943979	17.8859792901	0.0716457210517	0.165776484145	5.0	23.9905787118	37604.0
293.917785285	105.816411949	276.563141255	0.293917785285	0.535230315082	5.13730618984	19.9368369464	128.354587621	0.00513730618984	417.758340457	50.650372522	29.1720295975	299.831399296	0.050650372522	34.1884127899	4.0	24.0028500414	97107.0
50.4493712306	3.30406840821	333.47092498	0.0504493712306	3.77539419913	18.4093197718	9.84852548347	653.388356959	0.0184093197718	14.4174664729	60.7219700448	7.86234502109	167.627619284	0.0607219700448	94.6011208888	4.0	24.0000034371	49015.0
262.137620786	1.21425209911	233.149301975	0.262137620786	0.887261903079	12.1861348108	4.21648882659	9.50224215858	0.0121861348108	0.988390440394	90.4302085562	9.56655633779	489.940792922	0.0904302085562	0.637436547019	3.0	23.980313243	23441.0
165.555204794	3.85839408308	266.279394757	0.165555204794	16.0988849504	7.24158138198	2.28026700738	499.391784885	0.00724158138198	109.850552728	40.4186582777	5.2693042044	205.074562744	0.0404186582777	5.82107209957	4.0	23.9974709626	18193.0
126.164807379	264.361322398	6.36242924577	0.126164807379	1.03236607402	19.9777023652	91.7572015033	636.057553142	0.0199777023652	0.133487442492	8.65321661245	31.2009534579	50.7122694055	0.00865321661245	11.6596056129	7.0	24.0488905441	113631.0
13.441854931	95.8665425529	333.325296053	0.013441854931	0.14073302875	55.3550151029	448.728002384	7.66784944239	0.0553550151029	0.206523380358	1.83352738025	5.27004917159	1.5591509327	0.00183352738025	0.547987319679	4.0	24.020538617	133017.0
39.5154563635	6.45044663041	119.897541647	0.0395154563635	0.894970345681	12.0687955481	41.161696344	189.776948136	0.0120687955481	0.943679041091	41.5491850604	113.568494665	36.9992652602	0.0415491850604	0.487694123764	7.0	23.9950800334	125800.0
3.36533206132	1.02305066747	2.31423951637	0.00336533206132	10.7483790184	9.48509075429	10.0097808734	337.13962503	0.00948509075429	19.3388550458	6.30489548849	14.7993486811	4.09084288142	0.00630489548849	0.386572117416	4.0	24.0084197509	78834.0
141.978860112	54.5633069237	93.7199206968	0.141978860112	27.2225014629	9.9221257784	186.05181122	596.112338913	0.0099221257784	1.8279464626	21.8520327984	18.6544324006	24.4778683301	0.0218520327984	10.206705893	6.0	24.005662271	89444.0
15.9544040941	406.443301436	27.1242753211	0.0159544040941	35.8288336347	14.7375054309	29.5350274584	89.0302225959	0.0147375054309	3.81001164364	35.1570112853	72.2689015037	563.005971582	0.0351570112853	10.3499549363	5.0	24.0049619608	56950.0
44.9511164885	273.711966154	163.917249367	0.0449511164885	0.0447320357253	117.217184889	575.48522263	1.69393842767	0.117217184889	0.0379110478081	132.977975894	224.950002063	269.133071048	0.132977975894	3.98013443993	5.0	23.9891979337	83900.0
6.79069260229	309.468746468	74.1039637146	0.00679069260229	87.4024563252	19.991429504	2.44799394676	132.335460887	0.019991429504	128.00680075	106.635581343	51.7603939558	33.4550481773	0.106635581343	0.352676156969	3.0	24.0041553115	130707.0
7.0030750349	4.72704287471	102.167264958	0.0070030750349	0.241283537661	14.7016565334	57.9130102676	74.4048774385	0.0147016565334	0.773392135006	8.53158250863	128.002017148	2.65054516767	0.00853158250863	20.8406362768	6.0	24.0034239223	49017.0
5.83077759117	521.906843675	325.012065405	0.00583077759117	0.978619608606	5.78483427317	51.3689681208	48.5679835273	0.00578483427317	61.4583248673	219.221756182	5.02966838479	329.206769424	0.219221756182	0.577847201056	4.0	24.0153371761	74093.0
16.1993044629	24.2110791883	4.78071311531	0.0161993044629	0.568908133673	120.026466424	1.41493271595	375.43495756	0.120026466424	5.64551403262	135.321717006	21.524429234	2.11129771032	0.135321717006	0.653913358911	7.0	24.0019502314	123997.0
133.430919015	5.29384706975	137.352812888	0.133430919015	2.61371955985	15.6518751849	19.3669044544	898.968091836	0.0156518751849	44.1783470797	6.38642788083	7.94762445562	185.393918777	0.00638642788083	4.43590911961	2.0	23.9973289455	11461.0
155.613783576	1.97146352181	240.385399747	0.155613783576	18.7084935721	2.6304284904	27.4437712402	14.8024969892	0.0026304284904	50.9880511003	123.121216191	2.39646691052	300.838472178	0.123121216191	0.482556331501	3.0	24.0062387283	27684.0
34.4175820565	9.77636691806	802.506257833	0.0344175820565	1.13399964933	3.74644991797	1.38448544218	1.08745946373	0.00374644991797	1.38502727128	280.585880324	36.6024619314	1.2548329535	0.280585880324	0.47155762599	7.0	24.0052092986	22203.0
4.20014606405	164.106558148	5.28243726039	0.00420014606405	1.66423326607	8.69566550205	9.346326732	1.93029935392	0.00869566550205	0.15343097637	136.325169266	1.87599497448	840.534214295	0.136325169266	30.5627687666	7.0	24.0042190915	79605.0
19.8396236236	281.101512976	5.51936203283	0.0198396236236	0.371161533404	57.3248262968	56.2566241305	200.819517635	0.0573248262968	1.86840827789	45.3275227463	16.9071921333	89.5572068792	0.0453275227463	0.987963609193	4.0	24.0067970147	22405.0
110.642550806	181.567101738	42.0632640482	0.110642550806	0.273283076813	18.8899261876	1.64474894525	11.4826932271	0.0188899261876	129.252002321	9.35955141972	1.42171118162	12.5696018197	0.00935955141972	9.95266963563	4.0	24.0038319109	6874.0
4.5927058473	47.1941167219	61.9725469813	0.0045927058473	17.707490684	1.28469877042	53.6184635576	192.877923039	0.00128469877042	28.0077959081	160.517238734	207.827942889	353.139386954	0.160517238734	28.478537764	5.0	24.0336234427	73643.0
7.96558692171	3.68241015163	11.2022322788	0.00796558692171	12.9290605262	1.49911946504	384.654145209	344.619731333	0.00149911946504	1.21631043238	12.8539746257	3.14086018148	73.9534618482	0.0128539746257	1.73609022675	6.0	24.0179431235	133310.0
27.4192506963	869.800366919	22.5121461033	0.0274192506963	25.73028962	1.1700649943	987.8042582	136.888165144	0.0011700649943	109.10954785	5.46012303097	4.74106853325	116.597292848	0.00546012303097	52.8109588382	7.0	24.0000065441	127984.0
27.4382037986	540.964996224	232.466056448	0.0274382037986	11.0770954349	12.1508621386	318.239419802	3.78659398352	0.0121508621386	74.1556339835	4.79820692284	17.796321097	891.433392767	0.00479820692284	26.6813045333	4.0	24.0022395692	16097.0
43.5252932411	24.7319136403	279.731861892	0.0435252932411	1.58346742398	16.3823905932	295.167280712	284.486660921	0.0163823905932	15.0080409602	126.122267687	4.91593965483	955.125732691	0.126122267687	102.818175006	4.0	23.9985088019	107420.0
68.2367933649	10.7036093344	65.5762813673	0.0682367933649	0.396223947345	1.42206142921	1.97297130334	22.0621581677	0.00142206142921	3.66282625429	416.751926429	143.026460832	119.638076397	0.416751926429	0.555944122956	5.0	24.0410913105	115738.0
12.0629296017	346.864349313	68.715128202	0.0120629296017	765.168091744	30.6968770957	61.0243798324	495.496341846	0.0306968770957	8.94738015053	19.4977713879	28.3599318999	151.34205691	0.0194977713879	4.93804913768	5.0	23.9991512099	35690.0
6.8790517207	21.4444444415	249.768711247	0.0068790517207	119.236084276	49.8723272283	9.34951768848	713.981423862	0.0498723272283	2.41574935831	398.131075452	78.4209730039	276.896728598	0.398131075452	23.2603728752	5.0	24.0003638408	119846.0
37.6821985331	1.19053549921	74.6686357013	0.0376821985331	28.3087484591	31.9835244578	1.42844629601	219.236996036	0.0319835244578	0.164413039208	152.76235491	4.36296253259	102.897341494	0.15276235491	15.5314533843	3.0	23.9989648871	127728.0
47.088214022	363.872073814	294.150177926	0.047088214022	0.393796774494	23.0699021569	356.514418805	1.3251394634	0.0230699021569	2.2689773476	4.11291552439	84.6049594686	176.252860679	0.00411291552439	1.12417104214	7.0	24.0005016809	4395.0
25.9214375321	64.1360439839	610.954524964	0.0259214375321	2.93362634117	39.9728273961	8.8801747966	1.91404858745	0.0399728273961	13.0377250005	129.937337873	1.45389507869	493.407081915	0.129937337873	85.9309167156	5.0	23.9933294415	70199.0
1.38098791514	51.3653163813	1.11701837839	0.00138098791514	0.506645279657	9.30406771868	36.9531919771	22.9494449006	0.00930406771868	1.93341502711	1.14089203209	1.42046112546	4.42234713509	0.00114089203209	28.3406062794	6.0	24.0226623363	54480.0
30.966205213	6.38898301498	1.83872516814	0.030966205213	0.252692194083	106.08803682	5.37191492437	74.2322967262	0.10608803682	29.5201901795	2.12628858837	2.1457192253	120.988011665	0.00212628858837	76.1107025666	3.0	24.0008599107	119574.0
37.4862047476	14.4901042216	41.412707812	0.0374862047476	0.220720150193	167.653158032	15.6243810215	2.80614836658	0.167653158032	0.765384593797	65.9256559223	66.5235047521	334.355585747	0.0659256559223	0.204658390821	6.0	23.9927135719	49092.0
20.8156108657	1.85444352299	238.838270103	0.0208156108657	2.68933299848	7.32898561069	9.53165973177	33.743138063	0.00732898561069	17.2362483713	671.080615128	7.2008888943	2.76797519294	0.671080615128	1.25774437653	6.0	24.0041031215	5142.0
3.80103047596	361.473675385	63.773033435	0.00380103047596	185.260034587	63.5464723158	21.5788990966	6.63748841739	0.0635464723158	1.32426686118	35.546027767	11.6156461808	392.893942809	0.035546027767	35.5347156177	7.0	24.0303807338	17766.0
3.57316612072	49.8384370613	75.7838729511	0.00357316612072	0.181384541021	56.9429553344	59.0728128213	258.665223909	0.0569429553344	20.5060674296	116.31925235	3.24532519311	73.0921175154	0.11631925235	3.99416056724	4.0	24.004277956	12261.0
304.28965578	1.61819339956	68.0377316088	0.30428965578	0.556711730018	8.16256177919	3.34367946356	174.166497539	0.00816256177919	64.0603809569	52.8451724776	12.3013952311	484.386748617	0.0528451724776	0.35267934411	5.0	23.9802635544	79689.0
12.1746487537	7.59118734991	231.206574817	0.0121746487537	3.08666905239	41.0562586233	2.86069771266	45.4836916181	0.0410562586233	0.626473548902	4.68652061077	212.748731659	292.241960243	0.00468652061077	27.5892535398	2.0	23.9879228937	89552.0
9.30914651989	1.19427249017	302.349748775	0.00930914651989	0.771144285644	304.097780755	13.6982803533	3.64551946267	0.304097780755	0.284109001008	2.23087242742	4.18025029341	22.4226090127	0.00223087242742	7.42455748814	7.0	24.000124534	83637.0
1.29416522015	21.6077109184	2.73547681726	0.00129416522015	0.100471899646	11.0210488668	135.134224872	21.4178621302	0.0110210488668	0.945683354481	12.3624299465	258.801665294	190.140972056	0.0123624299465	1.75639000558	6.0	24.0863143078	112830.0
204.355332357	13.6641671408	312.968520764	0.204355332357	0.0924397691221	20.8060741525	295.501667899	2.39547014383	0.0208060741525	0.11557861212	239.934788889	74.7020219278	215.029321456	0.239934788889	0.243788163329	4.0	24.005044812	39165.0
33.8904478638	28.7911974324	13.9962633549	0.0338904478638	382.577810285	79.0280446773	2.41746702209	540.067016863	0.0790280446773	3.52578829046	135.784391477	6.18790727874	656.331839729	0.135784391477	7.53215498114	7.0	23.9879852116	117359.0
5.41174266024	7.08770806733	181.786105149	0.00541174266024	0.72329907573	616.658891131	55.8612314258	9.10696573083	0.616658891131	0.194733614977	4.00495131647	40.2619859354	11.2711339264	0.00400495131647	1.63629110734	7.0	24.0000078209	53181.0
2.0135384565	2.62520757147	1.12565883558	0.0020135384565	2.62802222056	2.70159799328	7.39296790277	67.1046852777	0.00270159799328	1.07785739283	21.9310172154	51.3248091637	44.8933089364	0.0219310172154	5.37597513013	7.0	24.0010108586	79483.0
13.3803264515	2.79209442523	69.0517164409	0.0133803264515	6.06304561191	88.8163478702	40.6409318684	546.818900377	0.0888163478702	1.50992482194	10.5870554325	13.0834991711	14.5880973232	0.0105870554325	0.276943820614	2.0	24.0062053972	23236.0
135.741602269	10.5881999405	18.5017569827	0.135741602269	2.47544347341	0.309207032969	1.27573976677	13.7382228572	0.000309207032969	0.324971775017	0.702208692848	202.805872302	119.553434057	0.000702208692848	3.98706317479	7.0	24.0308025629	93378.0
5.40883686952	35.5261057481	2.97264214762	0.00540883686952	0.143734181489	28.3753813829	282.634196722	110.284305836	0.0283753813829	0.195613262614	33.1535513993	737.554757043	22.4070087164	0.0331535513993	1.02822860323	4.0	24.0338921609	63010.0
37.7311750867	5.00522072005	308.979730689	0.0377311750867	0.324912741801	19.681378971	56.5111345468	149.350214883	0.019681378971	1.94403882274	43.7392867088	348.295069572	1.87266822463	0.0437392867088	15.0263203941	7.0	24.0156769147	75335.0
36.8654912518	30.8378494889	112.305688354	0.0368654912518	55.3382997886	3.84956701827	1.04895889687	24.0725145227	0.00384956701827	2.02596735865	9.98767023963	5.20432010718	159.430200133	0.00998767023963	85.1629021277	7.0	23.9975573295	69292.0
14.723391991	39.4260448247	462.886272791	0.014723391991	0.258854929488	331.564514018	1.79857857614	576.8708112	0.331564514018	16.5067019667	22.2290486222	35.4619777425	432.97755758	0.0222290486222	13.6236644246	3.0	24.0037253872	30093.0
71.5919769314	3.29203438762	7.27581341925	0.0715919769314	13.9368820992	11.928811108	22.356943872	233.649390588	0.011928811108	2.75097711667	20.9153978871	2.52403283883	700.3864127	0.0209153978871	3.16888282034	7.0	24.001621287	102000.0
24.1869025564	1.11614322026	4.7402473221	0.0241869025564	0.466706298127	0.793910197713	826.229907935	73.3958884171	0.000793910197713	0.32107568048	9.80468888155	197.214340269	1.25819644643	0.00980468888155	0.40404373532	5.0	24.0311456589	127307.0
19.2829000951	10.0208186273	31.1543028153	0.0192829000951	0.5356983514	2.58296190238	128.671686242	4.05099129591	0.00258296190238	105.846959779	2.56575763943	23.4594161323	213.457726834	0.00256575763943	5.74696948019	6.0	23.9905446432	14096.0
21.0173204442	69.7322412349	676.286653436	0.0210173204442	193.016491288	453.816583471	275.909766233	798.343065553	0.453816583471	6.38855085749	19.3606840032	30.301930288	4.87826414374	0.0193606840032	2.77826776872	7.0	23.9999690158	6646.0
90.6244967774	1.67787445369	221.884939763	0.0906244967774	0.181385360685	2.03778382844	197.629633692	50.8595475307	0.00203778382844	1.09788700188	4.2879955917	249.391073049	24.0620000328	0.0042879955917	9.65617682363	4.0	24.0023500413	103111.0
3.32390913332	124.061773599	7.12303891863	0.00332390913332	0.294312306712	14.5848696383	40.0667249183	51.4925309729	0.0145848696383	2.87585980037	9.94370993793	17.864350022	71.7993591035	0.00994370993793	0.09533301612	6.0	24.0391943187	59786.0
2.87677048828	274.748678846	547.055615626	0.00287677048828	2.30776238831	57.35727473	35.2654457181	890.162523478	0.05735727473	1.42243875794	951.396827755	40.5217118923	251.245112262	0.951396827755	0.296490594174	5.0	24.0296280829	101889.0
396.261157114	3.26547645669	2.67874687244	0.396261157114	0.772581185756	213.936923547	52.1631219243	795.085702994	0.213936923547	195.299748755	6.66734937414	8.60386661598	2.68713219886	0.00666734937414	1.8352976203	6.0	24.0103656239	17391.0
220.721470426	2.15005618605	164.625125207	0.220721470426	0.716332127896	528.49121375	2.85621969209	47.9667180511	0.52849121375	0.470854916806	23.8165925868	3.5528277419	339.48396708	0.0238165925868	0.395097079402	7.0	23.9997203678	63448.0
17.5394718919	32.2426757025	26.7269540296	0.0175394718919	78.0186769442	5.03910796883	8.41119324662	15.5749543634	0.00503910796883	4.15853157081	30.8323346223	10.8715042769	425.452502529	0.0308323346223	1.88362248007	6.0	24.0022877935	53109.0
48.5167726863	2.00498090299	55.7498627866	0.0485167726863	0.8499404377	73.8363893225	50.1439959061	206.126379349	0.0738363893225	0.136743161708	175.103273142	317.419702545	479.527846588	0.175103273142	24.2502843368	5.0	24.0097452246	32523.0
1.5413937624	36.8129679811	78.5268331486	0.0015413937624	31.5396975763	4.01207447428	345.030499244	33.6657187293	0.00401207447428	2.77861161824	29.4567226312	5.1261817418	17.8339839632	0.0294567226312	0.151908851744	3.0	24.0259354434	112164.0
24.5824803232	8.28856112126	528.755216481	0.0245824803232	3.39799961956	12.4237630421	1.74672792071	8.24577364239	0.0124237630421	12.6053668032	40.6390446869	17.6337424598	116.141923357	0.0406390446869	14.4954270716	4.0	24.002703038	91864.0
36.478040444	76.7176206081	358.144836763	0.036478040444	9.84983407272	323.552564578	11.9249531954	19.0291231385	0.323552564578	0.45601280444	9.06258487713	1.96940186004	944.593202018	0.00906258487713	5.99100035328	5.0	24.009045253	13689.0
13.4657418273	12.7446979336	27.4539553665	0.0134657418273	2.81466548754	2.04762367896	5.07981937426	31.1556537277	0.00204762367896	0.251643442437	518.374924107	1.09417308127	152.561180161	0.518374924107	3.02806763193	7.0	24.0131148737	126502.0
2.57778394022	40.6780387084	7.26127028317	0.00257778394022	2.02469522669	1.16398818201	20.1045382297	161.356028709	0.00116398818201	13.7070585537	68.9613618817	2.4258185487	13.0819711978	0.0689613618817	0.104110704777	6.0	24.0224549248	80073.0
60.2281614595	1.22095873726	41.2646758052	0.0602281614595	0.377978999297	4.53117810429	60.3485105871	88.1874988962	0.00453117810429	0.583303521146	27.2010836346	2.27878553158	2.37843817175	0.0272010836346	0.29824299527	2.0	24.011767465	87119.0
5.97680531417	33.3615014115	75.6888493242	0.00597680531417	0.368686955454	5.78441250723	479.970091734	51.3495960938	0.00578441250723	0.350035403657	549.156837499	4.16845331784	925.286059721	0.549156837499	29.9858488504	6.0	24.0176589072	10503.0
88.6860985464	1.69856113429	430.38257429	0.0886860985464	7.57022752481	14.8169678881	2.02537025642	2.97953089367	0.0148169678881	1.00873486971	11.5117285682	141.553932472	422.366566313	0.0115117285682	0.0845534466409	4.0	24.0232709159	123919.0
11.7653299777	846.85992914	195.275864665	0.0117653299777	126.897368168	5.27606584708	110.127548325	24.4089671474	0.00527606584708	74.5068052716	24.9693199436	20.30375197	66.2069341627	0.0249693199436	0.204289343411	5.0	24.003910935	106800.0
3.46153385571	158.381384153	688.349156172	0.00346153385571	0.724920914193	517.345184892	370.734967884	576.921380334	0.517345184892	4.14554591677	15.8349775645	10.3562200731	4.01329225204	0.0158349775645	59.3822598373	5.0	24.0003741826	10197.0
1789.1716952	1.06152807522	432.770451789	1.7891716952	5.90883395052	78.8741755147	2.26770323417	27.2364672761	0.0788741755147	0.38305092158	2.58599293073	5.76238079913	428.833368523	0.00258599293073	5.89032356507	6.0	24.0100454405	75879.0
171.680165788	53.7833976669	2.29523760907	0.171680165788	0.248669872074	2.1194720856	47.8582073228	9.31569487249	0.0021194720856	1.0880519913	31.9811239158	67.2054085849	112.779819932	0.0319811239158	0.131860086009	4.0	24.0110936153	61128.0
18.4385555968	24.2350646638	426.519362211	0.0184385555968	35.1951591048	11.9620804042	8.23407243186	5.66828676248	0.0119620804042	25.0731644994	119.143879622	4.9114954386	39.5712916438	0.119143879622	44.9593807564	7.0	23.9882510519	89121.0
10.1385656249	1.01231018607	18.2574644274	0.0101385656249	0.946077601482	174.60501509	29.2828052342	3.92160031943	0.17460501509	0.414157577715	5.7565647279	667.290539763	53.7350945467	0.0057565647279	2.00262550688	4.0	23.9999791131	119878.0
4.3306722182	844.471584842	535.323640903	0.0043306722182	3.00002345562	34.2003113066	1.33183544928	5.12538186637	0.0342003113066	60.2414441364	7.91984609812	3.66589672786	92.8691927508	0.00791984609812	28.4471083548	4.0	24.0022501081	35634.0
747.506467446	10.7086870848	274.600636717	0.747506467446	33.9987000099	11.6013188027	6.46835904487	2.45907002127	0.0116013188027	0.204901385014	20.397187043	6.1054807151	708.417347618	0.020397187043	0.334655561389	7.0	24.0005686304	129657.0
2.58080459815	21.3668289372	290.034866158	0.00258080459815	31.3447541398	29.0936490723	103.917132969	22.3601863612	0.0290936490723	75.5777995174	85.9690897251	2.11310124652	600.890834949	0.0859690897251	1.78743991543	4.0	24.0110926304	27195.0
3.74410220077	14.8298841699	57.8938273972	0.00374410220077	35.1041401007	9.04499633811	10.5957353764	39.2546718403	0.00904499633811	21.2839313734	1.28044824386	1.25169082527	3.50377273916	0.00128044824386	10.0060762115	7.0	24.000181285	22735.0
2.91325262697	40.7018037964	1.92518061175	0.00291325262697	37.9962630983	158.751788217	1.40785510621	50.72775169	0.158751788217	1.89682155555	33.8617447601	3.62643593863	101.534017793	0.0338617447601	31.9478707925	7.0	24.0084389681	93463.0
3.24488847934	74.8216729024	3.85708214227	0.00324488847934	4.77002474936	27.8376989228	2.34394750999	83.5746919741	0.0278376989228	0.278434075541	0.890318742013	24.6952567338	3.46922825326	0.000890318742013	5.32671677446	6.0	24.0546258975	32891.0
11.692463831	32.7321649434	292.232845031	0.011692463831	3.52649428962	11.741776292	900.814115857	23.3234695449	0.011741776292	57.1049423889	2.65041506649	13.1744830194	35.6732686221	0.00265041506649	0.241384064256	3.0	24.0051295053	23424.0
7.45262648467	11.3475161978	222.390354247	0.00745262648467	0.809371902801	8.74692164338	104.590700183	8.09776181946	0.00874692164338	39.3533462459	12.6388454901	20.8688911108	70.9075493476	0.0126388454901	30.0823113565	6.0	24.0131491127	58908.0
43.2443343802	6.02215728561	426.740849076	0.0432443343802	2.27437185238	0.877519828451	1.04077469416	1.56313299556	0.000877519828451	0.112680781358	5.68229460847	190.379935322	66.5643613472	0.00568229460847	0.906496418472	5.0	24.0355033873	66598.0
42.6292747666	9.04220002994	200.953023506	0.0426292747666	1.37666571498	19.9968205798	216.074881482	152.078317589	0.0199968205798	12.0041649305	72.5394058052	3.31280963182	996.529413625	0.0725394058052	22.1938174431	7.0	23.9994958527	115467.0
15.210477542	77.1814853893	375.828204718	0.015210477542	0.635263779993	112.23351918	167.394412793	65.9295495117	0.11223351918	9.29021984982	2.59761147993	19.1810196557	27.4429350203	0.00259761147993	66.3890606782	6.0	24.0000409948	15981.0
180.671643644	4.10542951858	81.9898641457	0.180671643644	0.445552887609	57.6446364324	24.2914101065	989.60816834	0.0576446364324	76.9307200808	43.7915163091	45.5610190742	362.846716999	0.0437915163091	2.6658897864	6.0	23.9993404364	41492.0
20.6916602807	12.1842578422	802.575106593	0.0206916602807	1.66903291902	24.0981039506	647.109537951	131.358824463	0.0240981039506	0.669629030806	53.1156818969	163.346743163	80.9886912621	0.0531156818969	0.721700491998	7.0	24.048312555	68240.0
3.06751171619	24.1976283659	72.4711424374	0.00306751171619	7.79724671287	8.47149094023	643.564596376	4.13041753988	0.00847149094023	2.58375679267	4.52675197982	2.07145221691	85.1910934966	0.00452675197982	6.64617455272	5.0	24.0007612895	125297.0
10.6884628074	22.9435060524	223.11386792	0.0106884628074	0.469007779913	23.9152116942	863.290857745	198.098596244	0.0239152116942	1.30460511263	65.005947043	1.02911364207	14.4867496835	0.065005947043	3.23263950703	7.0	24.0005511889	56102.0
372.082545344	2.24746171606	17.256822434	0.372082545344	53.5533988396	7.92273657429	29.924012991	183.453709897	0.00792273657429	4.21614887894	6.80148397414	79.4449538319	2.35651055404	0.00680148397414	78.4721225622	7.0	24.0006357291	47895.0
3.07113554924	19.1180985312	3.16917948768	0.00307113554924	1.04519197639	43.8791834986	7.09492897018	6.67593087464	0.0438791834986	0.185804993809	101.172514696	3.04580343642	527.0485071	0.101172514696	0.577166602324	3.0	24.0203237619	3959.0
7.45158681	53.5852025655	566.358636259	0.00745158681	6.38728069281	15.2277411867	121.010525351	59.8274821564	0.0152277411867	0.373949978445	19.9318747928	258.143735312	1.42450911561	0.0199318747928	1.11164418562	4.0	24.0148652121	15329.0
14.8789700818	324.433164569	5.36147248224	0.0148789700818	0.227140921015	111.597284339	409.108067713	32.0994712967	0.111597284339	0.962224989399	7.13929582125	7.36446702737	113.728808656	0.00713929582125	2.63880968693	6.0	24.0367624536	35543.0
8.86950461147	44.9366219301	175.851869405	0.00886950461147	7.08328113526	10.0081684411	366.708301489	1.78637832288	0.0100081684411	0.250609163923	5.31988515022	1.387895532	60.9661378156	0.00531988515022	9.00561467718	4.0	24.0012329555	36922.0
21.9627498122	17.908953151	14.9793552033	0.0219627498122	0.670230539602	299.01757282	1.62262907968	16.5258836803	0.29901757282	1.86608365477	28.2552581761	9.09321841514	156.506501793	0.0282552581761	0.276735450842	5.0	24.0045171404	30660.0
3.97685459684	61.9503485141	81.3682130411	0.00397685459684	0.137330104113	55.4103110218	678.604474754	53.5997228531	0.0554103110218	0.662394585161	70.9051003515	2.68459579429	103.259728291	0.0709051003515	31.9416350991	5.0	24.0378435047	79862.0
8.93693361175	85.7754260545	21.7688920629	0.00893693361175	2.10656207274	30.3314796251	21.439682863	70.8778413591	0.0303314796251	2.89873937521	4.25787140881	101.907950981	180.176780951	0.00425787140881	4.3761163082	5.0	23.9778431013	81364.0
271.826726657	4.593034347	20.9375534709	0.271826726657	0.247482133976	5.19523314681	18.8950100836	722.432529896	0.00519523314681	124.902852737	19.9711930802	119.933296275	180.631082416	0.0199711930802	0.386130604619	4.0	24.0082356244	130782.0
0.785311849398	29.4441710019	59.9234470931	0.000785311849398	0.0820460115521	135.644650332	25.2153212623	127.421616909	0.135644650332	0.119421639012	181.056780673	6.19437267504	35.9391741955	0.181056780673	9.26780964593	3.0	24.0130504069	16056.0
49.4082468813	759.17471723	398.64425088	0.0494082468813	2.46896202444	37.5121835036	21.5961812781	25.29680096	0.0375121835036	0.143805748302	4.34915857537	425.242657931	354.478712733	0.00434915857537	0.533776606616	3.0	24.0132503163	44012.0
87.0000593543	2.42258041879	9.56318218993	0.0870000593543	0.484634496666	3.08666979124	42.1591738526	1.78265053874	0.00308666979124	0.786733416581	3.35959602395	104.314377099	178.385369266	0.00335959602395	0.598811518438	7.0	24.0118901278	33945.0
71.0343472738	206.634996896	10.7430331872	0.0710343472738	0.193055066277	391.160733317	12.0573320612	17.7018203257	0.391160733317	0.362691950178	17.4063835487	42.6022688949	360.763823682	0.0174063835487	0.143202332699	6.0	24.0089707714	113958.0
55.9760999596	2.00604298514	160.266346143	0.0559760999596	0.325003052593	100.620929725	38.6280247089	7.71328502684	0.100620929725	0.145748228465	158.887316489	207.332706129	36.0947521949	0.158887316489	0.0420538775156	3.0	24.0331522119	34891.0
975.312034952	1.96792522454	18.491845381	0.975312034952	2.82448552046	192.651953673	2.01222814103	901.086959133	0.192651953673	1.85396792287	14.6994478812	3.35597403688	94.7949235864	0.0146994478812	16.4825239584	6.0	23.9994959926	52005.0
20.4631987452	17.7391846147	2.4928712393	0.0204631987452	24.4286184712	44.17048672	37.8164712944	546.471685876	0.04417048672	21.6264725153	9.10880914753	3.80869937293	15.8872336892	0.00910880914753	0.441031750857	7.0	24.0414891613	63259.0
118.623733611	10.7990510153	318.246132111	0.118623733611	20.1808627904	1.72924736702	208.121578207	4.2107005254	0.00172924736702	8.89389364125	1.45441778329	120.654204413	413.272830586	0.00145441778329	7.11108846267	4.0	24.0029238625	9315.0
27.9497629163	41.9374167013	256.114324176	0.0279497629163	6.24474701818	2.21017067224	210.584368759	687.846945253	0.00221017067224	4.88522969406	115.864559693	1.3446446415	549.190183959	0.115864559693	0.0628391915317	3.0	24.0612575797	132458.0
10.3572925939	258.755387933	234.113916979	0.0103572925939	84.5379495414	12.3659641005	223.946616748	224.596601606	0.0123659641005	282.285179455	9.4617523234	521.174124823	111.224821448	0.0094617523234	3.3471899975	6.0	23.9983082463	97088.0
337.799412206	8.87920137622	289.85380762	0.337799412206	9.28210694942	4.31802786115	2.31240852768	454.986588388	0.00431802786115	2.84713434925	1.98222545795	508.611605203	8.28355363664	0.00198222545795	95.9114598719	7.0	24.0311085171	58539.0
502.792430167	79.1649714825	86.1012484964	0.502792430167	0.368356804986	51.9324281301	2.42618528229	19.8240443264	0.0519324281301	14.3047383878	2.11635912166	171.531862579	2.57867178047	0.00211635912166	0.0987392848862	6.0	24.0075389824	128145.0
25.7973952975	477.882273751	289.08600818	0.0257973952975	31.4678356122	9.80949346782	9.39185084975	9.48036130791	0.00980949346782	1.12070087942	181.556664033	36.92658673	217.270966843	0.181556664033	26.510155785	7.0	23.9805499837	56203.0
3.76500080074	6.89296166334	83.3981884179	0.00376500080074	12.4842296646	13.7056671939	1.29807857108	790.280630714	0.0137056671939	31.090014761	43.0735836445	3.71109121022	20.6005441393	0.0430735836445	8.25173971155	6.0	24.0002142741	58184.0
10.4310314396	6.16102471679	3.80961949206	0.0104310314396	53.7737366705	198.148958283	1.59425044619	949.433010106	0.198148958283	43.2954199559	6.37721014422	12.6409154519	499.854501549	0.00637721014422	44.0764288803	4.0	24.0072577866	5076.0
34.1966422754	1.10897225435	228.419265036	0.0341966422754	5.06146757704	46.2090255324	32.2457092551	377.585416403	0.0462090255324	31.7890488063	119.494979291	1.21518411027	584.580346702	0.119494979291	2.5127171379	5.0	23.9999942627	507.0
12.8547063035	545.713170151	11.2658579182	0.0128547063035	3.47061417348	38.2734051136	2.82505426386	163.90111235	0.0382734051136	3.61862262191	11.1635275107	6.91335417774	117.000074915	0.0111635275107	3.25347955691	7.0	23.9999386905	11194.0
178.562442852	3.26193864135	9.18833710257	0.178562442852	1.16057004091	16.2654943356	10.9265667526	951.063986852	0.0162654943356	74.0206353092	7.760202639	141.193765703	4.1812030184	0.007760202639	0.461198543963	6.0	24.0239050032	94881.0
23.620523479	359.992618863	17.9872390749	0.023620523479	13.9565034045	1.14710075071	44.6736997001	16.4777714029	0.00114710075071	57.9533397568	2.17612587348	53.2568772068	653.711915499	0.00217612587348	36.9771791706	5.0	23.9986903913	44217.0
16.0464770955	3.01810534586	69.5908091014	0.0160464770955	3.18608442208	719.724064592	49.0530534909	57.9613211457	0.719724064592	0.426527905751	8.60880748049	33.1807743964	360.393781199	0.00860880748049	21.8153574426	6.0	24.043202679	93295.0
2.00886457275	8.07440342117	138.749919617	0.00200886457275	16.1817762759	18.6778976556	36.2315597265	391.546649673	0.0186778976556	0.937564619295	26.4739304003	203.661218481	33.6314196544	0.0264739304003	2.41168260344	2.0	24.0055197953	54558.0
4.00194447228	6.62430725877	858.36270147	0.00400194447228	0.611121728328	53.141985338	39.1992125411	75.8692583425	0.053141985338	13.9520662463	42.9320407279	3.078448859	15.2552353822	0.0429320407279	92.4496704913	5.0	24.0090449314	44820.0
185.104733765	10.6745127667	415.894681286	0.185104733765	52.1223972977	3.88856610126	102.452034468	398.501834724	0.00388856610126	0.210200508956	42.9164296228	94.6928234558	50.5583603233	0.0429164296228	13.3852546823	4.0	24.0028110052	24152.0
102.826554241	6.09736629427	8.98498786782	0.102826554241	0.343172985231	1.1036852965	34.5686175966	817.966160161	0.0011036852965	13.8307503549	59.2394253759	10.5252069869	66.5692984576	0.0592394253759	0.897629984982	4.0	24.0063773613	73416.0
9.50803298861	34.8531559455	33.090764061	0.00950803298861	9.34592387901	5.39397182257	238.300149942	157.00337267	0.00539397182257	2.34797234478	100.059513128	53.8091686631	329.009023597	0.100059513128	1.17209236306	7.0	24.0230328998	47636.0
70.5644740951	7.1574154817	12.8111634327	0.0705644740951	0.990647680061	5.78632775208	4.85175437234	41.9166900801	0.00578632775208	0.621481335397	14.1088400821	209.275382185	117.445794268	0.0141088400821	0.211927105417	6.0	24.0003137544	79968.0
3.04245271435	14.8996961363	12.6620644401	0.00304245271435	18.3913743162	2.49998346381	283.888878302	20.7158797024	0.00249998346381	0.137415037187	490.393030124	255.599673192	24.1253998095	0.490393030124	0.101746601582	7.0	24.0442262886	98536.0
85.6747337622	60.3449098977	549.341931129	0.0856747337622	0.374452521155	91.8549811225	45.0059615456	47.1597771325	0.0918549811225	10.9888118312	3.50465432388	5.67792871372	575.332103673	0.00350465432388	57.3478309743	3.0	23.9982042809	8048.0
23.2456471916	6.02077021499	50.6902903777	0.0232456471916	23.2669663176	9.24757496958	5.65713868566	204.183196763	0.00924757496958	51.420528899	61.3441877973	1.07986555143	163.678049098	0.0613441877973	0.275468506679	7.0	24.0018570374	1195.0
8.21364863727	10.8043758985	61.0238854691	0.00821364863727	56.65493799	10.5843061501	459.78144936	280.692919315	0.0105843061501	1.7756860425	14.1473730843	4.97779501915	109.471709792	0.0141473730843	2.15842269496	5.0	24.0263587167	80917.0
60.9372648567	161.919762197	330.434700231	0.0609372648567	0.571296728724	50.5325024414	36.7134267453	2.3436790584	0.0505325024414	5.26335372549	8.15863543483	2.99157563042	850.584098484	0.00815863543483	144.019716119	7.0	24.0192880818	95492.0
13.6435264169	4.20489620675	52.1696788723	0.0136435264169	13.3480338394	942.706223514	103.565329021	443.684801143	0.942706223514	45.3986340826	20.082968818	1.67129683405	288.775661713	0.020082968818	127.318762278	7.0	23.9986824184	101786.0
47.5136285304	1.23265520013	17.3826342856	0.0475136285304	4.72828690503	10.0337178662	48.9126148805	923.764471512	0.0100337178662	0.335039222456	292.453306735	10.7996869685	523.333501356	0.292453306735	100.502346848	3.0	23.9997081832	54805.0
287.269902297	4.91857162273	14.1112557079	0.287269902297	1.54040880486	144.772284614	13.1559784651	902.307644788	0.144772284614	7.07140777341	3.98262489561	791.711402014	73.3726977895	0.00398262489561	0.52777060346	6.0	24.0087269532	43589.0
10.0418760231	26.3772986624	715.622691963	0.0100418760231	6.61915011123	105.128847653	7.9934183389	2.40915570139	0.105128847653	0.560873621389	38.984810269	3.47786668343	221.730067927	0.038984810269	50.5837689463	5.0	23.9999146208	49089.0
35.7200040206	10.8709233886	848.633818467	0.0357200040206	93.7545436608	12.1028687797	148.315314441	432.7047614	0.0121028687797	16.7632416652	1089.94237759	1.04773493876	22.3002105885	1.08994237759	3.32308472683	4.0	24.000385021	76219.0
9.46756315013	396.870641592	26.0659679404	0.00946756315013	0.0616605886861	483.040764462	14.145518312	65.7799208557	0.483040764462	0.0845459360318	1.28701564154	26.0939967536	52.6430192848	0.00128701564154	8.31581407181	5.0	24.0044294651	117239.0
6.61772039777	169.146520044	91.3478669008	0.00661772039777	0.924301737499	23.3113821858	782.129055409	4.25853665137	0.0233113821858	132.524949498	43.0819148839	120.695643921	625.312033606	0.0430819148839	212.561033125	7.0	24.0053382174	112520.0
41.0246412768	428.188027163	12.7251265156	0.0410246412768	0.21985190136	87.7714944357	129.373800521	46.8882869429	0.0877714944357	0.295653187845	1.67055818202	820.518456182	218.300849809	0.00167055818202	3.8938606301	7.0	24.0124903404	84937.0
6.28824718376	19.5302342937	369.404307046	0.00628824718376	82.7310041939	2.53564003468	12.4252295462	68.8500743237	0.00253564003468	4.33695960085	5.19354627106	870.072214624	5.87395647142	0.00519354627106	2.48413726634	3.0	24.028837322	77620.0
199.706511327	1.15895884082	2.71800168088	0.199706511327	3.67215055464	54.6881711678	26.2434551042	182.458049655	0.0546881711678	0.340429143165	19.1419697168	30.6188187239	548.610674903	0.0191419697168	0.235695758284	6.0	24.0017231624	43673.0
28.6417603906	6.78380272538	53.5811891997	0.0286417603906	46.3049985149	6.55734802692	533.714399125	147.101130434	0.00655734802692	47.6748449154	28.9126556596	38.6367270927	486.47805592	0.0289126556596	0.307681744036	5.0	24.0288778607	16869.0
53.7767247582	12.753824038	359.724483112	0.0537767247582	28.1874868002	2.00684332903	911.348850037	901.337858308	0.00200684332903	0.241641091142	467.530880768	314.276078933	27.728610823	0.467530880768	2.58288711321	6.0	24.0279948512	136408.0
100.590919341	62.280205818	344.514160116	0.100590919341	3.68542070261	7.08599713202	73.2046749392	593.872123265	0.00708599713202	13.3880688135	21.1306744021	292.257754197	94.587454904	0.0211306744021	212.202490193	4.0	24.0137092825	98811.0
16.9387347141	2.83037221894	430.225233811	0.0169387347141	17.3617429943	464.085316549	65.2025504792	158.495697192	0.464085316549	1.41604845912	6.65286933147	946.671189767	9.57923975036	0.00665286933147	32.7473955932	6.0	23.9999408877	128965.0
2.50027691435	118.441158797	4.7620964795	0.00250027691435	3.90774858008	2.90759036082	376.105218497	430.624386169	0.00290759036082	10.123919788	16.0290385482	34.3197478399	116.163783304	0.0160290385482	8.64903784544	5.0	24.0185830729	3879.0
11.8904805616	229.586371753	75.3189743228	0.0118904805616	3.67359133037	1.45186090619	206.991413391	72.2740120217	0.00145186090619	20.6267370201	21.1646187683	77.2992033821	6.57236181075	0.0211646187683	0.544927046876	5.0	24.0398483329	39428.0
1.16597372349	3.65552515637	64.2107922084	0.00116597372349	27.8207839326	1.44195769964	17.2610786622	51.2100434478	0.00144195769964	1.27670124506	300.030443867	2.36241436962	427.560857813	0.300030443867	0.697399650245	3.0	24.0054127775	138146.0
4.46247583612	2.91499059445	25.7999666887	0.00446247583612	21.6763240975	30.9541746954	8.07914694444	482.066419984	0.0309541746954	0.485897759457	35.9013019435	984.612976507	63.509591457	0.0359013019435	10.4296807333	3.0	24.0048877652	25443.0
23.7372421388	1.16404010714	594.189344234	0.0237372421388	3.12913090509	78.9555127332	62.3422892543	8.8946401203	0.0789555127332	1.40764839729	7.89042706728	232.655547657	84.2343542042	0.00789042706728	20.9603848334	6.0	24.0360471449	90999.0
13.6257597211	113.818722971	2.11795640103	0.0136257597211	8.5326846057	325.614254381	1.39421529479	509.991903692	0.325614254381	23.726949754	20.1568202336	185.111367073	854.626020252	0.0201568202336	65.276443736	4.0	24.0040869168	73492.0
345.992071243	12.9808950488	882.368280533	0.345992071243	14.4870011449	18.4563367689	304.994528981	961.640050518	0.0184563367689	43.251578635	30.6588225535	4.39910929776	4.18783196509	0.0306588225535	12.9590373813	6.0	24.0018371596	21696.0
30.9689365283	85.12972035	388.26842771	0.0309689365283	0.772485493476	271.766451508	43.7295524637	52.7381914318	0.271766451508	0.421113002581	20.2343875282	1.35794888627	220.659883465	0.0202343875282	0.300071540169	7.0	23.999967757	39159.0
110.685007187	63.1930236277	35.3102525993	0.110685007187	0.892541869597	0.678663649118	72.9707153843	259.040044687	0.000678663649118	20.9848270729	74.8370934776	1.81632677498	195.50164022	0.0748370934776	0.973375866239	7.0	24.0531950807	35214.0
2.23685065453	211.087647044	396.885934892	0.00223685065453	39.526068453	30.7312296015	291.901684077	537.467830221	0.0307312296015	0.188044577683	225.813513125	14.1170359743	89.1496576921	0.225813513125	10.2092201194	7.0	24.0013275097	85947.0
16.5821194253	134.66116625	137.439815784	0.0165821194253	4.88696388792	27.5144069387	78.4163460279	457.131068823	0.0275144069387	32.8703862933	7.60649627994	15.9397869314	21.0361583772	0.00760649627994	50.4298805435	5.0	24.009008095	73278.0
364.559845769	12.5908560043	80.4141429753	0.364559845769	30.9641577376	1.08851893965	1.32089242184	3.1780149618	0.00108851893965	0.235579565777	4.20826244872	127.312594027	4.67620738233	0.00420826244872	0.177051755239	4.0	24.0132628968	89521.0
4.76410034707	2.49152646361	14.6325097065	0.00476410034707	2.82055227551	31.8698504023	180.495344127	855.572408946	0.0318698504023	6.10610101159	78.8307045723	563.575033925	188.270843562	0.0788307045723	127.279628515	5.0	24.0010541949	4170.0
4.41075271038	1.9763898531	176.211123091	0.00441075271038	54.3823460418	194.199457167	5.3906318796	75.5073144243	0.194199457167	1.59134782626	266.71956257	11.4544253281	184.692920538	0.26671956257	4.82783129545	6.0	23.9998926766	42488.0
510.072288443	11.3444273801	32.3353781055	0.510072288443	5.86176346013	42.9379170921	5.95915436356	21.5216591145	0.0429379170921	0.23615731678	3.66466795908	4.46306855959	277.680777052	0.00366466795908	0.0780483467539	5.0	24.0311746986	63814.0
131.893894061	94.5543285575	804.777204464	0.131893894061	0.608658278147	19.7342048426	24.1182294708	105.677720915	0.0197342048426	1.67074391458	15.037073942	47.5676897948	17.7607649373	0.015037073942	5.22942676575	5.0	24.013561207	69640.0
186.008924475	2.8032316339	91.7205282556	0.186008924475	0.926826457837	38.5750476457	2.00461540805	206.361426055	0.0385750476457	36.9282846031	9.22000115492	9.03636474667	400.323180639	0.00922000115492	1.0345833717	4.0	23.998801187	85419.0
32.5334575899	7.13022416246	44.9439835375	0.0325334575899	46.7856893076	8.75626320736	1.02600334405	177.845032642	0.00875626320736	0.128434507763	716.912755682	62.1601001181	836.419361326	0.716912755682	0.129305093865	5.0	24.0005630427	22367.0
37.2547859679	81.5673820995	2.36090171398	0.0372547859679	1.61297775482	28.3183610195	3.90939372742	165.001968887	0.0283183610195	105.011913291	2.1603262249	2.45789769616	8.34948214404	0.0021603262249	0.536924556691	7.0	24.0283323697	9582.0
76.1664381996	52.9089771526	4.3970742503	0.0761664381996	0.49415699687	10.2561297605	199.21049306	55.8472220147	0.0102561297605	1.08080489007	5.75561788729	19.7384817594	307.265674082	0.00575561788729	10.764971074	7.0	24.0262190965	43174.0
7.21822058592	947.005108835	283.871757286	0.00721822058592	1.11312716711	18.170980375	1.36079809127	1.76598907251	0.018170980375	231.096391167	39.0964043989	7.4214301818	33.0412318839	0.0390964043989	2.12188602056	7.0	24.0148427082	58603.0
15.0846994506	2.72344714453	694.224504206	0.0150846994506	60.6869209403	20.7332958648	64.6677976564	1.62906062129	0.0207332958648	0.359090330827	25.1643964072	519.335176111	171.083099719	0.0251643964072	0.752091731732	7.0	24.004262809	128151.0
1.97499389255	3.51666394605	141.4029633	0.00197499389255	30.0805926871	4.92928920904	3.88208725265	53.8067105636	0.00492928920904	1.25018556753	151.582221196	6.12594625619	26.562701295	0.151582221196	1.72506731185	4.0	23.9807647202	79793.0
92.1461019075	9.07624854896	239.483266202	0.0921461019075	62.1024502509	55.513519576	71.5106566443	4.56225917268	0.055513519576	1.42352963299	11.1250157486	19.5024054151	847.327410399	0.0111250157486	177.515276832	7.0	24.0899849563	83936.0
20.625674949	30.3505746253	7.14615177912	0.020625674949	0.62044126499	25.8858567762	1.38707128393	656.605131423	0.0258858567762	115.621444136	141.388780011	4.73825622803	305.413688711	0.141388780011	9.16285402105	7.0	23.9999074044	40077.0
301.909596406	3.13457611265	326.058051054	0.301909596406	0.61025958552	0.62976090764	30.6366053042	6.25284915654	0.00062976090764	0.105772904579	2.56215027368	51.5227163565	303.680257511	0.00256215027368	16.6344916876	3.0	24.0444878383	80810.0
110.965931672	2.140671488	329.642200176	0.110965931672	0.168254632045	146.027186983	68.5871083873	8.92273741612	0.146027186983	0.170214139593	696.179518522	89.3441194826	598.268969715	0.696179518522	2.93104238303	4.0	23.9979346522	39816.0
19.6675867082	10.7626045921	6.04615463967	0.0196675867082	0.169943316358	4.60170184963	47.5869548274	19.3556555746	0.00460170184963	0.0601652881932	398.773642743	245.270768949	80.1923178655	0.398773642743	0.44651585553	6.0	24.0143065783	114409.0
36.6825408184	1.21946955063	48.6596213214	0.0366825408184	93.5237683527	17.9055863089	183.109045826	59.6313829076	0.0179055863089	0.601238773206	20.3405320287	1.65910816303	134.792902681	0.0203405320287	14.6446900868	7.0	23.9917514018	46719.0
5.22733960255	14.498304944	12.1464963468	0.00522733960255	0.606772877533	0.893544582819	812.154560666	246.503203849	0.000893544582819	0.991211039241	14.8743469738	698.06174945	1.17155568738	0.0148743469738	0.10052584712	7.0	24.016238964	69570.0
12.2239451945	313.490625112	474.062477467	0.0122239451945	14.0935164525	6.51102204607	658.084856331	9.67455699759	0.00651102204607	2.21182635545	115.95906932	4.217445893	80.8077525886	0.11595906932	161.240286563	5.0	24.0049795621	24076.0
4.86617715296	17.6740121501	193.490376613	0.00486617715296	4.13201858207	256.828615214	106.774689721	314.432267262	0.256828615214	7.10278362774	8.18526857846	2.84513660608	86.8675799809	0.00818526857846	32.1352117863	5.0	23.9956486122	90003.0
8.85402474014	1.00965835704	11.6822561022	0.00885402474014	2.53725482259	18.0050725041	21.817138813	13.928377324	0.0180050725041	0.772054158505	1.1256573685	207.738757449	5.58357529312	0.0011256573685	4.78846725056	5.0	23.9999897583	74711.0
3.81913743662	3.0658714716	191.593435017	0.00381913743662	3.59814259362	8.50235638189	992.736369966	3.44135373344	0.00850235638189	3.50742202319	176.988366028	2.41284267802	3.7664334014	0.176988366028	0.175867390237	6.0	24.0231124768	135975.0
7.53307090255	27.5009244301	47.2802130289	0.00753307090255	144.822511399	1.85647322851	389.707864747	76.4487885196	0.00185647322851	1.73426669587	201.458601776	42.6428075274	218.227990489	0.201458601776	4.08593531768	7.0	24.0019488156	61436.0
13.2683235669	17.8883239595	76.6048732114	0.0132683235669	0.334902175492	446.615513402	1.09316960764	139.446444241	0.446615513402	0.303867774717	178.823787911	2.72414887318	305.808101014	0.178823787911	95.8860908947	4.0	23.9995909117	32163.0
2.67786997077	554.557518195	57.0282479745	0.00267786997077	135.263435213	10.8381004499	12.5782412421	1.97592492772	0.0108381004499	120.56574276	84.7108880734	3.2265738734	233.537277087	0.0847108880734	11.5317713074	5.0	24.0182788995	14739.0
134.416012543	132.551891881	5.18026277777	0.134416012543	0.0718389349953	19.8682118368	10.3581972122	238.900955756	0.0198682118368	1.88783607939	3.53803137694	162.471510579	39.5653413566	0.00353803137694	27.9164973663	4.0	24.0179670201	11751.0
52.7705287675	44.3277338182	670.738275475	0.0527705287675	385.851888497	19.6587717668	65.5902021069	556.463797898	0.0196587717668	47.9224730248	9.00355644467	21.2249076377	920.036199743	0.00900355644467	6.19755876831	3.0	23.9933327272	52044.0
175.83243653	33.6904604347	229.297260509	0.17583243653	0.304208249666	1.94834170095	4.43878130284	47.6840816144	0.00194834170095	52.8204045825	11.6578135194	110.004452549	86.6423070548	0.0116578135194	0.324479215382	3.0	24.0299348779	76898.0
3.22269231442	4.56067888127	18.6713196516	0.00322269231442	1.40939505794	27.4543631679	109.893886056	21.3434199634	0.0274543631679	1.21159238809	4.18491967484	3.4036347962	23.1759908811	0.00418491967484	4.3894513775	7.0	23.9518761076	789.0
1.78791575381	77.6310204291	204.29910461	0.00178791575381	41.6771996028	8.18083251833	40.3620894956	2.45802961379	0.00818083251833	16.737694312	25.602102837	3.49895159034	8.41784324814	0.025602102837	0.159126377327	5.0	24.0355228266	89338.0
16.9296580158	1.37482066157	6.020376428	0.0169296580158	1.30866774158	5.74304938632	2.32213899851	36.1180222464	0.00574304938632	6.98940332947	1.48170146058	4.44007009932	22.7512746231	0.00148170146058	0.246387608002	3.0	24.0017385762	31848.0
