# Supplementary material for: Basal leakage in oscillation: Coupled transcriptional and translational control using feed-forward loops
Source: PLoS Comput Biol. 2020 Sep 3;16(9):e1007740. doi: 10.1371/journal.pcbi.1007740 (PMC7494099; doi:10.1371/journal.pcbi.1007740)
Supplement: S1 Appendix — (ZIP) [file pcbi.1007740.s010.zip › Codes/6.CFFL/CFFL_SSA.pyx]

import numpy as np
cimport numpy as np
cimport cython
from libc.stdlib cimport rand, RAND_MAX
from libc.math cimport log

@cython.boundscheck(False) # turn of bounds-checking for entire function
@cython.wraparound(False) # no negative indices
@cython.cdivision(True) # not checking zero division

def CFFL(double basal, int matsize, np.ndarray para not None, np.ndarray time not None, np.ndarray initcon not None):
    """
    basal is the basal level for the system (no basal == 0)
    matsize size of output file
    para is the parameter value.
    time is 1x2 matrix consist of init and final time
    initcon is 1x3 matrix consist of initial condition value

    usage:
    Y = CFFL(basal, matsize, para, time, initcon)

    :return:
    """

    if len(para) != 25:
        exit('Error!! 25 parameters needed')

    if len(time) != 2:
        exit('Error!! t[start] and t[end] need to be specified')

    if len(initcon) != 18:
        exit('Error!! 18 Initial conditions is needed')

    # variable declaration
    cdef double step = 0.1
    cdef double tstep = 0
    cdef double dt = 0
    cdef double rfrac = 0
    cdef double r1 = 0
    cdef double r2 = 0
    cdef unsigned int i, j, jpos
    cdef unsigned int ino = 0

    cdef double[:, :] outfile = np.zeros([19, matsize], dtype=np.float64)
    cdef double[:] now = np.zeros(19, dtype=np.float64)
    cdef double[:] before = np.zeros(19, dtype=np.float64)
    cdef double[:] r = np.zeros(18*2, dtype=np.float64)
    cdef int[:, :] stoi = np.zeros([18, 18*2], dtype=np.intc)

    cdef double beta_cca = para[0]
    cdef double k_cp = para[1]
    cdef double k_cy = para[2]
    cdef double gamma_cca = para[3]
    cdef double gccaDeg = para[4]
    cdef double beta_prr = para[5]
    cdef double k_pt = para[6]
    cdef double k_pz = para[7]
    cdef double gamma_prr = para[8]
    cdef double gprrDeg = para[9]
    cdef double beta_toc = para[10]
    cdef double k_tc = para[11]
    cdef double k_tx = para[12]
    cdef double gamma_toc = para[13]
    cdef double gtocDeg = para[14]
    cdef double beta_Xc = para[15]
    cdef double k_xc = para[16]
    cdef double gamma_Xc = para[17]
    cdef double beta_Yc = para[18]
    cdef double k_yp = para[19]
    cdef double gamma_Yc = para[20]
    cdef double beta_Zc = para[21]
    cdef double k_zt = para[22]
    cdef double gamma_Zc = para[23]
    cdef int nhill = <int>para[24]

    cdef int Bm = 2
    cdef int Bp = 10
    cdef double KgCCA = beta_cca/(Bm*Bp)
    cdef double KgPRR = beta_prr/(Bm*Bp)
    cdef double KgTOC = beta_toc/(Bm*Bp)
    cdef double KgXc = beta_Xc/(Bm*Bp)
    cdef double KgYc = beta_Yc/(Bm*Bp)
    cdef double KgZc = beta_Zc/(Bm*Bp)

    cdef double gammaGCCA = 100 * gamma_cca
    cdef double gammaMCCA = 10 * gamma_cca
    cdef double gammaPCCA = 1 * gamma_cca
    cdef double gammaGPRR = 100 * gamma_prr
    cdef double gammaMPRR = 10 * gamma_prr
    cdef double gammaPPRR = 1 * gamma_prr
    cdef double gammaGTOC = 100 * gamma_toc
    cdef double gammaMTOC = 10 * gamma_toc
    cdef double gammaPTOC = 1 * gamma_toc
    cdef double gammaGXc = 100 * gamma_Xc
    cdef double gammaMXc = 10 * gamma_Xc
    cdef double gammaPXc = 1 * gamma_Xc
    cdef double gammaGYc = 100 * gamma_Yc
    cdef double gammaMYc = 10 * gamma_Yc
    cdef double gammaPYc = 1 * gamma_Yc
    cdef double gammaGZc = 100 * gamma_Zc
    cdef double gammaMZc = 10 * gamma_Zc
    cdef double gammaPZc = 1 * gamma_Zc

    cdef double betaMCCA = Bm*(KgCCA+gammaGCCA)
    cdef double betaMPRR = Bm*(KgPRR+gammaGPRR)
    cdef double betaMTOC = Bm*(KgTOC+gammaGTOC)
    cdef double betaMXc = Bm*(KgXc+gammaGXc)
    cdef double betaMYc = Bm*(KgYc+gammaGYc)
    cdef double betaMZc = Bm*(KgZc+gammaGZc)

    cdef double betaPCCA = Bp*gammaMCCA
    cdef double betaPPRR = Bp*gammaMPRR
    cdef double betaPTOC = Bp*gammaMTOC
    cdef double betaPXc = Bp*gammaMXc
    cdef double betaPYc = Bp*gammaMYc
    cdef double betaPZc = Bp*gammaMZc

    # prepare the stoichiometry matrix
    stoi[0,0] = 1
    stoi[0,1] = -1
    stoi[1,2] = 1
    stoi[1,3] = -1
    stoi[2,4] = 1
    stoi[2,5] = -1

    stoi[3,6] = 1
    stoi[3,7] = -1
    stoi[4,8] = 1
    stoi[4,9] = -1
    stoi[5,10] = 1
    stoi[5,11] = -1

    stoi[6,12] = 1
    stoi[6,13] = -1
    stoi[7,14] = 1
    stoi[7,15] = -1
    stoi[8,16] = 1
    stoi[8,17] = -1

    stoi[9,18] = 1
    stoi[9,19] = -1
    stoi[10,20] = 1
    stoi[10,21] = -1
    stoi[11,22] = 1
    stoi[11,23] = -1

    stoi[12,24] = 1
    stoi[12,25] = -1
    stoi[13,26] = 1
    stoi[13,27] = -1
    stoi[14,28] = 1
    stoi[14,29] = -1

    stoi[15,30] = 1
    stoi[15,31] = -1
    stoi[16,32] = 1
    stoi[16,33] = -1
    stoi[17,34] = 1
    stoi[17,35] = -1

    # prepare the temporary NOW matrix
    now[0] = time[0]
    now[1] = initcon[0]
    now[2] = initcon[1]
    now[3] = initcon[2]
    now[4] = initcon[3]
    now[5] = initcon[4]
    now[6] = initcon[5]
    now[7] = initcon[6]
    now[8] = initcon[7]
    now[9] = initcon[8]
    now[10] = initcon[9]
    now[11] = initcon[10]
    now[12] = initcon[11]
    now[13] = initcon[12]
    now[14] = initcon[13]
    now[15] = initcon[14]
    now[16] = initcon[15]
    now[17] = initcon[16]
    now[18] = initcon[17]

    # Init matrix preparation
    outfile[0,ino] = now[0]
    outfile[1,ino] = now[1]
    outfile[2,ino] = now[2]
    outfile[3,ino] = now[3]
    outfile[4,ino] = now[4]
    outfile[5,ino] = now[5]
    outfile[6,ino] = now[6]
    outfile[7,ino] = now[7]
    outfile[8,ino] = now[8]
    outfile[9,ino] = now[9]
    outfile[10,ino] = now[10]
    outfile[11,ino] = now[11]
    outfile[12,ino] = now[12]
    outfile[13,ino] = now[13]
    outfile[14,ino] = now[14]
    outfile[15,ino] = now[15]
    outfile[16,ino] = now[16]
    outfile[17,ino] = now[17]
    outfile[18,ino] = now[18]

    # first reaction vector
    cdef double hillCP, hillCY, hillPT, hillPZ, hillTC, hillTX, hillXC, hillYP, hillZT

    hillCP = (k_cp**nhill) / ((k_cp**nhill) + (now[6]**nhill))
    hillCY = (now[15]**nhill) / ((k_cy**nhill) + (now[15]**nhill))
    hillPT = (k_pt**nhill) / ((k_pt**nhill) + (now[9]**nhill))
    hillPZ = (now[18]**nhill) / ((k_pz**nhill) + (now[18]**nhill))
    hillTC = (k_tc**nhill) / ((k_tc**nhill) + (now[3]**nhill))
    hillTX = (now[12]**nhill) / ((k_tx**nhill) + (now[12]**nhill))
    hillXC = (now[3]**nhill) / ((k_xc**nhill) + (now[3]**nhill))
    hillYP = (now[6]**nhill) / ((k_yp**nhill) + (now[6]**nhill))
    hillZT = (now[9]**nhill) / ((k_zt**nhill) + (now[9]**nhill))

    # for CCA
    r[0] = KgCCA * (1 - now[1])
    r[1] = gammaGCCA * now[1]
    r[2] = betaMCCA * now[1] * (basal * (1-hillCP) + hillCP)
    r[3] = gammaMCCA * now[2]
    r[4] = betaPCCA * now[2]
    r[5] = (gammaPCCA + gccaDeg * hillCY) * now[3]
    # for PRR
    r[6] = KgPRR * (1 - now[4])
    r[7] = gammaGPRR * now[4]
    r[8] = betaMPRR * now[4] * (basal * (1-hillPT) + hillPT)
    r[9] = gammaMPRR * now[5]
    r[10] = betaPPRR * now[5]
    r[11] = (gammaPPRR + gprrDeg * hillPZ) * now[6]
    # for TOC
    r[12] = KgTOC * (1 - now[7])
    r[13] = gammaGTOC * now[7]
    r[14] = betaMTOC * now[7] * (basal * (1-hillTC) + hillTC)
    r[15] = gammaMTOC * now[8]
    r[16] = betaPTOC * now[8]
    r[17] = (gammaPTOC + gtocDeg * hillTX) * now[9]
    # for Xc
    r[18] = KgXc * (1 - now[10])
    r[19] = gammaGXc * now[10]
    r[20] = betaMXc * now[10] * hillXC
    r[21] = gammaMXc * now[11]
    r[22] = betaPXc * now[11]
    r[23] = gammaPXc * now[12]
    # for Yc
    r[24] = KgYc * (1 - now[13])
    r[25] = gammaGYc * now[13]
    r[26] = betaMYc * now[13] * hillYP
    r[27] = gammaMYc * now[14]
    r[28] = betaPYc * now[14]
    r[29] = gammaPYc * now[15]
    # for Zc
    r[30] = KgZc * (1 - now[16])
    r[31] = gammaGZc * now[16]
    r[32] = betaMZc * now[16] * hillZT
    r[33] = gammaMZc * now[17]
    r[34] = betaPZc * now[17]
    r[35] = gammaPZc * now[18]

    cdef double rsum = 0
    for i in range(0, 36):
        rsum += r[i]

    cdef double tfinal = time[1]
    while outfile[0,ino] < tfinal:
        if ino > matsize:
            exit('Error!! Not enough memory')

        before[0] = now[0]
        before[1] = now[1]
        before[2] = now[2]
        before[3] = now[3]
        before[4] = now[4]
        before[5] = now[5]
        before[6] = now[6]
        before[7] = now[7]
        before[8] = now[8]
        before[9] = now[9]
        before[10] = now[10]
        before[11] = now[11]
        before[12] = now[12]
        before[13] = now[13]
        before[14] = now[14]
        before[15] = now[15]
        before[16] = now[16]
        before[17] = now[17]
        before[18] = now[18]

        # time jump
        r1 = <double> rand() / (RAND_MAX)
        while r1 == 0:
            r1 = <double> rand() / (RAND_MAX)

        dt = (1 / rsum) * log(1 / r1)
        now[0] = before[0] + dt

        # which reaction
        r2 = <double> rand() / (RAND_MAX)
        while r2 == 0:
            r2 = <double> rand() / (RAND_MAX)
        rfrac = r2 * rsum

        jpos = 0
        for j in range(0, 36):
            rfrac = rfrac - r[j]
            if rfrac < 0.000000001:
                jpos = j
                break

        now[1] = before[1] + stoi[0,jpos]
        now[2] = before[2] + stoi[1,jpos]
        now[3] = before[3] + stoi[2,jpos]
        now[4] = before[4] + stoi[3,jpos]
        now[5] = before[5] + stoi[4,jpos]
        now[6] = before[6] + stoi[5,jpos]
        now[7] = before[7] + stoi[6,jpos]
        now[8] = before[8] + stoi[7,jpos]
        now[9] = before[9] + stoi[8,jpos]
        now[10] = before[10] + stoi[9,jpos]
        now[11] = before[11] + stoi[10,jpos]
        now[12] = before[12] + stoi[11,jpos]
        now[13] = before[13] + stoi[12,jpos]
        now[14] = before[14] + stoi[13,jpos]
        now[15] = before[15] + stoi[14,jpos]
        now[16] = before[16] + stoi[15,jpos]
        now[17] = before[17] + stoi[16,jpos]
        now[18] = before[18] + stoi[17,jpos]

        # recalculate r
        hillCP = (k_cp**nhill) / ((k_cp**nhill) + (now[6]**nhill))
        hillCY = (now[15]**nhill) / ((k_cy**nhill) + (now[15]**nhill))
        hillPT = (k_pt**nhill) / ((k_pt**nhill) + (now[9]**nhill))
        hillPZ = (now[18]**nhill) / ((k_pz**nhill) + (now[18]**nhill))
        hillTC = (k_tc**nhill) / ((k_tc**nhill) + (now[3]**nhill))
        hillTX = (now[12]**nhill) / ((k_tx**nhill) + (now[12]**nhill))
        hillXC = (now[3]**nhill) / ((k_xc**nhill) + (now[3]**nhill))
        hillYP = (now[6]**nhill) / ((k_yp**nhill) + (now[6]**nhill))
        hillZT = (now[9]**nhill) / ((k_zt**nhill) + (now[9]**nhill))

        # for CCA
        r[0] = KgCCA * (1 - now[1])
        r[1] = gammaGCCA * now[1]
        r[2] = betaMCCA * now[1] * (basal * (1-hillCP) + hillCP)
        r[3] = gammaMCCA * now[2]
        r[4] = betaPCCA * now[2]
        r[5] = (gammaPCCA + gccaDeg * hillCY) * now[3]
        # for PRR
        r[6] = KgPRR * (1 - now[4])
        r[7] = gammaGPRR * now[4]
        r[8] = betaMPRR * now[4] * (basal * (1-hillPT) + hillPT)
        r[9] = gammaMPRR * now[5]
        r[10] = betaPPRR * now[5]
        r[11] = (gammaPPRR + gprrDeg * hillPZ) * now[6]
        # for TOC
        r[12] = KgTOC * (1 - now[7])
        r[13] = gammaGTOC * now[7]
        r[14] = betaMTOC * now[7] * (basal * (1-hillTC) + hillTC)
        r[15] = gammaMTOC * now[8]
        r[16] = betaPTOC * now[8]
        r[17] = (gammaPTOC + gtocDeg * hillTX) * now[9]
        # for Xc
        r[18] = KgXc * (1 - now[10])
        r[19] = gammaGXc * now[10]
        r[20] = betaMXc * now[10] * hillXC
        r[21] = gammaMXc * now[11]
        r[22] = betaPXc * now[11]
        r[23] = gammaPXc * now[12]
        # for Yc
        r[24] = KgYc * (1 - now[13])
        r[25] = gammaGYc * now[13]
        r[26] = betaMYc * now[13] * hillYP
        r[27] = gammaMYc * now[14]
        r[28] = betaPYc * now[14]
        r[29] = gammaPYc * now[15]
        # for Zc
        r[30] = KgZc * (1 - now[16])
        r[31] = gammaGZc * now[16]
        r[32] = betaMZc * now[16] * hillZT
        r[33] = gammaMZc * now[17]
        r[34] = betaPZc * now[17]
        r[35] = gammaPZc * now[18]

        rsum = 0
        for i in range(0, 36):
            rsum += r[i]

        tstep = (ino + 1) * step
        if now[0] >= tstep:
            ino = ino + 1

            outfile[0,ino] = now[0]
            outfile[1,ino] = now[1]
            outfile[2,ino] = now[2]
            outfile[3,ino] = now[3]
            outfile[4,ino] = now[4]
            outfile[5,ino] = now[5]
            outfile[6,ino] = now[6]
            outfile[7,ino] = now[7]
            outfile[8,ino] = now[8]
            outfile[9,ino] = now[9]
            outfile[10,ino] = now[10]
            outfile[11,ino] = now[11]
            outfile[12,ino] = now[12]
            outfile[13,ino] = now[13]
            outfile[14,ino] = now[14]
            outfile[15,ino] = now[15]
            outfile[16,ino] = now[16]
            outfile[17,ino] = now[17]
            outfile[18,ino] = now[18]

    return outfile
