# Supplementary material for: Basal leakage in oscillation: Coupled transcriptional and translational control using feed-forward loops
Source: PLoS Comput Biol. 2020 Sep 3;16(9):e1007740. doi: 10.1371/journal.pcbi.1007740 (PMC7494099; doi:10.1371/journal.pcbi.1007740)
Supplement: S1 Appendix — (ZIP) [file pcbi.1007740.s010.zip › Codes/6.CFFL/workingPara_CFFL.csv]

136.112244154	4.4659997264	517.561190337	0.136112244154	45.7025017527	20.3015331015	41.6852613662	666.103213853	0.0203015331015	0.521978051454	259.626245149	2.29495395289	158.333615514	0.259626245149	6.12517754519	211.389466359	3.23965468678	0.211389466359	8.60875764088	61.7542899046	0.00860875764088	115.935771967	690.403580735	0.115935771967	3.0	24.0159088728	126918.0
216.562078586	4.90974750195	23.9335234898	0.216562078586	2.49701640512	1509.12974708	107.297810747	1.18486288107	1.50912974708	1307.96092543	298.434762397	1.89671327679	479.657462071	0.298434762397	5.20918895146	2040.75709201	829.486607556	2.04075709201	356.181397388	373.161275269	0.356181397388	179.101806084	63.0066932315	0.179101806084	7.0	24.0012078918	128481.0
7.04121591032	218.894233202	229.518878563	0.00704121591032	6.80677303919	17.4434125212	1.49654059006	408.601238192	0.0174434125212	25.2515691673	12.3685368507	49.5581321397	8.65440566023	0.0123685368507	6.06416158043	65.6333915415	83.715557975	0.0656333915415	3950.38460671	13.3507212913	3.95038460671	1502.29737493	9.55814569999	1.50229737493	4.0	24.0022787772	21817.0
327.49710314	3.00801868235	25.1486094182	0.32749710314	0.294618095773	5.81450302973	128.405732674	283.745819034	0.00581450302973	1.13205995262	340.061956582	2.75084258379	778.22986918	0.340061956582	1.19281876198	19.5809810073	24.1869497902	0.0195809810073	66.8216189945	63.1848357146	0.0668216189945	124.548602447	19.942717848	0.124548602447	4.0	24.0140190979	91639.0
348.891289835	6.3204296768	54.4317892644	0.348891289835	239.253652448	13.0533404914	6.56354608748	2.13608840287	0.0130533404914	12.6286745764	26.3570700194	10.7318593524	221.948225683	0.0263570700194	359.023745392	527.299658361	13.8961797944	0.527299658361	1680.66728963	634.752265547	1.68066728963	451.843974163	917.066829642	0.451843974163	3.0	24.0004951082	258148.0
244.957519684	48.3780345689	4.18278606385	0.244957519684	50.1162369605	162.364614392	256.65671012	807.421392193	0.162364614392	1.06716234231	1182.43462992	4.2385369814	18.5516639264	1.18243462992	325.393469994	202.873234505	7.30769280868	0.202873234505	2103.05841458	279.029458676	2.10305841458	149.756657146	46.2469873192	0.149756657146	7.0	23.9977800069	150793.0
241.551499942	7.56341073986	7.17661268449	0.241551499942	1.020800383	31.8034666401	3.68973119735	151.851613496	0.0318034666401	7.02761527802	232.405143499	12.6499713286	371.689178398	0.232405143499	7.28268041729	2.76771145275	2.75112022406	0.00276771145275	1137.97447917	150.754670254	1.13797447917	700.095327844	173.228529796	0.700095327844	6.0	23.9984018369	128591.0
5635.60186705	129.608593893	712.566190898	5.63560186705	16.5768220878	123.595721073	515.690363936	109.369484693	0.123595721073	1484.67679042	1407.13618601	809.383015892	9.73433772292	1.40713618601	42.5719368246	245.558886627	22.8515314254	0.245558886627	3787.2565476	302.579901257	3.7872565476	597.688170358	397.045820662	0.597688170358	3.0	23.9990367899	184575.0
1083.18402605	98.4269596349	44.3706032505	1.08318402605	1476.05148071	73.7379336644	132.807707422	304.301960164	0.0737379336644	563.07158718	351.00968891	164.930857827	6.05193456721	0.35100968891	387.117219113	73.1286605468	74.8651319433	0.0731286605468	1693.56032954	20.5709975966	1.69356032954	22952.9666016	3.85686861624	22.9529666016	6.0	23.9999492076	305732.0
79.758628983	348.392470991	2.33762942018	0.079758628983	35.533785155	123.062223609	810.74667354	15.8012621781	0.123062223609	13.4448088043	83.5722379399	770.410624316	73.6852253174	0.0835722379399	1.63408671655	39.7976973953	6.43294663299	0.0397976973953	3423.15841487	12.4904877056	3.42315841487	2916.80759261	728.894490428	2.91680759261	7.0	24.0019274372	277815.0
94.0688531284	7.4087832929	510.797284811	0.0940688531284	0.7443880473	32.2917761644	41.8156401008	20.5182004572	0.0322917761644	179.581977304	40.1074411799	21.5580386228	257.83146195	0.0401074411799	0.394350401998	318.934954495	122.287005989	0.318934954495	241.15194983	11.4190154779	0.24115194983	1800.84512119	992.945102373	1.80084512119	4.0	24.000121971	163542.0
175.275566883	166.14413365	33.3279920264	0.175275566883	266.507155057	83.1259833611	4.41962138088	6.52408380083	0.0831259833611	160.739620443	668.39356925	16.0045416027	37.13523692	0.66839356925	17.6047495332	53.5381714995	142.534651803	0.0535381714995	435.519549747	224.323386655	0.435519549747	73.3310668274	23.5399830318	0.0733310668274	3.0	24.0002035561	336670.0
61.7211131423	1.44207372941	338.676378108	0.0617211131423	125.698127351	7751.6790208	22.4632637103	1.2490830528	7.7516790208	5.00778870306	103.870927008	39.3115073536	14.1211099983	0.103870927008	12.7543595319	26.6901440562	93.3208778315	0.0266901440562	196.70714073	2.39427202095	0.19670714073	196.354653435	15.831475661	0.196354653435	6.0	23.9977246157	207800.0
32.0739085037	1.09388040777	16.7916593569	0.0320739085037	57.9798336049	1455.48294662	369.885786858	30.3715705171	1.45548294662	413.438251107	14.1675085147	17.0611634863	27.4550321491	0.0141675085147	9.78341479614	147.176159797	1.93198080392	0.147176159797	3366.63624395	74.3821490876	3.36663624395	4260.83843797	130.60652459	4.26083843797	5.0	24.0000148784	295481.0
54.7027456424	32.5079964901	167.041664353	0.0547027456424	189.570678618	10.623611165	18.011976551	552.06156127	0.010623611165	8.8464115143	34.0162150712	142.312375522	52.2870072109	0.0340162150712	2.28583142404	1399.42710215	349.189475766	1.39942710215	72.1791137199	23.8459207009	0.0721791137199	7.3127690612	490.501986145	0.0073127690612	2.0	23.9589010867	14018.0
4787.11733659	115.027465108	10.1274347702	4.78711733659	1028.70845459	40.0011576824	627.622917075	393.362124735	0.0400011576824	520.974697357	361.193489913	346.224261172	132.762030264	0.361193489913	120.791549589	1682.50475612	238.84162346	1.68250475612	179.134249118	67.7259637361	0.179134249118	2365.79275317	138.816531534	2.36579275317	5.0	23.9999855113	68033.0
747.620773381	67.2094417955	21.900582979	0.747620773381	116.728887771	947.630302574	38.3492731167	105.958661424	0.947630302574	106.476461871	856.94325508	31.7211495088	5.12680907218	0.85694325508	119.193141927	1351.44099323	135.263794206	1.35144099323	485.575471723	214.477817062	0.485575471723	155.495556514	26.7843738539	0.155495556514	3.0	23.9997623378	15919.0
2803.18764639	46.1076031668	1.19168611944	2.80318764639	1.00219656911	9.77059758971	146.589933217	253.131822164	0.00977059758971	23.0604514452	691.612350782	3.26816415195	46.3904874111	0.691612350782	42.7184984436	195.478050779	377.561366298	0.195478050779	2063.04632706	163.101183718	2.06304632706	2484.18366991	735.75157688	2.48418366991	7.0	23.9950265089	37468.0
2228.75775259	319.492360007	25.5688814524	2.22875775259	59.6496190185	5.21459770129	3.29909374206	290.002835304	0.00521459770129	444.134911312	597.345947131	29.1915832187	391.688348591	0.597345947131	10.9310198869	304.306123469	43.9922368344	0.304306123469	98.9230470392	13.6792790356	0.0989230470392	105.047966034	1.96030158464	0.105047966034	7.0	24.004887626	247556.0
127.301101794	395.220923581	479.042764734	0.127301101794	177.193514262	130.043946083	6.08197034877	5.10377896867	0.130043946083	110.679299771	3611.0141335	8.58219405341	64.0952600497	3.6110141335	16.4081449263	1601.13026842	38.0275953674	1.60113026842	2599.73375818	40.4903638165	2.59973375818	162.102282093	1.23541726926	0.162102282093	3.0	23.9996763497	14760.0
27.0726385711	19.0722905836	509.424085083	0.0270726385711	17.8888764041	356.924583548	274.481511274	209.111016867	0.356924583548	102.629407279	1108.59876896	618.236231136	14.2883079142	1.10859876896	206.007314814	81.6750832251	7.14938297201	0.0816750832251	14505.3869963	125.137326098	14.5053869963	2533.93397337	45.5246152905	2.53393397337	7.0	24.000000722	173785.0
379.725204887	50.1523124456	5.74389311714	0.379725204887	1767.31668741	1560.99374342	28.0433425774	11.1560860116	1.56099374342	413.355381157	1360.25810904	10.1788067486	2.57882402756	1.36025810904	8.25971834995	5657.29420073	3.51336989438	5.65729420073	469.816065108	31.7635859098	0.469816065108	87.4377416865	28.347538266	0.0874377416865	7.0	24.0000091476	16185.0
1377.79411634	18.7242601548	476.382510898	1.37779411634	30.9606757952	167.256506888	620.978144116	7.73595209132	0.167256506888	182.082273509	67.8795607089	6.543599797	98.8841410708	0.0678795607089	687.543859773	150.417070812	7.91692403159	0.150417070812	2213.17349041	2.21409916752	2.21317349041	165.736396788	463.160569522	0.165736396788	7.0	23.9984353436	313721.0
484.075563121	4.30090815943	707.148559489	0.484075563121	38.4736064716	240.900832133	137.835778095	18.0711211075	0.240900832133	12.1831771624	23.7814723765	52.7034011921	21.9842066377	0.0237814723765	3.18167785781	2969.32464569	760.139774304	2.96932464569	12.7795620979	829.640720425	0.0127795620979	133.865504396	568.913855479	0.133865504396	6.0	23.9986320502	84636.0
8.61842015792	373.73730646	5.81408572801	0.00861842015792	100.4298608	107.64693051	18.574949403	48.0310399132	0.10764693051	225.829784707	56.2911084828	951.204877473	187.945553199	0.0562911084828	195.469841798	21.1618191205	32.2577166709	0.0211618191205	373.914945615	48.1451284324	0.373914945615	340.678697673	14.1928948128	0.340678697673	2.0	24.0283089474	185405.0
667.455481933	3.34743771748	30.229854826	0.667455481933	94.1698105963	12.8192565477	46.035017105	21.7357012541	0.0128192565477	60.130387776	13.1061561507	253.970363	415.292025482	0.0131061561507	258.403349328	38.7994459301	396.957429494	0.0387994459301	2585.9150758	10.6885335771	2.5859150758	412.278246383	2.99091947982	0.412278246383	7.0	24.0008391092	71120.0
837.501072249	704.968566952	700.064582459	0.837501072249	60.5416869377	128.869401947	166.775117466	973.461954635	0.128869401947	2.50959302927	37.0677083741	64.3352816993	3.18439459377	0.0370677083741	39.7938596928	160.336166315	564.711464991	0.160336166315	4369.05550981	1.77151431316	4.36905550981	1137.40819357	172.614797978	1.13740819357	6.0	23.9995702548	307698.0
82.0430049601	87.6273577473	14.377439937	0.0820430049601	831.603960724	21.2461003781	808.840742817	1.79131874332	0.0212461003781	409.213483591	175.763262835	433.900778592	18.6169118245	0.175763262835	1.47356185702	756.976798541	11.880480651	0.756976798541	1401.76535422	141.704668968	1.40176535422	697.437751411	23.8119641783	0.697437751411	7.0	23.9999804197	156529.0
13135.1408183	26.8504314036	2.43963804481	13.1351408183	2098.06127261	79.1437038986	64.9356196402	2.34733553483	0.0791437038986	4.16879940915	461.01239535	952.920212613	45.078141928	0.46101239535	1749.04212342	34.8687604603	94.574881883	0.0348687604603	5720.20551986	143.190923904	5.72020551986	1809.01937726	2.63647663363	1.80901937726	6.0	23.9898330049	342690.0
221.639514951	4.62197858217	29.5122061024	0.221639514951	0.741351398201	14.7664743287	64.883045033	86.9421329792	0.0147664743287	75.7103247714	27.4485295416	1.44723204148	43.6961691811	0.0274485295416	196.497290491	782.876877528	576.093955863	0.782876877528	13.8081323682	152.511250944	0.0138081323682	782.948527178	1.6023602037	0.782948527178	7.0	24.0145237052	216424.0
6.94818375096	27.7104498288	44.5900228096	0.00694818375096	7.73880929839	7.69543541835	6.25045896519	5.23151456872	0.00769543541835	85.8963024172	4020.63069334	3.53381767094	231.523436599	4.02063069334	101.554085807	37.0815394521	9.29699033345	0.0370815394521	5.76240705819	23.0499088886	0.00576240705819	5011.74035487	194.337089826	5.01174035487	7.0	23.9990759693	272047.0
3124.99047241	110.555622944	1.03183714261	3.12499047241	397.384841404	57.3604065159	2.8941016795	345.664386402	0.0573604065159	46.4235157208	30.7873840603	19.1136689169	46.4059237945	0.0307873840603	2107.5701767	287.083864992	107.542060681	0.287083864992	2247.84832291	24.9633830927	2.24784832291	454.045693949	61.3137735755	0.454045693949	4.0	24.0007593223	203774.0
20.0754117274	2.48017470986	8.69481840157	0.0200754117274	17.6382644625	30.2102844332	6.0447061643	9.21114704834	0.0302102844332	838.287035258	1399.09715045	3.45906567939	466.694408657	1.39909715045	23.7805469185	16.198473082	22.9916753081	0.016198473082	5070.6269267	87.2454974034	5.0706269267	86.977892326	50.7708802463	0.086977892326	5.0	23.967522066	235576.0
240.106224369	17.5843159247	319.969741734	0.240106224369	2.46866481971	41.6284661949	1.84465329058	29.1006657147	0.0416284661949	3.87615251666	3197.62729943	10.7475339707	6.43788451652	3.19762729943	52.1243526761	453.565821828	574.138086422	0.453565821828	240.353254545	123.139186884	0.240353254545	71.9556576601	14.4192145476	0.0719556576601	7.0	23.9998820039	230326.0
29.0600072428	1.34027928258	185.480414517	0.0290600072428	0.172575233635	469.972947974	1.51100813128	24.7791750471	0.469972947974	0.200312845197	2.29794822581	48.6691483408	1.00664762646	0.00229794822581	0.712214569958	573.790774134	273.831271816	0.573790774134	548.883807817	223.220358121	0.548883807817	16.6704841256	24.5425552516	0.0166704841256	5.0	23.9986407434	336948.0
1904.01973201	53.1417347029	9.39460133115	1.90401973201	7.82787925497	208.06027336	369.231140882	1.11157393594	0.20806027336	57.5978214746	333.090769995	1.09266868539	888.146609605	0.333090769995	8.59984354528	5541.24112699	89.6065443953	5.54124112699	13.4102222017	13.4801790082	0.0134102222017	77.7351362444	6.40973666212	0.0777351362444	5.0	24.0001398335	221082.0
43.519500335	59.3642891075	11.0714403916	0.043519500335	2.84316183498	31.155069601	10.0861940984	7.92292782954	0.031155069601	575.693746675	150.431289662	29.6512235258	3.84408010159	0.150431289662	12.1309193367	291.588431331	148.89692313	0.291588431331	690.481599441	1.72393065176	0.690481599441	3378.91137563	633.357393885	3.37891137563	6.0	24.0026584967	214444.0
14.5284686576	1.17121213702	9.12057156033	0.0145284686576	29.3340699022	4.595158385	374.336525943	28.3497835537	0.004595158385	0.416350207273	309.363674381	88.910113007	810.363317569	0.309363674381	89.3012910491	46.4415461915	25.1767396192	0.0464415461915	661.520614717	6.00612745118	0.661520614717	1176.02730943	551.734215455	1.17602730943	4.0	24.0008421581	307532.0
52.4949389004	306.534508243	1.41601167718	0.0524949389004	14.241416792	101.328383921	113.482058759	18.5388720748	0.101328383921	733.347363203	689.907290478	10.1940083167	333.163660773	0.689907290478	955.203230334	440.907266884	109.186251818	0.440907266884	13457.5947646	46.8579487112	13.4575947646	181.072632572	28.106454508	0.181072632572	7.0	24.0000890354	272790.0
14.9132521114	410.022348284	17.7856734862	0.0149132521114	0.507848679274	2908.21990633	27.139583765	10.7224786706	2.90821990633	50.9590167864	84.8308207087	35.2831459308	2.65997084696	0.0848308207087	285.049988744	136.514435685	27.8436618097	0.136514435685	8.37328347083	384.283434094	0.00837328347083	784.060522617	90.8873154975	0.784060522617	5.0	23.9999257818	188973.0
3.9262446468	67.9305953675	950.088847351	0.0039262446468	0.763565086907	147.525375465	7.69206190534	88.964037955	0.147525375465	1.94062600514	32.5098736535	50.607069831	49.3852904566	0.0325098736535	0.856390460228	19.2726968937	88.7776564676	0.0192726968937	49.5302928157	6.79776168845	0.0495302928157	2.49610995318	29.1925079111	0.00249610995318	7.0	23.9889989165	132151.0
6.62144783536	64.6657250916	256.157803432	0.00662144783536	63.3570046159	227.776857595	281.27057148	477.200436242	0.227776857595	0.689984509744	328.493781459	99.7544115008	942.270676188	0.328493781459	14.1429180571	1761.29531806	91.5248342485	1.76129531806	242.017645802	133.806685494	0.242017645802	532.596282508	74.142164784	0.532596282508	5.0	24.0000106001	133882.0
112.83991027	10.8099177584	13.9401518589	0.11283991027	0.121437408679	44.318776805	10.4754909288	211.448943122	0.044318776805	0.221187332468	15.6808022423	1.70110480777	69.9810776284	0.0156808022423	68.2995022717	343.258293246	14.313024318	0.343258293246	1072.7485277	423.146652594	1.0727485277	5.7823835769	3.58624568236	0.0057823835769	4.0	24.0933314428	161897.0
89.7280100804	295.041754546	754.453153132	0.0897280100804	2.33778157217	194.724914994	724.50083588	206.203201801	0.194724914994	10.2393490592	47.7647090282	61.6651145646	76.6828528078	0.0477647090282	83.0752281452	511.101695979	36.4412029073	0.511101695979	127.917881844	931.543344091	0.127917881844	4766.41691384	55.6399993272	4.76641691384	4.0	24.0055897375	209845.0
78.2733768581	1.43971060058	18.2315862528	0.0782733768581	15.8796216316	214.95052536	727.901569287	21.3437517117	0.21495052536	356.373332847	784.681342438	157.844225817	5.14674364842	0.784681342438	4.02330412815	5625.48431982	11.3856305164	5.62548431982	336.788330938	26.3824120078	0.336788330938	84.313125182	423.002411193	0.084313125182	6.0	23.9998743879	160996.0
8.07202092023	539.624303152	38.1582540662	0.00807202092023	2.18471247762	946.968806002	8.20546350997	17.4532162647	0.946968806002	0.320451375412	795.34406466	51.9098189272	40.2738931382	0.79534406466	5.7381597971	96.1145914479	12.7667675384	0.0961145914479	71.982760728	1.38435083525	0.071982760728	34.4883876378	25.8195776659	0.0344883876378	5.0	24.0002332176	268954.0
13.5996525592	10.2520735163	15.9092407728	0.0135996525592	528.241424253	233.34338986	4.98256539734	1.71899594224	0.23334338986	802.530291546	18.4740087685	1.13052066518	549.185034474	0.0184740087685	14.3255333127	71.686158027	2.08164911988	0.071686158027	319.328252507	120.655658459	0.319328252507	7774.46613155	94.1681589485	7.77446613155	7.0	24.000031747	81812.0
17.4191769966	371.697140416	145.146958809	0.0174191769966	66.8644588887	2.907282306	14.2493136603	1.2614011593	0.002907282306	0.491145194789	3.27581019455	236.673439282	322.947942078	0.00327581019455	50.5383304771	307.877290931	552.656417684	0.307877290931	543.263342621	35.6475519288	0.543263342621	14.0355887143	5.21051237763	0.0140355887143	2.0	24.0068841684	300540.0
79.4888593871	9.56666605849	35.9449752884	0.0794888593871	36.9203489712	61.9939449785	2.07421401528	8.67436218518	0.0619939449785	10.2648612771	786.402769725	17.4378931943	84.8963728881	0.786402769725	131.232616144	41.3659284643	49.5897991347	0.0413659284643	18.6690718331	798.579128331	0.0186690718331	1242.63445698	110.312778928	1.24263445698	5.0	24.0000060564	46780.0
172.618896365	1.04669982919	1.97512977684	0.172618896365	2.40336773621	2605.93961477	11.8415347083	2.94819314227	2.60593961477	173.242015232	628.794930635	124.053155519	676.54484224	0.628794930635	627.69324218	5045.36738826	628.439946493	5.04536738826	46.1228363881	10.0469902231	0.0461228363881	175.567838631	111.897282864	0.175567838631	7.0	23.9999633407	348279.0
162.504192758	41.1116683863	7.08636660548	0.162504192758	20.0435985738	26.9167674824	12.5165632306	3.19493465059	0.0269167674824	1.61395303583	17.3736383812	5.17834848056	18.3548828119	0.0173736383812	5.06829255633	821.304859293	2.34073135258	0.821304859293	93.5341240279	63.5729760883	0.0935341240279	3030.31017718	612.894286758	3.03031017718	7.0	23.9973075327	339651.0
33.0487158684	173.2909394	22.8822022431	0.0330487158684	3.15180244313	10516.8992786	68.0058306598	65.7051249115	10.5168992786	234.468454322	594.125270972	20.2730934085	379.331654619	0.594125270972	3.1273724989	662.773908347	77.2247772872	0.662773908347	111.819420942	291.926724895	0.111819420942	758.996990967	10.0941800625	0.758996990967	7.0	23.9999813026	346918.0
2378.87182087	3.04270191025	27.3424946629	2.37887182087	0.516216539641	222.174241749	148.351456679	1.01771667091	0.222174241749	0.372377424422	30.5434249324	42.9779040119	222.671420674	0.0305434249324	0.369309036621	58.5462193588	3.66016018523	0.0585462193588	48.1827082883	356.333506707	0.0481827082883	117.102945228	364.985081004	0.117102945228	6.0	23.9848898796	138023.0
13.5445431484	1.53857021841	475.819001945	0.0135445431484	165.390952119	9.52845654245	434.608266371	417.691775381	0.00952845654245	5.68297868128	266.548483754	1.98233350139	39.9693257127	0.266548483754	1.16046668936	4049.56612776	8.532962632	4.04956612776	2564.10036871	39.0357838129	2.56410036871	32.2332856884	594.667762739	0.0322332856884	7.0	24.0065292295	206820.0
63.0251955732	799.177270214	58.8765391041	0.0630251955732	46.2259345946	15.2613432073	1.08743114107	67.7690274065	0.0152613432073	0.723738397365	76.7301680271	227.60395376	25.7659825674	0.0767301680271	100.324352801	1266.5019253	435.398071423	1.2665019253	65.9101027694	5.36788027149	0.0659101027694	85.257040842	35.7017066389	0.085257040842	3.0	23.9999097522	128086.0
350.17783707	146.822428458	28.8992418176	0.35017783707	348.222521086	214.632163507	1.141883359	19.3942159024	0.214632163507	30.8772220569	79.778244739	1.99254361295	43.5951213291	0.079778244739	44.9593964864	9676.35751309	309.917090248	9.67635751309	1707.40397943	52.1442809678	1.70740397943	87.3833540608	1.09207359182	0.0873833540608	6.0	24.0000049697	277221.0
472.561830172	4.11379912173	407.009201827	0.472561830172	43.5190535498	7.21739864335	367.412112804	12.1667764109	0.00721739864335	19.8248761217	38.8145846614	2.29730628476	4.6553162743	0.0388145846614	7.59428334984	865.98425574	301.198080543	0.86598425574	751.952264364	287.654913741	0.751952264364	251.246225416	3.05322678254	0.251246225416	5.0	23.9999801793	324529.0
563.767817358	425.375639414	315.689788154	0.563767817358	66.3722187294	14.8912439428	7.9153381259	1.62067108106	0.0148912439428	0.65902665926	53.5964458039	4.88983128445	584.040244072	0.0535964458039	11.2860300995	503.820647578	231.34007733	0.503820647578	155.646370442	26.9530041488	0.155646370442	1069.36572295	31.2146648319	1.06936572295	4.0	23.9995922728	172790.0
130.582593179	676.746219636	186.641722948	0.130582593179	94.524447804	4.79615514286	281.651327148	242.239485658	0.00479615514286	0.71717826219	65.6033892987	67.8742063844	614.074525789	0.0656033892987	2.51067779529	211.696309307	1.9998386017	0.211696309307	235.873797638	67.0050127649	0.235873797638	2324.29468784	81.4415189012	2.32429468784	3.0	24.0058361871	73686.0
99.6936493942	34.6170919588	73.2044152795	0.0996936493942	305.257930043	679.973373645	1.31975204992	4.02476448422	0.679973373645	345.835612237	2027.27722902	5.59948539719	1.9449954515	2.02727722902	195.740390377	2902.57535741	982.236372422	2.90257535741	55.6907273717	690.53588827	0.0556907273717	352.410075633	5.10166872159	0.352410075633	6.0	24.0061695419	81212.0
122.491538502	319.331479591	42.5576877131	0.122491538502	299.934819079	80.3465591858	43.2133249939	76.7688690319	0.0803465591858	14.0280738596	202.263066632	32.7587330582	476.23766016	0.202263066632	9.06338117789	739.790977107	123.631521479	0.739790977107	27.3896132032	27.4115177367	0.0273896132032	8129.52451003	14.0094169932	8.12952451003	7.0	24.0000021074	75888.0
90.3210288312	1.49008259916	1.71045142434	0.0903210288312	284.874322245	3298.10999824	1.84024618935	297.600084924	3.29810999824	2.69933693961	52.2270896622	248.646067757	72.591482258	0.0522270896622	543.608001762	150.586906822	162.895701202	0.150586906822	348.589090759	477.967863764	0.348589090759	3882.07786512	682.177151839	3.88207786512	4.0	24.0001441666	123099.0
116.927500051	33.1771385164	49.2280383537	0.116927500051	170.680568649	353.796425605	6.77862714185	1.0312599844	0.353796425605	192.483888077	1708.55297468	86.0653269109	30.9707105399	1.70855297468	84.3312853305	2786.11334083	124.066219015	2.78611334083	8.58731081508	8.84502412197	0.00858731081508	2839.15890816	143.682732431	2.83915890816	7.0	24.0000219185	90716.0
2.75324701618	3.15259071647	146.791516079	0.00275324701618	0.532313226084	17.5757830302	7.66685648023	172.242029221	0.0175757830302	5.01067750138	250.703084234	2.18020838861	677.13645665	0.250703084234	1.95480400217	31.9509231069	16.190505345	0.0319509231069	516.354586835	1.48787486649	0.516354586835	104.252985301	403.799772922	0.104252985301	4.0	24.0097598161	162048.0
20.6643275904	23.4993807023	616.962060379	0.0206643275904	3.69024992124	85.467161157	1.37336676195	18.9739241812	0.085467161157	136.766077366	110.485941755	3.03239065072	15.9105013865	0.110485941755	0.529384733611	5.92205439059	16.771635784	0.00592205439059	174.781750841	535.770848521	0.174781750841	273.55286258	312.189374152	0.27355286258	3.0	23.9962154612	101927.0
95.8390010054	81.151386507	1.60941447522	0.0958390010054	14.2702684234	11.3277047819	177.635680371	861.093840437	0.0113277047819	631.920853299	131.331912834	340.765724487	154.978062317	0.131331912834	13.0577511521	126.003311359	31.2099887718	0.126003311359	2307.51207197	6.49574132336	2.30751207197	186.696045216	180.533936433	0.186696045216	7.0	23.9999172641	185787.0
21.8797241824	538.620402534	105.699791822	0.0218797241824	173.935028432	29.2811369164	13.3940050746	156.831019317	0.0292811369164	10.8902917329	5.99646954461	109.655839515	1.12715725262	0.00599646954461	2.96379860559	2.91837394637	391.950981256	0.00291837394637	320.073249727	561.335848545	0.320073249727	113.687680835	4.82681202413	0.113687680835	2.0	24.0046644013	277509.0
26.7178329639	118.259836047	66.4507765123	0.0267178329639	1.53245579549	56.0677537994	43.9438395061	407.624054847	0.0560677537994	75.5327892889	887.519240806	43.1301007795	24.8287620705	0.887519240806	0.486770427865	1426.08346767	22.8441171211	1.42608346767	118.590444297	328.699429244	0.118590444297	542.55065283	852.552803392	0.54255065283	7.0	24.0000092903	12866.0
54.6925651465	793.097465404	21.3857825375	0.0546925651465	360.204138449	1337.76029729	21.5267821316	1.00519766629	1.33776029729	207.930683665	86.0093642894	26.4998805231	137.243431696	0.0860093642894	6.48855519277	971.821148622	3.36919860776	0.971821148622	155.895190831	16.8086410446	0.155895190831	3784.5931987	43.4132027466	3.7845931987	7.0	23.9998537846	103839.0
396.90502468	218.753939595	112.370062994	0.39690502468	1.77389267131	19.3054346402	6.93949074802	203.20356177	0.0193054346402	1.43965450592	113.942001282	4.40123956097	719.505837308	0.113942001282	1.74069376946	945.234396668	66.2074254235	0.945234396668	1994.1174403	17.0415345732	1.9941174403	3756.47477355	7.37479468801	3.75647477355	7.0	24.0002071142	61856.0
163.826715243	18.9874617786	749.070050518	0.163826715243	56.5356273397	11.0329557969	11.8539863967	407.428020401	0.0110329557969	3.02997008077	28.4923483493	48.0743538192	14.0825269374	0.0284923483493	25.2705180935	233.849787538	15.2642884544	0.233849787538	2374.82595549	5.61503491449	2.37482595549	2392.20928811	152.657281818	2.39220928811	4.0	24.0002896148	177423.0
59.7167817234	5.99310871727	788.296276706	0.0597167817234	72.6409282707	1502.66192188	112.938964477	1.90820472031	1.50266192188	182.833163025	36.4444427179	177.065988432	351.609569706	0.0364444427179	65.2274192595	394.803385347	231.885197787	0.394803385347	33.8455585938	71.8518022437	0.0338455585938	3020.20918656	597.349578477	3.02020918656	6.0	23.9993499234	303880.0
616.946121718	135.885567175	547.327115162	0.616946121718	85.8246530281	24.9749432716	3.74033735192	1.5765242059	0.0249749432716	2.84359786979	56.2478403011	691.391370756	7.5023757052	0.0562478403011	28.8823474162	52.5076471355	57.4655127375	0.0525076471355	998.927014268	2.78697562338	0.998927014268	612.616303003	1.75781350289	0.612616303003	7.0	24.0001576727	105468.0
21.0518811617	8.73709217954	231.177706504	0.0210518811617	66.9936798455	1619.8367902	196.329390642	14.6963394304	1.6198367902	2.48047611661	25.3365668658	26.254896475	77.5240475621	0.0253365668658	511.441913964	574.337416258	3.73129626562	0.574337416258	970.05187048	528.304600656	0.97005187048	198.023258209	87.8502049457	0.198023258209	5.0	24.0000085611	22079.0
56.635327903	6.1188999278	383.368447004	0.056635327903	232.973553563	22.0491830093	1.76143660385	8.7819415311	0.0220491830093	2.48404995983	734.791753249	58.3233020875	1.49891093451	0.734791753249	314.820395981	2055.85751649	4.78291437747	2.05585751649	309.680360609	22.9257345224	0.309680360609	276.564747979	8.44900877931	0.276564747979	7.0	24.0004760945	294505.0
11.2166355316	21.2777670035	770.664178652	0.0112166355316	8.12019242302	160.894573017	8.24746327222	863.552076897	0.160894573017	8.56591032697	13.0751787508	163.377936419	25.0441159356	0.0130751787508	2.52397422555	57.6053483826	97.8521912522	0.0576053483826	384.655354737	4.84699019873	0.384655354737	364.13211684	2.93556001922	0.36413211684	3.0	23.9999455329	184624.0
35.1098575209	55.0214273281	361.602128499	0.0351098575209	40.5647896472	18.9129888028	56.1537643668	241.191912642	0.0189129888028	139.325157215	8.21930260801	43.1232682961	37.769521722	0.00821930260801	185.425448217	144.512016722	41.7047415814	0.144512016722	2226.0686601	12.3490275149	2.2260686601	777.624877009	47.9874236803	0.777624877009	2.0	24.0072369991	127716.0
68.7946844421	6.24396078811	45.2381022011	0.0687946844421	518.256345418	80.7827133311	2.85007108916	65.4539590738	0.0807827133311	1309.09975729	5409.53100522	6.77537961046	1.03170720781	5.40953100522	1761.48687737	1402.2121534	25.433741699	1.4022121534	911.378230596	1.96590407435	0.911378230596	193.440133624	102.746629735	0.193440133624	6.0	24.0000424183	1468.0
16.7356765576	881.683859396	2.24282453108	0.0167356765576	3.57766608357	10.1989172712	193.35278506	14.7235614344	0.0101989172712	36.5164896196	28.2037112411	262.881740444	13.404831823	0.0282037112411	0.407337508492	2209.64213278	250.460347064	2.20964213278	377.725993229	409.36830677	0.377725993229	1569.96849541	579.651070639	1.56996849541	3.0	24.0106244732	337154.0
332.744242423	4.79993719301	1.06409541064	0.332744242423	43.9498313542	48.770800839	129.041790265	2.08563978801	0.048770800839	86.5419497252	97.1310511892	4.61939843779	131.769876764	0.0971310511892	54.1515658791	59.76331087	3.38894843465	0.05976331087	3609.74878897	147.992192097	3.60974878897	324.738058632	66.0037525573	0.324738058632	7.0	24.0025089833	336682.0
160.354248507	8.17836087377	23.0038271541	0.160354248507	155.731191496	38.0777980192	5.02879040895	78.900756236	0.0380777980192	862.408458173	613.170490177	206.974596478	116.238292012	0.613170490177	19.561792118	4702.41412692	26.6703455042	4.70241412692	963.325235105	43.9904825408	0.963325235105	96.7906846972	17.9997720604	0.0967906846972	4.0	23.9953403559	49061.0
24.6117291525	34.2277240832	7.8583733569	0.0246117291525	5.00836667404	7690.0068525	1.16400103935	1.92131620815	7.6900068525	1876.10376475	21.9810389285	176.003215223	51.7549264626	0.0219810389285	21.352273105	4580.38180161	90.234688481	4.58038180161	193.003787811	31.2262102456	0.193003787811	2760.36698593	28.0879868836	2.76036698593	5.0	24.003068837	280640.0
84.2140313433	1.84823746594	23.772787637	0.0842140313433	115.83483827	13894.1031664	27.7021597139	152.61669145	13.8941031664	103.356108744	211.016244053	156.21995913	141.96139591	0.211016244053	5.80869822526	1561.37909545	428.966748549	1.56137909545	124.102192886	3.38821227197	0.124102192886	6391.47576009	206.201278992	6.39147576009	6.0	23.9998175226	59213.0
110.950846663	8.92374841918	24.8952815123	0.110950846663	33.7235415064	91.45264829	751.145552938	31.3917248114	0.09145264829	113.563801112	20.097665446	4.50899582548	105.404259442	0.020097665446	11.9435039081	634.527169783	14.6610266673	0.634527169783	255.126550111	12.5922054181	0.255126550111	1133.17384136	49.6023379534	1.13317384136	6.0	23.9996736923	16011.0
265.676889369	372.959790356	597.668451125	0.265676889369	30.6524548935	150.530001529	1.46687510593	9.71204654317	0.150530001529	0.338088169037	4.66419072961	76.1181622317	34.9123984629	0.00466419072961	7.6385338464	866.855710046	406.325687133	0.866855710046	39.5753024702	154.5243781	0.0395753024702	1728.69396679	113.472482979	1.72869396679	3.0	24.0020815556	197843.0
1134.8385484	67.1019618865	24.2056027362	1.1348385484	356.580098448	16.2621853022	163.36530619	8.80618168732	0.0162621853022	133.258908788	15.0510954534	8.91143245241	2.35673865739	0.0150510954534	19.6278306781	274.237719344	125.632218418	0.274237719344	2171.13488469	8.57265087442	2.17113488469	3021.22462032	10.1363449734	3.02122462032	4.0	23.9999016481	77862.0
1915.6671998	23.5991447958	143.119341337	1.9156671998	15.1676382046	74.3271892146	229.53805542	233.760059905	0.0743271892146	3.10130597619	14.2644611417	606.45382856	200.638575405	0.0142644611417	291.006635578	96.9133916796	584.134088976	0.0969133916796	2037.20830123	459.399755942	2.03720830123	716.548176298	153.434996692	0.716548176298	4.0	24.000260876	320961.0
28.815124886	37.326314897	308.276634697	0.028815124886	1.55366456061	5451.29202821	35.6580194192	51.5538115861	5.45129202821	33.3356273667	9.24106600994	7.77944932939	374.18788975	0.00924106600994	37.5612007961	101.048558506	8.16144380799	0.101048558506	7.24696646058	914.339780828	0.00724696646058	133.524556867	124.748223924	0.133524556867	3.0	24.0142430675	178603.0
28.9144061283	2.77091053272	7.81378446288	0.0289144061283	636.449334319	912.320850254	127.973063822	54.62576508	0.912320850254	21.8037165397	4110.26164744	176.575021939	4.12840393036	4.11026164744	33.9705624424	205.824680488	66.2300586932	0.205824680488	1738.28567972	78.4623419195	1.73828567972	102.543091295	680.417665395	0.102543091295	7.0	24.0007269791	327439.0
162.957853599	1.11432806433	64.6218836722	0.162957853599	29.0176008374	58.1171102957	1.78513199429	30.3330327232	0.0581171102957	3.14052608914	324.894621843	6.07217975383	34.8673990919	0.324894621843	163.411007725	88.2817012509	409.934997363	0.0882817012509	11546.392008	136.179595781	11.546392008	470.014745945	531.088672832	0.470014745945	5.0	24.0040992753	220227.0
203.123840295	98.6235170205	2.15217306943	0.203123840295	1.79144758968	373.508286433	53.6248771499	52.8063229457	0.373508286433	15.5757412779	150.516585018	4.06545787528	602.923285204	0.150516585018	4.0162192918	35.9158091941	17.9438897291	0.0359158091941	6268.42627139	547.600812647	6.26842627139	16.432438658	9.26760202216	0.016432438658	7.0	24.0007907033	301502.0
22.5258608295	708.334279345	7.84464210793	0.0225258608295	2.08404094637	79.5569227783	75.930474815	11.6308551825	0.0795569227783	1.55628081963	852.542644303	57.8006785368	207.197743114	0.852542644303	650.96541942	572.921267758	7.34424250215	0.572921267758	279.880551261	26.8624017765	0.279880551261	332.398110806	19.2212561328	0.332398110806	5.0	24.0000363624	175678.0
420.66870537	308.016007055	827.040037521	0.42066870537	383.328949728	5.25103932607	29.0267397715	4.9901749708	0.00525103932607	0.577258168621	8.73904949646	97.8075455277	5.24512127689	0.00873904949646	1.07552349119	464.768615138	608.53003415	0.464768615138	156.560186231	4.95306162676	0.156560186231	30.3071202081	119.764205936	0.0303071202081	4.0	24.0003661881	197069.0
65.5815679756	138.980984627	19.2739036991	0.0655815679756	2.65482218984	165.626348385	25.1808489946	40.3610175591	0.165626348385	34.8173709357	89.0994362549	133.101513407	2.4221791248	0.0890994362549	6.51516070898	874.820982313	640.52220727	0.874820982313	1377.93961498	15.3599126245	1.37793961498	12.8267572108	5.64634940312	0.0128267572108	5.0	24.0164149196	233882.0
347.137926977	3.35286990724	104.074469789	0.347137926977	1.97589982725	233.10925937	665.1304222	4.65925727994	0.23310925937	662.078665819	2075.7086643	137.405570199	2.23968183849	2.0757086643	1009.24225811	259.602996724	23.5513885458	0.259602996724	728.175759334	2.63340848445	0.728175759334	809.507019842	589.350699123	0.809507019842	7.0	23.9999548292	279216.0
25.1920059985	2.41457387794	30.0323985854	0.0251920059985	54.7560022256	13107.3730809	174.925696029	6.45197381518	13.1073730809	74.044988624	55.8016202795	92.4452305455	17.5237083159	0.0558016202795	351.746001855	142.294868551	330.2589864	0.142294868551	57.972335473	841.467213196	0.057972335473	10973.4928987	2.43939901774	10.9734928987	6.0	23.9935893696	21723.0
910.361233538	7.61166646213	13.7229464273	0.910361233538	1.37390897211	4523.09502433	205.788143137	754.689032133	4.52309502433	44.466457503	28.5145207623	63.1592918144	20.7046217347	0.0285145207623	27.6540125861	49.8879785172	27.4837359088	0.0498879785172	335.556569418	414.560352944	0.335556569418	1796.88729725	152.044413913	1.79688729725	4.0	23.9965470473	164087.0
214.624762126	644.78052331	285.338766808	0.214624762126	12.5120107209	1505.66204252	9.98494460565	152.793333642	1.50566204252	85.0205562292	35.6822317802	566.246314968	13.6419339039	0.0356822317802	2.48410551445	331.048408976	586.213542475	0.331048408976	60.7791731453	6.29655067615	0.0607791731453	856.71266331	588.916491687	0.85671266331	2.0	23.9679141007	110025.0
189.359604721	161.175363748	849.138592684	0.189359604721	562.187793716	9.62371280013	210.37595093	70.6835094754	0.00962371280013	19.4562593453	14.1770105197	72.1310906676	19.0122584275	0.0141770105197	554.752003463	211.344689607	140.967883513	0.211344689607	733.842940021	14.5842358597	0.733842940021	5651.22789766	9.41104552655	5.65122789766	7.0	23.9999942307	21955.0
23.8151919449	410.746854952	5.35031651383	0.0238151919449	1.6212524499	916.026268987	143.8533944	43.5731079846	0.916026268987	19.3161941675	57.7126217799	66.8387243444	398.802884544	0.0577126217799	91.2157159137	57.8033891897	7.6696224665	0.0578033891897	129.886985572	449.304926242	0.129886985572	152.102809313	6.18430274733	0.152102809313	7.0	23.9989764095	231089.0
6.26795775448	2.31826483976	343.407710697	0.00626795775448	42.1487899159	35.2855230179	4.03980266463	2.13865999064	0.0352855230179	0.436601388032	10.6314142864	757.104026875	34.0264863098	0.0106314142864	4.35083996975	1160.77456789	44.6580165067	1.16077456789	101.626935833	8.74237337551	0.101626935833	571.081523645	8.89395501178	0.571081523645	6.0	24.0012529091	179105.0
428.473513013	4.09679037596	37.9122059846	0.428473513013	88.7740369094	142.694668102	393.400663638	205.743213917	0.142694668102	247.951430872	9744.66948771	451.803356875	1.26086986157	9.74466948771	460.96642553	609.544873355	161.781282597	0.609544873355	100.215282656	3.83002245168	0.100215282656	40.9695603192	15.1191090255	0.0409695603192	6.0	23.9689497372	235820.0
37.0111380453	3.42833265259	132.776732152	0.0370111380453	2.71710799155	43.1194901184	7.70982265872	217.306256976	0.0431194901184	17.7265801316	4.6957549422	3.72852730819	91.2519350593	0.0046957549422	0.406383783257	97.2231387159	5.70125478038	0.0972231387159	200.053443905	9.46763891905	0.200053443905	40.2881869531	1.29354455557	0.0402881869531	6.0	23.9947490097	79256.0
13.8046426273	22.920366983	467.233070619	0.0138046426273	124.999172099	5.21507568386	49.7551658567	206.705112986	0.00521507568386	1.88763392645	1479.99108611	56.9275812783	8.42892693903	1.47999108611	26.4631987967	374.829029157	385.540492983	0.374829029157	855.363947962	287.348825477	0.855363947962	515.375059143	228.892161863	0.515375059143	2.0	23.992751173	350899.0
340.925863102	1.08082244578	281.578680067	0.340925863102	1.11461849534	44.0741687667	41.837798152	505.393203384	0.0440741687667	63.8948521119	33.0874814207	10.7669376487	10.3645436806	0.0330874814207	1.20520609559	225.027500861	982.901543133	0.225027500861	8.77066173583	55.7816610227	0.00877066173583	118.139786885	460.710216815	0.118139786885	3.0	24.0101916979	258976.0
15.5167723408	1.96603945997	723.853919283	0.0155167723408	7.69920998865	46.0130714266	118.223946349	266.962363065	0.0460130714266	90.1380863261	77.8155569238	3.3571027313	229.748766307	0.0778155569238	9.91928348359	11458.3511382	86.6072787735	11.4583511382	512.95256692	149.332077051	0.51295256692	1018.41478334	723.949569056	1.01841478334	7.0	23.9999615575	70798.0
24.4573523323	1.08793097795	28.9860708216	0.0244573523323	49.267326585	428.975480696	4.9855010907	1.23103302865	0.428975480696	6.43669666694	31.6492215401	57.0569736053	12.2530267569	0.0316492215401	4.75746354235	4024.64755823	952.394953191	4.02464755823	1280.34580974	319.785275288	1.28034580974	4678.59700064	109.430230637	4.67859700064	5.0	23.9994066628	253241.0
30.5509094216	95.2393279356	233.459488246	0.0305509094216	84.2771648393	20.5988326251	186.788340324	47.0483720385	0.0205988326251	121.803545883	153.112811064	264.333824949	2.00132910056	0.153112811064	4.42560188528	584.721021455	148.574067355	0.584721021455	407.528525672	2.32608840653	0.407528525672	421.94413587	697.132063004	0.42194413587	2.0	23.9935067502	200334.0
7.86761215744	8.39664726528	2.19393482865	0.00786761215744	10.2709619805	55.2654277123	7.16800118201	178.164122235	0.0552654277123	120.76603785	2638.31979872	6.51094814962	56.7621482606	2.63831979872	203.807379022	53.0377233999	235.341991272	0.0530377233999	3241.41172369	207.586567133	3.24141172369	65.7430557798	11.6576045347	0.0657430557798	6.0	23.9965039403	173528.0
22.2308749775	396.59849013	771.002643528	0.0222308749775	21.3266961021	22.004101153	138.761221078	2.0357533732	0.022004101153	738.998599836	157.283854619	49.9733099565	4.0236585815	0.157283854619	73.8182095095	9811.28799433	33.3282295727	9.81128799433	2589.04268214	3.68211174459	2.58904268214	112.778523706	4.97028042237	0.112778523706	3.0	23.9916493096	311337.0
32.0844860939	54.3851302597	261.134300588	0.0320844860939	48.2399911503	37.0051677064	35.9881357991	134.221714206	0.0370051677064	269.774512238	626.382984324	8.43422884195	9.55468108086	0.626382984324	8.18457836063	764.129409727	4.96580740315	0.764129409727	104.057903875	71.9120930201	0.104057903875	6.05761698896	39.1004573749	0.00605761698896	7.0	24.0394876752	143658.0
10970.6523689	32.504102348	23.2805493668	10.9706523689	8.18116922159	25.8255688216	78.1100259455	17.357147055	0.0258255688216	36.2595690342	35.2595315978	7.93804882452	30.814191097	0.0352595315978	63.5637269982	363.270812801	6.4554471348	0.363270812801	38.3545234062	30.8974748499	0.0383545234062	533.932046494	310.095471451	0.533932046494	3.0	23.9998112873	118644.0
68.9662759275	29.0383557351	104.952885696	0.0689662759275	82.3754488583	114.131240702	375.975041643	883.548726802	0.114131240702	10.5330847222	15.0669893989	612.735183919	450.044981502	0.0150669893989	775.325374811	25.4986534522	6.25893746994	0.0254986534522	833.508090933	30.1604672726	0.833508090933	213.299745033	6.30656535839	0.213299745033	6.0	24.0001085036	187658.0
284.423862339	26.0486632963	27.8326239544	0.284423862339	0.927448871415	11.6820282402	198.883181391	9.66179016014	0.0116820282402	0.545106240471	107.624676712	9.16357340963	24.0781303564	0.107624676712	0.124074488965	19.159001736	62.4060784185	0.019159001736	230.179787404	182.960712193	0.230179787404	413.38572374	697.778585658	0.41338572374	6.0	24.004632888	321135.0
35.0549690972	32.3112208095	82.6672272224	0.0350549690972	17.1657773533	255.743466976	13.5414728634	169.770956264	0.255743466976	6.42204175265	118.628424643	21.9994756528	102.347248591	0.118628424643	10.1361731306	57.6912101991	74.512871414	0.0576912101991	68.5282214005	425.954349345	0.0685282214005	1461.33216334	698.664529127	1.46133216334	4.0	23.9998269884	239110.0
102.725543813	4.54700303167	35.5481526041	0.102725543813	107.299123674	2005.12423986	1.4794628673	11.4882274007	2.00512423986	10.2642837718	55.6902243595	134.588419225	173.01774063	0.0556902243595	245.494039038	16.8245274082	2.70714444185	0.0168245274082	81.3458861638	1.30358944218	0.0813458861638	16.4447479038	10.4743205666	0.0164447479038	7.0	23.9812193984	230895.0
512.835077007	38.2554795168	65.2836778865	0.512835077007	31.1280242305	4.2784342576	150.725754168	751.533989539	0.0042784342576	0.427162225415	4.98781949827	4.371227813	745.796095064	0.00498781949827	174.818347826	548.86631368	1.93990319868	0.54886631368	52.5882789805	201.267282554	0.0525882789805	608.46134865	8.79680103059	0.60846134865	7.0	23.9871084497	196611.0
14.4008226521	2.89435446362	2.85970244573	0.0144008226521	3.88878248493	4.80623858286	83.5335765052	106.570151954	0.00480623858286	22.6963781718	11.0841681667	163.782607686	81.0772519279	0.0110841681667	34.7052065657	170.766024276	137.418337306	0.170766024276	1635.48330857	767.594585676	1.63548330857	1475.10719049	61.6572340255	1.47510719049	2.0	23.9977572701	147830.0
39.5796700862	1.22397222077	11.1386750491	0.0395796700862	41.2031876437	4.43044193249	53.7113834965	31.5563427508	0.00443044193249	4.21032283702	28.3278123877	517.863367478	2.19334430433	0.0283278123877	6.60077693256	268.203279023	275.016198306	0.268203279023	291.206893823	1.29111955681	0.291206893823	909.109229267	6.69028421417	0.909109229267	5.0	24.0004641291	241512.0
2152.94758705	81.4495971715	22.3657008616	2.15294758705	536.348770521	230.342414104	1.37846256717	120.643532957	0.230342414104	31.8410247836	3637.72093874	41.5771880206	25.2136718996	3.63772093874	17.7291872344	32.9247038203	72.5341581952	0.0329247038203	44.7976450514	15.1335677376	0.0447976450514	824.256936772	369.277984921	0.824256936772	7.0	24.0234732355	349965.0
1508.95283756	347.447009739	668.740431175	1.50895283756	2.295543294	33.0783942818	281.41795935	76.5358875751	0.0330783942818	0.641075873794	1212.83291708	94.8860259891	125.164842011	1.21283291708	0.339099675354	51.8405424602	77.3171615535	0.0518405424602	36.7679235339	363.988012192	0.0367679235339	220.511043987	215.112225356	0.220511043987	6.0	23.9984356071	487.0
2929.10398126	1.61618566714	8.80684191013	2.92910398126	641.234679643	17.3950726665	55.3974058991	106.792782484	0.0173950726665	913.630099497	64.414383444	3.32284282626	3.09165841922	0.064414383444	5.2312394156	234.457592745	1.12800288767	0.234457592745	57.6471067136	169.42147171	0.0576471067136	1017.2331984	811.802338329	1.0172331984	3.0	23.9996470604	209748.0
206.799596246	4.37576121025	421.263055473	0.206799596246	29.8387780394	191.604606014	2.68289048462	869.939203638	0.191604606014	3.20913734629	561.58425435	43.6373019727	348.538062101	0.56158425435	7.62235622303	5.74583043927	665.474354547	0.00574583043927	120.539917925	161.026481779	0.120539917925	29.3410884281	468.354602219	0.0293410884281	4.0	24.0359301614	335310.0
205.46609421	27.9390355644	2.58566196361	0.20546609421	0.241865089034	3.21401160735	17.8269711836	873.424345863	0.00321401160735	222.469944681	286.164932804	14.0598396762	989.903664917	0.286164932804	0.587004947381	372.648184632	93.9760218818	0.372648184632	181.171736068	22.5875465554	0.181171736068	1139.25917479	8.08935393461	1.13925917479	7.0	23.9999139063	338450.0
249.080310127	12.2644772904	175.851223429	0.249080310127	22.1071013509	1780.86225953	474.36087196	8.9037469435	1.78086225953	48.2025827749	106.642285761	93.6241854129	149.233854703	0.106642285761	74.9306095878	100.55999941	15.9427339363	0.10055999941	2870.0164041	69.1972646073	2.8700164041	5.95627585899	259.787460352	0.00595627585899	6.0	24.0006900333	96951.0
624.114154433	33.7976782982	143.989501504	0.624114154433	2.50727628238	43.925870026	71.9763219466	237.65359506	0.043925870026	32.8846378772	10.559232725	1.72849347599	546.670550402	0.010559232725	22.2375373575	13.7804009722	649.115888204	0.0137804009722	15.8305170055	469.69192839	0.0158305170055	120.481367589	23.6336415535	0.120481367589	6.0	24.0098166503	299179.0
99.5886416887	369.863498463	1.98125950206	0.0995886416887	262.572379166	84.1106331028	198.176771338	6.10984721759	0.0841106331028	671.813317036	1724.99411941	2.35409705312	648.901026833	1.72499411941	184.508897161	115.357560229	983.183613778	0.115357560229	935.723474112	3.78026666163	0.935723474112	115.069374665	315.184794095	0.115069374665	5.0	24.0010343131	154351.0
48.0891869538	797.476654154	3.26899294306	0.0480891869538	2.88799729944	126.80357321	3.28331451224	19.8064163877	0.12680357321	315.866023184	3148.09001781	9.8290760713	347.593811701	3.14809001781	129.184863868	497.900415891	55.6153592185	0.497900415891	258.33037582	492.00236722	0.25833037582	658.10251065	5.43788721245	0.65810251065	4.0	23.9999983133	82746.0
15221.3914714	1.31900919036	27.9176670527	15.2213914714	2.66703726327	289.557687814	21.8907157983	19.7250133414	0.289557687814	927.391695236	224.243197894	960.797914734	2.80540655135	0.224243197894	580.362132829	127.907952777	108.446165326	0.127907952777	1435.04204073	406.904167843	1.43504204073	386.305244856	3.11193690689	0.386305244856	6.0	23.9999919916	179586.0
1.94061787382	62.390995688	951.701442705	0.00194061787382	65.2333758548	75.4737027873	17.2932131599	9.90698691992	0.0754737027873	0.633589111952	534.591399204	10.4388081094	156.295500145	0.534591399204	57.0691767167	1528.07211353	27.2550242329	1.52807211353	111.601500302	2.71980342588	0.111601500302	11.729179756	17.773205296	0.011729179756	5.0	23.9999291747	276532.0
89.9304516732	1.66505017206	83.2256285103	0.0899304516732	350.003132635	139.049881524	15.6970487447	408.697502993	0.139049881524	944.832060218	51.5142984244	103.508451925	84.2271853463	0.0515142984244	82.8119124777	1004.40975736	46.35642857	1.00440975736	74.5645955505	10.3508604219	0.0745645955505	1107.60820875	1.15273540264	1.10760820875	5.0	23.9999751083	333982.0
195.947320648	53.424324414	6.05140203486	0.195947320648	14.1226506732	178.589007116	296.599000113	3.53798528126	0.178589007116	647.200266929	171.365632862	11.1882219659	172.449883647	0.171365632862	6.36382906307	439.238617284	126.472796563	0.439238617284	3963.71669055	42.4669612943	3.96371669055	144.185343357	2.75864208799	0.144185343357	4.0	23.998972906	171773.0
1108.85779303	19.4388223646	65.8808882606	1.10885779303	32.8751284943	161.75294058	20.1527973415	1.50911117927	0.16175294058	407.91680262	425.942995853	94.7455198141	179.724455013	0.425942995853	6.56944985838	1396.71904359	482.687932048	1.39671904359	153.572330424	66.5143075477	0.153572330424	648.605719735	356.178290089	0.648605719735	5.0	23.9961391056	198944.0
204.195632032	5.06432283228	13.0809153677	0.204195632032	390.980937216	570.874428818	13.099949435	1.19244318171	0.570874428818	355.92764581	69.4625687264	30.1442032093	29.785786783	0.0694625687264	232.732201799	267.382799517	179.930274604	0.267382799517	1392.25177975	649.610353119	1.39225177975	1882.78317044	195.172024097	1.88278317044	7.0	24.0002182966	335314.0
67.0217918596	343.925230344	4.08218547052	0.0670217918596	1.65712655965	25.0007300851	10.1197494235	603.139235014	0.0250007300851	8.50123887391	48.1656562488	51.3419648944	45.8819477849	0.0481656562488	8.92754328218	169.802483497	54.1433997913	0.169802483497	162.639735977	12.0883337489	0.162639735977	208.262513568	8.35872808841	0.208262513568	7.0	24.0104451765	92645.0
14.5485189582	3.54270169047	14.2004455858	0.0145485189582	437.735156477	7.89775047057	14.7539228094	1.41915161253	0.00789775047057	21.1041723217	1204.33415257	19.1293760686	37.6450846272	1.20433415257	50.3093738468	65.8444934077	159.900223752	0.0658444934077	105.932953711	61.915811815	0.105932953711	572.981266307	4.76526759781	0.572981266307	6.0	24.0000239984	220618.0
27.5990427513	545.786889683	747.231833524	0.0275990427513	49.6427184062	2889.36871184	16.428722572	4.25252752705	2.88936871184	5.76872408114	4.56684501281	10.9858540109	627.545761292	0.00456684501281	0.408098320116	67.5141965391	20.9598465832	0.0675141965391	139.99825667	455.787991488	0.13999825667	403.961804223	4.16140869679	0.403961804223	5.0	23.9981825203	140423.0
1224.39709595	2.62877304245	81.4561091242	1.22439709595	983.249272832	108.176678285	47.3816611848	1.06591180353	0.108176678285	271.178232655	33.2728026058	88.5316667443	58.8627319905	0.0332728026058	21.1905052823	9525.56165268	9.42885093737	9.52556165268	39.2373588109	1.11534746533	0.0392373588109	862.149192226	104.927717123	0.862149192226	6.0	24.0193157793	240317.0
71.8520229275	635.345868005	96.4849230454	0.0718520229275	17.3750318839	1596.40323764	19.1426009187	109.948274623	1.59640323764	156.550669604	49.8998086147	6.65638863811	589.985146849	0.0498998086147	73.9661467674	14.221765037	511.908066202	0.014221765037	136.75451318	99.0070924555	0.13675451318	32.7928184091	225.754887477	0.0327928184091	4.0	24.0007503635	147346.0
43.6453667138	141.164842251	7.43149785128	0.0436453667138	3.07890674414	151.724946902	1.38951401864	56.261042808	0.151724946902	446.735024428	624.076643562	437.417047565	2.51282501352	0.624076643562	59.924914846	1180.49619623	88.8705641491	1.18049619623	145.469666182	6.13168931928	0.145469666182	1267.56430284	6.25342575263	1.26756430284	7.0	24.0000027764	41852.0
6.70381626784	12.5149166713	4.58243892653	0.00670381626784	17.0680197292	14.4397045924	27.7971850021	3.49780894182	0.0144397045924	0.775960326437	79.9856052232	9.70897594359	448.08207025	0.0799856052232	14.2564468244	1354.5746727	95.452803259	1.3545746727	142.610708681	121.071439329	0.142610708681	10.6343459163	459.281254837	0.0106343459163	2.0	24.0049463259	326265.0
12.266701306	33.8189320984	392.003700008	0.012266701306	0.37873168365	23.6247258077	4.26689969959	49.2047937948	0.0236247258077	18.0617796848	2275.47551334	1.83342785198	6.4148542609	2.27547551334	2.19824111238	4.46149248613	19.437254457	0.00446149248613	271.814803756	299.177356806	0.271814803756	1057.11712915	5.67449325514	1.05711712915	5.0	23.9975133703	68897.0
127.502312392	28.4105053929	149.749519352	0.127502312392	638.752240662	75.3174504634	59.6826227068	35.8203425929	0.0753174504634	3.94329917883	26.4258592245	611.7305655	211.830763559	0.0264258592245	0.988705306657	1262.85163045	19.6535039785	1.26285163045	147.811791352	140.412640497	0.147811791352	1945.59052089	186.660018224	1.94559052089	6.0	23.994871064	228508.0
53.353398429	12.463321491	3.17254943527	0.053353398429	0.462260814039	11.1598688821	90.1618091331	189.400711723	0.0111598688821	1.33019442855	197.552351666	282.621271119	811.454774546	0.197552351666	2.24965442194	533.405702709	79.3816747455	0.533405702709	811.224047187	38.0772632628	0.811224047187	107.872510951	69.0772032652	0.107872510951	6.0	24.0020938846	15344.0
3419.28956307	2.70352702041	849.837616955	3.41928956307	33.5669627344	42.9162444375	21.2603089497	658.958384698	0.0429162444375	117.896685071	51.3162069724	765.868804015	1.9449171329	0.0513162069724	11.5798004332	539.144995222	80.7492064736	0.539144995222	302.699106581	75.3984037657	0.302699106581	10.9047215173	341.819377558	0.0109047215173	7.0	23.9978151915	73482.0
1406.56740477	69.0048064017	9.21071348331	1.40656740477	1.08354213959	38.5460270977	257.786409589	2.45456719261	0.0385460270977	61.8108735199	219.762046103	69.1816390976	13.3235229978	0.219762046103	43.344422037	402.32731761	28.4959165612	0.40232731761	50.5278846088	630.689140228	0.0505278846088	138.451686584	969.241557734	0.138451686584	6.0	24.000212064	204631.0
10766.7372033	325.456912269	76.5354561326	10.7667372033	134.32021104	90.9382237214	10.7125733143	22.3248560625	0.0909382237214	32.3599224254	43.2388061531	322.73261781	217.886317608	0.0432388061531	8.84086495585	1789.43935209	746.672226076	1.78943935209	23.9841528993	138.945713618	0.0239841528993	728.433825684	16.0096447283	0.728433825684	7.0	23.9974018363	135887.0
32.2271710322	352.541470605	8.48882788073	0.0322271710322	0.309006871899	111.056010468	78.2545843072	271.176158347	0.111056010468	10.7252266674	1.36522466547	26.5760200888	357.29749184	0.00136522466547	4.20292459784	193.210993437	10.7999042128	0.193210993437	41.0264531431	99.5397205522	0.0410264531431	719.876617823	2.9199383265	0.719876617823	5.0	24.0000575539	37538.0
356.164305971	235.502693217	866.078212061	0.356164305971	11.3213290904	29.5929932684	7.04323940094	922.865189833	0.0295929932684	74.4182023963	51.3462438741	14.837202585	114.900297853	0.0513462438741	6.27231112764	145.704692005	2.31412697965	0.145704692005	219.121192817	386.478080635	0.219121192817	82.5199001231	3.33374145066	0.0825199001231	7.0	23.9948672474	254187.0
16.8707241874	2.35595113815	3.806742301	0.0168707241874	4.78570922568	220.253975655	5.80053864572	211.983043222	0.220253975655	2.18381425187	4332.46085876	238.114785194	8.76381354829	4.33246085876	335.08327373	36.3173751811	437.580529726	0.0363173751811	6189.10828359	8.94083649699	6.18910828359	67.370101945	663.658659695	0.067370101945	7.0	24.002047255	10506.0
1176.7684178	292.515524296	110.050665488	1.1767684178	226.313021729	74.5737445146	137.986731189	76.3209389776	0.0745737445146	6.55228646754	76.6485822766	8.22027775252	306.499162797	0.0766485822766	212.059107785	3043.25072745	14.5154360477	3.04325072745	2096.98468689	414.080107974	2.09698468689	15.5466020511	7.08388050569	0.0155466020511	5.0	24.000025699	346150.0
13.5260136259	943.877302785	74.7672851926	0.0135260136259	57.3977842822	20.5484572757	13.7234373933	1.84778466489	0.0205484572757	3.50033640712	280.899047492	20.6439392	116.804471398	0.280899047492	4.65029855916	6854.30116717	10.7897496789	6.85430116717	4048.56972927	504.712574459	4.04856972927	2068.56168799	30.1380992712	2.06856168799	7.0	24.0000546904	41654.0
12.9237829721	27.0321023958	3.24665071119	0.0129237829721	4.6345827854	20.0319432363	61.5282999429	2.88843424213	0.0200319432363	146.755645014	28.5926696856	725.945071496	180.716017858	0.0285926696856	124.932223629	255.341040587	1.08397541462	0.255341040587	669.898381669	45.2795507014	0.669898381669	205.936351384	797.513324289	0.205936351384	3.0	24.0011615546	203006.0
107.021153232	7.31783239264	15.5610154769	0.107021153232	163.599804954	693.862582186	201.389809287	173.7826693	0.693862582186	821.995097095	895.961155556	7.49889353634	31.6322720901	0.895961155556	1200.22319512	1209.08881899	33.5866244302	1.20908881899	172.615960205	5.83539157496	0.172615960205	3390.83144927	12.0407319206	3.39083144927	7.0	24.0000588281	131707.0
7963.75569442	79.164180518	318.141790521	7.96375569442	674.476904163	103.122702821	125.781274191	19.3861916713	0.103122702821	3.06746101868	83.393517296	21.6292296551	14.6555271606	0.083393517296	2.34231861118	385.186143338	29.3098990229	0.385186143338	185.75812119	377.716762513	0.18575812119	334.807980841	210.465780467	0.334807980841	4.0	24.0004499636	224819.0
20.5828164073	16.3607935742	909.313874562	0.0205828164073	8.10099075956	12.0719391634	69.3343000863	1.51068917592	0.0120719391634	1.2952247562	226.109856347	627.231514734	20.246261293	0.226109856347	115.85965648	55.250094821	203.251181606	0.055250094821	1995.77200878	3.40618819512	1.99577200878	659.634800517	628.822699275	0.659634800517	4.0	23.9992456732	140129.0
23.186662181	23.0108541877	7.41545273295	0.023186662181	3.47354461355	231.261479876	2.10630166561	93.8430302358	0.231261479876	398.378100134	1053.46159935	18.9648284406	1.57360172817	1.05346159935	54.3835171551	627.949089132	158.078099658	0.627949089132	349.183380363	38.7705925684	0.349183380363	282.419057561	8.77588181049	0.282419057561	6.0	23.9999589565	233594.0
9.55559610835	32.504419122	3.77055808814	0.00955559610835	14.849135266	23.6658731789	2.94453784189	2.34446833296	0.0236658731789	517.431055473	10.4102515605	65.6728823209	4.96952917534	0.0104102515605	1.40881014674	359.526124901	21.1882504487	0.359526124901	5039.8166822	29.6193199229	5.0398166822	3194.33978896	35.614681282	3.19433978896	6.0	23.9999249322	239072.0
18.1092840567	46.1297585837	143.754465172	0.0181092840567	1.42338908288	271.039570393	6.09745081369	1.61863815436	0.271039570393	44.3690193037	28.1831362168	387.430327396	9.7433179665	0.0281831362168	17.7881826772	597.469705252	237.461132123	0.597469705252	24.1997536811	1.76166480696	0.0241997536811	123.009320853	34.3682726174	0.123009320853	4.0	24.0043885978	76864.0
272.835767924	1.27512192573	1.06877374783	0.272835767924	417.071109043	7994.0910578	1.17706671595	2.02878506837	7.9940910578	14.1726774403	12.3049038873	2.29540106347	473.111552331	0.0123049038873	246.11096091	916.364373179	242.928058272	0.916364373179	203.485216299	347.200155681	0.203485216299	721.789002246	60.3856325921	0.721789002246	7.0	24.0000971526	241837.0
8.20146334987	431.677177958	853.209914635	0.00820146334987	100.58504451	2201.38126537	12.074040814	215.34714207	2.20138126537	43.9278828115	462.235075323	2.06458944567	214.401395758	0.462235075323	2.60301257825	686.152826604	50.9633872798	0.686152826604	43.2357748984	465.120321926	0.0432357748984	191.486449049	5.70287197531	0.191486449049	6.0	24.0026528802	206231.0
1100.79434117	27.9537959714	19.6252000054	1.10079434117	893.208459295	122.754579775	44.5511138291	25.2543439499	0.122754579775	1656.75051079	34.0352072745	7.21535794936	82.0436171805	0.0340352072745	5.08349749917	3377.52141177	12.7393249432	3.37752141177	980.200591664	1.45958569613	0.980200591664	174.834883358	87.0883822896	0.174834883358	5.0	23.9999932092	243997.0
66.2357729352	50.3055478639	4.25728272302	0.0662357729352	782.047497076	4038.89535812	144.457600841	1.88789109655	4.03889535812	2.1340725426	15.8590975897	193.276727589	246.999999073	0.0158590975897	0.985877900836	170.361021605	13.4680278951	0.170361021605	784.697427525	199.115680203	0.784697427525	871.004762569	573.681242251	0.871004762569	6.0	23.9998893057	133280.0
491.158282876	16.2609964375	5.16862283655	0.491158282876	3.47582054254	166.779352597	95.5478868723	46.3438942649	0.166779352597	0.838376761322	73.3110393693	70.7723937776	166.747378134	0.0733110393693	52.047876735	29.9190313704	25.7636575611	0.0299190313704	9.83312056444	28.4341453472	0.00983312056444	159.467675273	349.650284996	0.159467675273	7.0	24.0000522062	84664.0
375.378457865	134.750192566	4.54399064244	0.375378457865	2195.72036317	87.3445496791	34.3661420962	1.34706947025	0.0873445496791	23.7728450336	753.371154814	1.83638882899	13.8277047361	0.753371154814	253.262389201	4587.0491581	656.486190229	4.5870491581	4174.52745471	184.471151349	4.17452745471	163.433739249	323.412550822	0.163433739249	4.0	23.9999080389	83662.0
175.490758852	242.846851992	462.335235279	0.175490758852	1.60193312535	33.9144780956	244.997323919	10.338564682	0.0339144780956	40.6637656545	81.2258933577	23.9270600303	23.7139891775	0.0812258933577	5.95955472796	897.56008139	706.983913702	0.89756008139	285.520473671	292.314550541	0.285520473671	729.585661553	11.2796244574	0.729585661553	5.0	24.0007647686	153346.0
184.232149754	725.063792432	285.790848251	0.184232149754	110.371272145	74.351981196	14.4074871346	4.39988113128	0.074351981196	0.531722949104	1057.13103189	7.01233256351	1.48737373792	1.05713103189	5.63271503899	24.2400020446	141.240987042	0.0242400020446	111.548323559	601.126151487	0.111548323559	433.12095668	3.4377472667	0.43312095668	7.0	24.0007758515	273532.0
181.286533584	2.4908516864	18.2353718555	0.181286533584	95.6688042547	28.1954014534	12.5688493622	3.31335935171	0.0281954014534	0.934043290925	14.282150861	2.31766967625	285.63294895	0.014282150861	6.0666285398	32.7621525324	404.568214799	0.0327621525324	312.071922669	11.3538805381	0.312071922669	62.0461761265	64.1691752529	0.0620461761265	7.0	24.0157230314	144173.0
7.06452592268	2.7147068059	863.35763651	0.00706452592268	382.315620334	2607.13537466	22.0646725252	56.2273468028	2.60713537466	5.12978700916	47.0826389933	396.170944355	6.25317620521	0.0470826389933	12.98154809	799.640805357	492.163299839	0.799640805357	773.949665834	298.137857257	0.773949665834	2892.27851809	154.313855445	2.89227851809	4.0	24.0000165673	166274.0
9.7513647341	241.067309013	225.423253194	0.0097513647341	1.36855079349	2.99357743533	9.91212783787	3.78488414942	0.00299357743533	0.286632491037	46.6691658945	8.93289856336	402.57843047	0.0466691658945	0.519303197307	4.08560426052	53.4781980121	0.00408560426052	542.834468485	1.49124318974	0.542834468485	39.6749271578	35.1484870184	0.0396749271578	6.0	24.0489275471	324978.0
16.1118337888	843.822351493	451.801618644	0.0161118337888	36.6494954434	688.808755632	3.89955241075	45.2172931532	0.688808755632	9.7899899936	735.971119537	125.510812827	352.271639174	0.735971119537	36.9490383953	99.0828759672	689.894656709	0.0990828759672	3103.89276325	70.8029066003	3.10389276325	3172.94551147	34.8281640714	3.17294551147	4.0	23.9975631003	32873.0
599.935506502	50.0438251771	220.039564486	0.599935506502	18.1226088271	10.5808075887	8.81688740481	673.745098139	0.0105808075887	79.9452949943	879.753612621	7.67308903461	612.557082046	0.879753612621	184.526667121	303.374652365	346.065365751	0.303374652365	161.479853629	132.719437128	0.161479853629	177.461066583	5.24106020113	0.177461066583	5.0	23.9999961893	299665.0
29.7064182504	33.2965329747	295.68945933	0.0297064182504	36.7380802538	2.01381856348	106.814667904	943.330174499	0.00201381856348	26.8368569862	32.8004163796	8.84844493284	98.3685540348	0.0328004163796	2.90728867031	235.127445843	2.14417647149	0.235127445843	889.732027955	55.2691141962	0.889732027955	295.658322467	1.94701362187	0.295658322467	4.0	24.0142702132	291220.0
1822.96546941	130.51838056	4.16753420722	1.82296546941	165.751021571	34.7870190425	89.0085237732	235.665683022	0.0347870190425	2.49217740504	628.912841748	1.12119449875	13.4372719662	0.628912841748	0.849251843906	73.7385070208	126.798242545	0.0737385070208	81.011877139	702.857635002	0.081011877139	58.2043185025	12.0240865425	0.0582043185025	7.0	24.0140111295	270571.0
5.11606079778	23.5436937062	639.064028829	0.00511606079778	0.818777074194	11.379816546	460.182539205	312.659469291	0.011379816546	8.72669914459	153.82121123	1.90150371421	25.7746923379	0.15382121123	0.451884969129	66.2732015661	13.2787276054	0.0662732015661	175.324435246	41.2870096103	0.175324435246	122.666693318	163.225637416	0.122666693318	6.0	24.0005705971	34505.0
36.1660463883	40.651684721	269.337756196	0.0361660463883	336.671094565	1068.15873801	795.025286821	2.82314012398	1.06815873801	30.6393453059	73.7728360406	137.69801001	229.109698388	0.0737728360406	67.4258152931	2240.97777059	318.326140981	2.24097777059	195.576891794	34.1317338753	0.195576891794	4348.07114004	273.037498096	4.34807114004	4.0	23.9603245654	296623.0
20.8682558891	19.2651772219	526.940285548	0.0208682558891	457.344330507	19.7657612406	1.6363529582	148.399893541	0.0197657612406	27.9402461903	363.876708054	12.2433588049	21.2089983635	0.363876708054	9.96325884865	104.559700444	193.821085282	0.104559700444	30.1354539762	3.54641393293	0.0301354539762	52.626556935	3.82979832664	0.052626556935	3.0	24.0003492403	285473.0
1124.1779474	4.82809779289	102.805149221	1.1241779474	9.29574614989	61.6828577963	79.1398507318	78.3212702165	0.0616828577963	0.748984389932	11.4329263372	28.2657312508	8.8819904006	0.0114329263372	13.5414181303	226.572790742	321.256478163	0.226572790742	41.4999444167	27.9760204325	0.0414999444167	1358.49791661	335.657416474	1.35849791661	4.0	24.0283668443	322260.0
7.0200170079	36.5175614014	939.397816633	0.0070200170079	192.032455805	3.89409575641	24.6213183437	371.358557855	0.00389409575641	4.99965700817	1863.99908642	1.9871879664	602.121324665	1.86399908642	192.270922491	797.276647174	188.961960108	0.797276647174	70.0830566402	2.64360397257	0.0700830566402	49.3059127427	1.57924899241	0.0493059127427	4.0	24.0036815741	210896.0
385.178666902	701.508400539	240.77299754	0.385178666902	101.694166174	79.8053463229	1.92632198734	4.95803597069	0.0798053463229	0.907800607156	1337.29425241	145.952894521	230.36986415	1.33729425241	0.860942386324	71.6463854486	547.195489426	0.0716463854486	17.959451896	73.441731757	0.017959451896	605.90708997	38.2529652132	0.60590708997	6.0	23.9956717871	241459.0
915.977241807	6.55861763286	369.529935852	0.915977241807	6.55997900906	17.3306403641	196.202481052	109.331072992	0.0173306403641	3.43236136228	10.0193287435	30.8020530261	579.4469231	0.0100193287435	2.05507527827	23.663148019	285.406180647	0.023663148019	198.678942417	15.5827097106	0.198678942417	305.086252097	209.880504113	0.305086252097	6.0	24.0060905149	280062.0
209.671021372	118.983897623	114.04435047	0.209671021372	13.2290549678	26.7453813912	1.06870783136	5.76860198444	0.0267453813912	355.450794777	1464.16049072	86.4894402874	141.467664439	1.46416049072	22.101149503	12828.2517183	174.127251041	12.8282517183	1101.4112421	3.88558443231	1.1014112421	212.829883256	3.74678665124	0.212829883256	5.0	24.0250928254	245391.0
13.0833130746	13.1087134156	234.974827718	0.0130833130746	72.0002474232	594.006719492	4.53223463744	1.85661187252	0.594006719492	193.950115084	739.150572009	79.2943183435	1.47108193146	0.739150572009	14.1848365591	17.6441242474	119.658610773	0.0176441242474	11.9066981649	3.85191787076	0.0119066981649	699.563918106	206.216346342	0.699563918106	3.0	24.0025000553	76141.0
2135.50438162	812.70625262	124.044394977	2.13550438162	236.620973254	38.2637073803	459.772355413	22.2775922829	0.0382637073803	3.79690809959	62.8122607282	563.926979205	20.1803798977	0.0628122607282	708.020923177	62.5177317709	540.229593585	0.0625177317709	8951.6339777	11.3488655008	8.9516339777	56.1484627697	68.7817825739	0.0561484627697	7.0	24.0001934872	12962.0
166.513725601	102.031004593	188.300683195	0.166513725601	1.51461377105	835.169416103	3.0795598551	4.00124516732	0.835169416103	0.843487383921	233.420448699	3.25675519258	124.458551772	0.233420448699	1.53877259322	307.356537769	364.117308162	0.307356537769	9.18597273033	354.265355451	0.00918597273033	2072.1329706	71.1176021756	2.0721329706	7.0	24.0068876677	156049.0
100.366716712	1.93744755405	3.41208177012	0.100366716712	1.34698952897	18.1020111427	27.4267774168	502.469579292	0.0181020111427	275.692350836	13.1747026068	60.3542371539	2.06936184956	0.0131747026068	219.82485771	304.178255991	52.6374168154	0.304178255991	1497.34755967	1.18330650979	1.49734755967	100.226342558	155.611016611	0.100226342558	3.0	24.000244761	161417.0
104.361765031	32.0460329888	515.718212664	0.104361765031	604.03317387	29.9959132101	152.114015236	788.471481493	0.0299959132101	16.2446017203	950.508767219	46.9566424931	16.6835344578	0.950508767219	253.793990261	289.790963816	15.8352921433	0.289790963816	1617.45221269	86.1686079759	1.61745221269	435.940685838	460.715674506	0.435940685838	2.0	24.0011389155	323935.0
16.7062188204	97.0652273715	18.0890860596	0.0167062188204	22.9886887081	76.5152632813	15.9211753805	14.4864170051	0.0765152632813	13.6769809711	5879.92184571	53.6238169965	205.078147853	5.87992184571	237.775315815	1011.87761877	213.703247346	1.01187761877	214.850249666	144.03279212	0.214850249666	552.838888978	2.53845904056	0.552838888978	5.0	24.0000032658	316480.0
39.041496399	968.389625465	17.9355926808	0.039041496399	5.31500552321	931.828846447	25.0971043834	969.281726683	0.931828846447	706.917420931	969.394684661	2.45195957503	396.743393406	0.969394684661	1.42374615094	90.2034140129	40.2486862413	0.0902034140129	35.941262111	580.211053466	0.035941262111	511.069430879	1.39252002404	0.511069430879	3.0	23.9999335455	131078.0
117.067340329	57.9082936153	4.22183699046	0.117067340329	93.8287922266	63.7943338366	1.2740372252	113.904640549	0.0637943338366	19.8471794093	602.258687187	206.978750653	103.058277588	0.602258687187	2.15110383043	13.4538064281	97.9886823489	0.0134538064281	76.1958055393	56.0692319576	0.0761958055393	6287.56199617	4.59010174565	6.28756199617	4.0	24.0026957184	211371.0
29.4936478129	877.745427046	552.564420899	0.0294936478129	42.8770548576	526.762291041	313.10769193	50.8489461254	0.526762291041	19.2803674702	3213.72477322	223.375576144	176.904258587	3.21372477322	3.83212984941	804.017823506	239.694149387	0.804017823506	126.814436823	86.4827546687	0.126814436823	1109.98722146	5.4591289836	1.10998722146	6.0	23.9978152602	104584.0
146.475915604	11.1179595304	3.94004069702	0.146475915604	88.4019943183	645.127858131	2.87132241216	4.31341620834	0.645127858131	210.044780531	77.4309007876	12.4408250193	229.957930518	0.0774309007876	1694.41699518	258.18490972	12.2671121084	0.25818490972	646.405864644	811.426718917	0.646405864644	925.014728681	1.81091473772	0.925014728681	6.0	24.0016948809	89987.0
180.266134241	1.21704107562	22.9665519544	0.180266134241	14.6217857578	11560.6090975	2.29184519092	10.1015792534	11.5606090975	30.0309060887	32.1849814617	353.650299279	119.152767404	0.0321849814617	13.5224655429	2981.60976364	405.905432884	2.98160976364	42.8919113647	1.14314737226	0.0428919113647	53.1445241198	6.49005149841	0.0531445241198	4.0	23.9704776524	218242.0
609.529592819	498.194518545	1.28469384076	0.609529592819	222.04907092	25.4242078138	335.786316496	530.76360929	0.0254242078138	5.32709716922	5.81797637153	16.1711624766	1.81580382709	0.00581797637153	39.0986113668	490.626966535	10.1604024863	0.490626966535	2566.20866506	221.507187662	2.56620866506	555.38417812	8.14507899269	0.55538417812	6.0	23.9997827115	340338.0
547.285658831	4.89152458794	1.22540576143	0.547285658831	49.7519786433	748.800017572	160.190716087	49.4383722411	0.748800017572	165.420779131	1971.6395663	65.4751544218	1.67355967951	1.9716395663	108.490649972	440.915951992	123.193064718	0.440915951992	2654.17358691	536.404949171	2.65417358691	632.313525031	229.024965968	0.632313525031	6.0	24.0000136334	328513.0
23.6302535946	2.08554261796	3.71045820444	0.0236302535946	25.8319226649	236.718011913	631.103196677	2.87007228551	0.236718011913	147.141870206	44.0276466416	7.50807666314	1.55466819691	0.0440276466416	22.3952115656	2910.68667168	469.673514032	2.91068667168	2096.56798272	27.4454892811	2.09656798272	86.3844027128	326.254153827	0.0863844027128	3.0	24.0014580184	332935.0
15.142428799	379.005140924	17.8577869805	0.015142428799	95.7118373276	15.4414307446	5.21241715436	197.063279946	0.0154414307446	77.7349182223	57.5657102283	45.8111208584	373.771958026	0.0575657102283	87.6659470309	584.498418971	25.5240502102	0.584498418971	419.91990858	54.5610038235	0.41991990858	1103.76884172	326.100589553	1.10376884172	4.0	23.9985300816	155462.0
9.32871620186	37.3130516299	433.594756289	0.00932871620186	15.2361328945	6.08966210508	243.828927752	210.173089878	0.00608966210508	2.89939226704	93.7010715675	2.68246047087	445.58891132	0.0937010715675	36.4023374734	244.262959811	3.41567795273	0.244262959811	300.844018805	33.5174023037	0.300844018805	325.158721143	24.4222209888	0.325158721143	4.0	23.9996982045	323991.0
174.468639131	17.9198658063	999.239720499	0.174468639131	37.6700063927	19.6930611765	93.6752295219	87.7284556305	0.0196930611765	7.87116936774	440.971716225	1.40229058304	248.57459484	0.440971716225	5.65511821781	126.422688804	946.672684364	0.126422688804	19.4438328642	405.072313225	0.0194438328642	1333.23909604	13.9915784741	1.33323909604	3.0	24.0021728288	347463.0
3146.0205424	1.07216213648	75.3431839478	3.1460205424	18.8479014366	110.08847926	1.77687232951	102.310038712	0.11008847926	1526.15014998	576.707071877	1.75141092742	40.9331144839	0.576707071877	5.4945666001	51.8890047688	122.21314847	0.0518890047688	12487.3074057	45.510759156	12.4873074057	286.456342291	475.627204262	0.286456342291	6.0	24.0746212419	124794.0
2607.28934014	29.2359192118	50.4214972723	2.60728934014	188.184891442	14.9913816286	33.1184396925	342.388479899	0.0149913816286	10.2400967104	18.1139713738	229.779918465	108.645773257	0.0181139713738	2.5789077745	3263.22045471	227.442278576	3.26322045471	60.7566840697	3.69238926524	0.0607566840697	52.7794311811	9.40181997015	0.0527794311811	6.0	24.0108356319	148584.0
1409.29427046	2.26965138899	22.8742232076	1.40929427046	195.54680223	287.324560026	79.7192646794	92.6580852634	0.287324560026	299.993648093	351.313424057	161.095331142	100.588468502	0.351313424057	9.91641743656	7404.69247239	71.4702160832	7.40469247239	85.4474842975	6.78779552271	0.0854474842975	2919.84392682	383.514416868	2.91984392682	7.0	24.0033822147	302573.0
44.5526900608	2.06331210617	501.923986897	0.0445526900608	52.0526908244	4725.19609742	139.140938786	18.93064468	4.72519609742	473.845947696	61.4136674025	10.4007579893	70.5410413204	0.0614136674025	4.00017879779	74.6897612662	73.1288666105	0.0746897612662	1738.11983258	27.3037747347	1.73811983258	84.3475016038	510.954862021	0.0843475016038	5.0	24.0094696023	165163.0
27.4109849722	16.2118812321	250.29731865	0.0274109849722	43.3350061547	36.9805569503	20.1739814536	530.559999811	0.0369805569503	75.1496073966	2745.63410191	66.291188698	193.792663742	2.74563410191	1.97793737856	4370.14692546	236.283658181	4.37014692546	7557.49091764	100.507697962	7.55749091764	13.542192416	8.83845728709	0.013542192416	6.0	23.9953726496	6386.0
50.5865249796	3.59563520712	9.63634849101	0.0505865249796	0.300950194732	15.0953463477	25.3415703696	510.134562141	0.0150953463477	30.1303034203	62.4306829112	311.368991371	548.254336798	0.0624306829112	21.8063547506	137.228353285	2.33440571802	0.137228353285	122.984475369	8.07290066433	0.122984475369	512.060734347	65.0368053561	0.512060734347	5.0	24.0156222425	290571.0
105.164080821	6.97311446352	1.98735196466	0.105164080821	158.768218545	2159.40776507	5.09148099784	19.7553881174	2.15940776507	195.236248607	384.840658113	2.91406172556	9.92384016362	0.384840658113	11.1096246002	9097.52547488	2.93331493419	9.09752547488	71.0793585555	396.454050203	0.0710793585555	346.913851574	1.52848775355	0.346913851574	5.0	23.994036237	136484.0
153.370316386	4.29686302243	41.6473823393	0.153370316386	2.91697416198	4.67864450458	69.2775530205	394.305567312	0.00467864450458	0.997163620079	52.8607109806	353.805008853	319.968567054	0.0528607109806	33.9554430841	1050.10408214	35.8375362395	1.05010408214	492.732727169	48.4907211451	0.492732727169	38.0425490842	162.725652484	0.0380425490842	5.0	23.9976426584	259780.0
197.018810724	1.68165109618	273.310624722	0.197018810724	350.200777215	45.5317627615	948.79758273	203.3104823	0.0455317627615	827.410560856	1096.90946161	13.6041527723	2.31151602781	1.09690946161	99.1341882172	341.036128312	30.3583586534	0.341036128312	1435.63533371	2.36723723872	1.43563533371	314.668786043	28.3078514182	0.314668786043	6.0	24.0000408493	55612.0
22.4717799469	79.8890020347	227.2372365	0.0224717799469	21.6292255832	672.896050032	107.435320451	22.18892631	0.672896050032	1.37603978123	487.044975714	920.406767817	32.9629130357	0.487044975714	43.8403942535	129.149608155	165.872660844	0.129149608155	184.704737777	505.731103385	0.184704737777	442.960887373	697.137170874	0.442960887373	3.0	24.0054343713	268003.0
48.8551032881	444.556530396	44.1276610617	0.0488551032881	7.55981089129	66.7672029506	7.48504152155	40.5433494954	0.0667672029506	52.905541813	29.9688316882	789.645361335	48.777317824	0.0299688316882	51.1047386914	771.211427206	12.7437656761	0.771211427206	475.003684358	43.8061363371	0.475003684358	346.280952592	30.075612303	0.346280952592	7.0	24.0001041346	287431.0
68.2594830705	65.2319112974	426.565545581	0.0682594830705	10.8433030704	138.349941958	26.0918951471	3.00725428333	0.138349941958	5.47922785797	20.6075333308	37.3758260749	35.7636693515	0.0206075333308	1.02055272656	192.824519399	92.5208412845	0.192824519399	188.509901894	1.2843185909	0.188509901894	724.653818764	8.07567292572	0.724653818764	7.0	23.9998514478	84867.0
376.823653521	1.14258714417	29.2172534268	0.376823653521	240.365679534	3.44090723433	415.202303486	692.387623128	0.00344090723433	6.11532693074	13.2351029343	6.55088997096	1.56232299169	0.0132351029343	14.6136270961	1860.83032735	330.602707834	1.86083032735	695.110621701	24.9977868618	0.695110621701	340.023392387	103.974493778	0.340023392387	6.0	24.0011815827	194360.0
8.54775631776	1.23740665879	17.7989196124	0.00854775631776	1.11480560809	12.3779583102	48.0082031047	1.04255396434	0.0123779583102	32.6382051994	27.3561182699	77.3171216987	283.161869857	0.0273561182699	288.617658197	569.715743902	358.193834474	0.569715743902	1330.90083417	23.6581950687	1.33090083417	2138.06459004	58.8790282463	2.13806459004	3.0	23.9943546445	309645.0
16.5793021833	3.30455320234	15.4689331105	0.0165793021833	30.2794818844	78.8258405787	2.77700194609	28.5124439228	0.0788258405787	32.688040374	9.0521462608	8.29126965674	60.5092737333	0.0090521462608	14.1588540193	119.051178406	699.013224803	0.119051178406	209.615353708	3.82591623535	0.209615353708	262.631606703	87.9653005556	0.262631606703	2.0	23.9944303933	147196.0
81.3745445165	589.003374675	35.1246494345	0.0813745445165	2219.41895321	365.973716588	1.53241226964	268.189095856	0.365973716588	100.519475037	34.9031964208	386.863800182	21.107693445	0.0349031964208	668.582392977	11277.945404	11.7441142195	11.277945404	83.2842577316	174.157934021	0.0832842577316	419.335083952	7.94356931233	0.419335083952	6.0	23.9998383007	279446.0
228.445859188	24.4591711166	2.41632751256	0.228445859188	1107.44336352	90.9615799436	13.664860716	1.91661320848	0.0909615799436	66.7094712665	147.949752262	266.793834858	39.1210752891	0.147949752262	8.84502080799	2188.5473846	105.632454611	2.1885473846	383.794966061	24.979114899	0.383794966061	1370.57252763	183.534669953	1.37057252763	4.0	24.0002427055	322441.0
152.856228471	189.45293556	217.753939762	0.152856228471	1005.09126561	49.9854910636	5.75691540351	626.560816403	0.0499854910636	394.615415594	5730.08639434	356.618897237	7.21477297789	5.73008639434	7.67416700219	9023.87180701	76.5395687009	9.02387180701	321.950635679	126.715381342	0.321950635679	74.5450068163	9.99886684876	0.0745450068163	7.0	24.0000898983	204047.0
63.523431262	30.6952158269	574.927269546	0.063523431262	1.55094602159	12.2592052752	20.9479638713	8.07900632235	0.0122592052752	331.123098986	5625.10375551	33.5376433019	1.11076279361	5.62510375551	18.2957174248	63.3327188179	184.496358883	0.0633327188179	3285.16830562	1.58536526778	3.28516830562	96.7986150209	4.50899469785	0.0967986150209	4.0	23.9990908449	324395.0
32.8930803258	313.820813684	660.9853361	0.0328930803258	22.9594806931	669.785810427	61.0813207502	159.928191263	0.669785810427	2.10926483374	9.27492830823	14.2972677991	1.92887544605	0.00927492830823	2.02499649335	406.373717305	70.6770290475	0.406373717305	3571.73499117	1.71869862313	3.57173499117	16.178667292	10.3902734924	0.016178667292	5.0	24.0000482428	328293.0
21.9159942151	21.7477311723	52.4587797041	0.0219159942151	13.2865238575	190.165774266	125.309360895	566.235636072	0.190165774266	10.0599461446	31.6384018509	1.94563996678	12.3756362544	0.0316384018509	22.7007741295	324.460061846	3.08956186248	0.324460061846	7.84790192585	35.6737021726	0.00784790192585	949.795739413	713.235690533	0.949795739413	3.0	23.99617126	56378.0
277.462397919	110.218316997	143.097926315	0.277462397919	366.801619379	768.259168775	2.20115009742	667.541626974	0.768259168775	855.895445471	14.5849158853	224.416205682	68.9546788926	0.0145849158853	1.24445560923	367.338821754	728.858728656	0.367338821754	85.003246875	241.172681225	0.085003246875	1382.97316744	8.13639787271	1.38297316744	5.0	23.9999827592	144498.0
68.6944169912	79.4947640546	31.7392980509	0.0686944169912	74.0566892821	257.060715006	11.2931088789	119.682752804	0.257060715006	6.43071579417	245.371068384	2.75278980595	37.8464403943	0.245371068384	232.857728696	5885.80113702	193.032918651	5.88580113702	22.1467709004	219.159904188	0.0221467709004	632.389447984	1.17843965401	0.632389447984	5.0	24.0034505242	315634.0
7.78089784286	64.3945508814	1.11760914647	0.00778089784286	0.382630623356	25.1634455862	180.453809113	589.333426565	0.0251634455862	36.497140826	49.5649020868	1.70055504065	767.202396356	0.0495649020868	72.2722964285	21.0803206918	12.0394408534	0.0210803206918	145.411117662	280.219024412	0.145411117662	37.1564490011	8.88030021726	0.0371564490011	5.0	23.9755055159	73351.0
572.507067085	3.24885100411	52.6133961598	0.572507067085	105.666475284	27.0017895552	2.3984100444	23.2878631019	0.0270017895552	181.100410108	37.3904736687	47.122619533	255.283157565	0.0373904736687	108.111872344	2026.03289718	58.1015574265	2.02603289718	143.413468391	24.1493046938	0.143413468391	618.995050418	47.0999013944	0.618995050418	7.0	24.0010439822	54760.0
19.6721219476	8.57518863443	77.4050334069	0.0196721219476	10.9344704789	178.09264879	1.24744625612	6.08060873542	0.17809264879	2.10078063657	1798.59039593	48.1074256135	1.19060312516	1.79859039593	101.452114281	21.075460772	3.93986300641	0.021075460772	26.1968502481	3.6359975511	0.0261968502481	394.441084812	27.6666995064	0.394441084812	7.0	24.0001423321	292729.0
5.2073665587	11.807550903	5.58147345368	0.0052073665587	1.80266304601	19.3593547926	146.550728999	759.750817458	0.0193593547926	55.1408147177	144.173148677	746.499076571	16.0379996256	0.144173148677	6.06003792896	194.637429062	1.49617599124	0.194637429062	21.6977378049	29.6539392031	0.0216977378049	25.1535848844	128.112590188	0.0251535848844	7.0	23.9998298424	110422.0
215.22738171	21.9703376926	6.76868766562	0.21522738171	1045.73163713	31.5157838786	17.218056702	302.12460698	0.0315157838786	269.152332444	453.356561737	1.9439807045	584.881306054	0.453356561737	8.93494771698	1377.96808741	231.011463955	1.37796808741	141.861140946	371.357218625	0.141861140946	157.398095218	53.9788994182	0.157398095218	5.0	23.9992348085	38977.0
61.2052080959	9.38067804615	1.81704499616	0.0612052080959	75.3517184936	5766.42197982	236.028587449	624.657215905	5.76642197982	4.20787335374	462.487007707	23.439228089	8.76481271218	0.462487007707	13.5415845394	218.69205549	9.76100512977	0.21869205549	382.036695815	13.8152658124	0.382036695815	1674.986559	20.9519713378	1.674986559	5.0	23.9967234427	303156.0
802.593221549	15.8774526864	112.293004441	0.802593221549	1.99227382744	36.3149698774	376.273244424	6.35353518103	0.0363149698774	161.616774113	83.8078630199	53.1306542828	504.987446754	0.0838078630199	233.625913647	158.828084987	14.6447959261	0.158828084987	365.360817726	29.2466937548	0.365360817726	143.534694304	800.827242413	0.143534694304	7.0	23.9980205217	297255.0
128.407203241	18.151218865	775.472898436	0.128407203241	19.9325786898	160.842530484	2.76646560907	2.76287664144	0.160842530484	48.6290747734	388.328659924	9.14629183766	47.008146493	0.388328659924	174.046451419	1881.07063453	1.21079807479	1.88107063453	377.765690424	882.426232244	0.377765690424	256.08948388	498.76395225	0.25608948388	5.0	24.0006028814	114845.0
1046.09882539	323.500743033	11.4202118677	1.04609882539	71.3441533829	4689.8879071	80.9439153032	6.69798910695	4.6898879071	2.91661103993	139.669982394	290.556527778	3.44601419528	0.139669982394	3.62736003652	319.653188886	247.236322729	0.319653188886	244.36711658	74.2255025592	0.24436711658	1612.44827753	39.0133463819	1.61244827753	3.0	24.0010360222	255579.0
148.995269954	1.81442978495	2.75863851724	0.148995269954	956.082004842	43.7376084639	53.326068582	7.88900642811	0.0437376084639	64.3032611321	78.3064360529	179.112043643	2.54182805882	0.0783064360529	69.8126024815	3744.50156013	69.3207955257	3.74450156013	248.779961865	83.6244365693	0.248779961865	231.028745468	1.87595140725	0.231028745468	5.0	23.9975654647	331481.0
13.002344304	102.096860943	30.3714887495	0.013002344304	0.288590397682	194.173704693	8.33244273502	106.343890505	0.194173704693	0.136853780941	4.09576182613	19.5083085358	127.323917489	0.00409576182613	10.7064937365	126.592064953	121.671174171	0.126592064953	174.952505378	25.970821196	0.174952505378	117.992239242	5.22709362283	0.117992239242	2.0	24.0069912916	25255.0
4.3381656345	1.47757324071	3.65269724775	0.0043381656345	0.340666300903	157.853416046	2.24586449404	11.0372203115	0.157853416046	0.17931448197	107.661482125	95.808743165	794.547545441	0.107661482125	57.3392844445	685.197992394	57.5769461365	0.685197992394	600.975264417	16.6255315851	0.600975264417	4.44047153991	23.8120409801	0.00444047153991	5.0	24.0000564381	183865.0
50.121370249	209.114500992	16.3572962348	0.050121370249	342.122787392	202.251376749	145.284671633	514.318353151	0.202251376749	1.43818563412	14.0094987154	31.8450162935	72.4488848172	0.0140094987154	251.610888305	3858.32134277	1.75727329354	3.85832134277	179.950298679	504.267795363	0.179950298679	6236.95052587	55.3539875016	6.23695052587	4.0	23.9999411105	242725.0
1231.89259028	9.21503949547	58.3509850942	1.23189259028	63.6570665196	37.4841147863	479.643916169	41.9827362971	0.0374841147863	3.78889004098	100.907167834	732.199136676	332.24491996	0.100907167834	284.93187616	36.4416284075	64.1717372377	0.0364416284075	355.829058824	141.247793727	0.355829058824	1641.39462405	11.6728048501	1.64139462405	4.0	23.9983973347	17722.0
2.51907154463	426.943548678	838.663181593	0.00251907154463	17.7049681819	6.45062458841	2.69161280848	133.161525241	0.00645062458841	0.588101613673	263.198676135	1.26671678691	199.49397301	0.263198676135	5.41010600881	27.8430695029	4.90417295061	0.0278430695029	77.2166441584	62.2212164954	0.0772166441584	1.14797475783	5.01860459811	0.00114797475783	7.0	23.9822756892	68843.0
22.1185691002	2.67158370937	556.872647795	0.0221185691002	1.90487579487	41.3185011435	126.754372048	83.6569824341	0.0413185011435	24.961527426	686.834981368	16.7211168573	40.5030424872	0.686834981368	12.4531989063	158.113740045	469.857787892	0.158113740045	1203.50220597	72.2495658422	1.20350220597	157.937366378	51.0339921202	0.157937366378	7.0	23.9917758645	265499.0
22.3549005237	173.85793753	90.2850633261	0.0223549005237	1.82343344651	19.509734376	17.1198413291	17.9627251245	0.019509734376	39.5073796955	85.7392814842	15.1566804333	418.842727631	0.0857392814842	150.594376882	2395.9159097	25.4203851286	2.3959159097	3412.50621461	52.6839001861	3.41250621461	54.2166411577	26.7780668013	0.0542166411577	3.0	23.986557831	348080.0
178.337982366	1.27111242436	104.642089112	0.178337982366	111.801917754	203.970743194	1.16475403295	555.145127715	0.203970743194	1.37534676506	10.6316369346	481.451957323	1.99308733466	0.0106316369346	299.381454487	245.218056772	634.707907043	0.245218056772	328.70572115	122.733521439	0.32870572115	21.3328800322	62.2127713233	0.0213328800322	4.0	24.0007574636	269525.0
5.43847644028	27.3659156573	2.38368282374	0.00543847644028	476.32986813	757.459034829	9.63875157939	7.38012476253	0.757459034829	1.27916272261	147.217931685	6.73960676197	274.565168065	0.147217931685	41.864262193	381.050583851	239.709922339	0.381050583851	1664.77008716	209.837851939	1.66477008716	113.442292446	38.8743676729	0.113442292446	7.0	24.0000200954	229679.0
531.038916131	139.118844502	2.84386875693	0.531038916131	1147.27477645	72.2197878523	247.758994573	1.87327638926	0.0722197878523	1224.7533015	8850.97298858	24.3593050504	81.7319877091	8.85097298858	2012.2000578	2041.17916336	944.92353407	2.04117916336	346.168875645	1.3259916904	0.346168875645	1029.33472789	324.024954126	1.02933472789	5.0	24.0000066986	231867.0
3.88736825073	454.633329888	233.410075325	0.00388736825073	0.506877705628	252.438514871	78.1720846279	189.644555763	0.252438514871	5.60317207153	1601.01023764	74.3503142039	10.3712858945	1.60101023764	63.9589765256	1316.03358262	102.990143405	1.31603358262	52.5340190395	6.26014594036	0.0525340190395	1160.16731907	574.853758889	1.16016731907	4.0	23.9994337312	316272.0
11.0174648179	495.063890727	45.921750322	0.0110174648179	44.9168576805	326.671146951	15.2964617576	684.515727838	0.326671146951	51.425855948	1108.33811036	1.90127315665	17.5257598432	1.10833811036	0.561531665168	11.3595493799	1.59434030808	0.0113595493799	31.2788978731	116.9890305	0.0312788978731	73.1680084849	1.33492591425	0.0731680084849	5.0	24.0048748735	156823.0
12.0161249054	87.9315438884	498.986680102	0.0120161249054	34.7993277519	1199.91882992	5.93280058079	266.557897537	1.19991882992	17.2895281227	63.2861326142	13.4048411627	80.0992877082	0.0632861326142	0.341219916721	88.9292613298	12.9473761014	0.0889292613298	1906.4241825	171.067826451	1.9064241825	78.945224351	1.69738312733	0.078945224351	5.0	23.9875438772	332486.0
899.13129396	141.647591279	4.13323459443	0.89913129396	8.43555650594	28.5146179365	443.984806417	1.94650084614	0.0285146179365	14.9147437077	1361.31113701	141.081059214	26.6898366951	1.36131113701	553.603508138	126.231176037	116.3587287	0.126231176037	145.02358631	844.401421343	0.14502358631	434.620625054	34.6666670124	0.434620625054	5.0	24.0054316812	3104.0
17.9902723661	177.635883308	131.614178711	0.0179902723661	0.977987251192	31.3795894182	37.9719220144	35.4814364599	0.0313795894182	0.69876661721	34.5198233456	511.041991185	125.796091369	0.0345198233456	21.6417224639	565.245686714	4.98508491071	0.565245686714	50.9439937503	501.270966849	0.0509439937503	735.931561155	232.270989087	0.735931561155	4.0	23.9976462641	45874.0
6.20523820373	437.175350694	40.7654156176	0.00620523820373	459.721719279	1886.12548107	161.900848306	232.721369206	1.88612548107	61.8747229927	459.353386588	166.801626687	30.1107470873	0.459353386588	300.592329419	20.8625179499	13.7109413695	0.0208625179499	481.283094429	36.9427133176	0.481283094429	30.2862040049	212.207260154	0.0302862040049	5.0	24.0127570506	276576.0
221.529393216	30.8896804773	16.5993438831	0.221529393216	1.11376440868	303.206906793	70.2976862943	6.45240090762	0.303206906793	47.7036428983	237.684154883	1.8253790463	22.7043321837	0.237684154883	6.08231783243	1154.04493204	17.3417957477	1.15404493204	449.809728185	90.6727623194	0.449809728185	11.8090531202	3.24785801594	0.0118090531202	5.0	24.0063855777	41335.0
153.592512957	65.1208877212	11.5390745998	0.153592512957	3.21276158708	19.4967023322	126.24629975	10.9105525673	0.0194967023322	2.5680489117	21.8787729594	44.5507764197	917.994006775	0.0218787729594	58.7616411433	123.134862812	1.45033749293	0.123134862812	76.4288221222	117.532404158	0.0764288221222	191.418531391	8.81771579455	0.191418531391	6.0	24.0036486654	237793.0
104.256055217	117.321762142	151.060844454	0.104256055217	194.002922688	8989.23040526	21.4659899244	106.243926137	8.98923040526	103.414279267	50.0509284517	2.30018789355	129.935741712	0.0500509284517	9.77950749864	113.404788188	7.90178781192	0.113404788188	111.035684455	6.1939208259	0.111035684455	7191.39676215	28.5521851274	7.19139676215	4.0	24.0273572869	174051.0
280.792816282	25.7089212347	19.6947105307	0.280792816282	1742.07700076	2050.8915854	8.60309745569	34.7039029297	2.0508915854	1235.99815265	56.9463233817	310.391904408	91.7328043309	0.0569463233817	18.1648206719	98.3096494572	50.8692703691	0.0983096494572	524.36306019	62.8279977727	0.52436306019	127.140929792	1.0589494066	0.127140929792	6.0	23.9999055813	148973.0
408.163370385	2.1951282075	1.3428005515	0.408163370385	1083.90123299	2830.93324236	133.45047755	117.290621372	2.83093324236	12.239838373	194.165376696	174.265903307	3.83917998997	0.194165376696	1095.64003231	402.495975604	337.451284463	0.402495975604	328.119960707	171.628553724	0.328119960707	33.1713214873	308.426791136	0.0331713214873	4.0	23.9992057965	327350.0
20.419469654	183.156692511	10.2918097508	0.020419469654	1.48208594155	27.1280055839	5.50527765513	34.7590732467	0.0271280055839	52.5884322919	1214.97277359	1.21667596471	3.54441047525	1.21497277359	231.977942979	5052.86985767	190.597096184	5.05286985767	59.4348824961	414.835343104	0.0594348824961	209.730407761	1.42199720739	0.209730407761	5.0	24.0001804075	140838.0
246.658885021	34.9224667647	438.228985417	0.246658885021	46.2291113247	242.82213181	127.443556809	497.864614036	0.24282213181	0.802693881046	604.561703615	49.3515391064	13.2336947432	0.604561703615	6.49975431163	98.432653819	1.15811890707	0.098432653819	1012.22937532	110.762769162	1.01222937532	5500.65402271	376.740498602	5.50065402271	4.0	23.999013217	17422.0
147.505646085	7.45543799823	8.93747888159	0.147505646085	431.611093613	2541.57931902	19.3274590259	4.307827347	2.54157931902	6.36736854124	74.1858992715	123.357605001	228.884503421	0.0741858992715	298.788245692	414.909430735	1.65116042473	0.414909430735	3748.50686084	896.505297441	3.74850686084	220.395831066	28.4799004569	0.220395831066	6.0	24.0287050994	76445.0
5393.23351214	220.688818226	26.8180235392	5.39323351214	1384.27410484	30.1350624843	62.6072200501	382.583717259	0.0301350624843	117.659984891	129.982164467	1.5965457996	4.87862823709	0.129982164467	79.1918025447	3064.97910876	239.479399161	3.06497910876	2514.36751111	22.2486810503	2.51436751111	26.5982776141	4.49960121014	0.0265982776141	6.0	23.9999446542	277482.0
19.8139134986	211.20754185	4.98067277818	0.0198139134986	1.54592155636	4585.87867894	1.01293712155	12.4546133749	4.58587867894	20.2648109157	6422.66830413	141.600691648	14.273121934	6.42266830413	0.994656695372	4124.65813506	183.895720653	4.12465813506	183.889270502	32.5018652182	0.183889270502	2990.75379868	59.6049469475	2.99075379868	5.0	24.0035588304	29971.0
5.18013614262	196.089246039	72.0804695063	0.00518013614262	72.4775822781	272.771106566	24.808380234	91.4822479265	0.272771106566	28.0941310615	20.5713365088	2.80218724622	434.376888257	0.0205713365088	15.4484093458	5.56706264348	86.4239564548	0.00556706264348	470.337045971	109.802668346	0.470337045971	32.0002971341	42.1790601676	0.0320002971341	4.0	24.0148206393	118323.0
28.028182458	29.4646888341	151.388848425	0.028028182458	27.6731641759	29.5014118809	494.444563871	444.454121308	0.0295014118809	5.82348201985	0.922320414997	11.8116239931	2.56714760044	0.000922320414997	0.504451743073	74.4797117207	36.3055332029	0.0744797117207	45.2420887066	107.729141518	0.0452420887066	23.5322988903	1.49530889822	0.0235322988903	3.0	24.042862564	144116.0
40.6804781897	17.702428302	27.5943662844	0.0406804781897	53.7615823121	44.2779492837	38.6948321123	152.867714325	0.0442779492837	62.2213057987	421.853959033	10.7271377527	822.082121989	0.421853959033	705.543700304	484.547904815	1.2411892783	0.484547904815	1052.72764851	94.672499953	1.05272764851	16.5982086354	2.24944027433	0.0165982086354	5.0	23.9995660834	51613.0
343.667524139	1.10191323212	5.21768268215	0.343667524139	1538.5931436	513.479432103	12.9102849833	514.562526026	0.513479432103	15.0084677343	189.105788702	9.90326629507	479.147395215	0.189105788702	580.61665338	1087.770031	26.2656553363	1.087770031	135.687029082	9.29847847844	0.135687029082	31.7279353754	235.231350732	0.0317279353754	6.0	23.9919319868	336036.0
206.893187741	110.444826992	101.988664466	0.206893187741	5.87287446148	20.7642787984	9.29615130539	776.150759946	0.0207642787984	110.970932662	6946.78833301	4.11679787349	220.502011879	6.94678833301	125.48756835	6302.03232202	159.362525174	6.30203232202	306.291089039	362.182016179	0.306291089039	64.7539005409	1.85637809263	0.0647539005409	4.0	24.0109694486	92435.0
44.7629324471	4.39478913601	1.06126821928	0.0447629324471	0.768066649487	3.4185880603	481.466714919	265.893525282	0.0034185880603	0.965008211501	9.62676631683	378.998614756	33.7870923254	0.00962676631683	0.275805475603	1484.40242244	1.01115885581	1.48440242244	1130.68249163	19.429089342	1.13068249163	509.950174932	160.138252445	0.509950174932	3.0	24.0155541615	315887.0
19.3418541326	40.0216941566	48.2549618734	0.0193418541326	2.32842728481	117.201049996	108.941183586	52.5733244936	0.117201049996	723.125043695	199.471605582	17.2378419322	660.884009895	0.199471605582	458.177780529	58.1485404356	2.34771171717	0.0581485404356	1210.51326891	6.18469561154	1.21051326891	155.634578643	198.008954382	0.155634578643	4.0	23.9996210246	251319.0
26.6800595659	58.9904574327	5.91855461964	0.0266800595659	1.19503716108	23.3497459574	822.467012399	39.8071620014	0.0233497459574	5.0027762424	5190.59289906	69.2118800587	88.143399624	5.19059289906	21.6993422609	325.58772404	15.6194963963	0.32558772404	158.847777434	84.9824672993	0.158847777434	662.865287564	19.1531015001	0.662865287564	3.0	23.9999936899	72490.0
21.4315863696	36.6026482965	54.5851800915	0.0214315863696	40.1913125006	1933.15866379	2.88684830549	21.1080735385	1.93315866379	164.789619836	34.7661913595	7.56451994553	17.1923269341	0.0347661913595	38.4491649497	217.060860248	14.5303158736	0.217060860248	545.118453416	602.168519925	0.545118453416	2563.26334485	76.5024770464	2.56326334485	7.0	24.0000170789	299896.0
26.6336995392	15.8438597129	106.862833153	0.0266336995392	20.4435835418	26.9931594769	96.222832563	709.822035305	0.0269931594769	112.070573064	14.719663638	805.568084273	5.20282563187	0.014719663638	97.0912909847	2061.14019803	83.3555441309	2.06114019803	31.7902390282	1.07483083208	0.0317902390282	746.521230714	2.4230888925	0.746521230714	6.0	23.9995638498	25846.0
186.570259447	1.96223607771	44.8850664382	0.186570259447	21.6939740449	83.7353797362	2.88062466229	31.4713007654	0.0837353797362	573.572038427	29.0120391998	555.244937396	407.078798854	0.0290120391998	97.8377986604	53.4998420408	491.874656882	0.0534998420408	392.381146134	1.71848495676	0.392381146134	14704.2411723	70.9971621668	14.7042411723	5.0	23.9948441757	269237.0
2699.06257364	6.81764053324	406.009063076	2.69906257364	15.5551449991	28.1914229262	114.359328543	87.7547537319	0.0281914229262	182.193343203	148.825895894	147.79503996	1.68229435981	0.148825895894	413.332460328	610.450039445	2.30153283861	0.610450039445	324.72023218	102.873794146	0.32472023218	41.7386042687	447.974161716	0.0417386042687	6.0	23.999913489	241225.0
43.8236353875	5.7461261131	146.011038756	0.0438236353875	0.793606635479	741.842472362	799.243544772	2.38479440628	0.741842472362	255.12085109	25.7859368409	406.641043471	92.0034052348	0.0257859368409	29.0769225462	712.465977107	1.3604469367	0.712465977107	5.22281454997	26.2711978838	0.00522281454997	87.917673254	768.285045141	0.087917673254	6.0	24.0083463389	178433.0
474.15915603	2.18891369942	2.6195219541	0.47415915603	396.62893094	5.1948263518	2.10443824193	4.7060238245	0.0051948263518	409.018048045	38.619320983	19.665018758	637.087906117	0.038619320983	150.108075352	705.117497933	26.2467205673	0.705117497933	1797.63179912	102.790481219	1.79763179912	183.980433776	85.2401724686	0.183980433776	6.0	24.000224486	332552.0
83.2690338951	3.35436390408	620.986987091	0.0832690338951	15.8543154561	450.914613985	2.08942141267	52.5868255691	0.450914613985	2.52799568527	36.3564608691	8.28896102585	4.08212194208	0.0363564608691	75.9586468329	180.086153709	101.475520682	0.180086153709	18541.3827865	697.397759295	18.5413827865	21666.1583481	456.446001226	21.6661583481	3.0	23.9993590757	221428.0
11.0484830376	125.058063057	16.6660591073	0.0110484830376	5.61361167839	47.9636622436	186.106676638	432.544431108	0.0479636622436	51.3385328716	23.7532888477	43.5137681987	307.69460239	0.0237532888477	138.201037815	244.317726838	2.15274919558	0.244317726838	753.602731743	542.099638643	0.753602731743	191.280666792	12.2307203354	0.191280666792	4.0	24.0029402558	148310.0
216.847411755	3.47546948929	62.3339634081	0.216847411755	388.702332194	78.6944085341	73.7275859238	5.11218418053	0.0786944085341	33.0454303218	15.9158847537	593.612670859	76.2895613865	0.0159158847537	22.0341518006	5827.04464649	36.4124632448	5.82704464649	58.9811906205	61.5880416317	0.0589811906205	592.109363939	4.53929613236	0.592109363939	6.0	24.0000718555	98603.0
308.906561575	61.2137319944	635.383047533	0.308906561575	1368.27088998	889.238031872	4.12138862414	2.4137947539	0.889238031872	32.9428405104	33.2804032954	18.3888748571	999.73229154	0.0332804032954	1.73803141638	24.7997613603	215.610274734	0.0247997613603	32.3582940131	718.852641628	0.0323582940131	262.789095254	131.783945332	0.262789095254	6.0	23.995317826	111615.0
17897.0508911	198.795954512	477.182481177	17.8970508911	992.393447268	165.008299237	7.02896161724	3.02821205307	0.165008299237	6.03272717132	99.8336664811	2.98757690982	11.8247700654	0.0998336664811	36.4034923923	396.969451098	1.67025225705	0.396969451098	1141.33673412	41.6890667332	1.14133673412	183.247419749	47.0503296132	0.183247419749	7.0	23.9998106452	179523.0
102.486387998	12.542152756	3.48049283111	0.102486387998	10.2529262958	786.493651942	165.699321912	485.881565775	0.786493651942	245.794620405	16.0897538678	17.0866904858	6.68297299747	0.0160897538678	25.8721983751	949.643146492	831.167841015	0.949643146492	780.238572338	510.67068186	0.780238572338	2825.26886545	190.425908599	2.82526886545	6.0	24.0001187734	89473.0
29.6743966424	7.00652253932	15.2901573207	0.0296743966424	13.0429757888	57.8794294288	2.16820001743	3.0337732502	0.0578794294288	332.008437785	1005.78668179	10.7205000948	314.119173335	1.00578668179	31.5470407472	264.996363881	158.917801358	0.264996363881	839.554255583	112.250122802	0.839554255583	90.0827762921	462.382801833	0.0900827762921	5.0	24.0038591913	208024.0
499.166607766	787.666563955	3.15314056678	0.499166607766	2980.90671038	37.6998744422	255.685311923	718.660163733	0.0376998744422	4.6236435917	37.067908622	4.37399090903	257.23975544	0.037067908622	1036.08505756	478.630522256	4.50851230112	0.478630522256	387.76204368	531.018531151	0.38776204368	438.460423765	2.67417255128	0.438460423765	7.0	23.9999659576	49201.0
60.5771302257	34.0830266597	7.30072850364	0.0605771302257	52.0084571007	2.83656005548	108.65208076	473.744847846	0.00283656005548	220.124638067	28.487694988	5.88207938957	375.763285842	0.028487694988	51.0667238765	813.202172051	374.347807953	0.813202172051	1129.74372301	47.4665988298	1.12974372301	221.697085124	3.33495597758	0.221697085124	4.0	24.0115136404	294932.0
54.5952237891	5.14344913756	143.935199078	0.0545952237891	258.024008935	491.188966897	127.179288147	519.751499286	0.491188966897	371.806622743	115.944429805	56.1126897477	18.5626126597	0.115944429805	5.35028277408	78.0208946192	5.91067106544	0.0780208946192	5829.74574227	66.7532139658	5.82974574227	59.0731011959	68.629575786	0.0590731011959	7.0	24.0005659505	185975.0
5.16748740265	5.16603312971	178.506956086	0.00516748740265	2.16381552022	167.562186146	39.0457449753	706.067693818	0.167562186146	4.03471202204	20.3676823637	69.8176965365	63.7155156897	0.0203676823637	1.07038458355	638.366886935	7.7116050419	0.638366886935	12.3000883099	759.250506869	0.0123000883099	645.819149385	362.128458658	0.645819149385	2.0	23.9867618095	211672.0
68.8148755972	5.22584302803	819.797285119	0.0688148755972	48.7069166318	60.1511154835	280.879915007	2.07346015534	0.0601511154835	107.612631732	10.3403445022	185.935828956	911.67720243	0.0103403445022	0.423407839107	427.96099454	71.8277277479	0.42796099454	317.321019328	61.7143366195	0.317321019328	2978.07384016	5.19408509507	2.97807384016	4.0	24.0041242611	278738.0
240.617848504	13.7086516455	639.765852281	0.240617848504	9.28347225159	82.9139491067	16.3249003725	138.735463156	0.0829139491067	2.0104306511	153.249361734	15.4219474366	328.684515448	0.153249361734	29.5025498055	467.376715123	836.854844418	0.467376715123	42.7814213895	312.658951771	0.0427814213895	1183.11890737	9.4716430693	1.18311890737	7.0	23.982984174	128457.0
10.4647223313	331.7467275	176.934496035	0.0104647223313	10.2402884966	22.4625084275	3.3243133526	345.78526005	0.0224625084275	2.72349185544	415.112131126	35.8318770275	697.084231096	0.415112131126	1.18787636006	723.590451822	4.20015951866	0.723590451822	186.494503349	4.11172560154	0.186494503349	763.550899124	358.588636639	0.763550899124	4.0	23.9999517981	1806.0
33.2501151829	243.926638421	678.762396928	0.0332501151829	18.0482756447	2072.52265959	380.098314069	1.2315345747	2.07252265959	2.6202151522	245.740671098	142.62631346	177.255467814	0.245740671098	168.769827913	75.146172918	62.153329354	0.075146172918	338.131331458	15.1563222904	0.338131331458	45.405938254	530.828412183	0.045405938254	6.0	24.0000972923	227517.0
10.0429112267	13.429908097	302.179074038	0.0100429112267	4.56681577243	1139.1934545	2.25974802835	123.92033444	1.1391934545	5.97571547583	287.208148201	8.28774877844	127.630322322	0.287208148201	22.9109730701	555.782055684	215.049990252	0.555782055684	56.4148511099	5.43046740544	0.0564148511099	188.562104998	3.72607113381	0.188562104998	3.0	24.0040757974	175922.0
79.8925280044	326.957112561	420.61130762	0.0798925280044	106.426038095	382.420943977	14.0453211159	14.4894034122	0.382420943977	1433.1428915	75.4644645879	2.06654640949	23.4929724498	0.0754644645879	437.214769247	5611.02661038	14.1338447087	5.61102661038	314.603628122	4.28100143817	0.314603628122	174.641605261	5.61888987015	0.174641605261	5.0	24.0006013624	9133.0
26.4740550128	60.4432558427	1.50580480685	0.0264740550128	8.23465242477	96.9945490408	1.62551713863	40.3304549354	0.0969945490408	68.0304563108	8.43690561627	128.381282095	444.022938873	0.00843690561627	64.5266420859	240.386822412	7.46031392522	0.240386822412	908.286471519	956.497003066	0.908286471519	584.122720303	14.7865883187	0.584122720303	7.0	24.0028856978	229448.0
71.7427520872	830.842198028	84.0116730057	0.0717427520872	55.9594279356	32.3275901983	757.416115479	7.24571644531	0.0323275901983	1314.92830306	38.4740291789	169.626772968	6.64428360278	0.0384740291789	359.357532948	3217.8911367	564.469861011	3.2178911367	726.041189857	16.7941211531	0.726041189857	412.629281013	2.6905584082	0.412629281013	4.0	24.0179467002	115102.0
3.51585418755	126.301698999	635.001054164	0.00351585418755	6.91922354433	76.074547487	944.713120226	1.96341738615	0.076074547487	20.0092995703	47.8395537727	6.73156063878	972.34280462	0.0478395537727	30.0260941262	223.737950336	2.8847669547	0.223737950336	447.418843026	593.129587816	0.447418843026	272.487703357	444.963110071	0.272487703357	2.0	24.0025864145	288600.0
129.526564123	14.5549684553	2.62686560012	0.129526564123	150.984937927	276.991726924	413.786383045	1.19833383837	0.276991726924	81.9380021721	107.297463149	110.586275227	79.3302364283	0.107297463149	125.92683638	123.605165118	7.71233695773	0.123605165118	725.865519203	591.139874186	0.725865519203	12996.6820379	161.281123069	12.9966820379	4.0	24.0005742805	323500.0
93.6584624352	12.073670081	596.969773008	0.0936584624352	164.942023949	70.1246885173	1.89095184452	28.863784447	0.0701246885173	0.277130559447	10.8579367491	17.4056928877	453.96370565	0.0108579367491	32.0076665501	1035.23056923	268.787047661	1.03523056923	6.21141594438	196.357743045	0.00621141594438	146.305697405	3.68558639363	0.146305697405	5.0	24.0244459366	212928.0
1.89873105456	24.6939093575	646.622179501	0.00189873105456	0.239554086734	566.943372829	452.910671294	283.392824166	0.566943372829	44.9030122346	14.4373870239	1.88276411311	2.59952092404	0.0144373870239	3.03409957088	696.651241737	17.809849819	0.696651241737	97.9344132603	226.746777421	0.0979344132603	597.298899487	4.62184969671	0.597298899487	7.0	23.9961999908	86669.0
3.95596384134	46.315738287	53.793105646	0.00395596384134	0.27607430249	2.63022672684	404.598108921	451.74078834	0.00263022672684	9.86260530136	159.603729755	3.32152220373	1.03893435211	0.159603729755	6.50937537609	5.95365363045	21.1803442149	0.00595365363045	132.761081547	6.09657544659	0.132761081547	362.897620593	1.40849196498	0.362897620593	4.0	24.0265832665	139746.0
2207.60187554	977.799724237	75.5585194	2.20760187554	85.4799767194	62.9718697433	1.17917529064	956.207592769	0.0629718697433	25.6050143658	17.0417368554	174.47702947	67.562577449	0.0170417368554	1.02922454346	1535.63523194	88.5935168574	1.53563523194	76.2664864709	618.205779041	0.0762664864709	43.7353795794	6.12150703639	0.0437353795794	7.0	23.9820798486	168519.0
7.74941426215	58.2821469253	248.890087212	0.00774941426215	10.258173889	1225.94131649	152.250579995	265.951417185	1.22594131649	3.36097218154	235.416317545	31.8634798602	845.50171502	0.235416317545	4.36081203544	906.079748231	71.6532434436	0.906079748231	69.2176451549	320.928154315	0.0692176451549	2213.46696643	225.098066603	2.21346696643	6.0	24.0000292442	12811.0
157.360069298	263.555619425	7.10217729387	0.157360069298	5.28738940007	23.4632173094	1.00478905408	297.891571527	0.0234632173094	3.14088951046	194.56377771	21.1778409893	138.380331471	0.19456377771	44.0044281588	2266.95254623	783.279463835	2.26695254623	581.724464226	476.672743491	0.581724464226	463.543319348	492.521986197	0.463543319348	5.0	24.000055746	98782.0
153.155382754	422.400915233	940.985907207	0.153155382754	58.8012577308	4.62820660562	41.1334962012	239.358830049	0.00462820660562	1.79731277171	1150.88126805	10.6799075582	392.085090501	1.15088126805	0.436660376288	195.321076967	21.1100419479	0.195321076967	102.875218895	24.1328175452	0.102875218895	607.189079368	738.652091146	0.607189079368	4.0	24.0021481545	179744.0
72.953547303	37.06505691	363.283573746	0.072953547303	101.747297853	13.9955362865	265.800488739	265.044978957	0.0139955362865	6.50094720095	246.189419469	43.1390240401	298.288110909	0.246189419469	0.777070901623	96.1535427531	48.7291283631	0.0961535427531	124.024125836	52.3125893044	0.124024125836	193.472434216	3.45579619324	0.193472434216	7.0	23.9856528771	334759.0
36.6206654603	11.1866336361	5.50059876549	0.0366206654603	0.169702027427	7.44440036708	205.193295772	467.591337372	0.00744440036708	1.57611233608	11.8005266634	2.0159474035	18.5054913689	0.0118005266634	2.89750664157	11.2413305914	133.525307719	0.0112413305914	79.3691908567	54.4431198822	0.0793691908567	982.905450001	5.90927696671	0.982905450001	3.0	24.0091273765	139766.0
1.654022043	41.1686658596	7.62533393	0.001654022043	40.2736863946	48.6704098266	2.29265758316	65.2785781129	0.0486704098266	2.09670164057	4.51064638622	265.513126724	19.7168657727	0.00451064638622	30.005798269	119.926481074	25.313315754	0.119926481074	675.011821349	4.76065479298	0.675011821349	90.1522728421	16.4682299505	0.0901522728421	7.0	24.0059854357	98668.0
57.6637326768	48.5986744444	20.6789951184	0.0576637326768	0.385911432078	23.6980627934	9.57589986951	5.28819155769	0.0236980627934	1.04501796845	36.6005622865	762.457213837	125.705581725	0.0366005622865	165.846166669	839.258849645	789.151252121	0.839258849645	2781.10550087	304.526965799	2.78110550087	1160.63762957	91.5467555084	1.16063762957	6.0	23.9998473161	175096.0
10.2042500588	36.0097468696	646.114732786	0.0102042500588	1.04587966747	51.2463411689	2.60433638955	1.38017813779	0.0512463411689	1.38135364154	69.8434096589	1.10876590264	4.81483729914	0.0698434096589	1.94133591283	5514.98428276	20.7369085056	5.51498428276	114.966128858	174.267235465	0.114966128858	921.472910969	296.203526984	0.921472910969	7.0	24.0000485174	183393.0
132.084946156	1.94470877264	7.48070562652	0.132084946156	8.86816649711	226.734390176	136.680863794	54.177364574	0.226734390176	3.46783947641	38.834723661	1.30692090162	10.8732751416	0.038834723661	5.08408554855	24.6264970357	1.21612612734	0.0246264970357	25.4781553934	58.3316497847	0.0254781553934	28.5877063011	102.439860456	0.0285877063011	6.0	23.9995175162	78589.0
58.5256471781	14.6514262623	53.5833932007	0.0585256471781	48.397696605	922.237062231	169.021527472	11.4441292923	0.922237062231	487.939003577	43.1949705133	2.0558486741	196.753649481	0.0431949705133	139.183406501	6196.4971325	97.339321959	6.1964971325	909.333442297	10.1498705602	0.909333442297	216.90877317	18.7034957842	0.21690877317	7.0	24.0030426528	291.0
5.09558318475	2.55411071108	1.17807332955	0.00509558318475	32.2859654919	1041.67957852	4.74746736396	150.368543713	1.04167957852	0.446334121163	160.068916526	154.242351837	211.718333951	0.160068916526	220.230168287	324.628601595	10.6981653902	0.324628601595	303.996089031	504.561979129	0.303996089031	15.2500835656	894.912736627	0.0152500835656	6.0	24.0231459506	39237.0
2377.32176063	166.783849512	55.2113722824	2.37732176063	493.163717905	31.7700979872	294.484259278	329.733410147	0.0317700979872	2.0998203555	2612.88040932	47.9554909541	96.0848263091	2.61288040932	507.99778496	3452.79442073	143.692760871	3.45279442073	23.631561139	215.737880604	0.023631561139	22.0894679231	10.1223228331	0.0220894679231	7.0	23.9461962143	24087.0
20.589439481	347.118383616	120.203165403	0.020589439481	6.35694683917	326.787145725	29.8574904624	309.818986922	0.326787145725	2.12234001123	169.155008677	19.7920672698	739.638648874	0.169155008677	4.58484093188	9.50616426585	23.0067796056	0.00950616426585	38.3411944567	7.92154280172	0.0383411944567	1815.2503468	146.457206676	1.8152503468	3.0	24.0460784562	104728.0
843.171866244	37.8358859149	540.070430858	0.843171866244	0.871775907041	23.4394131995	231.065516583	9.02610245255	0.0234394131995	3.03598154949	20.8352516804	8.71767274756	7.11033878603	0.0208352516804	11.2209977013	610.156731893	2.24822917493	0.610156731893	68.5491220344	108.488617714	0.0685491220344	760.287630161	413.539181411	0.760287630161	4.0	24.0052643718	249959.0
84.3208847806	25.0886558679	6.0000344024	0.0843208847806	9.13693410562	58.6570833465	45.4814998152	149.049695963	0.0586570833465	17.1737699685	295.898812045	189.05817634	300.300534488	0.295898812045	160.927346987	14.3201289483	22.2594929556	0.0143201289483	71.7559837395	6.6644129073	0.0717559837395	11.5232667561	76.034585619	0.0115232667561	6.0	24.0061611777	246141.0
50.6531316535	1.10427495476	128.878769661	0.0506531316535	23.2515089099	129.122147116	22.2503128967	9.01230024076	0.129122147116	87.8339536587	178.304642702	74.489483088	882.896564056	0.178304642702	421.057808592	15043.950841	725.071320778	15.043950841	686.92354265	83.0563706227	0.68692354265	251.428937781	560.257256444	0.251428937781	3.0	24.0077644146	169091.0
60.5370676516	7.56427482409	49.5259086881	0.0605370676516	74.8393757654	2129.68903614	25.041791778	36.4364823081	2.12968903614	218.408787207	11.8287452609	44.7454079856	431.405732606	0.0118287452609	52.0938004033	3.21823165161	16.798593842	0.00321823165161	1905.73457865	159.94764549	1.90573457865	95.5354904227	41.1932871904	0.0955354904227	7.0	23.9895018105	180793.0
318.077146447	277.627392965	27.0470905154	0.318077146447	27.9617508112	46.7567010347	454.851976218	21.0114696446	0.0467567010347	30.0229600847	6233.87502069	318.538559357	444.399533806	6.23387502069	141.078124794	417.254541481	1.77120277588	0.417254541481	7347.39982289	692.298842105	7.34739982289	109.193404068	341.651044975	0.109193404068	5.0	24.0000101987	272585.0
51.9001129353	651.965899271	49.722181596	0.0519001129353	338.799659459	269.861624019	8.61713713462	185.892899787	0.269861624019	2.51029687431	48.8914005772	842.685064471	4.72288174207	0.0488914005772	40.4380315494	154.445074487	22.1653468024	0.154445074487	553.751544599	89.2746696824	0.553751544599	120.474767084	1.84788766738	0.120474767084	5.0	23.9983287642	306216.0
956.463518274	338.09421206	184.308738206	0.956463518274	39.340314399	68.3588311004	346.700738027	235.935931074	0.0683588311004	5.63559537022	515.810760608	21.428693674	28.4166092234	0.515810760608	43.2987683894	2621.83612047	619.816935397	2.62183612047	194.650402546	194.941414533	0.194650402546	112.479521126	29.5761651558	0.112479521126	3.0	23.9998998548	214167.0
825.862123383	64.5218164534	1.16643556911	0.825862123383	14.5726618623	212.216407767	52.506637612	31.7292069157	0.212216407767	149.614250044	1274.25255054	1.60593458068	11.1528123738	1.27425255054	571.018271965	19.4661887776	1.46449482253	0.0194661887776	84.3644745937	260.611678046	0.0843644745937	1708.47407504	204.082090542	1.70847407504	4.0	24.0016263565	132827.0
14.3261307478	867.489906764	326.700356194	0.0143261307478	25.3231758499	2.656399219	448.28475923	122.26258728	0.002656399219	130.672926085	5.68782752303	29.6355455027	79.8191248909	0.00568782752303	0.541862044431	90.936585716	21.9192324146	0.090936585716	84.852226307	3.34400685928	0.084852226307	726.268949933	7.08782996516	0.726268949933	3.0	23.9998053798	78825.0
126.352961009	15.2141011893	1.36337303844	0.126352961009	0.772932547341	9.69334954276	1.67346186035	1.0615744547	0.00969334954276	183.416861266	16.1361479681	351.624254105	3.92782079076	0.0161361479681	39.6005982545	1721.09748982	287.144949481	1.72109748982	2061.08698006	403.935408608	2.06108698006	223.261682598	86.5725880532	0.223261682598	3.0	24.0002566069	230641.0
515.999128428	3.89174511613	1.69510098523	0.515999128428	1.22172716612	7.82980318862	6.8502375849	66.0471230426	0.00782980318862	2.38754328416	16.5379938783	236.555750635	133.946646079	0.0165379938783	330.043607283	1564.95320481	2.63875020537	1.56495320481	441.82408868	10.7946256334	0.44182408868	2533.43396142	628.729276426	2.53343396142	4.0	24.0038670088	231074.0
36.48910729	1.41714478118	188.866106756	0.03648910729	3.1754093319	16.1584176501	27.8220168543	112.296863524	0.0161584176501	2.35084346708	67.7157965906	20.5858908013	92.9836188073	0.0677157965906	306.970620159	5890.55926968	1.21273887832	5.89055926968	539.627468376	366.552978891	0.539627468376	934.967289149	229.280115853	0.934967289149	4.0	23.9998734368	5142.0
2506.99151843	154.549609767	603.359285312	2.50699151843	591.282490069	208.929966534	12.4097245605	8.10855267001	0.208929966534	1.79917064786	13.8653190334	55.4383258651	21.0946195708	0.0138653190334	10.2009759105	905.673500169	774.997964902	0.905673500169	28.3892999306	96.6018933452	0.0283892999306	736.395097257	170.954711977	0.736395097257	7.0	24.0000134981	5386.0
8.38616862499	7.98340220702	89.1485505349	0.00838616862499	7.79792829997	2.591096435	98.3018965314	512.940934512	0.002591096435	0.788317627544	25.4274761178	5.10114597183	962.641154747	0.0254274761178	121.931275061	688.54717046	60.3673814048	0.68854717046	490.152295674	85.0621717986	0.490152295674	512.995527625	115.463572442	0.512995527625	2.0	24.0055704227	233878.0
101.910439736	532.502649278	44.5839834277	0.101910439736	199.469725292	102.376344612	333.167130041	32.6715306964	0.102376344612	15.0288990096	269.158029534	892.156835223	4.17301355393	0.269158029534	195.829561133	99.5453470547	910.594505419	0.0995453470547	263.91782065	8.63994629879	0.26391782065	37.133053579	521.626477251	0.037133053579	4.0	23.9945068248	171238.0
2263.99731118	1.48338525349	27.746314855	2.26399731118	309.877512622	91.6404380297	641.151794964	111.450178826	0.0916404380297	609.025456706	933.043119155	47.7652517135	3.67280573079	0.933043119155	83.9755886716	391.073448528	8.85578049808	0.391073448528	979.555349405	78.6772489814	0.979555349405	37.7264435162	89.4123058674	0.0377264435162	5.0	23.999917941	104257.0
9.37739287221	6.77489193097	415.837415516	0.00937739287221	212.786554405	31.9531754321	2.90301651678	252.319804424	0.0319531754321	2.80834394535	2495.53388826	16.4205539895	10.0001231576	2.49553388826	13.2079547531	829.036079833	179.305700131	0.829036079833	50.0909037121	1.705531719	0.0500909037121	2994.6162958	20.9362543934	2.9946162958	4.0	24.0001490438	109142.0
49.2179877918	318.884027263	878.198164321	0.0492179877918	1.40369902659	95.1763398794	21.1687061999	5.8539970893	0.0951763398794	0.854112661927	452.430884084	128.00862061	1.29048725934	0.452430884084	100.320772036	76.0505736838	757.191065932	0.0760505736838	174.268994734	3.91752652622	0.174268994734	1999.71335482	11.0020933624	1.99971335482	4.0	24.0060252581	295719.0
174.480909948	98.4341380111	27.0254735566	0.174480909948	388.000892091	74.6156833986	3.53329688237	4.93120673558	0.0746156833986	16.5837897098	12.0119441297	495.594008675	1.12309320797	0.0120119441297	247.699141156	2197.02040486	428.573199572	2.19702040486	446.666573644	196.445718603	0.446666573644	796.036833595	141.722404002	0.796036833595	3.0	23.9985309151	15028.0
2.49598719491	1.21103377414	168.982442052	0.00249598719491	27.7241856731	4.12816270406	40.2165596417	1.31908527037	0.00412816270406	0.342304414035	32.0321081203	4.33891773945	77.9584800925	0.0320321081203	41.2848667293	317.364221759	15.4613803336	0.317364221759	71.7973331388	14.9679487715	0.0717973331388	6.19400913827	15.8317360047	0.00619400913827	4.0	24.0188159339	261143.0
225.368026521	5.89473270297	1.09461992883	0.225368026521	4.64037958195	19.5505811639	986.791436793	443.782918974	0.0195505811639	27.3962517639	2.103114308	543.031681352	33.5472229494	0.002103114308	5.16706999142	282.539895862	10.4561079003	0.282539895862	152.499196845	9.31270556395	0.152499196845	82.3745358278	6.89598907637	0.0823745358278	2.0	24.0045401989	125918.0
67.9751050932	130.698467152	216.571176902	0.0679751050932	0.596618321854	230.754723174	33.2405521176	59.0103580422	0.230754723174	3.23219238088	371.704250103	234.044078586	2.20531924686	0.371704250103	39.682413276	132.92708813	150.503228391	0.13292708813	11.3840840942	1.47457858497	0.0113840840942	1142.45266483	379.994355876	1.14245266483	6.0	24.0063189634	15130.0
248.935025809	10.0407414523	225.238906811	0.248935025809	217.540454731	257.645426358	2.10891203804	231.740382119	0.257645426358	235.087355554	27.9767337692	26.5027053001	61.5962804151	0.0279767337692	4.59172790268	5050.73469227	25.3889630197	5.05073469227	146.311814107	2.5590683491	0.146311814107	240.664116027	748.837315403	0.240664116027	7.0	23.9969101267	110400.0
5.867748672	10.2253050484	1.24108320132	0.005867748672	1.80134477495	42.0534604758	44.1994471167	149.848569865	0.0420534604758	103.475378425	40.0524460389	14.8172125197	1.02714414714	0.0400524460389	9.86161735619	352.10783173	1.84472874909	0.35210783173	694.955385931	26.3781673675	0.694955385931	419.250159842	100.267365355	0.419250159842	7.0	24.0000280154	124028.0
77.131469201	61.3485211428	5.8426840023	0.077131469201	0.822980292337	12.6563633018	4.86156145337	46.7020508627	0.0126563633018	13.80848084	16.395242713	1.79366498626	519.810918714	0.016395242713	19.817933919	3.57424415547	53.2744580226	0.00357424415547	55.571467552	40.8618037521	0.055571467552	88.72600489	3.676116562	0.08872600489	4.0	24.1402877529	73871.0
57.2262375362	5.36716660419	5.26015832549	0.0572262375362	13.326207193	8.21470295612	56.9646478336	1.02415308501	0.00821470295612	333.626860026	1590.87961123	128.423219705	74.4179026204	1.59087961123	2.50976196573	27.5381323467	8.83754568611	0.0275381323467	121.254634877	33.4179191127	0.121254634877	797.665973608	21.9726438783	0.797665973608	5.0	23.9999731211	58308.0
22.0011761663	791.203975731	51.3345446258	0.0220011761663	1.26021571319	921.831136191	2.72452504943	109.747927075	0.921831136191	0.911503751364	6.12456128129	404.896787486	485.466130456	0.00612456128129	3.95573587122	1545.45859046	44.8410224665	1.54545859046	57.2760712147	331.22080512	0.0572760712147	5.4811891753	111.049284846	0.0054811891753	4.0	24.0046780472	269167.0
395.4545837	453.995587531	34.0517625511	0.3954545837	37.0032494604	1400.82740645	247.574719551	126.408491652	1.40082740645	389.834413759	13.737492475	330.884477108	951.636776634	0.013737492475	20.9250448734	116.686649241	607.182436352	0.116686649241	1047.39977821	559.447006082	1.04739977821	256.080395084	5.18300046891	0.256080395084	7.0	24.000669911	306744.0
37.3692665686	11.3196843242	123.21463079	0.0373692665686	10.7410424127	7.38467669771	3.90680970399	2.74813662901	0.00738467669771	1.31707294994	755.203711664	3.25785636696	3.58257292906	0.755203711664	2.41540277968	97.7108420713	372.687574235	0.0977108420713	308.181016391	23.6400130984	0.308181016391	63.3862830468	319.946337079	0.0633862830468	7.0	24.0005547888	5646.0
406.848721483	4.97007756732	272.593154784	0.406848721483	0.438223075915	88.8439740037	16.8854620678	1.37149329481	0.0888439740037	0.285080218092	120.072205869	31.3677835928	60.0349691297	0.120072205869	1.32735900369	268.092044406	906.814415033	0.268092044406	60.1840595664	373.283916126	0.0601840595664	19.9054767444	2.27048945535	0.0199054767444	6.0	23.995972672	206658.0
555.638667243	4.38223267983	14.2934246064	0.555638667243	598.987316353	56.5027861653	98.3054241696	2.78806744412	0.0565027861653	12.1084152175	170.471946804	780.894223111	5.14478959667	0.170471946804	1.10091886101	154.08158839	93.0519935859	0.15408158839	642.778692616	1.91853219581	0.642778692616	12.5624197902	566.795951362	0.0125624197902	3.0	23.9999431152	215333.0
94.3557285926	168.882684473	229.088065903	0.0943557285926	3.46350976195	382.465985373	239.306603045	211.742960654	0.382465985373	2.44508022757	33.7482994605	201.763252325	109.007728287	0.0337482994605	19.5623416237	110.464758743	20.8305015385	0.110464758743	2987.61976937	32.7301711705	2.98761976937	56.1032153343	435.224078417	0.0561032153343	3.0	23.9965216065	333404.0
260.903757891	75.9101718219	348.309559471	0.260903757891	354.069148843	36.7644314946	625.89280669	647.258776537	0.0367644314946	37.0543435941	332.136312818	8.4190799503	14.2301514048	0.332136312818	473.267179875	1368.78889772	4.07473338061	1.36878889772	70.0706507733	87.6552705537	0.0700706507733	26.7728021536	78.8007867841	0.0267728021536	5.0	24.0059118625	203601.0
69.7161009284	1.84986926512	307.712473646	0.0697161009284	17.7082587443	234.937271433	37.799232204	20.9413137431	0.234937271433	428.416216939	1995.65554713	47.8104585169	1.05012199206	1.99565554713	14.726229066	608.046790895	466.361008471	0.608046790895	2281.05860799	128.934709552	2.28105860799	277.162693455	324.653322321	0.277162693455	6.0	23.9995136029	159220.0
53.4524471898	552.313190405	12.9480694361	0.0534524471898	53.1652878723	25.4025764398	1.20981670968	9.59904422475	0.0254025764398	0.74944049807	7.76764864137	298.114871503	15.0148320653	0.00776764864137	1.95714505556	70.0008329255	108.570455145	0.0700008329255	111.761180532	58.5277165867	0.111761180532	2728.47770961	2.44690568374	2.72847770961	5.0	24.0000246533	91135.0
18.378279758	14.4593279397	46.3545397784	0.018378279758	668.688910598	697.852861421	39.2862795851	146.771113574	0.697852861421	4.71231653196	158.961882219	47.4825024254	143.146034572	0.158961882219	711.996108595	1012.87363281	813.600009915	1.01287363281	1045.49530165	301.392638021	1.04549530165	596.484479782	736.569944557	0.596484479782	5.0	23.9986527693	99495.0
670.127501226	11.6367575571	5.04028054772	0.670127501226	73.0366952969	47.0000702061	77.1120016564	118.234433276	0.0470000702061	661.858594801	76.3785690962	536.143309935	99.873646973	0.0763785690962	122.08824348	74.3587195588	55.9461364311	0.0743587195588	366.458036781	1.78641991968	0.366458036781	7638.59255667	20.6821626249	7.63859255667	6.0	24.0002764432	326200.0
51.0915945817	888.137805337	51.0344226612	0.0510915945817	5.55874527952	18.54737885	502.785857382	27.845274376	0.01854737885	1.90395967959	2548.48623754	68.4291033194	20.6548296616	2.54848623754	16.9850169686	1655.75184324	78.2792296009	1.65575184324	896.993912669	42.1083552062	0.896993912669	212.322132801	351.04962849	0.212322132801	5.0	23.9800315099	274918.0
20.7018496076	3.68765426246	10.4649006239	0.0207018496076	42.6175451643	93.1082250612	2.42739750369	24.97617763	0.0931082250612	10.4261403742	28.7074537039	734.247149169	125.820138617	0.0287074537039	7.50048850874	139.996337901	19.8471456472	0.139996337901	1643.77204164	14.2162666627	1.64377204164	6952.16638691	415.885100987	6.95216638691	5.0	23.9994073489	264475.0
9.2084594689	107.481751459	31.2516296769	0.0092084594689	0.167972394767	10.8893501421	9.52983320772	48.8427479494	0.0108893501421	44.639661531	25.401301418	571.88768402	20.1219865462	0.025401301418	7.52909733371	640.669839134	135.208930403	0.640669839134	738.692408763	1.3970816245	0.738692408763	723.104771341	40.8515214745	0.723104771341	6.0	23.9946428111	21425.0
53.3082658938	4.75156015443	64.8668212267	0.0533082658938	15.9684575993	28.8951932313	102.11599545	17.9494757796	0.0288951932313	5.65881850841	4.41418915047	8.97311983015	89.2498829405	0.00441418915047	18.4220756903	497.60713775	2.21518757081	0.49760713775	4.48362159043	62.9148124179	0.00448362159043	51.5306325032	18.6005049116	0.0515306325032	3.0	23.9672752239	234538.0
909.359484186	44.6036503491	136.942821454	0.909359484186	2.13013167896	98.5438047011	6.61570736089	93.9591414059	0.0985438047011	13.542618655	87.2558148927	1.36521541481	250.803010544	0.0872558148927	14.0111529415	90.1188197891	540.3878311	0.0901188197891	77.495056093	3.74935501099	0.077495056093	61.0471126046	11.656602429	0.0610471126046	4.0	24.0354872167	252693.0
29.6939473831	389.778806089	2.14659607155	0.0296939473831	1.50464669445	106.139109883	1.29822398023	139.40084497	0.106139109883	1.74972071548	398.14725396	22.879209574	413.754398092	0.39814725396	5.30668367311	2026.75595215	57.5386264184	2.02675595215	315.134272484	14.4436740367	0.315134272484	2202.88606992	123.55677749	2.20288606992	5.0	24.0013793094	181755.0
111.13527638	614.923696407	352.042402595	0.11113527638	104.468475977	114.359517906	21.1154923266	101.292087593	0.114359517906	26.8908406061	59.827257109	114.879427085	371.145281217	0.059827257109	20.5664556051	130.569404844	308.606785992	0.130569404844	267.404623817	11.3365291457	0.267404623817	410.379845831	19.250198525	0.410379845831	3.0	24.0016016835	341197.0
254.323754164	1.34681298512	5.058466916	0.254323754164	10.2952738466	6.34941149355	80.1847699483	18.6744735724	0.00634941149355	0.660016629844	17.1018005304	28.4270397115	193.004200498	0.0171018005304	4.3044334914	10.5139412333	1.55044027131	0.0105139412333	153.863336367	2.59430868248	0.153863336367	119.915200004	60.7169783012	0.119915200004	7.0	24.0017443957	266883.0
257.909344022	304.577654063	75.0648249025	0.257909344022	111.058445513	620.93271621	464.266753288	50.3616512456	0.62093271621	9.10280406305	240.67877402	314.237704606	7.25662956857	0.24067877402	123.476171579	330.986726661	76.312489269	0.330986726661	231.195480142	644.839114948	0.231195480142	1961.33807427	14.1338650517	1.96133807427	3.0	24.0002738362	334689.0
100.489969802	7.66709794161	14.9771198051	0.100489969802	70.0872238246	52.3505622833	245.737833345	119.313121747	0.0523505622833	683.036777705	1663.38631031	6.76170300531	89.3850529204	1.66338631031	579.107388888	117.006138718	15.0348392056	0.117006138718	1496.89370665	303.451810936	1.49689370665	6927.94203083	322.201988921	6.92794203083	4.0	23.9998165859	19468.0
39.3218464839	703.057323134	9.60283857199	0.0393218464839	37.9665336524	1325.19562192	32.111643474	27.6702615707	1.32519562192	3.3294150818	71.1062916067	24.9119270395	10.8195440523	0.0711062916067	81.2776473064	1223.1852799	2.52680320857	1.2231852799	324.36640645	554.943620942	0.32436640645	465.077751259	57.0566341356	0.465077751259	7.0	23.996372287	91712.0
325.703336132	3.32370131107	169.229381563	0.325703336132	10.6560989596	108.470808335	3.74210572652	954.588338762	0.108470808335	1.06033658977	25.2141866526	207.940405145	12.5284936422	0.0252141866526	7.40286932837	464.512884749	507.569170141	0.464512884749	2.8095974976	119.169176638	0.0028095974976	1510.12209791	246.590291283	1.51012209791	4.0	23.9888849384	165082.0
553.731575571	501.925387067	325.773939797	0.553731575571	0.163269322689	69.4936342259	17.3464764623	29.92468743	0.0694936342259	16.5635983449	25.4069379343	196.581057443	872.31549655	0.0254069379343	15.5812955672	135.522132652	885.054691943	0.135522132652	7.99886218339	820.340345882	0.00799886218339	658.128781674	4.13144316491	0.658128781674	5.0	23.9947058472	260304.0
38.810975723	512.334216077	231.032570109	0.038810975723	20.068006476	15.9360949497	118.063822482	195.504425742	0.0159360949497	201.317166768	190.691735374	24.384118853	72.6898251812	0.190691735374	211.272325544	3095.41045688	100.908702237	3.09541045688	322.288738408	12.8180896543	0.322288738408	114.520211284	5.37300387198	0.114520211284	7.0	24.0031170156	137579.0
16.2139499468	1.83720315923	760.256002686	0.0162139499468	682.855656522	90.5231618244	10.6579093022	32.4942091422	0.0905231618244	53.1759437041	2410.00281478	10.9179641109	10.529181894	2.41000281478	144.307789544	147.844947006	4.08402974666	0.147844947006	8220.90983474	19.0119245679	8.22090983474	14219.9274435	503.055389408	14.2199274435	7.0	24.0000104304	56215.0
208.093575568	422.642813799	12.7103359549	0.208093575568	0.358063572589	82.1837873963	148.328729615	659.887283158	0.0821837873963	59.0693429872	34.5377030295	14.4196440711	1.47653538918	0.0345377030295	0.688010417765	8.97666932912	21.0798867544	0.00897666932912	62.5669055816	43.5618744277	0.0625669055816	145.289571489	12.7853471188	0.145289571489	7.0	23.9940901445	100464.0
44.5464407898	9.21255555522	58.2011569042	0.0445464407898	4.75184775404	25.0512316352	15.3838595111	285.511184657	0.0250512316352	14.5385148131	251.299275401	1.26570708591	10.5190403657	0.251299275401	71.7417551288	1353.17521192	60.964943125	1.35317521192	1138.63040671	153.515797355	1.13863040671	70.1575672154	163.698679889	0.0701575672154	6.0	24.0291811366	308046.0
1417.38273707	4.2214511957	3.26505570289	1.41738273707	96.9304436203	6.1867327041	910.026163342	95.6277189316	0.0061867327041	21.3975345184	33.7873197222	193.113548436	129.6803626	0.0337873197222	0.605148157722	37.2720411185	6.59938260866	0.0372720411185	6.03596130585	12.995938989	0.00603596130585	461.379275684	126.166986942	0.461379275684	6.0	24.0012108766	255463.0
36.8945123349	152.210396254	9.2050888003	0.0368945123349	28.053184306	358.437737636	91.2875274187	56.7318711092	0.358437737636	4.25811829514	75.0394822241	19.2665045885	3.67760056896	0.0750394822241	342.664015142	7434.2049068	668.310524419	7.4342049068	1090.86268251	2.32277434749	1.09086268251	1284.89367132	952.407775556	1.28489367132	7.0	23.9967281974	179762.0
136.636957297	138.822900942	869.504329655	0.136636957297	0.397499371517	314.666723581	366.615861902	13.2642111774	0.314666723581	15.3068050115	57.9669085859	334.186206542	73.783532347	0.0579669085859	0.413187117835	940.520376629	115.915762422	0.940520376629	959.731217905	997.758870129	0.959731217905	45.5390505528	395.259936555	0.0455390505528	3.0	24.0160887967	105495.0
20.5262420204	227.538905887	47.0550807358	0.0205262420204	89.1472304197	771.859014152	855.922909622	443.149958615	0.771859014152	163.952367839	25.7155177004	37.3202553961	290.889975079	0.0257155177004	12.324744837	366.253452523	6.46594189927	0.366253452523	426.58483144	39.3263419812	0.42658483144	98.6180588027	11.8391563348	0.0986180588027	6.0	23.9986960961	338366.0
35.536498326	10.1853474911	3.49824022934	0.035536498326	446.969613066	221.281617238	54.355757226	6.52123016791	0.221281617238	111.708584704	28.1404763255	306.881611706	879.775087646	0.0281404763255	1.99466748069	473.465782806	20.9397035048	0.473465782806	4607.9308653	58.9237028793	4.6079308653	298.993155967	93.6688777747	0.298993155967	6.0	23.9993979293	165153.0
374.743507947	108.108152755	82.9072124603	0.374743507947	2.30946702635	40.5796613376	75.082645719	81.1199799059	0.0405796613376	32.4997197141	19.1651840469	21.4695430022	704.049321042	0.0191651840469	17.1587850397	72.9372465763	187.139245954	0.0729372465763	461.251047924	15.9651357263	0.461251047924	73.6811858921	101.236504218	0.0736811858921	2.0	23.9950460893	268589.0
23.7646774777	3.40939919376	343.529231261	0.0237646774777	7.91964296985	1452.40226095	45.3179944005	1.44838983677	1.45240226095	1.74625446604	16.0385133599	283.337042478	10.6768696207	0.0160385133599	0.83442876749	266.745050648	381.476256035	0.266745050648	6238.37215287	359.261968404	6.23837215287	140.871537599	43.4446064369	0.140871537599	6.0	24.0000295595	350589.0
104.656285461	5.8125286274	41.6796313778	0.104656285461	2.55286716521	229.391899263	11.179716256	442.051105225	0.229391899263	36.2130193703	4315.07116155	96.5430418411	1.61601115802	4.31507116155	275.314026167	264.195249444	14.0763858425	0.264195249444	7136.05683717	29.1723464056	7.13605683717	1119.06790689	176.890613555	1.11906790689	6.0	23.9999803626	89839.0
6.00090893837	338.451180544	749.681942267	0.00600090893837	14.6560159099	149.707217777	246.202856489	207.011734911	0.149707217777	134.778075096	308.526159348	23.3371742378	65.2717269635	0.308526159348	3.33884298596	473.299160316	3.42270405077	0.473299160316	42.8203811209	325.34120599	0.0428203811209	209.756069324	276.662109223	0.209756069324	4.0	24.0043822339	85370.0
3515.83202951	152.160265346	1.47888428511	3.51583202951	1686.27474326	1212.7207536	89.293160659	76.0021449757	1.2127207536	10.7615762098	1819.79605391	51.3575721839	13.8028232393	1.81979605391	20.0874010643	617.349415951	97.8808890223	0.617349415951	244.349729552	4.02668114516	0.244349729552	60.8961876904	385.122305713	0.0608961876904	5.0	24.0064296411	211513.0
76.0550283447	1.15599551217	42.9125458834	0.0760550283447	3.80876899775	606.034569755	121.643408567	365.054871671	0.606034569755	6.31733401851	104.852091684	260.965697559	3.41439963765	0.104852091684	44.0481866431	2952.78050539	791.410844161	2.95278050539	152.102258152	1.99248387666	0.152102258152	3528.27922321	547.248079963	3.52827922321	3.0	23.9843231624	199232.0
27.5413521081	4.67565310443	11.9022872594	0.0275413521081	0.761110311168	93.5264932403	10.7442346068	3.24891615739	0.0935264932403	0.538171755506	9.74369912268	63.6556058979	8.86468905032	0.00974369912268	0.755362969118	164.042700608	165.716102026	0.164042700608	232.615952691	1.36228169848	0.232615952691	107.998431326	430.292127047	0.107998431326	3.0	23.9929408755	305969.0
4.20963821103	129.10073966	698.931948089	0.00420963821103	0.788542047775	91.6260906487	34.7128935929	10.7668240789	0.0916260906487	23.7488258886	397.29697065	114.427554885	79.0246864419	0.39729697065	237.532469666	126.01879163	73.8228282356	0.12601879163	4.16358341307	4.97247271457	0.00416358341307	737.273780715	295.13750231	0.737273780715	3.0	23.9779506404	8486.0
115.878584482	3.54539244268	61.8385299716	0.115878584482	865.909446375	6645.68174885	17.8768897413	4.24164136727	6.64568174885	495.304660448	190.253334129	288.51696075	12.7289807303	0.190253334129	10.2560836293	103.320164715	31.9463152055	0.103320164715	300.850451353	1.28460615912	0.300850451353	34.1683585561	226.182491351	0.0341683585561	5.0	23.9976236956	273723.0
8.74710008662	931.535632686	351.20339858	0.00874710008662	9.14975471834	49.4119009522	259.262898662	38.4846883582	0.0494119009522	7.1641201572	143.834872398	47.1426120728	617.733003861	0.143834872398	73.6088814107	160.323780121	80.7283983135	0.160323780121	149.476616661	6.58775591367	0.149476616661	373.941286614	46.2354248016	0.373941286614	2.0	24.0054334817	203764.0
22.8076924463	103.742862493	17.0624708717	0.0228076924463	68.2264530149	1029.01331025	2.87183088237	441.442784975	1.02901331025	590.505392191	35.4433189334	2.84160561246	10.2218182771	0.0354433189334	321.384964331	302.634396902	1.57452118438	0.302634396902	169.002852727	612.777183106	0.169002852727	4471.48108509	35.0032655374	4.47148108509	5.0	23.9968805701	28186.0
1189.47964977	699.366102595	1.26571131906	1.18947964977	211.591059925	168.519772212	36.7381559913	4.67352544967	0.168519772212	485.285349285	1380.11998821	104.42945773	130.483698133	1.38011998821	3.2200166801	14488.312487	268.438001113	14.488312487	363.518095429	75.0421883936	0.363518095429	277.745503781	271.649381041	0.277745503781	6.0	23.9999984979	254414.0
42.463911463	154.979658166	412.311219722	0.042463911463	9.009570341	43.6620122129	12.4893262198	32.4387298765	0.0436620122129	2.07756818553	59.1843215191	14.2037236895	203.161820726	0.0591843215191	1.13028674184	87.0374977122	611.700337715	0.0870374977122	3829.77378768	6.70555969783	3.82977378768	1466.04540139	65.7432264636	1.46604540139	7.0	24.0035920635	170965.0
29.6211055535	792.097241477	14.8128417071	0.0296211055535	121.630087175	31.9871462073	110.113282247	452.950055098	0.0319871462073	1106.68614692	96.1655314983	152.34320649	1.22903773726	0.0961655314983	1425.95217795	807.439394732	130.281418037	0.807439394732	9811.07608593	568.240985106	9.81107608593	15405.89895	148.173134779	15.40589895	7.0	24.000020016	70338.0
95.6860038878	50.4721386125	9.74019660159	0.0956860038878	121.4067678	9.63828495305	1.37575721402	4.37927951023	0.00963828495305	0.426382996121	134.845391328	12.7945321423	5.81099204091	0.134845391328	104.763456245	10.4823998768	7.84669238377	0.0104823998768	357.752841294	713.075560867	0.357752841294	691.486544022	2.72538682515	0.691486544022	4.0	24.0005245508	313847.0
49.0479446058	6.30579229934	356.120402899	0.0490479446058	959.758200907	12.1735401226	994.38726242	131.371417926	0.0121735401226	3.23780636798	99.0787501127	736.607711858	215.467658013	0.0990787501127	291.67310788	259.676052117	242.503053543	0.259676052117	4171.57579266	4.05506195924	4.17157579266	291.884123252	21.2357537399	0.291884123252	7.0	24.0000693409	114590.0
66.4342095801	3.51776866534	54.3133987442	0.0664342095801	3.02541935531	146.280754231	4.55065454349	563.673750846	0.146280754231	23.0702225527	37.2707159725	1.86226490958	59.1324278151	0.0372707159725	5.31946965447	226.684747796	902.953332241	0.226684747796	760.134681909	171.194718161	0.760134681909	997.424033734	168.881068798	0.997424033734	4.0	24.000086325	941.0
18.0107827012	72.8660423483	1.2519653239	0.0180107827012	415.205723753	625.014223981	116.300470699	80.8891057806	0.625014223981	93.1711799244	413.463899065	24.2931065611	969.052165574	0.413463899065	21.3987338637	2238.90699047	1.58151088516	2.23890699047	162.257723456	3.17218884718	0.162257723456	2315.61725362	183.173394917	2.31561725362	5.0	24.0002362117	128138.0
36.0574515414	644.20697042	300.819881704	0.0360574515414	2.11305029635	626.715473926	674.254368312	308.349386367	0.626715473926	6.24141443447	556.877016103	9.30112881203	82.3475733252	0.556877016103	165.051561741	1861.52212558	102.613324895	1.86152212558	349.884781234	420.333937566	0.349884781234	4.89829712463	8.55357998204	0.00489829712463	5.0	24.0014520666	217106.0
20.8230985299	419.16690037	12.6496009639	0.0208230985299	2.92226983676	3192.79669484	157.544664784	5.60730292514	3.19279669484	212.208192112	37.3751044233	2.46272081694	1.90579961301	0.0373751044233	12.4989367757	3071.17559344	47.0676775559	3.07117559344	1033.66864908	76.3571224391	1.03366864908	71.3362465054	204.83285952	0.0713362465054	5.0	23.9999359672	290271.0
14.6371267431	94.8782198189	7.09696561286	0.0146371267431	6.88116279706	311.06754976	700.711119537	6.34387506794	0.31106754976	27.6227379051	1094.25471231	28.2057217282	32.8946597355	1.09425471231	5.67565010776	694.445127709	218.722506968	0.694445127709	104.364823566	92.9624806387	0.104364823566	1559.00017122	801.979951933	1.55900017122	3.0	23.9999882738	33360.0
745.905416551	12.1973062206	1.81774546694	0.745905416551	3.32317078026	4.31505271717	164.181221906	377.200453461	0.00431505271717	148.865427784	43.7127604006	235.707365982	8.26977782681	0.0437127604006	0.336095937439	2788.65777047	21.2554855953	2.78865777047	21.3648706475	17.5796629082	0.0213648706475	179.761085654	541.265152237	0.179761085654	6.0	24.0123523338	118199.0
26.1532031427	1.49061650634	177.972526269	0.0261532031427	23.5119131128	11.0215017681	837.541173812	66.3040160691	0.0110215017681	50.166346048	14.4368089176	4.67917610734	288.862123968	0.0144368089176	76.3965709469	257.431062264	17.7383302476	0.257431062264	14.8419269562	20.7477089547	0.0148419269562	67.3556610291	455.272077038	0.0673556610291	2.0	23.9825683945	300276.0
57.505838541	45.3443989838	1.04575025303	0.057505838541	66.6224703025	5458.08993199	383.678905024	37.1755855326	5.45808993199	792.175382176	123.859543082	21.160703315	109.107796046	0.123859543082	1.67748270265	874.352480181	559.709233038	0.874352480181	603.675789182	192.839554826	0.603675789182	1356.01671196	354.681348047	1.35601671196	4.0	24.0059054784	127779.0
18.3512252299	127.854006551	368.808029573	0.0183512252299	5.27479325807	55.7142700474	95.6646447864	28.8496421162	0.0557142700474	18.3042737083	45.5355896093	158.2768809	4.75389832284	0.0455355896093	1.27156145184	27.9404703298	393.081362479	0.0279404703298	1091.45453458	537.378377473	1.09145453458	474.989517225	49.2265309487	0.474989517225	5.0	24.0024819178	328717.0
12.7359697229	60.211521527	30.9209419585	0.0127359697229	4.01258233646	137.4422808	28.2561089792	109.433765699	0.1374422808	0.807210285308	153.272289313	818.691279574	14.9363365734	0.153272289313	27.1934376131	173.871487964	6.86005291967	0.173871487964	43.5036085787	98.2974936422	0.0435036085787	3.22700130267	233.709797275	0.00322700130267	7.0	24.0178634873	64738.0
753.675548261	60.2169162274	1.88101887528	0.753675548261	0.612004802612	6.22133796617	2.10680813639	10.4525957174	0.00622133796617	18.7599604673	24.6616491742	265.830728625	140.719641394	0.0246616491742	20.8625309613	448.740050455	603.631979768	0.448740050455	35.7772701747	3.59959655853	0.0357772701747	185.165114825	199.547015459	0.185165114825	5.0	24.0000899975	141862.0
58.2424323744	40.2903485778	247.924826252	0.0582424323744	0.99310173715	5.3631757455	2.68370389059	34.2030280839	0.0053631757455	99.3053765217	10.0963276014	12.6812655729	109.869480592	0.0100963276014	16.500797985	3847.32140238	329.517970398	3.84732140238	1750.57268355	6.13925725275	1.75057268355	381.469031797	56.8076597245	0.381469031797	7.0	24.0000199964	248563.0
43.4128788823	1.42908815189	156.840916974	0.0434128788823	3.42300794739	17.0322318054	136.158255695	70.3382317508	0.0170322318054	148.524960718	17.8124069531	1.23471706853	69.5705976312	0.0178124069531	16.3655642117	377.223283009	14.6778922337	0.377223283009	176.781203089	14.723514909	0.176781203089	1510.72301368	733.618614252	1.51072301368	4.0	23.9997278695	339159.0
26.8146216216	116.265643325	70.2673785483	0.0268146216216	314.25885828	144.782921794	97.9725296211	420.987652726	0.144782921794	870.384885708	9157.8299962	22.4726259773	15.212285824	9.1578299962	542.73488019	827.65807494	677.667267958	0.82765807494	65.9364764074	173.476424938	0.0659364764074	367.35587006	31.2605658244	0.36735587006	4.0	23.9999706255	328981.0
235.288538251	302.614534547	6.71660601884	0.235288538251	620.64740194	738.581277092	53.804084974	28.0386757449	0.738581277092	10.2988832239	13.8321294185	221.272836149	83.8613800756	0.0138321294185	2.77286472857	33.5991349178	902.864420103	0.0335991349178	8074.02876484	203.465354153	8.07402876484	61.4660138628	1.53262100407	0.0614660138628	7.0	23.9998052633	252655.0
1309.93256178	822.217454859	20.2201428631	1.30993256178	41.5842815138	1536.56254607	8.36660950913	623.980270642	1.53656254607	24.9251054357	141.006287012	182.702731382	290.384026497	0.141006287012	4.86633860205	234.754054203	153.689453599	0.234754054203	30.0512091698	122.041773546	0.0300512091698	17023.2046005	55.609635383	17.0232046005	7.0	23.986805872	56447.0
626.185417042	70.4405185127	2.55081811811	0.626185417042	57.3343597341	7.98777823891	26.727071507	9.75072402926	0.00798777823891	7.5282878511	231.562726142	1.61355927381	537.015816931	0.231562726142	40.7353018921	94.9923439055	13.5234195556	0.0949923439055	1133.19385332	1.1523095587	1.13319385332	109.649158409	109.217592027	0.109649158409	7.0	24.0014978649	229646.0
141.852096902	3.42287869636	8.4267230841	0.141852096902	242.620747269	14.901835769	7.14621151135	113.889433313	0.014901835769	10.4292307123	48.0372255627	1.38502591605	543.632583983	0.0480372255627	5.37116603516	412.098337557	93.0172161228	0.412098337557	71.4877606662	2.06650868539	0.0714877606662	493.97615096	8.63312962297	0.49397615096	4.0	23.9944150765	330719.0
49.5539911504	1.6099687807	943.299671485	0.0495539911504	16.3629660777	1011.37202814	43.3872961245	1.89956435045	1.01137202814	7.47647692773	33.6236737331	33.9694585862	29.6380660433	0.0336236737331	11.6601064219	141.722599499	4.76466636784	0.141722599499	636.88509505	815.758566285	0.63688509505	5907.59377051	178.101475688	5.90759377051	3.0	23.999978567	278566.0
352.626553197	138.398725764	55.7182997222	0.352626553197	256.864421151	110.767692121	34.3458364319	3.29589928775	0.110767692121	2581.18411872	857.941227251	145.639663646	178.47996056	0.857941227251	871.102946909	294.028503797	20.1951051366	0.294028503797	33.2836206471	51.175902417	0.0332836206471	28309.3514023	93.4281659622	28.3093514023	5.0	24.018430242	316387.0
127.468341791	363.943772062	13.0512444103	0.127468341791	10.5878713553	6.88273000839	121.144681607	348.015895683	0.00688273000839	0.457287485591	139.281870522	68.39381244	298.747509112	0.139281870522	0.280563306828	627.591960505	92.1637474962	0.627591960505	270.947346337	4.72728204774	0.270947346337	108.270907784	610.633178665	0.108270907784	7.0	23.9939626411	157574.0
426.017741051	266.986895631	3.26718092231	0.426017741051	33.5748443128	185.588399009	73.8367900068	34.3453360783	0.185588399009	480.529629395	764.148575017	45.9112658871	1.33770101648	0.764148575017	4.31090017268	854.116889595	359.420281889	0.854116889595	1758.34623409	126.505890858	1.75834623409	93.5421747982	3.72049907081	0.0935421747982	5.0	23.9999587108	140597.0
9.36405593916	2.02053362609	170.859189834	0.00936405593916	38.6572920029	126.611565203	2.8638407067	114.093050513	0.126611565203	0.729746196582	11.1175200715	260.048596975	130.385062663	0.0111175200715	1.84301273348	782.458273803	277.808588218	0.782458273803	264.5864323	56.4944128847	0.2645864323	8.45022282959	123.025516613	0.00845022282959	2.0	24.0048345986	40399.0
3118.41890209	9.84975531058	1.92620469919	3.11841890209	126.243899787	27.9032643928	216.065808397	24.0426322622	0.0279032643928	312.739589928	1811.33965179	37.4283509637	17.7292392813	1.81133965179	235.241429185	78.1945104512	33.0586816613	0.0781945104512	22.1590227411	1.39044122769	0.0221590227411	198.445083623	508.799283037	0.198445083623	5.0	24.0068561084	100510.0
1763.56562695	44.8024603061	243.380943578	1.76356562695	100.324764742	28.9569261829	22.5209184784	387.096000924	0.0289569261829	120.622223428	219.301787652	40.6042586521	31.5920507698	0.219301787652	36.0741920322	358.341524425	258.110485015	0.358341524425	266.258717781	427.574038857	0.266258717781	95.0686298416	218.607143733	0.0950686298416	4.0	24.0001883682	286004.0
148.298003207	71.4357308102	13.2540567145	0.148298003207	68.5613677465	18.696602613	16.2621666404	2.34710111259	0.018696602613	0.518556758438	5.42106066283	1.30979318716	496.966601128	0.00542106066283	2.05555897067	7.83975172284	7.37242847249	0.00783975172284	578.939274994	288.794065248	0.578939274994	164.854614989	4.03666854922	0.164854614989	7.0	24.1280753769	134613.0
187.654847522	133.146942407	5.48559821145	0.187654847522	5.9283244012	24.6068341648	51.3584881808	20.6682276741	0.0246068341648	10.508727656	21.1905016644	12.9011529967	994.97977113	0.0211905016644	1.68688739403	394.096136593	264.244061824	0.394096136593	470.335306333	587.165782673	0.470335306333	913.286924994	50.0637052924	0.913286924994	6.0	23.999967198	179463.0
24.8368590223	94.9295036274	38.8560148656	0.0248368590223	0.666959358944	68.7855636532	15.8514634963	154.174047889	0.0687855636532	0.220124849292	132.785499293	21.0587053467	2.48507112458	0.132785499293	0.115385566295	28.6085993851	17.9072825853	0.0286085993851	284.990338682	251.019468097	0.284990338682	15.6490643364	88.8210412617	0.0156490643364	2.0	24.0486359094	124601.0
107.732736602	1.91121961645	14.9150100733	0.107732736602	448.797576071	98.0805356229	1.25329348336	131.658339956	0.0980805356229	82.7575250319	830.457569903	1.01209001259	2.67882922852	0.830457569903	39.4291931548	1063.43518114	86.8547499029	1.06343518114	439.342686269	142.415819444	0.439342686269	15.3332333934	3.55786465159	0.0153332333934	7.0	24.0000513283	142588.0
678.316285075	6.80099279611	849.611389029	0.678316285075	14.344780633	31.3432475712	117.150593202	120.366812964	0.0313432475712	198.762355277	22.1250966181	2.54464428889	221.382334788	0.0221250966181	71.5320301596	1126.12207951	43.1269930577	1.12612207951	63.5834025689	199.237209409	0.0635834025689	73.276335427	64.3745862923	0.073276335427	2.0	23.999593306	133629.0
106.151051025	2.29294426377	625.067907056	0.106151051025	300.64624517	11.4453561576	1.34261596345	8.60948131441	0.0114453561576	13.5416365372	7.50689117757	22.8463208668	1.9852357736	0.00750689117757	1.23247995022	4154.68722463	1.18322662033	4.15468722463	600.735917809	59.9350466706	0.600735917809	245.17868238	1.76309316978	0.24517868238	7.0	24.0001652672	87774.0
164.923964312	10.4694355791	322.694602074	0.164923964312	57.9224832961	501.085272203	82.5423687815	106.139702491	0.501085272203	10.2802066507	29.0381225261	394.700070788	28.4986871238	0.0290381225261	15.9829966984	37.2602592858	4.22033152479	0.0372602592858	2287.57479288	47.0623888611	2.28757479288	1737.96193871	9.24140947359	1.73796193871	5.0	23.999983515	77135.0
18.4409318318	5.97040491393	134.766525675	0.0184409318318	24.2417880164	2413.03466018	1.67888876328	149.022826519	2.41303466018	58.7344986305	2911.15654736	423.647142996	17.8231943328	2.91115654736	1072.47553415	58.1853171838	140.812339422	0.0581853171838	201.808501749	2.62781471206	0.201808501749	215.051179137	245.943293958	0.215051179137	5.0	23.9963133559	80479.0
90.9732425051	270.880517285	1.4109192025	0.0909732425051	68.2341664459	694.559159133	2.61156937871	13.1878844437	0.694559159133	1.01734123076	3.22391265264	557.866803375	1.37943534353	0.00322391265264	0.226529429891	576.538476748	251.944417479	0.576538476748	160.087988073	101.723487957	0.160087988073	10.3240485844	308.548150264	0.0103240485844	2.0	23.8551396098	3030.0
138.305479564	225.382931279	110.828572152	0.138305479564	161.794532919	13.5193490622	66.647506451	1.67684630694	0.0135193490622	11.8413362325	77.9995206018	6.97433988675	14.9642453217	0.0779995206018	4.02079907689	309.784671003	140.916470331	0.309784671003	607.810929199	235.97193694	0.607810929199	440.735607438	1.1300761544	0.440735607438	5.0	23.9999514455	79349.0
253.824836124	222.064111351	2.04001165332	0.253824836124	311.214732743	212.560773169	39.7511163154	7.92025463737	0.212560773169	34.5531326434	52.6713350605	137.78739457	2.87997185415	0.0526713350605	698.24231078	204.443323046	13.4984373263	0.204443323046	5311.08441577	82.7384110234	5.31108441577	2773.52381321	78.1193312745	2.77352381321	3.0	23.9998072493	293090.0
6622.96748973	12.3635321021	1.73611844313	6.62296748973	42.534391911	14.3872946152	74.7423252339	9.70140018303	0.0143872946152	84.3992520778	22.7798949328	4.48182380774	995.49991253	0.0227798949328	2.23478425348	6699.75870274	39.1886719114	6.69975870274	26.6417121982	9.88520993731	0.0266417121982	111.650646053	1.11554617751	0.111650646053	6.0	23.9998798064	271848.0
22.0078017025	26.9124351495	14.6457831886	0.0220078017025	43.7093341101	16.8737061516	17.7914579806	413.764112513	0.0168737061516	19.8510406654	608.965085221	11.4908088659	712.783545565	0.608965085221	3.31482750812	42.5628721241	272.91319134	0.0425628721241	3742.96912331	23.2898884659	3.74296912331	28.663628396	2.36585562558	0.028663628396	6.0	23.9970608426	269191.0
69.1434111277	80.4541215343	7.51146679378	0.0691434111277	100.409056559	73.3080231241	2.97875083406	699.571437701	0.0733080231241	278.307233296	2669.56075615	136.534666544	1.70773170767	2.66956075615	5.51157017211	42.6887260228	208.772446802	0.0426887260228	34.8266090024	193.141545114	0.0348266090024	1008.45794564	24.1051389865	1.00845794564	6.0	24.0000226992	233631.0
15.876918676	64.7800005268	33.1080424176	0.015876918676	40.0583857635	3.13078952274	7.7042074558	690.492284682	0.00313078952274	16.9196413447	3.48729453478	1.1992239217	29.2901055455	0.00348729453478	16.8097654503	711.62586901	78.1461638865	0.71162586901	200.256928956	368.970413214	0.200256928956	1066.8335621	1.86658987835	1.0668335621	2.0	24.0166786768	19348.0
649.364856367	164.34344969	61.9741174396	0.649364856367	201.304422587	5528.6763739	39.1035649934	38.5509388258	5.5286763739	858.52521478	11.5483461772	169.703400818	10.8422573172	0.0115483461772	16.4442366546	2889.99277519	909.471336261	2.88999277519	383.589904749	39.8321334791	0.383589904749	271.260313274	114.518102335	0.271260313274	3.0	23.9969568226	28115.0
2415.28696159	4.08064037099	16.1899885059	2.41528696159	709.382705861	126.718029995	49.8185513305	22.6617811541	0.126718029995	458.135371465	9.74275711133	40.9820703593	233.827037435	0.00974275711133	5.51050686277	195.076003236	4.48310802221	0.195076003236	373.292192479	3.19803921599	0.373292192479	627.992068717	4.73099270406	0.627992068717	6.0	24.0051445464	309503.0
366.290656772	3.38165503441	27.8462915576	0.366290656772	2.58084774375	7469.62229703	186.158491731	379.242918948	7.46962229703	370.2661102	38.1705754145	42.617657197	222.412854289	0.0381705754145	3.37385076604	45.7383496722	9.22938286558	0.0457383496722	1469.95070289	82.1507065803	1.46995070289	2731.26151237	25.7114565974	2.73126151237	7.0	24.0003832132	124119.0
107.119112029	2.98956969125	388.684138364	0.107119112029	0.991664975547	5.58082282629	7.90037602693	3.70424751533	0.00558082282629	398.606790158	36.8789672221	4.63030653719	26.9942136972	0.0368789672221	340.998930977	198.088555584	244.693161074	0.198088555584	8.87919767168	78.2652086513	0.00887919767168	1892.65531368	8.94712742367	1.89265531368	6.0	24.0074440337	143857.0
40.4572832335	159.852286878	314.561784165	0.0404572832335	1.48798259692	113.437615302	361.94451804	346.163289446	0.113437615302	9.19416322734	118.040636486	517.284941313	172.69113193	0.118040636486	59.2544123065	82.8361121433	28.5315532243	0.0828361121433	162.838467421	94.2778681677	0.162838467421	399.630666736	232.456976041	0.399630666736	6.0	23.9975085947	342604.0
1035.21544035	13.1305297968	248.517422161	1.03521544035	62.6267366614	406.507945776	58.0795866728	45.6622659231	0.406507945776	0.981965739688	6.89164877996	762.626099266	2.38661696875	0.00689164877996	23.0758199057	163.655656342	140.782033341	0.163655656342	3505.89253411	78.6062549393	3.50589253411	27.9592814052	10.8598780179	0.0279592814052	4.0	24.0002346283	62476.0
234.12900751	8.97538377611	315.503337439	0.23412900751	229.669005056	51.0081081443	561.391136431	122.699247835	0.0510081081443	18.095859728	2755.18993401	3.07529469073	2.44146402625	2.75518993401	327.272693939	441.599467629	16.1227079883	0.441599467629	362.134658172	13.744697336	0.362134658172	530.216952548	205.961643282	0.530216952548	7.0	23.9999963375	37600.0
123.048564478	2.00542948209	26.175885063	0.123048564478	0.797376626624	136.954311053	347.512039698	11.3705885894	0.136954311053	467.253670712	18.1685646103	162.698452863	260.001500331	0.0181685646103	2.44144651781	6.53092344901	766.757950691	0.00653092344901	18.5622508129	660.187929168	0.0185622508129	244.864062435	231.922112132	0.244864062435	3.0	24.0216409728	276436.0
107.941959849	228.996004218	277.440485699	0.107941959849	27.2889317378	79.5225643951	22.5412055567	230.658568695	0.0795225643951	379.541521402	39.8919221118	69.6287473496	940.455468359	0.0398919221118	2.54312074238	1270.62549755	436.456694494	1.27062549755	326.830048685	1.39665974381	0.326830048685	4884.30425715	369.06110131	4.88430425715	6.0	24.0000347436	62939.0
113.844508529	4.90745145355	54.4287168543	0.113844508529	813.426813091	707.215373537	21.8628597977	712.591807197	0.707215373537	224.75675918	1339.60032725	188.426630087	48.558046665	1.33960032725	694.033666945	226.93169773	295.550994799	0.22693169773	205.195620144	1.08583431498	0.205195620144	6453.38951821	347.596993142	6.45338951821	4.0	24.0010457359	348948.0
899.903864772	406.195206326	34.9070501965	0.899903864772	48.67499468	57.8337402066	545.571792577	4.48383206208	0.0578337402066	382.795634578	100.793255446	26.7243642463	9.5279191911	0.100793255446	30.7026697067	1778.98662078	2.86610717359	1.77898662078	250.677793143	138.152029361	0.250677793143	134.916226854	626.661142501	0.134916226854	6.0	24.0002153984	117275.0
25.319982085	7.30329664413	657.618921494	0.025319982085	4.16510247373	14.9280884817	2.78035505551	138.912332985	0.0149280884817	8.2656029369	10.1797415817	91.078420228	127.388735747	0.0101797415817	230.968379535	315.368446345	6.35042606156	0.315368446345	16.0852092361	49.4034694722	0.0160852092361	271.431468371	197.723008348	0.271431468371	3.0	24.029750694	307777.0
82.7936638039	1.41373898223	588.632215412	0.0827936638039	11.7653462355	229.269678322	150.31862394	201.309331545	0.229269678322	57.8734598143	35.206441488	907.626024656	868.404543381	0.035206441488	83.1992328041	27.4836419843	43.8424384572	0.0274836419843	6.86940568701	40.3336590338	0.00686940568701	713.087597754	454.413062646	0.713087597754	4.0	24.0082226483	24385.0
5199.74771932	13.9555451962	3.54170013855	5.19974771932	121.545062746	34.7204602403	187.411487851	53.8537751512	0.0347204602403	14.0564628676	72.7019717022	135.425798401	16.8737540291	0.0727019717022	127.096822333	122.947033676	79.1759029638	0.122947033676	17.5653720338	994.909089286	0.0175653720338	261.06531073	364.834906191	0.26106531073	3.0	23.9995184356	33800.0
90.6794812791	13.219886736	18.5655906492	0.0906794812791	15.636563081	11.6641178041	310.432847484	153.828370973	0.0116641178041	239.655687818	200.597846334	860.322633725	3.41749976572	0.200597846334	50.5197893261	34.3529831264	7.84394330616	0.0343529831264	345.001651806	64.5516110771	0.345001651806	3022.67709264	20.8825846827	3.02267709264	7.0	24.00275193	153609.0
666.616537208	35.8001242575	763.22613279	0.666616537208	9.22313775033	66.2358329583	45.9932860478	109.004931544	0.0662358329583	26.8861771909	162.481067424	9.50967322673	2.62164070728	0.162481067424	10.4795424837	411.663018271	16.9528034493	0.411663018271	61.6436314291	72.9025358698	0.0616436314291	110.531585215	241.439830818	0.110531585215	6.0	23.9993042435	348165.0
35.7155774788	10.3103425593	8.95161180584	0.0357155774788	7.7881720168	109.250092745	319.789503415	133.041313659	0.109250092745	17.6622654361	17.2154640003	2.00658344492	55.1605465145	0.0172154640003	4.17772358811	1182.92141622	346.648296538	1.18292141622	1660.46796213	100.754344468	1.66046796213	243.666864579	432.062423387	0.243666864579	3.0	24.0034536845	330757.0
2335.05774913	58.6509366247	714.992512255	2.33505774913	467.356964071	440.760043032	63.706302603	324.656554697	0.440760043032	36.8227842445	17.5854843955	38.2662880297	434.196743621	0.0175854843955	1.73208785896	278.578486966	231.541623798	0.278578486966	536.227631408	18.9878424876	0.536227631408	16.5800147924	643.824913809	0.0165800147924	3.0	23.9943319563	63534.0
20.2348950263	320.892924827	9.32916903604	0.0202348950263	28.0013079157	29.2226702197	2.02292811649	592.209601014	0.0292226702197	343.086691198	1515.20751474	274.104379071	13.4983189081	1.51520751474	194.589400112	1483.43160593	408.537850489	1.48343160593	9648.05613979	371.623202616	9.64805613979	115.26736141	6.25786399528	0.11526736141	5.0	23.99493513	151818.0
5.57339405857	14.7801321226	547.295296026	0.00557339405857	117.875133082	7.67804845931	5.01331506365	105.772889965	0.00767804845931	0.228253879839	228.940492574	1.47053083872	24.8198098779	0.228940492574	0.610567513528	56.8392504952	1.66535790514	0.0568392504952	408.649055468	64.0305871029	0.408649055468	2.10764007329	16.8289553376	0.00210764007329	4.0	24.0171697617	99390.0
20.2252067124	1.37145164696	3.83298877411	0.0202252067124	162.678719718	6.42697845807	267.620894257	210.099973812	0.00642697845807	26.4873630874	30.4176109674	181.806965837	326.601281341	0.0304176109674	31.1693824783	2303.83712751	175.289673801	2.30383712751	747.546525024	2.92006683516	0.747546525024	330.073571544	346.890014093	0.330073571544	3.0	24.0002337108	110164.0
253.152981436	4.10248076175	104.943077886	0.253152981436	354.528229168	160.85028443	547.613624629	503.115534877	0.16085028443	396.661386547	94.0317631259	7.2009377405	131.78209377	0.0940317631259	2.97562894214	31.7785096136	3.10206824145	0.0317785096136	11959.815687	10.6738261751	11.959815687	209.389249668	825.292433905	0.209389249668	3.0	23.9959735738	177824.0
72.8129899428	28.3105313478	314.346149893	0.0728129899428	3.36356130986	25.142168435	11.3733031002	3.32433550977	0.025142168435	0.45554247246	869.493825445	153.351781365	17.0219662483	0.869493825445	0.562449681067	97.6141070438	411.105104219	0.0976141070438	78.6596325619	2.30160383432	0.0786596325619	18.3767494532	15.7300005156	0.0183767494532	4.0	24.0022941653	91537.0
8.30380319255	25.0675131633	494.291145182	0.00830380319255	151.145228686	261.518904182	559.29333098	8.90019315145	0.261518904182	2.48870328089	855.898564165	999.795267132	2.70069888691	0.855898564165	21.0537451204	112.971307446	26.4581247672	0.112971307446	90.8430722417	72.5327734674	0.0908430722417	3431.03662309	278.406617803	3.43103662309	5.0	24.0174407689	132756.0
200.87873906	231.575165385	5.56901401674	0.20087873906	55.4536623617	121.988150556	23.8258072584	526.79808378	0.121988150556	6.81904969977	94.2191682676	68.0611776546	5.76753707006	0.0942191682676	476.103892035	3956.54884539	63.4328952632	3.95654884539	152.685573086	73.8426950675	0.152685573086	1578.5500546	245.522801749	1.5785500546	3.0	24.0003422347	245321.0
34.4421539674	18.7510673672	1.31138795144	0.0344421539674	16.3537572034	95.9577281109	292.766392803	854.489193093	0.0959577281109	382.890985496	413.844019041	209.865527087	4.89696791384	0.413844019041	7.96040417919	248.115728621	1.39185830275	0.248115728621	5294.86556971	305.227092261	5.29486556971	54.4302118681	108.769921357	0.0544302118681	3.0	23.9995274649	286323.0
4772.9248833	914.481530948	448.743256085	4.7729248833	133.915604284	135.564547736	37.8427886486	8.51400059913	0.135564547736	2.14194064068	23.3182841083	394.952292478	31.2458987742	0.0233182841083	423.798093688	260.868036456	567.387777723	0.260868036456	26.1932363423	3.31280251668	0.0261932363423	32.1712631358	59.6760937385	0.0321712631358	4.0	23.9966083498	286830.0
7.43689217738	51.4950635999	58.211785829	0.00743689217738	1.50235523327	19.0546938927	4.54489549519	6.57668788316	0.0190546938927	2.9163304061	10.2453537403	22.3492614077	26.2929134521	0.0102453537403	0.377197463776	368.790684346	55.6050336539	0.368790684346	39.6085293838	7.32395226131	0.0396085293838	927.843897522	1.5291994732	0.927843897522	3.0	24.0224105617	248083.0
70.5400759986	504.730479284	8.82041492554	0.0705400759986	130.89737013	220.102848351	662.228292343	251.793814155	0.220102848351	322.876757932	58.9024568338	552.703108065	3.11672648431	0.0589024568338	99.7665979886	648.13988296	245.899876317	0.64813988296	2048.79616668	7.68573064816	2.04879616668	151.605104273	82.4474048352	0.151605104273	6.0	23.9999110156	239296.0
685.682973565	166.015071475	125.890389901	0.685682973565	60.5281590923	2.70764469788	456.946756193	108.000652642	0.00270764469788	0.219666377616	113.377954076	165.921521043	150.365825766	0.113377954076	2.4522294372	1207.85766851	440.850010309	1.20785766851	444.528621162	6.39614487646	0.444528621162	17.6109900445	243.968666528	0.0176109900445	3.0	24.0132231249	237973.0
9.6960491074	87.3720166162	538.610987122	0.0096960491074	35.7461210183	10.8406888299	53.6758081419	10.5569504138	0.0108406888299	1.91558063995	28.8400215062	152.301199821	109.344883749	0.0288400215062	40.3359033068	2816.18512588	29.336740264	2.81618512588	121.223685641	8.12012986477	0.121223685641	387.945046369	97.770762224	0.387945046369	4.0	24.0001534371	127639.0
175.376766885	8.40888700007	6.11464264049	0.175376766885	22.3240026498	369.247985117	15.6709682506	12.6283173803	0.369247985117	1230.63842452	14.4318539194	15.1003207523	1.78742182831	0.0144318539194	28.9619040067	510.555353846	806.78120889	0.510555353846	2338.62487189	6.73311526859	2.33862487189	633.627956876	204.65445337	0.633627956876	7.0	24.0000479195	90898.0
28.6594800556	5.04079111583	120.132607207	0.0286594800556	2.5145525439	10.7975492556	176.340701603	214.454510801	0.0107975492556	104.855598172	204.080188557	40.7977659677	865.597243049	0.204080188557	0.406862881153	8.84917837171	1.13250578878	0.00884917837171	482.503763749	24.6367213263	0.482503763749	169.751772589	309.595572523	0.169751772589	4.0	24.0952137416	4204.0
35.149062946	73.7339163448	22.848273937	0.035149062946	25.5491668023	216.829058169	207.846392442	678.304726374	0.216829058169	33.965390702	128.97577198	27.3795622533	198.588395095	0.12897577198	892.307376151	579.909664165	44.0352658417	0.579909664165	236.971909967	762.478719737	0.236971909967	7024.51409974	355.311824485	7.02451409974	5.0	24.002180731	241130.0
11.0460169152	83.2122901253	7.93406324641	0.0110460169152	0.292512722107	912.246300791	16.4472854807	929.017905845	0.912246300791	3.23699833328	28.8892565966	38.9968767139	11.6930823248	0.0288892565966	0.483308952336	916.954688883	288.763731512	0.916954688883	208.757709821	812.670075979	0.208757709821	7.72933277602	26.0817847696	0.00772933277602	3.0	24.1555014217	28388.0
891.849491627	9.8788949413	1.84890315618	0.891849491627	0.801569640352	51.7350828434	23.5641392148	3.97081657368	0.0517350828434	5.02454981009	53.9863379054	1.12985860664	167.904904912	0.0539863379054	0.71016987484	4422.11985846	103.054161399	4.42211985846	165.89478044	6.23791899246	0.16589478044	23.007237081	39.1765542877	0.023007237081	5.0	24.0007281221	58165.0
11.5896343548	490.073984352	620.499197257	0.0115896343548	64.7871129749	779.670148356	6.80032850384	248.265733218	0.779670148356	17.3629953634	6.18879242975	10.0551608549	6.09914611214	0.00618879242975	4.48370353112	187.076201716	142.482229768	0.187076201716	435.400201071	35.3527022017	0.435400201071	744.14223775	23.1053445622	0.74414223775	7.0	23.9996616541	310180.0
14.5611077218	1.19605458553	4.12994100205	0.0145611077218	277.575720274	3514.89383341	30.0268830571	53.2194089677	3.51489383341	206.78272529	28.5033523521	12.2244219136	5.38435742875	0.0285033523521	4.32118674603	74.7547256835	4.18096827562	0.0747547256835	5966.10223969	12.1673164165	5.96610223969	15.2703783289	116.641293457	0.0152703783289	6.0	24.0062241785	245054.0
3681.84460705	538.514484678	6.02506127474	3.68184460705	68.6926153714	14372.0203142	98.6487664159	1.65650293649	14.3720203142	18.0217773512	318.91576641	118.150951214	11.2882316617	0.31891576641	59.1611659963	2126.96076147	876.624366735	2.12696076147	121.822979059	93.6559671228	0.121822979059	1113.47164772	50.3655361637	1.11347164772	7.0	23.998507807	326525.0
38.0841809386	275.156176264	5.03660074503	0.0380841809386	405.922333993	73.8512397939	15.8325289558	26.5140212597	0.0738512397939	0.974430775867	14.933206145	18.1145174516	5.22775470197	0.014933206145	6.00365094143	285.700733427	62.818151048	0.285700733427	295.814870434	199.549499533	0.295814870434	21.0249308889	85.4117205614	0.0210249308889	2.0	24.0020172731	24570.0
8.66534168059	293.135384916	51.5228899562	0.00866534168059	2.05349082608	280.296464066	25.3824059351	5.19501020628	0.280296464066	21.7150862288	982.52816521	6.12996358571	45.320691384	0.98252816521	5.75225362057	75.1335831905	819.251146796	0.0751335831905	331.800699017	991.803141694	0.331800699017	624.993750197	11.6736293152	0.624993750197	2.0	23.9790271293	28494.0
85.4075023129	215.042336448	12.9570774235	0.0854075023129	17.862541897	63.4291229726	43.1006019715	4.99936416878	0.0634291229726	377.259938133	1661.45706989	264.831414746	1.79245266778	1.66145706989	253.03152938	417.209616468	126.612635747	0.417209616468	2836.1252281	228.012617116	2.8361252281	2066.03968726	596.047570081	2.06603968726	7.0	23.9998803407	103170.0
12.6038852009	3.82234437163	25.0641075372	0.0126038852009	0.786084882917	3491.88311748	28.2288486052	4.88842376568	3.49188311748	42.424532356	50.7385380023	826.670264955	3.99876578258	0.0507385380023	296.746151269	110.252928485	219.274557389	0.110252928485	345.852944163	6.15674785825	0.345852944163	87.9962819039	226.554858813	0.0879962819039	5.0	24.0016073387	321944.0
62.5442569001	317.446388961	12.7187801833	0.0625442569001	6.67513836038	161.442794861	14.0991260376	26.9269174056	0.161442794861	107.739349612	204.343638307	318.660646135	1.80289541897	0.204343638307	687.38598009	1213.31682231	36.2247728989	1.21331682231	785.621756011	645.175834857	0.785621756011	460.611353687	76.101355454	0.460611353687	6.0	24.0000258089	287610.0
617.953125419	721.694149249	22.4040226137	0.617953125419	11.6386461312	2.31202391869	1.17362144958	3.77167810554	0.00231202391869	9.87985242785	94.2321635387	51.8908701837	248.828302753	0.0942321635387	0.562336521701	66.3231762596	208.970505764	0.0663231762596	263.972932323	8.029123931	0.263972932323	246.491161194	212.712810553	0.246491161194	5.0	23.9993024673	198879.0
74.2343698907	34.7505276208	218.407215714	0.0742343698907	6.63934683927	8.30498185936	280.178260334	400.364785027	0.00830498185936	12.6270869094	24.5778264845	259.205087456	51.8728913407	0.0245778264845	0.859848719158	86.9718668474	413.289205338	0.0869718668474	4.01516631262	41.6372645037	0.00401516631262	1034.9313208	86.485016631	1.0349313208	3.0	23.9871062825	119436.0
79.9416887584	46.9201653249	575.919007733	0.0799416887584	1.33577283508	12.5790172572	19.1716497786	33.8802228436	0.0125790172572	3.47012932647	13.699435395	5.70378494686	275.549608701	0.013699435395	10.512635251	6876.21892001	10.1386290669	6.87621892001	1968.82022364	3.46064065958	1.96882022364	54.0869638639	8.87807277142	0.0540869638639	6.0	23.9999671641	339211.0
208.846173651	303.745986054	16.818396505	0.208846173651	1453.74690456	52.5262179091	61.5702355428	53.6393962827	0.0525262179091	475.921041587	679.276986181	617.996356408	483.053662687	0.679276986181	233.410498886	164.307174075	20.2593493452	0.164307174075	805.800816681	76.8604357403	0.805800816681	592.280629183	152.617500842	0.592280629183	4.0	23.9996645426	83166.0
277.402211239	4.93906227253	60.6361224372	0.277402211239	1.0177678292	11.5786758832	273.708670781	3.06490436183	0.0115786758832	0.389358911823	58.7750123364	8.35799029644	156.237721172	0.0587750123364	14.3312236938	242.776001511	1.768423692	0.242776001511	43.7638298068	46.5505189347	0.0437638298068	99.8568907071	9.63045123727	0.0998568907071	7.0	23.9898685759	347525.0
378.05298707	209.798788019	35.6473816606	0.37805298707	53.5167559749	5324.18106492	165.190789508	19.6755501448	5.32418106492	91.9241766775	33.5860999163	49.9131910495	3.2617120663	0.0335860999163	253.529228946	53.662055489	55.6108734929	0.053662055489	7356.35985306	18.9147287304	7.35635985306	238.47888979	19.3860647982	0.23847888979	5.0	24.0000158923	299812.0
20.7358678185	44.2568570138	71.2062294876	0.0207358678185	4.94903787919	176.140464812	5.75788335396	36.6074103571	0.176140464812	1.19996541062	16.3152073686	7.06486664175	173.850894449	0.0163152073686	15.6309355596	102.40529412	309.558678207	0.10240529412	518.657292743	14.9155650842	0.518657292743	64.8210704757	2.0462265252	0.0648210704757	5.0	24.0000698637	23670.0
1066.36012514	303.914180436	1.76938045705	1.06636012514	138.830899965	1355.82699248	5.97900939856	21.9491759101	1.35582699248	1.0880738777	42.5509270308	222.697052967	544.730609643	0.0425509270308	124.277196044	446.477157678	42.720978722	0.446477157678	104.188562153	732.577789916	0.104188562153	887.95357338	328.985527572	0.88795357338	4.0	24.001913387	256825.0
209.575761133	17.6578256292	298.975385038	0.209575761133	64.0583162412	6.23599601252	27.9403883278	360.283659998	0.00623599601252	1.51045145141	1143.35307356	27.4551346514	17.6944522462	1.14335307356	17.8123332602	8.26090178926	172.406123898	0.00826090178926	1214.13094322	134.043520507	1.21413094322	12.8862443684	15.025314952	0.0128862443684	4.0	24.0179796666	314421.0
5799.74251086	103.657499328	23.4757548841	5.79974251086	105.219053051	22.7152067056	462.264998828	550.052379639	0.0227152067056	25.713900157	1109.72962951	929.674017689	631.070300704	1.10972962951	19.0994291463	71.6699486382	11.6678900365	0.0716699486382	50.9650223496	129.585641029	0.0509650223496	293.879328345	443.716193835	0.293879328345	3.0	23.9999949617	147408.0
89.0699743185	996.202910747	167.751324138	0.0890699743185	407.981325591	1463.37833589	6.03522295211	10.8413510397	1.46337833589	44.7508233604	395.44515556	357.193540377	1.96827991904	0.39544515556	34.9914797936	153.922528683	931.291551253	0.153922528683	2757.25721879	744.326527684	2.75725721879	119.45514545	12.2019064492	0.11945514545	4.0	24.0019701144	344042.0
14.0310690182	167.943076358	83.8180248476	0.0140310690182	511.981408363	370.868841994	70.1241988649	17.1538103658	0.370868841994	16.1856844225	87.9021789048	899.069550492	155.252045763	0.0879021789048	6.00551380143	864.731789779	167.347641482	0.864731789779	193.248891671	10.9420892075	0.193248891671	44.8576141274	781.115568603	0.0448576141274	5.0	23.9995770061	228006.0
2492.78538594	622.641260412	2.61443764009	2.49278538594	1630.50416104	33.3809474666	5.60991034574	287.00224987	0.0333809474666	2.58253558854	40.7120393443	7.67176895023	33.3301584632	0.0407120393443	2.76912238141	12410.6854354	37.8193581388	12.4106854354	499.082216271	2.67648912301	0.499082216271	1733.2579677	385.751739513	1.7332579677	7.0	23.9991058074	244830.0
2215.60352798	2.08329767572	175.829797151	2.21560352798	1180.10038741	61.8582179355	11.0297541963	213.981632348	0.0618582179355	4.98900513379	43.1591135695	478.841537939	5.03916553854	0.0431591135695	312.451811633	26.8979513899	10.7871515526	0.0268979513899	1680.91898756	50.4415398566	1.68091898756	3949.7258002	11.042738665	3.9497258002	6.0	23.9929103332	189297.0
18.1045776979	2.33001055994	405.782443289	0.0181045776979	7.38470079464	192.797243769	3.79547354651	2.77203928018	0.192797243769	18.6701983142	34.7757398199	61.1267165035	116.091641955	0.0347757398199	403.36383799	2629.15367832	249.451217457	2.62915367832	4158.82249438	54.9439448917	4.15882249438	519.893485554	69.3073347016	0.519893485554	7.0	24.0000008601	235948.0
21.6564594404	164.48388131	39.1536102547	0.0216564594404	3.68890233395	162.650543526	107.511234081	13.7356680801	0.162650543526	78.9981758734	3096.19590849	1.98358044159	332.870663204	3.09619590849	275.79358676	364.884383265	354.104789756	0.364884383265	714.208008543	517.304334221	0.714208008543	157.821126919	5.91033190603	0.157821126919	2.0	23.9896993883	313897.0
37.2348424382	9.27126593053	14.2493587563	0.0372348424382	2.59225044207	54.109336475	29.9128852406	239.358226174	0.054109336475	89.6080730891	4429.89325097	58.2287858032	370.425012318	4.42989325097	95.4570994201	3475.15911557	642.194977993	3.47515911557	211.054228318	5.0548674293	0.211054228318	167.935481219	4.72956135501	0.167935481219	4.0	23.9994381147	204555.0
3984.08445804	5.15924834812	14.4706341825	3.98408445804	111.204086727	3908.99868638	19.9914907995	967.149131664	3.90899868638	66.0945362154	30.6899260968	37.9105874015	24.2796651796	0.0306899260968	89.8243720137	46.2766264537	491.872914778	0.0462766264537	534.977628425	3.73792231742	0.534977628425	30.9119435373	32.7588555164	0.0309119435373	6.0	23.9781840907	342006.0
45.101636391	78.0553133565	436.384056173	0.045101636391	47.460763652	58.5412723325	17.9840626543	891.091157246	0.0585412723325	15.1381448648	1679.5873293	20.2504983125	63.3019799928	1.6795873293	1.93792875403	551.174434459	914.419734286	0.551174434459	94.2889823439	610.413508398	0.0942889823439	241.228489888	5.56635022626	0.241228489888	2.0	23.9950776435	77899.0
865.911442082	1.16091722718	40.1077339736	0.865911442082	172.040741974	27.6631095697	478.860040307	9.9885968488	0.0276631095697	885.668678616	191.991327182	3.14276547736	5.00178764866	0.191991327182	172.974153248	498.951176447	327.643138462	0.498951176447	14316.2510692	172.363298822	14.3162510692	95.0098937728	139.998113923	0.0950098937728	5.0	23.9999123352	188888.0
1521.40171765	6.40355740983	4.33924990479	1.52140171765	163.394626709	180.49872513	311.353753346	177.120385127	0.18049872513	4.73121103381	51.9784212159	5.94715725208	63.6160137462	0.0519784212159	584.316560436	14822.5940762	50.5327406964	14.8225940762	1111.95939761	12.0439967104	1.11195939761	343.993155193	711.401096636	0.343993155193	7.0	23.9999945537	244957.0
39.8943334372	5.45516083598	1.01624330226	0.0398943334372	434.819939897	39.0234744154	5.93963924991	214.46583781	0.0390234744154	287.387095467	572.202814429	8.07135302993	858.261758035	0.572202814429	82.9849549778	10.9703676125	7.12842424963	0.0109703676125	306.170122979	10.7209027285	0.306170122979	607.204203923	899.95541353	0.607204203923	6.0	23.9986083329	116964.0
87.440060681	269.06627626	2.50677163975	0.087440060681	232.393568904	4771.17327282	366.480340149	1.84364441694	4.77117327282	1.18314031301	26.2001388538	38.2566700264	25.0852729749	0.0262001388538	2.51293667132	413.180932356	61.7434551107	0.413180932356	1643.89861153	871.091953312	1.64389861153	123.107949531	50.7792031319	0.123107949531	6.0	24.0000042931	82214.0
14.2966686603	101.887110636	35.071927245	0.0142966686603	3.36302244682	37.89614236	262.995133603	249.497174916	0.03789614236	3.97686918769	156.753280356	916.579989727	9.93810078283	0.156753280356	79.478214269	929.264189855	998.188814692	0.929264189855	447.4764375	22.9710967759	0.4474764375	89.2715927174	553.421722848	0.0892715927174	4.0	23.9830453472	327825.0
14191.3483492	15.1444843991	10.7610508867	14.1913483492	1143.62795149	3461.47598823	128.329179709	27.8917326861	3.46147598823	16.608020497	80.2580949231	95.348439353	2.09267029036	0.0802580949231	19.6347489703	450.45752398	271.374464982	0.45045752398	224.901607775	84.615775555	0.224901607775	18.8735888575	38.4049734867	0.0188735888575	7.0	24.0000113396	128671.0
8.31881641952	63.9504722998	229.739610539	0.00831881641952	1.02535098567	409.226651747	5.58689881327	262.709908317	0.409226651747	165.628978007	162.699339732	1.01543968717	202.523010177	0.162699339732	43.1787712151	146.752138136	2.35847114709	0.146752138136	548.564399544	837.630535012	0.548564399544	47.8835807562	1.47441385139	0.0478835807562	5.0	24.0012598452	84900.0
3.50083157055	5.45461110847	33.5754759506	0.00350083157055	1.41750515912	3.75913522529	20.7562559115	19.0377268474	0.00375913522529	41.0095387913	551.74376954	70.2008595304	459.912558677	0.55174376954	40.6076663314	14.7415429265	112.543414935	0.0147415429265	573.238379926	29.5694385484	0.573238379926	1336.51939982	140.53898923	1.33651939982	3.0	24.0495869187	234725.0
5.93391071249	318.972629468	57.7062990884	0.00593391071249	234.073035948	715.461105854	40.4312020085	576.912064705	0.715461105854	92.6165024116	24.763961411	1.62518722914	17.4926674122	0.024763961411	319.911298873	95.2023526156	39.9193401796	0.0952023526156	518.084191456	393.590110382	0.518084191456	1474.87720576	3.08705246119	1.47487720576	4.0	24.0001206028	192223.0
54.6653594971	1.38172036256	204.440418413	0.0546653594971	1164.22565506	25.7283880181	981.087975569	1.08095430057	0.0257283880181	86.3865388321	1121.70043987	58.2830209811	19.4016521221	1.12170043987	8.92162757846	2945.82966327	1.33538889516	2.94582966327	1010.25014067	4.69573623133	1.01025014067	315.106411242	359.742558435	0.315106411242	7.0	24.0000099528	308682.0
6757.00940508	148.070835	602.156731133	6.75700940508	742.338110689	219.413618317	206.161172599	3.14301940558	0.219413618317	6.95887097707	11966.9998185	467.885225186	1.65416468565	11.9669998185	108.831013785	788.271218768	533.311078109	0.788271218768	31.1496950731	40.4826428376	0.0311496950731	421.178532566	442.282956842	0.421178532566	5.0	24.0481380381	30088.0
12.6412468377	9.78006878429	7.61798120634	0.0126412468377	2.51176993444	64.2589905825	1.8059955124	1.58230492788	0.0642589905825	31.8366035544	64.249805712	47.7979686399	127.582031648	0.064249805712	5.14801824042	239.373104183	166.514180232	0.239373104183	173.996250225	370.532695109	0.173996250225	371.394989311	146.339355325	0.371394989311	2.0	24.0499507157	272789.0
2442.38624986	7.67689861457	589.807821613	2.44238624986	3.53917222925	29.1604157358	21.3765797216	9.47856897321	0.0291604157358	179.276409597	10.7553368955	50.3358512147	547.730997852	0.0107553368955	13.1219043327	3130.823187	6.07134198233	3.130823187	6374.14363336	1.15150970288	6.37414363336	24.2704623254	8.40850144563	0.0242704623254	7.0	23.9999384383	170714.0
27.1312785166	52.9633661485	290.005065345	0.0271312785166	6.06901949758	184.410197811	1.53151561491	39.7118163263	0.184410197811	16.2840065939	157.882050541	7.95725296069	281.481176285	0.157882050541	13.0853469831	16196.289151	48.6652775014	16.196289151	9611.73133137	50.7874434876	9.61173133137	59.6467279513	5.77157306354	0.0596467279513	6.0	23.9997633071	85284.0
91.0165210124	231.821909685	2.37638836732	0.0910165210124	161.914605848	9.62154574786	843.094554885	11.4983793624	0.00962154574786	817.526489409	15.3710784672	32.5185998754	527.9772537	0.0153710784672	172.502000621	268.783449492	7.90931998251	0.268783449492	245.431709113	71.1405543179	0.245431709113	3957.05287455	1.02351543281	3.95705287455	6.0	24.0001785246	131855.0
32.8624471863	37.741236681	462.109066225	0.0328624471863	46.2676939689	225.534753878	426.861218735	529.728900651	0.225534753878	163.329517133	20.9123227206	42.4976750524	5.18368997481	0.0209123227206	1.16841214151	5.85586475615	49.4453781263	0.00585586475615	208.290721877	469.99100331	0.208290721877	87.2557782173	5.50375549035	0.0872557782173	6.0	23.9930257052	206274.0
51.9451986355	9.61488791844	12.2304104359	0.0519451986355	99.138950914	8.57605486792	11.034145258	1.30587294989	0.00857605486792	0.776087583974	4.3673114987	7.54734412298	503.001879242	0.0043673114987	13.3558769162	960.19588897	5.18527334677	0.96019588897	1531.37047462	116.595269276	1.53137047462	815.280724654	652.926924115	0.815280724654	3.0	24.0001073839	324695.0
14.6023526664	20.3917993957	2.28983777531	0.0146023526664	101.707724255	29.142888217	5.58018434087	726.093689844	0.029142888217	3.62208128424	1853.35980956	8.5241790375	3.74973044442	1.85335980956	4.5693894879	976.605104594	43.4731688639	0.976605104594	133.114738534	265.917232309	0.133114738534	124.438658073	921.171607471	0.124438658073	6.0	23.9981795921	4646.0
38.2240784771	943.157918794	13.912925724	0.0382240784771	1.68479004256	142.893146767	86.298013402	667.592072666	0.142893146767	1.1376844047	8.61564772438	896.22278141	16.7104070852	0.00861564772438	60.3601255931	2594.98652028	263.731518761	2.59498652028	2806.95796929	39.3014629275	2.80695796929	4184.21470258	117.041263004	4.18421470258	6.0	23.9997852546	218305.0
582.733552141	550.918351272	4.28820530924	0.582733552141	28.4709622639	66.2947914203	803.153952653	807.125478109	0.0662947914203	7.86879619372	2083.84615575	127.634247245	151.215328467	2.08384615575	113.753817846	192.957133321	276.329084328	0.192957133321	105.399706393	227.600828424	0.105399706393	366.396947968	1.07909544589	0.366396947968	5.0	24.0022962798	235838.0
6.1602366809	8.85768238581	34.9947076701	0.0061602366809	28.9239384834	296.263167425	2.54762074403	355.739346281	0.296263167425	2.18962534203	9.68358684687	1.24218727186	265.74650115	0.00968358684687	35.7904811532	2795.75729135	230.292497607	2.79575729135	3994.71063422	440.023322812	3.99471063422	247.212759414	28.0868304272	0.247212759414	3.0	23.9931562556	281470.0
1028.86190571	901.597276423	319.345422519	1.02886190571	6.98146367569	32.2333064261	756.034568727	390.378578684	0.0322333064261	3.01793459473	99.9786098923	97.4187329637	18.6382371298	0.0999786098923	1.56600192806	13.5977279043	961.949675148	0.0135977279043	204.566568519	898.557591843	0.204566568519	433.106952432	24.5337395677	0.433106952432	3.0	24.0141577929	268495.0
45.2222192533	10.1019903451	32.7502772548	0.0452222192533	1.11630005147	53.7660148218	74.3698157273	2.001918853	0.0537660148218	1.94530983505	7.9854016031	7.92896658076	435.586365699	0.0079854016031	5.81817131769	1519.7302262	15.6904263855	1.5197302262	115.025283332	70.1576659915	0.115025283332	1498.03844677	6.4832089834	1.49803844677	4.0	23.9782295623	17522.0
21.4945839219	52.4899055114	1.12009854897	0.0214945839219	122.843969122	3332.61467904	2.86600580833	20.0297895457	3.33261467904	78.3625974513	9.5158872791	22.8630151698	266.367214524	0.0095158872791	2.54574889358	626.660597168	447.913345965	0.626660597168	1121.16846726	3.8467754977	1.12116846726	2401.43157958	101.523013132	2.40143157958	4.0	24.0176153877	125391.0
2.57090522672	15.8566475342	24.5607613841	0.00257090522672	5.0221500925	205.074268773	17.7402856113	38.9285259238	0.205074268773	3.72969373209	42.6193766466	311.600848401	662.715983456	0.0426193766466	4.2778429479	47.6140360738	14.9539104923	0.0476140360738	806.856984677	4.88650462507	0.806856984677	661.504945385	168.47225754	0.661504945385	3.0	24.0017437917	171980.0
58.9661030737	16.109249663	8.02204154946	0.0589661030737	1.67158286731	667.620687968	29.4068604438	11.4487956264	0.667620687968	71.8246649736	88.6327830111	78.6656729215	392.696425582	0.0886327830111	1007.78463655	150.796773414	94.670581312	0.150796773414	1155.68058485	40.3660259161	1.15568058485	498.680836884	2.15496250743	0.498680836884	5.0	24.0014490386	166405.0
14.3976601605	390.510839152	3.28420563713	0.0143976601605	8.47208432255	113.231328899	531.431042542	1.64343501901	0.113231328899	760.037733461	76.6381192192	1.42556873407	37.2758013103	0.0766381192192	6.46776355807	1140.21256036	20.1411912536	1.14021256036	3219.30026591	765.832740005	3.21930026591	286.473196721	145.020565157	0.286473196721	6.0	23.990307263	100473.0
58.1422059299	747.066392198	207.772794577	0.0581422059299	57.5809697511	138.892172925	1.95171707229	819.079002163	0.138892172925	16.2922620905	1068.53041429	70.0912346448	14.6601109435	1.06853041429	342.24537693	379.019126569	62.934971813	0.379019126569	111.668422152	88.5906465115	0.111668422152	3522.54320623	649.431309423	3.52254320623	6.0	23.9999944147	285923.0
394.370146779	669.761435101	66.3453907822	0.394370146779	13.3028665305	37.4373591549	1.03671423469	2.09651039566	0.0374373591549	60.3879697428	343.847084499	455.619276177	94.7173003467	0.343847084499	5.18693012356	1830.09777958	115.636345199	1.83009777958	38.5871489245	1.67457391077	0.0385871489245	4986.13309052	105.657322096	4.98613309052	6.0	24.0000066573	227786.0
105.758701638	5.68356274401	82.7386835335	0.105758701638	35.7275746592	67.8868236875	233.078288478	524.57430377	0.0678868236875	17.899417729	14972.5756562	45.117595652	8.53187969346	14.9725756562	446.564196486	75.6632055828	2.45099178936	0.0756632055828	3615.16998501	60.9345843842	3.61516998501	8205.69670227	52.6777997839	8.20569670227	5.0	23.9995059881	116981.0
7.19780134226	11.9469505129	79.7185996472	0.00719780134226	7.22421259693	839.411390296	12.3433470321	333.802118641	0.839411390296	33.0194971347	167.46557718	566.94839705	168.611079193	0.16746557718	26.561584719	747.0542226	48.6534963942	0.7470542226	157.937889272	338.163001993	0.157937889272	335.209649077	28.0425996332	0.335209649077	6.0	23.9970728756	293334.0
4889.49738903	644.86150555	168.90742545	4.88949738903	459.630865552	95.5766127863	73.5344214107	696.997512306	0.0955766127863	161.772963337	148.235249566	6.8603127098	20.2069481318	0.148235249566	0.769982600799	846.075470102	120.354836144	0.846075470102	28.2471048958	17.4432171399	0.0282471048958	966.136860974	5.37126063988	0.966136860974	4.0	24.0023108789	120769.0
122.10023291	101.384519527	48.4881797491	0.12210023291	111.287357527	4.07510159426	27.8061673469	4.50299945331	0.00407510159426	0.344168037757	26.5544677654	7.48070692719	33.7156864817	0.0265544677654	0.123267560331	198.90944118	3.502870923	0.19890944118	139.625132185	3.46478422811	0.139625132185	464.803508261	12.5942088358	0.464803508261	5.0	24.001978532	57131.0
1635.65854654	55.8478208084	18.3864711222	1.63565854654	1051.31309971	43.2790676988	91.598638216	3.57592173654	0.0432790676988	474.584907721	262.7581424	24.1191083259	11.4834873695	0.2627581424	103.394955496	1523.64969159	47.1984510952	1.52364969159	802.313174905	1.78707589392	0.802313174905	413.86837497	120.163801944	0.41386837497	3.0	23.9999976653	182627.0
9.39279597528	972.28174768	5.54858780906	0.00939279597528	120.302461375	50.6684255374	587.513762098	849.800191239	0.0506684255374	383.375216919	145.219180552	36.9050877769	35.2955273132	0.145219180552	0.877129539526	5515.12867593	81.0730056353	5.51512867593	557.852118437	102.751344734	0.557852118437	95.1269643256	38.8141627748	0.0951269643256	5.0	24.0126366775	123278.0
3.80069280747	60.1942659843	14.4988146113	0.00380069280747	18.6565737786	104.394393964	281.026976908	1.36786274075	0.104394393964	5.28204051855	733.196969677	34.1981078711	133.098210691	0.733196969677	2.14286717802	23.3572810876	9.29953925205	0.0233572810876	190.312629541	172.503044055	0.190312629541	619.781698974	519.754433886	0.619781698974	3.0	24.0042194915	293846.0
46.3472623534	71.0219935064	2.2695546188	0.0463472623534	253.998926472	47.4543199985	15.0171377083	32.6627909548	0.0474543199985	66.8548913743	235.047491752	12.8252116012	2.19768755122	0.235047491752	1079.82797484	1020.07358357	96.9147523504	1.02007358357	382.567745929	29.6701793907	0.382567745929	8527.36544928	344.093394604	8.52736544928	6.0	23.9999595101	140435.0
5268.56027399	50.5866581516	11.0239233125	5.26856027399	2384.9834365	5183.5419164	41.6095259616	6.67231590011	5.1835419164	93.7080492472	326.446071984	384.924062625	146.904761173	0.326446071984	637.340908866	338.349428059	12.3537356461	0.338349428059	142.957423214	3.4301290729	0.142957423214	3881.35802483	183.795488511	3.88135802483	7.0	23.9999642012	279977.0
110.450941691	103.819902649	113.091220871	0.110450941691	104.901054505	40.0832240744	12.2637664068	22.1476539702	0.0400832240744	2.23730814715	21.2504263118	3.27371694154	101.023204924	0.0212504263118	169.728459635	64.6884537391	6.72848386597	0.0646884537391	236.90746032	1.8149916871	0.23690746032	191.195209125	1.15539276887	0.191195209125	4.0	23.9999536792	183283.0
1255.06615187	164.084315375	29.4132837656	1.25506615187	1.21124167966	19.6769184936	38.5906057918	36.7280962916	0.0196769184936	1.11895173746	110.168638307	36.3691918255	47.5290062768	0.110168638307	5.6719049932	542.738919818	421.293439436	0.542738919818	110.428058465	246.271358353	0.110428058465	252.144785223	50.2228650571	0.252144785223	5.0	24.0014481175	202273.0
152.748495435	19.9870989883	75.7988391426	0.152748495435	36.6119267702	4.45124554009	233.174404666	73.8029497928	0.00445124554009	194.822384689	6.65646380163	26.4943619827	111.098959774	0.00665646380163	304.541306959	1971.8488023	133.630253708	1.9718488023	1006.62218254	178.462849937	1.00662218254	648.786589393	1.45084315167	0.648786589393	4.0	24.0034571789	287566.0
828.341675996	530.310432031	4.93396584807	0.828341675996	416.409990445	119.686374591	19.2265016697	1.62355002953	0.119686374591	4.75841804924	112.581185372	17.0437130849	10.5258772773	0.112581185372	10.9135536605	11085.3293217	92.4591920255	11.0853293217	46.5811770737	19.4145453499	0.0465811770737	132.017644104	8.83542474413	0.132017644104	5.0	23.9972643684	171433.0
767.061232241	14.7756681124	1.09793381024	0.767061232241	315.971954647	26.7009523661	90.9109545815	588.923466772	0.0267009523661	12.7210310301	24.0553879841	1.61016591819	4.67000228467	0.0240553879841	4.39065884589	146.535482595	4.57722293465	0.146535482595	8831.43453245	72.6383633253	8.83143453245	449.939142228	19.1514323159	0.449939142228	3.0	23.9883614091	214871.0
22.6779718786	169.996020399	1.26398772093	0.0226779718786	0.97034292034	1930.13905989	58.4991611546	1.66527393399	1.93013905989	3.15477137774	2146.29403091	698.163253785	94.9567877987	2.14629403091	629.719472098	355.940162761	65.9890149539	0.355940162761	291.448325914	24.0390458102	0.291448325914	5106.70664586	15.955168363	5.10670664586	5.0	24.0000470793	117891.0
118.728161692	21.208899695	19.5188236545	0.118728161692	15.4954059696	47.4668660064	218.978328159	97.4194090211	0.0474668660064	67.8310695833	26.589871303	870.211457896	374.283633245	0.026589871303	393.883821336	131.825097652	1.91950388655	0.131825097652	118.104946718	5.04630363787	0.118104946718	130.204049321	40.5298270647	0.130204049321	5.0	24.0002782236	95775.0
111.413189545	123.811456178	839.429638179	0.111413189545	110.846407437	85.1867919381	1.90500137998	96.4933844235	0.0851867919381	75.1949239889	24888.6143345	1.01124457779	5.02201126724	24.8886143345	485.098302796	4815.58523296	12.762450406	4.81558523296	1480.06986288	813.739280261	1.48006986288	161.63554655	345.487093199	0.16163554655	6.0	23.963946325	272643.0
144.205777854	110.531260411	941.923590857	0.144205777854	58.8145284175	461.499980289	7.31107477045	942.483571408	0.461499980289	3.58092793587	10.1720198155	742.256208832	1.65292955838	0.0101720198155	42.4478407142	86.8959281653	825.279663403	0.0868959281653	2573.60545841	294.757012311	2.57360545841	78.82616534	7.2529668582	0.07882616534	4.0	23.9974428128	202921.0
8.8801609521	980.613502205	129.762301328	0.0088801609521	17.4261569774	34.65967814	16.769975449	97.0357285971	0.03465967814	2.2083635802	5.19078273887	26.2388249189	347.201113693	0.00519078273887	248.941318459	25.8406677747	1.05775490186	0.0258406677747	359.393869678	18.1895170226	0.359393869678	973.5610522	2.19951080264	0.9735610522	7.0	24.0016125618	36331.0
161.557330983	41.0320476669	3.20517990254	0.161557330983	0.180980571962	492.60140941	16.4725846315	2.09097815832	0.49260140941	0.235655346541	61.3436419492	3.61162739753	188.574471492	0.0613436419492	0.698202343999	897.694469235	351.921936725	0.897694469235	210.351021074	561.797821014	0.210351021074	1328.85074819	1.5231131724	1.32885074819	7.0	23.9998745594	199097.0
19.2175797125	4.15583295686	1.24714871226	0.0192175797125	0.77338146117	1118.35967297	41.599423475	811.939844773	1.11835967297	61.4629094088	17.7894114066	786.94881434	106.414211844	0.0177894114066	59.3470313516	19.8327601879	2.47928817167	0.0198327601879	1712.76195263	26.1738243933	1.71276195263	1340.79143973	32.4842028571	1.34079143973	6.0	23.9998785534	136975.0
114.263880482	8.26406249747	50.6604246028	0.114263880482	2077.03454081	26.1160751495	928.445193817	96.266217257	0.0261160751495	20.9558099706	1398.25719552	16.0277667306	33.3569066867	1.39825719552	1370.81777722	8070.34253594	231.464717723	8.07034253594	305.539078037	154.911025348	0.305539078037	143.311809396	1.16506372325	0.143311809396	4.0	23.9969366749	19779.0
327.257768386	297.437796232	106.105196709	0.327257768386	1.75147441393	66.9901465396	991.40026529	17.6833301445	0.0669901465396	17.5303034183	3398.62427196	131.104190934	781.922072498	3.39862427196	623.597112474	3018.48409178	2.68044185231	3.01848409178	1942.66749955	42.9348808399	1.94266749955	166.940558316	730.981469007	0.166940558316	5.0	24.0000292725	88051.0
5.78065286237	180.482812728	906.170970873	0.00578065286237	4.03674235118	42.1191429902	211.0240302	292.638674402	0.0421191429902	78.1715256956	1335.80231485	24.0417436994	48.3596249184	1.33580231485	0.986269984229	2022.41258539	142.646660412	2.02241258539	329.380466596	28.4658558188	0.329380466596	115.235654094	294.076747148	0.115235654094	7.0	24.0015497255	126230.0
58.4901531033	76.9163015517	286.610307617	0.0584901531033	576.4692447	51.6492742485	983.101126975	275.685318924	0.0516492742485	27.0989280974	344.751452605	25.0422396686	206.359105527	0.344751452605	24.2876763141	6276.39905384	1.55793825107	6.27639905384	128.28799965	44.1061877331	0.12828799965	61.58051213	3.19694066629	0.06158051213	7.0	24.0001046464	312393.0
1149.53076912	263.231599804	1.09612137339	1.14953076912	49.6503757828	136.220455939	340.542675599	304.300916777	0.136220455939	157.011353325	14.550247875	22.6408756557	6.8402349369	0.014550247875	371.772752204	131.049542547	7.1366875293	0.131049542547	2566.1550374	231.055016419	2.5661550374	1982.8175228	14.708674321	1.9828175228	3.0	24.0031830547	230761.0
6.4818375566	4.27986832743	1.93688466115	0.0064818375566	10.479379925	391.326343923	20.5154308703	720.180743302	0.391326343923	49.4539807886	4.58819324926	98.8363716849	371.694949023	0.00458819324926	5.86392366044	324.694079683	8.40119086083	0.324694079683	631.998572029	44.8941423175	0.631998572029	3490.98206588	47.4214841739	3.49098206588	3.0	23.9994580608	337498.0
310.914139336	132.171069957	11.5254004952	0.310914139336	838.596433648	109.050113574	363.438007843	234.130313862	0.109050113574	852.782317896	585.883608594	33.0481960339	9.62423660347	0.585883608594	324.213501261	308.67415748	68.9660911552	0.30867415748	536.38308523	6.10638815495	0.53638308523	1959.27022524	36.6898478724	1.95927022524	3.0	24.0000242833	257253.0
304.531145954	26.8048886623	422.962624758	0.304531145954	29.9650535359	23.9390817017	17.5543222874	108.844847753	0.0239390817017	110.527088317	637.01382482	808.248617407	15.313426555	0.63701382482	215.281916444	2229.91310611	121.148848539	2.22991310611	60.4350699934	5.14907791309	0.0604350699934	145.645832192	186.548383164	0.145645832192	7.0	24.0053459401	37503.0
102.831829659	951.421817428	608.468911041	0.102831829659	5.79195210832	163.196852557	52.4821842612	463.522038633	0.163196852557	34.7580547879	13.8057148134	16.706182695	1.49492417898	0.0138057148134	128.958243191	2755.36673593	577.943973196	2.75536673593	200.693892376	446.923936012	0.200693892376	305.418142348	31.8287014791	0.305418142348	6.0	23.9999974732	242007.0
45.2901607492	309.336961015	26.9637097939	0.0452901607492	951.567725869	79.5569089199	62.6326756209	2.83318171235	0.0795569089199	1120.29300638	384.823002722	51.3839387303	810.62657755	0.384823002722	22.5141817267	5247.81656044	66.3888758161	5.24781656044	202.993326137	389.451173731	0.202993326137	517.773979706	1.46581292644	0.517773979706	4.0	23.9974685093	236369.0
10638.2583718	521.174029224	20.5403408576	10.6382583718	1141.69285007	54.8316253385	910.243576593	15.1042239486	0.0548316253385	210.094924567	23.2536649064	38.3650963968	151.32154067	0.0232536649064	21.2660988837	45.0851316942	456.016337269	0.0450851316942	21050.1652485	216.119697678	21.0501652485	1915.67944329	155.950101057	1.91567944329	6.0	23.9984352763	235231.0
397.384853246	1.58211933127	531.246095811	0.397384853246	7.86403587234	49.9483362955	9.27241353829	4.71312481596	0.0499483362955	0.777984686456	11.4698881893	421.587717934	229.877590356	0.0114698881893	3.42731701574	11.5330966256	1.9136642346	0.0115330966256	236.744987514	8.62848197377	0.236744987514	4.02530144556	20.2279631642	0.00402530144556	6.0	23.9999779841	61237.0
18.939807882	13.1673495838	366.745234495	0.018939807882	2.83277384866	423.508530701	2.62697801135	53.0576270735	0.423508530701	3.46396987106	126.769219267	697.141437468	311.198512688	0.126769219267	36.6571561304	542.048568336	468.349927406	0.542048568336	80.554530077	52.6017997457	0.080554530077	317.404706182	191.69326388	0.317404706182	2.0	23.9512967949	129359.0
471.839885347	2.56447887414	1.93671678091	0.471839885347	211.049093126	205.170122667	641.924135694	1.1174053843	0.205170122667	2.69031029647	162.204777503	64.6501406937	156.116122129	0.162204777503	110.65449648	135.790073198	2.76363149397	0.135790073198	1036.27328353	785.487009132	1.03627328353	16104.5199734	420.063764777	16.1045199734	7.0	24.0000811785	290205.0
30.1671364277	353.587890015	706.580288597	0.0301671364277	241.63057057	28.4688420338	208.815697999	117.526467815	0.0284688420338	33.9314054921	149.047073745	584.963136337	100.293477758	0.149047073745	22.8797705925	253.59255158	53.5555868108	0.25359255158	70.1151312515	1.38695710472	0.0701151312515	5306.12188279	314.03768686	5.30612188279	5.0	23.9986675075	108838.0
31.7840338946	1.21521589767	2.70253351622	0.0317840338946	686.71119444	7.43343759144	127.040498256	1.96599544989	0.00743343759144	2.45975365472	107.95279499	4.50937587662	8.00253874583	0.10795279499	9.0835718507	153.173465361	502.075897307	0.153173465361	399.012131934	4.68659034379	0.399012131934	4317.77861872	83.4224785362	4.31777861872	3.0	24.0025351055	78578.0
11.601727329	138.306559134	401.322493156	0.011601727329	15.3966879194	89.9575335861	13.6943017289	53.1663673358	0.0899575335861	1.35543152526	4586.55794351	121.868000723	132.138702112	4.58655794351	425.517811819	734.57335428	1.24943190851	0.73457335428	44.5071329116	387.649165015	0.0445071329116	172.932733325	213.111411546	0.172932733325	7.0	23.9991516897	206547.0
72.3765664757	11.8864644869	37.7191539408	0.0723765664757	209.259100557	16.7352364618	144.523810564	5.83602254296	0.0167352364618	11.9721138826	30.0147102178	2.43792592889	29.9684163621	0.0300147102178	10.4333519855	1047.95137779	2.86827879494	1.04795137779	615.397008677	2.83379649201	0.615397008677	198.858614801	722.984284922	0.198858614801	5.0	24.0030858049	32372.0
7.13342446663	11.3414661856	15.0173554443	0.00713342446663	0.72488837352	13.6240677722	28.4637849045	8.99092137067	0.0136240677722	6.96663498789	1941.60660003	618.418912551	27.8963602524	1.94160660003	164.298526511	174.510987277	8.1618408765	0.174510987277	1326.1812714	1.28557815586	1.3261812714	718.760265369	707.543988786	0.718760265369	4.0	24.0022029997	46867.0
4898.93025453	17.4788454232	621.186834178	4.89893025453	6.11508506877	208.54859762	23.3958605059	282.316407548	0.20854859762	17.1526068319	2167.80185287	96.581099006	1.75366062355	2.16780185287	83.6174115592	219.594184597	1.94561865131	0.219594184597	3820.15436744	133.215377673	3.82015436744	4160.49276072	62.1846058376	4.16049276072	7.0	23.9998983634	2485.0
133.046159481	59.8530984519	106.592530111	0.133046159481	316.683531367	35.7918621427	4.3406773038	834.300873158	0.0357918621427	65.7956881681	52.3909885971	147.48143343	269.759852689	0.0523909885971	165.589458006	16.006231715	8.64192867504	0.016006231715	251.540142513	398.467029123	0.251540142513	1638.4372598	16.6235864608	1.6384372598	2.0	24.0099387109	136514.0
57.4065973656	39.4701597231	551.476101848	0.0574065973656	0.35900974217	12.2579030081	108.598525593	843.445093306	0.0122579030081	6.10418390522	173.927207376	47.179784202	1.29089212288	0.173927207376	0.533312052957	1328.4802989	821.303156923	1.3284802989	3.32932492602	12.5769888616	0.00332932492602	372.102473428	18.5494409652	0.372102473428	5.0	23.9816222785	156840.0
1.90242223242	14.7002312339	35.3887081875	0.00190242223242	4.00427968686	45.0419825196	1.32533783231	77.8605292066	0.0450419825196	28.1933722801	13.9272475703	6.57483591348	3.3414860435	0.0139272475703	0.684083301594	70.0613834754	8.29347179151	0.0700613834754	14.9965088865	1.6009370501	0.0149965088865	9.28684546607	2.24816842015	0.00928684546607	4.0	24.0244128755	247679.0
12.4549883375	50.4459473283	156.427349945	0.0124549883375	50.1978431144	5136.77739504	32.3801261832	4.54535152172	5.13677739504	77.7343020674	16.2756706983	443.037914053	27.0213896004	0.0162756706983	5.89751305706	39.3230750303	4.89434148355	0.0393230750303	603.120351137	12.4360259085	0.603120351137	4182.56781863	46.1635798421	4.18256781863	7.0	24.0000844148	96165.0
19.0391590291	42.1483717029	609.433176264	0.0190391590291	856.854421608	614.405316131	11.5018185352	12.9661788803	0.614405316131	10.9667452602	130.603210429	9.0849367666	743.840069341	0.130603210429	7.60102910311	1658.53260606	42.42101005	1.65853260606	14.4844703292	195.274523623	0.0144844703292	230.604954963	99.3519613468	0.230604954963	7.0	23.9959905045	212021.0
302.969901672	1.5032770064	192.592805478	0.302969901672	480.986741903	8174.09809933	42.8245013096	48.0765495298	8.17409809933	2.80887021808	41.6064139086	91.4160237735	40.624047329	0.0416064139086	2072.82001618	26.4377126173	1.36833453624	0.0264377126173	2033.05415121	76.320518585	2.03305415121	20180.4508526	13.4401102207	20.1804508526	7.0	24.0000903336	95928.0
653.488688532	30.7756244551	246.783494422	0.653488688532	3.84556841818	49.6307109491	443.376512798	3.98086645058	0.0496307109491	277.876064212	134.808586068	37.267715001	10.4048704497	0.134808586068	151.019617655	33.2301826852	176.858623396	0.0332301826852	389.779389979	16.0558796108	0.389779389979	548.334582571	71.3495765603	0.548334582571	7.0	24.0074506042	241201.0
12.5914589031	108.56607418	6.01902370213	0.0125914589031	65.1954301985	274.460074311	33.2632065232	7.01007807171	0.274460074311	24.5735333765	6.91762150998	46.8624190174	847.366823384	0.00691762150998	0.736227601382	12.1060590749	76.5038644518	0.0121060590749	1613.37627848	32.3494359025	1.61337627848	541.754024648	324.885567637	0.541754024648	5.0	24.0138870615	157775.0
13.8795006989	9.66202626398	963.179785245	0.0138795006989	47.9868229574	73.3805279911	7.16246224895	2.38010424723	0.0733805279911	10.8221504582	292.374994955	21.3546454513	1.03352342347	0.292374994955	0.951900881476	8.85087131855	48.6918032198	0.00885087131855	161.506608785	136.192600074	0.161506608785	98.3163659491	559.665106169	0.0983163659491	7.0	23.9972244071	166116.0
37.5380437415	38.7296573641	18.8477525957	0.0375380437415	11.907623	51.4479824938	47.3533393673	87.6870534026	0.0514479824938	172.829821013	3843.9428992	1.87777111773	1.36860516671	3.8439428992	102.026891376	15911.3278156	3.60951970599	15.9113278156	26957.9577192	448.233360268	26.9579577192	38.2168007645	38.1339185908	0.0382168007645	6.0	23.9992954828	46268.0
8.34886948757	404.071178771	607.512048943	0.00834886948757	11.7120362095	10.3352772789	36.7254854527	341.506537688	0.0103352772789	90.2131539965	222.398496146	185.009721042	816.292913875	0.222398496146	176.521622988	8.25778006529	75.994119255	0.00825778006529	2124.26330391	3.98285357921	2.12426330391	348.491160881	49.2667437987	0.348491160881	5.0	23.9988984098	161492.0
1351.6180976	53.8488070388	8.45231199512	1.3516180976	2.86902664672	1305.97577785	62.597576821	15.5668825795	1.30597577785	34.0412647736	345.774266752	4.57643368007	689.160768563	0.345774266752	701.990495986	882.212038549	95.4488555308	0.882212038549	850.178127049	380.577665815	0.850178127049	21.5753192658	10.784823383	0.0215753192658	5.0	24.0000225231	143575.0
7.43398705943	35.5865957229	2.89688354515	0.00743398705943	37.0736683062	77.6178813498	452.600782666	64.2960702182	0.0776178813498	5.13464474301	7.09500242334	396.385596715	2.46099567996	0.00709500242334	25.5752901968	4224.91703558	2.33492077762	4.22491703558	3512.12932326	618.727293165	3.51212932326	1143.68921572	178.329702881	1.14368921572	6.0	23.9997511444	91945.0
617.353190342	8.50168222858	8.86803246169	0.617353190342	944.783880387	142.513021997	492.968870741	22.4912314978	0.142513021997	29.0747035501	425.631427493	6.1695540532	995.671518921	0.425631427493	62.3376667388	220.688688249	3.13695459216	0.220688688249	222.491858707	24.4059104801	0.222491858707	1709.7405859	397.217106526	1.7097405859	6.0	24.0001954335	69185.0
893.018277894	313.446204748	12.6115181169	0.893018277894	84.8462632069	45.3449530283	2.21515757205	8.15257020882	0.0453449530283	4.80234334535	782.755161392	143.920298428	47.9453563697	0.782755161392	8.37524952361	19.287047364	103.221455262	0.019287047364	183.940180144	83.8999448723	0.183940180144	227.184330727	11.5310761226	0.227184330727	4.0	24.0002276353	3419.0
7569.67239835	24.7418121774	10.1663900564	7.56967239835	135.731587073	443.047917426	78.6471533608	16.4064820723	0.443047917426	0.983843102242	119.948735428	419.024747179	5.12525205695	0.119948735428	1.22346420987	250.930830327	20.626017711	0.250930830327	6233.41210177	14.1639535159	6.23341210177	116.815743964	847.341710491	0.116815743964	6.0	23.9999452345	63636.0
424.991050106	3.33874319347	85.7526069209	0.424991050106	141.83461039	19.8264371334	28.5184388449	13.8579315875	0.0198264371334	242.367775078	29.3242030328	7.6200064556	97.4289602561	0.0293242030328	307.953184708	457.018137206	7.25683371507	0.457018137206	907.110471788	40.7949565814	0.907110471788	138.559293933	2.01528173743	0.138559293933	3.0	24.0000059493	139656.0
124.539737847	1.80585076881	22.4336457809	0.124539737847	32.7923450177	24.1666501919	6.76838738902	38.0566852877	0.0241666501919	0.273791878914	303.526851391	396.488393844	4.46426993446	0.303526851391	86.8816274884	352.523446842	13.2044812349	0.352523446842	379.967573634	108.522547393	0.379967573634	36.1128472218	2.55045484517	0.0361128472218	7.0	24.0002448714	189538.0
421.0141473	655.378166418	194.761089396	0.4210141473	102.508604638	21.5946018922	43.4519931618	44.8911376557	0.0215946018922	0.676739711915	330.621769085	22.65844488	238.080094372	0.330621769085	5.00709083182	210.978067183	856.015803854	0.210978067183	87.1674149795	43.3917141822	0.0871674149795	850.263904096	672.196214961	0.850263904096	4.0	23.9989553497	263438.0
194.988735329	41.3990358262	13.2563133456	0.194988735329	109.310040771	464.160225485	389.014727688	205.227385128	0.464160225485	9.93532371128	4.98592501184	93.3304296416	216.078638161	0.00498592501184	5.74080613542	636.688418696	6.10845725411	0.636688418696	333.898478006	896.302624408	0.333898478006	99.0897743147	1.85886695894	0.0990897743147	4.0	24.0050594515	52524.0
3.64976878817	1.83284003875	5.3707983887	0.00364976878817	0.320172631889	22.0643146013	16.5253119651	712.797085964	0.0220643146013	4.85204749908	1.85416335045	30.9060401861	1.36901684251	0.00185416335045	0.199426684849	888.455518101	1.51522845932	0.888455518101	87.7884645267	6.87388467101	0.0877884645267	218.954648847	13.5906192987	0.218954648847	7.0	24.0043498092	98331.0
438.259105614	183.708313964	15.8250261353	0.438259105614	0.847932993598	140.606500468	78.5233750787	4.32711997169	0.140606500468	2.32391027514	12.2873131012	3.71875983662	7.34543776213	0.0122873131012	116.051740778	624.987165409	58.7024021436	0.624987165409	121.423446143	28.803762723	0.121423446143	336.559562814	5.76561754188	0.336559562814	5.0	23.9907105293	23974.0
846.096507251	323.991050118	1.19878799844	0.846096507251	552.513023136	19516.1471024	491.792718625	831.272536695	19.5161471024	2621.03835925	8300.07778114	154.62552497	1.89315654234	8.30007778114	1018.58067074	916.034899386	356.98760759	0.916034899386	360.106274299	212.946678139	0.360106274299	266.608785811	763.118605417	0.266608785811	4.0	23.99740309	169442.0
2.00427973263	3.11211524361	962.662179087	0.00200427973263	0.935127433015	1.29728842061	1.61798904309	182.307676095	0.00129728842061	97.6718202606	681.007287591	2.64572115969	514.783850568	0.681007287591	0.24070653246	36.3555199112	18.7804443444	0.0363555199112	23.3382300827	2.23522055549	0.0233382300827	4.42848579008	14.4340318102	0.00442848579008	4.0	23.9939862901	212257.0
722.262490277	2.63398494957	454.770644031	0.722262490277	60.4169936536	18.6752685044	19.9277604428	13.4175660806	0.0186752685044	47.9015764271	3.92916808172	1.02700822538	156.311866177	0.00392916808172	66.8377516547	589.536822245	1.15810921647	0.589536822245	1.30513959234	296.228471283	0.00130513959234	108.019437345	240.701126159	0.108019437345	2.0	23.9398908376	111837.0
57.4998354927	332.201625181	24.2221488703	0.0574998354927	9.01520673384	64.0862906125	393.507502421	7.66049791099	0.0640862906125	1.32959951087	259.896455799	402.422663405	33.8707404345	0.259896455799	76.579691731	27.1057906871	286.314224514	0.0271057906871	471.317413645	127.623545348	0.471317413645	574.271830245	67.9776272997	0.574271830245	3.0	24.0005540507	162166.0
21.9657426144	8.26387500914	308.45012464	0.0219657426144	5.78994588921	3613.89365132	9.37946446024	2.31493090971	3.61389365132	644.12547865	20.850852231	4.91938694971	12.577789664	0.020850852231	274.3385983	298.25421569	10.3182744454	0.29825421569	328.76427474	47.1668903544	0.32876427474	2001.64951751	20.5206131225	2.00164951751	6.0	23.9963796437	201116.0
15.377247833	16.9920577752	41.0770233322	0.015377247833	47.2389357902	41.4068685134	14.896675436	3.02433208677	0.0414068685134	41.6047283696	45.9916209582	36.0874853929	167.857894135	0.0459916209582	0.745186599504	1403.39447333	19.1722708184	1.40339447333	455.804443389	18.0260237555	0.455804443389	142.445770707	282.621915366	0.142445770707	4.0	24.0090975292	133264.0
977.06100908	181.126913914	305.345639119	0.97706100908	9.10015208559	18.7876129534	138.752953546	3.96147201128	0.0187876129534	39.3995010091	6729.12447456	30.8298420268	636.233251056	6.72912447456	140.341030624	3745.31005982	82.303205676	3.74531005982	13943.4298424	166.396868287	13.9434298424	34.2072226746	58.2705569927	0.0342072226746	5.0	23.9999094085	289120.0
7.55051928256	302.688692744	501.884282058	0.00755051928256	27.0616359553	1251.43735109	9.2190230313	729.964168565	1.25143735109	2.94950852857	10.033714883	4.87144186167	298.534439939	0.010033714883	2.85919993181	348.801659286	65.3753333143	0.348801659286	87.4636705919	241.190421884	0.0874636705919	50.1750907383	1.22759241291	0.0501750907383	5.0	24.0166870008	14414.0
1096.79328554	33.0779950935	79.760626696	1.09679328554	1384.67302918	97.2306440593	58.5339137632	377.936183402	0.0972306440593	252.219690434	27.6079203983	170.290351758	5.44605093891	0.0276079203983	233.701163426	257.709064139	113.53936676	0.257709064139	2914.53037673	262.961554308	2.91453037673	7815.51120428	27.266486083	7.81551120428	4.0	23.9999987368	29538.0
1086.51744642	340.400336877	3.27302813981	1.08651744642	72.6497620653	194.438307287	392.769033344	14.7659599765	0.194438307287	21.296270739	3323.57378274	28.9072562948	2.35429574702	3.32357378274	2.76275279398	1126.84111091	397.685234307	1.12684111091	132.001043214	53.1535114907	0.132001043214	625.894496853	784.399623148	0.625894496853	6.0	24.0000016521	225956.0
130.022932214	389.325042563	16.0968091755	0.130022932214	9.07887311881	1502.63991236	115.880859762	1.42237087024	1.50263991236	11.594524219	9044.79150455	20.1348546152	251.178231014	9.04479150455	91.4379035828	1383.12297909	10.0104667033	1.38312297909	41.9419808834	428.510506803	0.0419419808834	572.712835527	1.54110548159	0.572712835527	5.0	23.9999428992	45167.0
69.4111180857	81.4199877246	2.14525785602	0.0694111180857	22.4890903716	29.9050508667	637.160421647	5.65007100773	0.0299050508667	7.43432367325	862.389276976	3.74820998267	73.6842542165	0.862389276976	112.796150739	241.19021697	25.3053128294	0.24119021697	7849.15152127	44.2522678676	7.84915152127	40.4490254828	33.4602276963	0.0404490254828	4.0	23.9853222336	139117.0
2.94231050713	30.6926037596	15.9529076857	0.00294231050713	8.86769789099	1.94328960171	164.153120947	45.3070433572	0.00194328960171	1.73160800881	510.662781019	6.40602972444	50.8210704513	0.510662781019	24.0675532783	1064.43579177	1.13656074136	1.06443579177	98.9082335926	68.777991382	0.0989082335926	997.904703503	29.4270804998	0.997904703503	4.0	24.0000318196	42770.0
21.0331366798	1.13751179964	97.1121751695	0.0210331366798	324.8388804	10.2344832889	23.6803728139	42.3626007138	0.0102344832889	22.2036355895	105.59276995	35.1906022894	496.793635638	0.10559276995	5.34547966379	189.29520404	244.633814811	0.18929520404	615.022885503	100.230938116	0.615022885503	182.455753855	194.509843351	0.182455753855	2.0	23.9896601088	173277.0
49.1497224347	27.7075660717	436.349286143	0.0491497224347	1.84229337331	23.9320295395	3.68188460143	157.945692654	0.0239320295395	5.68499264669	566.051456092	25.206956518	16.7014683525	0.566051456092	210.335524868	364.326095027	9.61904837313	0.364326095027	5.00250121737	59.4988635562	0.00500250121737	146.458715204	291.785573793	0.146458715204	4.0	24.0312477909	56825.0
1238.68302577	5.85462402307	2.27152637616	1.23868302577	58.4163939081	46.8586313964	118.472381327	1.54172685334	0.0468586313964	54.4898876148	16.9220014811	142.117225152	407.722115823	0.0169220014811	4.18619192533	84.6964461709	168.219928073	0.0846964461709	712.785747397	101.840937706	0.712785747397	1776.88575865	44.1970041505	1.77688575865	6.0	24.0000147138	289552.0
69.0628553716	310.198059193	1.09599260168	0.0690628553716	10.6747174091	20.7013953039	11.3860870065	2.67631172789	0.0207013953039	0.346890870952	41.6706675729	4.96174178684	708.275765019	0.0416706675729	86.0387371303	255.050930304	160.0409355	0.255050930304	439.124347594	50.9688051099	0.439124347594	30.0367322761	53.0319185343	0.0300367322761	5.0	24.0048257996	112741.0
1938.0896734	148.486645431	31.016236565	1.9380896734	13.1715803858	677.875074121	8.4388895065	3.36109024016	0.677875074121	212.25103922	43.2215982681	1.70207986549	919.740324267	0.0432215982681	56.4034014072	605.213653995	17.003774596	0.605213653995	26.6779293873	245.611264668	0.0266779293873	44.6047523622	5.96995813756	0.0446047523622	5.0	24.0001592732	107047.0
190.899676895	12.8584030119	6.71903905579	0.190899676895	16.3504485554	19.2119987448	138.09068027	318.09807874	0.0192119987448	76.5795296719	15.8257657893	117.494461868	108.315536868	0.0158257657893	83.8144636668	162.550878937	290.011236822	0.162550878937	3401.66854282	217.634379084	3.40166854282	814.287986299	5.25743093641	0.814287986299	5.0	23.9998313176	200595.0
8.02251232123	48.7721490616	4.82280651158	0.00802251232123	0.953273026065	791.972936962	6.47685807868	13.021551753	0.791972936962	1.00283645308	95.0353471335	26.4641002362	282.0554959	0.0950353471335	201.973316678	4.88660937963	149.584967291	0.00488660937963	243.682462292	21.2701011873	0.243682462292	14.5489362165	188.155087667	0.0145489362165	3.0	23.9429037978	181627.0
9.95603146165	3.18687120215	432.764094959	0.00995603146165	2.77123694372	27.4789088015	1.68079102951	2.25464872802	0.0274789088015	578.873352609	32.2747888713	1.02249879342	21.3486196	0.0322747888713	0.83081711148	6656.90720244	48.0972130068	6.65690720244	6719.84815405	343.031849804	6.71984815405	3984.40999378	117.843732733	3.98440999378	6.0	23.9968441158	253074.0
13.7905521195	75.1938083491	13.5741710594	0.0137905521195	423.874886201	1491.48600557	1.93781652499	94.3276291947	1.49148600557	10.5193417521	110.887367712	5.96567713445	12.2503907733	0.110887367712	63.85442184	1864.1616027	231.977053172	1.8641616027	481.693167977	548.174762616	0.481693167977	138.218741725	2.7105309705	0.138218741725	5.0	23.9999713752	110383.0
2317.532861	193.976686394	2.49126988229	2.317532861	995.370213591	30.4409540996	16.7850500389	7.09991693592	0.0304409540996	27.7378794324	46.9903481623	8.79120442779	29.9526118855	0.0469903481623	71.9097050914	327.887530483	10.0964157441	0.327887530483	1225.21626726	92.6375809935	1.22521626726	1142.74510342	46.2193833807	1.14274510342	5.0	24.0000260691	321269.0
89.0614363333	814.950635919	412.959559572	0.0890614363333	253.066338073	1401.03840678	25.095351596	101.550530044	1.40103840678	3.6557530483	21.8775711692	82.7020697009	7.32748776545	0.0218775711692	2.36899632364	166.744538351	41.0086216222	0.166744538351	264.38803797	8.89075408071	0.26438803797	250.561171291	19.8415467374	0.250561171291	2.0	24.0011165779	134315.0
879.365907342	235.28831208	69.03746873	0.879365907342	94.8737864539	28.7322926441	537.086188356	475.736314209	0.0287322926441	686.647000769	93.1331286842	272.457830194	397.845571315	0.0931331286842	13.5887610814	324.56614211	26.4701991445	0.32456614211	50.153343493	733.751952315	0.050153343493	2046.1933347	205.622679422	2.0461933347	4.0	24.0047508509	277563.0
1412.00425183	42.7319642412	1.80493332626	1.41200425183	96.6343671953	8852.08267747	15.2495963362	934.449555844	8.85208267747	8.5981098067	49.3989949065	28.1732426425	228.225376883	0.0493989949065	283.563685472	52.0190176271	181.803839865	0.0520190176271	355.966260938	201.151861143	0.355966260938	4361.40312235	152.67175222	4.36140312235	7.0	24.0077997024	246670.0
56.6414712073	757.396454627	217.474599584	0.0566414712073	180.362904435	910.959096732	48.6507447648	344.58340425	0.910959096732	0.566891193996	51.8695270621	22.3666686516	80.2458432935	0.0518695270621	63.4235438322	92.2449133302	241.905655862	0.0922449133302	364.75856696	14.1234619997	0.36475856696	683.251309445	10.778448065	0.683251309445	4.0	24.0004648267	274850.0
221.556006035	174.991786058	4.34866806049	0.221556006035	208.008626814	153.510748541	8.71526021405	30.9928900246	0.153510748541	9.75935968306	691.301757987	80.594678419	2.3264640977	0.691301757987	10.1098968559	28.524912475	432.882336768	0.028524912475	4628.9692218	172.193603832	4.6289692218	16.7742212463	1.11986041861	0.0167742212463	5.0	24.0000224653	199661.0
6825.65820468	1.67072986945	2.8885846458	6.82565820468	79.7692148087	332.859192969	90.5421774032	806.995654243	0.332859192969	1764.10071641	102.556151133	3.64305498015	61.632567349	0.102556151133	525.380523596	59.4201193693	2.20443498324	0.0594201193693	123.511762385	66.2791561255	0.123511762385	3965.22834222	719.321258423	3.96522834222	6.0	23.9994221808	326276.0
89.7665100904	169.300039953	571.911594834	0.0897665100904	22.6477000173	19.2653992081	2.42780136859	18.6874741915	0.0192653992081	12.6578309736	47.6322192163	3.21837797037	550.951534731	0.0476322192163	11.9397996248	12.1981045759	13.1544905911	0.0121981045759	172.517789532	8.80050839101	0.172517789532	48.5542747793	8.74489023693	0.0485542747793	7.0	23.9878112838	101825.0
17.2180772436	2.3903696022	955.055869621	0.0172180772436	1.50684152496	13.1731872868	25.4595802825	218.496347054	0.0131731872868	66.1015067504	779.839283694	1.1098860721	48.1852509678	0.779839283694	243.093366584	1025.29857533	159.748458484	1.02529857533	775.064559894	36.6816203895	0.775064559894	203.555645948	13.8868094888	0.203555645948	2.0	23.999977539	180885.0
42.7436961158	54.268300061	124.922976989	0.0427436961158	4.78689621553	22.4855558599	156.592946877	54.6812028224	0.0224855558599	11.1417172682	24.9463148999	4.76612004125	540.467635242	0.0249463148999	3.61307534999	786.635882691	259.612236382	0.786635882691	2332.69744586	14.6617169319	2.33269744586	79.3750530137	7.66408402393	0.0793750530137	2.0	24.0031430782	283489.0
8412.73432948	166.757818819	384.561062805	8.41273432948	449.890117241	29.4665553002	227.948986451	92.2611919403	0.0294665553002	6.96046196759	384.257509503	382.462546273	241.756178905	0.384257509503	81.3327935545	2753.83386281	874.065989927	2.75383386281	269.407007461	271.109590379	0.269407007461	32.982068962	41.1512953436	0.032982068962	4.0	24.0001480563	324125.0
103.318134173	1.0942989149	160.998385394	0.103318134173	226.019094616	60.7001088228	1.59202873357	497.370959234	0.0607001088228	324.900041191	151.814157888	761.397190362	440.800988878	0.151814157888	442.886677229	66.8891452437	2.79104224706	0.0668891452437	1020.0444695	9.32543535924	1.0200444695	12197.6706414	192.438911361	12.1976706414	4.0	23.9998767031	281835.0
73.2536916129	20.5054829886	10.0067652821	0.0732536916129	70.1664314449	11.717366711	432.415550011	399.885810346	0.011717366711	14.2297034565	24.3302909173	1.88109737745	12.1691937332	0.0243302909173	6.3219983253	4149.4903597	2.65143782681	4.1494903597	1436.85220572	176.698531697	1.43685220572	16.0887009692	43.641748028	0.0160887009692	4.0	24.0012844412	247907.0
367.149190512	6.46458760974	7.93501388487	0.367149190512	10.0246945891	56.7782975417	63.6435502354	45.2394647873	0.0567782975417	257.317672041	128.367265614	3.0347041491	61.996905295	0.128367265614	420.481963881	137.716521661	1.22485834777	0.137716521661	575.837280262	16.623504048	0.575837280262	543.808177115	761.150485293	0.543808177115	4.0	23.9980863785	128673.0
343.928928209	36.8248594869	434.693725015	0.343928928209	19.6122760313	12.1806090597	127.694675234	251.687425606	0.0121806090597	610.022380854	14.9701468883	32.263752923	399.446148794	0.0149701468883	23.3294639838	142.279861608	48.529534833	0.142279861608	759.372072868	220.669693269	0.759372072868	1344.83783698	27.7617568273	1.34483783698	7.0	23.9993763892	117505.0
89.8500509613	10.6779816081	152.582225372	0.0898500509613	29.2572972513	6238.42372066	168.656096717	486.881984564	6.23842372066	427.577869711	35.3635079876	114.497237263	380.099179965	0.0353635079876	46.7574763095	305.749497033	85.6435233061	0.305749497033	365.558917272	51.4675113329	0.365558917272	1129.46664661	658.559763113	1.12946664661	4.0	24.0001294246	136739.0
59.6782911603	3.02792747661	18.6370709165	0.0596782911603	1.99391493719	25.0640717286	1.90988600207	911.997450669	0.0250640717286	759.852691947	10.4764119317	8.8196584969	158.334300695	0.0104764119317	50.8836383915	475.601908231	761.027334923	0.475601908231	1118.78304507	547.303472573	1.11878304507	369.046258993	2.4818888327	0.369046258993	3.0	24.0001590363	262413.0
1483.20464984	16.8634640622	942.82238317	1.48320464984	19.4866912659	22.3946351472	133.113030812	4.54753859267	0.0223946351472	13.9803322503	13.1789001229	3.84395556874	114.878056022	0.0131789001229	6.2275164173	19.5519147274	11.396904937	0.0195519147274	10.1885000524	25.7883761209	0.0101885000524	751.894231137	67.2426499039	0.751894231137	6.0	24.0361169499	91434.0
16.484845286	88.5483507762	668.803731377	0.016484845286	14.2578038487	99.3774414071	5.26433122608	41.7888600726	0.0993774414071	4.14247534026	674.816606973	5.26571731821	12.263508435	0.674816606973	6.44035795111	24.9186807967	9.3336875203	0.0249186807967	8.74313629172	17.8519476097	0.00874313629172	2452.58421005	110.621109582	2.45258421005	7.0	24.0041729457	47837.0
52.3478099138	2.90255239141	983.823626685	0.0523478099138	83.9996662023	2815.1612093	191.8736838	21.1539038025	2.8151612093	2.94912263425	4495.63262166	333.570267592	3.18030026431	4.49563262166	221.013863272	128.433907133	1.43394901171	0.128433907133	2215.53115421	144.508883935	2.21553115421	143.979994245	207.818845256	0.143979994245	7.0	23.9994648153	279509.0
85.9568327199	44.4620386487	369.917371509	0.0859568327199	3.14124497714	194.588924872	125.145650194	88.112204676	0.194588924872	622.409188265	327.296908385	195.851354073	4.92566306571	0.327296908385	2.53573227409	139.073686608	585.925943364	0.139073686608	73.3147344185	45.2103524076	0.0733147344185	996.327235125	663.066449994	0.996327235125	3.0	23.9674370655	169891.0
122.933802219	101.751921103	95.9123515039	0.122933802219	162.210251371	81.3595755453	42.6523944023	155.179569232	0.0813595755453	35.0378475177	69.7244884366	16.1321868078	2.43389790117	0.0697244884366	6.69986308483	647.24177751	3.15605227365	0.64724177751	1291.81865728	430.673941535	1.29181865728	81.9525162068	824.919698713	0.0819525162068	7.0	24.01142587	319363.0
314.52044764	435.496827165	30.0186325244	0.31452044764	112.002409786	16.3701700572	3.00177722826	136.799553043	0.0163701700572	31.1466478065	468.364327164	34.8372038851	133.439850228	0.468364327164	2.19305599021	61.2109099683	102.738736829	0.0612109099683	2133.27268979	707.244513557	2.13327268979	285.695132586	1.52798590161	0.285695132586	4.0	24.000087204	74879.0
494.078723564	9.01922702105	10.2212236764	0.494078723564	464.229379651	76.8989139621	170.724463777	1.75022544699	0.0768989139621	16.5898035716	174.467218872	297.23023431	28.505889154	0.174467218872	33.6908704778	303.185157687	46.2869153484	0.303185157687	347.737298534	107.273050059	0.347737298534	9274.5104292	55.6836708485	9.2745104292	4.0	24.0001567642	109980.0
12978.7298881	15.559904096	4.1323555813	12.9787298881	2.44064125648	7941.81453876	589.60004745	346.802409865	7.94181453876	198.706551813	34.5196021354	1.72027522222	1.82257347802	0.0345196021354	3.61479703613	112.590557869	3.43082142889	0.112590557869	291.832275449	30.3234078019	0.291832275449	24.1023356659	38.0075625815	0.0241023356659	4.0	23.9756120495	187307.0
44.0199451066	903.179803694	3.30835246762	0.0440199451066	64.9640772788	56.5592327067	1.19964653794	36.3858162289	0.0565592327067	72.1605134803	18.6273486677	467.489213843	32.8225703521	0.0186273486677	183.398061859	759.797533963	12.3814881619	0.759797533963	631.923543608	10.1604252324	0.631923543608	1262.68980171	220.265167407	1.26268980171	4.0	23.9998638996	310075.0
164.316678862	180.462786781	59.3455751784	0.164316678862	1.9855447145	184.471436095	134.790579495	14.5968760211	0.184471436095	18.6512232591	4199.79383426	514.181555257	30.7616424427	4.19979383426	238.962384719	13670.9785421	355.872084592	13.6709785421	2161.3621263	53.7738950638	2.1613621263	107.527509089	121.125869801	0.107527509089	4.0	23.9997796245	131174.0
1374.28733309	291.393221958	8.3502528251	1.37428733309	3.3737974909	708.685856484	214.742960407	4.89953447661	0.708685856484	127.803630122	141.495308703	1.07476969123	9.19512870235	0.141495308703	198.881990848	2160.50952772	102.291155473	2.16050952772	1214.19576306	455.585199401	1.21419576306	33.7415008841	28.0478926458	0.0337415008841	6.0	24.0000010824	170725.0
578.319986507	302.232823516	19.3729127843	0.578319986507	11.1807993062	51.6084195784	24.7202970273	106.412374748	0.0516084195784	10.0325735871	23.5952920895	62.0207873953	15.504072988	0.0235952920895	594.773500285	366.788446533	659.71540428	0.366788446533	229.335018629	11.6017957902	0.229335018629	3894.9004089	17.2924764346	3.8949004089	4.0	24.0000287426	4614.0
74.8977139112	423.449336747	10.1654953989	0.0748977139112	2175.70060072	13200.7689752	6.5558108104	229.683399661	13.2007689752	56.3539166632	37.3586859666	57.6495283337	43.5784794046	0.0373586859666	97.458865335	49.6455070412	2.36612811668	0.0496455070412	333.539359189	26.4135411375	0.333539359189	26148.666781	125.518364366	26.148666781	7.0	23.9999136293	115755.0
116.859841068	449.812003124	98.5264944575	0.116859841068	11.1147352536	366.984531493	138.118629831	153.224549741	0.366984531493	88.1986393093	9.93298709673	1.98584728441	1.49733576497	0.00993298709673	6.45478735481	4303.31398277	272.303462582	4.30331398277	43.8138521577	116.185626778	0.0438138521577	2029.2805595	1.40621955349	2.0292805595	4.0	23.9997228889	258932.0
10.4311608772	8.94763307789	189.248017276	0.0104311608772	3.32861436608	2241.64592597	199.062108562	1.76248414059	2.24164592597	8.55859835558	28.0780892014	2.48916459892	73.4017909586	0.0280780892014	70.4037918018	109.357323886	8.37119193892	0.109357323886	331.439763344	146.079550111	0.331439763344	3833.00192247	14.2739374864	3.83300192247	6.0	23.9999534112	232700.0
61.0483184285	136.721590226	3.50370907941	0.0610483184285	30.8374420819	37.9788798077	3.97210678465	252.863323754	0.0379788798077	328.517164579	247.467700483	16.1118864593	497.358002023	0.247467700483	518.903834894	2274.21102622	249.389415238	2.27421102622	2005.53245528	150.082466205	2.00553245528	17.3645919463	69.0147957505	0.0173645919463	6.0	23.9996412795	238479.0
72.22844532	122.302820214	23.6609454856	0.07222844532	3.60935224726	101.272632127	275.370263861	3.13726455037	0.101272632127	0.685624399634	106.912136309	285.359409381	5.52346487084	0.106912136309	1.07802114587	1933.21079941	413.532040802	1.93321079941	29.2082116489	185.233726928	0.0292082116489	2838.81660256	213.75537861	2.83881660256	5.0	24.0029539779	87906.0
84.7175439581	1.60663663478	549.583613968	0.0847175439581	0.822043642106	10.6485216263	628.549081344	374.845287035	0.0106485216263	4.73404770226	71.1028228555	2.3254202938	32.6144144077	0.0711028228555	36.323604977	412.332496139	270.632671006	0.412332496139	1999.23122587	7.73120994385	1.99923122587	266.458250286	117.88163565	0.266458250286	4.0	24.0005879048	43577.0
65.42357055	1.09603633635	137.760920766	0.06542357055	1.70561053037	228.780719488	1.43602185068	24.1206898272	0.228780719488	377.050622193	112.855129496	589.061850144	1.16724995133	0.112855129496	1020.54271433	127.813808698	10.7485060633	0.127813808698	244.874095418	37.3697997327	0.244874095418	648.036575783	76.9530929607	0.648036575783	5.0	23.9998126832	226874.0
55.3019663831	16.2435010928	154.785552676	0.0553019663831	394.131570104	10416.9025941	279.826643613	560.326383626	10.4169025941	66.181204313	19.3978283163	38.0235873439	160.960186253	0.0193978283163	8.49380446743	89.4053907088	152.882981232	0.0894053907088	450.519309804	326.087684768	0.450519309804	417.944502166	333.091552691	0.417944502166	6.0	23.9999483624	137058.0
612.682927951	67.8706829126	173.828999936	0.612682927951	3.00133835352	116.460455693	128.457353956	4.01355612548	0.116460455693	492.690307783	7.02131302237	221.536294467	199.066078219	0.00702131302237	209.199106049	2448.79541169	244.239723289	2.44879541169	16.9620230903	6.96662670504	0.0169620230903	58.3868629462	41.9762398295	0.0583868629462	6.0	24.0062183741	327223.0
1445.74125386	17.3314836875	6.94617241427	1.44574125386	95.1134818666	44.5838893926	192.273503242	15.4557211638	0.0445838893926	7.44917692793	17.610468248	3.70816956218	1.41455444792	0.017610468248	2.10345441786	6416.15335184	108.177723558	6.41615335184	31.2632414675	77.2110831801	0.0312632414675	30.9566023335	1.60927791407	0.0309566023335	4.0	24.0065038738	45421.0
832.210528179	108.698587204	376.814252865	0.832210528179	56.7732533476	18.3189353826	5.38859818613	217.931194452	0.0183189353826	2.11043535036	3.06891324057	24.2921893929	173.990700478	0.00306891324057	30.4023745763	633.449344876	155.996348213	0.633449344876	91.1343444463	156.089175928	0.0911343444463	742.308755855	12.2589676086	0.742308755855	4.0	24.0219945243	72056.0
1372.86661027	4.71174810393	192.4793052	1.37286661027	149.257633405	88.496984577	1.06906247538	7.00254995793	0.088496984577	48.3041787842	80.7091526247	11.2364996312	677.869023845	0.0807091526247	21.3441993171	40.1418931052	1.22932256979	0.0401418931052	8623.41964154	57.8990910548	8.62341964154	2128.10357018	979.255733809	2.12810357018	6.0	23.9988820759	9437.0
42.7684994518	4.61123897342	239.207144083	0.0427684994518	1.54290361965	8.06923652135	14.3113990501	116.017272212	0.00806923652135	0.242515308061	3.66692568233	1.34817767488	767.931980203	0.00366692568233	1.17026461683	128.803695318	1.28263960614	0.128803695318	705.388213408	9.14364491382	0.705388213408	146.593166742	9.63914694816	0.146593166742	6.0	24.0001688632	183396.0
273.185822114	4.12588194328	40.8852380191	0.273185822114	238.974592635	6.00404888393	4.41671632555	140.123202234	0.00600404888393	318.695938787	5.48556528037	2.11373617592	50.6432390544	0.00548556528037	1.18392450033	5308.68123802	24.948999948	5.30868123802	284.762775664	304.104829974	0.284762775664	54.7982541547	30.1585552499	0.0547982541547	2.0	24.0028816433	318910.0
113.797911121	75.1078277658	37.6146453954	0.113797911121	0.385880016272	362.122018084	10.50863707	547.40324306	0.362122018084	104.063512966	32.7855042444	3.00094877622	20.6325704968	0.0327855042444	24.1402238757	216.546875175	977.180280056	0.216546875175	7.95461702161	3.3894138704	0.00795461702161	1482.21881798	23.3473130398	1.48221881798	4.0	24.0040315845	320362.0
847.626726952	378.826602953	2.58184437737	0.847626726952	91.7300340015	37.8622221295	131.276737259	51.0490695648	0.0378622221295	716.662039352	283.899318426	7.78779845913	15.7385625029	0.283899318426	57.7147345671	605.279851578	947.695741367	0.605279851578	4764.45375032	326.787454492	4.76445375032	280.873024384	46.6677063042	0.280873024384	6.0	23.9999791813	339991.0
27.856236301	107.851111281	346.297689608	0.027856236301	2.45851611737	157.886647254	3.06397661176	17.3645190231	0.157886647254	8.04048634562	8.57884848703	1.65916610696	7.35464880859	0.00857884848703	96.3306693511	888.00513932	191.686411533	0.88800513932	27.2126570335	14.6592462942	0.0272126570335	2030.40922209	4.39701006772	2.03040922209	6.0	24.0006708069	53284.0
59.0148688164	16.7667678601	3.21359395903	0.0590148688164	51.3698608543	44.998692378	21.821318235	29.5281632742	0.044998692378	3.94681218663	38.3670737327	27.3181840002	10.1245423417	0.0383670737327	0.562510401491	512.112292984	44.5306460352	0.512112292984	21.1707319571	14.8957000952	0.0211707319571	43.6043051918	334.854205998	0.0436043051918	7.0	24.003968443	238866.0
199.548425931	199.918154187	35.9213922053	0.199548425931	378.856207571	1037.46071411	378.75131885	109.115951163	1.03746071411	115.963765576	4906.90546297	113.719087104	1.16942301786	4.90690546297	308.339491833	12100.7791816	4.62446668084	12.1007791816	180.416721504	28.4144541552	0.180416721504	81.5257554196	87.7625834715	0.0815257554196	7.0	23.9990748542	155256.0
12.9016388652	435.179271793	821.418094872	0.0129016388652	632.067782869	144.21656177	654.937433786	329.985205561	0.14421656177	168.617824609	137.549947514	601.167062196	62.7889475458	0.137549947514	3.60181961467	3782.02882428	34.4570322551	3.78202882428	14.8341904835	94.9000530296	0.0148341904835	482.198966726	331.695330748	0.482198966726	6.0	23.9996772742	7560.0
45.6014152696	10.0996222961	57.1191034724	0.0456014152696	0.236957752233	262.984287218	4.29885215028	26.346181899	0.262984287218	26.2841439763	43.1251283758	58.2216708267	18.8298676696	0.0431251283758	0.837370794943	491.121733644	3.26915762323	0.491121733644	225.652133728	389.774493104	0.225652133728	146.080178298	133.410954271	0.146080178298	5.0	23.9998364736	141962.0
13.3993766999	429.993327503	1.26750884167	0.0133993766999	35.0775878283	9.75856129464	169.181585645	361.757544069	0.00975856129464	35.6817883743	101.446431871	3.01010394622	84.7622056484	0.101446431871	195.923178314	322.618344915	49.7881395839	0.322618344915	988.290143739	46.3665404001	0.988290143739	1045.31907076	171.240129738	1.04531907076	5.0	23.9999706516	164979.0
7.62417675074	5.69529247245	38.5765447984	0.00762417675074	98.6711793173	1165.17897658	33.8608128934	3.41177344841	1.16517897658	16.1423759002	8.53050098372	38.8163405229	16.1979082707	0.00853050098372	3.49326274942	58.5706197009	6.30328402604	0.0585706197009	2319.90825233	35.7778997843	2.31990825233	65.8895508604	13.0248254796	0.0658895508604	4.0	23.9998559766	15215.0
45.1201871427	224.871316138	1.55455340994	0.0451201871427	9.39981966332	1.54551731794	3.28075737805	69.9158854653	0.00154551731794	5.68166715617	185.971237507	4.36315061724	472.869219079	0.185971237507	1.99005672286	587.930131902	28.796557576	0.587930131902	186.874060965	22.5398154829	0.186874060965	1299.10107267	319.816038376	1.29910107267	4.0	24.0011485447	207178.0
6.95561558675	137.133549535	2.48323195671	0.00695561558675	4.09264348086	93.8093411184	26.8190703023	4.74978411341	0.0938093411184	229.742690671	63.5996422577	122.687931847	21.2951024123	0.0635996422577	2.0846236995	1731.52004599	82.2239754227	1.73152004599	229.88252178	390.405552791	0.22988252178	2563.24506476	456.02287782	2.56324506476	4.0	24.0008426158	18279.0
5590.93858171	691.354407654	31.6184087585	5.59093858171	1157.11172037	542.216459237	38.589131429	509.83624515	0.542216459237	9.51930520671	86.3578656477	272.949381488	338.926080411	0.0863578656477	32.4661133301	1888.72877431	93.5078969358	1.88872877431	161.453552805	40.7195032027	0.161453552805	8510.88392641	241.310959918	8.51088392641	3.0	24.000011086	225447.0
8.82941568193	429.145443443	19.0985251805	0.00882941568193	228.326866035	6.54420858993	5.03106993495	381.499721617	0.00654420858993	20.1539000878	735.967008588	3.02615713674	31.9255315299	0.735967008588	1.65058355247	8.27007802943	2.56074152461	0.00827007802943	35.6437161167	20.1190120756	0.0356437161167	148.118054009	29.3928171191	0.148118054009	3.0	24.0210105637	84118.0
1600.49977558	54.8241396376	2.20794193574	1.60049977558	2.3247317131	16.1870857244	349.320644868	27.1882743331	0.0161870857244	21.3070224269	184.77216528	795.022029764	202.288034795	0.18477216528	202.65586281	159.227072092	127.226951585	0.159227072092	939.482950733	5.91949094628	0.939482950733	151.635444132	8.29529821478	0.151635444132	7.0	23.9998385546	180679.0
927.735683139	518.233340957	8.59700148443	0.927735683139	513.853122648	20.2522919632	24.3270502391	168.944396685	0.0202522919632	117.887312688	628.651044312	6.277385188	1.68488341847	0.628651044312	473.051184589	23.262220191	182.30767792	0.023262220191	80.9393466711	248.445644006	0.0809393466711	99.7607808623	1.64036892636	0.0997607808623	3.0	23.9991028631	60630.0
408.348005184	11.7212477274	72.6467772498	0.408348005184	11.2690677238	9.29210276831	270.041560364	460.830872839	0.00929210276831	12.3967500504	787.019078089	77.8264484703	38.139203739	0.787019078089	154.383060137	411.719016522	115.921203946	0.411719016522	319.431347374	41.6901232115	0.319431347374	500.610037763	18.2972434479	0.500610037763	6.0	23.9998297856	89677.0
4.74928382481	371.672607039	1.91195690153	0.00474928382481	130.598936332	5.80425626409	7.27239722416	2.74008821604	0.00580425626409	4.30063469586	2280.05804538	28.9286353151	715.621432652	2.28005804538	40.0453485793	21.1139351204	6.08764249816	0.0211139351204	202.920396199	107.288446671	0.202920396199	577.145568031	80.96580665	0.577145568031	7.0	24.0433654169	257304.0
114.801156552	9.86398901	427.556284612	0.114801156552	261.826138629	7.75887072686	12.4557653963	138.250444896	0.00775887072686	1.24866664624	6.80697222658	67.6845363568	14.2068378817	0.00680697222658	13.588350539	373.583776923	841.184750039	0.373583776923	550.860695702	385.876515765	0.550860695702	1102.54843196	51.3230329095	1.10254843196	2.0	24.0001019388	320774.0
980.7435674	81.0997565346	23.9350111435	0.9807435674	0.383961431998	37.5854194112	2.62310709014	11.8186977334	0.0375854194112	6.89765920692	33.4889914295	1.80015134046	834.632907711	0.0334889914295	26.8322204825	195.053329121	19.24393626	0.195053329121	903.725691713	24.7397604884	0.903725691713	96.4907884032	104.748513858	0.0964907884032	6.0	23.9966454444	342064.0
177.551922121	132.796360381	1.98061283894	0.177551922121	314.510665563	1394.94111138	620.820575617	123.888249711	1.39494111138	22.5683025762	51.8372484282	579.986712003	414.360816469	0.0518372484282	1.76949964856	2028.55978295	368.139722499	2.02855978295	950.405632771	319.437782111	0.950405632771	439.736197786	459.754441808	0.439736197786	6.0	23.9999213516	97989.0
14.688859662	1.77755598192	1.81521733209	0.014688859662	1.88979117994	30.9855441573	61.879243766	17.533945012	0.0309855441573	25.9349327108	986.88342009	2.9143793753	157.931649617	0.98688342009	156.733730381	4899.12795115	6.72704839803	4.89912795115	1219.89870941	13.3530907319	1.21989870941	68.3944560083	10.8739882632	0.0683944560083	6.0	23.9992416272	1392.0
61.3146117194	1.44089888435	1.56147042787	0.0613146117194	324.213787645	20.8633486801	44.6500128539	3.51037523645	0.0208633486801	538.822600682	169.530490111	1.41765331551	342.416317724	0.169530490111	6.65376555706	1171.88370381	881.407687262	1.17188370381	602.936277805	39.3083781655	0.602936277805	644.789235787	113.865335397	0.644789235787	6.0	23.9913187993	238532.0
84.2703587692	2.44452464859	3.22081781336	0.0842703587692	1.603889491	8.44389394981	58.3335631536	69.3263641237	0.00844389394981	15.1159727024	220.506774508	125.791918104	18.5858022335	0.220506774508	3.12678013338	165.060900369	33.2194500364	0.165060900369	15.0423484501	8.1276832166	0.0150423484501	1242.30193151	493.202533594	1.24230193151	7.0	23.9998988939	219485.0
44.6524107084	6.61615659174	518.885985216	0.0446524107084	6.11844528283	36.618640079	6.60911073839	136.632840899	0.036618640079	844.500363681	27.5376306545	21.7135007002	537.46100841	0.0275376306545	3.02318107281	136.849774338	2.34997228691	0.136849774338	977.11229637	70.191346308	0.97711229637	14860.9352568	356.842519451	14.8609352568	7.0	23.9997831378	182874.0
281.06839067	2.69439178683	483.295121276	0.28106839067	0.413077439194	5.36234957891	123.826574826	3.59478830326	0.00536234957891	8.22896715205	9.65146194262	3.12027784706	175.879218363	0.00965146194262	72.5948961191	256.374047595	9.33832061222	0.256374047595	256.435358016	1.5233361243	0.256435358016	373.91670375	61.3102394543	0.37391670375	5.0	24.0009996839	66050.0
19.7154494776	1.3326211736	46.1890245936	0.0197154494776	4.32766079088	1028.21779757	1.03901567287	7.20606675076	1.02821779757	0.653725006165	28.7666654132	1.17048614163	53.8104439863	0.0287666654132	517.364126566	851.872658821	418.659881531	0.851872658821	261.326804382	1.06755210276	0.261326804382	154.136797078	1.50601051992	0.154136797078	3.0	23.999438121	78178.0
2201.38953755	2.19721402749	65.291439317	2.20138953755	79.8318171036	582.173245173	248.459873609	1.98246049854	0.582173245173	5.14626457384	97.3409056126	155.741354106	388.296178828	0.0973409056126	4.14921236066	870.699108343	122.39479017	0.870699108343	87.598606073	12.0031578882	0.087598606073	81.2704633659	324.521282911	0.0812704633659	6.0	24.0053251419	317055.0
22.4246101155	67.6367340894	21.9760264626	0.0224246101155	3.07694925699	109.764243615	73.0397502274	3.21161479719	0.109764243615	71.7183503866	3.30854600814	110.80424729	10.0587846412	0.00330854600814	0.49167280824	696.374101522	78.7694730777	0.696374101522	1273.18499016	25.2179384772	1.27318499016	669.450036677	39.5624838085	0.669450036677	7.0	23.9944404025	265758.0
99.75676175	57.5297716422	2.78693327449	0.09975676175	2.41673010477	153.196233437	26.0830726863	224.71201693	0.153196233437	166.030178817	2450.33287494	47.2384500237	12.792928158	2.45033287494	1.85168917569	206.323030727	383.634099086	0.206323030727	474.766192975	158.084932483	0.474766192975	99.2451136787	2.97612671252	0.0992451136787	5.0	24.0003360277	340676.0
178.415582679	2.55050131828	211.487973998	0.178415582679	482.517211297	36.8349215798	17.5437305624	582.419940667	0.0368349215798	25.2524209295	23.0692324831	4.97056764172	89.359943622	0.0230692324831	28.8025196606	124.509487826	10.55277018	0.124509487826	1646.07752487	8.37335650412	1.64607752487	2069.7057701	266.716172216	2.0697057701	7.0	23.9999538016	15453.0
5020.0742952	307.33666357	91.7439378218	5.0200742952	694.978792964	12.1218461015	6.1728830119	182.526491266	0.0121218461015	140.58416552	24.4037358008	143.751167228	44.6474972646	0.0244037358008	16.694236925	26.7004920388	231.58696464	0.0267004920388	2580.31915136	1.73170248906	2.58031915136	624.426249688	10.3837386638	0.624426249688	5.0	23.9995891984	232043.0
229.733084371	923.974629975	123.247914262	0.229733084371	140.863023333	10466.9582441	298.59436886	7.07404280419	10.4669582441	4.7183639659	137.477656135	159.138420026	12.8324629008	0.137477656135	1453.82474442	147.013806766	18.9413745925	0.147013806766	159.826143944	372.370619792	0.159826143944	5284.56052738	4.28152292527	5.28456052738	7.0	23.9951526086	50261.0
340.618641735	250.390813269	234.731984572	0.340618641735	15.0058201241	34.6034893265	830.63852968	193.850763984	0.0346034893265	3.72908175989	41.1618939546	3.99199579998	1.09876982461	0.0411618939546	221.615639687	9906.09588969	10.2487291833	9.90609588969	4237.16489959	542.085734425	4.23716489959	320.684833911	252.808497379	0.320684833911	7.0	24.0000145356	1328.0
248.062458695	16.7273149785	3.94051079584	0.248062458695	18.5973441665	182.847003031	17.0661033569	15.7035862262	0.182847003031	86.0578019241	1433.37673784	39.8810150598	300.961901323	1.43337673784	1.07629628041	4328.23103313	218.246537619	4.32823103313	516.705207405	222.412198202	0.516705207405	227.86407309	5.33299362354	0.22786407309	3.0	24.0000255828	207410.0
75.9565762234	203.77879724	675.065328983	0.0759565762234	49.3823871353	6.52991003746	112.947006819	9.78559014958	0.00652991003746	4.78547728389	39.9117974108	1.10365250385	25.1104719305	0.0399117974108	1.65084522629	9.38202819896	9.59755739884	0.00938202819896	160.205406592	3.58372898371	0.160205406592	68.7612361484	1.89758290243	0.0687612361484	5.0	24.0032420381	96478.0
31.2326988992	145.511551228	38.9402637194	0.0312326988992	1970.65457584	240.405328838	38.864630966	166.417717362	0.240405328838	453.14483295	95.4587315937	2.64573515072	518.591663955	0.0954587315937	28.5510009722	20012.0107273	17.4751839745	20.0120107273	271.738151734	2.84801972911	0.271738151734	776.035101406	683.926412409	0.776035101406	7.0	24.0008012598	193831.0
705.162718528	218.292718587	11.1145134706	0.705162718528	20.674617013	4.05939975516	53.6595093931	647.681312657	0.00405939975516	2.6793978772	12.0771543556	58.6304853815	289.839732837	0.0120771543556	1.63722725205	475.784381608	871.988967645	0.475784381608	588.987838573	34.4576964047	0.588987838573	479.142332842	44.1026703351	0.479142332842	5.0	24.00708742	81799.0
385.76034801	1.35343247148	137.180930352	0.38576034801	102.038433936	68.5795128249	751.791689067	105.92314108	0.0685795128249	304.755013868	131.96136498	82.4739496686	410.142883335	0.13196136498	201.545353187	83.8447039537	24.8799361723	0.0838447039537	27.5795644037	57.9845902967	0.0275795644037	959.75128702	6.56989193568	0.95975128702	5.0	24.0056904107	185410.0
7.69334329329	32.8738775314	109.894193544	0.00769334329329	3.87100683956	8.93730410007	2.74822048743	75.8469418372	0.00893730410007	0.357744865471	371.186917906	31.8362963938	705.385087189	0.371186917906	166.465172596	1944.6767346	84.9245172895	1.9446767346	232.015889825	81.2934765736	0.232015889825	458.009654085	290.83792989	0.458009654085	3.0	24.000257601	7924.0
24.1862026014	342.712787695	147.434983366	0.0241862026014	423.30603469	563.3582489	212.879097113	316.622131271	0.5633582489	44.2341392816	1830.44716881	106.220087153	4.08196791562	1.83044716881	12.9369988103	327.252628293	441.331424216	0.327252628293	7360.75623346	99.8015032206	7.36075623346	90.8461505958	1.43970092213	0.0908461505958	5.0	23.9960930529	259037.0
28.0669229809	95.7305834509	4.54442789179	0.0280669229809	3.21265429755	269.912531703	393.094486187	8.82103667257	0.269912531703	19.1642974116	21.7343160478	1.9156674774	20.1556081814	0.0217343160478	2.64642363039	524.770506791	21.3140680511	0.524770506791	311.093094346	16.8594172141	0.311093094346	74.9971139589	29.0288186011	0.0749971139589	4.0	23.9999355634	164598.0
4.38400499476	24.9157334655	5.52179550665	0.00438400499476	21.0204385048	6.81207009349	1.9894038046	188.553872481	0.00681207009349	0.462167370947	3.33252776503	14.9896780158	1.73497693961	0.00333252776503	23.6675954281	2767.85040234	116.385455441	2.76785040234	351.620706935	303.722509996	0.351620706935	279.446757401	95.7663364584	0.279446757401	2.0	23.9994278633	262511.0
151.282910923	1.12274468201	757.060321931	0.151282910923	142.715262636	89.0485233342	603.146035732	169.632635128	0.0890485233342	372.03349779	47.9247224353	51.7982855616	59.0276907906	0.0479247224353	12.9012294228	4002.06316745	37.8470183324	4.00206316745	10732.129617	153.21882271	10.732129617	62.3807843963	249.497472736	0.0623807843963	5.0	24.000112722	317164.0
10.8140174906	7.3738857629	327.271385289	0.0108140174906	19.9637776311	6.3144396013	104.836996861	19.0522667376	0.0063144396013	15.7769583635	2055.98449599	29.392384318	118.619507358	2.05598449599	39.86729396	4030.80640422	57.2095052748	4.03080640422	135.019055905	41.9677795303	0.135019055905	407.319761194	54.2197552915	0.407319761194	2.0	24.0286133655	8173.0
55.6272039187	26.1288066909	690.989907509	0.0556272039187	143.416456783	112.885317725	3.80288078241	128.732453725	0.112885317725	9.31146210885	467.110088034	36.8510659304	20.6977953188	0.467110088034	0.889077995842	4456.66341151	2.11986428215	4.45666341151	114.142955645	106.389940361	0.114142955645	28.9391533057	203.496495453	0.0289391533057	7.0	24.0177523163	183711.0
208.309083962	44.407788712	301.319866632	0.208309083962	0.71868363211	58.6659735308	3.46907619521	20.2222788957	0.0586659735308	10.4543484898	10.228755455	12.6387748233	231.671066515	0.010228755455	228.871754999	413.567163402	581.177270871	0.413567163402	24.9745141096	601.243938627	0.0249745141096	2086.54095704	11.9582365754	2.08654095704	6.0	24.0117514338	271532.0
71.5666917187	248.053585374	89.5138957233	0.0715666917187	336.518128128	15.955980111	3.90495493335	172.696290124	0.015955980111	303.873705103	25.3353524555	256.480161239	12.6875922636	0.0253353524555	453.421636831	2271.91763358	4.53989762772	2.27191763358	741.477707933	7.97423280842	0.741477707933	77.6460047005	66.0632454753	0.0776460047005	7.0	24.0092841505	119348.0
6.18572193049	21.5691446418	679.828926776	0.00618572193049	108.346090665	126.619682677	113.653180631	177.461955923	0.126619682677	351.144321791	8.99199411071	16.26232575	651.762559251	0.00899199411071	20.1405179192	56.1804845358	351.296011669	0.0561804845358	2314.31031495	11.8204769517	2.31431031495	524.20865197	509.338937873	0.52420865197	3.0	24.004095754	65306.0
51.7935819612	282.805001743	2.37191407698	0.0517935819612	17.4715915286	100.019582363	20.802113654	3.79191030039	0.100019582363	656.587799808	85.7185589965	30.7937253378	5.27285418685	0.0857185589965	856.863969445	374.131631149	948.18404121	0.374131631149	447.315284861	463.459039357	0.447315284861	3377.25655408	20.8772078874	3.37725655408	3.0	23.9998352418	55845.0
175.807418809	18.9378169373	227.408701955	0.175807418809	1030.68416109	625.601331191	4.09179884075	426.402670251	0.625601331191	25.0207551868	27.6536828626	251.14666476	2.10829934516	0.0276536828626	13.6283225301	482.280713351	31.1968382278	0.482280713351	58.5995308308	14.3805703064	0.0585995308308	668.214073508	243.457531817	0.668214073508	3.0	23.9985194445	277105.0
134.465096998	2.19306312549	879.301392191	0.134465096998	31.7973784078	98.2739501954	996.736768385	705.864712056	0.0982739501954	165.321753618	59.6222161911	6.02180318075	64.1102532602	0.0596222161911	128.854489555	7.84675348015	436.760729192	0.00784675348015	5.39791795188	45.2340237367	0.00539791795188	328.358480319	32.1578840655	0.328358480319	7.0	24.0170073669	144828.0
90.8469541138	157.992138719	147.324993225	0.0908469541138	43.3611360435	39.7498664278	57.8056745232	14.3331202936	0.0397498664278	13.6782927518	42.747731494	18.9838738011	106.343233907	0.042747731494	36.5010364964	67.8101410783	5.95537641086	0.0678101410783	435.496945858	15.7895821528	0.435496945858	1430.31763068	5.66908158892	1.43031763068	5.0	23.9992843338	12542.0
98.9520527201	3.09722569751	44.9785448363	0.0989520527201	5.43442198522	4028.83208787	3.35765808853	3.75232603357	4.02883208787	15.8362454258	18.082981465	194.929458206	167.406795179	0.018082981465	6.0005740946	1282.8309689	365.748583143	1.2828309689	48.4769486389	5.67913479563	0.0484769486389	10.7679765313	173.746285643	0.0107679765313	7.0	24.0036020379	265401.0
326.047201571	1.34966062814	26.4635819241	0.326047201571	0.689853340703	800.884147816	17.7970204605	20.4932025444	0.800884147816	74.6204743426	36.7787692518	23.8194202866	2.33501422107	0.0367787692518	11.7016947159	73.6872373272	549.885736918	0.0736872373272	2889.94307277	1.55237511968	2.88994307277	177.433821366	214.01651619	0.177433821366	7.0	24.0000153227	78714.0
3.68968721688	158.277828005	1.26906524597	0.00368968721688	15.2847453488	3.72072794066	38.3693529467	701.708115991	0.00372072794066	3.15177142973	318.567173024	6.74026222982	2.17882224278	0.318567173024	28.1677768211	417.818825317	8.34740543208	0.417818825317	1424.3793259	35.4855239294	1.4243793259	478.811018881	11.9545317416	0.478811018881	6.0	24.00048765	84507.0
363.396508116	10.7134605747	1.55408072669	0.363396508116	1.98799856444	130.525252561	394.953704215	282.731450313	0.130525252561	253.914991413	365.775556039	11.7389788267	2.56713574053	0.365775556039	130.493146583	245.208827325	34.1270131351	0.245208827325	36.4839982133	76.714064904	0.0364839982133	18.6461359352	7.21580924032	0.0186461359352	7.0	23.9893104059	137885.0
92.6913906415	437.016286637	7.10388737437	0.0926913906415	138.521301575	190.842068413	1.36521764906	1.08209254513	0.190842068413	1.04694992406	15.0885360724	22.8265825772	1.76502231242	0.0150885360724	291.908649786	316.726842049	840.659661535	0.316726842049	124.372174358	342.527853492	0.124372174358	510.318035737	161.791114191	0.510318035737	3.0	24.0186528814	281600.0
579.495898237	13.5619960735	10.6981488481	0.579495898237	700.982780429	2345.21569338	97.5951199314	21.9347479945	2.34521569338	36.2557837331	123.399171455	9.47712499617	28.0908694321	0.123399171455	323.393882401	1042.61191581	400.858911969	1.04261191581	223.698114897	11.4296859247	0.223698114897	1079.97796593	416.342207607	1.07997796593	3.0	24.0002352941	173912.0
85.393607566	6.80092421062	404.613568379	0.085393607566	58.0163382153	226.551557054	4.11771894032	7.16907154271	0.226551557054	1.03486751243	35.5911502151	22.6487200601	260.004248762	0.0355911502151	0.675381614818	739.054814381	41.3825187534	0.739054814381	22.8019040334	1.42685172376	0.0228019040334	2191.59170471	125.376521112	2.19159170471	6.0	24.0025002083	13594.0
79.5189568131	37.9090164541	115.923166913	0.0795189568131	7.1577089007	29.9783543843	34.2513882379	16.2254316207	0.0299783543843	14.259447231	7006.44226505	153.767178448	22.323612563	7.00644226505	481.019416601	4847.05839724	137.434532747	4.84705839724	9174.40414534	4.12922402796	9.17440414534	27.9864040914	203.284822968	0.0279864040914	6.0	23.9729865234	53447.0
203.96279818	79.7327073119	103.239168955	0.20396279818	0.952268628447	38.4441329662	33.0364617957	73.6519760807	0.0384441329662	50.7190270701	2977.8408276	1.26749817014	724.279747599	2.9778408276	1.7047793253	872.091746703	12.5526975118	0.872091746703	839.378252745	39.07521933	0.839378252745	51.2595468478	1.62748978559	0.0512595468478	5.0	24.0000004938	93222.0
30.7166397435	19.3673430978	117.992551661	0.0307166397435	633.271463199	272.772268034	7.99034852152	74.1234157909	0.272772268034	2174.93144982	52.3520118568	1.65912124525	32.999466426	0.0523520118568	38.6102817569	665.630069093	52.9165320086	0.665630069093	834.491946449	936.854760312	0.834491946449	178.090344524	232.137298484	0.178090344524	7.0	24.0423822048	86417.0
30.9274703947	666.932403629	283.426756179	0.0309274703947	0.807670205147	64.7235681384	1.95918860702	823.914364239	0.0647235681384	537.255890411	348.898672879	30.9085000076	914.408449593	0.348898672879	10.162748936	26.7695869483	195.914223847	0.0267695869483	27.8977290656	87.717164459	0.0278977290656	6031.8782072	1.45260324015	6.0318782072	7.0	24.0022306308	150045.0
99.7156322856	24.2622681973	519.667318539	0.0997156322856	76.2230373457	20.0426905387	2.86903909031	519.673818919	0.0200426905387	361.553014378	159.114247796	38.9376498068	25.6910789973	0.159114247796	1.86732049468	813.567073564	105.162917881	0.813567073564	38.3547161769	2.63250532335	0.0383547161769	14411.2872596	236.074914829	14.4112872596	3.0	24.0000189663	142138.0
12.6759373657	24.9145862845	137.974963783	0.0126759373657	1.08375921007	108.929816544	3.47339546122	28.6022067922	0.108929816544	1.36112884432	5.45088432085	2.23996193892	2.59906813818	0.00545088432085	19.1083400303	133.875602184	452.690309697	0.133875602184	720.476567398	1.50149344389	0.720476567398	1466.73052529	71.1907786283	1.46673052529	3.0	24.005268672	84008.0
22.2776203168	7.41765338547	103.959664767	0.0222776203168	525.296752431	72.4462995472	141.784614238	5.07675669914	0.0724462995472	675.415198568	73.7820896557	29.613074497	8.81771936061	0.0737820896557	5.4953582605	1609.78069472	187.576490522	1.60978069472	136.292648102	43.98647803	0.136292648102	5962.26711893	179.331370712	5.96226711893	5.0	24.0002434406	276162.0
74.5516317377	17.0843106957	68.0140202652	0.0745516317377	261.8000399	670.588508775	254.33828331	8.14922085865	0.670588508775	789.719478909	1467.18026844	5.5630103306	4.69238265097	1.46718026844	1393.76162894	4284.11819501	163.500502153	4.28411819501	633.269452538	58.6322631267	0.633269452538	318.77718862	48.1984388516	0.31877718862	6.0	24.0000139717	91407.0
66.5814643572	57.6981114195	7.00973999525	0.0665814643572	24.2392907772	171.666630392	38.6962101254	118.704113536	0.171666630392	155.637274149	407.445984467	10.1713826737	1.8455056789	0.407445984467	11.7271840152	16655.2947874	334.71695322	16.6552947874	58.4214143058	69.6737011856	0.0584214143058	7774.70604318	3.27213968236	7.77470604318	6.0	23.9994983176	88603.0
60.1739702174	15.0567380077	33.3507473222	0.0601739702174	40.851688396	79.9286064907	2.50693790036	108.531267086	0.0799286064907	11.5546642478	129.016329153	1.12468236877	9.27956472393	0.129016329153	1274.99007846	597.003320995	11.9242174262	0.597003320995	192.578280576	11.6891537115	0.192578280576	5240.38341595	562.23715015	5.24038341595	6.0	23.9999993864	310981.0
2222.37846658	30.4112060207	86.515350419	2.22237846658	72.5185282613	188.244565145	136.805371901	437.973546055	0.188244565145	674.763062747	909.862103582	642.027430869	30.4297073331	0.909862103582	60.9593262384	423.998575309	133.025033184	0.423998575309	45.5849196197	1.85202916642	0.0455849196197	1748.08455358	462.685735031	1.74808455358	6.0	24.0001375627	322034.0
8.82333673256	611.126180372	122.436406951	0.00882333673256	98.807716137	66.4838746923	5.2312200375	77.5516764193	0.0664838746923	29.8061181873	134.820834687	39.406740146	1.78815923227	0.134820834687	33.3173872951	745.875760742	58.8839617373	0.745875760742	541.070030317	23.2634015961	0.541070030317	33.3901310575	3.24188132626	0.0333901310575	3.0	24.0128443952	250161.0
152.527517505	120.072083034	162.228214466	0.152527517505	86.5277392287	29.1893247597	439.806708132	57.0645804658	0.0291893247597	1487.96196923	271.806998854	193.4949544	50.3405085307	0.271806998854	24.1585724175	3117.4493738	105.394720675	3.1174493738	11018.9351723	715.287407907	11.0189351723	92.365607708	13.4376995567	0.092365607708	6.0	23.9945291965	133926.0
70.3886283452	117.81125566	2.10206868847	0.0703886283452	7.31790175607	21.138390817	173.660397889	43.5372971663	0.021138390817	27.9801007733	15.984436367	398.970302889	903.571756836	0.015984436367	497.75894974	50.8433608761	2.12347797968	0.0508433608761	74.1933810233	4.09810394359	0.0741933810233	574.01790249	29.1509944795	0.57401790249	7.0	23.9996922231	222711.0
120.188202454	2.442368259	30.949663213	0.120188202454	318.419071891	7282.8483728	29.1620172833	224.406161758	7.2828483728	14.0793800687	120.95114564	24.1530472632	65.962778305	0.12095114564	28.6100532071	41.8486799989	156.521074823	0.0418486799989	284.434444032	75.2470456003	0.284434444032	1119.95619177	173.684298993	1.11995619177	6.0	23.9922424983	155876.0
32.8518150891	27.0006433092	18.9796094326	0.0328518150891	2.09801971231	25.3944742681	5.41106077885	1.04255283714	0.0253944742681	281.119197254	2828.43769118	31.567408996	77.195699993	2.82843769118	94.2090952955	1886.8099277	100.604842775	1.8868099277	9679.47053919	108.049210324	9.67947053919	192.342098213	18.4335368214	0.192342098213	4.0	23.9847464052	80203.0
11.0336445563	507.054825981	390.03123261	0.0110336445563	87.5267572295	6.3380753692	3.20435531801	273.446316886	0.0063380753692	5.42280881817	691.584401188	4.87717252602	554.090963	0.691584401188	0.859302414383	144.075094615	24.1825224509	0.144075094615	17.3759016002	34.6411191835	0.0173759016002	4391.73328132	13.6288412707	4.39173328132	5.0	24.0000418639	336676.0
32.3935040358	4.57610362305	113.25583273	0.0323935040358	448.594926067	2007.20001001	25.3023697905	938.726209213	2.00720001001	237.496909242	93.1965674832	55.1727768173	23.6213812692	0.0931965674832	18.1519180406	1618.5876799	116.781420452	1.6185876799	37.1642167565	1.70800775629	0.0371642167565	90.417993507	36.618049647	0.090417993507	4.0	24.002134223	208417.0
19.9931134291	103.559326022	16.5505542153	0.0199931134291	222.105252765	25.0133840712	207.540905707	13.3335937968	0.0250133840712	6.22759554219	1346.60108162	3.8387110376	733.150959343	1.34660108162	86.3618340673	16.7763356445	32.7695723003	0.0167763356445	955.500937997	763.377499263	0.955500937997	1158.93415125	16.6070516949	1.15893415125	7.0	24.0063629241	326395.0
6167.21326243	532.240025792	67.5248274091	6.16721326243	318.174811787	549.267031514	13.3151114305	28.6196414704	0.549267031514	11.1600100365	88.5894770422	43.4279204917	13.1042161535	0.0885894770422	53.1507713279	348.372492967	687.501241294	0.348372492967	21.0519694115	86.196505312	0.0210519694115	587.138370526	84.6482495217	0.587138370526	3.0	24.002321453	74404.0
32.819503717	15.4607072453	2.39842004597	0.032819503717	67.3760867008	45.1185599983	262.530420816	16.6253479832	0.0451185599983	457.861322752	106.742583007	42.6471095326	3.98454271432	0.106742583007	7.30035993172	322.035943505	528.575589988	0.322035943505	306.160813709	25.3997897282	0.306160813709	89.8895743925	23.9309376317	0.0898895743925	5.0	23.9971285474	9858.0
111.380917391	138.499490927	11.4310420398	0.111380917391	66.8070452796	1355.40104465	18.3549313151	38.0127207011	1.35540104465	31.9359544197	369.964378546	143.631477505	2.11368897626	0.369964378546	2506.49263836	560.453100675	14.1722202859	0.560453100675	1490.83546037	96.344843526	1.49083546037	320.781368199	3.9203162212	0.320781368199	7.0	24.0000201078	292610.0
23.0211612334	14.0629203592	1.91466511827	0.0230211612334	0.279003997016	687.41221535	115.030982638	224.58059406	0.68741221535	54.3834466516	99.9135123252	7.06582539303	7.47387532452	0.0999135123252	19.5843287367	394.489675916	140.589585888	0.394489675916	788.936894741	435.302464758	0.788936894741	108.873835534	1.5053830604	0.108873835534	3.0	23.9955350121	84184.0
311.801522381	21.1267988851	1.56240931859	0.311801522381	1434.07242367	8205.92176383	13.9233895593	4.99696034224	8.20592176383	19.8505932597	141.317740281	53.6007959831	38.0192499094	0.141317740281	57.6698149113	544.180185763	852.49183123	0.544180185763	280.291467129	131.402082122	0.280291467129	1994.33703661	18.368173137	1.99433703661	3.0	23.9965481873	226751.0
96.2442968706	17.2549796919	44.8879117628	0.0962442968706	0.515055640122	65.5334292728	63.3549116048	57.378385609	0.0655334292728	0.740389726865	161.699885325	13.2592993558	1.61937692437	0.161699885325	0.546686086378	34.9537544927	9.84420067014	0.0349537544927	496.631837031	143.423450471	0.496631837031	25.9509089432	99.1926434586	0.0259509089432	7.0	23.9806151528	159133.0
21.3677043987	11.3571947598	7.05204221903	0.0213677043987	8.75109305644	209.345006532	4.74676696876	9.66228869513	0.209345006532	38.8398841404	196.818769456	3.10143189262	921.440047126	0.196818769456	896.646798637	5394.6681711	182.965159452	5.3946681711	179.887506816	967.47100431	0.179887506816	1001.72369223	5.88346683339	1.00172369223	6.0	23.9996101765	68551.0
70.07713545	977.4036651	249.922974944	0.07007713545	11.5351639998	216.257059156	20.4987810188	1.05067253496	0.216257059156	0.739962289491	170.09163461	255.427772852	1.00332832578	0.17009163461	1.02914744218	57.7804826281	299.753874089	0.0577804826281	50.9652084586	10.8747735448	0.0509652084586	273.195302748	24.9261533338	0.273195302748	6.0	23.9910911748	48454.0
6.3284792624	539.805517333	242.824865909	0.0063284792624	35.7752161483	2595.21488695	51.9567915677	294.652124703	2.59521488695	0.547031778142	39.4222773428	49.8885095796	8.55792559265	0.0394222773428	13.1276441427	72.9448879629	297.051783696	0.0729448879629	1730.09425763	162.807558014	1.73009425763	272.15070949	399.316600364	0.27215070949	4.0	24.0017515324	301323.0
45.4286016777	21.0622906705	6.85685655087	0.0454286016777	36.5797681553	163.702523741	5.83106712987	9.71345102895	0.163702523741	949.377376226	1894.34846404	646.825347263	42.7461390687	1.89434846404	2332.99415888	107.530550131	261.322605613	0.107530550131	11266.2106055	198.432063264	11.2662106055	1841.44970259	3.38007866779	1.84144970259	7.0	24.0002774589	100917.0
42.4043185659	8.79367888363	699.654536556	0.0424043185659	0.669529740223	5.57315352406	31.0884104372	139.976910946	0.00557315352406	355.617867469	40.5235503016	13.4705163937	199.113407601	0.0405235503016	342.628200638	944.936078707	4.20075320821	0.944936078707	756.643227677	1.10145592083	0.756643227677	49.4380209587	160.639515475	0.0494380209587	5.0	24.0003195953	330521.0
1531.7178783	5.10170601968	10.3886578604	1.5317178783	8.42082357986	37.3605252583	39.9739321991	1.74481941125	0.0373605252583	0.493338398126	3.23883441139	11.346551735	98.8462501525	0.00323883441139	0.299964142207	233.771803046	39.617245084	0.233771803046	1003.30534307	88.4671364009	1.00330534307	3.43440887182	56.1807921803	0.00343440887182	7.0	24.0002684348	167296.0
2930.91463451	71.054640009	6.13395787759	2.93091463451	18.1785276386	2946.93477613	346.219243815	548.338922568	2.94693477613	0.821598950621	31.8093095763	114.677339947	29.4363324907	0.0318093095763	38.8892943489	64.7114581372	1.32976559058	0.0647114581372	108.875101993	608.70804715	0.108875101993	8.20172800959	312.028646342	0.00820172800959	5.0	24.0219512316	262731.0
2570.31592425	1.95377601313	2.26765541512	2.57031592425	110.770010113	120.869848078	123.743314448	113.196123042	0.120869848078	252.576410192	94.4895390044	2.51552721332	14.8605737609	0.0944895390044	192.15906905	74.8736420371	1.23112371217	0.0748736420371	1059.90391381	8.89220019582	1.05990391381	42.2863760531	2.48209307977	0.0422863760531	6.0	23.9838373305	299869.0
1106.02774684	10.2404818497	33.0016040736	1.10602774684	136.213054047	8135.3518435	154.770315789	69.4697590278	8.1353518435	27.9017513628	153.594934799	10.1484206232	28.3260696555	0.153594934799	14.425779275	202.001927403	15.3082547607	0.202001927403	76.9959102162	7.0716092303	0.0769959102162	3551.480694	108.053828151	3.551480694	7.0	23.9904372724	12145.0
29.9510679984	876.192561862	122.50964397	0.0299510679984	4.70115464959	24.1402112979	35.7946551082	550.439360882	0.0241402112979	0.544809432612	789.933696122	439.165300191	68.2681971642	0.789933696122	32.5824273563	451.724457656	321.52480595	0.451724457656	38.2441342918	83.6048279099	0.0382441342918	1202.57519497	25.4213139716	1.20257519497	2.0	24.0067104235	12838.0
184.39902655	381.014487938	3.45734770748	0.18439902655	606.775284858	534.622112572	394.850683058	77.6578634867	0.534622112572	102.285946138	9.59553233112	1.42961705536	9.50095605206	0.00959553233112	78.7155035901	3515.94515523	518.270936034	3.51594515523	493.348201892	117.649242819	0.493348201892	338.297431649	3.71150628805	0.338297431649	4.0	23.999800107	124001.0
277.296873089	9.9069157959	1.53851230208	0.277296873089	0.245550056038	75.9838819531	36.9686264472	189.377520681	0.0759838819531	37.4440954551	73.5810535257	126.874055997	1.28431614153	0.0735810535257	75.6454897631	94.24736366	405.139315958	0.09424736366	390.062212758	37.6470992764	0.390062212758	575.192980063	34.4565557341	0.575192980063	2.0	24.0181405912	339167.0
261.571248082	2.93694206101	1.09113577011	0.261571248082	456.526083425	3385.52680292	26.8443857562	236.448245176	3.38552680292	4.69917545087	1549.89691252	113.134277662	240.43982179	1.54989691252	583.455426142	30.9988555708	4.53473409309	0.0309988555708	210.494933463	27.3385873217	0.210494933463	355.732126945	50.6515475754	0.355732126945	7.0	24.0002052192	59262.0
11.200991558	503.543722705	20.7415230671	0.011200991558	283.571444327	114.188507599	31.1561733124	826.411216877	0.114188507599	30.8028062734	231.799598514	17.0307215468	41.231720839	0.231799598514	45.9560103579	980.242518438	18.2750732011	0.980242518438	292.774564826	25.1115408529	0.292774564826	95.2355511513	14.4540622389	0.0952355511513	7.0	24.0002690031	347580.0
62.5407623081	15.4585469017	1.38863266	0.0625407623081	12.6209321903	852.01783832	317.759974499	8.26971837533	0.85201783832	929.079269663	36.1211130155	257.856018523	533.518448268	0.0361211130155	19.0220551605	82.6368834471	168.405333915	0.0826368834471	12124.9848521	155.446580834	12.1249848521	528.658806964	128.043786353	0.528658806964	5.0	23.9999627063	261087.0
740.430329559	9.07130966275	19.4542133644	0.740430329559	2.57873470653	5.90661666209	821.390556168	183.988526926	0.00590661666209	28.7047226363	17.4189694702	333.871012368	650.228650491	0.0174189694702	4.41807832711	1152.48778387	4.44084626614	1.15248778387	3174.10074892	26.609005139	3.17410074892	15.2792473343	6.35069849654	0.0152792473343	7.0	24.0000608267	285898.0
34.0036552769	208.659088201	6.31297894764	0.0340036552769	9.17651153912	262.723416006	6.43796539035	7.31271466632	0.262723416006	39.9823674363	179.331427133	78.1983012489	12.8317579046	0.179331427133	77.6312468575	24.2682378067	18.7526153948	0.0242682378067	2208.53744657	12.010082423	2.20853744657	2937.33625097	12.0927390213	2.93733625097	7.0	23.9989131036	311937.0
259.367524298	30.9601109709	71.5668082999	0.259367524298	0.899345013653	18.8730247492	300.473639032	2.88992852848	0.0188730247492	17.6623006736	7.09544060661	19.7926943908	145.617661408	0.00709544060661	0.298661019152	1261.47387998	78.6417319731	1.26147387998	830.538839279	37.1265685916	0.830538839279	125.356519306	329.80665333	0.125356519306	3.0	24.0006770748	130319.0
60.4397536608	576.046622891	836.859566599	0.0604397536608	19.3430621018	12.9871582109	293.653055632	1.99646193166	0.0129871582109	32.7255294048	46.7912294358	3.78828381036	27.5472369129	0.0467912294358	0.3773290726	1544.60150043	115.102065842	1.54460150043	980.907210461	7.09754941579	0.980907210461	105.860337097	284.204711159	0.105860337097	7.0	24.0000719941	322923.0
29.5882549411	23.395868476	18.1863646578	0.0295882549411	242.265823048	82.899552634	559.568542359	45.1703827643	0.082899552634	7.87235548985	3594.53548016	2.17008685901	1.71645268422	3.59453548016	314.29435025	183.100897617	1.35984617925	0.183100897617	1160.84219104	20.1664399251	1.16084219104	1339.63266965	23.2120864581	1.33963266965	6.0	23.998794541	169840.0
1145.64828285	311.090831837	2.06561642342	1.14564828285	357.852163016	56.9407950083	478.821335809	73.7648570567	0.0569407950083	3.47023694237	113.873478771	9.35059223162	477.180019311	0.113873478771	1.59025812806	18.5386392028	33.6047159637	0.0185386392028	4514.86771846	922.605305216	4.51486771846	95.5068309867	1.76723874151	0.0955068309867	6.0	23.9822498292	98583.0
47.1210361919	2.99059222856	5.10745798167	0.0471210361919	34.7745447546	11.1910127506	800.228954774	7.41571765325	0.0111910127506	24.6244066671	787.163906665	13.6512540847	3.13081380319	0.787163906665	19.6931617655	411.744476404	74.7948081105	0.411744476404	438.603343175	19.6985935103	0.438603343175	200.652727944	37.4078518881	0.200652727944	7.0	24.0001744604	300669.0
771.804307168	25.8107807046	21.1677863509	0.771804307168	9.84401750034	29.0920286267	40.7822491238	6.16334265519	0.0290920286267	2.66254629948	25.8107421165	238.415330484	176.185408621	0.0258107421165	3.94697313453	89.699293049	14.9952577455	0.089699293049	2134.27844321	18.8732241726	2.13427844321	591.78294138	270.851876573	0.59178294138	7.0	23.9949596178	96764.0
99.5121001415	64.1171716678	13.7735031604	0.0995121001415	10.1124989952	4.15253160354	52.6530476515	111.501504424	0.00415253160354	104.682103109	6.60222642115	1.84853315607	3.16765647099	0.00660222642115	12.022101724	1878.32910715	165.901461903	1.87832910715	2606.89855322	19.3192922091	2.60689855322	1074.1233194	1.64627416037	1.0741233194	6.0	23.9825674177	78929.0
8.01645034134	75.4365994905	20.0276620556	0.00801645034134	1.64199429566	4.49633901403	485.414825055	5.19487226332	0.00449633901403	0.8834388855	1051.08704623	55.5067766484	534.257307076	1.05108704623	3.25119326886	1333.06227653	14.8114200266	1.33306227653	1903.96860572	90.27582017	1.90396860572	544.074804324	489.246146047	0.544074804324	6.0	23.9922500474	173858.0
99.6465539096	4.28627211522	5.52177395263	0.0996465539096	3.24427418479	7.80382567178	60.6003672128	214.113460091	0.00780382567178	0.401676023607	177.806458493	182.277736543	403.523603811	0.177806458493	6.45994535944	108.146101587	6.74413855069	0.108146101587	2648.86691417	792.917827968	2.64886691417	1061.52078093	113.934452488	1.06152078093	2.0	24.0044430659	306962.0
5695.32690229	291.690936785	19.3193997856	5.69532690229	69.5681658579	44.277740551	33.8617435466	280.032655881	0.044277740551	125.837359022	12563.7680947	47.2626335032	15.6401914141	12.5637680947	636.559225129	403.753677587	523.501626055	0.403753677587	549.321763551	2.09082933484	0.549321763551	219.758972356	4.52008878913	0.219758972356	5.0	24.0003345132	79246.0
315.591942541	83.2831109961	239.081402869	0.315591942541	2116.78681267	22.4916610916	19.2879478594	167.404156173	0.0224916610916	14.4859254168	636.666964452	2.33989757345	73.7488448915	0.636666964452	205.345946871	376.87110715	21.7723778669	0.37687110715	681.677180059	668.128653734	0.681677180059	2964.192203	33.5749054398	2.964192203	7.0	24.0004257106	131466.0
3520.71091083	122.808163164	10.1723908865	3.52071091083	808.609257161	33.7871857805	637.595674304	5.58850565564	0.0337871857805	418.87693782	17.3488444072	63.9129879227	301.788660192	0.0173488444072	30.3462515553	403.007205028	29.4985860535	0.403007205028	129.744082282	794.24029435	0.129744082282	1455.13921923	58.3661132385	1.45513921923	3.0	23.9935632028	35940.0
54.9019098859	124.277382409	3.27869497539	0.0549019098859	0.390024454499	168.185053316	85.2007634335	24.7086213618	0.168185053316	1.65644053667	22.6037869111	9.50829983631	493.50204778	0.0226037869111	84.6603134242	209.126209038	82.9381903713	0.209126209038	1326.45760439	12.7011746638	1.32645760439	244.127022523	130.146845397	0.244127022523	5.0	23.9998907929	70208.0
629.94808243	2.19760142814	251.057172826	0.62994808243	199.169548234	7668.06547001	210.552971883	15.4973127927	7.66806547001	118.801171809	154.10816976	160.599343319	17.3684597285	0.15410816976	1935.6754302	37.9497188576	24.7080221633	0.0379497188576	481.535858491	2.26272762503	0.481535858491	10224.0451383	426.404793171	10.2240451383	5.0	23.9995242616	100256.0
136.102668259	35.6853713432	478.895900718	0.136102668259	271.282072505	140.765162467	52.1493591824	72.8555418073	0.140765162467	405.924068943	158.82228006	20.2887664615	84.6065776628	0.15882228006	4.04213489289	12310.8661603	816.169767649	12.3108661603	194.376299383	757.519996607	0.194376299383	498.989392651	57.0048975108	0.498989392651	7.0	24.0166843242	290708.0
1046.96223802	21.9886745798	52.572848879	1.04696223802	0.41760568374	3.26912473819	14.4120491582	27.3816670964	0.00326912473819	0.880062583614	171.973774008	1.08588507537	545.194577824	0.171973774008	0.683558825443	77.6885822556	11.6015718365	0.0776885822556	13.6807284964	136.236421838	0.0136807284964	1131.67919767	53.0282878093	1.13167919767	3.0	23.9856422134	230821.0
170.078792015	446.279542693	184.398768581	0.170078792015	64.3083189533	9771.10676879	33.0726050065	36.567906263	9.77110676879	603.055737973	5069.6457102	116.987158406	50.0099447423	5.0696457102	1.28648839041	5669.96483244	359.82470862	5.66996483244	228.253593195	353.235009252	0.228253593195	158.249415009	7.14192024014	0.158249415009	7.0	23.9999970707	53552.0
16.7714099037	6.53538380024	463.983340415	0.0167714099037	1.1186458932	3.74490409246	885.821259408	29.2900403245	0.00374490409246	2.04558831861	130.243428534	1.01549707278	56.8806521593	0.130243428534	2.52640206559	14.8135494327	94.7633503224	0.0148135494327	295.521228704	2.74828781354	0.295521228704	149.954286751	234.616801751	0.149954286751	3.0	23.9925939168	233059.0
218.669236787	818.357593782	25.0164825566	0.218669236787	5.36107164894	21.2436147611	725.152583152	52.0237352805	0.0212436147611	9.64891502802	832.819310398	22.5095354724	38.7126771081	0.832819310398	660.11318235	627.289188516	760.851245248	0.627289188516	19088.151065	21.7736671818	19.088151065	67.8038966232	12.9564635124	0.0678038966232	4.0	24.0035031405	94873.0
369.859564167	48.7750482945	530.514952652	0.369859564167	2.45025122894	10.9556565338	2.22597765315	1.53214061353	0.0109556565338	1.25057560852	176.887014595	223.459173471	291.036696513	0.176887014595	27.8691143192	158.113692285	670.803186053	0.158113692285	9.64096754397	7.46932876312	0.00964096754397	69.8416168466	1.60561221647	0.0698416168466	6.0	24.0049409578	135721.0
153.13231007	10.8427324127	22.9175652494	0.15313231007	569.797139739	65.8473063205	200.504729722	71.1623707144	0.0658473063205	73.7774295255	582.098758631	71.1732007471	1.85037744961	0.582098758631	684.672376303	1180.09622754	43.4630272545	1.18009622754	4811.41583166	807.095191052	4.81141583166	151.34757349	144.110510323	0.15134757349	5.0	24.000094731	190689.0
154.047275706	13.4825336605	41.4278696381	0.154047275706	0.480522153908	3.85203403977	198.724090626	393.539751989	0.00385203403977	0.149623672528	80.2705174861	219.798024324	17.2595966891	0.0802705174861	1.41137730849	527.708137565	72.0834430359	0.527708137565	191.807997615	28.1843503375	0.191807997615	51.3057875575	348.360097924	0.0513057875575	3.0	23.9861765169	179679.0
11.7483700945	1.69384659928	38.9053671339	0.0117483700945	20.2518179771	15.282029626	270.877518934	361.456190793	0.015282029626	13.2901640459	256.194702048	1.96612180135	21.5664370894	0.256194702048	0.683395782469	16.6482292861	22.2113188803	0.0166482292861	91.2727692893	7.54747987562	0.0912727692893	202.646918709	75.2961864651	0.202646918709	7.0	23.9973093078	190726.0
9.275594615	407.351333996	94.317345771	0.009275594615	43.058044096	8.65020856996	5.97472190521	669.540189758	0.00865020856996	1.07283239417	238.940760455	6.75376269713	911.872482575	0.238940760455	81.7656700224	35.3008458643	113.663490798	0.0353008458643	2131.12920922	15.2862758584	2.13112920922	123.386310444	405.580183819	0.123386310444	3.0	23.9975988581	274221.0
341.224321105	10.5838331807	52.1724965685	0.341224321105	725.685959355	886.755897101	155.33526323	1.57279993919	0.886755897101	2319.83320107	105.395454095	973.452726167	729.491994393	0.105395454095	63.4286251744	12734.8800691	271.775160676	12.7348800691	712.645621192	538.965011819	0.712645621192	331.179618692	15.7256461762	0.331179618692	5.0	23.9999557113	117372.0
81.2933901841	917.1234555	5.17621767416	0.0812933901841	11.0498544643	35.0223872956	29.3202400166	6.29328123763	0.0350223872956	0.578168750041	47.3923587971	828.992338825	429.97899283	0.0473923587971	3.16119626096	231.008535365	157.836770795	0.231008535365	544.3163674	1.18482777073	0.5443163674	483.089789286	186.767629681	0.483089789286	4.0	24.0022864308	145272.0
527.287943912	163.618430027	826.804927176	0.527287943912	75.2996679854	16.8941764399	370.94300413	412.216734861	0.0168941764399	42.8931619818	153.385994464	1.14221292444	21.2600918832	0.153385994464	5.08479882978	656.196975128	9.34681396901	0.656196975128	1494.33876737	820.998404452	1.49433876737	520.007929294	9.40713112496	0.520007929294	3.0	24.0000012077	258083.0
88.3089362977	6.29899500358	9.09972869235	0.0883089362977	365.767901549	13363.0384491	26.8326142428	101.490069446	13.3630384491	16.7886761911	272.0964238	102.828317976	16.2464566394	0.2720964238	24.505612583	752.858267983	4.02542041823	0.752858267983	163.912001637	9.631664811	0.163912001637	410.162423307	7.66016167437	0.410162423307	7.0	23.9998289116	221843.0
49.6963193276	96.9710533469	243.813960402	0.0496963193276	3.27670431381	5283.26213959	2.67977142762	5.35720049638	5.28326213959	163.881482867	64.1905901505	5.04437868232	35.7034288387	0.0641905901505	418.236339092	193.770409275	365.412168791	0.193770409275	198.986207254	56.3190334954	0.198986207254	257.322160151	2.30814925988	0.257322160151	3.0	23.9965980449	234587.0
30.1080646066	29.5081852003	2.0381696337	0.0301080646066	6.26884176614	100.1472828	801.325496898	3.15600122055	0.1001472828	207.489560208	36.4749865016	24.245994993	2.14025604578	0.0364749865016	14.9830179653	7831.20745584	43.5258372842	7.83120745584	1024.50078888	7.17621172316	1.02450078888	245.285414524	1.67833727306	0.245285414524	4.0	23.9995868075	300226.0
77.5330111292	317.112861692	1.79839375083	0.0775330111292	1.32089349627	40.6401766592	168.256411508	17.3372527288	0.0406401766592	6.75637920877	97.1011273699	3.54130891314	175.433792609	0.0971011273699	76.5250770585	2290.69476371	28.1001530957	2.29069476371	9.70927546992	158.496627464	0.00970927546992	363.074090375	66.4939065131	0.363074090375	4.0	24.0001601957	22697.0
146.745126691	78.7727916199	723.747870551	0.146745126691	153.746770305	140.620419375	207.985670575	341.424209056	0.140620419375	67.7166848634	9.35747570141	57.5080396832	637.543905032	0.00935747570141	39.5572573417	1445.38939355	31.81111066	1.44538939355	6176.00847686	199.760717539	6.17600847686	1428.92144019	216.682171255	1.42892144019	6.0	23.9999973299	348769.0
18.1949523626	4.59306947402	4.18466694311	0.0181949523626	217.348285809	69.9276245175	8.18470189957	3.30040299032	0.0699276245175	486.685623083	41.5256353508	388.611266508	152.288232335	0.0415256353508	44.8263007652	815.529663829	249.022417383	0.815529663829	12662.0777862	74.7697894841	12.6620777862	835.514257445	30.8635420748	0.835514257445	7.0	23.9999747966	109198.0
263.46627681	108.199098763	502.999989177	0.26346627681	18.7201372809	3.29828082889	6.36873116374	13.5325758972	0.00329828082889	3.16603609916	2.2939053547	11.9217608097	53.6136595073	0.0022939053547	0.215897769989	1.74730962415	148.74775907	0.00174730962415	79.3476101504	2.02511634447	0.0793476101504	457.882438769	1.14862121949	0.457882438769	7.0	24.0019937016	69726.0
1.64276222272	527.12266032	314.373115596	0.00164276222272	23.0961720222	223.697897365	56.1837929441	91.9553132546	0.223697897365	1.35981766229	26.6273570999	4.40894118385	135.477402823	0.0266273570999	15.7833184965	103.935445013	7.37139125829	0.103935445013	288.185368522	6.88812480566	0.288185368522	97.8137566549	2.37211532428	0.0978137566549	7.0	23.9953825994	269913.0
746.544022759	1.8206460595	285.015597332	0.746544022759	503.203839832	129.576048349	15.1295664535	785.55649949	0.129576048349	2.44257363728	43.7905989411	79.8374748499	61.9002123074	0.0437905989411	22.5009069497	2229.31549026	36.6323119721	2.22931549026	2782.52149289	137.267353008	2.78252149289	1685.63050313	605.346930479	1.68563050313	4.0	23.9998732062	197014.0
84.4614816057	6.58971115741	81.8146797161	0.0844614816057	132.689418241	737.373634873	202.750732117	1.45978187164	0.737373634873	0.365835672901	2265.83939036	878.410404989	3.82389729589	2.26583939036	105.362886677	210.80079943	196.378002065	0.21080079943	162.969834384	53.7017964145	0.162969834384	114.588504789	820.243388784	0.114588504789	4.0	24.0020475732	95174.0
786.987296763	36.915576418	143.687338546	0.786987296763	503.390188604	288.376273515	28.7183322911	908.184250134	0.288376273515	10.9836949215	1204.26134473	988.487866588	20.4484053604	1.20426134473	72.8941843278	122.582518782	167.236171257	0.122582518782	6337.14451305	878.610981556	6.33714451305	3762.50346643	658.217272859	3.76250346643	7.0	24.0004920256	40822.0
0.802893783284	2.75403753871	4.2913196872	0.000802893783284	1.95685297726	0.817363636689	632.461877364	2.03366238172	0.000817363636689	0.939584814626	358.568005856	5.88952470319	53.4380905323	0.358568005856	4.65820811739	95.5854928247	8.60566847547	0.0955854928247	350.571396045	25.4029459313	0.350571396045	554.085059613	595.86377841	0.554085059613	3.0	24.0122394312	31652.0
385.019166172	8.41126408505	10.5339039506	0.385019166172	57.9842692253	151.519540728	8.84660283888	956.994641998	0.151519540728	1.13093758827	40.8677952696	78.9593695466	169.574339883	0.0408677952696	365.67404455	180.7804837	5.84361369247	0.1807804837	617.84660934	6.7121763121	0.61784660934	460.892777148	380.098746178	0.460892777148	4.0	24.0005682184	189403.0
18.899138264	302.497764096	27.2073165389	0.018899138264	192.250015546	80.9527082397	224.161635244	287.35894543	0.0809527082397	7.53593921315	97.9717118707	31.4816624905	253.444000083	0.0979717118707	659.31243611	1019.86111886	161.091987205	1.01986111886	183.776796238	11.2984402914	0.183776796238	143.906523238	5.81081595822	0.143906523238	7.0	23.9997051966	298342.0
155.540382996	58.6372065554	7.6998836613	0.155540382996	49.6142952371	428.507842749	112.889235678	2.22613374683	0.428507842749	197.626996003	736.806373369	64.7398383597	273.505078746	0.736806373369	2.08399483948	371.547509723	26.4797287465	0.371547509723	265.002501183	237.474728207	0.265002501183	389.74325939	50.4371089479	0.38974325939	3.0	23.9877168377	40797.0
740.145963632	51.7906252077	67.054258742	0.740145963632	378.100459836	214.59709829	510.072523652	43.0705427174	0.21459709829	470.903429151	302.857191305	236.135372761	18.1507728528	0.302857191305	28.6258088029	4258.97415963	93.7589401798	4.25897415963	61.6386037171	2.63770910482	0.0616386037171	1600.74884496	279.56459284	1.60074884496	7.0	24.0022873697	208367.0
1359.69510589	4.06628628287	457.101690807	1.35969510589	12.7281828861	21.0888975012	9.74638193852	207.042865085	0.0210888975012	251.394634111	16.9711131274	263.767903402	267.395229729	0.0169711131274	124.777950029	244.881481719	249.957915989	0.244881481719	504.800390282	19.4202192399	0.504800390282	180.453637798	179.459595255	0.180453637798	3.0	24.0238607912	188027.0
1496.87114401	35.0332671978	323.137072057	1.49687114401	683.899413503	16.1121198952	33.2104158956	124.753191989	0.0161121198952	234.746793443	2620.72573253	1.07570474259	4.2495227224	2.62072573253	107.099451486	774.807162425	194.000982576	0.774807162425	4325.74688326	235.721664927	4.32574688326	43.2978190666	51.5092378116	0.0432978190666	5.0	24.0000462006	195968.0
26.2663483441	435.597588133	14.766863195	0.0262663483441	227.362604795	436.518859721	5.80066972557	9.32991014765	0.436518859721	202.548371844	14.4146668372	16.9818865444	557.920375269	0.0144146668372	2.28407593481	113.437741451	3.03058217405	0.113437741451	1085.94322657	85.9759395909	1.08594322657	361.749330269	50.5103553447	0.361749330269	7.0	23.9995284805	103492.0
30.6065520286	10.8041690063	29.2401820856	0.0306065520286	15.0477375547	88.6475978871	8.85967231592	12.3373147079	0.0886475978871	158.504463789	859.692050926	7.15008074926	3.78917008438	0.859692050926	3.2226763025	314.832454175	3.63777926113	0.314832454175	539.42049777	471.938986118	0.53942049777	235.786343971	21.6811137229	0.235786343971	7.0	23.9992231351	265893.0
153.681386933	7.19495674414	5.91642253054	0.153681386933	1607.92204604	34.0064381618	83.3964387106	116.625031577	0.0340064381618	526.366478284	861.308620726	34.7739783075	511.603527406	0.861308620726	816.651152307	1691.56440208	3.98508357158	1.69156440208	455.234331111	15.8262123298	0.455234331111	178.288821639	12.2697376726	0.178288821639	7.0	24.000844784	1135.0
778.149458109	15.8995829095	111.213102202	0.778149458109	137.925917107	48.9470269407	15.7254796573	177.985146067	0.0489470269407	4.57413596872	499.394356546	646.04338643	250.850973838	0.499394356546	9.85966648793	14.6673703098	295.975512859	0.0146673703098	479.712053073	6.4178462935	0.479712053073	1352.78019775	841.743820697	1.35278019775	7.0	24.0352558578	101462.0
19.0935477371	47.21559603	3.28074475908	0.0190935477371	25.3861943345	15.8450602693	4.82248319013	17.6631983161	0.0158450602693	235.170578098	165.226565138	73.5222807893	475.835349883	0.165226565138	2.19374529177	4.15326725028	117.431193375	0.00415326725028	121.848816177	195.530417997	0.121848816177	1423.08667598	19.3769703072	1.42308667598	4.0	24.2112480899	21276.0
143.719639736	90.0441251095	2.64465203997	0.143719639736	2565.30502327	73.8571615216	7.08841588053	113.265449798	0.0738571615216	77.4156857396	49.2079048109	199.550348698	4.81584992587	0.0492079048109	55.321677125	1073.39089198	331.194619754	1.07339089198	852.638663178	4.91560697909	0.852638663178	256.222182553	8.74812619436	0.256222182553	7.0	24.000483766	294950.0
14.0621831681	36.2612252617	107.549882154	0.0140621831681	0.661683991069	67.0182136302	238.875532448	157.214427351	0.0670182136302	115.007446528	7.60567486137	17.5906555621	36.3308066148	0.00760567486137	0.558534088088	13.5271466765	8.75193589669	0.0135271466765	230.372633888	884.182726764	0.230372633888	521.316395019	24.8616857852	0.521316395019	4.0	23.9861964145	64111.0
30.5493422124	173.51649748	349.389573701	0.0305493422124	178.565625841	384.676802307	312.347638824	3.98683463498	0.384676802307	132.47811552	219.301314257	3.06968266292	81.7086152856	0.219301314257	366.170474603	861.299164498	159.278240211	0.861299164498	21.1351454115	59.5254757291	0.0211351454115	315.523095398	7.63418924911	0.315523095398	6.0	23.9898832033	7726.0
39.2713631723	80.9103633212	31.435800816	0.0392713631723	7.70994824507	16.2834849883	489.969575183	1.43238657469	0.0162834849883	38.6736796328	5316.86844608	3.2823862958	11.1109609597	5.31686844608	7.43198750116	1912.15981526	32.6565827501	1.91215981526	264.340434985	1.04888509235	0.264340434985	360.078978772	97.5296767062	0.360078978772	6.0	24.0082463895	306742.0
5.96595392772	7.20733526595	446.371211707	0.00596595392772	486.60666095	334.172581134	16.1873198481	15.0182267759	0.334172581134	0.539645056761	279.690440671	210.906314934	440.750356889	0.279690440671	402.563835856	92.7375353085	37.4989540276	0.0927375353085	210.03517802	10.9197436058	0.21003517802	43.4060402709	196.406949024	0.0434060402709	6.0	24.0010320623	795.0
21.8833949713	157.118139202	6.38780842025	0.0218833949713	105.823329532	745.216252904	75.4479232824	11.8880919901	0.745216252904	36.8683985713	9558.55476928	1.21187794526	4.01411643354	9.55855476928	3.66960907205	11.5660051355	21.6179849396	0.0115660051355	156.075240683	531.823011197	0.156075240683	222.269026041	55.9436735045	0.222269026041	5.0	23.9998027868	221774.0
14.4112276548	4.39369337399	30.3394322229	0.0144112276548	35.5008234826	32.9516959135	158.699399651	1.27465736389	0.0329516959135	14.2081000133	9.45283852782	194.008467992	306.374516708	0.00945283852782	1.67843205765	2294.80543306	2.05022069464	2.29480543306	2310.09912187	727.515007566	2.31009912187	793.488299744	79.7368176573	0.793488299744	7.0	24.00001344	232268.0
10.3204411431	1.09498494613	16.1605150912	0.0103204411431	10.954724278	18.389420368	14.0894076568	255.710490454	0.018389420368	13.9712501147	343.865059922	16.8974086682	18.0562041531	0.343865059922	572.085257913	127.17812163	379.431300015	0.12717812163	2082.61213947	784.525310759	2.08261213947	421.900029611	3.23048165886	0.421900029611	3.0	23.9993839904	276202.0
1772.48513107	59.3054117524	197.884750079	1.77248513107	174.664688183	205.492121163	2.09978291199	12.5544693305	0.205492121163	0.664064916354	15.4202262934	534.202821632	525.106436771	0.0154202262934	110.853404185	47.8446981261	893.158335056	0.0478446981261	69.2914720907	21.5150984092	0.0692914720907	9.78518537092	7.75851899278	0.00978518537092	7.0	23.9954373174	120344.0
2778.64668486	151.280614548	127.21996873	2.77864668486	418.747267419	90.8845984401	2.14974763737	2.81914956201	0.0908845984401	331.762268471	119.531708454	4.71445653372	139.867113426	0.119531708454	94.1791938342	200.683592484	20.7066542099	0.200683592484	1419.60505193	2.25653955482	1.41960505193	170.903512172	5.35465390679	0.170903512172	4.0	24.0008759821	217089.0
138.981575944	462.367308325	24.5964079042	0.138981575944	97.2275471021	2408.3202858	10.0668791662	2.73476036549	2.4083202858	79.6811083854	803.64085496	370.009589596	56.6667680691	0.80364085496	134.637777584	664.697117391	27.035263595	0.664697117391	890.567071087	66.2843390781	0.890567071087	393.342864488	38.3107615238	0.393342864488	6.0	23.9999994636	145198.0
11.4941147172	4.52055821614	199.207772088	0.0114941147172	0.556561427489	5.45405046582	508.659820555	22.7329770646	0.00545405046582	105.61002901	1058.2149546	4.51035720031	111.076002058	1.0582149546	148.918304698	1920.81938675	741.735171764	1.92081938675	49.2831975236	67.0246339723	0.0492831975236	222.873716522	72.6053040737	0.222873716522	2.0	23.9887386264	178223.0
38.0556137779	657.665341487	94.4735891342	0.0380556137779	467.635338087	12.0379868967	142.847094798	670.018318711	0.0120379868967	2.21202284486	575.928723345	8.51085823192	53.5231460567	0.575928723345	383.676721899	976.646810113	50.5645084676	0.976646810113	11.7542645641	64.1159059973	0.0117542645641	1941.37440606	104.724667562	1.94137440606	6.0	24.0000531482	271311.0
60.7356378409	3.1310540182	380.7115574	0.0607356378409	415.300237535	5122.48591732	315.864519512	5.32384865267	5.12248591732	346.591381575	38.1380195272	255.066275032	265.830535953	0.0381380195272	9.36424345118	907.67866668	15.2550165726	0.90767866668	5489.40760477	859.717100445	5.48940760477	156.456840245	662.385769395	0.156456840245	6.0	24.0000590156	165043.0
10.5573916451	885.246077373	15.654748728	0.0105573916451	160.132716394	11.2278527578	12.761440764	303.262600872	0.0112278527578	90.2386847797	70.2605572446	4.24422602456	25.6243551363	0.0702605572446	638.75359117	1327.0386132	51.0258342425	1.3270386132	1129.77752978	213.340790491	1.12977752978	130.075137326	889.679414016	0.130075137326	7.0	23.9978467984	63235.0
1392.01092546	307.714483539	4.79914193841	1.39201092546	429.539811379	91.9980439783	20.9917457078	81.046829659	0.0919980439783	1.55176359235	744.33790752	5.40560457306	7.28300247297	0.74433790752	1.47376688319	230.992417708	6.26684947911	0.230992417708	13.4970636776	2.0335470295	0.0134970636776	14.2541032738	368.723446378	0.0142541032738	6.0	24.0071271773	154201.0
15.4143099978	1.22010564142	23.0118928943	0.0154143099978	0.391555310516	180.723109253	2.8744035457	1.92352531117	0.180723109253	0.143348242884	4.19320281117	4.78055676874	186.036656417	0.00419320281117	1.35980378673	703.317249787	1.99378836462	0.703317249787	311.309663241	423.13349588	0.311309663241	5.84094209124	2.60859014383	0.00584094209124	2.0	24.0006281082	158908.0
49.6372213001	4.11928093381	7.32165813531	0.0496372213001	10.7408910311	93.8782264346	2.5026832575	40.8477962841	0.0938782264346	2.98643669086	615.585426271	16.4028961703	541.766468613	0.615585426271	62.0603345237	257.199889673	219.046999432	0.257199889673	89.5203848791	710.685568322	0.0895203848791	658.660713422	2.36807951321	0.658660713422	6.0	24.0003943089	37405.0
181.756147297	3.57746604752	102.819423762	0.181756147297	974.592820983	162.359239718	111.906233583	10.2217286368	0.162359239718	2404.15740214	547.851929012	53.5558099612	789.059558498	0.547851929012	16.5087080758	124.626248202	9.28390519014	0.124626248202	3946.03203153	381.351124131	3.94603203153	73.552598004	542.708504323	0.073552598004	5.0	23.9871876437	27543.0
26.1622187218	2.83755740131	140.278558582	0.0261622187218	34.8072787499	8.91795629467	21.496344094	641.401272082	0.00891795629467	47.6245200265	160.308862215	124.66416954	196.189624286	0.160308862215	10.5377217965	470.048400649	144.023777101	0.470048400649	266.599466978	3.01952304124	0.266599466978	60.2096390317	14.4447306226	0.0602096390317	6.0	24.0113408939	112854.0
289.32748927	39.7323816088	21.0424997444	0.28932748927	5.47277804767	220.082266845	284.622997082	30.5318639595	0.220082266845	28.0789976637	21.128713344	5.45867262452	50.9608210664	0.021128713344	75.3174052255	206.524558954	30.9647374881	0.206524558954	830.386406911	304.700365282	0.830386406911	218.65907432	13.9600407246	0.21865907432	5.0	24.0061076086	141758.0
15.4548893045	3.45352543765	49.0551131814	0.0154548893045	9.86575033716	34.0559214765	99.9888471601	397.673992916	0.0340559214765	25.7422204667	4.6423046673	10.0426882438	13.2017731671	0.0046423046673	0.764432795754	1339.41004822	10.5603339046	1.33941004822	254.740881412	155.568126728	0.254740881412	88.0737092537	13.8657402179	0.0880737092537	2.0	24.0120233953	29101.0
3312.67432316	24.9826929852	6.78722962597	3.31267432316	16.4327976939	25.2214541056	41.7568878175	5.59965679763	0.0252214541056	6.83982804422	27.8711979506	3.71914210327	84.3504944893	0.0278711979506	1.31315511457	227.08331081	1.74415191836	0.22708331081	1931.88718537	64.7296551344	1.93188718537	23.5220641606	465.073452139	0.0235220641606	5.0	23.9983633698	178422.0
9.07724306601	9.58031173966	37.1931738217	0.00907724306601	0.472964503495	3.93731083757	631.595305613	15.3019305246	0.00393731083757	4.9321165814	490.269450278	8.97995087315	11.5399473163	0.490269450278	0.732570035311	10.9906914127	252.495374724	0.0109906914127	2473.98613375	3.42089269431	2.47398613375	245.192751328	8.12049937613	0.245192751328	5.0	23.8514498549	165373.0
830.660908157	12.7023553342	1.03812400825	0.830660908157	2.71442263112	20.2707397177	84.5667746823	243.71584358	0.0202707397177	146.096116569	17.4809506798	3.62093692005	129.987743328	0.0174809506798	38.0700007574	1296.54347762	304.997600417	1.29654347762	1186.97915871	538.854350497	1.18697915871	460.966872243	685.043632622	0.460966872243	3.0	24.0000922995	292149.0
17.5835061862	54.0937730583	195.995187358	0.0175835061862	175.98726623	27.4199235946	5.18786751342	6.51179906283	0.0274199235946	0.796994756632	37.034456305	1.45207055948	19.587166802	0.037034456305	102.288918939	135.092546562	84.7044406837	0.135092546562	4364.29923977	17.5430829397	4.36429923977	4242.2068942	458.228502517	4.2422068942	5.0	24.0017583441	258595.0
104.518207787	102.673201063	431.028167664	0.104518207787	13.0493680914	252.350253651	1.93875343551	72.4856139076	0.252350253651	0.315003468351	200.336745859	5.66442296859	216.725104661	0.200336745859	0.84475652674	2.99612409038	125.160859476	0.00299612409038	75.38563365	4.61141905946	0.07538563365	56.5051731881	14.6470663061	0.0565051731881	4.0	23.9512284968	237215.0
5.32279461909	642.615603174	827.059380834	0.00532279461909	0.701864185535	382.515422821	355.567571247	2.02215435391	0.382515422821	30.5488158193	91.9082069231	25.2657190085	3.58007120173	0.0919082069231	0.993197278172	3.95317450581	35.5984836597	0.00395317450581	11.968516877	36.7060030091	0.011968516877	187.011653821	97.9149614434	0.187011653821	6.0	24.0072146865	39662.0
25.0118154811	13.2535266204	3.18257659533	0.0250118154811	24.1409496409	7.84378499362	23.7412489142	54.481014827	0.00784378499362	1.02327932954	28.9409802203	9.24456830969	414.607961308	0.0289409802203	234.989226188	1310.09182351	464.718239122	1.31009182351	965.965129176	25.0863847647	0.965965129176	2777.51517192	1.53473900153	2.77751517192	6.0	24.0025943481	139574.0
215.264871216	93.5863468415	15.670224504	0.215264871216	198.036814152	876.577278338	175.034403208	70.7058797658	0.876577278338	4.67217584504	30.0789272633	738.221767872	461.39131028	0.0300789272633	98.5415434002	833.036390159	209.199204124	0.833036390159	1419.25337488	2.42869261053	1.41925337488	7865.16763964	885.605116148	7.86516763964	7.0	23.9988192605	152613.0
413.826403265	95.6436065545	8.39825111281	0.413826403265	168.876109453	11.4175070247	99.6930801068	160.885293068	0.0114175070247	6.76357300674	2488.18598063	48.8507954896	2.19058548562	2.48818598063	67.7193369069	395.924033379	870.0737611	0.395924033379	2194.72682037	6.84273936663	2.19472682037	257.626111258	102.042827906	0.257626111258	6.0	24.000424166	165877.0
40.8213264596	1.01410397224	31.8449324841	0.0408213264596	28.9551317963	333.551102651	26.8731043071	81.4034779807	0.333551102651	7.93967272855	36.0475008939	9.86975259545	24.6940962448	0.0360475008939	16.8874511124	3976.67949456	117.696507949	3.97667949456	254.08687909	7.96289398364	0.25408687909	3061.8110111	479.981997106	3.0618110111	3.0	23.9999540188	180686.0
164.151874216	6.15179075222	208.439149857	0.164151874216	578.660672563	161.349702152	1.51713854539	81.5320022702	0.161349702152	5.62863712974	28.4709631624	199.550833682	561.578910988	0.0284709631624	1565.88328236	2170.13104709	748.258992206	2.17013104709	62.6008410063	1.25986574805	0.0626008410063	67.5473043789	373.370630496	0.0675473043789	4.0	24.0056787327	165918.0
4383.70160703	3.39454819417	366.782020233	4.38370160703	5.18217338785	27.7685861957	778.870880863	77.8596807654	0.0277685861957	514.594651843	2163.30629824	23.456592824	8.49068420582	2.16330629824	264.569079503	343.697734183	2.6108227597	0.343697734183	2809.69388981	165.159785145	2.80969388981	87.5248986583	498.563527098	0.0875248986583	5.0	23.9994454408	67394.0
62.1801139259	41.1865450447	5.41459454737	0.0621801139259	23.0203157759	32.6909698495	61.4215126984	8.77764282159	0.0326909698495	1.41007400767	2.01927506981	66.8785320374	126.998893092	0.00201927506981	135.811726766	577.325390773	9.53318071944	0.577325390773	593.311266762	61.0457542736	0.593311266762	8.38558094686	23.0116503709	0.00838558094686	4.0	23.9997752023	195213.0
4.50954788201	51.8800327617	3.20435092081	0.00450954788201	1.25849772224	44.5178365006	879.008703984	128.546868757	0.0445178365006	27.773340812	6.85964298294	332.953735865	59.9810027394	0.00685964298294	1.37018092412	20.5417583381	6.0467462338	0.0205417583381	79.4797094468	617.392262565	0.0794797094468	801.964743659	63.5493928291	0.801964743659	3.0	23.991858565	168837.0
527.237394257	830.091700124	2.15483881663	0.527237394257	962.784783041	138.059098332	6.80626755483	95.5573223827	0.138059098332	79.5803996835	83.3703263477	24.9454916988	9.75811901117	0.0833703263477	531.244742433	7537.79084472	4.15524848705	7.53779084472	396.481689233	99.1037586496	0.396481689233	592.719881561	522.399821719	0.592719881561	6.0	24.0053155664	116137.0
147.989264514	143.766356194	12.6759057431	0.147989264514	1.15844243523	49.1191085517	9.31498230602	170.0832319	0.0491191085517	5.30146106421	8.28512164479	14.2655123678	638.876658218	0.00828512164479	0.669898456039	1584.31613235	4.77463414726	1.58431613235	311.381732357	313.358666783	0.311381732357	11.3701222351	6.98279271505	0.0113701222351	7.0	24.0089515913	340794.0
112.048222188	9.78252571648	174.663720322	0.112048222188	74.2421282431	8427.15444013	44.4760629603	20.6017016339	8.42715444013	1442.69396289	156.278569844	558.409151647	572.221554552	0.156278569844	65.765361982	10409.605204	477.994714205	10.409605204	147.773233171	40.5849381256	0.147773233171	329.35596419	267.926656399	0.32935596419	7.0	24.000082879	251958.0
10.2632696332	9.33223712085	221.741763056	0.0102632696332	45.4288358954	669.012235664	8.24229993236	878.618323228	0.669012235664	64.0858696649	6.46250053555	342.231155955	43.3191675746	0.00646250053555	4.0111149878	188.921844483	30.1986371932	0.188921844483	273.896935188	38.9498393853	0.273896935188	61.2241917966	14.7692849015	0.0612241917966	6.0	24.0094461933	322988.0
22.4896369878	1.01006872537	656.989458492	0.0224896369878	666.070766093	3392.03693824	35.3627121669	9.25113924138	3.39203693824	9.09643787911	24.5713249438	18.4827718046	10.930047012	0.0245713249438	195.095978864	118.045080628	19.2044947092	0.118045080628	94.136584039	1.61720706756	0.094136584039	19.0817864195	401.984759804	0.0190817864195	6.0	24.001651852	337185.0
40.7925065311	17.8556098387	130.754350321	0.0407925065311	202.053126171	16.8249989025	4.3450870615	60.1926330161	0.0168249989025	334.314708065	217.588146513	2.05795280847	2.32036231453	0.217588146513	33.4525270765	5496.46349034	32.7513446051	5.49646349034	6361.03176152	385.594990126	6.36103176152	231.522886293	964.381791709	0.231522886293	5.0	24.0000045413	180807.0
24.3640758356	85.7450279452	432.959483335	0.0243640758356	184.869060084	1506.03006966	142.801360396	560.805246315	1.50603006966	31.3228853455	83.4161203277	793.538324787	22.2549969118	0.0834161203277	24.2717778939	148.236430743	74.2296742345	0.148236430743	207.109905144	105.682270484	0.207109905144	44.2754715779	388.854649362	0.0442754715779	6.0	24.0000919811	81162.0
162.536259371	167.390418187	17.1017020425	0.162536259371	601.229621012	866.750963766	73.6977685536	15.4631412535	0.866750963766	420.916198541	50.2601484071	10.283385591	134.551307657	0.0502601484071	933.594708985	121.771818977	19.3641019073	0.121771818977	277.276837736	48.6487693746	0.277276837736	16971.9652119	43.6349265682	16.9719652119	7.0	24.0000549439	186555.0
43.8208975739	511.992329033	1.2792649252	0.0438208975739	4.89417686938	10.6602282777	10.2136756219	70.3791349427	0.0106602282777	2.58003590253	454.257481362	72.3723745757	238.287519961	0.454257481362	93.4746259855	17.1127973592	25.3962916451	0.0171127973592	237.112715194	23.5129691176	0.237112715194	2180.39387852	36.1010753296	2.18039387852	7.0	24.0102322056	178014.0
7.85543133525	2.11091637399	10.13913546	0.00785543133525	275.053416115	53.5734525931	28.4438571496	2.631637286	0.0535734525931	196.566469796	4395.13125597	65.0157103763	262.031211786	4.39513125597	348.855577224	1563.6327287	22.8218581345	1.5636327287	200.691613554	133.002237487	0.200691613554	558.333709369	35.5798069308	0.558333709369	5.0	24.0000386428	321651.0
484.24577914	17.0733433755	382.287586164	0.48424577914	8.14033096492	42.7349357113	4.65171312367	504.167560151	0.0427349357113	88.2018155974	11.5964734311	28.9491987049	1.27858376579	0.0115964734311	31.4163088603	580.92869874	24.918509533	0.58092869874	42.7218432544	405.467274275	0.0427218432544	48.8199794061	1.44963835153	0.0488199794061	7.0	23.9954280756	325690.0
160.890326729	372.975661336	1.01836605423	0.160890326729	375.935107345	451.030144607	4.79273992445	57.9518369024	0.451030144607	6.07345197376	154.87660745	189.552207718	610.757072656	0.15487660745	2122.63736442	26.2979313462	178.499368117	0.0262979313462	252.137832534	42.5756647168	0.252137832534	2494.71446339	229.161551258	2.49471446339	6.0	23.9967387544	163216.0
164.593758166	3.65244783083	27.9229331949	0.164593758166	497.211920541	444.734693811	1.11113268762	245.341926231	0.444734693811	813.140423233	79.5726600454	73.3746400151	7.72801106529	0.0795726600454	825.34469632	287.330618723	90.9277161898	0.287330618723	8473.83378559	338.391712958	8.47383378559	267.027812405	2.25289662967	0.267027812405	6.0	24.0002385708	109313.0
202.587464338	56.1868809802	85.4640671161	0.202587464338	0.22456279988	52.4892685185	978.312912146	4.99452915017	0.0524892685185	11.7781596533	64.63288597	1.3661319544	59.6119007701	0.06463288597	132.551640002	420.811760651	833.921585735	0.420811760651	757.899970407	238.080348484	0.757899970407	440.969716283	6.92041127279	0.440969716283	3.0	24.000227482	303090.0
44.977318902	115.039171517	2.95771153199	0.044977318902	542.774635919	74.8055229873	208.508654734	1.09457502216	0.0748055229873	3.39010440774	199.811396986	97.4836077897	17.1051933293	0.199811396986	338.385581199	4476.07819765	378.653034177	4.47607819765	201.656059295	910.612862095	0.201656059295	547.069258035	1.06192593753	0.547069258035	4.0	24.0002993522	59769.0
41.8923517024	120.876258074	23.6744794564	0.0418923517024	27.2620475874	33.7750000893	60.9520198265	635.43125127	0.0337750000893	1182.48224878	253.933802687	10.9125751412	51.371304666	0.253933802687	108.537482796	281.385368544	88.3237736172	0.281385368544	4278.99251169	7.68039583415	4.27899251169	94.6406959272	464.419406615	0.0946406959272	7.0	23.998752019	271203.0
16.1163307177	2.97293610615	177.799237509	0.0161163307177	0.85600292144	413.587592602	1.41130952149	168.893572017	0.413587592602	0.291097650808	28.01054941	1.09784577099	64.6810592979	0.02801054941	0.144982989388	3.89180383881	2.26476280085	0.00389180383881	73.4136205953	2.58089290022	0.0734136205953	87.7907947929	89.6321854528	0.0877907947929	4.0	24.0118251772	68178.0
217.288436978	17.113155052	21.4681016397	0.217288436978	176.643205403	253.624355439	357.075788222	2.98665238087	0.253624355439	515.933865597	457.559853348	34.6242784098	294.571448909	0.457559853348	99.8702268102	569.955911291	2.66257823258	0.569955911291	119.833552858	6.21707733621	0.119833552858	2691.24821604	20.1598236198	2.69124821604	6.0	24.0058344987	338827.0
177.341417093	2.06942443946	267.199030282	0.177341417093	375.851661683	286.993939709	152.548998778	563.568801512	0.286993939709	25.0625414296	28.8814297955	2.77223000665	4.46208670247	0.0288814297955	145.193658473	336.866183472	9.46606247242	0.336866183472	160.281623886	1.74175753873	0.160281623886	35.3443876734	195.172347547	0.0353443876734	4.0	23.9794984175	116466.0
453.35911571	22.9233581212	3.79655160187	0.45335911571	24.6007928372	30.1057435368	605.618001824	47.4873414961	0.0301057435368	161.589852326	12.3062729413	156.020041433	12.7981939887	0.0123062729413	52.2085122989	104.597953877	46.6029727946	0.104597953877	129.858074632	530.646244326	0.129858074632	381.172440483	143.075864229	0.381172440483	3.0	24.0054854684	264176.0
168.206065464	3.00717718771	4.31903731374	0.168206065464	205.047862906	894.86687419	140.47116023	737.287342917	0.89486687419	178.056624365	248.394751378	1.51161735764	21.8581188135	0.248394751378	838.925553245	155.45966107	154.253488064	0.15545966107	366.53087658	65.0159766884	0.36653087658	2090.85392737	47.1710163355	2.09085392737	4.0	23.9997827191	50129.0
39.4020737902	828.244952476	181.740390418	0.0394020737902	7.5683461608	111.43123919	192.193836625	2.24910144595	0.11143123919	1003.93102016	615.769403909	162.683303806	18.5294690289	0.615769403909	250.527298771	15042.8858767	355.516246971	15.0428858767	49.8216131429	20.5488933945	0.0498216131429	758.490571502	36.7921704016	0.758490571502	3.0	24.0515172497	212904.0
978.17927194	31.8622646401	1.2697699465	0.97817927194	5.32322364704	29.1919929988	403.699500036	9.63523543971	0.0291919929988	1.98057993014	35.32471279	49.9813048442	65.3055965904	0.03532471279	14.3771589226	633.453654358	4.78611776493	0.633453654358	147.619982907	507.121725159	0.147619982907	303.163505695	24.4349489793	0.303163505695	7.0	23.999295163	173927.0
329.533548835	63.596592128	400.631544077	0.329533548835	2216.96653504	3002.69500819	200.431586498	62.5050051971	3.00269500819	2356.86333555	17167.8305777	14.0368032712	5.63540158955	17.1678305777	58.3388974714	2141.87994279	561.379791859	2.14187994279	66.8339347392	33.2017332158	0.0668339347392	27.7186372549	214.176457504	0.0277186372549	6.0	23.9887891251	263588.0
65.6599736812	76.7249169093	11.3625968158	0.0656599736812	46.0401986347	30.1800791355	306.98301685	10.2726542821	0.0301800791355	593.818292913	194.204007333	113.105519236	787.398167723	0.194204007333	211.850196403	421.022275427	348.818862035	0.421022275427	240.985317613	1.52480013237	0.240985317613	4757.91047069	57.6515863408	4.75791047069	7.0	24.0003363735	302394.0
147.538762705	143.656783176	26.545157302	0.147538762705	48.2231325615	112.869370083	979.348233227	3.7508964714	0.112869370083	122.807567655	15.8873923225	9.00944480248	132.251647574	0.0158873923225	217.606113591	664.551556888	56.5456967973	0.664551556888	384.435882337	65.6575060844	0.384435882337	705.96756282	1.06789644884	0.70596756282	5.0	23.9992636646	248114.0
50.439605548	34.0607020565	3.47178584275	0.050439605548	0.663800332873	1027.90924711	234.757345224	179.918510716	1.02790924711	85.5894371447	20.2303075362	149.589730901	15.8103504578	0.0202303075362	3.01488860205	302.768913007	184.410569411	0.302768913007	41.6782860449	33.7340820046	0.0416782860449	48.8676504635	627.64730686	0.0488676504635	3.0	24.0098075089	152080.0
116.684971875	184.406778685	4.60317807985	0.116684971875	191.784357047	127.235946668	2.44240368088	1.2539621919	0.127235946668	43.2717713335	31.0666146458	533.438799531	147.664599784	0.0310666146458	34.7416164209	178.18998867	148.006859837	0.17818998867	52.05293162	4.80857657975	0.05205293162	10845.5138007	1.38558880763	10.8455138007	7.0	23.9711900655	201950.0
7.7539775577	146.858626914	8.85482857247	0.0077539775577	356.67155455	196.261571459	96.197387194	1.94768455489	0.196261571459	1.49439198017	25.1654927773	28.6523405326	63.9459992651	0.0251654927773	136.802633429	811.8500794	256.098708842	0.8118500794	832.209890703	32.0440881658	0.832209890703	2314.2654547	160.167108839	2.3142654547	4.0	24.0011568629	40159.0
7.45264977685	2.45159497782	725.698357441	0.00745264977685	0.886401235985	15.5049052847	117.618673946	33.520888906	0.0155049052847	0.769426497876	184.138482732	1.60710585859	130.487567145	0.184138482732	14.2092300578	604.363053325	6.41397876442	0.604363053325	143.183773664	67.3470770595	0.143183773664	1282.02869159	278.303315583	1.28202869159	7.0	23.9968076308	284297.0
455.34067505	4.44760624661	234.100902117	0.45534067505	1.06669931141	20.0044934829	10.2073198702	179.225611965	0.0200044934829	2.17118624016	17.2557993529	4.61834033968	412.622500377	0.0172557993529	257.484099945	97.6697990708	98.2472682534	0.0976697990708	819.61181881	47.0545744351	0.81961181881	233.087953075	46.6771718583	0.233087953075	6.0	24.004444167	257363.0
260.049085523	1.58353483413	17.0590487338	0.260049085523	25.9816763034	36.1842559015	6.38305780271	57.5677234372	0.0361842559015	1744.06682868	21.3722697239	5.85737910406	14.4543180976	0.0213722697239	193.785849557	530.519034582	182.657869391	0.530519034582	670.106143202	728.453407218	0.670106143202	6629.16410114	520.600787615	6.62916410114	5.0	24.0000604654	36045.0
195.511796188	745.425801164	409.756777353	0.195511796188	156.147104777	160.256945501	178.220323423	18.4804112046	0.160256945501	172.327477915	55.3969909804	20.484176171	41.6826111194	0.0553969909804	4.16384478607	1958.10945856	665.92122283	1.95810945856	2460.30177213	5.53858243284	2.46030177213	105.884289119	86.4351179886	0.105884289119	4.0	24.0005203819	274801.0
6.80444857791	444.978810304	24.9282844412	0.00680444857791	1.46642439414	102.194314824	3.89575581282	126.790534274	0.102194314824	0.846010650069	143.400282099	255.042637087	70.3498572297	0.143400282099	264.080233211	274.849489325	14.0731059216	0.274849489325	289.040225509	244.184033827	0.289040225509	2773.06052082	4.64552928031	2.77306052082	4.0	23.9999420305	345261.0
1496.83877133	8.68677469785	30.7711283163	1.49683877133	45.8706196865	193.195690927	102.350499446	200.933001895	0.193195690927	22.8131064691	64.0952656918	73.5671915399	179.047443548	0.0640952656918	4.63905620372	16.7747489273	304.422517715	0.0167747489273	1006.9176669	904.225586886	1.0069176669	571.938794505	329.134685361	0.571938794505	7.0	23.9924912108	141259.0
18.7109243194	73.5577923048	64.0020827161	0.0187109243194	130.84991686	76.3769310132	12.7564262654	819.649326313	0.0763769310132	276.243152949	416.965641276	12.9303584205	343.716606969	0.416965641276	17.0271263738	145.143351772	76.8214590764	0.145143351772	117.762176813	179.272855404	0.117762176813	363.041218593	1.15575944761	0.363041218593	4.0	23.9952313915	228439.0
462.226595502	65.6801475612	5.04158946251	0.462226595502	10.216167969	18.4206487307	27.5129532305	15.5343549631	0.0184206487307	44.363162323	21.5470033769	4.66809317056	4.68089099954	0.0215470033769	113.803938802	2157.55520868	938.718546416	2.15755520868	318.167375895	322.030523282	0.318167375895	267.111915421	41.585018774	0.267111915421	3.0	23.9943437439	275589.0
93.5603104847	1.0949716897	1.76820750305	0.0935603104847	151.33369561	109.034127215	41.6398634186	1.05828521801	0.109034127215	7.56565556624	37.5337151629	619.162530444	781.117123317	0.0375337151629	159.97846716	89.3140133491	5.93805186341	0.0893140133491	1646.28278355	208.398865424	1.64628278355	896.577832066	107.588890857	0.896577832066	6.0	23.9999175574	52958.0
18.2877519096	11.6649524883	122.306318694	0.0182877519096	351.437302882	37.1631561178	2.97461498892	7.56776836753	0.0371631561178	49.5843251251	49.9091270942	84.2705431217	894.8287961	0.0499091270942	63.0161605064	7459.50709737	77.1227292586	7.45950709737	86.7651686588	6.66627748925	0.0867651686588	896.328184106	45.8100089392	0.896328184106	7.0	24.0000176177	208245.0
253.697707897	75.0138131092	166.249348251	0.253697707897	125.347716573	138.478936992	163.142790212	141.699078543	0.138478936992	781.668838549	25.4063041201	39.3009312177	234.777532614	0.0254063041201	93.2942021044	1078.88339257	5.19273040841	1.07888339257	395.263605076	87.3630283335	0.395263605076	120.914029167	2.34434611602	0.120914029167	6.0	24.0006222796	313318.0
61.9092854088	193.990351609	251.83072947	0.0619092854088	0.742376325441	118.062776964	2.54027231725	853.810971127	0.118062776964	47.2447084487	167.833748917	1.02855282541	5.2588930283	0.167833748917	0.910810345141	74.8257360228	32.1894867892	0.0748257360228	3340.02710089	759.05996416	3.34002710089	12.015067516	5.61514166139	0.012015067516	7.0	23.9913038719	61347.0
16.9661295138	5.83267538642	11.393232528	0.0169661295138	156.827281092	5.54061755999	2.27076166285	370.808988462	0.00554061755999	24.945021018	681.510770599	43.9206463269	121.659605809	0.681510770599	177.65182228	13.765407654	230.77998921	0.013765407654	74.8259023023	43.2305961998	0.0748259023023	3401.88037193	14.2815765409	3.40188037193	4.0	23.9764476299	211610.0
416.939868467	133.553596413	883.386943498	0.416939868467	1304.31291835	21.1433660381	5.91512109487	7.60110127175	0.0211433660381	762.405533456	765.154292548	1.16686597279	3.53275397626	0.765154292548	335.238102897	3255.83672446	286.068291806	3.25583672446	17.6535519282	218.558035194	0.0176535519282	103.57375008	6.19210197476	0.10357375008	3.0	23.983944744	266428.0
20.4797156583	20.1447890428	67.9906788221	0.0204797156583	4.18919562585	970.688503961	331.963823793	16.8004986728	0.970688503961	11.9845853007	15.1301134433	23.4199880176	837.041868779	0.0151301134433	115.510966322	1201.41492798	1.61787374351	1.20141492798	415.383094607	359.622559153	0.415383094607	2736.93084385	443.83166997	2.73693084385	4.0	23.999995342	199302.0
40.4555302762	7.71959411239	553.428281823	0.0404555302762	1.45843514045	46.8299162592	2.20081239404	104.645626381	0.0468299162592	16.6542265934	4501.94920891	40.4122039013	4.55191942446	4.50194920891	14.9303842935	11.0132445081	104.624654457	0.0110132445081	95.94772346	130.080498479	0.09594772346	142.413299477	15.9322548206	0.142413299477	7.0	23.9973087332	29357.0
14.9921483556	32.9133350212	528.319893568	0.0149921483556	1.18334950459	17.3421932142	1.63395422996	20.5152080973	0.0173421932142	32.3941881344	451.855034717	26.4533024848	598.02262674	0.451855034717	141.915652624	4539.6913732	7.6720639007	4.5396913732	961.628791646	149.408048366	0.961628791646	235.200608662	630.712258311	0.235200608662	4.0	24.0009329323	333475.0
29.7985906229	51.2654635673	35.6831537335	0.0297985906229	86.2209310151	2800.64188057	3.68030364871	2.63416428717	2.80064188057	219.919533908	185.203838462	53.8210850749	95.5206580443	0.185203838462	3.19957513365	5814.16744454	102.658147925	5.81416744454	87.037736142	1.10200219456	0.087037736142	14216.3483458	261.182485227	14.2163483458	6.0	23.9999604727	23620.0
48.2568790566	84.5329123021	4.71986325341	0.0482568790566	988.594881534	33.7709181888	10.8540890343	67.8189516781	0.0337709181888	73.0889307622	58.4665320473	212.452316594	274.48795948	0.0584665320473	8.54935855566	10364.3592331	28.2653638659	10.3643592331	132.336949936	11.4871451883	0.132336949936	7426.50343889	25.6835172156	7.42650343889	5.0	23.9999270423	45289.0
281.934171195	119.767356846	273.885437348	0.281934171195	0.291053717058	90.5471740814	14.5257548159	216.116835461	0.0905471740814	1.11292214851	3.40165896397	1.57383567564	6.45616871381	0.00340165896397	0.341397543492	14.1585788238	9.0570970045	0.0141585788238	235.300001087	80.3062934689	0.235300001087	220.013516654	1.07618840135	0.220013516654	4.0	24.0004149596	300612.0
805.82044421	117.272483891	12.4160635325	0.80582044421	284.600721582	63.8678369686	45.7418524437	662.465351088	0.0638678369686	250.851743096	14.8046908248	647.333508854	5.9514243569	0.0148046908248	78.2808428656	228.60796039	1.81107051402	0.22860796039	116.165654118	61.575319172	0.116165654118	1441.89010695	11.0052590582	1.44189010695	5.0	23.9999977935	2344.0
151.026111799	571.003069939	23.168596882	0.151026111799	42.163093043	34.1884636787	110.747485346	2.32010522374	0.0341884636787	12.9259796113	140.745310336	9.80790834537	3.44625961168	0.140745310336	121.232232723	10856.3910374	56.6277134382	10.8563910374	6578.80187043	143.87223176	6.57880187043	192.133818185	6.95088920266	0.192133818185	6.0	23.9999723155	300403.0
520.900717814	8.10247266314	4.17493084379	0.520900717814	1.18153184316	10.4786388915	8.5027969095	50.9275729194	0.0104786388915	0.366238209612	15.1544414921	2.69291198825	9.42609385303	0.0151544414921	0.238651803541	206.206782928	619.249778397	0.206206782928	127.291848018	612.388889224	0.127291848018	466.370831411	23.539261311	0.466370831411	2.0	23.9978962991	13313.0
36.9834973502	4.73537806204	739.087121528	0.0369834973502	54.9658621669	50.3941936733	130.246298024	510.708612156	0.0503941936733	443.770518517	463.053375269	132.742260353	6.44445755075	0.463053375269	30.6674685932	123.313178234	7.94932520844	0.123313178234	3003.07781453	6.50801890843	3.00307781453	40.0230457246	75.792678025	0.0400230457246	5.0	23.9943968123	5380.0
840.241141802	1.30922538056	874.173150708	0.840241141802	3.9151074521	22.9388908723	2.95066713611	12.1716190605	0.0229388908723	446.026190641	404.952138426	1.53260616907	88.035458752	0.404952138426	2.05737308431	15.1596176999	146.88047523	0.0151596176999	86.9613153497	34.8070695756	0.0869613153497	612.499559427	537.244516095	0.612499559427	6.0	23.9981689214	282251.0
27.1979471962	952.64697074	144.297574128	0.0271979471962	69.2887811412	40.3737929272	208.007996091	216.536586335	0.0403737929272	17.1780107162	92.205329184	42.2548689965	16.5739383102	0.092205329184	546.439212228	293.651938052	888.867094668	0.293651938052	17987.0217756	333.505668978	17.9870217756	1515.13768294	549.787717984	1.51513768294	7.0	23.9863550533	303407.0
8478.91104349	166.178104358	6.24451653052	8.47891104349	1036.11639202	1103.21519943	9.01172019092	3.3457084628	1.10321519943	407.109034299	78.4415103887	59.7617000341	2.07063371593	0.0784415103887	238.093517612	965.759591251	390.29673203	0.965759591251	11340.2777984	15.8713720045	11.3402777984	189.971882767	20.3828435986	0.189971882767	5.0	24.0000880587	99779.0
50.8980400146	94.7977724546	64.7579656846	0.0508980400146	2.87817897293	42.4043083859	100.876285318	281.178629689	0.0424043083859	23.0183243906	1326.57175968	2.46442878294	627.912232211	1.32657175968	1.05350595419	3512.27820321	63.5785927387	3.51227820321	199.36704016	344.307762764	0.19936704016	160.785504789	2.85462525658	0.160785504789	3.0	23.9953437896	338501.0
511.251060275	1.08852691014	3.57199610038	0.511251060275	8.72389394314	50.8029847564	5.08145618851	1.08648549675	0.0508029847564	0.243748609476	5.02706177122	2.54439486537	77.1673829098	0.00502706177122	30.9264268726	14.2652014606	5.85418749968	0.0142652014606	884.83771778	56.3983904133	0.88483771778	1107.99734782	2.42963748957	1.10799734782	3.0	24.0032107605	53292.0
399.762864139	32.0447220386	81.6573223193	0.399762864139	22.4460402546	31.838582097	908.414358634	160.265499567	0.031838582097	8.33334201413	57.0758455652	31.6714663749	804.109819752	0.0570758455652	72.5283554094	70.6678410437	6.68044540833	0.0706678410437	52.4421607602	20.1732810367	0.0524421607602	337.776155777	313.877915329	0.337776155777	2.0	24.0123047314	150728.0
19.5810696674	2.62909993957	720.444738705	0.0195810696674	45.7245853511	922.075050355	68.2052637915	28.9200161301	0.922075050355	31.9906736358	18.5429066071	304.103643765	5.73944314536	0.0185429066071	14.6223345142	537.611287118	275.241779805	0.537611287118	35.5867415887	81.5404498868	0.0355867415887	1605.64582532	212.419416108	1.60564582532	4.0	24.0056289989	79711.0
185.320175819	1.72443164627	29.1562129996	0.185320175819	3.70290350788	24.8210827648	7.13329922299	154.288875938	0.0248210827648	17.3609947017	3588.81605491	528.602086732	1.7515411335	3.58881605491	11.7780355229	1749.35254773	85.0117107407	1.74935254773	94.66486006	1.18373444435	0.09466486006	459.55435685	35.8482437926	0.45955435685	5.0	24.0000310188	190139.0
3781.59896326	433.494882848	187.577075464	3.78159896326	28.6860006699	143.950489561	889.942015093	2.58484228003	0.143950489561	4.23699430375	329.282083053	4.67432354821	38.6456199981	0.329282083053	188.692225488	3085.53610911	14.7357106845	3.08553610911	4115.32814362	205.307678159	4.11532814362	69.0904007687	27.9399262839	0.0690904007687	5.0	24.000002037	119536.0
1556.15035445	70.1494703625	480.490151434	1.55615035445	15.7655348368	619.111519835	214.7385486	96.2760660191	0.619111519835	31.5562272099	301.744145121	843.135426199	107.91416454	0.301744145121	1123.96988165	77.5903631305	24.0810104378	0.0775903631305	1511.11972764	366.352857289	1.51111972764	282.056512895	5.42475352136	0.282056512895	4.0	23.999882991	142317.0
169.978978975	511.401206051	48.0140242464	0.169978978975	183.184112694	31.918313586	1.61818709707	56.2291059705	0.031918313586	43.0260254406	212.942418636	428.243928836	14.6901943116	0.212942418636	15.9813786311	1702.42041825	16.2926716241	1.70242041825	195.574036045	5.25286367901	0.195574036045	1626.74081691	134.618938761	1.62674081691	6.0	24.0001891776	101077.0
485.965561641	10.3405425363	445.414686745	0.485965561641	1.85321030591	62.0446727379	76.4935269412	21.6051669312	0.0620446727379	259.688842173	44.4491135437	1.86685310077	1.55160601627	0.0444491135437	1.33513086326	386.054459152	180.109993646	0.386054459152	11.2705895794	500.71249707	0.0112705895794	257.54747113	109.59594067	0.25754747113	5.0	24.0074643058	43227.0
420.914343295	67.754962431	330.60190121	0.420914343295	133.561616178	4361.67064982	45.2146667114	3.26253298854	4.36167064982	0.966073762345	8.89095129041	23.793300154	184.717141293	0.00889095129041	38.9332407789	434.50246436	519.177939373	0.43450246436	110.044286757	237.33571813	0.110044286757	1761.031759	188.847056641	1.761031759	6.0	23.9980732191	227547.0
17.6210772389	86.6504189504	245.885898555	0.0176210772389	25.0858800472	20.3145242416	995.03943294	542.78493443	0.0203145242416	70.2568446623	998.148465284	35.6073974058	36.79154288	0.998148465284	31.4028240532	278.945734907	5.90272886983	0.278945734907	1705.54198939	16.4665618708	1.70554198939	165.323487254	602.351779237	0.165323487254	3.0	23.9983852889	314260.0
30.4268559666	214.63412266	26.5240516103	0.0304268559666	0.95119273149	12.9027081498	12.4286660169	269.278285947	0.0129027081498	445.850866826	500.821000096	37.8307300335	1.73780674804	0.500821000096	11.2598192026	4060.95377576	197.408976561	4.06095377576	184.259726281	11.8725032497	0.184259726281	364.16176394	18.3486293339	0.36416176394	3.0	23.9984488208	15129.0
262.012251824	4.49548331436	2.55385979811	0.262012251824	101.703172254	38.2083622125	130.042699875	114.777105092	0.0382083622125	1.00747644036	21.3199560954	194.270794451	603.572125161	0.0213199560954	4.99392933984	9.85876422238	118.287728264	0.00985876422238	811.25892601	51.7630649974	0.81125892601	891.613431358	230.657486438	0.891613431358	6.0	24.0002431694	198097.0
12101.8282758	70.3406797377	4.65184691159	12.1018282758	75.4393473327	75.1493512477	137.828271162	652.273575681	0.0751493512477	308.0198749	24.5207599366	14.4784460984	266.987000678	0.0245207599366	736.073053994	39.8341432866	133.156513694	0.0398341432866	23.9184089765	25.014661377	0.0239184089765	1180.1488613	227.460936543	1.1801488613	4.0	23.9904898167	266499.0
490.719138278	202.738006599	460.332516465	0.490719138278	60.1006196828	11.3216777869	30.1627019338	63.7971980178	0.0113216777869	34.711030801	14.1141653031	76.7953916564	101.314214573	0.0141141653031	4.23859214219	3023.77820165	133.581675034	3.02377820165	5876.76552828	45.2093261757	5.87676552828	360.229169351	337.365842876	0.360229169351	7.0	24.0000230828	138310.0
105.593678613	728.54429861	4.31978305631	0.105593678613	18.7470495524	31.0738011761	9.9611313554	19.6839479493	0.0310738011761	0.280144843565	1984.99083604	186.855151324	43.0150821951	1.98499083604	130.354319951	279.257115092	426.328218878	0.279257115092	453.436760513	801.136290527	0.453436760513	107.715731025	20.5286843585	0.107715731025	5.0	24.0009401389	4985.0
8.73493411969	128.823701435	475.343495203	0.00873493411969	67.1259713159	1813.02392609	65.4957325968	1.51975148556	1.81302392609	173.141524145	3.41761746548	398.73019705	308.601862121	0.00341761746548	13.5137418005	2596.39278031	137.09447816	2.59639278031	755.839372183	1.27151338549	0.755839372183	1762.75048054	433.437588734	1.76275048054	4.0	23.9998940546	208499.0
30.6742887987	34.9740148404	6.0005506675	0.0306742887987	2.586082708	109.247763275	24.9821561872	4.64889327447	0.109247763275	132.057920785	1824.07258737	53.342804466	82.7517595064	1.82407258737	5.80308656118	129.164035098	8.15028131057	0.129164035098	74.3991967855	147.414476211	0.0743991967855	1337.47637773	55.7712747237	1.33747637773	4.0	24.0000233417	84897.0
333.908336776	7.41976403433	648.401606898	0.333908336776	78.7194332535	36.586151251	24.815382679	1.14170854852	0.036586151251	228.345900137	233.115321035	57.6365597139	15.2155454231	0.233115321035	40.7863235638	317.554197093	47.2487190897	0.317554197093	1142.75842901	4.47424194385	1.14275842901	227.846554839	241.606265675	0.227846554839	3.0	23.9996609827	339264.0
105.571806852	616.104490704	396.265189345	0.105571806852	20.8152830695	22.041010154	934.968012983	469.266223007	0.022041010154	2.33397616668	2594.85357443	1.23810717741	281.493161663	2.59485357443	6.45265936942	230.111565787	12.889194672	0.230111565787	176.944886126	67.1495769174	0.176944886126	105.156484783	2.97243790128	0.105156484783	3.0	23.9986181331	256584.0
21.4881395478	52.397176217	1.47444663916	0.0214881395478	8.20878808317	221.839714256	677.391008887	142.532825509	0.221839714256	2.37803114036	2074.25205682	153.266495812	32.5336466045	2.07425205682	149.096181051	1236.17867059	6.82371964153	1.23617867059	1070.56396752	818.659016511	1.07056396752	78.46288761	21.8300770475	0.07846288761	7.0	24.0004664342	167250.0
150.578086713	19.9786092294	64.6081026572	0.150578086713	1.25038447844	974.667850839	15.9525308332	111.758714934	0.974667850839	159.286717151	137.892505808	110.618562682	884.085849138	0.137892505808	0.614215564219	4.7823674996	336.484206192	0.0047823674996	28.8380558992	380.19772449	0.0288380558992	465.40844782	52.4450067829	0.46540844782	5.0	24.2975136955	238637.0
2128.39732116	18.5829549335	48.397087993	2.12839732116	2467.76384515	31.3508697694	9.10692785756	111.789207645	0.0313508697694	7.21630023882	2426.13954414	943.293898176	6.2777993105	2.42613954414	160.5519709	287.449125372	20.0922481523	0.287449125372	1486.99537873	30.8336377686	1.48699537873	1210.53646783	510.124272771	1.21053646783	4.0	23.9986210175	167201.0
22.1483223882	457.95130455	48.6278285366	0.0221483223882	21.0721813929	53.7094357265	662.908116475	39.9725513513	0.0537094357265	153.729644362	249.054588613	156.584537693	34.2544897465	0.249054588613	293.38906749	846.591209707	212.428713703	0.846591209707	3836.17218004	53.6113893819	3.83617218004	314.180794059	2.64185380096	0.314180794059	5.0	23.9960734807	293276.0
7.05928411533	72.3548563038	34.5613441756	0.00705928411533	11.671622392	167.66851776	4.6536692994	142.141011421	0.16766851776	3.2610543318	248.60046649	1.98638925556	3.379069461	0.24860046649	5.64493802343	1534.87944402	50.3452920902	1.53487944402	63.4732195751	145.762146241	0.0634732195751	366.391794629	22.5362260949	0.366391794629	4.0	23.9995102863	317611.0
385.387360669	5.89627327298	3.21687593718	0.385387360669	403.440721998	315.678398192	55.1033963514	77.025500165	0.315678398192	1.4793090082	27.2307426487	833.394633254	8.89106425335	0.0272307426487	0.949357599789	277.587973639	645.282034001	0.277587973639	861.126780854	23.5378697681	0.861126780854	1202.59028639	19.0840382863	1.20259028639	4.0	24.0000239292	244616.0
9.176578734	69.840640677	58.3510110834	0.009176578734	2.06625046332	68.8360223373	368.509203952	246.108956223	0.0688360223373	1.29924758924	85.5132686261	372.471193337	37.5022785726	0.0855132686261	13.1645194485	552.213192393	22.0264597984	0.552213192393	1548.7266531	1.73556640403	1.5487266531	86.8508931952	129.886414326	0.0868508931952	5.0	23.9996735228	14292.0
127.199420345	20.3312551015	1.36705408157	0.127199420345	0.552917668536	9.64605605714	2.54084344036	2.43657569609	0.00964605605714	0.745173469493	387.824221979	1.39858682164	128.815615161	0.387824221979	95.8796066768	3.76991034147	312.232954372	0.00376991034147	5.5453925078	14.353007663	0.0055453925078	153.789792095	2.73087205617	0.153789792095	3.0	23.7200122729	269016.0
46.2416092598	88.2729390482	737.11303964	0.0462416092598	2.4071905398	48.9076626722	19.2316156021	2.4338006995	0.0489076626722	30.311424746	71.6289358021	7.46702313786	2.26479045408	0.0716289358021	6.64162973106	11371.4955238	5.29576782104	11.3714955238	21.1384023008	322.033080981	0.0211384023008	269.329143189	619.604302929	0.269329143189	7.0	23.9773583254	129074.0
41.9964067357	17.3660489907	60.3025969905	0.0419964067357	149.652745678	4.44222611492	322.206087303	130.04443607	0.00444222611492	0.838329515913	421.97491934	3.89589527148	2.06395249578	0.42197491934	1.054969261	10.2850475167	436.216556916	0.0102850475167	808.744997868	163.216118266	0.808744997868	195.981910844	7.47741033186	0.195981910844	3.0	24.0118064137	262602.0
44.1678758794	465.593276762	418.903311261	0.0441678758794	1.14788329534	843.313686481	699.926661013	2.70492516117	0.843313686481	3.98137928204	176.89426383	7.17010334124	8.01616695987	0.17689426383	0.34560380607	139.761533951	9.89585777937	0.139761533951	15.469729784	144.413320604	0.015469729784	80.5591939385	181.157787713	0.0805591939385	6.0	24.0180875313	171187.0
228.630522387	2.40902885735	586.710620703	0.228630522387	572.721804252	120.315439382	814.713955354	23.4777630572	0.120315439382	29.7699166632	12.3139485098	102.185792136	11.0942691682	0.0123139485098	312.354901561	178.058867655	124.941915715	0.178058867655	2064.46133182	390.48709583	2.06446133182	558.871433914	130.443852477	0.558871433914	2.0	24.0013346249	268854.0
439.408669877	25.1847431427	5.85612852158	0.439408669877	121.37713381	6.22289012585	170.117219223	4.97154723065	0.00622289012585	149.284614421	18.1785278308	63.8523671904	301.240877003	0.0181785278308	2.64977757661	1196.35918817	5.70899217538	1.19635918817	391.853796483	70.3462733263	0.391853796483	118.222169767	431.305799497	0.118222169767	3.0	24.0000281308	330235.0
22.4953440548	187.011197573	175.258839735	0.0224953440548	24.0766350663	16.7433140926	162.024087277	87.3077191944	0.0167433140926	7.84629128205	8254.40588288	19.3551894796	9.46837290782	8.25440588288	10.8076402345	222.872968988	3.1051505344	0.222872968988	675.100551916	252.67638522	0.675100551916	222.649794768	39.8182154604	0.222649794768	6.0	24.0000360385	217202.0
4.0847099019	14.0930966496	1.02536192773	0.0040847099019	115.304254866	200.730397771	1.33409134535	10.0845626451	0.200730397771	12.7142755149	6.32569921341	592.725275262	90.81940784	0.00632569921341	15.1440406618	336.221845071	12.4975084412	0.336221845071	298.705740702	18.2665305212	0.298705740702	417.893045483	17.4972817702	0.417893045483	2.0	24.0071422129	110665.0
38.6935692262	1.3962366156	163.417814604	0.0386935692262	48.5608655357	90.3462929848	68.6047754546	134.675622853	0.0903462929848	102.944907789	135.893572841	13.2727316679	3.28117360759	0.135893572841	104.639055707	1403.68419055	191.823156598	1.40368419055	4354.03181023	31.4929681637	4.35403181023	29.3530019804	12.7634544161	0.0293530019804	3.0	24.0014076462	180123.0
370.152090433	2.71595600371	38.6290932182	0.370152090433	44.7972246172	11983.8254834	2.84589414438	660.486394893	11.9838254834	8.14466649404	232.338693359	177.62726598	69.1551518422	0.232338693359	36.4420853623	2720.37687536	771.788175467	2.72037687536	39.5683907662	12.4666785395	0.0395683907662	1393.27464139	22.8411925898	1.39327464139	6.0	23.9998631544	294744.0
113.588686056	2.51397184401	6.07203224808	0.113588686056	167.135381659	225.845031773	51.9752808903	2.92226115885	0.225845031773	33.1491274535	23.4147990565	3.04489710281	11.9209654997	0.0234147990565	47.1271042144	179.112559966	71.5740763067	0.179112559966	627.018264757	30.0066356895	0.627018264757	842.747992183	183.383149639	0.842747992183	4.0	23.9998963166	86338.0
185.106187565	565.863906763	224.928204229	0.185106187565	1094.45307493	216.469363064	208.303846618	151.720261	0.216469363064	48.9204961866	1081.88794413	86.3456582877	263.89583791	1.08188794413	615.319388347	41.78506599	2.45488501462	0.04178506599	1023.33001302	852.945423712	1.02333001302	1353.88831721	25.6724505342	1.35388831721	5.0	23.991002478	227493.0
19.2116094538	19.9905719846	19.3038076821	0.0192116094538	21.1581051753	145.19172089	22.9657013739	2.85317623102	0.14519172089	33.3288900556	19.3829360342	245.425001255	202.14204363	0.0193829360342	21.8203061025	2821.60638579	10.3641624765	2.82160638579	120.428904891	1.1281471569	0.120428904891	963.058784	262.600142714	0.963058784	7.0	23.9999528607	270003.0
17.2926186916	1.41577834755	34.8804260992	0.0172926186916	3.90537511251	22.7397853366	75.0166857143	24.8257712976	0.0227397853366	9.60518659187	151.527918606	27.5595617237	45.3775321463	0.151527918606	1.25981717522	12.1919276397	443.642739406	0.0121919276397	113.571553115	2.46861858131	0.113571553115	28.886943696	409.808993555	0.028886943696	3.0	24.0053303055	1257.0
30.4376201881	88.885641258	344.202692553	0.0304376201881	67.7314255201	2676.06992418	125.055618815	52.8234486843	2.67606992418	418.543561142	127.167534991	17.3126433518	59.4843826017	0.127167534991	33.6479794643	71.8048690859	91.4088517468	0.0718048690859	353.817905837	15.3559509747	0.353817905837	1963.28961155	646.094489396	1.96328961155	4.0	24.0000164362	272600.0
33.6901604238	2.55920272611	47.1565464812	0.0336901604238	85.4915693039	272.873561268	13.4168913826	56.5334428182	0.272873561268	709.276734011	85.6668851595	5.33192266357	1.5475771814	0.0856668851595	0.806132866499	869.531391777	1.77383577307	0.869531391777	1142.56909166	964.055592182	1.14256909166	216.030931407	2.44729986596	0.216030931407	5.0	23.9999000868	140735.0
3271.91460238	254.442297408	818.88565819	3.27191460238	462.2200808	20.3113706627	99.1941691991	444.754764709	0.0203113706627	7.72692556799	2685.00110713	176.388913204	394.091925405	2.68500110713	18.9145371694	2634.73081366	507.855359573	2.63473081366	207.782079301	163.062452616	0.207782079301	58.9424449442	1.02562016141	0.0589424449442	5.0	24.00072814	105283.0
75.5637231249	4.44334154031	711.288620379	0.0755637231249	12.9270869517	2544.27303583	6.97400912092	1.32459249445	2.54427303583	783.505299932	83.6105759295	12.7802142661	40.6291054079	0.0836105759295	237.343367557	123.177494186	6.36829977493	0.123177494186	1112.06036621	1.92336582432	1.11206036621	66.117566034	4.42628258672	0.066117566034	7.0	23.9927593555	342512.0
898.840261276	51.382017062	136.523045349	0.898840261276	1.74070102245	445.024548602	224.865246287	8.29503250357	0.445024548602	1.89859833571	62.5396569175	891.606612599	9.58886569596	0.0625396569175	759.111378808	214.148872953	1.36392055013	0.214148872953	7789.85503258	116.744431965	7.78985503258	51.6245115575	558.823792355	0.0516245115575	6.0	24.0001960572	284408.0
73.0528081723	173.341154466	7.69548177127	0.0730528081723	11.361500737	287.693571456	7.02784950573	13.0116759179	0.287693571456	29.5846401041	11388.3045433	13.3984496952	17.4999986143	11.3883045433	96.4755024297	26041.3520828	79.3605977433	26.0413520828	200.524976361	85.8832974459	0.200524976361	259.340977061	2.7191982075	0.259340977061	4.0	23.9592434483	216259.0
504.850286519	324.719840237	99.5621519531	0.504850286519	4.19844939588	3558.77344486	38.2470222645	175.287971611	3.55877344486	116.092421691	94.2257894387	85.0438301162	29.449485559	0.0942257894387	865.897512296	587.627030835	302.763304391	0.587627030835	829.679095517	827.609961737	0.829679095517	81.7573262411	19.9246601024	0.0817573262411	6.0	23.9999950001	101514.0
149.538863161	157.060289913	628.037019705	0.149538863161	18.418726304	43.1902164842	13.9188432369	4.38263561505	0.0431902164842	84.3518909198	2.72810230272	1.19652586454	507.194795599	0.00272810230272	199.121032329	168.118782988	4.06058743893	0.168118782988	10.4758075725	213.628450208	0.0104758075725	287.521087337	19.2588792796	0.287521087337	4.0	24.0198611487	277352.0
38.0158751226	3.68887575811	341.867627984	0.0380158751226	68.1253017054	39.1987157719	563.280519169	66.4004974241	0.0391987157719	32.6042404533	8409.40631843	11.8807679071	81.0043926236	8.40940631843	780.528414164	127.889013878	117.167475876	0.127889013878	2178.13424204	115.605931287	2.17813424204	73.8590766035	3.68504491889	0.0738590766035	3.0	23.9890284597	222094.0
556.165059927	1.22627409354	1.37729870511	0.556165059927	0.690029348405	8.77749325155	3.72601878999	985.583883147	0.00877749325155	1.209680618	96.1520403308	1.92091073345	526.330665926	0.0961520403308	15.7408377293	56.3312090471	771.070896925	0.0563312090471	680.367959666	69.306832374	0.680367959666	1056.16507911	5.63467180554	1.05616507911	5.0	23.9995832576	88290.0
75.483637866	159.443008158	284.465393851	0.075483637866	11.8847217246	41.4230401647	4.09557433186	7.79937073792	0.0414230401647	60.1345349102	46.9268123256	13.3516909133	2.44107043052	0.0469268123256	38.585793937	228.87223578	399.216172615	0.22887223578	2273.11283902	379.550676965	2.27311283902	70.1970366648	1.73612491406	0.0701970366648	5.0	23.9994834264	63018.0
53.6843890522	18.2895719036	845.798835699	0.0536843890522	65.6027901737	1305.47577043	11.7175188426	17.2283167954	1.30547577043	138.466472518	4309.4624665	4.31652351919	236.844501026	4.3094624665	356.743083307	12968.9059408	18.4105799949	12.9689059408	518.237035513	168.441976925	0.518237035513	98.1483989442	1.60953432933	0.0981483989442	5.0	23.9976234638	34316.0
24.5011026353	1.13642687088	60.3559765218	0.0245011026353	33.9256392066	313.020632857	43.0850924794	11.1943283311	0.313020632857	2.88747006659	37.1386995008	71.1952152249	749.236636915	0.0371386995008	35.9534749543	661.649451756	5.25830217986	0.661649451756	64.7330778447	31.8028952898	0.0647330778447	1367.60475137	13.261121847	1.36760475137	5.0	23.9979312562	252430.0
746.487677374	19.7123056472	7.47070164094	0.746487677374	0.771239734657	4.34313661386	14.5513615212	126.452942932	0.00434313661386	30.2696728328	3.94575365741	10.3543285357	85.0559066603	0.00394575365741	0.702822031818	606.626878832	255.262112189	0.606626878832	27.6555232486	2.17679582109	0.0276555232486	328.999652231	55.9178724129	0.328999652231	6.0	23.9998819018	5267.0
7.42760806167	208.113989057	405.57323349	0.00742760806167	270.486176039	987.303309693	19.8184689433	255.816654079	0.987303309693	0.427903231417	3.0596209133	778.572039965	141.839542915	0.0030596209133	0.993667026511	549.46530639	4.7229281533	0.54946530639	279.541989295	3.60900233863	0.279541989295	78.4612898449	11.3415991246	0.0784612898449	7.0	23.999565396	93599.0
28.975244589	1.34268047866	145.525827845	0.028975244589	269.079040728	334.42458093	11.157998999	17.5204125382	0.33442458093	56.5910990523	11.8489678794	129.325348068	969.050839651	0.0118489678794	264.987828651	215.007460163	274.433036675	0.215007460163	1486.80164193	306.732860712	1.48680164193	2548.11539892	288.943228128	2.54811539892	4.0	23.9986393085	91870.0
294.532520453	10.3034434042	57.4812693735	0.294532520453	8.73125361993	12.0911865163	46.2736012874	3.91642981113	0.0120911865163	41.0404096866	2259.58484563	222.403267906	1.23484782857	2.25958484563	1.46972189525	973.901155572	243.981520235	0.973901155572	450.51364157	36.6228220793	0.45051364157	322.738025459	44.6078003992	0.322738025459	4.0	24.0046512519	292968.0
69.7343642595	251.516910305	141.905194431	0.0697343642595	232.417979239	17.9475081371	48.6737971185	17.9167181604	0.0179475081371	16.9522251263	260.74797655	10.9903526519	3.71967361753	0.26074797655	18.8898413713	175.140500757	477.218044907	0.175140500757	186.618023447	243.738933788	0.186618023447	347.482475795	2.73052806785	0.347482475795	6.0	23.9806366658	335539.0
565.566103939	11.5665648007	1.34134282055	0.565566103939	6.99087006617	1488.89920463	7.71913724438	395.153299099	1.48889920463	449.053820741	39.5877808722	605.893950226	192.913244683	0.0395877808722	1484.15457962	3338.65868697	347.965695642	3.33865868697	178.68755805	1.13658452836	0.17868755805	1733.57343683	10.0424786674	1.73357343683	6.0	23.9998230138	141636.0
79.7599931373	465.707838174	18.6890586675	0.0797599931373	193.2440568	4565.02529357	7.46459711509	36.0786840176	4.56502529357	110.540117634	127.243766064	28.0918173499	1.30812073812	0.127243766064	12.6530034328	124.621364272	683.129734809	0.124621364272	77.0488721317	800.208389621	0.0770488721317	4349.97650416	52.9034753351	4.34997650416	6.0	24.0011906109	110926.0
72.5816267805	13.3856878702	115.571174275	0.0725816267805	0.955529328773	46.8616957776	30.0086792353	19.4973485385	0.0468616957776	347.182699105	30.3972313619	38.0815750379	1.07858942388	0.0303972313619	11.3967360336	797.396928038	3.25557092507	0.797396928038	1849.38563764	606.486770219	1.84938563764	91.9295197661	7.07852760627	0.0919295197661	4.0	24.0027020494	58268.0
77.5301080182	158.416370695	253.242824889	0.0775301080182	15.8530656376	17.132080961	459.240002196	256.152007115	0.017132080961	1.91904921049	8.17484981339	419.40927767	1.06258666662	0.00817484981339	0.921368276527	393.951579149	216.972408556	0.393951579149	1310.17433198	50.1941959589	1.31017433198	63.2847053074	8.38790239706	0.0632847053074	7.0	24.000038487	108069.0
2052.72126384	9.28906665522	165.674151596	2.05272126384	316.046554419	222.001320581	10.0990083047	71.6523371615	0.222001320581	38.2815378046	129.224301077	71.1801464937	15.1106957868	0.129224301077	655.402463084	384.066578685	185.995017658	0.384066578685	372.265249524	40.8238580524	0.372265249524	656.645256527	5.3879662666	0.656645256527	4.0	24.0002788874	233600.0
244.210124998	1.49955497358	3.20191525864	0.244210124998	194.142136917	29.5420975637	102.624014389	73.3692572727	0.0295420975637	467.203645369	48.4473174319	353.610672513	53.8946991258	0.0484473174319	1879.59822071	6246.918301	9.5934517017	6.246918301	122.238429394	76.1335294346	0.122238429394	387.073618057	1.79840783226	0.387073618057	5.0	23.9993762448	136103.0
256.967964787	30.201040548	5.17933624784	0.256967964787	251.96049698	924.507289865	95.2350783291	3.63113911774	0.924507289865	246.042173665	37.3503535843	4.47513359817	1.07672175396	0.0373503535843	16.984613011	676.215461686	65.2048880039	0.676215461686	685.747818306	72.8093806178	0.685747818306	1484.81443667	54.9746332317	1.48481443667	3.0	24.0001368394	243718.0
102.679638939	6.91277374972	3.63072775789	0.102679638939	5.20079499927	31.2730923604	95.0532970595	90.0466143124	0.0312730923604	317.138210548	13.3845745234	466.408274684	15.6608287902	0.0133845745234	10.9236520783	46.9830843772	19.1420742095	0.0469830843772	900.960958518	871.05479835	0.900960958518	1746.06879575	34.4821297298	1.74606879575	5.0	24.0013944389	175255.0
113.153025901	2.41534120252	1.73663266098	0.113153025901	42.0396440551	6865.99755569	148.725704149	691.948166164	6.86599755569	171.682758243	54.3530156661	10.3929035181	150.044648023	0.0543530156661	98.2655955639	7263.18185787	340.558839872	7.26318185787	280.375271461	383.727056916	0.280375271461	4532.30338498	46.7569997058	4.53230338498	5.0	23.9999092279	344525.0
188.906387477	40.6025905523	12.627136804	0.188906387477	945.956320845	403.521594958	10.8396416472	11.7928016087	0.403521594958	1.25938482899	15.9732938557	185.187590373	110.480590317	0.0159732938557	93.3814841726	76.2761269995	77.491468927	0.0762761269995	441.845683308	69.1562475167	0.441845683308	1309.20795374	4.35114238644	1.30920795374	5.0	24.0001095972	298033.0
56.5987020746	2.35042753638	31.3378353761	0.0565987020746	12.1151043507	15717.6214712	188.955351305	1.03476946961	15.7176214712	65.4755859679	28.8022425953	788.375253512	6.60444888201	0.0288022425953	8.60012984922	2971.55427329	808.446677581	2.97155427329	338.726834374	260.482535759	0.338726834374	16179.304296	208.587824068	16.179304296	5.0	23.9985568929	130154.0
36.7543075098	314.987889969	5.14810306847	0.0367543075098	309.028889703	707.433242396	1.11300500486	1.37178761614	0.707433242396	2.87315650058	83.8136272108	34.1937046409	272.245882051	0.0838136272108	1254.10920503	5192.37090171	900.406627428	5.19237090171	247.652183191	293.780287246	0.247652183191	42.2677990703	1.47141570235	0.0422677990703	4.0	23.9948979102	148841.0
14.3326093413	1.02906455227	153.500722436	0.0143326093413	1.95152100783	127.630321013	96.7361023479	29.5678056886	0.127630321013	220.049766701	49.9319873098	2.94023506474	34.7755765424	0.0499319873098	452.483482167	31.7061081519	10.095024894	0.0317061081519	32.8930425074	11.4751558095	0.0328930425074	5101.68633324	685.019036533	5.10168633324	7.0	24.0003957831	83001.0
123.380655598	475.728896925	883.000509071	0.123380655598	16.9663659179	210.131839994	3.89685163095	345.905634994	0.210131839994	16.7991892079	10.4780148545	306.748360661	74.5508286565	0.0104780148545	18.0367083164	70.540184504	55.3836452995	0.070540184504	1565.62731937	9.36046672053	1.56562731937	40.8382841631	12.8405613887	0.0408382841631	4.0	24.0002970253	201563.0
196.245329752	219.849896951	598.168783366	0.196245329752	6.7916011183	147.919863897	36.6447248018	958.636224475	0.147919863897	29.7242445509	8.42300178931	12.2600343561	780.221024996	0.00842300178931	0.459884491522	886.338411863	39.7330131588	0.886338411863	661.598238601	770.689268195	0.661598238601	118.653115351	217.846774209	0.118653115351	4.0	24.0008025374	298374.0
159.096262905	153.734988524	3.41474931186	0.159096262905	19.1166647573	131.166678686	7.48414344526	58.3364524762	0.131166678686	5.27174556024	27.584532318	7.83320814332	656.890784038	0.027584532318	434.281436649	83.9092307288	1.56294979698	0.0839092307288	4851.83369333	57.7993889286	4.85183369333	127.552273744	5.53527450827	0.127552273744	3.0	23.9714255144	242041.0
1150.22421147	4.84965056969	5.90616851014	1.15022421147	2.2323904567	10.0056400213	1.24569360333	1.26895822101	0.0100056400213	25.7136384758	12.6897831119	533.648233041	84.9883451046	0.0126897831119	293.292239451	343.641311989	747.678152859	0.343641311989	515.737532815	20.824612322	0.515737532815	457.780395788	2.88574629584	0.457780395788	4.0	23.9941366687	323903.0
3.958476229	49.4257463652	584.233764236	0.003958476229	1.16859378853	15.4210223819	335.5378874	48.9064798368	0.0154210223819	152.20893149	17.2430136568	10.4554682786	738.887301829	0.0172430136568	53.0333299344	6.7984325609	31.7714080839	0.0067984325609	284.780835534	1.05815481829	0.284780835534	375.72860599	226.608261953	0.37572860599	4.0	23.9978862333	278557.0
279.005109767	880.840927225	1.41583488889	0.279005109767	562.985650127	46.9901737913	133.272970654	9.74953421834	0.0469901737913	129.60381632	67.7544189837	218.907018566	25.4226357665	0.0677544189837	151.212779547	220.565985955	7.14190252485	0.220565985955	4881.95828469	193.530026509	4.88195828469	1127.12332976	7.74381783806	1.12712332976	5.0	24.0000124419	132324.0
270.09597612	33.4607748348	1.23605378292	0.27009597612	4.55361729431	12.8767903147	3.65898861107	386.93648987	0.0128767903147	211.731898823	6.83004473324	1.33119653977	2.85894329943	0.00683004473324	1.36687698458	240.356835234	72.0487177531	0.240356835234	195.749878963	101.265571285	0.195749878963	3672.26106879	39.1070711686	3.67226106879	5.0	24.0006409465	162526.0
347.1674372	14.3308628519	155.66914457	0.3471674372	608.478448984	75.2847446649	32.0078058752	70.3228032758	0.0752847446649	585.11836435	129.98033172	4.03670811953	40.6114090565	0.12998033172	187.853133047	4603.24654857	136.937458944	4.60324654857	59.9636922187	18.5379643604	0.0599636922187	592.047955975	575.50944168	0.592047955975	4.0	23.9807071874	34074.0
28.9336953462	14.1364744625	350.827707943	0.0289336953462	6.42150275136	7081.82092563	10.3504017476	71.5051979613	7.08182092563	6.68364681382	10.7060799042	1.22838983608	17.4173395078	0.0107060799042	2.26747164478	2508.41726539	111.183770575	2.50841726539	7407.27386609	941.254208259	7.40727386609	130.554926925	2.25128878524	0.130554926925	6.0	23.9999707881	250687.0
9.75159594546	3.1429809837	40.4622656068	0.00975159594546	6.21534784817	2023.42208837	40.0165945951	61.8255730217	2.02342208837	101.403424164	1786.1490913	40.4013290017	73.1573465737	1.7861490913	68.0033822996	89.7269054652	52.4581072687	0.0897269054652	112.036608226	337.239605302	0.112036608226	177.432884267	369.839496454	0.177432884267	2.0	23.9978837667	70738.0
49.1079368451	349.098061944	817.928999676	0.0491079368451	708.482189393	59.5017244622	47.8830802101	142.196529692	0.0595017244622	19.6138529339	72.2261567384	3.88746507288	688.206822057	0.0722261567384	7.50160816601	99.3099164927	65.4178152906	0.0993099164927	249.305683865	25.6365394214	0.249305683865	10619.6411483	453.287413321	10.6196411483	5.0	23.9957379645	269894.0
5082.76588689	462.942044055	61.9536513733	5.08276588689	81.6752936737	64.5284556894	8.57943284226	3.00077580216	0.0645284556894	5.06106639458	10975.5092204	46.9608751808	1.54656952354	10.9755092204	17.1202282626	3053.54359522	182.984605114	3.05354359522	494.674424813	76.8539764128	0.494674424813	122.362999486	15.9182980911	0.122362999486	5.0	23.9999876458	281548.0
3988.01798661	463.111088009	130.05591352	3.98801798661	19.0506813013	10.1749401077	11.1539940816	58.6177871545	0.0101749401077	4.90764532512	303.534855776	307.841234882	16.812918315	0.303534855776	0.964425727216	1709.29057877	367.575598047	1.70929057877	5.19253840119	29.1669777394	0.00519253840119	3663.2049186	48.6142578989	3.6632049186	7.0	23.9998737776	271133.0
252.006302979	1.54676313631	1.24603139401	0.252006302979	4.79012280442	28.6706739739	242.669070671	35.9251997126	0.0286706739739	1010.27669409	9660.72980011	205.368454409	10.0732914776	9.66072980011	168.891200666	1570.66073363	57.4291421569	1.57066073363	6440.88517158	20.594476169	6.44088517158	34.6646549454	348.551174033	0.0346646549454	7.0	24.0000017081	113418.0
544.37030652	151.552433902	2.79688389628	0.54437030652	149.364629842	570.607195664	5.16817444926	2.28502223029	0.570607195664	82.6550186319	7.62319241122	75.824502728	5.30039645853	0.00762319241122	2.93501140064	201.614758072	51.2656877582	0.201614758072	163.748487433	16.1572416867	0.163748487433	352.215235482	7.24441585023	0.352215235482	6.0	24.0019921383	284582.0
17.161015742	522.423360304	20.1418942579	0.017161015742	1.89326678664	7.84103992244	126.532289124	786.893475157	0.00784103992244	220.513537772	2422.31357984	1.27273186674	1.02152820534	2.42231357984	0.878734777962	261.292959786	220.597524422	0.261292959786	1091.5349416	93.3292450007	1.0915349416	70.7774694969	1.5683421081	0.0707774694969	2.0	24.014642658	122947.0
31.9434420835	145.253881891	261.445261085	0.0319434420835	125.53196899	10.4668930562	9.3398262117	358.770264267	0.0104668930562	375.487399714	25.0367276563	1.99809730309	1.49750117967	0.0250367276563	56.3295642459	2075.93864629	94.3323036231	2.07593864629	403.247542008	283.239098852	0.403247542008	1179.62064775	396.966435501	1.17962064775	3.0	23.9993215395	152317.0
682.311972944	125.645877269	927.120161652	0.682311972944	25.7829111109	331.879323729	396.7944976	2.16471385987	0.331879323729	4.58296633891	23.9068674294	8.48027198583	43.70086438	0.0239068674294	130.820163445	162.201219408	2.30736566428	0.162201219408	58.6708564645	429.324670375	0.0586708564645	2610.09550758	579.399323794	2.61009550758	7.0	23.9999898538	160651.0
108.889395952	5.26343872571	667.914026499	0.108889395952	1.39544766919	56.0317088298	1.83040187339	142.509445429	0.0560317088298	1.09918758548	32.6863941086	1.92748088925	190.761622454	0.0326863941086	244.651083854	446.594425308	4.51098771754	0.446594425308	486.648647247	174.468680321	0.486648647247	9.22428097291	57.2674973063	0.00922428097291	6.0	23.9891195568	177263.0
510.525941427	4.07714899027	10.588415311	0.510525941427	3.52849533494	145.901318548	352.203597487	184.105124584	0.145901318548	31.5617246455	16.821688727	5.29049869067	9.01493364015	0.016821688727	0.348325422979	200.715581907	170.444327253	0.200715581907	43.0104662677	159.493683041	0.0430104662677	172.185739552	486.234460329	0.172185739552	7.0	24.0046043829	129725.0
646.743606142	406.765789825	17.4728564171	0.646743606142	1288.04546449	45.7851260642	78.7737363669	7.95095467036	0.0457851260642	7.68719488392	108.514464056	7.80150451285	512.463243661	0.108514464056	293.130217709	646.145307609	238.847759565	0.646145307609	216.686053664	5.40414929159	0.216686053664	4084.00323318	286.190279265	4.08400323318	3.0	24.0019393204	50764.0
1.48307196616	75.6700417939	51.7153716722	0.00148307196616	0.292153598873	149.756005627	30.8246828345	1.84108621872	0.149756005627	0.12094497159	16.7545550589	2.43206006769	163.061744061	0.0167545550589	0.857667464033	355.223560571	2.50345694274	0.355223560571	491.358679797	486.906102373	0.491358679797	35.7070263926	93.6507654033	0.0357070263926	4.0	24.0005317152	207203.0
43.9865371609	8.57850868999	35.6462075504	0.0439865371609	0.198279563693	41.1982797694	15.8898924482	34.9027631602	0.0411982797694	9.71152675441	207.39556354	63.4008096405	43.2233290124	0.20739556354	0.100769562767	19.2123497072	165.543051995	0.0192123497072	6.08043273871	71.8254030911	0.00608043273871	390.720253557	784.455123216	0.390720253557	3.0	23.9825169549	124477.0
12.5807135385	5.5276479363	769.495697485	0.0125807135385	82.4280391842	18.5312027595	101.674826077	21.4290691081	0.0185312027595	40.221551384	36.4418992937	28.7445141819	47.4990835369	0.0364418992937	5.00241913461	71.4977837123	9.38514279309	0.0714977837123	653.113240391	1.76512610593	0.653113240391	2761.12483239	33.6401858313	2.76112483239	6.0	24.0000589348	342202.0
293.872788337	166.267225376	170.395903288	0.293872788337	73.9571232121	18.9242873037	198.395765167	37.8313247158	0.0189242873037	68.8450597075	572.555602283	731.244957706	406.425837983	0.572555602283	173.792390833	1182.82492247	51.6687032597	1.18282492247	220.393169211	351.825675355	0.220393169211	356.569521699	257.91325739	0.356569521699	3.0	24.0005883632	100401.0
202.71016771	555.549697156	26.9509560255	0.20271016771	1.61999771646	879.227336412	35.0030755235	102.507172931	0.879227336412	16.2771203892	396.426912173	130.874146234	172.750986959	0.396426912173	18.9988698155	2201.20135359	830.403809003	2.20120135359	16.8382588901	24.2972964909	0.0168382588901	346.03292207	845.56858814	0.34603292207	4.0	23.9991159897	110451.0
539.746558928	3.55128606672	103.534653655	0.539746558928	17.7991981107	77.4189680212	72.9233957797	31.106891548	0.0774189680212	1.17051515134	83.495920061	238.745680007	194.37919672	0.083495920061	0.191368000564	51.9019418906	3.06924610918	0.0519019418906	27.9768016098	97.9459358725	0.0279768016098	61.7009175944	452.06204749	0.0617009175944	7.0	23.9789334395	85905.0
1150.41062156	152.52134397	10.7006515155	1.15041062156	14.8043912692	219.53498454	4.63838909127	8.1862027741	0.21953498454	96.848516537	183.068403545	710.840323131	7.29880390385	0.183068403545	249.460266395	195.740449879	1.04632208473	0.195740449879	4811.91354881	301.873459002	4.81191354881	1021.70288462	20.5846430737	1.02170288462	7.0	23.9999631003	306153.0
457.448330206	4.73841714893	1.19753748884	0.457448330206	148.325214637	28.9546981868	3.22967688051	7.97762923825	0.0289546981868	32.5652137092	59.0975144112	1.46058358472	52.2153589007	0.0590975144112	87.7343305844	484.543637532	1.03497422751	0.484543637532	1946.26246942	848.330031483	1.94626246942	167.63685624	48.5294114949	0.16763685624	4.0	24.0000090187	218752.0
46.7821654683	323.829455767	33.8182197631	0.0467821654683	10.1034401686	279.547500876	76.5927728599	19.7218406821	0.279547500876	31.3381114385	9.01893230895	23.2188972297	463.85171232	0.00901893230895	1.01012710753	41.8719065054	34.5750972198	0.0418719065054	958.208489066	3.86822729268	0.958208489066	3635.58819899	330.006663608	3.63558819899	6.0	24.0000272415	171889.0
78.512829231	1.26185046986	323.539317076	0.078512829231	16.6550888128	52.4050547218	321.185760223	3.08301198619	0.0524050547218	89.8413997374	26597.1593462	8.00001976227	3.38430251892	26.5971593462	59.5208807939	173.519748948	32.232436512	0.173519748948	570.700599868	1.89557187278	0.570700599868	118.358433715	207.594768883	0.118358433715	6.0	23.9872742381	271863.0
18.0786593899	2.98883976135	17.9069859169	0.0180786593899	13.3971098158	40.3651350119	13.2996958222	2.90212333377	0.0403651350119	875.578886299	10.7250596343	34.7874433849	75.0933853685	0.0107250596343	117.238716431	1581.32069192	2.99628853546	1.58132069192	1063.73682671	1.39177984114	1.06373682671	149.933330857	3.72393280317	0.149933330857	4.0	24.0001081445	47826.0
58.4327181847	3.36626331075	268.02439057	0.0584327181847	24.0652576269	41.9828851767	566.257783553	696.20054812	0.0419828851767	76.7301372151	3.01471759265	3.95692433975	917.053838422	0.00301471759265	0.167445423402	33.865272909	56.0387885262	0.033865272909	459.692135541	62.3787169648	0.459692135541	799.273122323	40.7916725094	0.799273122323	7.0	23.9965807215	57916.0
78.3951509902	44.9942633553	722.181363848	0.0783951509902	347.997994666	41.3401246878	36.9176891728	219.420001897	0.0413401246878	2524.05892408	278.054637153	61.4574566684	163.261022667	0.278054637153	1229.50158812	1038.94511583	18.6491838618	1.03894511583	128.515118418	198.764134109	0.128515118418	313.030952797	156.605998114	0.313030952797	6.0	24.0006798981	195913.0
4064.0114184	129.634380588	67.9852616606	4.0640114184	97.9881197015	15.0653935425	151.947532289	81.5557596204	0.0150653935425	39.5071191497	17.8339720293	125.577720551	425.22286427	0.0178339720293	2.0947649192	217.468264085	12.4837036454	0.217468264085	163.831052493	22.9637626046	0.163831052493	284.61795225	52.7166185128	0.28461795225	3.0	24.0046661635	170403.0
167.853943723	165.944217495	142.809007588	0.167853943723	927.471968633	225.983185615	72.1384489411	3.68346355514	0.225983185615	2149.13631065	127.756652825	130.843082004	147.911948395	0.127756652825	144.926310052	380.973208994	98.1890517511	0.380973208994	847.714574813	3.66909699951	0.847714574813	604.980602114	175.817853253	0.604980602114	3.0	24.0000145896	146475.0
9.85254696993	1.04986793509	8.56246017705	0.00985254696993	2.151532754	51.3230619807	14.7988476563	592.256904608	0.0513230619807	1.21666770329	23.0486649985	11.5205841461	28.5349217229	0.0230486649985	52.6899280333	143.498283537	202.271613841	0.143498283537	609.086799513	2.29590559079	0.609086799513	16.4106674483	19.7580327388	0.0164106674483	3.0	24.0241181605	94003.0
177.125631552	228.718073944	761.88030305	0.177125631552	1.69695934956	45.3440427793	342.272516721	20.3528739015	0.0453440427793	48.2352573566	55.7065243103	578.353772291	314.060683017	0.0557065243103	83.3551706411	5621.94833427	32.6330373147	5.62194833427	2288.0843592	527.634433529	2.2880843592	2186.89072805	706.704400155	2.18689072805	4.0	23.9999682828	258665.0
91.4931178475	17.9910508185	640.088586209	0.0914931178475	74.1369705069	658.612897575	2.51221030045	363.143902629	0.658612897575	66.5501718509	0.986100699406	576.091560767	691.175246817	0.000986100699406	3.04133373434	86.7535973514	22.1543182317	0.0867535973514	441.093675547	8.75078648073	0.441093675547	5.00743559041	18.0956139863	0.00500743559041	7.0	23.9611104224	156517.0
56.9147216629	9.66968933185	246.040940274	0.0569147216629	22.2629981946	60.8522804971	1.84652417303	290.9943928	0.0608522804971	83.7620379567	1013.78682144	58.184692712	7.68761353156	1.01378682144	199.745256525	936.977500388	390.168068172	0.936977500388	255.090479481	102.962315041	0.255090479481	118.278647187	5.86583356573	0.118278647187	6.0	24.0018652122	34197.0
