# Supplementary material for: Basal leakage in oscillation: Coupled transcriptional and translational control using feed-forward loops
Source: PLoS Comput Biol. 2020 Sep 3;16(9):e1007740. doi: 10.1371/journal.pcbi.1007740 (PMC7494099; doi:10.1371/journal.pcbi.1007740)
Supplement: S1 Appendix — (ZIP) [file pcbi.1007740.s010.zip › Codes/7.IFFL/workingPara_IFFL.csv]

47.868804368	46.392056005	64.9245182057	0.047868804368	91.1451883164	7.00298718547	158.185598699	4.96129383339	0.00700298718547	15.7378584696	413.344926583	513.780996632	1.60684507419	0.413344926583	1.68085546686	69.7860221627	1.32007416485	0.0697860221627	884.653481624	5.95416065918	0.884653481624	882.764819201	66.9634054799	0.882764819201	7.0	23.9995091457	9933.0
9.22253982918	547.593481273	896.564766758	0.00922253982918	101.357025652	292.989903388	17.7498786775	27.288932109	0.292989903388	134.682972795	1162.41046803	779.667171392	28.2300271938	1.16241046803	87.3130785744	1566.05867625	6.9448625382	1.56605867625	854.444630283	1.87848361899	0.854444630283	366.836910875	6.62075139462	0.366836910875	7.0	23.9985539944	3915.0
1645.93158741	49.5758200105	19.5583814374	1.64593158741	38.5271956265	63.7059251128	287.728132113	62.3500551249	0.0637059251128	4.20048360049	221.472803104	44.6497485012	14.6888515824	0.221472803104	6.91268226711	75.0221760818	3.77518036112	0.0750221760818	7.974277255	21.9448692999	0.007974277255	1834.42254468	96.1700164589	1.83442254468	3.0	24.0000667433	8771.0
19.1890208357	746.065895972	2.77742369901	0.0191890208357	3.9543782642	142.590640948	10.0700899328	356.202848792	0.142590640948	23.1788700136	2603.75027715	161.077953773	402.030196273	2.60375027715	247.603877753	182.84608886	5.0216152569	0.18284608886	255.051458593	13.9030938023	0.255051458593	66.8442872007	5.59518606432	0.0668442872007	3.0	23.9890688531	9679.0
5981.15836238	362.263986444	5.10035610087	5.98115836238	51.2829723991	67.3612364676	969.468980803	3.02132876307	0.0673612364676	14.1513913993	1495.94329647	71.3525150875	57.0844299447	1.49594329647	156.879078385	7585.30297654	8.57701564351	7.58530297654	450.566214955	188.17135377	0.450566214955	697.395349696	20.108019681	0.697395349696	4.0	24.0000261204	3038.0
3.37434576496	131.11972539	452.251702154	0.00337434576496	5.87463792541	106.014501112	3.15452685411	272.642388677	0.106014501112	0.990428670645	79.4291575109	646.394169052	86.3913218344	0.0794291575109	223.793609458	490.367977244	3.67350841645	0.490367977244	23.7669355742	1.54257655164	0.0237669355742	117.256544074	15.1678619395	0.117256544074	5.0	24.0059314475	9275.0
2818.75506453	388.527387986	8.54897444023	2.81875506453	19.4241934017	49.1709523499	207.192440924	884.054973581	0.0491709523499	1175.95675509	852.761630466	101.270814043	66.0536878866	0.852761630466	10.0105699427	182.570488191	48.3183643379	0.182570488191	984.675196997	2.43261857106	0.984675196997	27.5556041467	41.114455061	0.0275556041467	4.0	24.0018792273	9975.0
55.1522941988	25.8553885542	1.08598881612	0.0551522941988	8.13379034822	36.2241093636	428.494597931	71.0530856403	0.0362241093636	8.88850636506	537.265058153	365.848239023	622.865442986	0.537265058153	68.4347422807	1848.63082507	6.77545772504	1.84863082507	53.4001380033	1.14530790114	0.0534001380033	391.179429922	294.643880502	0.391179429922	7.0	24.0001334099	7199.0
1712.35683622	11.0926910105	48.5713580983	1.71235683622	1.55906767258	18.0409812729	54.461247413	125.520446968	0.0180409812729	11.631992231	1868.9851858	515.99551577	140.792658553	1.8689851858	768.509374386	47.4212366312	173.665460125	0.0474212366312	73.0309115653	1.06692793418	0.0730309115653	2997.16815478	1.80278601922	2.99716815478	7.0	24.0005565312	8824.0
3149.87700994	89.1894247583	147.733988077	3.14987700994	7.30262549078	51.8954032734	176.972092452	168.550482901	0.0518954032734	152.342264055	6.75705527286	257.083803241	1.7041767508	0.00675705527286	349.255846873	547.009499889	12.2735255025	0.547009499889	29.3716299602	36.0084467722	0.0293716299602	1025.20858702	20.0059792802	1.02520858702	5.0	24.0003953262	357.0
13585.5374012	409.634732164	49.0179333049	13.5855374012	229.221924774	42.7907176967	64.6427062461	365.950184297	0.0427907176967	1362.4809386	2855.35904497	91.4996800306	186.252328821	2.85535904497	196.18545717	123.061994519	40.9776214891	0.123061994519	19174.0496348	1.33560254235	19.1740496348	36.2763587022	11.304180219	0.0362763587022	6.0	23.9800493764	2320.0
1293.19332215	460.666617514	972.736425481	1.29319332215	1768.04186054	1621.50061166	537.312052308	16.8034542972	1.62150061166	164.211817188	2820.48363571	25.3024887802	301.142541687	2.82048363571	11.9205266401	3622.45911243	232.193180575	3.62245911243	273.645638981	191.367684593	0.273645638981	186.914501128	21.8785579824	0.186914501128	3.0	23.9994246525	3551.0
69.4087131659	570.859220751	74.9026990437	0.0694087131659	1044.3801387	65.407646809	390.31347182	66.5444446843	0.065407646809	671.186493842	8842.87436166	207.110610098	4.25456354043	8.84287436166	16.3597440962	190.005191973	85.0568774904	0.190005191973	969.033709894	6.19051695245	0.969033709894	30.1014834701	15.1144032094	0.0301014834701	4.0	24.0001863489	956.0
104.525287631	303.855998123	16.1891463805	0.104525287631	91.261185823	115.575777598	101.873254824	2.23808936293	0.115575777598	3.81086899478	5432.21373577	4.15744847587	27.0702875939	5.43221373577	369.549886345	29.3619617784	4.43526972341	0.0293619617784	1330.8917318	18.4230055801	1.3308917318	59.8120745842	1.37171336531	0.0598120745842	5.0	24.0001326969	13841.0
114.919807309	74.0666526604	66.8393993849	0.114919807309	3.96567801373	5713.39139738	117.851196298	9.05001188629	5.71339139738	99.4132215664	96.5250282578	534.837200172	15.5804845044	0.0965250282578	65.009773978	506.554381922	25.6609718697	0.506554381922	148.548847561	2.49396703772	0.148548847561	47.8303038247	1.8090612199	0.0478303038247	3.0	24.0001971623	10565.0
8488.75340116	16.3544464319	67.8158103448	8.48875340116	32.8250233721	39.7073905891	424.059887912	1.39040801682	0.0397073905891	21.2665377937	50.4437656374	452.875659637	12.0989395252	0.0504437656374	2.38812932886	828.543791529	29.8629779174	0.828543791529	28.9626044406	24.6193794273	0.0289626044406	350.495313724	16.0693451231	0.350495313724	7.0	23.9987701014	7296.0
197.72006159	437.387237563	229.612166399	0.19772006159	415.076733669	44.1107708473	542.543120015	25.3229595936	0.0441107708473	2.30670703038	321.428597324	7.14802584014	493.743344624	0.321428597324	1.89676010625	853.333602006	27.0057839673	0.853333602006	1727.89361233	30.5418223629	1.72789361233	7.31914721855	14.2258749062	0.00731914721855	6.0	24.0003431138	5436.0
18.8136393985	570.366898395	16.6610880174	0.0188136393985	68.7441171368	122.829895047	438.400045684	731.407913566	0.122829895047	151.228640568	596.033418961	8.61382345983	1.09607023625	0.596033418961	142.179046637	1686.85263919	6.98202962395	1.68685263919	77.4885211668	18.5718402979	0.0774885211668	12.7853378941	2.07153510836	0.0127853378941	5.0	24.0051092645	9809.0
50.0230482488	5.20894402496	256.031570725	0.0500230482488	45.376810483	21023.921983	54.7098517682	68.6257002371	21.023921983	1223.91591667	15566.1394265	16.9513075078	619.834685668	15.5661394265	1614.70310361	3192.1980586	2.61759990747	3.1921980586	59.5286635349	1.98283509287	0.0595286635349	2259.77615702	619.725188528	2.25977615702	2.0	23.9999769216	124.0
1015.22674222	41.2550435938	499.798839755	1.01522674222	48.4485941335	4287.53917677	714.43912662	705.964639949	4.28753917677	168.029526814	4628.09753902	840.686548818	170.51378482	4.62809753902	9.92611314506	59.5717459236	315.075788478	0.0595717459236	983.899088813	14.687405595	0.983899088813	633.264895206	513.656218189	0.633264895206	5.0	23.976145178	7328.0
31.6366162288	513.210255992	150.868968199	0.0316366162288	6.07306052425	4.85383094446	19.5106931085	45.3852743318	0.00485383094446	0.453542216473	2320.0551591	10.2610753579	74.2239871261	2.3200551591	14.7134760375	134.345313769	24.1190797498	0.134345313769	98.364782229	9.55591034339	0.098364782229	949.858798376	2.33665631081	0.949858798376	2.0	24.02537799	12089.0
12.6045226272	885.399208916	525.919863356	0.0126045226272	462.653248674	1197.77078629	20.3000727409	1.096547986	1.19777078629	106.117769522	91.4420377501	415.79335458	115.178736547	0.0914420377501	77.688318783	144.21856476	5.40920091448	0.14421856476	45.12834919	6.39444531143	0.04512834919	2465.19491809	102.67624204	2.46519491809	5.0	23.9981139127	4893.0
123.094546747	214.561125221	121.84457085	0.123094546747	6.26314893608	106.617609443	8.43182526019	31.6422075438	0.106617609443	13.2578163162	45.071702596	535.17646911	188.435707234	0.045071702596	372.059642283	417.199407445	82.1514504297	0.417199407445	42.3497185874	1.34113072404	0.0423497185874	548.653473774	6.92117295961	0.548653473774	3.0	23.9990565776	8489.0
4.75856130341	264.451955259	32.6716048986	0.00475856130341	1.07077673325	2138.39101959	1.17373949761	1.40604277615	2.13839101959	17.5532094718	10.2039231524	52.3537608237	1.15850405175	0.0102039231524	197.861069886	600.130921249	1.90924445193	0.600130921249	190.392520748	6.66315327255	0.190392520748	1967.74383985	1.76136265101	1.96774383985	3.0	23.9893325336	7784.0
287.413234107	720.195430686	8.46689345597	0.287413234107	312.187851152	1634.91161117	14.6635532235	310.835643655	1.63491161117	987.650913129	146.272690131	147.722038499	35.3547082814	0.146272690131	12.3090063404	2673.72908359	3.08537227529	2.67372908359	57.6299167705	1.40844407169	0.0576299167705	897.234674662	4.73123861993	0.897234674662	5.0	24.0001044966	10149.0
42.8058933322	552.464690169	7.85399512104	0.0428058933322	29.500053539	441.286340013	187.776306646	64.3074803347	0.441286340013	2.6012870824	230.707113633	532.467981648	1.15279192633	0.230707113633	148.436968183	741.153515777	1.64716793197	0.741153515777	26.7521227474	3.15201138925	0.0267521227474	12.2542475433	57.6537540787	0.0122542475433	4.0	24.0000032708	5986.0
4813.39902561	22.747524618	721.304193798	4.81339902561	2.27757269651	23.1892798768	34.5332448772	714.226253147	0.0231892798768	17.3391783526	369.02300599	308.264837067	345.535371321	0.36902300599	545.965596764	150.311393906	225.436397306	0.150311393906	24.1854020967	12.9673694212	0.0241854020967	413.335214352	7.80224768099	0.413335214352	3.0	24.0068124192	13147.0
643.242605287	702.935750121	83.7481385929	0.643242605287	887.27650971	2598.05892783	22.7899597154	222.769289718	2.59805892783	1118.25775374	901.690713336	6.14516637952	203.901761015	0.901690713336	81.3045754963	135.60642996	3.61880590908	0.13560642996	26.0393531679	73.6379733517	0.0260393531679	5112.00921295	1.18962954218	5.11200921295	5.0	23.9966601135	7262.0
444.21357112	295.443644525	11.5845496725	0.44421357112	27.9732205589	34.4512386151	25.2668428882	3.4948571183	0.0344512386151	44.6331832885	13808.8521355	67.2293349922	73.2871409558	13.8088521355	718.637991765	1082.8702212	31.3328284209	1.0828702212	1298.64754613	1.4235604312	1.29864754613	30.1120438924	1.84017547746	0.0301120438924	4.0	24.0001580272	4074.0
162.17772948	789.152994454	23.5229324806	0.16217772948	8.65640505094	194.459689695	1.78799400048	1.9014176982	0.194459689695	1.78975370859	80.228621557	45.4082436577	251.133244985	0.080228621557	92.5680946562	2019.02031878	68.2814452085	2.01902031878	9.59428965801	14.2700550832	0.00959428965801	29.9993936746	1.85306845569	0.0299993936746	4.0	23.9999040802	7987.0
3459.12709854	5.79902714239	7.68619551916	3.45912709854	21.8821091417	87.7947003554	772.859113973	650.520660376	0.0877947003554	38.0492605278	23.9769673924	333.29958117	54.0518326893	0.0239769673924	5.18196433747	3288.00697864	3.74871029101	3.28800697864	100.539268015	2.83235729931	0.100539268015	65.1957380444	204.522494871	0.0651957380444	3.0	24.0043987893	13156.0
76.8888560817	530.930514118	78.2733295394	0.0768888560817	13.0420344856	32.3074488337	636.518434654	705.228902911	0.0323074488337	1.72988277138	5629.09717293	40.1050761997	1.99107953279	5.62909717293	601.26810659	20.8906135621	1.68630448568	0.0208906135621	318.868986968	169.755276772	0.318868986968	5615.7671738	2.43310493113	5.6157671738	3.0	23.9963133541	5580.0
402.019817069	957.924638921	398.965569605	0.402019817069	6.84957287289	256.565778701	1.09120877495	37.0814805965	0.256565778701	1.42710273577	24.1322857582	604.213703403	323.416051986	0.0241322857582	279.160078212	98.8169745408	125.128057208	0.0988169745408	191.263771548	1.6746850654	0.191263771548	134.17751236	30.6688380231	0.13417751236	4.0	23.9988272226	9387.0
24.0727158799	171.733013441	312.388241534	0.0240727158799	9.47586588805	259.694254682	9.12315968715	35.2289748646	0.259694254682	5.49575347215	77.1648448003	255.175158687	89.1974641766	0.0771648448003	192.824995876	72.3844068166	4.55461374304	0.0723844068166	52.5206208633	3.53620542546	0.0525206208633	20840.3459181	62.5570327726	20.8403459181	4.0	23.9751208938	7226.0
742.000904615	229.094520891	5.38788838161	0.742000904615	16.0350092478	10.1443129546	650.021871104	82.6365559151	0.0101443129546	20.3408643369	270.038629978	955.025044954	34.5253022183	0.270038629978	175.918381521	1310.65891025	18.8834089969	1.31065891025	10.7453077982	136.240018684	0.0107453077982	35.4122688801	36.1954389539	0.0354122688801	5.0	24.0306124929	9197.0
74.6728140977	780.873726826	192.809609859	0.0746728140977	484.981504797	81.0227903879	121.223514472	559.445753577	0.0810227903879	97.3334969179	114.264698969	4.36532241143	52.559449407	0.114264698969	9.47249145484	2711.99278549	2.36918187319	2.71199278549	310.613815101	237.99462049	0.310613815101	41.5805761033	2.11507251135	0.0415805761033	5.0	24.0059190503	12629.0
2269.4738073	5.76535736363	4.84189811174	2.2694738073	16.6658182731	53.1437867524	366.506304759	734.693197661	0.0531437867524	47.3143716384	67.7199761201	272.511570868	37.2822344981	0.0677199761201	119.810051355	83.8963576436	4.04963237996	0.0838963576436	69.0644048111	14.2297600604	0.0690644048111	141.274889322	18.3132516554	0.141274889322	4.0	24.0031319045	10084.0
377.822879552	3.4249910398	2.96066265513	0.377822879552	2.42452773272	207.661002655	328.382413064	460.582974507	0.207661002655	40.4704771345	13.442671167	121.214670187	847.388343372	0.013442671167	136.578358717	1927.01521251	1.58208582892	1.92701521251	793.084749814	2.95956883833	0.793084749814	144.919610819	193.593417618	0.144919610819	7.0	23.9993505385	7396.0
179.296805701	95.813522682	398.028184195	0.179296805701	344.355427829	2105.03377927	705.05912604	1.15226658489	2.10503377927	185.886225662	48.3688068198	872.01628888	256.177175256	0.0483688068198	84.2107622963	76.5011290256	23.8362432855	0.0765011290256	614.904840821	7.3004205651	0.614904840821	837.960369523	379.785512461	0.837960369523	5.0	24.000831991	10113.0
16.2580568657	272.268650919	822.120818525	0.0162580568657	41.5418617182	151.772721484	59.3865573288	325.831751286	0.151772721484	22.9694958277	7.5951407333	1.19643806749	333.862504418	0.0075951407333	0.35811006521	39.7516822823	5.63924565181	0.0397516822823	142.77010605	26.3222336382	0.14277010605	98.6532489236	5.07724452435	0.0986532489236	7.0	24.0050703037	10843.0
186.431201389	25.7537906124	873.784069332	0.186431201389	0.302271650055	398.936366486	53.0548210736	628.356398895	0.398936366486	31.3467575678	315.937759909	150.883296127	649.636690149	0.315937759909	5.27286145057	227.673288812	30.0938538576	0.227673288812	15.9888602047	121.2535219	0.0159888602047	72.3841618556	20.31522393	0.0723841618556	6.0	24.0981322398	8296.0
5575.24306796	169.202380938	5.03189160477	5.57524306796	98.2867923925	1414.72795358	303.760401203	4.87676672833	1.41472795358	3.76086944725	90.9315070827	24.0060892035	125.155905895	0.0909315070827	1071.54845494	60.025341062	1.56463596393	0.060025341062	93.3709133282	159.186177448	0.0933709133282	180.71477305	2.41520483387	0.18071477305	6.0	23.9974776762	9665.0
656.177480424	193.332623666	10.8155953665	0.656177480424	188.078580517	29.9789500246	910.684327993	61.0658615403	0.0299789500246	1.13180488656	1441.89598603	848.660475177	596.877874512	1.44189598603	480.571846642	470.791393336	2.34270033235	0.470791393336	2790.84335423	109.234241578	2.79084335423	271.684941334	14.0862153319	0.271684941334	6.0	24.0000219101	6139.0
6.11576370461	454.117138624	4.00714349066	0.00611576370461	4.38574234257	101.078986973	20.0580960221	413.88320457	0.101078986973	0.364391829207	3.1772721191	374.637542454	358.809086707	0.0031772721191	5.44338179605	1969.84106418	42.5306258279	1.96984106418	339.071588649	39.2608658566	0.339071588649	23.2831925767	25.7214969364	0.0232831925767	7.0	24.0038478226	707.0
1265.85194221	19.8650819618	94.8221764871	1.26585194221	66.5556681962	519.359897524	11.0767051505	220.169561962	0.519359897524	15.5269582693	196.963794482	497.379654679	284.616847568	0.196963794482	220.960539329	153.127977088	46.1091661857	0.153127977088	188.77564513	15.0368362876	0.18877564513	207.720039934	7.89642784036	0.207720039934	5.0	23.9976244841	761.0
3.48203135309	255.257325303	68.7952306589	0.00348203135309	0.421254035581	82.9881312903	4.47534072981	524.44937685	0.0829881312903	2.5456926964	99.8033261078	73.3196809204	5.91041686907	0.0998033261078	15.6740891818	259.244136278	14.9468101049	0.259244136278	1614.68056948	1.56724775149	1.61468056948	87.3036747338	6.87905719017	0.0873036747338	4.0	24.0037516646	12141.0
4.04711605028	73.3802154117	254.241419301	0.00404711605028	12.3031630788	1.98082970516	11.7568574102	392.474426155	0.00198082970516	2.03640551391	8.29239061334	23.5354489344	7.8306933065	0.00829239061334	0.837642969384	739.168590251	30.138970042	0.739168590251	599.525067177	7.48226177463	0.599525067177	369.410633873	1.15997443481	0.369410633873	5.0	24.0003412709	2642.0
114.318838574	26.3900267947	33.806279087	0.114318838574	10.1759827881	193.530681704	179.32002181	2.33122426114	0.193530681704	3.72919616838	1893.67407405	189.477338283	46.1534195148	1.89367407405	13.5977784587	771.829405558	6.86895868979	0.771829405558	82.7193266843	1.97191714343	0.0827193266843	562.455437613	256.117828061	0.562455437613	3.0	24.0000127418	11719.0
2293.81846181	704.567845527	13.24454163	2.29381846181	71.3501284722	17.6701733237	489.902667399	82.3840224528	0.0176701733237	8.40158052788	5233.10655678	28.5786224325	78.9201665152	5.23310655678	2.65975511131	27.5931806271	20.5775546846	0.0275931806271	1706.88314486	30.46414594	1.70688314486	78.4194842737	1.88583174526	0.0784194842737	3.0	24.0016149207	3792.0
518.76037767	115.137666876	1.73979537462	0.51876037767	16.8131582611	3010.04594851	279.764437074	6.1353361561	3.01004594851	82.8300694963	138.703489927	19.8864431065	409.703112792	0.138703489927	100.375916799	102.37802808	1.66484682107	0.10237802808	512.502251867	41.1917033938	0.512502251867	367.521623357	1.54482030257	0.367521623357	7.0	23.9999617988	10978.0
156.388867069	4.51738265363	1.35182583974	0.156388867069	0.290625276681	35.7448282618	2.17877520522	31.6767611019	0.0357448282618	0.185798156107	313.575578865	3.95934924703	1.67965870367	0.313575578865	0.651684437486	202.454242174	9.71631980515	0.202454242174	36.0484364483	16.1458504024	0.0360484364483	77.115221404	7.97604117185	0.077115221404	5.0	23.9991671285	2606.0
10.1603029412	358.580896453	635.686730831	0.0101603029412	0.370023064016	166.141208523	64.4680104563	43.0960001646	0.166141208523	1.60130534833	189.063107662	408.067034465	1.23880744777	0.189063107662	26.8185673214	430.182589534	38.3355994615	0.430182589534	136.249378751	28.3695128467	0.136249378751	894.685452451	23.354339143	0.894685452451	6.0	24.0055195923	2449.0
235.751125539	103.668210214	21.9234287958	0.235751125539	205.102643207	70.9218712947	825.03244554	6.70925493113	0.0709218712947	21.5688772005	5253.57982821	6.94872521298	44.6505848831	5.25357982821	10.064789399	5613.8008754	6.02512229349	5.6138008754	7140.90461649	26.0015898324	7.14090461649	24.5560282887	1.89140524336	0.0245560282887	4.0	24.0000208004	7712.0
374.913120423	345.437708404	45.528255348	0.374913120423	1.79013131985	22.7834694036	5.77936785944	39.1718402114	0.0227834694036	4.09887844369	4.38124992092	252.635831479	127.006326096	0.00438124992092	0.726689045976	1933.48931173	408.280465109	1.93348931173	1785.2350865	7.92278028559	1.7852350865	79.4134298678	1.04985808215	0.0794134298678	4.0	24.0000103298	4817.0
856.370031164	137.997566469	81.2272431454	0.856370031164	22.1420002009	280.369725982	20.2151982316	1.1941388153	0.280369725982	2.36379343674	4.51386687017	453.205740524	21.4359556949	0.00451386687017	6.7954160837	87.2568578325	12.9984043545	0.0872568578325	336.778389867	35.5694007276	0.336778389867	3.70973864657	1.68745219713	0.00370973864657	3.0	24.0036949204	12297.0
182.786879095	509.278223987	1.656192441	0.182786879095	30.913496266	329.986263432	772.838192526	4.487274265	0.329986263432	2.83401569588	23.3718213835	70.7726266702	5.18053867273	0.0233718213835	16.4478198981	9167.32597002	1.517205916	9.16732597002	2655.92015998	554.319230854	2.65592015998	3085.24695699	216.226137643	3.08524695699	7.0	23.9999717837	3762.0
217.426045279	642.288883559	317.032025972	0.217426045279	4.97149596268	73.8401721691	14.3813646151	59.1285829013	0.0738401721691	2.42042577142	858.99997655	312.077008303	24.8490899104	0.85899997655	100.582145229	127.308472174	20.0717637245	0.127308472174	433.224987932	6.45054883233	0.433224987932	2670.17279241	31.7547218482	2.67017279241	3.0	23.9998692486	7832.0
5782.58901397	14.069690899	53.2715802717	5.78258901397	0.878093293533	45.1770329491	568.573842272	670.1004954	0.0451770329491	21.388450434	14.428459449	920.082827762	2.54386060151	0.014428459449	96.9001437443	396.976723671	28.0810811901	0.396976723671	168.424042138	14.0544934442	0.168424042138	53.4943126791	34.43119142	0.0534943126791	5.0	24.0007408517	7782.0
1959.69221358	58.5607966359	44.7399037265	1.95969221358	1.96511794579	956.487224576	3.53965876255	48.1247080621	0.956487224576	54.4510333763	6.18780599244	453.600350032	336.687896492	0.00618780599244	7.24196680739	440.740474886	340.78212141	0.440740474886	135.76772398	2.17577234942	0.13576772398	1456.38351411	27.029002606	1.45638351411	3.0	24.0012315951	1994.0
24.0675933474	13.3762695658	170.840409075	0.0240675933474	124.069976172	283.145405758	35.503653135	672.901743484	0.283145405758	13.8003095626	14.7279797515	511.991136925	923.601565993	0.0147279797515	1085.98182624	3106.51898761	2.03459076325	3.10651898761	63.6611075387	2.82537697206	0.0636611075387	31.3569663322	9.82465460044	0.0313569663322	5.0	23.9840303189	3129.0
17.1770729882	249.318177231	1.9890602365	0.0171770729882	0.254187139189	348.420301694	8.28408794798	240.333518739	0.348420301694	24.6646768642	180.05103923	568.710495665	111.078880439	0.18005103923	85.5864873701	1927.467864	169.525650766	1.927467864	150.353268063	1.93194075345	0.150353268063	72.1116694415	2.68702636707	0.0721116694415	4.0	24.0143202215	8541.0
311.264193569	481.035837259	1.42359760599	0.311264193569	537.887956332	20.2486300483	274.025488139	504.394436742	0.0202486300483	146.458687842	1046.43985779	6.95359884324	194.31484712	1.04643985779	2.74570284039	329.953732793	57.7682139762	0.329953732793	930.906797157	25.0549608883	0.930906797157	242.106027638	2.78249454407	0.242106027638	4.0	23.9998449075	13068.0
103.118634272	10.3257652229	94.3015182375	0.103118634272	1794.9130233	2342.93252236	17.5890195312	2.36955043766	2.34293252236	16.2292552467	20944.1764791	353.051301569	11.4764770417	20.9441764791	996.604940034	333.933453751	1.31247012382	0.333933453751	233.710614405	1.3065343583	0.233710614405	4907.97990973	2.11574037058	4.90797990973	2.0	23.9571448486	13581.0
1233.79005972	125.818558933	259.527732029	1.23379005972	198.481152385	45.7532941679	248.411639222	2.40724860765	0.0457532941679	2.6000996807	590.576800462	884.796125683	245.108261895	0.590576800462	348.909762471	85.768953137	42.7310405143	0.085768953137	11.6362225529	7.38111161412	0.0116362225529	10.3701222121	5.16556575871	0.0103701222121	7.0	24.0044347147	9691.0
348.762528214	362.200280241	18.9731089379	0.348762528214	208.401134368	11.1488148277	798.380765862	553.503471883	0.0111488148277	14.2569575065	13.6001821985	1.61388918204	71.9063150787	0.0136001821985	0.742404429087	47.593895173	67.7594240608	0.047593895173	459.996540771	42.7515950672	0.459996540771	63.968293832	2.25595079362	0.063968293832	7.0	24.000181074	1149.0
1882.05181687	1.03102931821	360.197508716	1.88205181687	1.34843754192	1284.74408831	57.2559152419	10.9660460589	1.28474408831	754.847167448	3202.53449038	36.0741918538	224.756889859	3.20253449038	823.114724261	80.5422987404	15.5311460791	0.0805422987404	17.5199798955	21.0412865936	0.0175199798955	5397.35936393	1.17563886328	5.39735936393	2.0	24.0032844982	5694.0
2702.96098422	14.83550802	4.68044400161	2.70296098422	5.05886985381	57.4753491367	17.2750717558	2.42594696595	0.0574753491367	91.9482687034	1227.86104145	616.058128717	7.75918000603	1.22786104145	834.504602754	40.1345405787	28.7375829833	0.0401345405787	19.8167468178	4.67054319101	0.0198167468178	708.533428024	2.28648769959	0.708533428024	3.0	23.9997687362	12002.0
984.529928208	78.9702001123	5.84097085435	0.984529928208	75.3289188071	101.45808468	279.775989777	24.8163499103	0.10145808468	55.0407622221	21.8368632887	110.424161482	188.90149028	0.0218368632887	2.85106656095	385.146698434	2.86189045184	0.385146698434	14.2314617099	7.28941255118	0.0142314617099	287.136618234	14.5647028395	0.287136618234	3.0	23.9979030652	10076.0
421.372552031	50.088356375	19.9496647624	0.421372552031	1.17087677543	1647.5845242	185.61257838	19.5765175511	1.6475845242	573.098872077	20.4739166973	386.51947968	33.1436626901	0.0204739166973	1.7798564138	38.2469394355	1.11607256217	0.0382469394355	112.99443961	171.087930757	0.11299443961	4151.70925423	4.80627027064	4.15170925423	4.0	23.9999942458	2513.0
76.4223876617	279.903210301	488.232033262	0.0764223876617	43.9880429579	98.6319739083	321.637025458	388.746246473	0.0986319739083	2.30292438411	139.667754109	4.37283991495	6.60478159913	0.139667754109	13.785220378	424.163924096	5.47146133927	0.424163924096	743.904970301	323.866728432	0.743904970301	29.2657506122	2.85228589772	0.0292657506122	4.0	24.0003029908	1537.0
15.5216228857	679.206819583	11.9004226678	0.0155216228857	324.06749175	13.4165239818	425.170304129	82.5668744281	0.0134165239818	10.2531713737	2858.26454407	166.004460419	1.53505301542	2.85826454407	10.2817874749	28.4458131144	214.979017841	0.0284458131144	2761.48168413	44.3234135337	2.76148168413	598.455688532	46.7497025859	0.598455688532	6.0	24.0001224791	7052.0
1778.79842666	106.792110967	3.75407599938	1.77879842666	145.924732556	17.4510106055	381.601339932	223.609812428	0.0174510106055	25.2922850735	684.202662715	23.5075744255	46.3497493612	0.684202662715	1.48468541511	4978.85481494	69.0394462614	4.97885481494	3472.03498771	7.52774932838	3.47203498771	27.033122555	1.91815960389	0.027033122555	3.0	23.9999883819	10218.0
810.645987337	42.8627143462	2.69887936187	0.810645987337	9.8732301481	10.1515228165	350.300313384	4.98381676209	0.0101515228165	0.713426323658	6.78933362852	284.776133857	60.1676817661	0.00678933362852	43.4606408035	293.10394765	1.53516490035	0.29310394765	88.733325774	26.9169620461	0.088733325774	560.633858546	20.4370164187	0.560633858546	6.0	24.0033504082	7884.0
62.2835841264	23.4685609186	2.17506178934	0.0622835841264	0.974635331754	12.0489325396	570.390602161	485.223968239	0.0120489325396	13.5368487848	1696.96080661	161.826574332	316.723472102	1.69696080661	88.7946197257	10.9291408898	9.04775037369	0.0109291408898	35.9704926343	10.2429810615	0.0359704926343	362.603642411	359.05563326	0.362603642411	6.0	24.0000835886	12268.0
196.173049616	4.06313523675	3.23257489548	0.196173049616	1.85178847596	254.763198596	157.662733823	25.1563009032	0.254763198596	24.7102239486	939.22441339	143.679810523	54.9989012493	0.93922441339	2.94394698881	13.3872347072	1.65073245815	0.0133872347072	754.167845832	21.6639318383	0.754167845832	359.37132777	80.5297687494	0.35937132777	3.0	24.0173731007	3305.0
20.2014463464	784.919296261	113.70738981	0.0202014463464	527.600590475	2486.26759681	416.969643639	4.82223851089	2.48626759681	1.96649859583	64.3940849289	537.480896623	97.728666076	0.0643940849289	5.65380628917	10306.181898	122.838641907	10.306181898	267.746159605	150.149227638	0.267746159605	70.8403024296	124.692696584	0.0708403024296	6.0	24.0000099494	11764.0
4729.08984889	28.2998014844	723.676460856	4.72908984889	27.666176394	15.677481112	617.391913133	13.3643424359	0.015677481112	5.16501719988	817.663857422	173.062037698	198.242200723	0.817663857422	157.183924221	439.922801037	13.4553915451	0.439922801037	8.87042721224	9.63340164979	0.00887042721224	4843.22679058	14.3839520925	4.84322679058	4.0	24.000274292	1940.0
12122.6008999	96.2579610925	11.4797074518	12.1226008999	9.08723763269	2298.98511428	16.183838086	486.117087186	2.29898511428	200.66965361	27.0077243256	36.2270467978	26.9304846379	0.0270077243256	12.8776791637	2900.68217659	7.03323620932	2.90068217659	108.217511427	103.898253657	0.108217511427	146.763279456	2.51879161704	0.146763279456	2.0	23.9728477751	7576.0
523.183396877	6.39565285663	10.5550566753	0.523183396877	2.13349602519	5.92481131662	842.276974628	344.479603583	0.00592481131662	22.3216616097	28.8232162277	348.30226212	18.6335362391	0.0288232162277	205.159015931	201.358709953	2.70028042055	0.201358709953	4.71504964709	6.3846705102	0.00471504964709	382.233253643	32.7517076201	0.382233253643	4.0	24.0178191103	710.0
26.6578062563	43.1935129037	4.42156687127	0.0266578062563	1636.71572672	577.394420729	17.6962795284	133.387989046	0.577394420729	5.07840472982	3094.65581204	270.580193355	132.721836223	3.09465581204	344.455550168	70.7102176029	4.00061884167	0.0707102176029	1136.27501841	1.04402270095	1.13627501841	6451.9579244	45.778702773	6.4519579244	4.0	23.9964526025	8766.0
151.749234449	519.122230735	220.979858296	0.151749234449	65.8904459713	50.6534198829	294.797004209	23.9799355346	0.0506534198829	70.2726005206	600.476984842	3.5666197329	336.920234551	0.600476984842	4.26862593848	495.754737695	1.15582480974	0.495754737695	6941.58313582	2.54880132468	6.94158313582	113.710561155	41.4144917497	0.113710561155	4.0	23.9997746896	11997.0
18.8273057767	13.9431689516	3.04788946232	0.0188273057767	0.435723147752	5.04749978948	356.321628381	981.578299534	0.00504749978948	4.22549166104	352.57093057	74.1834719031	16.8808293127	0.35257093057	196.893762066	111.447141852	6.34433942107	0.111447141852	30.0366947306	27.1248206115	0.0300366947306	2426.42696383	7.73337005475	2.42642696383	6.0	24.0000187475	6779.0
2016.305451	91.8009238533	35.8135292445	2.016305451	899.961632354	23.8346303967	153.799233545	99.8633738144	0.0238346303967	19.1186710795	10411.002742	2.74095419855	11.8430748164	10.411002742	4.007914659	330.815050469	1.40643408878	0.330815050469	1474.01710522	10.5814905604	1.47401710522	1163.04962405	3.15210270874	1.16304962405	2.0	24.0000517958	12977.0
789.066881846	97.0854889618	1.89519718911	0.789066881846	58.2214762406	43.0266831638	343.440214098	2.76539931698	0.0430266831638	282.293016292	156.463409615	17.2449752887	8.28750838124	0.156463409615	4.27728003115	47.5995793319	2.6257921631	0.0475995793319	694.445709908	6.03731649688	0.694445709908	9192.65867324	54.9201074909	9.19265867324	7.0	23.9998920813	4592.0
661.411535037	426.439394542	4.23126427783	0.661411535037	31.3981275308	1625.54192548	41.245068968	4.40847444339	1.62554192548	3.43207073948	26.9321013077	84.3364103229	60.0664307409	0.0269321013077	867.135185246	2673.34095917	22.0582415082	2.67334095917	20.1065555682	50.2552173789	0.0201065555682	1848.91328064	56.4415444595	1.84891328064	6.0	24.000189891	7766.0
39.9883384229	113.559766724	617.49854295	0.0399883384229	43.970166063	6706.71843119	2.57444609514	252.758046708	6.70671843119	26.0965576334	587.169992384	75.722373223	74.9314009737	0.587169992384	1137.95457981	116.639175863	1.09175807137	0.116639175863	1091.02966213	33.1329727021	1.09102966213	327.28814303	3.3627059618	0.32728814303	3.0	24.0000321485	5387.0
1852.91410028	304.11274422	710.114784934	1.85291410028	112.880394916	5238.55630383	82.6082264469	7.53788288097	5.23855630383	52.3710105391	55.3932860125	804.616086392	10.5841886914	0.0553932860125	35.3398103698	134.184355966	34.1967738171	0.134184355966	134.19452227	34.1748545316	0.13419452227	900.819472162	70.1366686597	0.900819472162	5.0	24.0004073045	677.0
7050.23635821	42.9717126653	1.82992597167	7.05023635821	22.2553979697	31.4185717518	100.921382331	2.86440246856	0.0314185717518	2.68542278537	1090.59100248	585.196166426	7.45975213195	1.09059100248	16.3506008255	559.122820224	117.021289827	0.559122820224	120.615097758	1.45856194244	0.120615097758	53.4941770056	110.222630571	0.0534941770056	5.0	23.9998917427	12137.0
373.107693663	620.072823234	374.163202129	0.373107693663	113.253546192	117.141879875	130.074359331	6.88412245212	0.117141879875	50.8582132483	953.660874589	444.040385794	42.9050115398	0.953660874589	392.211186782	144.204380795	369.591457136	0.144204380795	10.082798529	1.31178374306	0.010082798529	5313.63358675	2.26009074209	5.31363358675	6.0	23.9925545633	12699.0
4.17736631654	819.029638436	66.4514049556	0.00417736631654	2.29656581755	86.5998560355	34.0851315744	5.60554477234	0.0865998560355	0.317042738284	559.697651464	95.3353381756	121.849376522	0.559697651464	24.691657033	564.488554131	2.37233061657	0.564488554131	237.565428888	2.6907030687	0.237565428888	25.9029622358	549.319421994	0.0259029622358	6.0	23.9998334388	11182.0
56.3601515022	90.7317236243	321.747622912	0.0563601515022	0.398352014776	1.28473628167	7.33934130029	33.9025898912	0.00128473628167	0.358445242177	13.9351601035	812.285289893	31.9651997284	0.0139351601035	20.946252437	521.050044398	115.128107134	0.521050044398	369.119817964	1.28260061863	0.369119817964	5.30955334893	2.63070620784	0.00530955334893	3.0	24.0190343561	12931.0
168.070619797	762.673956493	312.546082629	0.168070619797	405.931999896	115.52165344	407.58754757	194.597459299	0.11552165344	15.9306974863	229.863964242	238.18327495	2.61770222788	0.229863964242	1.08013076186	3252.54759655	417.258936267	3.25254759655	492.848626373	183.051363967	0.492848626373	19.5382978029	35.5172129148	0.0195382978029	7.0	24.0000225587	9587.0
334.232426012	23.1766809354	12.91456296	0.334232426012	142.723917305	100.376332219	203.934051874	586.783670611	0.100376332219	6.07971133271	780.608549431	409.785298774	62.3196351024	0.780608549431	79.4138092256	3377.28743126	26.1849678052	3.37728743126	37.6301270017	1.45960937946	0.0376301270017	935.841577483	821.358582803	0.935841577483	3.0	23.9985558147	1734.0
606.13972922	404.129539465	1.36704608215	0.60613972922	42.4298969458	3694.91853955	145.477995535	1.78045196155	3.69491853955	1.62238272797	2391.90160046	653.248249849	331.481339238	2.39190160046	39.8928622316	277.358051779	46.2072351622	0.277358051779	156.865795919	22.2868542845	0.156865795919	104.835019427	240.751293568	0.104835019427	3.0	24.0005526683	6844.0
23.5924188513	149.465349277	4.42527736902	0.0235924188513	35.9816680697	4738.01469386	30.8350560464	117.263451952	4.73801469386	1240.39953936	18757.2888109	661.719569165	2.40047173213	18.7572888109	362.760046543	4367.80509901	14.3747096628	4.36780509901	27.2411248103	1.30343546197	0.0272411248103	171.920823718	28.6268399257	0.171920823718	7.0	24.0002296907	401.0
4.83807974906	52.8462051588	48.8194120594	0.00483807974906	0.247287788425	59.3528494465	4.15055738175	721.083992121	0.0593528494465	9.62849186217	18.1428762373	7.59452489338	13.7124830337	0.0181428762373	0.643695673377	21.7111948184	7.51208259955	0.0217111948184	98.9239481558	73.5205102096	0.0989239481558	54.4093181806	4.6077788921	0.0544093181806	7.0	24.0002701586	12518.0
432.921740375	10.7915406601	36.2896772774	0.432921740375	0.647100332246	3.42864159954	782.348409723	320.179497866	0.00342864159954	6.01504916256	2230.38409939	449.526101813	9.47297266658	2.23038409939	11.5441010347	402.517625101	112.41503389	0.402517625101	243.237636272	5.08549687757	0.243237636272	163.006162919	287.255549606	0.163006162919	5.0	24.000024709	3370.0
5511.29715224	648.36095332	15.21241966	5.51129715224	14.5563817792	110.686681783	448.476271493	112.513967746	0.110686681783	23.5760302223	412.006318923	245.978144073	67.1080652565	0.412006318923	359.74468852	562.428581016	32.8666401363	0.562428581016	306.195436497	1.77934309191	0.306195436497	86.833465821	59.0187659117	0.086833465821	3.0	23.9780637822	3663.0
271.415239073	42.8408273635	1.23625939985	0.271415239073	40.6904326031	112.9470985	46.3927947792	1.874573206	0.1129470985	4.40341652013	28.9499560119	886.136406943	633.916810559	0.0289499560119	576.619751379	652.329898468	8.72138433443	0.652329898468	100.446701284	2.93382098783	0.100446701284	1975.44579834	3.75432361171	1.97544579834	5.0	23.9999978032	6339.0
2655.35180536	122.166981252	8.39511629486	2.65535180536	10.1825817316	35.0567056113	321.225572058	828.048334987	0.0350567056113	4.6751293149	243.49728425	835.507577761	4.53383225771	0.24349728425	167.0181976	25.0464742741	16.0139839159	0.0250464742741	84.0741446253	7.09732177383	0.0840741446253	992.344010133	47.8245275409	0.992344010133	4.0	24.0003573029	6523.0
27.4477655895	44.2871978688	14.2750258477	0.0274477655895	1.09364462588	3415.21780407	115.910098039	19.6985962183	3.41521780407	314.491251461	34.1687645365	48.9323521646	6.90627947751	0.0341687645365	5.27751634098	13.454817103	5.54382663695	0.013454817103	15.2524201703	91.0113893837	0.0152524201703	4293.28755457	14.9807459667	4.29328755457	6.0	23.9999451985	5999.0
403.581740065	5.48596997194	292.743633257	0.403581740065	2.01363810195	17.3690039636	443.301795863	272.65465988	0.0173690039636	83.0642701027	5540.7756483	272.931739816	32.5043326078	5.5407756483	683.223200672	90.4986057739	23.5936214334	0.0904986057739	545.521014683	6.29030945818	0.545521014683	1011.63484803	436.127164076	1.01163484803	4.0	24.0000273682	11043.0
153.279540025	234.267884972	15.0945224773	0.153279540025	127.892754992	14.5569389557	333.494355801	63.6574546772	0.0145569389557	259.126220567	366.621378255	45.4949828652	585.211242627	0.366621378255	0.686223981341	13.6948884504	305.356721592	0.0136948884504	702.47875393	11.3635526111	0.70247875393	54.7689531328	15.8761653635	0.0547689531328	7.0	24.0506708098	2765.0
24.9395682594	821.630828987	434.751492893	0.0249395682594	38.9547944744	1128.02311679	39.8321648426	12.1367754812	1.12802311679	1.2091754865	6.11133020431	227.255888075	102.82550596	0.00611133020431	3.84259531059	1111.05260072	3.92973878438	1.11105260072	58.281376212	23.3145640803	0.058281376212	5.60321103407	12.0595948421	0.00560321103407	4.0	24.0000930704	6511.0
461.99658	65.8046490537	130.101107495	0.46199658	39.3024876155	103.32329112	527.51074468	6.24500221245	0.10332329112	30.2550778305	13.1363358457	452.716510553	87.0671195946	0.0131363358457	367.866859697	28.9508789131	2.71099893636	0.0289508789131	17.5688400867	6.20810647887	0.0175688400867	11449.3275231	15.2920241057	11.4493275231	4.0	24.0000035855	10260.0
1525.78597471	24.9885777509	12.4591537993	1.52578597471	2.90920596645	145.43174374	193.351406739	223.823315722	0.14543174374	4.15023037868	24.0969470825	41.8020228595	4.70862128649	0.0240969470825	18.3813026944	822.846157212	1.46566220662	0.822846157212	593.805371905	69.1126213772	0.593805371905	82.0974524336	5.29481305899	0.0820974524336	5.0	24.0024049625	4215.0
3.70321668784	317.246691449	10.9572416951	0.00370321668784	0.196384928717	2.90297838652	75.1611997899	573.025624148	0.00290297838652	5.04609623938	588.653122086	8.47099906206	3.48927318163	0.588653122086	1.17302248332	3.42934188983	14.3820009917	0.00342934188983	982.29197516	1.0587100253	0.98229197516	69.4311894977	1.16086087559	0.0694311894977	4.0	24.0031777486	9616.0
2749.14800228	10.3848756501	114.02224696	2.74914800228	4.7299692334	6.71492523253	852.986450186	65.8958050246	0.00671492523253	88.9651712069	20.8298412617	721.338229446	217.106968302	0.0208298412617	3.57517705264	75.4232207127	7.99178641207	0.0754232207127	41.1161954545	4.67084226241	0.0411161954545	917.144576293	148.967504807	0.917144576293	7.0	24.0003131749	3093.0
16.2661652872	209.993273565	8.77262642252	0.0162661652872	7.69319249059	122.987886935	13.7289052565	3.57307540165	0.122987886935	5.89556871789	105.519287277	38.382607345	8.37187665851	0.105519287277	3.98480477115	1128.64835558	18.0352961457	1.12864835558	632.21142771	3.96582912815	0.63221142771	299.775397376	1.41310983651	0.299775397376	3.0	24.000014787	10458.0
5.11516062571	180.233618836	125.90353663	0.00511516062571	61.6396389536	2541.15533626	31.6906064819	230.543393145	2.54115533626	127.181363465	94.8927543107	548.324840698	945.115732394	0.0948927543107	83.0932528124	1076.65953673	87.2624287578	1.07665953673	139.051739442	9.42006816744	0.139051739442	33.721284207	11.4943554204	0.033721284207	7.0	23.9999505598	10045.0
121.15397069	680.890539867	4.63146631775	0.12115397069	121.260270496	376.651580567	30.1094513633	87.2207909499	0.376651580567	4.83649948061	1154.33696635	2.01201732562	3.08663870605	1.15433696635	60.5403785447	56.4439321127	4.1503451988	0.0564439321127	202.655161415	48.9372837121	0.202655161415	6.303346873	5.60565774057	0.006303346873	5.0	24.0195294946	1691.0
428.586478106	472.001346309	4.66215388669	0.428586478106	4.42619660491	714.857728453	422.134738566	673.973091388	0.714857728453	7.13039705827	3.4255479988	909.092403341	66.4628402853	0.0034255479988	14.8564395446	7.81346630354	31.3072318168	0.00781346630354	95.730226279	271.332953944	0.095730226279	1953.42876698	5.10098472818	1.95342876698	6.0	23.9999069234	7116.0
83.9261843515	458.027297328	203.54063466	0.0839261843515	10.5386436457	57.1459782088	33.1413838622	30.690291961	0.0571459782088	7.48939909503	501.330472585	47.1594517005	20.3407049181	0.501330472585	33.8962841311	5.37258751527	16.2058725907	0.00537258751527	326.886260218	6.13409367559	0.326886260218	25.809651347	1.46409787832	0.025809651347	5.0	23.995383336	8730.0
144.729807812	282.740290928	1.68326694951	0.144729807812	280.121447515	806.61253375	316.804487392	830.541314441	0.80661253375	210.848983132	159.59538472	745.111075255	288.13897953	0.15959538472	2.97003025989	1314.14143416	1.86208567795	1.31414143416	175.8563371	88.198452976	0.1758563371	33.3671962018	26.8689493489	0.0333671962018	4.0	24.0094122853	4494.0
5.0698613113	244.598225311	7.55801465112	0.0050698613113	227.217523443	444.572996727	113.268077997	2.54149556027	0.444572996727	12.9665178552	16.4294364497	294.864532783	18.6174523608	0.0164294364497	22.7938208634	620.27662855	11.6076260581	0.62027662855	462.812493758	1.90452989028	0.462812493758	387.292042135	92.0988488513	0.387292042135	4.0	24.0006790478	4018.0
33.2601789694	151.447998617	1.98464678533	0.0332601789694	1.92551466281	23.3146895767	759.135568781	5.83568916895	0.0233146895767	10.1126723122	16.5733053345	121.739747339	10.9165300467	0.0165733053345	131.223338869	39.6673719656	1.06907759744	0.0396673719656	11.8990440921	1.53063103958	0.0118990440921	2658.19351146	2.92750873987	2.65819351146	6.0	23.9999805502	3710.0
170.17613494	133.814683146	141.15894143	0.17017613494	2.08616397914	22.2756713604	624.399498733	306.030255633	0.0222756713604	1.53743189867	8.66357328641	223.997404147	26.8566208774	0.00866357328641	17.9607803867	69.2418486663	3.14105541027	0.0692418486663	13.3150524283	90.7125877613	0.0133150524283	951.141230039	1.22724137359	0.951141230039	3.0	24.0064530839	13799.0
9.08861888356	258.926048891	840.247168551	0.00908861888356	1.3882355912	2496.13496266	5.33873727319	10.9967168767	2.49613496266	34.0615373523	46.5953421567	379.203462825	24.6858641909	0.0465953421567	14.2274265039	261.986315458	88.1106988387	0.261986315458	941.13153524	12.7003944772	0.94113153524	83.0400047136	9.48958210853	0.0830400047136	4.0	24.0030661977	7290.0
5957.88733153	208.070706765	263.544673794	5.95788733153	10.3487735296	251.972993036	4.82280814445	13.6111501851	0.251972993036	544.400915458	7206.71124186	128.305506427	42.315013686	7.20671124186	4.68029179573	1247.46900114	48.4949477499	1.24746900114	5429.21469913	2.25177847321	5.42921469913	332.624267523	1.01916847755	0.332624267523	3.0	24.0000633753	8069.0
22.0658813731	106.894366011	16.0628754471	0.0220658813731	1160.45946751	9352.81001546	56.3794962052	263.173800499	9.35281001546	166.294317776	23.9443859047	682.449797625	53.7724613429	0.0239443859047	284.070656015	6949.29519161	37.7496228638	6.94929519161	43.8879748261	1.61155601726	0.0438879748261	46.9973068565	26.3905885304	0.0469973068565	6.0	23.9999955581	614.0
5141.24320302	2.16233916026	3.24917886015	5.14124320302	407.061966592	27.2187893702	668.865741282	213.046512732	0.0272187893702	1006.8556534	47.4962555349	539.146724855	14.112627439	0.0474962555349	6.47884958344	444.300067472	1.23296725082	0.444300067472	5412.9094368	8.12560003534	5.4129094368	163.109500398	40.8381864059	0.163109500398	4.0	24.0003163214	8857.0
155.548772729	18.5224326784	19.4060436166	0.155548772729	35.2875244783	11.3899201239	69.2145203168	81.6827082701	0.0113899201239	59.2331207605	9.5061662735	6.17807874668	905.872236952	0.0095061662735	12.3655731169	782.679634509	2.03169806905	0.782679634509	15.6536005517	18.3111514338	0.0156536005517	198.265199729	4.13521622309	0.198265199729	3.0	24.0020620979	5311.0
5.96710678405	677.082251987	500.395840005	0.00596710678405	85.6178701649	744.990698177	298.415340097	339.673623782	0.744990698177	1.64791531439	159.789237651	572.67142348	74.4701666672	0.159789237651	98.3784513663	397.088628575	31.8636007483	0.397088628575	205.270745096	12.0086898286	0.205270745096	79.8779298988	965.008985565	0.0798779298988	6.0	23.9999386325	6329.0
1623.17339454	441.597721597	291.755351488	1.62317339454	458.674121861	14.9169494143	33.9192327868	479.597182516	0.0149169494143	6.44523611793	16.5841564612	22.2916747118	3.96445600064	0.0165841564612	1.07749058596	2337.32331866	96.6700734748	2.33732331866	853.814202653	209.153349101	0.853814202653	410.462292558	3.47793576697	0.410462292558	3.0	24.0002116529	9731.0
173.105079873	55.6057565994	1.93726759756	0.173105079873	145.968702964	212.776638769	44.5343827473	493.270815909	0.212776638769	192.926462081	254.258784873	2.76076616224	431.22453058	0.254258784873	3.73314280841	292.878173794	8.77356506423	0.292878173794	20715.3765197	10.0311524039	20.7153765197	28.7784585252	16.2957243409	0.0287784585252	4.0	24.016262958	3130.0
34.4038708292	570.937892055	118.289859839	0.0344038708292	51.8398797599	8199.52191721	221.62671578	2.09149671745	8.19952191721	27.7077180852	575.568071485	389.030713162	39.6656303325	0.575568071485	748.881464309	226.16086458	14.4287333873	0.22616086458	223.423366796	140.302842471	0.223423366796	134.880005645	4.40993218346	0.134880005645	6.0	24.0295837209	9654.0
7.04353528158	68.0213782418	254.816097781	0.00704353528158	40.1825365339	25.2506783561	50.5299669485	52.7705779311	0.0252506783561	20.3314533241	27.3206920375	10.128696065	1.91021673332	0.0273206920375	1.24442798009	997.142612391	2.27309521435	0.997142612391	451.491779824	2.47285366307	0.451491779824	1731.63767379	3.34928466393	1.73163767379	3.0	23.9962043749	3413.0
508.539766948	341.812442214	71.2865306917	0.508539766948	29.8219790582	59.0929394682	36.9611663719	127.072814192	0.0590929394682	4.20015021925	7.51146637226	602.292246619	38.4054511634	0.00751146637226	72.3612034525	415.004440849	9.35830709492	0.415004440849	45.2466412274	1.05387693295	0.0452466412274	9.99232668799	11.8724271361	0.00999232668799	4.0	24.0139055203	6475.0
91.3873481398	839.552698264	166.323144984	0.0913873481398	9.73319177594	2467.78142599	51.5630109985	333.620495096	2.46778142599	7.23535788185	18.1395899356	629.997175073	2.63157879998	0.0181395899356	2.93190534338	279.728902686	4.27775399822	0.279728902686	60.9278450177	28.4992422853	0.0609278450177	439.026938451	31.2257088062	0.439026938451	4.0	24.0003212541	2935.0
635.103218117	186.123739515	2.67521377575	0.635103218117	829.39203036	146.835019782	523.457953387	229.655262521	0.146835019782	53.1799963972	11518.5812956	77.3870746334	6.97660190658	11.5185812956	8.09305343731	188.404218713	1.57240250395	0.188404218713	622.850679233	2.54101940732	0.622850679233	105.225861965	349.247023979	0.105225861965	4.0	23.9878149702	8975.0
1045.04260251	876.971739692	6.8052818311	1.04504260251	380.042120978	861.587906524	19.9341200294	173.812454382	0.861587906524	1.60367558354	401.563809077	81.92774021	2.72233067501	0.401563809077	41.451853453	1822.54096473	1.1650611665	1.82254096473	42.6906669404	81.8119195848	0.0426906669404	1845.53056745	1.8842152994	1.84553056745	4.0	24.0000105017	8483.0
40.5331116983	71.2922598203	3.13669102432	0.0405331116983	3.41459230348	324.660510432	1.72920952801	76.8877647173	0.324660510432	1.63698329937	24.8031865616	378.755274316	548.744799808	0.0248031865616	59.2648696755	2001.96989244	13.4635392672	2.00196989244	183.061810626	5.49523202271	0.183061810626	6818.45687241	1.33952646451	6.81845687241	3.0	23.9999686577	5414.0
338.759438204	1.30997166986	14.0030456092	0.338759438204	0.374008730896	93.8170198378	1.20240545751	340.619359426	0.0938170198378	5.75332336895	312.701310145	1.0378880932	8.9655055282	0.312701310145	0.632345081054	145.657278079	1.4861020077	0.145657278079	136.056777464	2.3829598582	0.136056777464	7.30838645418	2.80427879108	0.00730838645418	4.0	24.1255340405	12620.0
261.168283379	4.58203939508	72.5814862191	0.261168283379	136.828469112	46.7002912468	12.0798226818	15.9128189852	0.0467002912468	6.01653632907	40.545130272	127.9676404	10.3013389665	0.040545130272	26.0162948408	39.9752969468	16.2573629183	0.0399752969468	3896.84769676	2.73955492894	3.89684769676	1392.91017615	2.35669177407	1.39291017615	6.0	23.996347473	8285.0
238.930468045	37.0933337262	101.008975217	0.238930468045	1.68894789703	24.0940508273	86.7233716933	2.48925110754	0.0240940508273	124.563752395	508.394634868	630.105682804	85.6344632884	0.508394634868	193.448607966	27.170536171	4.34282352213	0.027170536171	511.629164176	1.13959119697	0.511629164176	2957.78043377	1.91373274971	2.95778043377	4.0	24.0003249322	5576.0
8.50753720447	144.992573717	265.885462783	0.00850753720447	0.441307407037	591.970525621	934.867443729	30.5175102958	0.591970525621	17.6964196317	41.5822570074	336.232604719	346.524896397	0.0415822570074	0.680879179696	321.955712059	4.51850140459	0.321955712059	164.075594728	241.50882322	0.164075594728	267.582837832	73.6113159034	0.267582837832	4.0	23.9970760328	2325.0
4.80054231853	130.799718165	802.776663972	0.00480054231853	8.24820226905	12.0466691675	13.9303957008	461.74331674	0.0120466691675	0.680619995562	176.095077817	732.908665778	320.747592865	0.176095077817	75.0113757224	1862.50675174	82.8567141213	1.86250675174	102.23341162	5.78049215013	0.10223341162	129.413245743	4.18973967797	0.129413245743	7.0	24.0041895732	1818.0
135.186845984	10.9181625529	729.000545788	0.135186845984	40.6741749765	1800.81559833	25.7431757219	944.11103969	1.80081559833	288.303811365	23.893172898	88.5568031809	102.965594848	0.023893172898	13.3488071602	351.142835577	11.9239391458	0.351142835577	79.8886102491	1.65190912939	0.0798886102491	1267.48258515	12.055092709	1.26748258515	2.0	23.9990094391	10882.0
7620.97032709	42.0326096284	263.074646537	7.62097032709	492.270595294	28.8555835132	254.370552197	100.84381733	0.0288555835132	915.901791275	4402.21382565	32.486270575	14.3882713887	4.40221382565	3.32292462421	422.144697836	71.4549174042	0.422144697836	12676.1961564	11.8210093978	12.6761961564	112.913000446	24.0927937571	0.112913000446	4.0	24.0000032548	12630.0
75.5849030265	256.93861372	127.426834456	0.0755849030265	8.93503804726	4178.13879616	56.7408459258	9.36976909061	4.17813879616	10.0374476041	105.475615851	356.464626561	3.27869374565	0.105475615851	27.4546543713	3790.23411907	2.19165085322	3.79023411907	35.1046841908	50.2377678904	0.0351046841908	253.756140541	25.8190734125	0.253756140541	4.0	23.9984815227	4067.0
26.3064465787	456.951669504	32.4330538452	0.0263064465787	42.9357148617	319.950130803	58.1576017945	1.24487390182	0.319950130803	7.2088344288	22.6367739565	452.553270626	164.915883334	0.0226367739565	35.4352811382	6759.28978181	179.58457798	6.75928978181	425.787715667	5.70335685173	0.425787715667	479.043117239	30.9860447861	0.479043117239	4.0	23.9999498428	2156.0
24.7680101298	200.738292155	846.359042096	0.0247680101298	0.471070958853	228.019046815	16.7139265273	1.07341457353	0.228019046815	2.18818041002	25.0789310715	257.838964225	4.8729611043	0.0250789310715	6.63857026062	2380.68969858	62.414199647	2.38068969858	18.3420742981	17.4496003017	0.0183420742981	12.1806299931	19.658527075	0.0121806299931	7.0	24.0218113032	12693.0
903.956101281	3.65383240134	4.87935331778	0.903956101281	4.38620120012	20.3398311369	150.304688548	55.7463185189	0.0203398311369	135.801195991	47.9708202181	246.412660121	154.001256335	0.0479708202181	0.381293875214	481.481097568	3.38223215804	0.481481097568	209.541391547	11.7877179706	0.209541391547	721.364867148	14.8141347591	0.721364867148	2.0	24.0034160016	4784.0
232.966780978	695.502078937	162.466783968	0.232966780978	134.113750145	1563.30993386	10.9980350071	78.7257557016	1.56330993386	118.869637377	20.9995235563	557.654407999	754.381329884	0.0209995235563	1.29584436095	169.360446989	51.2435452723	0.169360446989	769.527025696	2.28813375742	0.769527025696	110.721741668	6.95179643767	0.110721741668	3.0	23.9929513931	12128.0
547.11004403	12.4771835004	24.951268358	0.54711004403	12.5647920504	291.885618462	403.954595627	422.133535274	0.291885618462	177.392604002	5334.24970125	64.6682375933	265.302807604	5.33424970125	828.66972738	419.379619818	16.2416208627	0.419379619818	235.855366055	1.64867264294	0.235855366055	154.397504146	36.8326517959	0.154397504146	5.0	24.0122404145	13410.0
99.9847621929	25.7266363782	88.9693625234	0.0999847621929	3.73598194813	178.109021625	37.5040389009	720.992860076	0.178109021625	693.075955949	7.89763638236	591.586903762	21.8529083889	0.00789763638236	18.0472152632	79.8711614689	1.9158188504	0.0798711614689	157.486587458	28.0001526405	0.157486587458	292.387349394	1.71034548614	0.292387349394	7.0	24.0050765597	8839.0
274.017157686	42.0525881472	324.927338413	0.274017157686	0.915260841287	49.1114821593	2.97634456867	2.28615197302	0.0491114821593	0.138153927351	366.412784805	81.7872784487	191.693289374	0.366412784805	0.242334166678	8.79348268456	156.240709716	0.00879348268456	23.3814593223	14.9986805937	0.0233814593223	6.08555254939	382.317058479	0.00608555254939	7.0	23.9797541442	9224.0
10.0783476963	707.020640987	19.1375101576	0.0100783476963	9.12653910868	63.9465919466	238.882752062	27.5490639815	0.0639465919466	615.241283047	24.3522194333	101.562588421	8.18854114235	0.0243522194333	1.00631244157	13.8833557041	217.361508452	0.0138833557041	8952.26693579	4.57006148995	8.95226693579	105.195500134	1.08786696789	0.105195500134	5.0	23.99993328	9645.0
36.2411693926	140.860597041	89.3376088582	0.0362411693926	3.56678843466	301.681659243	1.28971791736	185.346487917	0.301681659243	0.472365066629	75.003841417	619.808554852	15.2037483356	0.075003841417	123.946826031	401.844917092	1.19307818909	0.401844917092	259.716994357	24.3489809528	0.259716994357	14.998363689	6.46822949244	0.014998363689	2.0	24.0300294113	12682.0
95.4723313157	928.938899121	1.57842100606	0.0954723313157	3.01157548458	130.316040077	694.204895301	42.3878885144	0.130316040077	17.8472369802	846.809637049	29.1960598701	343.218440478	0.846809637049	8.17265313401	183.51932414	19.8458545638	0.18351932414	1680.30915478	31.0400537642	1.68030915478	82.100759318	1.36350698183	0.082100759318	3.0	23.9973804074	2569.0
3.44428433685	525.047594809	34.41617072	0.00344428433685	0.382566496669	16.6052235285	30.6995342363	20.7280881932	0.0166052235285	6.19807156383	131.927794251	14.7161843282	360.698771471	0.131927794251	28.3146856467	14.2448477525	7.24251684813	0.0142448477525	116.313635465	6.97710533363	0.116313635465	231.95910176	2.78568971732	0.23195910176	3.0	23.9849117329	2771.0
1423.82870496	1.92650834425	14.0639660012	1.42382870496	18.4928550508	1658.83907192	622.399157219	29.1242863965	1.65883907192	975.928511393	19.832292168	53.6390494	160.479846593	0.019832292168	426.176994807	267.654775095	9.26687641985	0.267654775095	515.373386652	2.50388832471	0.515373386652	92.4764080536	3.60177354017	0.0924764080536	6.0	24.0010381017	9020.0
195.420494878	4.02075271909	5.02679968805	0.195420494878	0.24251217134	26.7012512017	39.9112417087	33.3249708577	0.0267012512017	0.409053769007	120.200970919	25.7469615033	1.13580697347	0.120200970919	0.0686727414715	13.6400662298	522.413235058	0.0136400662298	6.02243395881	1.17455816785	0.00602243395881	64.6966233278	85.2072563706	0.0646966233278	7.0	23.9783658546	5205.0
62.5877021182	368.074516134	161.314607023	0.0625877021182	0.750807575236	2836.41837121	2.99771186458	167.829572644	2.83641837121	7.2268440504	59.7254996359	584.006005544	224.523402414	0.0597254996359	184.189906396	71.7492155376	246.084842178	0.0717492155376	1647.99915534	7.69378136224	1.64799915534	6.84021974856	3.03250571943	0.00684021974856	7.0	24.0058454152	6296.0
8.37635842499	1.84121938799	192.749445247	0.00837635842499	177.940982607	4.11973046916	150.987911263	813.759433128	0.00411973046916	122.750787419	2181.58319951	1.70183632976	22.1122096602	2.18158319951	186.381637162	1632.35613094	6.13575193275	1.63235613094	888.933903016	1.44693204763	0.888933903016	264.499219314	5.68124866049	0.264499219314	3.0	23.9994159236	7574.0
1171.88839066	126.204859554	106.876584093	1.17188839066	12.6273584327	885.360246422	7.71473802375	1.09546155801	0.885360246422	18.9105280146	6.10318615526	791.105092409	590.471670446	0.00610318615526	9.09465513605	216.523549161	278.414443954	0.216523549161	63.4418480067	6.61902297225	0.0634418480067	61.4289295616	1.19729252006	0.0614289295616	5.0	24.0033041621	9865.0
2660.05755619	528.776784612	528.88243954	2.66005755619	52.1691948001	7.18850779892	22.5319184331	107.192600506	0.00718850779892	6.11834098068	1048.19800337	34.254507809	743.710125512	1.04819800337	3.56054945955	4.33335035261	60.531108063	0.00433335035261	519.541525198	2.80978542179	0.519541525198	115.349944545	1.62985339542	0.115349944545	7.0	24.4108169228	8628.0
4959.06941563	159.46798225	26.1243827721	4.95906941563	57.8681776989	2918.62226612	157.088730495	3.16213301634	2.91862226612	4.14249401059	801.006626343	921.002271097	3.20252459605	0.801006626343	5.01439507169	3817.51460527	13.4964861764	3.81751460527	75.4662994024	18.5785282624	0.0754662994024	318.202889483	844.235817196	0.318202889483	3.0	23.9999877026	2273.0
217.318153785	4.87182244081	2.72835535264	0.217318153785	0.296739768263	214.90689684	2.99060836194	4.22047391559	0.21490689684	0.190449494997	279.751185113	1.97694718159	1.55745747163	0.279751185113	0.368103082439	8.26393755987	29.3218175593	0.00826393755987	32.7435650447	193.197343893	0.0327435650447	89.3459400968	48.5546153338	0.0893459400968	4.0	23.978714451	3425.0
2639.56542299	60.3393517911	579.264385456	2.63956542299	616.964962532	14166.0282589	8.50788030696	431.355309039	14.1660282589	65.5062336935	786.817392386	305.82376338	504.337232978	0.786817392386	126.043135182	2928.64336389	48.9645316336	2.92864336389	34.9410410556	27.9612055689	0.0349410410556	245.83519722	124.183256835	0.24583519722	3.0	24.0046981677	3187.0
904.065559324	16.8676830106	1.34906985011	0.904065559324	0.954633479506	11.8714223297	424.635472912	693.281494593	0.0118714223297	3.27628402342	34.1090531652	592.782255107	562.751164377	0.0341090531652	8.46138944141	291.407707922	17.7746734116	0.291407707922	274.194331369	63.8188703037	0.274194331369	1575.12589762	112.467467142	1.57512589762	2.0	23.9971708554	8080.0
360.480484183	28.3960368836	1.03279757426	0.360480484183	76.1000249322	41.1354221562	135.173833831	219.116378201	0.0411354221562	14.8049113767	6.45177072905	221.888298448	635.53581131	0.00645177072905	206.651395873	458.91990271	1.40038977552	0.45891990271	571.900407317	78.164925323	0.571900407317	142.412366587	18.7577276449	0.142412366587	3.0	24.0176805332	6947.0
383.177331258	393.720763537	7.56724614822	0.383177331258	83.7410099588	1644.55117768	30.9933088852	118.873631674	1.64455117768	14.4457111672	3978.8876932	263.813015648	187.992779058	3.9788876932	85.6368089344	221.447277141	910.557251838	0.221447277141	820.210776541	3.52167352932	0.820210776541	94.4912046093	6.80332621087	0.0944912046093	2.0	23.9867696081	8344.0
916.207253726	1.33812924112	10.6678134405	0.916207253726	2.89209706445	26.9365620692	1.0419357657	44.4045089678	0.0269365620692	0.56998224843	1546.75597772	1.15845767671	1.54722332923	1.54675597772	0.700289974477	12.243934825	5.06855178793	0.012243934825	1718.14097543	7.8812619285	1.71814097543	1422.26250269	142.290357828	1.42226250269	6.0	23.9981622028	10467.0
24.7584431373	652.224934681	6.04560035127	0.0247584431373	465.279153195	54.1661959762	38.1264868428	597.10106129	0.0541661959762	6.31926333116	883.300962871	37.2387111957	5.10485879424	0.883300962871	10.3940434745	298.739716459	8.99154078599	0.298739716459	299.079234182	4.25499384353	0.299079234182	2386.83805262	2.17511267039	2.38683805262	3.0	24.0009760041	4858.0
248.445642347	48.9593289063	10.067904334	0.248445642347	4.1953233537	48.8651663689	777.180067637	48.623699372	0.0488651663689	420.794591018	22.2963652683	301.309021435	110.883506755	0.0222963652683	34.7767377255	2519.24824821	6.34848047199	2.51924824821	33.2289795207	35.0173924613	0.0332289795207	116.036233212	8.1875808767	0.116036233212	4.0	24.0001484167	4062.0
15.9561736845	4.25524436526	11.1335377141	0.0159561736845	0.551814452112	317.14590292	1.22203129316	848.969235178	0.31714590292	0.661325988919	19.7129092844	2.95655861507	169.196815038	0.0197129092844	0.526486203423	196.906012238	19.9691001261	0.196906012238	82.2596291009	12.2550210369	0.0822596291009	70.0858788675	10.6400172885	0.0700858788675	7.0	23.9979716755	10142.0
4.54405680138	225.316943293	4.31404077536	0.00454405680138	18.0275542741	316.773365976	162.315323332	1.88308707154	0.316773365976	1.84092771039	757.759312271	678.470053323	1.23967970671	0.757759312271	57.2770395645	2114.75031373	4.82204433962	2.11475031373	73.1984630905	2.37596867151	0.0731984630905	51.8428988199	47.0563857669	0.0518428988199	6.0	23.9996305861	4064.0
25.7605911271	12.8337197712	58.6253082724	0.0257605911271	9.13396804496	58.4376469835	568.907266996	2.3683514587	0.0584376469835	5.68550937098	111.960390055	457.609914512	393.339216457	0.111960390055	38.5717385535	2545.61156619	3.42460201918	2.54561156619	25.3364539823	1.72114074544	0.0253364539823	49.0658570353	376.835549061	0.0490658570353	5.0	24.0000076781	5033.0
22.9262398387	779.953713728	4.32059441285	0.0229262398387	45.1567574844	54.3176853312	305.584271612	8.86766239714	0.0543176853312	1.12495860473	44.2706592	898.585824279	6.19080553594	0.0442706592	662.159905281	627.590359796	1.74443340507	0.627590359796	68.2385250211	5.2967894457	0.0682385250211	617.834493191	452.319877777	0.617834493191	4.0	24.0021541897	4095.0
8.43420428909	648.134757928	796.079726933	0.00843420428909	11.0109435271	13.8288345485	530.213911537	9.97963311526	0.0138288345485	11.4625620996	4367.05484852	31.8019623009	29.403765611	4.36705484852	8.27527005	818.123554141	29.7089247644	0.818123554141	411.27935425	88.9696411161	0.41127935425	470.020759933	56.9823032278	0.470020759933	6.0	23.9931444473	3220.0
155.201496736	30.4410200111	818.38208521	0.155201496736	8.76969367274	6.44227828393	53.6657071565	1.00913772436	0.00644227828393	8.9934341566	421.814390439	41.2053647983	371.59928999	0.421814390439	67.2057208011	8.36808063055	9.27809498063	0.00836808063055	1502.3546199	1.81996588394	1.5023546199	98.1334089448	1.24899382035	0.0981334089448	2.0	23.9710681798	7457.0
5.75650332886	939.924765967	194.653075852	0.00575650332886	62.849187672	9.0577003945	159.739584892	2.38998446894	0.0090577003945	72.1680283434	173.017240884	16.670884028	282.566455226	0.173017240884	0.666082701002	91.2370435931	74.8611335125	0.0912370435931	986.306738858	4.20881459427	0.986306738858	154.757618269	2.26643805439	0.154757618269	5.0	23.9998854422	5154.0
271.912769582	105.9743062	24.7572357604	0.271912769582	9.03556997904	460.943792753	92.7485067154	4.17548768095	0.460943792753	2.71142132485	128.220999517	275.253793132	33.537372756	0.128220999517	293.107415529	350.084456543	16.9732641289	0.350084456543	301.040422314	37.0377780171	0.301040422314	59.8942575829	1.13507062765	0.0598942575829	4.0	24.0014281155	3195.0
30.6680483779	536.275548443	6.19820034243	0.0306680483779	7.07107201163	130.085311167	703.278112795	39.6878250385	0.130085311167	182.901193493	811.250273721	4.11552850095	1.79472926421	0.811250273721	3.02992367422	7419.31463264	1.63387631406	7.41931463264	1752.81001855	104.960502849	1.75281001855	89.35196958	112.204001741	0.08935196958	7.0	24.0001314186	5185.0
30.3445644773	6.13591870947	7.03089335135	0.0303445644773	20.7819464831	2.4782578693	468.077052292	90.5752115714	0.0024782578693	4.02966292101	5.07718316964	4.48552371399	651.568277875	0.00507718316964	70.1088523733	20.4487104891	1.07768276395	0.0204487104891	306.839900788	2.46427852316	0.306839900788	327.485711981	2.83074689789	0.327485711981	5.0	24.0011621135	9334.0
115.154370219	725.112559103	18.899967809	0.115154370219	34.589425677	13.9821571704	633.408519554	31.9338013519	0.0139821571704	104.771817881	155.139293885	3.25439603578	625.828546245	0.155139293885	0.837209077571	935.428212544	2.84628583457	0.935428212544	1324.33089067	11.9521244517	1.32433089067	171.484980272	18.137344298	0.171484980272	5.0	24.0147965637	5757.0
331.98145732	735.696844258	366.339837359	0.33198145732	411.117754218	800.069491892	788.650123456	435.139889377	0.800069491892	771.559616811	190.665402036	6.33319488904	549.064240599	0.190665402036	2.93760969565	103.866201883	83.2226350029	0.103866201883	67.9562063298	542.710989028	0.0679562063298	280.312281625	1.16449400846	0.280312281625	7.0	23.9997399816	6034.0
20.6466232513	280.865012189	51.7273646562	0.0206466232513	90.3052141811	289.457498451	187.912184509	63.120420633	0.289457498451	1.63098408554	116.412669025	109.846561257	2.32958829143	0.116412669025	7.42674200011	1674.57846345	3.63232823356	1.67457846345	17.7858426451	28.4587613796	0.0177858426451	742.377336109	60.9753781045	0.742377336109	5.0	24.0000181909	10161.0
519.688389927	56.8096079659	454.954352803	0.519688389927	0.345610520358	348.54864036	135.202859443	914.271886672	0.34854864036	37.9585750191	4.09625699036	52.0304532473	53.2747808739	0.00409625699036	22.4816920603	812.172573471	2.48136980337	0.812172573471	138.102200065	687.07024899	0.138102200065	11.6608366292	7.91734479444	0.0116608366292	3.0	24.0099834465	10338.0
4259.05593972	560.495284023	430.667098244	4.25905593972	38.5884429865	53.2839964473	16.4191011069	10.5331922337	0.0532839964473	1.48390632455	105.661471103	64.0435204634	130.840925109	0.105661471103	1.24885116227	336.624264773	84.6994593431	0.336624264773	904.837378939	29.584017858	0.904837378939	16.7732598606	1.38110944857	0.0167732598606	3.0	23.9869076906	7623.0
799.647028375	794.358313407	90.899321034	0.799647028375	56.5346401855	8.93633479011	224.40430423	281.143184744	0.00893633479011	6.64681595586	135.659820443	77.9430900955	32.3597371313	0.135659820443	0.306995913044	4.83296286537	25.0307633929	0.00483296286537	1219.74471937	12.9382065641	1.21974471937	215.400627859	37.7475084902	0.215400627859	7.0	24.0010604041	6904.0
178.531019601	283.118375288	7.99033778062	0.178531019601	55.5668914208	5.17863789793	790.264286055	184.08036921	0.00517863789793	4.73433371723	3.95399763815	232.660065705	27.3772833135	0.00395399763815	0.244338077565	11.4903893361	14.6073188684	0.0114903893361	620.267764745	1.49973911362	0.620267764745	24.863072941	2.9164380869	0.024863072941	7.0	24.0022129206	7786.0
182.745923725	444.494212959	67.9780876405	0.182745923725	339.200598934	838.79538403	17.9706808171	180.008237177	0.83879538403	204.633014617	161.826102069	92.6184930318	8.09818310688	0.161826102069	14.3857121858	2262.41214728	138.108231281	2.26241214728	203.066266974	5.00211968477	0.203066266974	11.4920418183	2.32225072049	0.0114920418183	4.0	24.0014958538	10870.0
769.980855131	70.4096663768	62.5020761184	0.769980855131	1333.05131821	521.202029732	5.46647185536	12.0904691359	0.521202029732	26.0034263927	19.5784177118	653.084950404	3.09922445002	0.0195784177118	26.2243813536	307.454944573	31.48303346	0.307454944573	40.4262739228	5.9869595171	0.0404262739228	450.251278481	1.04523775737	0.450251278481	6.0	23.9990888875	13765.0
44.6061882845	327.988233998	491.780092788	0.0446061882845	14.3923548116	992.071349164	82.1771379627	337.378155953	0.992071349164	39.4131443624	61.3332007771	814.296397019	553.747544613	0.0613332007771	3.52452229272	868.620825317	217.856713256	0.868620825317	13.8628683017	2.1437326101	0.0138628683017	102.134750279	46.8116885229	0.102134750279	7.0	24.0006905991	11038.0
169.827167728	572.165327861	9.59612479584	0.169827167728	31.8485741961	186.413759316	27.57194759	3.48720052784	0.186413759316	0.510243944109	21.9363007677	252.013871212	478.259086538	0.0219363007677	3.38744308054	609.523952111	19.1951712062	0.609523952111	58.7375536913	3.62169735639	0.0587375536913	850.862174723	8.32608581853	0.850862174723	3.0	23.9989102124	10664.0
2083.62842586	219.782424084	210.807112949	2.08362842586	0.372771572492	117.101454925	885.549591474	103.889368014	0.117101454925	7.08117877183	7.74462614172	768.669286233	984.592646429	0.00774462614172	27.273355776	44.1526125582	56.1374990388	0.0441526125582	129.001509514	386.679727828	0.129001509514	1836.44909331	3.01144834731	1.83644909331	7.0	24.0043113282	13627.0
12.0472908704	144.719375774	74.874192298	0.0120472908704	8.71876812779	115.454902069	11.7147542121	18.1135982656	0.115454902069	162.087406574	79.3356655166	636.1662452	20.9561761526	0.0793356655166	6.03465575688	541.530987656	2.97161155558	0.541530987656	1608.1389222	23.4503383775	1.6081389222	615.052368048	4.23373711449	0.615052368048	6.0	23.9997574304	12986.0
661.83114878	174.535138012	563.992783077	0.66183114878	5.22846260193	1728.17697643	903.875077705	278.805985789	1.72817697643	615.726124698	23.7882830851	88.5838071137	820.943252175	0.0237882830851	15.7156548279	212.718184345	4.39100059635	0.212718184345	2215.80672415	281.634787499	2.21580672415	147.888415305	12.1033632646	0.147888415305	3.0	23.9973875304	12787.0
175.091771653	188.119387113	16.9294734779	0.175091771653	11.3584742166	59.0584218055	6.96162767292	15.1696387834	0.0590584218055	0.615520969995	101.535177444	551.669197137	846.926145803	0.101535177444	141.569336895	479.709919436	196.842538825	0.479709919436	28.3971040399	9.18229413258	0.0283971040399	1915.12789841	10.9815061924	1.91512789841	6.0	24.0000001367	13696.0
92.7656537076	3.79925916358	3.76783544676	0.0927656537076	22.5030152137	17.3465384459	563.574112854	89.3363085368	0.0173465384459	6.32171417893	254.224281698	14.5239198603	311.977102836	0.254224281698	9.37633300401	4.72136715138	2.1989859644	0.00472136715138	1891.69225738	2.46929983829	1.89169225738	995.944789548	486.099393905	0.995944789548	7.0	24.0004243927	6186.0
246.632559416	21.1809661332	85.5736521835	0.246632559416	0.245917996456	4.21834874071	549.254128137	249.538475602	0.00421834874071	0.933808816255	17.2259855654	700.28735106	65.0270509616	0.0172259855654	86.6494061291	281.443221448	2.25355581671	0.281443221448	188.872577768	58.4892813562	0.188872577768	2186.27646528	1.31215650218	2.18627646528	4.0	23.9936284167	3653.0
140.054636115	35.6482586792	430.751942995	0.140054636115	22.3078681524	90.6478672027	2.42936127377	1.33871579164	0.0906478672027	2.8373964211	1.59883080465	179.372394727	13.7792009991	0.00159883080465	0.596219415016	985.356147897	18.7741561582	0.985356147897	607.797281153	1.08520757269	0.607797281153	395.591144165	1.05096614955	0.395591144165	2.0	24.0026861478	1934.0
1661.29775452	361.046650659	1.45665504578	1.66129775452	19.0502956405	199.764936969	720.367639463	3.19492851808	0.199764936969	267.36393058	7.77353081272	615.549008608	974.471430103	0.00777353081272	22.4191214969	17.8973105424	68.9803372029	0.0178973105424	76.6765969666	379.972016284	0.0766765969666	148.589326592	2.06848151629	0.148589326592	6.0	24.0027274207	8418.0
47.026146292	51.4878697095	58.6308956088	0.047026146292	2.26845397052	8978.826601	6.4952175073	5.79550623332	8.978826601	16.906068213	55.2817784415	518.094640386	35.4734290435	0.0552817784415	92.7752599307	134.698509818	1.33085942007	0.134698509818	687.464824421	25.5863001722	0.687464824421	634.06336801	71.1061819228	0.63406336801	2.0	24.0017108287	7158.0
123.509938785	15.1787189528	233.21495759	0.123509938785	1.12609896976	150.864413661	718.725103643	98.7057296749	0.150864413661	54.5520376569	29.7510685232	85.6706645614	8.97228482852	0.0297510685232	5.90560872052	92.5340566681	13.176913716	0.0925340566681	390.052705264	84.1739697485	0.390052705264	8143.73557776	23.8886891572	8.14373557776	4.0	23.9997979374	7992.0
18.2823778246	8.66539050888	306.478324011	0.0182823778246	0.823547877743	26.2526709384	509.010446111	460.193719758	0.0262526709384	24.1258319701	1.3305282593	33.967612281	625.00864934	0.0013305282593	1.19672258503	126.742860209	18.3634208241	0.126742860209	37.765490414	42.7861415394	0.037765490414	176.913599756	2.01854116609	0.176913599756	4.0	24.0071296177	303.0
96.6157640749	13.6821792304	1.38959026966	0.0966157640749	1.07553728572	920.501310406	193.829994088	59.4749342759	0.920501310406	262.807059149	98.1324418329	585.539764149	2.2617762595	0.0981324418329	5.04350850092	97.9447171175	7.90712722684	0.0979447171175	2639.60346837	80.4422093894	2.63960346837	137.626499506	17.5953753434	0.137626499506	3.0	24.0252752238	13772.0
3805.381104	26.6744049154	9.04375826354	3.805381104	2.20276849574	87.6340298727	488.36298263	710.669076748	0.0876340298727	817.773401571	43.0158944753	391.131198157	3.9045345008	0.0430158944753	29.062057799	111.565800969	1.0243517246	0.111565800969	2559.161618	145.608340188	2.559161618	2912.41413229	3.12447184185	2.91241413229	4.0	24.0001485782	7606.0
10.7151890266	7.4917322868	41.8752734364	0.0107151890266	0.673520903445	1972.19573159	4.24869402063	1.33665555634	1.97219573159	5.06625269472	832.515197752	157.883208011	3.1510267155	0.832515197752	85.250588943	334.665815696	5.55078712457	0.334665815696	93.6582568938	1.02432392368	0.0936582568938	47.8816238406	6.80045137056	0.0478816238406	5.0	24.0162970807	13745.0
1998.3289896	49.7872366731	2.50734789183	1.9983289896	3.75143752183	53.9718012642	794.610102065	880.229228165	0.0539718012642	18.9051459824	48.9927726217	811.394880383	649.098921377	0.0489927726217	173.787949363	22.0720217468	45.5662331758	0.0220720217468	2902.9814981	33.5246171483	2.9029814981	3224.75088651	396.471785482	3.22475088651	6.0	23.9998932387	2018.0
112.571455688	199.105551639	20.4489670519	0.112571455688	8.53883393101	7.23737548137	644.492136668	11.1213278121	0.00723737548137	1.18965125029	1990.64787518	76.0825893683	1.79866134476	1.99064787518	13.4122900146	3972.29640887	97.7120446623	3.97229640887	582.986464585	3.59153692065	0.582986464585	233.208604549	1.27374216712	0.233208604549	4.0	23.9996450423	2438.0
1052.16059602	814.723525308	4.0775407163	1.05216059602	12.1405725341	3599.39081428	16.5058369508	3.75785999748	3.59939081428	4.06225843542	677.778021233	96.7132122242	128.463823009	0.677778021233	425.91526905	5.91741956049	52.9259065843	0.00591741956049	152.46958597	256.21215772	0.15246958597	1689.45011985	1.67427943713	1.68945011985	7.0	24.0127842555	9426.0
1367.02863148	13.2854436271	11.7440898423	1.36702863148	4.65278536571	651.613652566	670.642169172	10.7281642321	0.651613652566	2485.44476024	34.8624422458	236.82911709	151.640296005	0.0348624422458	573.630690253	48.5719402726	64.2415187524	0.0485719402726	1685.77266364	86.3954476776	1.68577266364	294.04989972	5.86283456847	0.29404989972	7.0	23.9992471614	10176.0
1953.3955522	4.76521625984	9.13088268747	1.9533955522	73.478641466	3.67591788263	31.8761675301	9.33416360676	0.00367591788263	95.4998694071	4.30352063459	495.410319999	174.707749324	0.00430352063459	19.0295190908	8.78932075988	1.26538448011	0.00878932075988	2251.06204089	5.35383552976	2.25106204089	290.490109875	1.44432495068	0.290490109875	6.0	24.0000406351	9162.0
100.467450118	496.874180062	282.557781303	0.100467450118	252.029272511	12.9342230589	319.09609192	40.8739824409	0.0129342230589	39.0090016604	1593.65569949	24.9960303028	230.186713228	1.59365569949	290.313915201	123.475985361	16.9700695021	0.123475985361	32.492068497	33.9541405834	0.032492068497	1144.26639637	1.07873976069	1.14426639637	5.0	23.9973598794	11804.0
14.0114087184	318.276929869	797.347130546	0.0140114087184	29.8305250522	231.984597124	133.476784141	4.41573667712	0.231984597124	0.385770430064	100.530743168	166.276406953	427.28860166	0.100530743168	4.26050224865	52.446029129	1.86014736792	0.052446029129	260.548525932	13.9146792244	0.260548525932	574.320928671	684.01597013	0.574320928671	5.0	24.0181112918	6784.0
61.1565106281	645.279639277	144.512538712	0.0611565106281	170.061259341	229.890432059	34.2788472046	247.14435504	0.229890432059	30.7424721606	60.4363244426	669.625883606	488.405777715	0.0604363244426	98.1195901697	57.4030995965	1.14623130156	0.0574030995965	13595.8534312	19.1076022899	13.5958534312	632.373756477	7.19431761197	0.632373756477	3.0	24.0060912584	2894.0
58.0038928973	461.764772492	2.62236503747	0.0580038928973	32.9527415808	9.07008448165	60.422040171	371.037550964	0.00907008448165	54.1951837242	150.553268733	37.7183179099	2.12077628983	0.150553268733	17.1378632549	657.644974028	37.5975886687	0.657644974028	1859.19346211	12.2952941815	1.85919346211	6.64717275143	2.33148737387	0.00664717275143	5.0	24.0021789325	4924.0
30.0995066591	502.159270488	632.914196338	0.0300995066591	183.054930577	687.995020504	207.745870894	13.0443561421	0.687995020504	30.1484086249	1520.2510725	200.470602279	1.8774671902	1.5202510725	74.7492250438	88.339064121	2.75927779148	0.088339064121	808.911741474	33.6053056558	0.808911741474	16.1026949854	4.07379152152	0.0161026949854	5.0	24.0000721763	9694.0
349.397676985	171.514745217	6.07213758974	0.349397676985	748.354606824	3468.58171917	45.2140888211	128.843794071	3.46858171917	16.3664941608	42.9564532115	481.641054043	263.124894677	0.0429564532115	1.55933748659	2127.18035597	4.82640165712	2.12718035597	73.6011387319	19.8248855923	0.0736011387319	25.7681908624	38.6618435273	0.0257681908624	6.0	23.9998986492	10796.0
28.6864429853	512.015792492	6.89007989529	0.0286864429853	27.4869535033	471.342211058	6.40864149733	57.7605593232	0.471342211058	3.39487164163	14.9749493206	468.807974476	256.414648168	0.0149749493206	723.283326229	1167.43042744	280.380912112	1.16743042744	774.792159867	1.59562556648	0.774792159867	364.009645628	9.8576721107	0.364009645628	6.0	23.9999833438	10373.0
53.9938560267	38.2482247818	177.711604467	0.0539938560267	4.00245938126	1542.62984623	33.5314241196	507.932757666	1.54262984623	0.268984123991	1802.97171726	899.908303746	16.5157561579	1.80297171726	8.53833197673	1313.56294565	130.66622604	1.31356294565	37.756754896	1.3498899691	0.037756754896	19.0993509867	77.522559944	0.0190993509867	3.0	24.027630303	8137.0
662.186058318	10.8876133931	9.17942983069	0.662186058318	20.5369843516	29.1927779136	417.504766753	313.211512049	0.0291927779136	94.140269244	14.3201148072	499.841190777	437.425881723	0.0143201148072	174.961806218	26.0088779182	17.8778860037	0.0260088779182	33.6612732354	18.1511469041	0.0336612732354	112.789427259	9.95130103006	0.112789427259	7.0	24.0074302402	6154.0
40.8362148873	942.062526328	2.78407643203	0.0408362148873	60.6962754959	9.22117326049	485.755350058	291.878835097	0.00922117326049	2.14194942254	313.703959116	1.5884388556	15.5325143175	0.313703959116	5.78708106679	882.418362536	23.8278413585	0.882418362536	398.301442199	10.8734368046	0.398301442199	22.2739686615	4.9354012441	0.0222739686615	5.0	24.0070768721	563.0
1143.75121214	63.8176654813	77.6031574599	1.14375121214	8.82251413147	312.3019953	99.5330170925	60.321138716	0.3123019953	6.6462119063	25.7900241138	41.7817378561	74.5986330048	0.0257900241138	18.3867139748	1559.72390475	23.1385943902	1.55972390475	8801.43396591	87.6811385917	8.80143396591	182.295113561	2.11949955212	0.182295113561	5.0	23.9999119059	3121.0
1834.35258266	999.022067936	147.598545146	1.83435258266	335.09165944	46.9322310614	178.619017453	9.10834331897	0.0469322310614	13.1648496085	152.185445528	135.474768797	39.0868636659	0.152185445528	1.12750596806	1514.69202643	66.9188177568	1.51469202643	4518.48282433	419.866286687	4.51848282433	234.583533902	7.86529464163	0.234583533902	7.0	24.0001377899	1145.0
239.125681781	92.6330829468	2.31361915536	0.239125681781	1.65154504734	260.227537886	687.96349068	181.36762074	0.260227537886	4.12040777254	79.4597456726	355.746462347	1.03548486185	0.0794597456726	0.408147289039	53.0273437619	13.8881689469	0.0530273437619	233.646482009	18.9854233289	0.233646482009	877.291898748	171.88601302	0.877291898748	4.0	24.0035568553	461.0
78.1633752642	278.234359674	18.1299681695	0.0781633752642	256.722669536	78.5293524634	28.9251511564	502.10105436	0.0785293524634	1.75837530903	715.17116271	65.3152812373	219.539547377	0.71517116271	64.6233238239	3039.78392553	9.02835310098	3.03978392553	22.7781478767	16.0207223117	0.0227781478767	9.68884524953	10.3843927666	0.00968884524953	3.0	23.9905733496	12325.0
7.79197092674	157.568986937	98.2491463725	0.00779197092674	1.28215890751	100.591410571	33.0896909333	1.82285161978	0.100591410571	0.615506477248	17.8366338969	277.74942533	903.758051121	0.0178366338969	0.718342936943	918.152001635	37.4582540673	0.918152001635	245.041954551	5.21044834079	0.245041954551	92.0822902588	124.642299498	0.0920822902588	4.0	24.0001490144	1713.0
29.4431164088	602.253403581	1.5638750109	0.0294431164088	11.0238447739	672.488563083	1.58963020391	3.17404634943	0.672488563083	1.41553302482	105.631928112	734.294196288	137.205484745	0.105631928112	71.683625459	421.957155498	172.965002705	0.421957155498	289.873600867	1.34523293748	0.289873600867	2777.34374751	6.80616527964	2.77734374751	4.0	23.9999853681	898.0
5.94613278032	441.287937621	11.5894021386	0.00594613278032	95.5767560006	522.858526749	6.07039370035	3.09346157401	0.522858526749	0.159558313453	1.86896438546	42.8727802208	650.594521058	0.00186896438546	2.48552116867	1105.15583875	3.02925116057	1.10515583875	363.724833082	3.10130787547	0.363724833082	1171.77652051	16.7319249111	1.17177652051	2.0	24.0021357037	5520.0
186.488677299	165.10946946	3.00917453036	0.186488677299	2.63361379526	7517.61622358	955.620315198	9.68486213677	7.51761622358	251.146646717	90.3601784557	754.537474442	326.258884996	0.0903601784557	2.57877782549	25.897453573	3.9879565206	0.025897453573	1733.85466583	16.3471296493	1.73385466583	7873.9973893	43.5193922702	7.8739973893	7.0	24.0000068382	3761.0
898.769495672	224.627830725	7.05566432214	0.898769495672	192.233471342	358.525394097	43.2229428128	11.7418552228	0.358525394097	6.77201826838	11.5912712316	49.0199217518	110.011613693	0.0115912712316	45.3373231912	696.960684004	12.2353267502	0.696960684004	19.396587491	3.05496202568	0.019396587491	302.613939063	169.772209677	0.302613939063	4.0	24.0001136624	9283.0
1505.74449798	909.342965644	29.3961300053	1.50574449798	615.182040928	42.1911637499	995.197383631	27.5811253384	0.0421911637499	562.783360522	1094.47461512	114.94395265	50.3609603982	1.09447461512	0.962889799046	356.818076352	4.10691698826	0.356818076352	440.044047973	5.71713831485	0.440044047973	42.2735931405	3.26893632098	0.0422735931405	5.0	23.9997730862	11074.0
11.0338956274	313.243277057	13.0692673363	0.0110338956274	548.064719575	1481.55109272	53.1050722855	1.16092518555	1.48155109272	1.85440704499	1011.41187016	147.650395993	66.483226695	1.01141187016	796.865239054	1638.36773965	4.14925315183	1.63836773965	75.8463233406	6.67083618343	0.0758463233406	25.8841501196	1.89579107824	0.0258841501196	6.0	24.0001758317	11690.0
104.632727523	527.96537556	260.374310406	0.104632727523	8.5934006736	4246.06781574	10.3694550649	34.3168505912	4.24606781574	4.23147228332	83.1438564441	472.291410631	43.6295665081	0.0831438564441	46.2910598409	1791.74730635	40.9269208885	1.79174730635	30.1351569623	8.51204653384	0.0301351569623	37.9380412359	1.84451808836	0.0379380412359	3.0	24.0215644108	4739.0
110.280739678	481.026560686	391.505538584	0.110280739678	15.2100248711	183.604580379	373.354238525	2.86605272751	0.183604580379	286.848621197	159.833088255	9.66219890372	263.597061786	0.159833088255	9.5910639589	81.4678787126	3.06750975101	0.0814678787126	190.061312987	743.293167634	0.190061312987	259.578968734	2.37520168849	0.259578968734	3.0	24.0184392569	4037.0
832.33838525	4.60858493722	1.34396841714	0.83233838525	186.438462813	34.0319756654	1.26679517447	39.4299166457	0.0340319756654	0.814256333684	93.4495361905	316.097451935	890.809884588	0.0934495361905	76.4842763954	1369.24458097	7.20622477656	1.36924458097	449.99930785	1.93643406202	0.44999930785	115.495810249	1.12631338023	0.115495810249	7.0	24.0011129624	7249.0
844.552641999	946.306234189	30.1988373535	0.844552641999	493.042180622	274.476003486	196.255230065	7.57732000556	0.274476003486	50.0667877686	3157.87953767	639.186434856	1.3466067972	3.15787953767	2.17108007856	352.249317379	11.7326215205	0.352249317379	590.726454602	1.58818127325	0.590726454602	3271.24855477	113.610818785	3.27124855477	5.0	23.9999162515	1981.0
18.6425306144	480.149109919	143.909113609	0.0186425306144	118.111086418	152.834027865	240.550993647	125.640885429	0.152834027865	23.2331892194	93.932657829	112.483364826	244.736605598	0.093932657829	7.58035530862	174.502542542	1.54696960285	0.174502542542	218.595563427	1.04528362289	0.218595563427	76.1186182673	224.023023506	0.0761186182673	3.0	23.9862678717	2112.0
39.43647389	829.779415883	23.9314994597	0.03943647389	7.69321366608	919.503848578	180.867033103	125.613870283	0.919503848578	3.82478827105	80.252300619	447.648259948	19.6102733447	0.080252300619	965.937793453	4974.28703227	18.3841317865	4.97428703227	38.0654421499	2.00499961998	0.0380654421499	8632.84958262	710.374161634	8.63284958262	5.0	23.9999855761	12592.0
141.61533496	623.57939139	4.14614933804	0.14161533496	101.551015047	87.8186231118	41.1272713272	63.5990184644	0.0878186231118	120.659236589	582.69628421	24.3885654268	140.460643781	0.58269628421	9.93521919725	1463.61961451	15.8846489854	1.46361961451	338.664896436	1.79815524438	0.338664896436	92.8712112996	2.62279657564	0.0928712112996	5.0	24.0000753713	12525.0
146.123288113	4.64795209002	29.8216528621	0.146123288113	1.30557295729	17.6141043494	527.958064104	77.1578305268	0.0176141043494	10.3362558013	28.2072264621	226.458625882	677.49222873	0.0282072264621	79.2897338214	168.008050111	7.37667927609	0.168008050111	322.112004181	61.1935488886	0.322112004181	225.778491834	10.7647025241	0.225778491834	2.0	23.9989777483	7165.0
77.0940856812	991.030284041	381.852387123	0.0770940856812	16.2150453439	534.167971694	21.6876874914	1.28560742477	0.534167971694	1.38915637754	48.0739850831	759.414258318	705.585659229	0.0480739850831	107.164797607	1625.40846266	617.904414729	1.62540846266	124.249562216	2.73783808463	0.124249562216	334.634345587	2.12856317273	0.334634345587	6.0	23.9998089504	13724.0
1685.26091835	830.800844507	208.442998926	1.68526091835	108.195981417	42.7427011074	261.194123697	353.230113865	0.0427427011074	0.953367343942	861.08864995	338.811408859	41.0850237397	0.86108864995	12.1857875943	179.120064114	273.574512886	0.179120064114	96.3083239912	41.0479193125	0.0963083239912	44.5204919316	18.725850914	0.0445204919316	5.0	23.9999446182	1513.0
10338.5550885	572.090944877	2.79402698584	10.3385550885	3.15012072472	317.996673248	357.603814373	6.38423273554	0.317996673248	8.15860043594	123.702589972	883.529253632	247.193533644	0.123702589972	13.9245358585	69.7450223155	490.571793227	0.0697450223155	17809.7469848	674.130397784	17.8097469848	14716.5187225	71.2337989299	14.7165187225	5.0	23.999995841	1330.0
31.6118842125	6.36792831761	3.466184796	0.0316118842125	0.188701447065	32.8922198556	7.27548490348	3.39524282292	0.0328922198556	0.323749099565	43.7853833268	9.32882476989	1.79698673635	0.0437853833268	0.351224898248	179.373664859	94.3697744004	0.179373664859	15.3589250844	3.00125490779	0.0153589250844	6.77498399031	2.22136934251	0.00677498399031	6.0	23.9927441254	12362.0
8.94645978615	485.437603515	6.58948164844	0.00894645978615	1.12669394694	1096.00834227	246.127510664	4.08777793101	1.09600834227	1.22850887097	48.1813754446	72.7443995503	3.5819372637	0.0481813754446	3.06711110473	1280.4438762	1.72695544054	1.2804438762	575.746566212	49.3479516051	0.575746566212	7.41890060132	105.072163516	0.00741890060132	4.0	23.9959368046	9708.0
1161.05258719	160.69608651	217.864096888	1.16105258719	182.267677967	13.3675030055	245.461627603	1.50244537247	0.0133675030055	83.6008196754	62.9090595557	5.31798128267	222.194127452	0.0629090595557	0.738898326616	1859.23385606	4.30404335286	1.85923385606	30.2198736234	14.8922311425	0.0302198736234	1417.29594408	28.4648053137	1.41729594408	7.0	23.9979059865	5258.0
5254.10425942	7.82495644374	303.934384582	5.25410425942	56.2207352849	3428.74187547	218.313963949	10.4342830318	3.42874187547	92.9056134556	1307.58449288	24.1140220985	54.8202201894	1.30758449288	36.5408250694	24.2133186411	1.22626785271	0.0242133186411	14385.8200541	9.97615769981	14.3858200541	538.236518308	36.9278997865	0.538236518308	3.0	23.9997189412	6161.0
32.258294821	49.2177299922	512.858012048	0.032258294821	17.6059672797	22.8663501604	2.27887620817	2.18920376199	0.0228663501604	0.443847602285	3.80362742677	207.818033019	1.25294072089	0.00380362742677	10.7040953207	309.33655291	2.70748758459	0.30933655291	62.9927436087	1.94413159377	0.0629927436087	1580.58814915	21.7954954082	1.58058814915	5.0	23.9985090657	933.0
5.37907936438	40.7815241204	942.235575031	0.00537907936438	11.6127455013	85.6438385594	296.518783964	27.8354080147	0.0856438385594	1.5295277447	123.148157259	150.21179438	267.828224112	0.123148157259	196.461390153	484.84990223	10.830117716	0.48484990223	880.372278806	2.4525569878	0.880372278806	29.8171993011	36.8196072121	0.0298171993011	6.0	23.9951771945	5496.0
124.134753816	17.8610701648	267.158436181	0.124134753816	4.39364597324	2.79449684691	28.6901749527	502.942591701	0.00279449684691	0.304681008511	1.84793729806	125.259715421	468.057646481	0.00184793729806	9.91137021057	58.955931125	4.41287892171	0.058955931125	43.6273372697	26.7301474121	0.0436273372697	593.810417111	2.04620210401	0.593810417111	5.0	24.0274335629	2542.0
84.3662969118	6.14999657302	70.2595466818	0.0843662969118	2.403774837	1598.40564868	102.793701834	129.360703326	1.59840564868	1121.29541397	38.6957310118	24.5408504488	294.971828635	0.0386957310118	32.9560213117	47.696445774	3.24750164125	0.047696445774	260.667993985	23.4655282569	0.260667993985	372.72964984	1.46013414814	0.37272964984	2.0	24.0076043392	2293.0
420.068931271	23.1090128617	107.448427681	0.420068931271	4.47368705623	121.190704413	439.334223087	9.88761303403	0.121190704413	3.68189521634	202.911638342	420.503792273	62.7882676118	0.202911638342	92.3481990655	250.07148403	2.14928821915	0.25007148403	11.5210213405	45.0517994801	0.0115210213405	644.345431514	119.886393658	0.644345431514	3.0	23.9936537551	3172.0
8108.01817202	234.144832659	12.2643426932	8.10801817202	617.242827481	272.521353695	82.0583131251	238.517618345	0.272521353695	5.2576584918	863.13090511	7.00339213034	226.040143043	0.86313090511	1071.5008042	311.291668165	3.5743111196	0.311291668165	27492.9767979	192.02740983	27.4929767979	65.904083794	2.64119157576	0.065904083794	3.0	23.9637842425	10615.0
3305.19705967	8.19479593669	144.920167635	3.30519705967	248.731722577	78.1411933932	149.207281623	821.917203868	0.0781411933932	115.834185336	17.7612302079	99.139093398	1.21855384774	0.0177612302079	589.307031134	356.537241046	1.18664954584	0.356537241046	43.2622455086	6.28239748222	0.0432622455086	160.289540759	44.7589334169	0.160289540759	4.0	23.99487697	7441.0
336.055281866	88.1336745758	95.4770481634	0.336055281866	14.7112818151	5.84441328003	83.3713594952	456.389077428	0.00584441328003	170.131869736	191.171850008	95.5492129356	23.998992002	0.191171850008	1.1656280188	26.5548608793	50.884855628	0.0265548608793	307.96543255	1.46039002487	0.30796543255	181.467184373	1.63516301602	0.181467184373	3.0	23.9916754585	10277.0
16.7976382382	269.805253091	60.0717052174	0.0167976382382	28.4495757925	515.886887792	93.6329179192	716.907485454	0.515886887792	6.33931782229	979.913778855	936.954661901	487.784824278	0.979913778855	100.076465283	34.5341045534	4.35726026118	0.0345341045534	523.625412476	2.15731145224	0.523625412476	169.872345072	26.2348689981	0.169872345072	3.0	24.0012250218	5833.0
34.0221455047	15.5387426402	194.016696511	0.0340221455047	3.35402870575	8.49206333603	14.6527967624	3.28988739639	0.00849206333603	0.940057803571	577.209004989	312.66233236	231.41306185	0.577209004989	63.6335023355	426.166296462	79.8191018961	0.426166296462	17.6236579102	1.97209733058	0.0176236579102	12.2599235563	112.540963544	0.0122599235563	7.0	23.9860732617	4387.0
7523.12480113	70.7165050362	2.13887868872	7.52312480113	11.9754124173	148.594528612	41.2454002231	21.1625474439	0.148594528612	65.2376567973	1601.17591114	194.298350112	4.02812666781	1.60117591114	625.793549448	1415.67544739	126.648752918	1.41567544739	207.176483532	2.92162989091	0.207176483532	69.210840973	1.63474477507	0.069210840973	6.0	23.999830497	5151.0
493.740602274	205.646213773	746.575572553	0.493740602274	14.4590102014	6.94589042346	942.230837422	52.6035376253	0.00694589042346	117.563500483	224.874775955	535.984975418	203.599518312	0.224874775955	22.271130721	303.598551194	179.24714419	0.303598551194	351.097465313	1.12293357126	0.351097465313	69.9809285989	2.07898016789	0.0699809285989	7.0	23.9999361496	11258.0
4.15607945158	32.9280962047	795.645087669	0.00415607945158	0.598533316871	20.6832886969	448.084925527	3.22757742278	0.0206832886969	10.4208837609	500.42668005	360.061004731	243.752836808	0.50042668005	127.443943075	139.327147541	37.8200834334	0.139327147541	484.101267055	1.12842083694	0.484101267055	21.7422182867	14.0673021854	0.0217422182867	7.0	24.0022226992	7231.0
372.904764768	68.2653242213	199.513317066	0.372904764768	7.16840795917	29.7589533414	423.337548431	6.73119862367	0.0297589533414	0.710299474103	403.541302894	841.867345375	1.92515619857	0.403541302894	29.3691690396	624.850055287	36.2876349716	0.624850055287	7.56481973292	12.5824360068	0.00756481973292	567.583059215	532.451448252	0.567583059215	5.0	23.9997690875	5194.0
8.25066141271	164.278145225	1.14660113062	0.00825066141271	0.978226372081	55.4958670353	398.25355909	1.31977845532	0.0554958670353	122.971071572	73.4754388204	21.3197568549	86.7821722362	0.0734754388204	13.824659385	57.2303712716	2.10212251629	0.0572303712716	3.37474266917	1.07702077452	0.00337474266917	630.12650624	3.43826788068	0.63012650624	3.0	24.000253125	13717.0
25.3455191316	643.620981368	94.2574737805	0.0253455191316	1.57686778393	13.7479451801	287.136955431	122.711491212	0.0137479451801	1.81039152611	833.131865393	128.751905809	2.62997403236	0.833131865393	1.08614040578	1235.05051004	73.225437302	1.23505051004	1431.21343146	9.33573118623	1.43121343146	3695.02246134	2.89548160962	3.69502246134	5.0	23.9999747426	2054.0
286.715803053	71.4323960703	3.79963624803	0.286715803053	31.7067014065	149.589112646	534.609706711	670.750199599	0.149589112646	23.5659497431	10.1371563843	713.991476528	274.999394004	0.0101371563843	498.997515385	609.118158272	3.95716165506	0.609118158272	1721.35098343	63.4077774228	1.72135098343	27.2754594691	83.4388602708	0.0272754594691	6.0	24.0002791699	4287.0
12942.3375523	12.0046787951	57.8225924894	12.9423375523	50.8945447636	40.3410691606	190.167407101	9.083708383	0.0403410691606	853.51377685	82.1543973459	135.019830724	307.676693045	0.0821543973459	102.165946072	101.266306627	4.07166592631	0.101266306627	216.742825425	55.670023546	0.216742825425	397.371501433	1.90446466491	0.397371501433	3.0	24.0009566396	10036.0
207.406855488	110.40298601	6.25438715786	0.207406855488	8.69320719015	28.9058876798	539.294094527	1.49365238564	0.0289058876798	45.8629492524	4.81884586029	250.853141212	142.267381013	0.00481884586029	0.580623015231	1510.1298566	3.16978144802	1.5101298566	8.45538415419	198.871471426	0.00845538415419	623.109698328	7.31426848505	0.623109698328	3.0	24.0004667763	10342.0
13.3684861741	272.087364125	283.722398376	0.0133684861741	299.67040633	1863.78609335	68.3130400404	1.7168496856	1.86378609335	15.0026875819	70.7231453536	990.691235175	8.82653913905	0.0707231453536	0.868787140688	807.088592636	5.85591325042	0.807088592636	54.6985524439	2.69945210448	0.0546985524439	3873.66870836	198.539808255	3.87366870836	3.0	24.0000095549	7493.0
7.65736409868	15.3273509328	22.2372353802	0.00765736409868	0.425301534301	57.3356448378	968.58439862	12.4518613089	0.0573356448378	388.703830605	912.07233717	230.523416424	20.1369805282	0.91207233717	2.3430849044	22.8818955091	1.03562640239	0.0228818955091	203.765003501	174.744520714	0.203765003501	3949.4697056	176.22366018	3.9494697056	7.0	24.0000210078	2322.0
435.903058944	374.435994532	103.859200543	0.435903058944	524.604681293	9135.57631101	28.0009103048	1.11992604903	9.13557631101	151.034860131	3556.75666862	518.466492515	14.2285728332	3.55675666862	365.297092115	406.744908305	240.211937916	0.406744908305	10.3866464847	3.79667965414	0.0103866464847	1532.77151744	82.7714973382	1.53277151744	7.0	23.9995760782	2634.0
6.39684471357	103.408288721	605.624795361	0.00639684471357	13.1733664651	521.328390695	81.5740136624	535.720092099	0.521328390695	42.0631699287	492.62407749	165.820048532	360.496779207	0.49262407749	3.47307311184	828.903723184	459.991685877	0.828903723184	1575.93861514	6.34753452113	1.57593861514	487.400348156	81.7959928107	0.487400348156	3.0	23.9854460275	4555.0
821.831118735	374.361682066	60.8505828566	0.821831118735	9.13221760591	2.85712618669	58.8991778678	4.27353056993	0.00285712618669	0.400390993461	5.2119398582	946.343795141	57.2073503228	0.0052119398582	46.4028289499	1962.05676213	25.1663734821	1.96205676213	114.272310518	1.68022909634	0.114272310518	41.8867161356	12.1439107059	0.0418867161356	3.0	24.0167524709	11681.0
60.497457266	485.812025905	1.66911881879	0.060497457266	24.1180925671	2854.36844601	62.8473348894	45.8436670352	2.85436844601	69.1163435137	31.5698736512	259.402320394	896.189434983	0.0315698736512	303.2670632	461.718980472	36.8758598195	0.461718980472	251.007084918	3.67541496711	0.251007084918	2313.98324056	163.627368879	2.31398324056	5.0	24.0001037054	12955.0
12.6524505404	36.8682208592	518.322563152	0.0126524505404	111.389416778	8.2778230956	2.66538848867	713.327449422	0.0082778230956	1.11180087582	102.104390329	24.464599341	347.352577901	0.102104390329	284.637359452	202.001161956	1.85777255037	0.202001161956	15.3058494364	1.26616834484	0.0153058494364	42.4458593793	4.73778860493	0.0424458593793	3.0	24.0280217686	9615.0
221.008192568	25.9069384838	17.3138085377	0.221008192568	1.35053639758	7.91690554296	872.148801525	4.77820293522	0.00791690554296	1.0831581072	4925.3660302	661.897803348	5.10835993143	4.9253660302	77.828034402	59.9827156035	11.566598707	0.0599827156035	878.831774775	121.773797415	0.878831774775	414.161867143	14.2500710535	0.414161867143	3.0	24.0005993176	1719.0
14.7849561386	937.500689437	841.661918048	0.0147849561386	2.35176006281	1378.54865328	260.542029173	7.47450720456	1.37854865328	36.6566501695	2082.67851201	542.044507613	2.823613607	2.08267851201	20.998985446	161.311174144	9.11136065281	0.161311174144	181.427136414	2.02520271408	0.181427136414	1973.7492319	538.15740397	1.9737492319	4.0	24.0073774295	10909.0
85.1478605581	165.020661304	238.492314208	0.0851478605581	15.0768120389	1.83010466461	59.5704942583	545.966327868	0.00183010466461	0.870867103026	304.410723406	10.3487056967	2.90959407	0.304410723406	1.74610496783	8.46480315209	10.1810532966	0.00846480315209	9.78737765223	5.53178229499	0.00978737765223	688.713669707	1.66692042373	0.688713669707	5.0	24.00300019	4198.0
1138.10423726	138.154927625	9.91175204606	1.13810423726	149.593968066	67.34089629	605.885164341	8.07492228281	0.06734089629	25.7265118477	27.4534693109	6.98236791294	170.023994637	0.0274534693109	30.2540520941	1456.06069809	3.28713562314	1.45606069809	20.5924714624	40.9369023685	0.0205924714624	350.284103065	46.9646945137	0.350284103065	6.0	23.9999932537	13182.0
1214.95333374	15.3653620166	2.33921751653	1.21495333374	1.58833827323	15.468126981	46.5957642628	558.139941011	0.015468126981	16.1368063493	7.47075331979	761.229288381	6.350658565	0.00747075331979	1.56285827972	77.7155291956	45.14077846	0.0777155291956	572.440973589	1.85728273995	0.572440973589	1615.59201138	4.02435643201	1.61559201138	3.0	24.0000776442	12273.0
53.086753423	276.646188889	16.1536794343	0.053086753423	1.50267892645	1602.48888018	104.541390335	49.3052677169	1.60248888018	870.952882787	30.5649895153	130.266295148	4.28614783535	0.0305649895153	28.7797752106	23.1597931994	4.44858844191	0.0231597931994	181.127913334	158.845332692	0.181127913334	1029.5450332	3.77773110406	1.0295450332	5.0	23.9997518922	9884.0
34.1954067041	306.813263001	37.2631066022	0.0341954067041	16.1030627281	79.7823900528	318.826153005	270.353345385	0.0797823900528	7.17415770445	139.167777546	262.474154072	88.1046304788	0.139167777546	1.82452360497	179.880503829	2.34412676245	0.179880503829	5407.47917402	220.980967167	5.40747917402	745.716336381	29.3476550173	0.745716336381	6.0	23.9997869025	7505.0
15298.2062915	13.9073810828	33.0870890593	15.2982062915	3.69800979027	32.1848105071	257.225198997	479.35591734	0.0321848105071	4.85293379916	108.541429218	413.027389125	1.67637091875	0.108541429218	1250.50592592	398.39120578	56.14548193	0.39839120578	8559.03467192	2.33403317396	8.55903467192	1583.11754814	8.57014365922	1.58311754814	5.0	24.0000287415	10123.0
68.1875568156	896.719985651	88.9950098357	0.0681875568156	3.44277739673	652.486156411	527.672410999	3.91525851335	0.652486156411	831.01705038	177.851505044	103.230730539	158.592915907	0.177851505044	2.68838263963	38.7533271117	170.856737731	0.0387533271117	61.7143289093	8.69112400031	0.0617143289093	7672.19005236	1.20327991876	7.67219005236	3.0	23.9987935265	2507.0
19.0695293473	72.0292784243	235.838056153	0.0190695293473	0.83021927722	18.4469333242	420.414395752	27.6967916088	0.0184469333242	210.979259847	365.902942615	61.5764807662	2.03267710175	0.365902942615	0.625399426598	600.114887932	10.3549566368	0.600114887932	1860.1438917	9.03356053208	1.8601438917	82.4593632006	101.210063231	0.0824593632006	6.0	23.9998359096	6662.0
40.5459590507	641.133586379	27.8516610819	0.0405459590507	2.83795863875	349.217887148	45.0743049842	446.641780884	0.349217887148	1.83025282639	1182.52785838	878.470760498	155.161059671	1.18252785838	31.6272717987	684.47765409	16.5666772084	0.68447765409	8.05669763653	7.38773151378	0.00805669763653	34.8877669943	88.1013863477	0.0348877669943	6.0	23.9998796766	388.0
9211.35490178	179.340923267	3.26846243128	9.21135490178	98.9376308083	1421.87028845	262.178256875	1.47021523309	1.42187028845	44.4549171438	26.512607692	51.927011165	934.705797826	0.026512607692	41.872668424	659.468169139	3.97666829614	0.659468169139	519.599392928	227.201557769	0.519599392928	307.721459538	1.78041947251	0.307721459538	6.0	23.9975825953	3892.0
1139.65601933	9.58745444496	395.838713055	1.13965601933	10.2489714898	520.54885906	843.447853704	10.0908291245	0.52054885906	264.520474184	41.9137785974	123.944925297	50.4493345414	0.0419137785974	74.0479096133	53.9584093497	1.40312024182	0.0539584093497	3120.82168276	23.6732355276	3.12082168276	1874.58596096	86.4645385931	1.87458596096	5.0	24.0000158492	5778.0
145.075117945	67.5470605679	218.958071967	0.145075117945	3.15711364072	219.096583136	32.8410160509	28.3904498812	0.219096583136	23.9265685679	172.770907894	30.5436718022	204.219794442	0.172770907894	65.234003585	45.8097096862	3.14209116842	0.0458097096862	1568.63472946	154.995939369	1.56863472946	1645.09225959	1.02300456943	1.64509225959	3.0	24.002363273	8142.0
2375.61882158	33.9093593684	6.24555755308	2.37561882158	45.2599945209	51.5285984187	65.6220454522	367.685551219	0.0515285984187	292.361409398	12.7021113639	55.650893985	5.15020724521	0.0127021113639	53.1819840687	183.469175615	19.3187131054	0.183469175615	109.03518869	4.42386404428	0.10903518869	261.761477659	1.47965875426	0.261761477659	7.0	24.0000426836	7861.0
13.6664967857	154.058330979	16.1429405816	0.0136664967857	28.8538318339	31.5524803886	606.872921247	7.24133268376	0.0315524803886	3.70280322588	7566.6931265	14.7227612401	15.1385052204	7.5666931265	4.15705343522	246.92137217	16.5575063535	0.24692137217	154.649317565	3.35663247506	0.154649317565	743.180349554	19.2280610839	0.743180349554	2.0	23.9999707505	10617.0
111.112422626	838.569843233	4.72243112945	0.111112422626	4.7121701469	488.607880733	25.8548381992	79.1159554079	0.488607880733	339.913481179	95.4450238879	55.0302846882	3.42704360128	0.0954450238879	1.60936358562	177.529353169	83.3993013185	0.177529353169	425.543158928	12.9273166429	0.425543158928	560.169467213	1.51162479778	0.560169467213	4.0	23.9998893142	7294.0
13.0763244428	288.207151657	2.41225970482	0.0130763244428	51.1069819116	742.310503539	7.32346223869	855.760579051	0.742310503539	0.853324824952	21.6808734159	542.472693788	320.700141586	0.0216808734159	37.8222917672	104.578689349	4.10161694024	0.104578689349	3739.11730817	15.3771325065	3.73911730817	76.9124691197	2.72823392419	0.0769124691197	3.0	24.0018942397	7675.0
149.927588344	217.449635021	22.8655411791	0.149927588344	0.692035260643	99.327395997	129.907982034	8.97869836312	0.099327395997	164.087098538	58.8761290382	513.05919205	122.872099439	0.0588761290382	303.135089183	7.81324591862	10.7757290512	0.00781324591862	9.48096094531	130.546362946	0.00948096094531	497.796806551	5.0994282728	0.497796806551	6.0	24.0000816307	9084.0
3346.80207723	299.801409403	11.9550969199	3.34680207723	19.4010874194	18.4585716744	835.117323671	1.2115578134	0.0184585716744	16.0504740663	427.629009529	266.746416258	5.46150465892	0.427629009529	2.17036017144	20.2759618794	242.579424431	0.0202759618794	1133.63075588	6.36119300809	1.13363075588	110.022944697	9.7959124089	0.110022944697	5.0	23.9997917982	8123.0
265.722847918	73.9160611265	6.70784111815	0.265722847918	14.2591767384	23.7662677451	377.467002303	2.98242822699	0.0237662677451	1.26029761575	94.5830264491	757.453714761	723.382403778	0.0945830264491	1.79079087783	4652.09334389	34.6687791016	4.65209334389	34.3843354497	2.00589858952	0.0343843354497	124.541764408	296.904517783	0.124541764408	6.0	23.9999805992	265.0
9.45713871975	902.239265692	7.36604002743	0.00945713871975	20.8164886554	954.472555895	169.814546686	25.0170733699	0.954472555895	3.06157819913	5894.70326616	183.308165055	73.0120869559	5.89470326616	203.988517849	636.161817872	1.77938480915	0.636161817872	59.7335066039	1.22842231415	0.0597335066039	312.370532635	538.334260824	0.312370532635	7.0	23.9997989	6902.0
805.884517773	20.7604338289	39.0367095288	0.805884517773	179.112329042	3943.36795076	104.390708446	1.04505897198	3.94336795076	392.622950016	30.4436591101	429.027218245	8.07737291168	0.0304436591101	2.83426469994	18.4603010394	3.46296303681	0.0184603010394	325.22934044	5.30271601147	0.32522934044	9885.7475593	175.2462739	9.8857475593	6.0	23.999561162	8654.0
9047.03639884	67.3776722162	2.9418512347	9.04703639884	162.873749661	17.2685854203	15.3992602507	23.5358603198	0.0172685854203	105.788079155	64.085218103	32.5514345625	6.93390491138	0.064085218103	15.1466913774	139.710916692	20.4942054062	0.139710916692	128.249187824	95.1962550333	0.128249187824	2336.36812545	2.33545416841	2.33636812545	7.0	24.0002318623	157.0
79.1869507683	270.990400721	15.1833826584	0.0791869507683	2.45467131116	49.714485619	178.414736018	2.17643628635	0.049714485619	1.84549789333	39.029180944	78.8698752028	286.697317946	0.039029180944	247.421206113	46.0609190402	11.0120773969	0.0460609190402	1834.25976066	256.048725633	1.83425976066	1870.36028848	14.9664019303	1.87036028848	4.0	23.9999990152	6933.0
740.247668036	105.678424713	3.40381815254	0.740247668036	4.49597878332	268.190244967	227.468113399	1.38628355498	0.268190244967	10.7208235125	400.440195365	679.50847632	65.2179974389	0.400440195365	45.6759062573	1767.24173199	85.8265629376	1.76724173199	71.0131108405	3.22600988775	0.0710131108405	38.2375796535	160.553366681	0.0382375796535	6.0	23.999841274	10257.0
7.36306987363	277.135100602	39.6326421243	0.00736306987363	3.44221000165	15.2936032787	195.714957044	27.2489494916	0.0152936032787	0.673413915858	52.6380594421	758.090772738	32.6299475838	0.0526380594421	4.39353547963	1441.52978877	1.29075257032	1.44152978877	111.123675905	7.6030104864	0.111123675905	94.9721673251	111.445256247	0.0949721673251	7.0	23.9940341047	9165.0
4516.51581247	33.983365865	108.918746066	4.51651581247	667.991025415	24.1015055366	952.947473223	271.127992422	0.0241015055366	4.56732086745	1102.29932385	7.66538627696	434.618335529	1.10229932385	448.194637973	12.3301768212	4.59837300702	0.0123301768212	845.330566151	114.662059612	0.845330566151	838.245142905	275.601190885	0.838245142905	7.0	24.0000357532	6746.0
226.603957905	266.385149403	700.76161949	0.226603957905	460.659027619	6282.80602706	61.1294668911	78.6367085951	6.28280602706	401.783314604	253.589977323	101.956104426	29.9020734682	0.253589977323	19.4249095654	2890.18672139	208.314999955	2.89018672139	180.989326343	110.296272832	0.180989326343	9.97645122161	3.32788239336	0.00997645122161	5.0	24.0037023343	2988.0
61.713233828	713.197626082	250.42462421	0.061713233828	14.9067657891	4225.62835377	98.2988601347	31.1226629257	4.22562835377	13.7857754408	1103.96193055	4.63593997445	325.21138668	1.10396193055	7.42509284291	8747.26031198	43.8915392193	8.74726031198	89.67405572	339.779125336	0.08967405572	759.903347832	2.07695312277	0.759903347832	4.0	24.0000339065	13117.0
1.32290134381	127.153011691	570.579150137	0.00132290134381	13.5550332603	615.201310984	191.321438995	12.0709583489	0.615201310984	2.53761591014	264.35748708	478.126826411	736.886514072	0.26435748708	1.45975760227	291.492697306	7.30909931423	0.291492697306	148.316814692	27.9986059527	0.148316814692	17.7888463455	120.883264182	0.0177888463455	3.0	24.0010503513	2311.0
172.245963352	359.934405433	359.481426898	0.172245963352	36.2312254301	7984.90438445	228.827302069	1.8115834893	7.98490438445	47.3221344396	124.957557605	27.4107759515	3.36734564463	0.124957557605	4.14778549188	845.669605976	64.0199520632	0.845669605976	124.238454251	281.826552777	0.124238454251	1297.46014691	2.35418228764	1.29746014691	3.0	24.0000130133	10317.0
23.7638884455	179.087985702	259.741173354	0.0237638884455	5.07636233878	584.455028484	11.7001181914	23.7829244723	0.584455028484	2.42247465891	65.5558067004	856.313135083	11.6518583095	0.0655558067004	20.7886784488	265.971935656	6.7366113208	0.265971935656	768.257810472	6.50123662301	0.768257810472	7859.11260722	4.94363751415	7.85911260722	2.0	23.9862895435	1477.0
284.762097168	238.08762993	122.97462078	0.284762097168	66.7486171802	14.5560962674	12.900898133	177.124016788	0.0145560962674	3.8040125808	1274.28094751	8.27495454876	34.865596674	1.27428094751	177.454761719	115.766043411	5.89019511695	0.115766043411	81.935401662	7.77827598623	0.081935401662	209.822902538	1.61875668821	0.209822902538	4.0	23.995327154	9944.0
95.5081485543	857.588904449	18.7745700893	0.0955081485543	1429.20132698	78.2937460942	13.6143037122	170.376162759	0.0782937460942	2.13178380025	972.014048232	534.195749342	156.092508081	0.972014048232	961.579370295	44.4646775765	16.2168342383	0.0444646775765	4305.02617088	2.0767013686	4.30502617088	60.9925267001	40.24723751	0.0609925267001	3.0	23.976175885	13801.0
921.772683585	5.50246366974	12.8732965062	0.921772683585	12.034691145	19.2668519679	541.313498485	9.46264526431	0.0192668519679	7.65877213115	3871.49343753	242.423028131	787.638984002	3.87149343753	8.62789168013	4402.96158593	20.6302034897	4.40296158593	16.4635237258	1.06585641264	0.0164635237258	118.370355896	283.384172544	0.118370355896	5.0	23.9999473147	11366.0
370.364376892	13.7663553034	62.0320420848	0.370364376892	30.3775608369	200.548803662	189.509344059	28.5778446443	0.200548803662	152.116386787	153.755298876	757.309653993	78.5218544076	0.153755298876	263.257398003	46.2663993285	3.32106766872	0.0462663993285	28.9517367334	11.7898184194	0.0289517367334	327.891863174	27.8376286779	0.327891863174	4.0	24.0001051397	1813.0
92.7040541397	13.7856225355	264.066094484	0.0927040541397	629.65216736	4444.58683891	21.1725486759	2.55236471338	4.44458683891	252.487787784	48.8706970439	128.437565089	26.239478206	0.0488706970439	347.373982268	2409.80180237	50.2246651419	2.40980180237	41.7556889675	5.84324742503	0.0417556889675	155.023560958	3.17085751324	0.155023560958	6.0	24.0195649251	300.0
2222.70379668	713.990783823	41.6624578	2.22270379668	45.4410592642	38.1209699258	81.0612756499	9.9037385548	0.0381209699258	3.24415263294	7523.92447815	489.154199026	13.8915271142	7.52392447815	312.471823667	362.131149281	102.765956264	0.362131149281	690.800803245	94.0310931594	0.690800803245	134.317371025	2.45836462005	0.134317371025	5.0	23.9999831456	10639.0
8607.96973238	11.1020075085	438.750865555	8.60796973238	1.6243728691	1433.20556825	189.452203588	455.383031824	1.43320556825	140.65336749	493.566196907	74.6553574649	337.446370562	0.493566196907	69.7063916414	174.744764719	39.1243209567	0.174744764719	3525.7519852	142.258276095	3.5257519852	345.418821154	19.2543069959	0.345418821154	2.0	23.9986278515	4495.0
35.7314349197	209.085146764	104.405197581	0.0357314349197	963.09959638	232.831006417	124.516713746	80.5817957587	0.232831006417	274.912755796	221.134781408	1.35350838504	6.11045870577	0.221134781408	9.70691634054	806.971110511	3.95341204029	0.806971110511	263.170061493	17.2136616357	0.263170061493	536.489039315	2.89984794423	0.536489039315	3.0	24.0003973049	5784.0
5.95791369679	247.82883426	146.067506594	0.00595791369679	6.5697226073	244.86542613	5.17220067951	22.0560374142	0.24486542613	11.8360580055	9.1508502462	79.2659489135	297.117601675	0.0091508502462	2.98659181204	780.319173809	75.9161863968	0.780319173809	3200.25138859	7.42221094265	3.20025138859	1650.52185407	5.37005685357	1.65052185407	5.0	24.0001173512	12848.0
30.7518385984	2.48185122173	399.458184014	0.0307518385984	0.868298749165	161.721313434	184.959709382	18.1974115194	0.161721313434	130.293411252	2678.18388952	373.085750727	90.8771937698	2.67818388952	386.445036107	11.7089422228	1.31277389303	0.0117089422228	3837.63645894	33.4625687554	3.83763645894	185.178817339	7.1939562694	0.185178817339	4.0	24.0080411601	8364.0
29.3355087478	5.29556148049	270.236246417	0.0293355087478	46.0596796875	778.852176415	12.0808831817	31.7811102728	0.778852176415	37.7533179124	965.771422084	532.452199295	41.1902078119	0.965771422084	150.051921388	1802.94716257	5.44188406237	1.80294716257	157.662014075	1.01649401293	0.157662014075	24.4932431044	5.45011657073	0.0244932431044	2.0	23.9945600019	2042.0
3323.92134406	12.9066859664	1.50763327947	3.32392134406	0.986213739275	127.763882674	20.8662213783	798.395790982	0.127763882674	6.09703469864	6.83870211127	19.3260744964	265.928711617	0.00683870211127	105.293544375	2799.85924778	2.03833643159	2.79985924778	26.0538123871	39.2841199354	0.0260538123871	803.940030759	13.4756768601	0.803940030759	3.0	23.9999912548	11274.0
21.1511224252	12.3180324181	347.4905924	0.0211511224252	259.95017502	118.734480837	3.40313693328	5.42805536073	0.118734480837	2.7095813862	120.569815871	554.798442488	167.467326207	0.120569815871	24.0489419724	2221.12461306	8.01972039978	2.22112461306	109.558437353	4.70298461162	0.109558437353	12502.2264327	2.0117148252	12.5022264327	6.0	24.0009507737	954.0
9.02541572941	5.88410786948	12.2213620154	0.00902541572941	7.96453592507	8.2608125516	4.61273124366	134.179599072	0.0082608125516	1.29327882569	12.4735637689	238.115227447	20.8394200136	0.0124735637689	19.42283644	335.472097863	2.30312213768	0.335472097863	304.08850166	1.35505865814	0.30408850166	721.014608373	23.0975994363	0.721014608373	4.0	23.9999322405	6602.0
299.288767233	723.797365129	208.316695141	0.299288767233	1785.09618767	11389.3493398	4.6121456394	2.32543260097	11.3893493398	418.338375815	1725.3894365	337.494120989	134.258826894	1.7253894365	1122.40256579	109.109859481	1.7486802055	0.109109859481	918.438749991	11.2788226717	0.918438749991	1431.82650943	60.5364373246	1.43182650943	5.0	24.000579055	8041.0
85.0710744808	325.056556359	417.737810933	0.0850710744808	105.068235073	1606.11071344	254.259799865	816.835858093	1.60611071344	422.530350184	378.494432928	59.789860102	43.5720020079	0.378494432928	2.99920890096	8.87759688524	2.65119991896	0.00887759688524	65.742103533	9.68818421653	0.065742103533	2343.6725202	78.1163252013	2.3436725202	4.0	23.9995659117	5679.0
393.90359064	1.33814404401	735.73725559	0.39390359064	11.2030664969	746.77996045	5.40462451131	408.432160448	0.74677996045	0.337045585129	255.695738693	1.85083879209	21.73387831	0.255695738693	0.444526809439	43.4413436389	51.1606420676	0.0434413436389	26.7420248362	4.72683692885	0.0267420248362	9.62993105611	3.01921774515	0.00962993105611	6.0	24.1059720876	5931.0
37.7893191815	25.9340991493	5.01242942695	0.0377893191815	0.379805431152	172.791004686	440.165004589	2.75345244319	0.172791004686	144.583256106	21.2268405079	638.396068949	225.250358323	0.0212268405079	6.14920029384	125.344253481	1.73323674077	0.125344253481	12.6314623173	368.097760305	0.0126314623173	716.809071479	1.03522725586	0.716809071479	2.0	24.0049144275	3537.0
53.2311021355	994.931307548	3.60526393386	0.0532311021355	207.106649431	39.6789549017	175.544967748	961.373862923	0.0396789549017	374.446087567	3717.68199396	57.4372398518	160.55407571	3.71768199396	436.52834726	242.148422941	285.603250073	0.242148422941	534.681168696	18.7709526227	0.534681168696	13.7056465741	1.91377498259	0.0137056465741	4.0	23.9998495968	12679.0
41.1673753899	28.0743564849	48.8939629588	0.0411673753899	4.19990442971	4.08873432625	53.85622794	217.580679142	0.00408873432625	11.3561756411	22.9697226852	10.9507614192	129.121700316	0.0229697226852	3.43897189415	81.961265958	3.06247421239	0.081961265958	8.48528274887	4.65489469958	0.00848528274887	1329.69647745	5.69204757304	1.32969647745	3.0	24.0048157939	1678.0
71.2696296571	554.929537548	229.601332811	0.0712696296571	60.9271163495	107.499319954	973.733180099	32.1895255052	0.107499319954	248.981047169	10545.4951514	31.5261411743	14.6064261448	10.5454951514	8.65070417305	7303.97369695	15.2978812553	7.30397369695	84.0482823027	2.40859086384	0.0840482823027	4990.00985852	3.51097513113	4.99000985852	3.0	23.982603954	10831.0
132.754247588	197.410490076	489.802041785	0.132754247588	54.731592097	7504.47456819	1.62147683289	11.0825666839	7.50447456819	5.45049562562	149.463091962	257.088311334	10.6952800038	0.149463091962	30.6591318122	79.3266047429	1.66579752674	0.0793266047429	11623.1377076	1.88204042112	11.6231377076	23362.0044483	140.979653689	23.3620044483	2.0	23.9997971271	6828.0
2.75732014265	893.282178038	25.3831562457	0.00275732014265	64.7800706056	39.1801412369	76.1999127324	3.66441884605	0.0391801412369	0.293977511514	33.1205384238	64.327620862	649.885843081	0.0331205384238	1.7981969986	77.8173776812	1.25126093397	0.0778173776812	794.847482889	8.17891976044	0.794847482889	1415.34253719	371.634422523	1.41534253719	3.0	23.9884288455	5270.0
104.245624088	877.351138623	4.92822004744	0.104245624088	48.0437499346	341.353433503	43.9466780134	2.21173981295	0.341353433503	432.373688347	8192.08331943	90.4303154348	8.41238744031	8.19208331943	80.1311594955	72.1905501792	2.75826258025	0.0721905501792	201.45370607	1.62706832083	0.20145370607	1610.71106282	2.75778475869	1.61071106282	5.0	23.9997997666	10541.0
59.6057431433	10.4390551992	3.46181555843	0.0596057431433	180.015316347	13.1943336053	10.6968224058	965.402577761	0.0131943336053	1.56510588286	7.0150474939	310.485401709	40.3916536024	0.0070150474939	0.933589720749	4368.97545249	1.47414722957	4.36897545249	216.492660188	2.05378913677	0.216492660188	68.6766078262	17.1520188751	0.0686766078262	7.0	24.0119798755	5832.0
21.7600542639	180.044094096	51.2283625878	0.0217600542639	4.54957290825	1817.05834274	186.656362131	9.65781553702	1.81705834274	79.0324060477	53.392774831	10.9440328331	219.552707797	0.053392774831	13.1691210662	67.6911679093	2.839789914	0.0676911679093	17.7143244282	7.52706004629	0.0177143244282	802.92487535	1.25954650651	0.80292487535	2.0	24.0085071632	8502.0
3308.06563175	7.36548248006	385.062317959	3.30806563175	1.47828466067	327.916200519	762.856948944	1.62736389704	0.327916200519	93.1951516837	21.6774192778	914.233157436	429.816832565	0.0216774192778	3.71750679264	22.2446009784	1.56351177271	0.0222446009784	22.9186082894	356.880888394	0.0229186082894	887.322196503	58.9996047012	0.887322196503	7.0	24.0059222523	5452.0
125.891893018	73.8637582007	410.290174712	0.125891893018	0.550760623422	17.3048621346	171.505124195	107.081079796	0.0173048621346	0.659390202888	48.5326695703	581.169243588	169.235398899	0.0485326695703	306.338283975	107.240732258	6.12258504497	0.107240732258	51.4955829039	381.271214201	0.0514955829039	868.646878763	1.42901496392	0.868646878763	2.0	24.0128742092	10771.0
9.34642634438	157.427882895	36.1008775284	0.00934642634438	4.26294874899	1445.04944074	8.45486257349	35.2914437323	1.44504944074	76.8076642595	6.64989178036	968.125200637	100.298286461	0.00664989178036	0.796318689277	711.770666022	7.09494250512	0.711770666022	866.208234845	1.56431486998	0.866208234845	151.783471541	3.02151159137	0.151783471541	4.0	24.0046571023	1602.0
14.7305136564	497.381550206	145.201894911	0.0147305136564	136.989215843	25.697803412	135.046422255	60.7932726233	0.025697803412	0.742753892639	44.6277693214	11.2446627427	75.818144957	0.0446277693214	0.510490536124	35.5975559589	2.98961522662	0.0355975559589	154.124670513	25.1473636914	0.154124670513	684.117592211	7.95303664151	0.684117592211	4.0	24.0009336507	10024.0
113.540969993	9.63122791477	5.2581828865	0.113540969993	9.93279644938	29.0309782042	550.162323669	255.361631094	0.0290309782042	29.9691755454	33.9946402695	131.01919796	30.2047207263	0.0339946402695	2.92216999816	17.1899802207	1.63013652727	0.0171899802207	18.5381320458	7.21254735034	0.0185381320458	389.335939133	12.774131747	0.389335939133	4.0	24.0007589606	1412.0
559.465369308	301.219156801	230.053315035	0.559465369308	125.388023018	20.9195608577	193.115342231	7.82406922975	0.0209195608577	384.673880218	5648.93887528	175.045559833	3.16443899405	5.64893887528	57.4788855738	38.0464826493	1.14139177126	0.0380464826493	430.304379487	4.9391546573	0.430304379487	40.5646116705	1.41477737413	0.0405646116705	3.0	24.0062462118	3165.0
242.099603046	164.305121679	22.3816259266	0.242099603046	58.3479602989	981.215285375	3.06060132268	511.089133816	0.981215285375	6.92678005785	271.256038637	469.61017461	418.167760862	0.271256038637	1621.5655996	367.764942079	17.6191646073	0.367764942079	37.110689647	25.6754322055	0.037110689647	160.795571156	3.60926412086	0.160795571156	3.0	24.0055198751	4759.0
7051.61260824	123.142826879	22.571025422	7.05161260824	278.130154401	68.5064695099	12.482578958	641.189189971	0.0685064695099	1.85892242268	882.077146811	609.985471669	2.59254940761	0.882077146811	391.100426241	1070.58475803	15.7175895291	1.07058475803	22.8761112331	4.14884706296	0.0228761112331	26.819888296	2.70414143792	0.026819888296	7.0	23.9947219501	3223.0
39.7222583981	156.344242732	324.954421553	0.0397222583981	87.9365367689	236.52019713	5.09109449185	4.19483894137	0.23652019713	5.63935353319	17.5670144953	308.757629292	4.68882167939	0.0175670144953	349.237687705	220.094781279	5.23269387923	0.220094781279	26.4279368169	1.59525895204	0.0264279368169	750.390188411	10.8800993533	0.750390188411	4.0	23.9971322381	10924.0
1394.8788567	45.9133024167	19.3830396246	1.3948788567	1.1499468876	1619.58580658	411.78727503	55.855708344	1.61958580658	210.103872583	77.3593395735	678.455133144	276.489972178	0.0773593395735	6.69994789482	15.0095510024	8.7708219121	0.0150095510024	19.6279037569	879.742131727	0.0196279037569	328.246372225	51.5081847335	0.328246372225	6.0	24.0091939995	10251.0
143.255663607	202.310967633	700.478482582	0.143255663607	7.66086991263	498.53789684	197.666532841	631.723642078	0.49853789684	44.035802622	14.567098452	525.394708727	25.2896356418	0.014567098452	36.9796147831	1816.29642276	54.2423290572	1.81629642276	40.0034216263	44.2349542445	0.0400034216263	42.3982674281	3.71861424062	0.0423982674281	3.0	24.0009889057	4152.0
1135.92676551	69.5170532121	162.685850202	1.13592676551	11.3518909861	241.051068818	493.970243123	21.6847207581	0.241051068818	33.1669316412	65.5527676769	229.385454298	83.5053165182	0.0655527676769	8.23925304669	722.940351875	13.9464042053	0.722940351875	14.544240529	15.1575687596	0.014544240529	80.4051915346	2.9580978036	0.0804051915346	2.0	24.034325492	11926.0
13.8335587717	201.731818932	2.77829098597	0.0138335587717	6.9957448365	8390.16137846	5.85689781395	6.91444520282	8.39016137846	7.0080613705	1615.01752499	584.694814133	1.5473442525	1.61501752499	139.242490175	674.382338636	7.50872788628	0.674382338636	111.458917839	2.75635541647	0.111458917839	12424.4162415	2.85214681473	12.4244162415	3.0	23.9999050103	5969.0
1097.58373807	443.434994366	2.13854144297	1.09758373807	3.44411881962	1069.6747648	849.056073271	4.86468519738	1.0696747648	739.620643128	10.3477088045	343.16658419	177.03487254	0.0103477088045	1.29751245706	76.9128439095	12.9943528441	0.0769128439095	1677.85285149	982.169805804	1.67785285149	902.252780743	12.370396032	0.902252780743	4.0	24.0033736071	5575.0
47.6016388929	178.29114724	180.406828369	0.0476016388929	0.954787593325	3153.42364476	498.690601118	88.4761623433	3.15342364476	299.610672716	1650.01387435	221.006237805	13.1820692831	1.65001387435	2.47151019536	72.0524015316	321.602275685	0.0720524015316	1162.20295361	25.929952242	1.16220295361	11.3335438861	124.933723208	0.0113335438861	6.0	24.0002305682	3424.0
621.981403519	79.6595444657	17.6483004696	0.621981403519	896.668471709	145.343056374	514.503705284	7.38630350494	0.145343056374	51.4090293175	10540.440445	46.0796602497	2.48179244209	10.540440445	12.795170044	1223.55168249	25.9634152757	1.22355168249	10530.9259544	9.49567136001	10.5309259544	20.0607628407	2.48986690944	0.0200607628407	3.0	24.0000802681	5202.0
586.572554751	723.303701409	72.8911241219	0.586572554751	44.8961573163	83.9723573881	965.750453708	36.393057506	0.0839723573881	139.064123133	555.144310668	346.881926676	12.1278563758	0.555144310668	2.06833577863	7493.78064256	6.21773068509	7.49378064256	55.5648002637	435.24335573	0.0555648002637	6814.80593034	176.275748495	6.81480593034	7.0	23.9999971108	13554.0
13.0293908882	126.813214058	611.272078474	0.0130293908882	124.435297858	2347.76020614	5.79299506413	503.787869242	2.34776020614	11.2063026052	19.0677388536	860.022102329	63.1012039359	0.0190677388536	1.92084475357	476.237651383	6.75239584208	0.476237651383	27.5842629004	2.52778489663	0.0275842629004	4383.32627101	6.88895838325	4.38332627101	4.0	24.0000093632	11866.0
93.5492073961	3.75187131695	111.46637314	0.0935492073961	1.4951057177	87.1894247018	232.835452151	3.38041661191	0.0871894247018	68.6886428776	35.7313523879	356.085435505	40.685348151	0.0357313523879	1.7095001575	913.298477962	1.0993053173	0.913298477962	107.359630152	1.38052528599	0.107359630152	341.846308491	17.8066603139	0.341846308491	3.0	23.9999211025	11771.0
131.35741401	10.2439803981	47.037814578	0.13135741401	0.349074754597	14.8125309736	3.33102289408	177.288144495	0.0148125309736	0.565198077624	4.59076250669	13.1038851939	15.4744188293	0.00459076250669	0.168823481297	78.0497759772	38.1059675123	0.0780497759772	25.0245334456	7.04954462937	0.0250245334456	40.0693745288	5.43874232679	0.0400693745288	6.0	24.0036400504	770.0
4299.03939237	17.3245642143	1.10360856294	4.29903939237	5.59433791233	251.998702617	235.687287439	17.88738697	0.251998702617	16.2645750413	650.190603789	90.6240675685	649.945349645	0.650190603789	98.2535770962	123.525814129	33.4849439685	0.123525814129	931.283263694	141.514250424	0.931283263694	888.864856875	12.1379424393	0.888864856875	2.0	24.000224835	8814.0
4146.89804391	60.2838525187	2.60076083681	4.14689804391	1.23549177212	19.3370835381	322.618434412	43.3543075989	0.0193370835381	7.23420520109	112.359896747	442.626658576	29.1336030218	0.112359896747	553.641493087	878.558131084	206.421675056	0.878558131084	666.406896453	9.61274600549	0.666406896453	132.700546605	3.57733349563	0.132700546605	5.0	23.9999257639	8154.0
498.044168591	538.089773746	61.2944394781	0.498044168591	7.59309710256	44.9362727148	40.252728055	85.4748837857	0.0449362727148	76.711668741	2160.20133222	140.870173353	333.662583705	2.16020133222	161.582245554	115.506569891	297.131323694	0.115506569891	170.974721992	4.93589467946	0.170974721992	47.0026278233	1.45757533974	0.0470026278233	4.0	24.0061695062	12921.0
415.954668512	3.47199801182	109.583857135	0.415954668512	58.0914174761	357.562505449	31.4518491103	53.958554909	0.357562505449	71.3437532499	19.1657276772	789.298879678	197.345459442	0.0191657276772	180.663675886	34.1376169954	8.16284899044	0.0341376169954	818.637652516	1.22315611342	0.818637652516	17.9008534162	3.42281270693	0.0179008534162	6.0	23.9999822659	3010.0
42.5824931231	23.0704219788	15.2754484024	0.0425824931231	7.65571232065	14.7916414828	80.11103362	3.1937742435	0.0147916414828	1.38549788668	528.373171379	111.257587348	23.9829568288	0.528373171379	4.89730489086	130.467855829	47.0334363683	0.130467855829	108.570979905	1.76488867313	0.108570979905	1180.94180216	11.8210861618	1.18094180216	3.0	23.9996079701	11429.0
1601.85329133	42.6433580357	902.959948084	1.60185329133	77.1121472663	72.7395442101	662.564755677	2.97898532118	0.0727395442101	26.2052616295	15672.6259979	24.3216792637	3.42210164096	15.6726259979	522.338988485	39.7520780551	2.2089744818	0.0397520780551	115.993140113	31.0219682273	0.115993140113	8767.09490121	16.5466077871	8.76709490121	4.0	24.0030099203	10827.0
98.7710513542	186.184962666	663.842870981	0.0987710513542	678.753639021	7256.38745714	520.091986477	1.09651586922	7.25638745714	2.51865940433	5024.53925353	854.150656248	7.2191166806	5.02453925353	1137.62641868	959.464490758	1.1775402682	0.959464490758	291.448012613	208.535148463	0.291448012613	486.754986121	12.021269957	0.486754986121	3.0	24.0099481099	4297.0
185.909234434	9.86118203794	1.37820582955	0.185909234434	1.71043743939	16.9159301444	299.949486716	24.0214619603	0.0169159301444	1.66275484799	3369.32116831	228.412447907	355.27774726	3.36932116831	495.711338021	1651.99205438	3.77709858996	1.65199205438	19.7453991552	57.3720454137	0.0197453991552	295.42397167	15.4418102409	0.29542397167	2.0	23.9993554834	5410.0
26.5805145227	54.9992171997	36.1186883892	0.0265805145227	1.90787338437	30.1611202144	126.128535791	55.5872076109	0.0301611202144	1.51021639228	13.2909344768	24.8059688612	246.294597723	0.0132909344768	1.3134698647	61.3642954193	53.0103533922	0.0613642954193	10040.0480704	22.1218148594	10.0400480704	29.5940496933	1.59067834411	0.0295940496933	5.0	24.0003844355	12566.0
191.162165627	823.618247775	3.33710701666	0.191162165627	9.53112120246	128.350214967	200.363859401	495.430791234	0.128350214967	26.7017625528	60.0137644918	144.740190966	55.8571878747	0.0600137644918	92.1784384611	21.0908427804	5.18658078246	0.0210908427804	1565.45391308	227.29936028	1.56545391308	720.709416343	40.5515610907	0.720709416343	4.0	24.0001725426	4727.0
1195.04599815	601.890837872	1.93342583317	1.19504599815	14.7683344776	117.176735777	253.989888624	6.04330120271	0.117176735777	328.655690584	1046.89685343	65.2650495343	435.788359562	1.04689685343	22.1713416506	3531.5231554	58.1584090673	3.5315231554	11221.3225696	101.711094104	11.2213225696	81.5631719787	23.9689392165	0.0815631719787	5.0	24.0001320302	2330.0
13.8674784101	366.38365218	398.27899945	0.0138674784101	11.2291871656	71.4526086373	38.1445869856	87.1330285909	0.0714526086373	148.742839951	9457.7034808	25.8123328825	1.77707716751	9.4577034808	191.981824344	34.699858855	1.27242790014	0.034699858855	75.7255047031	53.6037603389	0.0757255047031	632.544198902	9.60524659237	0.632544198902	7.0	24.0000194246	5301.0
12096.7785887	107.563904397	899.808373852	12.0967785887	6.16115360038	601.954165257	63.9970857848	149.768523883	0.601954165257	144.918763669	434.625251881	127.730386393	4.00487634126	0.434625251881	16.8594043462	438.260890803	6.62428870346	0.438260890803	26937.8345017	137.591150748	26.9378345017	1107.11536904	3.63282476208	1.10711536904	2.0	24.0000301381	13005.0
261.589653347	13.8592850069	456.333704904	0.261589653347	0.795409991736	171.200438774	17.1594539936	875.722056154	0.171200438774	0.731708905212	966.44311305	39.8222575281	1.60755688014	0.96644311305	0.573723891787	305.902593376	81.5612764901	0.305902593376	3107.58807488	6.4678228865	3.10758807488	120.606510188	29.9602728118	0.120606510188	5.0	23.9888273816	766.0
12.0450579895	43.1730642486	140.970431778	0.0120450579895	648.912120297	152.199461614	108.322022823	722.662370714	0.152199461614	145.059893706	38.3776400334	28.942291093	6.72708751231	0.0383776400334	1.57650416513	623.678548164	6.51035762073	0.623678548164	108.323182735	6.50398461173	0.108323182735	646.505878654	14.7724135968	0.646505878654	3.0	24.0000838696	6293.0
104.778385315	766.835274602	126.673908016	0.104778385315	1.88640672756	27.5113631495	923.356573348	578.776648215	0.0275113631495	10.9324603628	1194.38279501	144.661390263	186.564757225	1.19438279501	2.31912736722	2983.30897495	18.1913729067	2.98330897495	356.12839391	62.1043376493	0.35612839391	1999.36117964	2.25640937424	1.99936117964	4.0	23.9951649712	4832.0
14.569482383	143.106557147	32.9367850932	0.014569482383	9.46416350747	73.4244061135	25.4587464325	14.8125543905	0.0734244061135	1.42875471828	16.4387792339	230.453711116	31.9351873618	0.0164387792339	163.772823934	8207.79426446	111.312086836	8.20779426446	328.153612603	1.09061218916	0.328153612603	12.2061245001	17.3336918084	0.0122061245001	7.0	24.0000595919	6518.0
133.310247944	766.476111636	215.213107117	0.133310247944	524.646983633	4617.34341426	413.76745675	177.110832928	4.61734341426	121.281366631	364.987167444	21.5966347469	831.54548169	0.364987167444	12.8305542969	24917.6474283	56.0703384013	24.9176474283	87.0031626649	419.936900132	0.0870031626649	459.293010248	2.09553006898	0.459293010248	5.0	24.0068516901	4852.0
177.533324951	277.558370235	18.4493779494	0.177533324951	6.39761801558	13.5896871245	132.896132482	25.0039065394	0.0135896871245	1.91504175229	84.5788133369	701.643688552	36.293796144	0.0845788133369	7.76531685914	2425.71059043	608.828727655	2.42571059043	157.846288126	3.53864896881	0.157846288126	328.92299768	2.87449430357	0.32892299768	4.0	24.0166278772	8930.0
61.5369497448	75.0963197623	1.56250052318	0.0615369497448	0.421026955537	129.979176134	7.63137195032	13.7525609883	0.129979176134	0.166074159716	57.2747662203	6.37202421143	9.65436945127	0.0572747662203	0.151939508082	6.76925124684	39.6747070907	0.00676925124684	468.009622104	9.09010058845	0.468009622104	36.7407409467	164.853188238	0.0367407409467	5.0	23.984487548	11624.0
1905.49936248	486.211341948	121.990512358	1.90549936248	235.681429125	10265.9817564	6.54993141655	398.757535808	10.2659817564	361.454282865	1650.21976478	684.162875568	3.85243700649	1.65021976478	127.073531487	62.0769888284	8.16601900667	0.0620769888284	480.443142524	6.33215028641	0.480443142524	73.2590269931	2.66858389444	0.0732590269931	2.0	24.0177457279	9596.0
664.895956671	365.543238678	6.68973093094	0.664895956671	2.018039261	2296.52958092	468.742164033	12.4835589112	2.29652958092	10.2988104124	25.007743736	318.671661555	1.21573471439	0.025007743736	3.53815358448	906.867049598	3.86973455225	0.906867049598	3649.56204633	266.029997382	3.64956204633	298.959377863	32.4135097185	0.298959377863	3.0	24.0001635023	5166.0
36.9763733512	530.694249294	1.44965659049	0.0369763733512	32.7254665033	10534.9282538	61.4660266351	25.3241138804	10.5349282538	1.30128502479	40.1713618261	179.012398338	140.282482172	0.0401713618261	4.0183187132	6971.14769553	2.64261153171	6.97114769553	79.9196997807	1.23466113753	0.0799196997807	16.6591696092	140.855430989	0.0166591696092	5.0	24.0000042103	10148.0
25.6287791688	365.655104627	19.2839124428	0.0256287791688	1.44747540554	513.649213867	124.936309016	132.680799519	0.513649213867	184.946461987	9.67024145697	14.5283884376	74.6567347651	0.00967024145697	704.570254318	154.41593617	1.32749428796	0.15441593617	7.58546792852	17.649067067	0.00758546792852	249.593922701	1.45255902933	0.249593922701	5.0	24.00005386	11403.0
2028.66109548	202.516639769	5.8612548761	2.02866109548	79.2868630206	71.2349915491	775.61474904	58.8344008807	0.0712349915491	48.4021922409	47.3785944197	65.685507823	365.909790293	0.0473785944197	0.492903494177	2532.3298006	1.65795805818	2.5323298006	67.612283233	88.7608430595	0.067612283233	198.527375753	162.901314647	0.198527375753	5.0	24.0042019076	3460.0
116.806335224	7.66914250581	25.7388833286	0.116806335224	0.982293916786	573.471180245	383.246385224	559.767081319	0.573471180245	362.112442372	11.4012205811	147.589695693	274.473659223	0.0114012205811	4.27470724296	119.19300411	1.53166080882	0.11919300411	1686.56003306	335.067490503	1.68656003306	104.24847353	16.1786837384	0.10424847353	5.0	24.000473079	7749.0
93.8081885311	375.741656552	843.37669729	0.0938081885311	1127.52399243	9067.91994437	8.26264509157	67.4425837339	9.06791994437	12.0973041596	313.954174552	133.512484776	96.9336418937	0.313954174552	111.454263749	613.853552348	52.7035579937	0.613853552348	46.899234159	4.94726994458	0.046899234159	495.029611809	4.29156779805	0.495029611809	4.0	24.0000869874	4224.0
9.04149622334	115.948332229	10.3899182976	0.00904149622334	44.9058808503	2.70460195061	402.757317722	399.037648037	0.00270460195061	0.283170308267	873.995182392	6.72267664589	26.2221003405	0.873995182392	9.6568921547	33.3427827916	19.9963464378	0.0333427827916	275.584005911	26.9399737334	0.275584005911	537.136325968	27.1271314956	0.537136325968	6.0	24.0019533127	2945.0
223.655663741	4.06096133353	64.3298634913	0.223655663741	778.588373244	348.678826731	3.58431296725	814.332638525	0.348678826731	54.3320271762	143.471792868	315.525907534	132.554703615	0.143471792868	601.12627858	510.767839694	1.96704843851	0.510767839694	48.5973878713	2.74326932459	0.0485973878713	2396.42542428	17.5589593446	2.39642542428	7.0	23.999963187	112.0
734.242879438	105.020583634	1.177707838	0.734242879438	13.0077807646	1744.41804855	165.062695321	2.88143249089	1.74441804855	26.8322786198	11.6353209396	45.4091250023	511.343069037	0.0116353209396	4.81225414668	39.4077958633	6.92517905749	0.0394077958633	5.10149696694	901.344971031	0.00510149696694	413.806974811	1.69024018294	0.413806974811	4.0	24.0036938898	6785.0
84.1304380849	976.239069394	5.76938049891	0.0841304380849	8.74381047693	4184.73954109	667.209310852	408.135835318	4.18473954109	482.202506981	232.252514688	57.7243493531	82.0057424497	0.232252514688	2.70421956917	98.1481842578	8.60921711205	0.0981481842578	127.354049983	45.9971552856	0.127354049983	716.311439054	1.90272154547	0.716311439054	7.0	24.0002949805	9208.0
11.2441651348	795.829060206	8.34447237328	0.0112441651348	0.518568057863	232.730135434	621.670466557	84.0949062048	0.232730135434	3.35361717932	15.5250727558	26.3185107239	651.783073787	0.0155250727558	0.618875317227	112.622244465	13.3145798159	0.112622244465	2361.16766112	54.5234400193	2.36116766112	1307.74484508	408.177853106	1.30774484508	6.0	24.0000846993	671.0
23.2849688053	223.818034202	3.77373354884	0.0232849688053	2.98801813633	179.170212641	162.898918857	58.0930878964	0.179170212641	155.178562216	526.670159865	76.3947897656	4.56986985987	0.526670159865	14.40927174	253.817084567	1.77960036369	0.253817084567	273.977134748	2.10085837654	0.273977134748	385.694399333	21.3714507844	0.385694399333	7.0	23.9996856093	10720.0
1656.21431891	128.724497243	961.381604119	1.65621431891	26.2956958425	67.7020550683	793.134698173	9.22383544606	0.0677020550683	74.5382373113	51.2625597241	56.2577731805	40.3986887161	0.0512625597241	2004.69712804	275.576298808	7.74698352571	0.275576298808	979.747163307	167.476778851	0.979747163307	1799.2454151	6.79201773734	1.7992454151	3.0	24.0000335432	8198.0
407.794616228	532.854217915	16.9205497618	0.407794616228	23.0968251086	1108.77803934	317.821452986	925.446974174	1.10877803934	242.703919057	10047.9992413	22.4072131516	2.20793882389	10.0479992413	17.6896182587	48.0320018763	51.47908685	0.0480320018763	242.978369168	73.6841863328	0.242978369168	197.870945303	121.571927298	0.197870945303	6.0	23.9998429368	3645.0
32.6524485908	475.051272181	187.189809304	0.0326524485908	34.5338190844	181.380056277	351.455905746	20.7581189418	0.181380056277	20.139306059	1341.14791104	511.957084847	162.273436309	1.34114791104	384.590880976	70.8853299442	4.14230024101	0.0708853299442	92.044262732	3.51593842318	0.092044262732	1275.53034941	631.739013852	1.27553034941	7.0	24.0063989584	136.0
41.1732729304	216.661096225	18.7498820512	0.0411732729304	4.41336427903	16.2733102211	49.9076920409	122.402532993	0.0162733102211	0.836415159531	2291.69927196	18.2644630961	1.60026241339	2.29169927196	0.584366782555	935.954930571	23.5648950142	0.935954930571	915.013819218	6.14790787274	0.915013819218	2064.20138702	4.74085041866	2.06420138702	2.0	24.0176532054	2861.0
16.0792795122	94.0401777095	119.848664257	0.0160792795122	2.49960111286	423.025654985	15.7647910317	1.11265317085	0.423025654985	12.2277653651	131.812173798	237.698607504	790.569221113	0.131812173798	116.304607844	1748.95709445	116.937857858	1.74895709445	26.3639372898	2.19842038995	0.0263639372898	4.34892264953	1.67999098176	0.00434892264953	5.0	23.9997883941	5005.0
27.5513943949	4.33486355504	106.960847395	0.0275513943949	68.8595327573	159.478317795	4.4195366477	288.284396305	0.159478317795	22.1944053802	138.822900979	883.119473364	605.436565549	0.138822900979	42.4973297561	723.422671767	20.3190804185	0.723422671767	44.1956930918	1.63410625868	0.0441956930918	2860.69437265	7.14812460881	2.86069437265	4.0	23.9999455708	10514.0
170.430259252	638.223957593	3.50266455972	0.170430259252	229.266967346	5.57042916108	208.798667244	959.669731808	0.00557042916108	7.1291647826	144.757667726	54.7175269756	65.4105622549	0.144757667726	1.51099017681	41.6982761676	35.8735294467	0.0416982761676	1927.80206466	62.3142432468	1.92780206466	107.117451615	1.10015372941	0.107117451615	7.0	24.0199510616	11431.0
5.10750605346	119.775439567	12.6960153011	0.00510750605346	84.1335890553	2.17839785399	984.236105771	293.527557281	0.00217839785399	0.809241613492	578.219147817	8.1287614748	122.684272343	0.578219147817	53.915459944	98.2672572788	38.2258751593	0.0982672572788	274.807834403	1.47312476603	0.274807834403	109.652342599	2.34628999764	0.109652342599	4.0	24.0027420252	7955.0
37.5347097576	69.930504581	326.099934379	0.0375347097576	21.2659262886	154.988453572	3.10089427117	6.56078982945	0.154988453572	1.61926880625	301.855291239	237.630438351	8.13751353703	0.301855291239	49.5819079166	785.711992218	6.74937548511	0.785711992218	54.69334626	3.93755813689	0.05469334626	904.972898253	1.48307994177	0.904972898253	4.0	24.0020934565	7513.0
23.8564951725	6.81390703413	709.946760108	0.0238564951725	1.0376864135	64.5224358456	25.2648496155	43.7335549721	0.0645224358456	24.8019981318	21.6717547818	846.175085373	75.5232265812	0.0216717547818	5.75227922878	44.979235539	274.587138761	0.044979235539	29.9041426621	2.12358679731	0.0299041426621	5339.07166954	3.51242408524	5.33907166954	6.0	24.0141908895	2987.0
69.2143683165	15.827814899	920.521629533	0.0692143683165	128.681431682	191.81603942	44.027167519	234.939889024	0.19181603942	9.54616390363	56.6883578159	377.521878401	4.3519799876	0.0566883578159	125.372543921	260.252474814	25.6086020433	0.260252474814	1523.67486574	1.18813694311	1.52367486574	39.9376626355	11.3585403542	0.0399376626355	6.0	24.0001751225	2383.0
10531.7999598	74.9516622894	289.395635333	10.5317999598	8.84972971126	1129.55088044	922.76086205	2.79564501577	1.12955088044	45.0808408859	65.7085830803	279.416007649	54.8603320363	0.0657085830803	2.75806397243	152.010666686	7.60407824688	0.152010666686	24.8272090062	43.2589678592	0.0248272090062	12856.1136809	6.41579605574	12.8561136809	2.0	23.9812390556	4743.0
244.189258704	11.2365816719	594.240368769	0.244189258704	3.08457427503	466.481630123	19.7887108035	14.7409695179	0.466481630123	225.552503894	512.436485472	994.739651166	125.600524419	0.512436485472	128.762251195	186.149864993	532.764679533	0.186149864993	53.3716537598	1.45085729136	0.0533716537598	58.2094738708	28.2679262153	0.0582094738708	7.0	24.0068304691	11626.0
108.762995251	210.393978929	254.976869945	0.108762995251	535.865282555	30.3758780009	519.153179814	425.309949761	0.0303758780009	6.10645021027	3372.95522518	1.7917538123	1.39040199722	3.37295522518	7.04169989756	10.963983193	4.67051320229	0.010963983193	160.076027635	90.1025220673	0.160076027635	141.404900978	63.469570571	0.141404900978	7.0	23.999322006	9547.0
5712.99943976	427.510516721	16.1049799233	5.71299943976	349.658870796	24.540176741	768.981625805	61.124277739	0.024540176741	7.3500142912	820.524076764	100.451774572	571.996866474	0.820524076764	2.06723137266	929.06872626	74.6339239262	0.92906872626	188.288628095	4.77973994822	0.188288628095	1031.12997098	10.3549387922	1.03112997098	4.0	23.9945018559	10256.0
66.2175526965	9.2552618073	27.2380794211	0.0662175526965	0.50503835803	538.633457229	254.043004184	545.19281295	0.538633457229	29.3551360697	24.1153806959	35.6582074839	34.8766717499	0.0241153806959	46.2406927997	408.834015181	4.72197389751	0.408834015181	138.576915911	3.08772082134	0.138576915911	3033.93306281	82.3339923865	3.03393306281	3.0	24.0000134302	2132.0
6.26254262651	130.357049799	321.647332047	0.00626254262651	75.6380467412	26.1895760031	2.7026529352	11.3296605264	0.0261895760031	0.395490835454	46.2699267895	67.6808828602	4.12211942133	0.0462699267895	34.6111852658	341.372000498	1.17265770249	0.341372000498	7.65319992157	3.65646433792	0.00765319992157	49.0581973707	4.09770055295	0.0490581973707	6.0	24.0014420075	11143.0
123.682525497	224.806190009	214.218574067	0.123682525497	7.83494228188	224.897438811	345.599309393	1.09347608929	0.224897438811	1.26564990994	426.758655136	896.431462942	51.4973083043	0.426758655136	53.6290006458	207.509601636	15.8160993729	0.207509601636	27.3426374788	15.7317841307	0.0273426374788	36.8408691645	3.17044402832	0.0368408691645	5.0	23.9937407362	1320.0
5534.45836048	564.269316233	7.08680076725	5.53445836048	266.90231133	2409.53851032	271.023111489	140.354158441	2.40953851032	284.578681677	14.4642537026	876.487738265	340.706373343	0.0144642537026	78.2602247028	18.7740624135	2.84550225258	0.0187740624135	35.4462809062	205.664247282	0.0354462809062	97.7632984808	3.79703029667	0.0977632984808	6.0	24.0057290219	5937.0
317.094240307	189.845554372	790.826012654	0.317094240307	63.4250614023	41.8287127774	13.7578636077	185.965809804	0.0418287127774	68.4025419513	491.768320474	6.74519617641	40.3609445529	0.491768320474	3.05800859107	119.597941541	3.25283572501	0.119597941541	4922.18240144	5.95805092067	4.92218240144	174.754722013	1.52277766684	0.174754722013	3.0	23.9989501375	3134.0
3695.28169665	12.6904151341	24.4710069234	3.69528169665	135.490066344	179.269380649	596.4122307	71.3065541754	0.179269380649	53.0184690178	13424.704457	35.6000160586	686.773523678	13.424704457	1032.65291831	1510.41943191	7.38910919804	1.51041943191	754.857529704	70.5998824101	0.754857529704	41.9983404473	39.8113106241	0.0419983404473	6.0	23.9999847712	1828.0
13.6567131585	546.402238813	53.8076329277	0.0136567131585	22.2021027187	11.9505194358	528.92773925	1.15088424581	0.0119505194358	1.70606270182	1253.92855858	93.4282748559	5.3020397905	1.25392855858	0.52298523433	1008.86676781	101.964701911	1.00886676781	2230.34071718	4.41710507436	2.23034071718	989.64890479	124.464484601	0.98964890479	7.0	24.0000437439	13791.0
2.65145642913	195.769397587	1.61830317905	0.00265145642913	2.65804926587	3.54481369207	33.2497779859	6.2714040686	0.00354481369207	0.249115993428	8.20568230832	114.184634792	844.784124732	0.00820568230832	64.4963550208	155.581871845	11.679233275	0.155581871845	1502.86275688	3.11823492206	1.50286275688	11.3860900392	8.58468782465	0.0113860900392	6.0	23.987794931	11316.0
36.8291327631	222.397725679	10.3063578955	0.0368291327631	8.75472071837	328.905335524	509.817674817	265.615666	0.328905335524	177.950195373	4.11327953718	26.9266354764	454.048416327	0.00411327953718	33.0879672179	219.389356588	1.65501544146	0.219389356588	10.0383608654	1.14626750044	0.0100383608654	197.255434303	15.3362698192	0.197255434303	4.0	24.0022729612	8474.0
22.6815591661	107.821167564	128.133365673	0.0226815591661	4.03980309698	12.4465590742	873.174731621	46.5097740268	0.0124465590742	82.0844675656	365.457049904	43.419686005	415.310608071	0.365457049904	1.33299919899	5.49900480117	12.1998173648	0.00549900480117	2346.84266883	2.75295589211	2.34684266883	23.2972687877	3.18007244922	0.0232972687877	4.0	24.1115739414	13523.0
75.006875762	254.297500139	3.65350773352	0.075006875762	4.44219709264	7776.8154172	292.50185309	1.98356687661	7.7768154172	185.240233929	356.59800291	786.402756702	316.184734389	0.35659800291	3.63999474574	8534.0044665	112.094604402	8.5340044665	39.7120201949	2.41773579866	0.0397120201949	250.398008837	470.700641033	0.250398008837	5.0	24.0001692836	10479.0
232.635073211	5.2725228801	303.302070286	0.232635073211	34.3501486224	371.100308541	12.2629297272	44.9135759288	0.371100308541	2.25114046949	122.632318111	1.71858733109	28.0317169501	0.122632318111	0.465366778306	178.227536238	2.54016874359	0.178227536238	7.75439216239	6.32004068977	0.00775439216239	5.6589549782	1.85439164966	0.0056589549782	7.0	23.9298532541	2892.0
6.17512827626	603.676996799	36.8864394845	0.00617512827626	29.1313015908	290.999109611	94.3230855068	506.387068111	0.290999109611	10.7339387334	783.64091473	288.103319283	286.344601934	0.78364091473	47.8229189714	2018.07491397	1.01035273102	2.01807491397	154.208785598	26.1602933168	0.154208785598	1637.68809845	7.70517295653	1.63768809845	7.0	24.0018109523	2940.0
14.229489839	305.992380708	7.14414432269	0.014229489839	88.2277579937	438.768174039	198.559860473	57.4679476136	0.438768174039	17.608030485	22.4977210305	345.765576152	9.6095814011	0.0224977210305	234.689634824	1104.80521421	8.02145492193	1.10480521421	80.9290772322	4.46695725128	0.0809290772322	204.715960124	120.545174428	0.204715960124	5.0	24.0000239939	3753.0
2030.93373812	133.719261641	207.305127621	2.03093373812	996.722161087	7362.72398366	3.44070034767	4.76355471373	7.36272398366	14.3476180995	100.586975269	866.779197005	26.275748419	0.100586975269	355.82051931	4670.35102483	3.77007846088	4.67035102483	51.2939682452	3.06796864805	0.0512939682452	4593.02819147	152.132929088	4.59302819147	3.0	24.000023296	3881.0
80.6514632602	411.384101211	1.31234935826	0.0806514632602	468.889734932	28.1409395071	386.825647668	1.44772542258	0.0281409395071	3.90643855554	2822.01637642	70.1079776849	6.55052378011	2.82201637642	3.17647733733	59.3132456406	251.197797331	0.0593132456406	5412.35274555	1.17643941328	5.41235274555	230.298911186	6.19889609939	0.230298911186	4.0	23.9999421552	8783.0
912.608123733	483.24239251	605.713246663	0.912608123733	128.173482324	828.240836797	713.851452486	29.5170157405	0.828240836797	16.5552793854	59.2904985108	278.989866165	16.4755413466	0.0592904985108	0.88393181223	31.2946723379	12.9174343421	0.0312946723379	1943.41949134	219.031815179	1.94341949134	4.40037667966	6.68762163673	0.00440037667966	6.0	23.9999165014	9942.0
137.388941201	223.760187687	933.068359246	0.137388941201	6.83363224728	30.1912852746	72.0585527482	24.2143462237	0.0301912852746	37.7777282541	266.385360184	29.8151038038	525.067239234	0.266385360184	4.22248451839	351.545520212	89.5293623185	0.351545520212	401.516490967	2.25895357198	0.401516490967	90.3499048949	1.88065482725	0.0903499048949	5.0	23.9988470763	6774.0
6.01980592548	716.444957232	589.945338518	0.00601980592548	24.1859815432	561.821989103	15.7213774383	704.051998952	0.561821989103	3.99747092677	40.9300261617	850.852337206	76.9215859372	0.0409300261617	5.35675014067	1045.07086717	15.4033144368	1.04507086717	8.45128139106	2.24411801039	0.00845128139106	6.50712478238	29.6058242474	0.00650712478238	5.0	24.2561283266	7152.0
205.470202718	605.93801774	81.2583004598	0.205470202718	359.358913527	131.740517895	45.4005850358	11.6554984223	0.131740517895	1.07256322366	122.313569679	276.056229793	54.0389575061	0.122313569679	4.06028348948	340.213391083	2.12586379326	0.340213391083	16.260587956	1.61589363551	0.016260587956	111.196061257	121.774047871	0.111196061257	7.0	24.0002074353	7527.0
360.066247448	409.295356297	775.005621792	0.360066247448	3.10617501248	3.94939071998	271.037297208	340.926513373	0.00394939071998	0.31200956489	357.664170012	152.755131185	1.64992294806	0.357664170012	1.65923777388	33.0139528713	163.118034696	0.0330139528713	386.107401975	27.3921645684	0.386107401975	85.5948498595	21.6821478011	0.0855948498595	5.0	24.0023860539	11181.0
2910.92091801	86.7781338442	2.8454648855	2.91092091801	10.9613111968	854.497644971	59.5526742097	15.9379501834	0.854497644971	1193.27464702	1016.05524997	38.1183106979	87.300601134	1.01605524997	16.0791385032	294.706974394	18.0439125264	0.294706974394	127.060858974	487.440892443	0.127060858974	2935.02841799	1.43029799197	2.93502841799	2.0	24.0000541288	4486.0
120.512508944	808.471078123	25.3689607069	0.120512508944	7.14239407127	7469.65940288	647.930210169	12.2734585652	7.46965940288	130.473468446	3861.66261758	517.738491004	6.59421030092	3.86166261758	1.43992136379	232.872165954	766.656073462	0.232872165954	67.8345054219	31.7111416192	0.0678345054219	1350.69998273	241.194760593	1.35069998273	5.0	24.0000449762	7196.0
4.30559197112	10.84097969	39.7056201757	0.00430559197112	84.5855982133	657.878307764	24.831720165	22.8125869086	0.657878307764	61.9268398003	20.7904870711	9.02413762708	272.959292477	0.0207904870711	19.8587044213	687.321817849	1.52883304629	0.687321817849	61.0062411747	1.29964534044	0.0610062411747	3.28913682573	3.92375543767	0.00328913682573	4.0	23.9838773714	8866.0
33.4042252692	8.27396247458	335.000938906	0.0334042252692	331.050181274	94.0189433376	42.4168644706	90.368487252	0.0940189433376	4.80460057123	178.874106553	597.65549124	519.017708621	0.178874106553	478.442177245	475.376399895	2.24870748878	0.475376399895	346.191136557	5.40313249334	0.346191136557	51.6437386583	12.6594719678	0.0516437386583	6.0	24.0162337445	4865.0
96.6745624153	23.838549313	2.78776083468	0.0966745624153	0.517718193881	12.0629446764	690.732450534	6.59519639812	0.0120629446764	125.656562876	173.943971917	437.225064387	553.808314359	0.173943971917	15.7282031656	40.1656339417	1.00446529437	0.0401656339417	466.897794667	464.241511282	0.466897794667	2862.51326267	3.72521116647	2.86251326267	4.0	24.0077838976	4492.0
719.841790907	15.9629186939	234.07338922	0.719841790907	0.810485031683	35.3311415137	579.780466818	53.7966770422	0.0353311415137	3.56350665513	51.5112874228	859.940340069	17.6063620575	0.0515112874228	49.0374594265	45.6528668268	1.43100812416	0.0456528668268	257.4369078	11.8380179149	0.2574369078	2184.34809532	5.52266060361	2.18434809532	4.0	24.0009599974	3092.0
42.9049418861	42.0717327256	3.46312781491	0.0429049418861	0.440541117962	16.3121539274	724.195039211	11.8785833252	0.0163121539274	5.147689983	2160.1272546	151.080161034	8.46418028569	2.1601272546	10.7206545206	40.265812087	3.27309998359	0.040265812087	469.659851509	32.1139712084	0.469659851509	2194.92229762	199.772416146	2.19492229762	7.0	23.9998747209	11833.0
21.2836616978	434.432079124	22.8975020331	0.0212836616978	9.3247562163	15.7742853207	25.5719931638	1.9507907341	0.0157742853207	2.67715649881	1266.7395445	727.318871474	32.7878736577	1.2667395445	1228.38041224	3560.79541386	12.1793785397	3.56079541386	33.7870418189	2.6785167974	0.0337870418189	267.822204431	1.00650817252	0.267822204431	6.0	23.9998524365	8548.0
178.998293504	25.5089697321	11.3273724531	0.178998293504	1.90243148983	171.563925168	604.48798238	88.4675653694	0.171563925168	149.035492001	61.5636173464	20.2404910325	1.97859108749	0.0615636173464	63.3617114532	316.869643485	1.22270772891	0.316869643485	1412.73243228	435.715741382	1.41273243228	3130.73667008	2.59944104142	3.13073667008	3.0	23.999982286	12003.0
196.673910767	58.4528311452	43.8712717375	0.196673910767	2.07303377668	5.72361872919	123.12306512	15.6549199457	0.00572361872919	9.83956326003	224.426575652	162.593014409	197.987611945	0.224426575652	1.24771928845	11.523235623	258.521030574	0.011523235623	273.422035451	6.02402882234	0.273422035451	534.960509402	8.521513398	0.534960509402	3.0	24.0268008998	13491.0
16.36884387	560.23020081	231.062785367	0.01636884387	8.66063576098	1201.69206524	281.254271163	26.0971405676	1.20169206524	65.7850417003	62.7040307216	954.351010792	305.095145271	0.0627040307216	134.376539556	10.3280210806	5.13342434337	0.0103280210806	941.498922963	9.92240278886	0.941498922963	10.7884790354	303.757510615	0.0107884790354	6.0	24.001160083	7452.0
232.110732729	93.8075110397	236.975310175	0.232110732729	0.740784147474	195.243163251	529.136798623	25.9049930319	0.195243163251	17.1125977375	21.3029608773	789.331856999	125.027265439	0.0213029608773	17.8060155561	2729.76400677	39.060100898	2.72976400677	483.406284027	7.19622079589	0.483406284027	80.6093440443	1.02252753609	0.0806093440443	5.0	24.0001068779	10481.0
7520.32840599	44.6988015892	2.23717819413	7.52032840599	139.362380029	59.5893638091	22.9436270997	152.373577775	0.0595893638091	2.85071230082	50.9177898397	67.1911537098	11.8059278293	0.0509177898397	759.817501069	32.10874397	5.49328357995	0.03210874397	10.8368240045	20.4249215126	0.0108368240045	2048.6603845	9.65783677914	2.0486603845	4.0	23.9999261579	5492.0
660.766118836	97.2668919894	1.4857354005	0.660766118836	2.20322968157	5116.84910692	862.379512842	1.89348024663	5.11684910692	235.180920193	89.4786886173	681.49807872	13.6983521007	0.0894786886173	9.8196071458	172.366844393	68.8063000497	0.172366844393	665.603764189	9.91066972033	0.665603764189	130.766373606	3.02312578771	0.130766373606	5.0	24.0001719819	10744.0
459.4681109	8.36165827069	74.290757262	0.4594681109	1.02510265008	142.373400814	719.411761184	343.695353568	0.142373400814	33.2968334642	26.1959078441	345.473908769	129.758067412	0.0261959078441	439.266593558	2768.42378187	5.01595855053	2.76842378187	1026.4221653	3.68184042675	1.0264221653	17.2475009645	93.9249965839	0.0172475009645	6.0	24.0000158013	11112.0
4481.93378191	7.8314986806	173.488739974	4.48193378191	173.60339004	506.123413553	4.98995541301	708.221918819	0.506123413553	669.030312461	3437.58420778	11.648034862	392.803652611	3.43758420778	1631.3872088	9123.07534412	3.49628718089	9.12307534412	205.456329174	9.21763303577	0.205456329174	922.53357164	5.91115777076	0.92253357164	2.0	23.9993940242	2617.0
1578.13284039	159.624699775	1.3957382111	1.57813284039	136.809110401	2011.55076224	905.709478238	16.0881377168	2.01155076224	73.9495832504	209.131942988	33.8811902747	92.2142569373	0.209131942988	3.00536545317	874.91446031	1.50614392504	0.87491446031	1240.36551066	486.432435949	1.24036551066	195.442884496	150.642909182	0.195442884496	5.0	23.9999727146	9617.0
7050.82576091	54.1977115009	4.35267941448	7.05082576091	209.332805726	71.0637093756	16.5293349088	485.733167643	0.0710637093756	47.8753952538	2806.03517804	310.956643613	19.2898564388	2.80603517804	1110.58556252	33.781666612	1.72565336077	0.033781666612	47.4794379309	89.7395085571	0.0474794379309	169.04228408	2.56185071097	0.16904228408	3.0	23.9926758094	4603.0
2977.14450772	257.449313899	7.01593821571	2.97714450772	37.2216662294	2724.70271177	583.18695791	366.720660364	2.72470271177	348.038593185	72.3140367692	229.236873099	62.5408184374	0.0723140367692	4.36513829412	26.6711838205	1.02569166783	0.0266711838205	121.77574983	169.013306705	0.12177574983	402.351680901	145.57717362	0.402351680901	7.0	23.9998764411	4490.0
115.427810234	2.95418776666	31.7332241716	0.115427810234	0.342093948353	1456.58797296	2.63795452026	7.25475097138	1.45658797296	0.248083085439	185.527544026	1.97882075732	76.5094475124	0.185527544026	1.4970014405	13.1947521676	2.40698698507	0.0131947521676	754.1989314	6.43165944396	0.7541989314	116.060804338	1.46721279472	0.116060804338	5.0	23.9553050036	10636.0
230.539563042	491.220041446	33.6085439308	0.230539563042	15.7540928014	131.629799614	51.3187709271	7.57463510949	0.131629799614	0.199352370934	372.200135477	288.965044594	306.001001429	0.372200135477	2.35443067113	345.725260318	23.2564919767	0.345725260318	140.797064909	1.11299769217	0.140797064909	716.629912493	299.313220662	0.716629912493	4.0	24.018619531	12178.0
8266.81840706	236.64902414	561.754800704	8.26681840706	98.8809391639	138.785664253	8.12959713595	337.344244768	0.138785664253	5.25350381839	17.642579361	494.177147587	16.0621632796	0.017642579361	66.1813355555	11194.165865	19.3002505097	11.194165865	77.2796977947	20.8171964508	0.0772796977947	12.0558378599	7.26168541539	0.0120558378599	3.0	24.0151446629	3101.0
413.206285382	577.822061269	12.058647479	0.413206285382	47.5653760318	49.5865216364	193.211228226	2.08140445259	0.0495865216364	27.5720851282	16.6255459161	4.97023882276	158.164944791	0.0166255459161	379.136450351	1469.08185103	2.39569709206	1.46908185103	18.0611054657	50.5348134396	0.0180611054657	2083.1190157	1.24686458648	2.0831190157	5.0	23.9999850942	1661.0
437.082257196	623.058451124	3.13842332279	0.437082257196	71.3864693392	1876.67385605	907.864994288	421.775515924	1.87667385605	355.078856747	279.433815807	613.27625632	118.895727303	0.279433815807	1.24889779755	273.290498595	2.64984114467	0.273290498595	201.906974223	113.672076798	0.201906974223	799.513356149	52.5661101625	0.799513356149	3.0	24.0104179547	13626.0
2090.17405409	170.32721122	18.6884032907	2.09017405409	146.415720779	18.1107261233	116.540213791	1.41083612043	0.0181107261233	5.93630590777	8.98730281549	969.940608046	75.4259872305	0.00898730281549	0.593330919084	922.022433432	16.584888748	0.922022433432	34.5395003753	1.05019780098	0.0345395003753	403.218126994	143.882942482	0.403218126994	6.0	24.0002156295	13300.0
218.503534463	588.985662366	2.00090172114	0.218503534463	160.273642522	57.9048388528	689.006691324	72.0406341552	0.0579048388528	0.969958350949	1002.84799251	43.9052695145	32.2332786886	1.00284799251	45.6345317118	23.4812924686	49.4378855247	0.0234812924686	209.239968722	11.4912225179	0.209239968722	315.210175597	2.33856790564	0.315210175597	3.0	24.0066162873	13822.0
36.0227522895	154.053687545	7.36288016361	0.0360227522895	0.894703172205	174.765326498	644.574966235	51.2151828401	0.174765326498	434.314714877	21.5930166685	217.858799996	95.9411250046	0.0215930166685	35.1261620368	3343.43654521	11.4001850073	3.34343654521	48.1353026272	22.3691120495	0.0481353026272	282.871684242	76.366644784	0.282871684242	4.0	24.0003910185	12727.0
286.448469145	65.1683715214	480.027804894	0.286448469145	69.5728390112	255.729760636	50.5587509513	202.509537432	0.255729760636	291.020432377	3790.05101478	14.1235640605	29.2408565425	3.79005101478	24.8187192994	1311.76925583	166.158732083	1.31176925583	274.211020196	2.94974339247	0.274211020196	399.048719117	3.45586383155	0.399048719117	2.0	24.0036254176	4820.0
17493.2125634	19.2907109772	440.335573363	17.4932125634	5.21392799853	1817.06098969	681.889807744	84.0130546901	1.81706098969	9.13790002561	9468.23751551	3.85235637863	869.678970346	9.46823751551	1430.96992728	130.730333528	6.66887415304	0.130730333528	194.140290622	102.15230018	0.194140290622	5731.27798754	2.77982439078	5.73127798754	2.0	24.0017999483	10009.0
234.577538172	78.1577716812	3.5993760435	0.234577538172	639.36189301	246.188326022	58.1259398257	4.71032966424	0.246188326022	30.5589237093	591.431420516	186.063509592	664.005797734	0.591431420516	1481.66877315	803.797224501	100.651777627	0.803797224501	29.0446914112	1.48267654604	0.0290446914112	3175.16851723	2.17161798699	3.17516851723	6.0	23.9995872869	5927.0
59.1381184132	240.848938226	34.8567450003	0.0591381184132	189.869899848	2.35401600363	506.553193352	44.1865060748	0.00235401600363	1.97307401157	118.399916306	342.138634657	1.24522618778	0.118399916306	9.17391637502	148.98254406	11.1797247031	0.14898254406	633.372300088	3.1498876802	0.633372300088	611.780440199	1.14923444015	0.611780440199	3.0	23.9992366369	6599.0
22.4615393457	67.3603272582	599.620473105	0.0224615393457	29.6791417873	2.5502690584	76.3975269379	88.2237973698	0.0025502690584	57.985782541	50.7878696068	1.18650445679	1.18501344535	0.0507878696068	0.246096250059	495.867969002	9.22398704993	0.495867969002	67.9972995377	1.96129622047	0.0679972995377	392.092145472	4.90949039609	0.392092145472	3.0	23.9990693113	1224.0
139.742928694	100.784405591	216.330770948	0.139742928694	178.715801173	253.10563033	7.18258909101	58.6943596116	0.25310563033	45.7634530906	22.0409867496	806.814028569	663.104299701	0.0220409867496	4.65907010359	4001.16566721	1.05107413215	4.00116566721	60.6004841192	3.03217586968	0.0606004841192	4191.6868202	3.15844075017	4.1916868202	3.0	24.0004166684	4260.0
5.7147652333	56.9897571952	149.474306178	0.0057147652333	20.5189143799	15.9356396364	67.0286662742	132.67380095	0.0159356396364	0.592616554753	31.4211008695	563.847897916	52.015744767	0.0314211008695	257.547938438	431.110714498	4.59315061492	0.431110714498	122.129154614	1.68762672734	0.122129154614	193.027538953	290.774196169	0.193027538953	5.0	23.9997193853	2301.0
3576.30301549	575.842347233	4.21077407287	3.57630301549	632.576311923	8.43045447878	723.724295574	390.936748389	0.00843045447878	19.035315124	380.092611199	5.0331580917	18.1683075296	0.380092611199	1.38372533339	149.196523267	4.5610247098	0.149196523267	242.244669306	2.54504180714	0.242244669306	86.8013177183	6.42362963669	0.0868013177183	5.0	24.0058934356	13227.0
66.100494074	18.130787656	3.41541465665	0.066100494074	145.312937173	652.399858424	246.375569409	7.37214731945	0.652399858424	15.4348979223	144.515631681	108.63040331	13.9138514041	0.144515631681	26.8389140147	2750.61519532	2.54702452106	2.75061519532	85.9623968479	3.29062118691	0.0859623968479	1795.73884404	196.368153759	1.79573884404	4.0	23.9997174642	2264.0
24.9656744652	73.2226888541	4.50654421345	0.0249656744652	0.368453048364	5.75062816535	223.839002496	204.602354575	0.00575062816535	167.284217492	11.451108201	216.270547461	6.02250745338	0.011451108201	249.570376714	506.845440574	3.85523308523	0.506845440574	35.534168587	1.39342061958	0.035534168587	527.559495034	1.32526791819	0.527559495034	3.0	23.9988389198	6073.0
1393.58434042	45.4275248075	3.18746729465	1.39358434042	11.4322412419	1858.20659268	216.743691276	28.5534794007	1.85820659268	330.238673633	90.9608622085	49.4579927385	955.729671519	0.0909608622085	245.379480612	215.553163577	19.9038721995	0.215553163577	17.9850589227	44.2119213148	0.0179850589227	554.15969824	1.41256270376	0.55415969824	7.0	24.0002788323	12827.0
2968.54713889	258.724244356	5.04985869809	2.96854713889	82.6612671679	55.9606091394	766.853388099	62.5996691168	0.0559606091394	632.058219233	74.3395793789	142.535741078	59.5031272414	0.0743395793789	2.11907179792	351.000447471	3.48484309909	0.351000447471	26.4504051404	24.047024598	0.0264504051404	363.552832891	19.6779686477	0.363552832891	4.0	24.0000717777	13847.0
17.7790512275	1.22699730292	177.939508647	0.0177790512275	0.479188099344	4.20342313231	761.290040654	57.9261302176	0.00420342313231	157.358597303	4.63380059198	554.066246284	123.134454503	0.00463380059198	78.0318733513	141.499711504	1.11070523152	0.141499711504	61.6268352124	11.509585282	0.0616268352124	312.853975402	1.03974747338	0.312853975402	4.0	24.0016310839	5289.0
37.9647806061	677.704747975	166.929462273	0.0379647806061	290.386965623	253.449934346	200.285598995	226.243362846	0.253449934346	11.1698285873	3502.77292607	2.31000800064	3.39023723562	3.50277292607	9.4183870362	537.39565274	5.3351065767	0.53739565274	3562.83772331	62.2478766921	3.56283772331	36.7113466286	101.580168983	0.0367113466286	6.0	24.0099079089	2903.0
45.3810464798	519.315977325	6.64617032681	0.0453810464798	3.41207847094	17.3271121727	36.7743806503	1.52816772062	0.0173271121727	1.73513977161	176.937044251	346.390550107	34.6821995166	0.176937044251	124.066868509	2362.33305141	24.9077393983	2.36233305141	76.3812254537	2.46184332202	0.0763812254537	131.395734841	13.838073824	0.131395734841	5.0	24.0002783433	8912.0
358.827745302	88.4852206808	438.878971763	0.358827745302	14.6683735002	52.434796832	9.97185844135	4.62563022828	0.052434796832	4.1594260247	15.2915304509	940.080727408	672.390262856	0.0152915304509	137.082056127	60.8778443379	101.714250614	0.0608778443379	82.2791782137	3.32443233128	0.0822791782137	6.02894204937	20.8431953774	0.00602894204937	5.0	24.0214876548	6263.0
3834.52012176	7.37563472184	413.000564197	3.83452012176	18.7995614677	53.623361658	291.200317787	3.39139145314	0.053623361658	19.0717594398	901.60787494	75.8905171854	782.547104758	0.90160787494	809.451275316	47.3071828316	22.2080179977	0.0473071828316	263.181252597	240.218814174	0.263181252597	14476.7876999	2.88796101716	14.4767876999	3.0	23.9991708236	11079.0
1547.67870671	34.8504467646	176.996903347	1.54767870671	1.16066792793	166.759542854	1.46364555355	1.01441240053	0.166759542854	0.640149162897	89.9428256311	5.08888986687	583.377538939	0.0899428256311	86.3392216017	8.20977081628	20.9169920153	0.00820977081628	46.6864104853	25.2894108331	0.0466864104853	6.86604095699	2.57394561501	0.00686604095699	7.0	24.0001756334	3072.0
2027.12799482	907.057439109	530.856829881	2.02712799482	384.145561065	33.5371043315	307.845804219	176.368761176	0.0335371043315	122.025711654	7475.85642063	5.68497035833	303.754472541	7.47585642063	6.4626929577	123.446413183	13.6054449915	0.123446413183	785.303103958	404.050618368	0.785303103958	487.368648844	32.4026089027	0.487368648844	4.0	23.999962479	970.0
883.311679962	55.808289577	12.7479773145	0.883311679962	10.5738798972	276.692417216	2.93682140155	117.955427806	0.276692417216	21.7545649643	134.7895559	663.949351279	222.709893129	0.1347895559	27.1173265568	271.185903945	92.6213177578	0.271185903945	318.570988327	2.66852413128	0.318570988327	14.9594550422	2.71963844183	0.0149594550422	5.0	23.938144267	5423.0
45.0659463672	719.035650366	261.60343724	0.0450659463672	119.846771113	182.11805179	466.185136487	5.27418088867	0.18211805179	12.4532657042	1324.74525575	27.6266335306	5.22193833052	1.32474525575	6.33600467654	8.05704755328	5.16222332826	0.00805704755328	521.111696523	59.5496434073	0.521111696523	84.2949722389	1.01141242342	0.0842949722389	3.0	23.9999423316	13487.0
4.61324061041	48.5441465294	16.3071968868	0.00461324061041	6.53520377207	23.5891480637	141.392714187	40.5754943344	0.0235891480637	0.478064824897	677.582962526	731.024637513	35.810066427	0.677582962526	5.58656627934	529.650305334	1.85909280134	0.529650305334	133.157083072	1.72562851876	0.133157083072	35.4868369456	171.664867082	0.0354868369456	3.0	24.0000661145	6823.0
34.7867276653	750.517562481	769.422839504	0.0347867276653	330.972324015	9715.84103288	65.240975302	6.09904185544	9.71584103288	312.300302824	55.0560616223	378.303910919	70.3928967136	0.0550560616223	15.3269284491	492.990096364	120.858738563	0.492990096364	76.7622318386	2.45188451567	0.0767622318386	3244.68957266	179.228675258	3.24468957266	5.0	24.0000018565	4005.0
9.53279014301	698.916569388	6.98688771497	0.00953279014301	1.61117220299	125.92484766	352.99932384	121.87092455	0.12592484766	13.3607489929	195.438786251	272.340997374	93.3247333012	0.195438786251	43.4137400317	11.4678903762	2.58292642392	0.0114678903762	24.5579562451	174.37440795	0.0245579562451	552.491011039	17.95242836	0.552491011039	7.0	24.0001207847	5016.0
247.078962508	545.596487327	15.8491103225	0.247078962508	664.921863832	2129.06609009	132.602685462	956.417265906	2.12906609009	1.88111550454	18.1686653499	817.708767676	20.831485977	0.0181686653499	42.7814717998	3137.41251352	4.35602709887	3.13741251352	792.079939209	22.548762322	0.792079939209	288.648616806	111.303617292	0.288648616806	5.0	24.0000480479	6735.0
340.809306412	265.126136877	620.469661398	0.340809306412	3.51084293342	457.664579233	4.34949242029	833.939432128	0.457664579233	24.1629251323	31.851405881	4.83141420232	126.430019268	0.031851405881	51.8274959765	1034.51802566	2.87889686864	1.03451802566	39.6526811116	201.984142741	0.0396526811116	6.95840275824	2.35366479414	0.00695840275824	5.0	24.0039521909	5822.0
3430.51121341	3.90063380723	12.6608034116	3.43051121341	19.4564645005	1086.96067967	260.43777313	44.5600175821	1.08696067967	564.58528043	829.100677186	57.3206813407	72.0783310348	0.829100677186	13.3648330728	64.798643273	9.76678128729	0.064798643273	283.332619721	9.80963724846	0.283332619721	2670.22385135	17.5650808116	2.67022385135	2.0	24.0000074833	5045.0
116.76259755	750.393534797	781.932081669	0.11676259755	62.89689998	28.5333295936	24.1218505454	140.963099254	0.0285333295936	0.463259618213	18.517709164	860.411145214	3.33330819735	0.018517709164	21.5522866261	303.486820927	9.01568919288	0.303486820927	26.2775039052	3.66418330425	0.0262775039052	56.0288187675	12.3617634951	0.0560288187675	6.0	24.0029932615	9799.0
3130.44046636	90.9227100023	96.2857516785	3.13044046636	36.0442347138	28.136606065	772.223424341	43.094528514	0.028136606065	36.7687698531	1446.75632136	370.027746992	117.890684658	1.44675632136	4.24862350478	9.64309778751	215.13506546	0.00964309778751	1207.34793041	42.217385175	1.20734793041	24.2219382986	18.0955606813	0.0242219382986	6.0	23.9995104527	13246.0
34.1238085902	786.484002875	68.6400638936	0.0341238085902	15.503836934	866.813691177	27.8578507551	173.212237146	0.866813691177	56.7122056711	19.7100969528	12.858900859	1.40121308925	0.0197100969528	1.18747922044	419.06289907	5.69224752171	0.41906289907	479.412258068	16.6131279747	0.479412258068	6.28194540492	4.16706146757	0.00628194540492	4.0	24.0002110453	10013.0
46.1905090328	585.714229184	125.940508473	0.0461905090328	15.1626533362	64.450057465	7.78379277303	16.0323665845	0.064450057465	0.457186631089	47.5681738964	492.373882784	23.9880012449	0.0475681738964	31.9416043463	304.477645089	4.98832605676	0.304477645089	6.09035793284	12.5887642955	0.00609035793284	7.36330239613	12.4026485903	0.00736330239613	7.0	23.9898206722	3864.0
118.396540744	38.6160893044	587.39861566	0.118396540744	1237.62888101	810.593998117	5.20434798379	1.26779136138	0.810593998117	58.9683311522	532.279995783	13.564646242	947.166944952	0.532279995783	416.742870926	129.970766275	22.7908355394	0.129970766275	13778.3150041	1.49903786216	13.7783150041	17978.2299539	28.5933211141	17.9782299539	2.0	23.9999964939	23.0
71.4290463351	462.563122154	286.575107863	0.0714290463351	13.6287264793	37.7844005482	131.631241263	642.414991876	0.0377844005482	426.915652685	987.708093567	121.106564702	8.42003241727	0.987708093567	21.8346855243	202.701976724	679.969398602	0.202701976724	860.007034051	43.6537669855	0.860007034051	16.4875252458	2.54681586379	0.0164875252458	4.0	23.9999482956	10167.0
355.557431004	933.041741345	29.0299005838	0.355557431004	72.3754845854	6786.2676669	1.00688579505	1.97020057334	6.7862676669	52.5825018606	27.1435496833	232.43430971	2.2216168071	0.0271435496833	1156.51487519	2910.36762022	84.0623136825	2.91036762022	59.8857111634	4.86493689271	0.0598857111634	570.792719875	3.17998685762	0.570792719875	4.0	23.9999929445	7419.0
130.336367534	300.971459074	463.55122191	0.130336367534	25.0819943033	6045.21919717	66.8087312597	2.01594536518	6.04521919717	5.31747026993	249.520212396	541.41819491	153.0594227	0.249520212396	1155.2051129	634.252009512	25.8451037755	0.634252009512	127.842438967	3.80944143433	0.127842438967	416.701423077	65.887490869	0.416701423077	3.0	24.0181343361	8308.0
5086.86335668	155.470595895	8.30678544849	5.08686335668	253.722722119	17.0038933123	363.458107014	363.008133293	0.0170038933123	279.603202823	21.8289633556	231.598844312	18.6587413901	0.0218289633556	387.393899282	53.7884185032	3.19396186143	0.0537884185032	416.240419697	77.263746692	0.416240419697	970.59561937	4.62246885076	0.97059561937	6.0	23.999443366	8152.0
23.0619442923	426.752647811	991.350248163	0.0230619442923	925.320649348	12088.5540373	32.6078516122	297.779264084	12.0885540373	3.53647066836	45.3403841854	120.593190498	112.607738686	0.0453403841854	1407.00455018	533.286544916	3.70252739799	0.533286544916	5003.90074541	10.6981832525	5.00390074541	129.934979712	4.80919090151	0.129934979712	7.0	24.000220291	7128.0
27.1748122713	78.0945888287	31.0033259698	0.0271748122713	26.5306033749	385.344065366	56.7134781162	9.91103423054	0.385344065366	31.7650758548	1945.13767945	177.564845626	143.519286338	1.94513767945	23.942775774	196.158806027	6.07122351341	0.196158806027	92.9828555057	6.23069375276	0.0929828555057	269.365024609	27.0275567371	0.269365024609	5.0	23.9991074154	2658.0
204.763449353	808.293660979	182.32469877	0.204763449353	365.283639834	8833.65992657	43.6471520728	11.8235364008	8.83365992657	173.725678729	1319.34987946	488.741276831	17.0177854687	1.31934987946	49.0900690654	235.576830716	43.1408972143	0.235576830716	305.651400209	9.84102099189	0.305651400209	3280.26827941	28.5791663476	3.28026827941	3.0	23.9993542282	12456.0
1417.23366441	297.082988587	14.4938792384	1.41723366441	108.301043582	245.718565592	6.36855218348	162.289171664	0.245718565592	34.0914515241	31.8890399179	21.8642178562	2.58234414366	0.0318890399179	2.31038260464	114.146077941	7.61389275193	0.114146077941	289.340345327	1.02267354431	0.289340345327	132.005316148	2.03249976987	0.132005316148	2.0	23.9955234645	2995.0
1043.59405232	216.810297004	55.8255194127	1.04359405232	2.5247293528	6047.25407994	28.0404047995	312.735554434	6.04725407994	34.6228542418	174.486909895	555.086931331	1.94677686381	0.174486909895	799.459067387	85.7837663016	42.9265074407	0.0857837663016	936.252532895	132.642006275	0.936252532895	523.861351567	3.08771186297	0.523861351567	6.0	23.9999610669	7054.0
622.662107974	53.4222671476	34.4369076943	0.622662107974	1.86894784355	58.1503572229	392.691588238	40.3466721926	0.0581503572229	210.443138634	29.2334533339	446.752207176	150.050952536	0.0292334533339	124.510944002	18.1935409809	15.0315089274	0.0181935409809	252.764758917	265.709244676	0.252764758917	584.213935609	36.7746676588	0.584213935609	7.0	23.9999703425	9091.0
128.972131977	39.3768303428	363.303239619	0.128972131977	69.3372495123	12180.8084223	1.86762588182	470.512630728	12.1808084223	201.649363085	72.5513895716	574.629321353	758.819123866	0.0725513895716	171.804498094	471.628565418	15.8751384259	0.471628565418	44.9398793113	28.4659027615	0.0449398793113	19849.6551735	35.2338212909	19.8496551735	5.0	24.0000007469	1559.0
73.3767849783	293.212428292	2.73681981126	0.0733767849783	114.659287772	14.9283980104	13.9061078654	56.7631817823	0.0149283980104	239.581574063	83.496532429	55.5986741359	17.1534913135	0.083496532429	5.65751487872	3314.45556228	27.7782775775	3.31445556228	5680.30387614	44.4647066793	5.68030387614	401.623848826	4.72716632829	0.401623848826	7.0	23.9998923318	8453.0
113.811435001	1.79686779963	635.809378512	0.113811435001	0.717747609197	43.7995889438	467.916105753	315.609085074	0.0437995889438	101.404869832	848.437648633	424.65772821	241.439543647	0.848437648633	174.387248651	2014.96141362	33.3397964774	2.01496141362	46.2847440166	9.72949808741	0.0462847440166	64.5748102267	13.8939721589	0.0645748102267	4.0	23.9990541815	2673.0
2184.20498813	948.242229759	497.385922284	2.18420498813	626.629951856	18.309482025	481.401710736	15.2956324159	0.018309482025	1.74121472132	267.386703146	40.0802576887	114.049231766	0.267386703146	2.21321991986	35.996969422	12.1928607513	0.035996969422	336.235686605	19.0989140047	0.336235686605	41.2409380863	14.7512559097	0.0412409380863	3.0	23.9997394122	4141.0
874.266649754	181.15655331	663.511471385	0.874266649754	4.53378458342	213.957485133	1.31935601928	37.0325123484	0.213957485133	0.134145379738	409.168519432	638.21704772	28.1415967399	0.409168519432	92.3291750007	720.366255591	324.951353835	0.720366255591	39.8237406393	4.97181989922	0.0398237406393	4.39330095881	1.4377297668	0.00439330095881	4.0	23.8122156235	9929.0
37.3671605443	980.194410271	2.40940899837	0.0373671605443	41.37925083	114.297559515	2.07650851466	21.4027306693	0.114297559515	36.786153818	29.9773516446	24.0463075724	159.049316171	0.0299773516446	10.0140621066	471.506622205	1.57335672594	0.471506622205	84.1532529926	15.9928027274	0.0841532529926	891.078037862	1.23725254766	0.891078037862	6.0	24.0085365488	3349.0
2909.9640605	1.08374278108	7.35891976966	2.9099640605	1.68075541416	25.7251395144	190.979313077	265.694464928	0.0257251395144	5.1902946106	284.140992684	243.778362979	201.365688149	0.284140992684	201.882840672	2490.46457523	1.30374826357	2.49046457523	710.795129221	1.20760429144	0.710795129221	354.491145265	151.187720184	0.354491145265	2.0	24.0084513042	12665.0
3639.32078961	250.793360832	21.458969308	3.63932078961	211.538978979	224.686628978	337.467562345	127.116419554	0.224686628978	22.8617436574	163.317053228	327.371312368	22.2183521671	0.163317053228	4.39374943818	274.054765967	68.9765040655	0.274054765967	122.31935695	23.1530239318	0.12231935695	15.944907136	1.28944455381	0.015944907136	6.0	24.0024478896	876.0
14.5175875054	99.9285420672	381.976704963	0.0145175875054	55.6337670645	157.295167225	13.2862028409	36.8875222036	0.157295167225	3.0435018327	24.9514677626	632.001434088	6.51997616166	0.0249514677626	239.368078532	318.597875605	2.08115099079	0.318597875605	150.479811519	41.0160637968	0.150479811519	101.743496704	4.54417333378	0.101743496704	7.0	23.9989856678	5442.0
70.8241259918	207.185439131	1.02471066665	0.0708241259918	2.02128122393	105.370957581	163.318533478	358.228930295	0.105370957581	27.7305454001	9.30976495454	228.60579575	255.57816828	0.00930976495454	110.543131146	62.9368384906	5.09128053029	0.0629368384906	168.628983802	515.411823434	0.168628983802	442.228702055	33.3737706565	0.442228702055	6.0	23.9876180542	2454.0
16.119401247	177.407052823	10.6195038247	0.016119401247	1.87592502629	491.278079534	198.115152578	2.30988705492	0.491278079534	88.7254958824	7.18602172911	443.39062857	196.917205967	0.00718602172911	2.87836815207	5.85500068254	2.24659151892	0.00585500068254	586.847979453	867.367093797	0.586847979453	224.159397802	2.11549289888	0.224159397802	6.0	24.0050424811	7401.0
186.495348397	139.668586977	514.981388956	0.186495348397	13.671700729	4.6265435939	73.6937939302	2.60610028323	0.0046265435939	7.33164105879	4.07502215101	505.666970361	162.698788367	0.00407502215101	0.326782245317	25.4254870944	790.139114943	0.0254254870944	1015.91972498	2.66107253943	1.01591972498	99.8147287817	2.97415445677	0.0998147287817	5.0	24.0008302898	7364.0
28.1772094865	30.5500590478	20.8367469588	0.0281772094865	3.75318622947	21.4565864176	20.6225291358	46.1427072804	0.0214565864176	21.1745586799	17.8668614009	207.855759472	18.3273680803	0.0178668614009	0.526958634366	100.463705686	325.441017952	0.100463705686	341.041457285	1.50984831376	0.341041457285	653.552759532	12.548961014	0.653552759532	7.0	24.0012741067	6739.0
23.6974755559	719.844988631	71.3693269799	0.0236974755559	889.702682853	34.263812053	207.442432363	579.455667543	0.034263812053	72.4477297469	1380.53737969	25.5476448344	6.52393012734	1.38053737969	235.353354971	2724.5633219	104.628765106	2.7245633219	222.836899483	63.3532677548	0.222836899483	439.687572059	2.37355030505	0.439687572059	4.0	24.00044336	1352.0
36.2003966062	576.696267472	16.1436409536	0.0362003966062	3.27211923294	77.8030343845	54.9721510215	1.06329117769	0.0778030343845	24.9133147052	4296.14314359	25.954642458	376.207732944	4.29614314359	89.1063972135	350.619127347	52.5028328626	0.350619127347	2984.07849015	2.28486326393	2.98407849015	37.4075757761	1.33728347051	0.0374075757761	4.0	24.0000034843	13698.0
82.3741151136	55.9117697078	898.188743692	0.0823741151136	40.4137810279	48.3786776307	974.783452927	458.229853428	0.0483786776307	2555.37229472	964.874177656	210.958799884	1.20231847731	0.964874177656	26.6678099794	20539.379264	9.0637622919	20.539379264	498.001576385	8.94989805165	0.498001576385	3020.43737216	185.018189721	3.02043737216	6.0	23.9443075077	314.0
62.3481987793	111.758753936	376.800506997	0.0623481987793	5.2915299033	361.289566707	295.16730653	51.7717506273	0.361289566707	43.0963526535	722.241378841	697.904945108	40.9543597315	0.722241378841	3.04161555628	384.289183063	311.787504317	0.384289183063	617.687715618	4.82528257805	0.617687715618	834.216604973	160.69804968	0.834216604973	5.0	24.0207883222	13174.0
694.098107825	83.6622578754	2.28811672846	0.694098107825	12.9229327449	6158.10622899	303.450383455	61.0138254943	6.15810622899	236.625833291	19614.2110141	805.563013167	7.66707848215	19.6142110141	21.1931251365	139.043135874	584.58056995	0.139043135874	321.38875782	1.86457549099	0.32138875782	245.108689886	150.081545669	0.245108689886	3.0	23.9859715957	13176.0
9.60364552928	315.679569459	35.9403499301	0.00960364552928	85.0575960041	429.830000076	16.5147396456	219.47947866	0.429830000076	6.95412766606	2.25370957896	97.1287809167	333.483403645	0.00225370957896	10.5323825288	705.351450771	2.45515236679	0.705351450771	20.5186372496	7.51021736161	0.0205186372496	106.800431236	13.5275140551	0.106800431236	3.0	24.0008700175	8491.0
19.953123156	15.3155512288	171.027096365	0.019953123156	9.19772466438	78.1896056211	4.91693835808	28.0533229109	0.0781896056211	0.312197533224	139.943818947	38.5468405164	548.268606602	0.139943818947	52.2341387794	165.488873727	2.38421644002	0.165488873727	681.216334519	7.4921865233	0.681216334519	110.623508533	4.65857962942	0.110623508533	2.0	24.0025991095	3031.0
36.6859145193	547.739810207	13.0113380554	0.0366859145193	148.449846611	49.4538147381	83.9490709987	135.450739535	0.0494538147381	2.69264178789	1339.20198497	15.4182946501	113.157749674	1.33920198497	20.912282495	103.83508046	4.2007247988	0.10383508046	971.466414213	161.29647154	0.971466414213	168.015314572	1.22968942985	0.168015314572	5.0	23.9982641744	11402.0
35.780408363	335.591791204	17.9935641249	0.035780408363	14.0875751942	101.675474592	9.74497013844	9.90560795113	0.101675474592	43.3187837442	9.45768289345	2.48819160388	1.73568266038	0.00945768289345	0.350265013378	14.1536149286	4.70013680798	0.0141536149286	718.51393985	5.14310037353	0.71851393985	98.001544038	1.11494569998	0.098001544038	5.0	24.0068531639	10015.0
3656.56354169	25.3226091487	322.171607164	3.65656354169	5.38299572381	67.1440063895	234.611029138	967.228454297	0.0671440063895	99.1630340389	277.925714574	33.014696203	8.75221749699	0.277925714574	182.256121786	178.598019979	5.38591366461	0.178598019979	241.423702495	309.909721579	0.241423702495	8005.50904848	1.30812559923	8.00550904848	2.0	24.0001213557	441.0
918.987285147	905.181993804	247.637799887	0.918987285147	138.979703626	7.48356948276	304.243148943	8.70598323156	0.00748356948276	0.39279751893	2600.07475995	231.53823287	6.16569777572	2.60007475995	29.6088340979	12.9910476254	109.996544339	0.0129910476254	943.879197668	54.8016561191	0.943879197668	200.291884176	4.21797413205	0.200291884176	3.0	24.0029468088	5256.0
1268.59907624	51.989235238	5.32165789908	1.26859907624	116.178062407	93.9315211288	50.3817952306	217.44944366	0.0939315211288	6.40685949322	2187.13150755	424.336012033	17.2878770576	2.18713150755	16.6108097199	844.656348497	67.1926417204	0.844656348497	36.0536266209	3.34581229213	0.0360536266209	101.345985175	61.4419873249	0.101345985175	5.0	23.989912334	6266.0
25.0911488615	35.2198397279	172.412921346	0.0250911488615	346.67605616	390.119823563	63.1270924721	1.80678177535	0.390119823563	11.3164271203	22.6722803693	185.060064541	4.36558771866	0.0226722803693	369.574342135	390.539474801	1.91104733286	0.390539474801	22.1541581958	6.6034311462	0.0221541581958	19.9818222661	14.1483844552	0.0199818222661	7.0	24.0019033996	9124.0
1234.0816357	5.90654246474	188.713282378	1.2340816357	10.6328815642	610.276649424	18.3191502771	620.107572189	0.610276649424	118.258932535	38.486299968	105.944048152	129.633582814	0.038486299968	452.793034978	4520.02859625	4.5607854452	4.52002859625	2898.37870753	137.09907561	2.89837870753	178.309944735	14.1756738857	0.178309944735	2.0	24.000178472	4438.0
592.351001071	601.849185768	14.9390627514	0.592351001071	7.3919776732	324.18652156	258.408806181	37.6766681765	0.32418652156	6.48998983487	17.6126246265	166.352776496	16.4289423749	0.0176126246265	22.8789842065	138.765732096	22.8331035346	0.138765732096	39.2133529051	124.155629312	0.0392133529051	665.374202369	63.973803982	0.665374202369	5.0	23.9999793221	11623.0
72.2981876289	187.357206279	6.27245987449	0.0722981876289	5.48350425228	69.4539501697	291.188822003	18.3220495028	0.0694539501697	0.416656402529	11.6849461447	59.4686829701	435.527141995	0.0116849461447	67.8359288758	34.9101020838	1.03960766922	0.0349101020838	10.310587863	88.7571792682	0.010310587863	2088.63047945	26.6277511205	2.08863047945	6.0	23.9999913439	27.0
94.4160882381	717.622905414	27.1600818184	0.0944160882381	22.3244910099	805.094795968	301.129972441	4.15408388098	0.805094795968	126.442186288	1091.77993434	24.1076618376	48.5059612088	1.09177993434	2.53734663102	206.45696505	4.62595994432	0.20645696505	5363.52309857	49.7481177045	5.36352309857	97.3178995239	104.316642457	0.0973178995239	6.0	24.0014496665	6723.0
161.851129259	37.9308572082	3.10995334824	0.161851129259	2.44750065376	627.042947861	734.409176613	27.8016978982	0.627042947861	949.357896827	3132.99193343	52.2870553092	163.580055615	3.13299193343	269.669465653	19623.1510966	32.9722572464	19.6231510966	5592.64413304	3.50277094893	5.59264413304	44.455575345	63.8480445476	0.044455575345	7.0	23.9993360746	11535.0
9671.47137264	2.7677777425	46.2084473948	9.67147137264	414.875456685	263.997886324	56.0619360693	236.478283046	0.263997886324	225.775178204	11.9339931452	14.101598043	385.336889721	0.0119339931452	531.524761299	56.3463463379	1.58027228798	0.0563463463379	306.393715517	29.8866732956	0.306393715517	4825.72465508	11.4976207874	4.82572465508	4.0	24.0001601389	7375.0
15.4359957932	438.697725594	184.365434136	0.0154359957932	6.63055303648	1459.1525768	12.3838166794	1.96282884678	1.4591525768	1.12871915084	192.734434658	201.767735364	978.567729657	0.192734434658	55.5152027965	223.262053284	25.2472557334	0.223262053284	158.759586622	18.6037652574	0.158759586622	3673.90310931	1.53362407596	3.67390310931	2.0	24.0033607218	7966.0
2570.17712387	2.96399409285	424.694308744	2.57017712387	0.755798484022	14.4462541407	2.03244223216	4.74993901466	0.0144462541407	0.481875745354	149.908308823	1.28548198959	196.278327199	0.149908308823	0.560485178453	4037.01034972	190.494744299	4.03701034972	53.2924724905	6.04601476359	0.0532924724905	13.3383534461	1.25438144813	0.0133383534461	7.0	24.0002460446	9784.0
712.041654769	165.471690694	21.4985052123	0.712041654769	24.1124493395	13.1552174832	331.000877346	123.703404406	0.0131552174832	7.16481026392	1536.20813522	73.2383537753	3.93610207813	1.53620813522	2.83180618301	360.910340405	139.30256032	0.360910340405	247.668689606	20.7370217215	0.247668689606	345.602364866	2.60538935103	0.345602364866	7.0	24.0001196562	1484.0
4320.93196859	477.829298959	483.722204201	4.32093196859	1041.50534691	67.5563300516	23.9814685516	9.90771483423	0.0675563300516	57.8910340376	6319.4507875	26.5595240511	645.859058261	6.3194507875	61.1212712903	3021.96319753	167.366926723	3.02196319753	66.6813898502	7.35309122249	0.0666813898502	734.251369551	1.08180633198	0.734251369551	3.0	23.9939383538	9029.0
113.273000329	4.49122195087	44.1989407794	0.113273000329	25.3460289088	239.059173935	849.19871329	5.41086457904	0.239059173935	1482.12257423	37.3932966405	152.255604253	13.5175668839	0.0373932966405	2.97734644308	176.622354563	1.016592393	0.176622354563	156.837504699	5.15880790844	0.156837504699	128.98376282	4.44868134281	0.12898376282	5.0	23.9959208588	1810.0
17.652986789	24.5531585735	261.976134233	0.017652986789	255.318631013	65.0437147106	136.801877116	388.489795263	0.0650437147106	2.10282194345	96.2508579591	104.862171356	1.08680805134	0.0962508579591	5.48108172328	2124.82703498	1.39244875833	2.12482703498	19.3065772434	2.42509768226	0.0193065772434	571.70008696	194.232114157	0.57170008696	7.0	24.0129753779	11825.0
104.567597964	15.2151802559	78.3908980936	0.104567597964	510.996253215	5115.39013439	8.07782180295	43.1832366014	5.11539013439	73.5765545944	2276.00399189	143.964017396	46.7031321282	2.27600399189	906.184769819	307.214593186	1.32159184152	0.307214593186	154.034579706	1.36311963105	0.154034579706	20.7362853317	18.1224693955	0.0207362853317	2.0	23.9993795002	7541.0
3002.9371684	83.4454912439	16.7805910695	3.0029371684	0.669510565634	4931.92058531	699.823548125	2.20224688727	4.93192058531	169.646689867	1627.8955731	997.108338491	370.092718641	1.6278955731	4.60358237873	31.8480392103	329.110388023	0.0318480392103	62.8362365728	71.291275271	0.0628362365728	955.820692053	257.306600737	0.955820692053	6.0	24.0003207742	12270.0
100.743917665	513.405501615	13.3183492991	0.100743917665	47.3213229147	188.749204964	91.5499325177	232.861752794	0.188749204964	511.302257732	228.140077361	1.91778499383	175.497480753	0.228140077361	30.1586100035	91.9074066311	1.62225471766	0.0919074066311	282.056421421	2.26464005212	0.282056421421	3002.28487793	6.49542742313	3.00228487793	7.0	24.0018704857	7803.0
602.903353135	55.6373193375	32.6092167509	0.602903353135	43.5060469998	57.429523443	452.442424608	3.68297661806	0.057429523443	369.088586052	36.4290407175	149.288418914	935.425544776	0.0364290407175	1255.13547193	106.19866943	3.08021249758	0.10619866943	486.525455846	1.11567806992	0.486525455846	477.832321639	12.7857995252	0.477832321639	3.0	23.9993524059	9955.0
143.249719627	143.232677692	4.66561360957	0.143249719627	8.21047101513	15.8805679799	17.9029942304	552.891569354	0.0158805679799	6.60515820875	42.4271263683	62.9120015915	411.639074688	0.0424271263683	2.41989430631	32.2160129152	158.080808691	0.0322160129152	3511.46791393	29.6696608024	3.51146791393	177.941317626	2.33673685239	0.177941317626	4.0	24.0166603683	12290.0
42.9039315819	118.176564484	794.841978508	0.0429039315819	227.144914245	16.9195195441	1.96703907599	804.25183846	0.0169195195441	0.882866473663	42.1092116739	766.908458018	8.46946576026	0.0421092116739	38.4460649709	888.844255082	1.09863604442	0.888844255082	897.251901699	24.8520892452	0.897251901699	8.58846665596	8.25951919665	0.00858846665596	5.0	24.0011812695	4123.0
1127.04351909	22.5764541101	175.434498686	1.12704351909	20.4466577805	439.709804664	114.739350859	1.58171740337	0.439709804664	39.3145152021	2.73421339505	93.0751780009	803.738523458	0.00273421339505	55.801344539	34.6206242914	14.127005915	0.0346206242914	973.587171019	60.6274879992	0.973587171019	1542.58110744	13.6085083229	1.54258110744	5.0	24.0087155233	12766.0
8.09506212692	327.833931485	382.309450858	0.00809506212692	0.961552375903	6.03912051657	88.760194695	486.996147804	0.00603912051657	0.608530359223	11.467412441	18.0212340333	5.15269562201	0.011467412441	0.45012867831	7.7373736431	23.2990538305	0.0077373736431	644.772368023	19.6884310136	0.644772368023	149.14766756	6.2956760712	0.14914766756	5.0	24.0002428741	1323.0
1419.45419504	154.088340399	117.894300021	1.41945419504	3.03548046318	764.743451044	605.579985033	26.5459097113	0.764743451044	16.882284496	71.0677267427	629.92685848	2.59168119298	0.0710677267427	52.8884286661	45.7054202524	3.69795789042	0.0457054202524	166.34089646	40.4733748968	0.16634089646	2179.14502234	3.83762675843	2.17914502234	7.0	23.9999402346	13826.0
3320.94484887	247.264163293	11.4719464137	3.32094484887	16.113797888	24.3219214116	54.0907008646	382.157679446	0.0243219214116	7.50292261431	819.28197362	164.662866305	22.7666775667	0.81928197362	1522.19867568	54.9904263941	19.3025947103	0.0549904263941	51.4270219503	454.338692427	0.0514270219503	6303.1515906	4.73094661279	6.3031515906	3.0	24.0000011828	11094.0
218.916749817	800.864701956	804.339376121	0.218916749817	486.890961463	243.492633541	88.2856207842	24.7047255061	0.243492633541	7.82124598888	429.898928012	25.9557046121	225.523781582	0.429898928012	3.40548735339	965.762343827	20.2188182556	0.965762343827	240.446306298	212.335097603	0.240446306298	4730.16844763	2.00860002467	4.73016844763	4.0	24.0006066697	2846.0
66.0183256765	177.65826011	774.783585211	0.0660183256765	756.795798721	97.685062729	28.1935884009	9.06633068687	0.097685062729	41.3513642178	2675.18804452	59.8012522878	25.1846163297	2.67518804452	21.4727445597	953.670893507	168.726567263	0.953670893507	736.882256307	1.570108244	0.736882256307	575.279472751	2.60304348173	0.575279472751	4.0	24.0000004502	11272.0
84.0722157148	784.600157975	133.938478176	0.0840722157148	48.4116183768	945.314946473	53.4191747154	84.4080779107	0.945314946473	0.817018458976	215.57183935	669.175318268	9.45271813184	0.21557183935	77.6093236596	3556.89335274	103.269310475	3.55689335274	7.36793225927	192.487925186	0.00736793225927	165.47308941	193.340970899	0.16547308941	7.0	24.0000728909	4390.0
1233.67080865	204.308050566	127.84729172	1.23367080865	260.209318771	197.890080737	75.052442629	17.5546953771	0.197890080737	34.5540272951	6014.32946606	4.05164027589	2.40119291468	6.01432946606	13.4476986735	906.222902235	92.0721604765	0.906222902235	603.227664467	44.4594973554	0.603227664467	88.0168938137	1.94034825325	0.0880168938137	5.0	23.9999857191	5536.0
4.13290749242	12.1267459487	563.170601558	0.00413290749242	1.43218824452	75.1291829051	915.46505834	318.854093167	0.0751291829051	90.5389810889	276.520259581	617.900132029	164.787124457	0.276520259581	2.63091208841	1600.29068372	30.5935506201	1.60029068372	351.960780259	5.97520519525	0.351960780259	600.589536039	119.696767306	0.600589536039	5.0	24.0050542348	8338.0
59.0443702736	913.869343035	107.376396422	0.0590443702736	223.83365779	1442.19558766	8.24046485667	1.018986916	1.44219558766	0.896445915054	308.440089261	472.722500264	498.616420072	0.308440089261	236.094979205	269.536226731	444.032885897	0.269536226731	1632.941377	6.7966900732	1.632941377	10.7907154941	3.28974930093	0.0107907154941	6.0	24.0000010375	7984.0
721.408429841	355.696751467	2.98916830631	0.721408429841	6.90181616409	30.3343543442	238.956101467	80.590781162	0.0303343543442	16.4953587023	951.785331841	112.37785774	77.1832355248	0.951785331841	59.4325387805	7754.19774077	25.7949843919	7.75419774077	700.116856302	804.116266824	0.700116856302	97.3384242201	47.5632391187	0.0973384242201	3.0	23.9418664003	8947.0
1057.21285176	5.76546546547	751.584836585	1.05721285176	2.62064582857	102.753195564	3.76649956379	6.33282444899	0.102753195564	0.198485603971	233.914205146	1.21089880902	171.01664481	0.233914205146	0.246256199536	123.782180211	8.15062875773	0.123782180211	123.119819447	1.60317901886	0.123119819447	67.6148421535	15.1368037928	0.0676148421535	5.0	23.9999958696	66.0
33.6950790198	818.650714849	12.9297881358	0.0336950790198	280.204371502	11781.0510775	9.8953201724	3.91205667985	11.7810510775	16.0520696655	233.651311456	68.5108324933	194.426140777	0.233651311456	112.556653197	317.775542085	3.02994358383	0.317775542085	28.9898544044	17.5335563329	0.0289898544044	1411.83602688	3.11218582053	1.41183602688	4.0	23.997366183	3984.0
2362.32710613	555.503299231	37.9455475969	2.36232710613	5.00399188027	2317.3425701	92.6483239489	378.779860235	2.3173425701	273.767449475	20.9760650501	179.254684548	11.6367879595	0.0209760650501	34.8662682692	854.197222817	45.3616034337	0.854197222817	663.918303575	553.412884679	0.663918303575	298.440192969	10.2636102309	0.298440192969	5.0	23.9999485358	1316.0
52.3120371579	883.257456882	17.0204752874	0.0523120371579	163.601624357	696.754224974	520.785357291	154.41822625	0.696754224974	858.743449919	5791.99294171	172.600899235	5.04979476915	5.79199294171	1.78694170759	469.826337068	12.3402879287	0.469826337068	5880.3916159	28.1735906712	5.8803916159	1531.54226747	25.3577679679	1.53154226747	3.0	23.9997095512	12667.0
4.85693706104	651.829078777	254.164667371	0.00485693706104	0.882972358381	352.884922047	168.354232068	512.890535438	0.352884922047	1.97675561741	45.5533493537	153.514049332	643.957689381	0.0455533493537	10.2057535251	1889.25249932	103.20541024	1.88925249932	2175.80756256	17.0254690896	2.17580756256	8.92332642588	161.283450244	0.00892332642588	7.0	24.0570710587	9130.0
1060.76903706	113.190035316	91.47299666	1.06076903706	190.422171805	94.4594961459	15.5459438553	101.478145511	0.0944594961459	1.16537949533	946.5030239	257.239745616	2.36826402325	0.9465030239	19.9246324098	817.967580902	1.5964137917	0.817967580902	23.3489727055	1.88021148542	0.0233489727055	281.645223257	10.132094696	0.281645223257	3.0	24.0173779293	4969.0
12.6758644719	458.612458228	172.891319239	0.0126758644719	266.989286562	463.717181906	249.972786679	11.6332717735	0.463717181906	0.836027479732	76.633689484	538.792935956	388.051022443	0.076633689484	161.95108915	443.955898813	1.76068355926	0.443955898813	79.8232322133	5.3132621969	0.0798232322133	59.7988081189	39.3649203538	0.0597988081189	5.0	23.9974384108	8053.0
210.3735746	333.302310946	28.5342973813	0.2103735746	2.43569643183	99.9218285404	79.8096919902	407.514934267	0.0999218285404	111.183915041	37.6662983063	91.3463390011	40.1789454289	0.0376662983063	17.996867803	13.1641669053	6.09758712843	0.0131641669053	65.5612735273	40.2717381233	0.0655612735273	2705.59374879	5.7854825081	2.70559374879	7.0	24.0001239985	8626.0
15.8233734662	549.820290463	298.677559844	0.0158233734662	1.32551549873	1065.83618	7.94813894981	31.4702325049	1.06583618	242.050503077	374.257801409	437.139731466	426.163026098	0.374257801409	50.1767452339	169.108884172	41.9849526456	0.169108884172	134.144335219	15.8592223974	0.134144335219	821.152796773	3.93992986179	0.821152796773	7.0	23.9998994967	3550.0
7.79058088189	879.625414078	6.40079915465	0.00779058088189	99.5612124838	2112.98353679	203.333848891	2.98973173219	2.11298353679	4.2204958839	196.583729769	255.134236802	2.67182339808	0.196583729769	27.3437462281	507.179345947	2.86757118589	0.507179345947	120.58871051	3.02443803872	0.12058871051	9.74863898011	48.8605258177	0.00974863898011	5.0	24.0007577627	8649.0
29.1424610413	248.043577762	30.6406654515	0.0291424610413	0.255581156376	8.52889756808	126.383311347	13.1792697504	0.00852889756808	2.03618883837	234.809681835	158.361062137	103.899668094	0.234809681835	4.85359563992	36.1799849918	185.841801658	0.0361799849918	467.270978199	2.30577330381	0.467270978199	184.68862441	8.45712906471	0.18468862441	4.0	24.00034208	28.0
666.357476287	560.625016905	12.2609312003	0.666357476287	98.6533229276	8.17900758948	787.554110043	265.967090975	0.00817900758948	11.899540296	42.1362298391	139.989205271	80.6263687734	0.0421362298391	1.82730317635	15.984594434	946.902583501	0.015984594434	305.1171438	5.20474554132	0.3051171438	16.4671702841	2.21152137706	0.0164671702841	6.0	24.0068989509	4144.0
1143.98739569	15.3811116823	1.35289925956	1.14398739569	2.37553575356	3821.76847875	906.331040754	23.0761104817	3.82176847875	1332.43851842	23.4303179062	283.658422369	24.9179858343	0.0234303179062	81.7360647992	101.061738711	13.7616184431	0.101061738711	1283.85205476	10.2440191935	1.28385205476	307.936879219	6.80157536864	0.307936879219	6.0	23.9997571103	12477.0
56.1845633336	333.561562141	10.9241685069	0.0561845633336	1543.1790443	311.834483231	56.7562384877	7.16744694497	0.311834483231	27.9697206244	3271.42132175	608.87766759	87.8587250421	3.27142132175	487.573061035	498.717678966	6.66993991132	0.498717678966	27.4452509561	4.07987781719	0.0274452509561	606.100921508	5.02916350045	0.606100921508	6.0	23.9998615264	1973.0
257.839850694	359.169369963	9.8479645919	0.257839850694	21.3277408676	28.071686131	42.7382123758	721.477348663	0.028071686131	1010.22327246	11810.6992401	116.92924307	616.587917004	11.8106992401	367.999890704	23.3277381197	77.8822478552	0.0233277381197	388.762439296	10.9364402261	0.388762439296	20.2527085043	19.9896326212	0.0202527085043	7.0	23.9517432297	3824.0
10.4595314495	939.657555652	238.148036539	0.0104595314495	502.367481982	2655.97890944	221.617778114	51.0078991462	2.65597890944	6.08566445289	30.540642954	691.438040053	26.4170664425	0.030540642954	5.49244966116	372.569320817	9.04259253699	0.372569320817	390.948957568	49.0917481507	0.390948957568	94.8073222854	8.2147968992	0.0948073222854	5.0	23.9998840706	10222.0
3.84384430396	395.894626497	537.106669359	0.00384384430396	0.846504276999	428.056015627	36.2315589788	276.870887012	0.428056015627	1.67467330954	19.894416518	637.748734812	8.47623872313	0.019894416518	1.80697560129	712.244418961	3.86527578459	0.712244418961	20.329086057	58.4667751109	0.020329086057	9.34573408518	149.010415279	0.00934573408518	5.0	24.0247222789	3571.0
6.74817639501	243.141509106	647.0303463	0.00674817639501	11.9875964758	5.26705099131	5.47952907108	294.24889269	0.00526705099131	0.201519774759	7.51913449529	67.0313584887	274.77112357	0.00751913449529	2.30841383381	386.57529529	12.1350257227	0.38657529529	659.550905662	2.99360048855	0.659550905662	7.04726429885	19.5013368373	0.00704726429885	2.0	24.1605218206	11339.0
526.431197072	115.116139451	540.534336278	0.526431197072	100.28557833	74.3723057038	94.0679247217	847.120464392	0.0743723057038	12.0507129834	102.63002576	856.888785698	655.68210625	0.10263002576	145.357910927	2087.57966679	8.64460064718	2.08757966679	84.4703132733	29.9990109777	0.0844703132733	26.020140795	16.6155619323	0.026020140795	6.0	24.0071058127	13781.0
214.404336083	429.101053214	150.392661206	0.214404336083	83.6596179198	18.2158303612	15.8413580217	324.421659736	0.0182158303612	254.365470722	4782.22108916	41.3741986827	4.04119475512	4.78222108916	277.761116379	166.776455452	2.2110556545	0.166776455452	267.588546634	73.5461338968	0.267588546634	755.502785539	5.01750128436	0.755502785539	7.0	23.9998968115	1617.0
296.355114927	181.998426253	94.4492364526	0.296355114927	6.74802242557	297.886522511	854.215195813	36.4812951941	0.297886522511	112.181855649	6653.33459504	805.721877312	2.89846804211	6.65333459504	62.2580308817	38.088304122	1.02901649423	0.038088304122	7.57902740724	19.2030089811	0.00757902740724	257.740710459	85.0963461817	0.257740710459	3.0	24.0010612158	8991.0
286.280371939	976.319322797	361.520335727	0.286280371939	2.6085563565	75.1937327109	489.019855337	67.3555881782	0.0751937327109	13.8400125796	6.58313538161	71.068261822	234.318912034	0.00658313538161	1.14557572222	29.628876138	54.3800562406	0.029628876138	775.964053901	51.7808639617	0.775964053901	251.557661639	7.85354536859	0.251557661639	3.0	24.0132250809	9995.0
16.7037123679	382.986079044	67.9647125723	0.0167037123679	0.992835054448	356.597614364	231.889444118	99.1727376687	0.356597614364	0.603746298715	122.754533838	267.068422858	4.48050011284	0.122754533838	114.45182218	517.073828227	11.4250194193	0.517073828227	721.851026663	42.7215269699	0.721851026663	467.097726435	6.54403856421	0.467097726435	4.0	23.9994100369	9662.0
310.830866303	949.647955499	1.62971352707	0.310830866303	1560.77217885	128.552190125	53.1021357609	109.590843216	0.128552190125	58.2559421528	1024.23476873	12.1387242046	46.7486376839	1.02423476873	63.7053348904	187.975735191	9.73813199184	0.187975735191	365.652729001	27.0968361154	0.365652729001	97.6760452868	1.06275471662	0.0976760452868	5.0	23.9992520647	12083.0
12.3338887687	182.983308578	369.800476679	0.0123338887687	3.00341162817	5.49467492586	322.095826498	63.9466952232	0.00549467492586	60.2793226133	251.456661787	68.2349866785	186.748080897	0.251456661787	0.414676588581	138.835665255	14.530654852	0.138835665255	2482.64536793	15.9813064835	2.48264536793	453.173620283	50.4984032005	0.453173620283	5.0	23.9995069148	1178.0
103.918636995	185.38825413	28.5341891433	0.103918636995	74.7355344425	51.2771082353	36.8136596449	67.4839749302	0.0512771082353	208.009004748	1143.336678	605.060238978	146.32295881	1.143336678	139.463935317	603.961809043	873.709102539	0.603961809043	3120.65227085	12.5793579649	3.12065227085	14.9514425874	1.13281455718	0.0149514425874	5.0	24.0000429021	596.0
345.984448456	36.6492307835	3.25174633882	0.345984448456	5.19525480384	696.471794969	421.840264858	20.4177515901	0.696471794969	60.0458610486	51.5687845898	472.374099871	883.807385452	0.0515687845898	3.05976147011	324.383828389	39.0886696595	0.324383828389	167.331296034	16.6332976683	0.167331296034	108.971247472	31.8769631917	0.108971247472	3.0	24.0277409414	11840.0
2676.86942157	2.59498812966	943.377269533	2.67686942157	331.067596936	94.5132835708	80.7233134251	2.23499161243	0.0945132835708	16.3830621042	107.134516252	121.63778242	10.6450894569	0.107134516252	5.38768327087	1241.30076983	2.56150080065	1.24130076983	238.766560237	2.72227898865	0.238766560237	237.43486422	9.04935848644	0.23743486422	3.0	24.0000834396	2665.0
28.1191858602	130.14533432	25.0941146641	0.0281191858602	3.61651196368	6617.81866451	162.668836198	3.23330494596	6.61781866451	1.5102056433	482.668064984	609.349331924	26.0211373572	0.482668064984	1.33619334856	154.815246596	8.38525591134	0.154815246596	517.049071119	18.8269911723	0.517049071119	421.443155705	254.309212161	0.421443155705	3.0	23.9967200775	3293.0
6788.67292313	16.0288481214	23.4008501885	6.78867292313	44.1511027138	15.3626154055	137.052530829	1.23305133925	0.0153626154055	6.94595778304	39.2825285097	70.3414961212	62.2461564579	0.0392825285097	925.500698445	276.053548431	8.83092494807	0.276053548431	121.353612127	23.8350833064	0.121353612127	7706.43113062	6.19567408016	7.70643113062	4.0	23.9999865659	13570.0
5.07406106105	726.425434531	929.975752442	0.00507406106105	13.1652446278	689.889578999	462.999971098	68.9901636678	0.689889578999	2.05483654495	16.8368776686	18.188222933	1.4650815255	0.0168368776686	2.30236825207	5.05214271711	3.04165254545	0.00505214271711	1051.07302515	284.528504409	1.05107302515	35.8797996557	3.10191029386	0.0358797996557	6.0	24.0002179452	6732.0
2.32054939721	690.911809875	35.4933939128	0.00232054939721	96.9551207505	1087.65020754	141.480887768	238.627263293	1.08765020754	20.3618875767	2.8539445579	1.47216949838	2.01855499169	0.0028539445579	0.264484184212	192.533253969	14.6217161472	0.192533253969	453.250771068	162.678598538	0.453250771068	18.7104926024	1.10833889366	0.0187104926024	6.0	24.0006588917	10196.0
84.1753323779	1.28803876579	125.68150362	0.0841753323779	1.95700937412	11.8172853241	380.406666712	4.98592869572	0.0118172853241	22.5509367743	281.213345686	83.3534239211	28.3272024964	0.281213345686	16.5872660683	23.164933837	1.8906685669	0.023164933837	7.65610366199	1.42716774099	0.00765610366199	3067.59948059	131.290205674	3.06759948059	6.0	23.9999799894	9449.0
2181.88451384	38.7174471305	1.12745065512	2.18188451384	207.68246024	37.5035089298	88.9585733989	24.5630124345	0.0375035089298	3.44482740963	7.34525294248	4.67224340801	743.955216331	0.00734525294248	10.2638462521	193.971062592	1.61018012574	0.193971062592	28.5623209195	24.0481239293	0.0285623209195	589.171518754	1.64970183641	0.589171518754	3.0	24.0044355453	6714.0
470.876454848	675.794155182	8.54055245579	0.470876454848	11.6079768556	42.6029342431	728.273049196	969.429769155	0.0426029342431	6.42078702297	13.8079296983	45.9457199933	12.7001665006	0.0138079296983	0.932520264784	61.1465689892	231.25192853	0.0611465689892	56.2033929922	12.6746112537	0.0562033929922	819.117641962	1.98113527934	0.819117641962	6.0	24.003129725	5034.0
10.3963285411	107.618175703	149.683050477	0.0103963285411	1.27605137788	21.7650609025	511.765136036	674.254612313	0.0217650609025	11.4353320479	8.9718345926	755.283894424	198.873737381	0.0089718345926	14.3451544333	1456.8700095	1.89440270628	1.4568700095	2123.6182652	184.692680492	2.1236182652	176.421930167	63.9828591784	0.176421930167	6.0	24.0015187821	8674.0
6001.02455487	3.07428444736	26.0297192022	6.00102455487	61.5825601563	8.25973902957	730.800531881	27.3324621047	0.00825973902957	1.67831226939	64.6896544984	36.5442025603	721.10401074	0.0646896544984	3.80854776854	83.2055129996	1.3474112134	0.0832055129996	34.4487052907	18.9909824657	0.0344487052907	654.500311058	28.0659627677	0.654500311058	2.0	24.0013923858	9719.0
85.3931536208	344.107066528	4.02527527951	0.0853931536208	389.34411021	63.5738438405	135.964865198	20.6911781235	0.0635738438405	7.60548927779	80.5556170157	86.1275030948	2.87555962583	0.0805556170157	0.588282351226	43.6620341059	226.82671923	0.0436620341059	3522.74585822	16.326587817	3.52274585822	49.7353257511	3.0312870036	0.0497353257511	6.0	24.0004298555	3160.0
42.4718926412	813.093975076	809.950079919	0.0424718926412	122.209486968	107.548402673	271.102203812	295.424375978	0.107548402673	1402.81265062	988.934093257	33.3825790954	2.68273807998	0.988934093257	9.88602988417	1840.77275289	3.54334212923	1.84077275289	210.363287405	767.915153531	0.210363287405	60.3937587452	43.4139123671	0.0603937587452	5.0	23.9976382873	3002.0
3.39113837365	28.120015548	117.180190266	0.00339113837365	1.14045953609	461.042176459	52.0073838088	89.2586412956	0.461042176459	21.6759617703	7.59097887942	68.2318988052	706.368234897	0.00759097887942	1.30418554099	622.630259895	9.93774168229	0.622630259895	473.172054205	1.54502933402	0.473172054205	35.7433673531	155.268630104	0.0357433673531	4.0	24.0003001138	1977.0
179.510258648	348.897145505	63.6210064744	0.179510258648	5.30118591278	28.8636519716	3.90368860376	12.6145826935	0.0288636519716	0.756760064962	14.4831663644	416.418408816	5.34371029477	0.0144831663644	3.37120092581	393.398696571	28.3158303441	0.393398696571	195.854808207	2.06386492617	0.195854808207	921.329036659	6.33098401718	0.921329036659	2.0	24.0116302044	10208.0
2639.572726	275.192397519	4.90178030522	2.639572726	492.160438975	6782.00371871	50.6494073354	6.53705643614	6.78200371871	82.8641054371	111.460556036	829.795679348	268.124916996	0.111460556036	88.3550326164	289.922708106	7.41756977234	0.289922708106	79.737148067	4.03899287622	0.079737148067	3750.65116889	22.6133675664	3.75065116889	7.0	24.0002227406	9053.0
56.1378220376	23.8130022691	923.650364392	0.0561378220376	371.555669737	916.556284752	288.857611663	131.23812307	0.916556284752	80.1540333151	112.758817486	709.36528781	227.141828248	0.112758817486	15.0667197378	577.478838471	65.6645289717	0.577478838471	46.6330163773	3.25488129593	0.0466330163773	3643.2720124	251.51607436	3.6432720124	3.0	24.000256708	962.0
3.04475401982	887.279782064	286.550266895	0.00304475401982	2.05749957319	396.599115969	11.1968777383	165.983001646	0.396599115969	0.694348087593	14.3387296991	650.036084673	10.5631670801	0.0143387296991	3.91063236928	148.888483119	1.02605465779	0.148888483119	1526.6116914	3.07352517943	1.5266116914	42.5632549136	25.2327818194	0.0425632549136	3.0	24.0032763109	13179.0
1823.70165561	197.164239599	221.734130411	1.82370165561	298.150219422	96.1580728458	997.57340213	66.6655114213	0.0961580728458	21.8315814541	515.851280527	22.2949971504	210.433095916	0.515851280527	2.88780856295	51.7030182368	86.6471672976	0.0517030182368	166.608467765	18.6879821215	0.166608467765	30.293046703	2.3914437822	0.030293046703	4.0	23.9982324677	1755.0
138.537306911	748.772855218	184.335605771	0.138537306911	87.9794247342	47.2006620853	699.067241374	349.354307159	0.0472006620853	104.532945571	2589.75620474	4.08568378101	424.910617884	2.58975620474	5.68782778974	47.6817269072	5.75207147814	0.0476817269072	15.6719242654	3.46406588164	0.0156719242654	16.0464633784	1.03120180426	0.0160464633784	7.0	24.0145714599	2805.0
1016.13376225	1.19444422201	7.96971225263	1.01613376225	5.32821002608	69.4827350757	85.2953371642	887.601466359	0.0694827350757	107.649588888	1333.73248133	308.432786927	36.9530053349	1.33373248133	2.75939077935	2434.83243453	6.85489474739	2.43483243453	1010.19244543	15.8607837921	1.01019244543	135.505546255	154.446161769	0.135505546255	2.0	23.9999904469	10656.0
28.872625508	203.835517809	61.083063045	0.028872625508	27.6932020666	136.408096408	37.546111042	607.478461539	0.136408096408	9.17920263652	13.1591348955	89.5301738065	720.208327634	0.0131591348955	144.080510008	777.208200948	8.27061302445	0.777208200948	3.16685440504	1.84895526717	0.00316685440504	1285.43680916	54.8185452913	1.28543680916	7.0	24.0003262607	362.0
8.64392595982	342.972647048	2.93927125992	0.00864392595982	1.99496384288	64.4551058789	201.727086773	100.819346888	0.0644551058789	151.491327982	1536.14762382	72.6537635804	23.7824162173	1.53614762382	41.1473392301	154.351961522	6.98822086669	0.154351961522	596.27201054	2.57589051921	0.59627201054	11.10107581	4.83328273507	0.01110107581	6.0	23.9999140266	1575.0
86.2806988112	820.913391947	241.636315567	0.0862806988112	15.5854037558	4428.3103952	293.681943267	24.1447017093	4.4283103952	1689.72329828	296.284010799	109.028111841	3.12177612034	0.296284010799	9.17947548756	8978.34878639	635.719889871	8.97834878639	209.764283651	22.5479184766	0.209764283651	146.281649525	1.3295508972	0.146281649525	3.0	23.9790290886	11896.0
101.064120494	87.8104371082	61.7544857845	0.101064120494	0.944778579764	14.4306256578	352.861822416	46.09665731	0.0144306256578	26.496726976	22.4075600356	395.782888466	4.30679555478	0.0224075600356	46.5978647113	139.896215058	1.04711338709	0.139896215058	119.829434794	224.84153873	0.119829434794	2812.98471897	2.56141534726	2.81298471897	3.0	24.0000392878	7047.0
129.965342461	1.22502001641	115.762158613	0.129965342461	3.26399754625	3.05148829532	497.626553517	7.40412656296	0.00305148829532	7.23694211084	30.7297938465	77.7054427853	537.497609055	0.0307297938465	5.62098621201	174.907351114	6.04244563562	0.174907351114	552.488872072	2.62840277963	0.552488872072	50.074458028	4.44622641185	0.050074458028	5.0	24.0119602914	1175.0
217.030602106	40.4649056326	385.745607598	0.217030602106	1.06763021134	5.57366216087	266.192657104	17.1341875706	0.00557366216087	39.6933035377	6.31113559954	251.011289963	2.43747977613	0.00631113559954	11.6817817658	153.656310029	5.22375544251	0.153656310029	16.6254392234	45.7492594486	0.0166254392234	1779.55630463	4.32647641566	1.77955630463	5.0	24.0091099265	7115.0
39.985560193	73.8139354538	252.537424607	0.039985560193	4.19922783031	587.484529479	2.05270297841	31.8182559392	0.587484529479	0.728559497602	9.55301340515	37.0368948815	33.860313213	0.00955301340515	15.7386575441	4772.48580445	1.53691759484	4.77248580445	285.491157569	20.0946631056	0.285491157569	1375.7078209	11.06771495	1.3757078209	2.0	23.9955436155	202.0
617.191768497	251.266722868	6.43052070604	0.617191768497	17.6282606628	4413.89672928	5.73460298883	544.123626923	4.41389672928	17.2893534928	26.5375224013	740.502682765	3.04838243545	0.0265375224013	3.03399376763	1401.35282344	94.0263432365	1.40135282344	45.1647576795	7.01166910938	0.0451647576795	44.216593965	7.28914448761	0.044216593965	3.0	23.9755642065	9513.0
182.02176515	18.6732079186	11.0116639599	0.18202176515	19.9622680679	150.436230516	441.401339362	109.876470876	0.150436230516	15.8581905304	52.4679270832	107.267031313	71.4904636041	0.0524679270832	220.33226452	22.6840873031	1.15145089946	0.0226840873031	53.3588696356	12.5542245109	0.0533588696356	361.544521142	35.0966388823	0.361544521142	6.0	24.0003678835	603.0
20.3436879471	19.6470707683	3.3791072864	0.0203436879471	0.263121351538	361.976696377	9.54946518998	796.350545271	0.361976696377	2.87482578281	353.27591891	3.02795970152	1.00874397201	0.35327591891	0.278115863339	8.18038458606	2.36116899098	0.00818038458606	169.099389301	15.6410600993	0.169099389301	2.47097617635	3.99338325773	0.00247097617635	5.0	24.115392389	6758.0
178.575284225	67.3340941337	23.0011866269	0.178575284225	1.4443836526	120.999649329	879.830334013	259.477885759	0.120999649329	11.8005354382	254.093263503	435.591045789	95.7259352581	0.254093263503	25.659269869	1501.9738328	2.33817297714	1.5019738328	22.2893588842	81.9716299994	0.0222893588842	46.8025471891	22.2575128344	0.0468025471891	5.0	24.0101993553	6593.0
96.5163489304	744.158682358	227.145074597	0.0965163489304	76.5030097182	15.8812006235	635.176564675	1.82573387065	0.0158812006235	18.42558448	108.28405393	410.438074407	506.658987548	0.10828405393	2.1384746735	34.7365975807	2.69150364644	0.0347365975807	761.569066596	3.5295272715	0.761569066596	917.442145319	29.3439349312	0.917442145319	3.0	23.9949750968	4768.0
59.5660150565	173.450742196	156.670154207	0.0595660150565	30.6007543313	3.77813262153	563.576435097	75.4708291342	0.00377813262153	0.615979320649	793.936403206	12.2317641217	35.1859214673	0.793936403206	63.787930552	406.488878849	40.9992952845	0.406488878849	161.822959566	18.4621268908	0.161822959566	439.107262225	1.46503338416	0.439107262225	7.0	24.0040052116	3401.0
1039.39202879	157.149412648	20.8503810815	1.03939202879	3.01692012819	22.3044639323	919.537412818	27.6235790804	0.0223044639323	0.283456236039	2.6886831147	402.442904711	1.39848175348	0.0026886831147	5.0813005646	202.623140367	2.8031142836	0.202623140367	5.76449967485	373.100277019	0.00576449967485	1206.5621444	1.04613513225	1.2065621444	3.0	24.0023529632	3312.0
185.054593843	34.8307381028	261.357490904	0.185054593843	19.1913808237	258.214654592	149.49106478	1.13499418348	0.258214654592	20.701639949	133.876829084	900.308798134	348.0563737	0.133876829084	31.0297550489	185.112921322	200.026695002	0.185112921322	39.7341329027	3.93250381419	0.0397341329027	305.922224835	19.7222326213	0.305922224835	6.0	23.9976528031	4060.0
5107.67585266	436.281322628	377.382816762	5.10767585266	28.9180276665	5145.32948841	17.7154274937	824.497024727	5.14532948841	240.573317461	63.9711778686	740.632577815	108.628726394	0.0639711778686	1.90253526715	75.2555503952	101.490136027	0.0752555503952	6751.76779543	1.23234914802	6.75176779543	6135.43211751	23.706334899	6.13543211751	4.0	23.9984768562	13231.0
5822.38271712	36.0016774611	253.065086175	5.82238271712	39.2565868501	3037.98020239	548.527440544	19.3243989888	3.03798020239	1707.84649714	72.9154662176	42.2364027942	569.389843023	0.0729154662176	6.36058132874	535.663273353	11.8978554542	0.535663273353	72.9826454579	206.269200447	0.0729826454579	932.832981494	4.89710629288	0.932832981494	3.0	23.9884480626	3711.0
1704.52707452	464.768238481	2.45740209876	1.70452707452	85.3399746985	1343.16716632	14.4057269487	264.891699162	1.34316716632	166.309891527	23.6084600832	225.805506455	16.7135971912	0.0236084600832	2.69956639789	13887.3147304	296.735110394	13.8873147304	200.991242007	11.0648723582	0.200991242007	1088.85947017	5.55441606002	1.08885947017	5.0	24.0000184486	12835.0
6.83639874604	16.0036128688	96.255693082	0.00683639874604	0.803648722259	892.878817344	65.8127312968	2.00174762959	0.892878817344	182.371976666	6.04542601045	248.215065937	154.971039916	0.00604542601045	3.30030333619	1505.56211728	4.41187961806	1.50556211728	140.875920261	1.43798045193	0.140875920261	404.363153984	165.621330852	0.404363153984	3.0	24.0025835073	9379.0
59.0303524414	159.195792809	855.122527966	0.0590303524414	95.1956551422	482.546037807	11.0982909118	5.50064562256	0.482546037807	1.80856818772	2.20002385158	257.037300025	267.959445057	0.00220002385158	2.63944594634	590.368633617	4.29047293431	0.590368633617	79.5667141832	64.375816206	0.0795667141832	194.621625838	7.57337467882	0.194621625838	4.0	24.0041310446	10907.0
14.4591457963	445.761979252	767.760982265	0.0144591457963	2.24332568129	74.5399911976	10.0975611765	297.944203056	0.0745399911976	282.199179613	3613.87352633	14.0751616209	8.31687524244	3.61387352633	78.0712552095	4373.52339939	33.5547244192	4.37352339939	371.80664958	3.10397842809	0.37180664958	133.355538587	4.00408247534	0.133355538587	2.0	24.0010729091	2609.0
1128.42803242	178.816570911	26.3309756823	1.12842803242	1004.8533544	15639.6304264	11.1003711227	476.768611685	15.6396304264	40.4869251202	544.281409117	500.047922334	11.4060243447	0.544281409117	54.3310236074	1182.91732046	40.4761146806	1.18291732046	66.6448358915	1.76999553308	0.0666448358915	1947.38042819	10.8644453601	1.94738042819	3.0	24.000046025	6741.0
41.1297584607	968.143060505	140.820239549	0.0411297584607	329.660867957	472.869268326	113.984217137	111.088230266	0.472869268326	2.56556889288	518.870814307	37.1431417818	1.68700512398	0.518870814307	5.09041670228	3208.13054319	83.6246391364	3.20813054319	249.709048983	111.953369224	0.249709048983	105.151459082	4.9780832562	0.105151459082	6.0	24.0021639423	10743.0
6195.66652909	187.304556072	1.16654925318	6.19566652909	27.0506321063	8048.33090733	952.651432237	33.4310088286	8.04833090733	39.2411600314	28.1798944501	169.36682219	8.36360606846	0.0281798944501	1.19248187801	1458.23519189	6.66311497813	1.45823519189	2009.19969041	90.2574044762	2.00919969041	20.6492272889	31.8655749461	0.0206492272889	5.0	23.9929346642	5465.0
29.5864763506	4.649706749	80.6428474497	0.0295864763506	1.08489313829	223.098574434	23.0669652781	925.565914737	0.223098574434	264.799763426	23.5070787585	237.141534206	87.9880080926	0.0235070787585	18.8253807433	27.5601575863	7.07417712585	0.0275601575863	10.1226052936	5.33463685506	0.0101226052936	537.707350394	11.272797704	0.537707350394	7.0	24.0000572178	9607.0
19.2663959637	695.824299353	73.6226658368	0.0192663959637	7.02863213523	2286.5286911	8.84817457018	18.8738067856	2.2865286911	6.56123023275	131.903717896	125.215489774	300.457097162	0.131903717896	62.2907183213	346.507401167	31.3781285762	0.346507401167	26.7850726243	32.6269159158	0.0267850726243	157.880524009	11.7523981439	0.157880524009	6.0	23.9997399507	1408.0
51.7419210981	148.046767053	6.5152431194	0.0517419210981	6.47503104023	443.776773192	262.710944047	7.56030238853	0.443776773192	21.8683218561	426.866969994	255.192777153	6.03661794834	0.426866969994	24.0228550796	2948.11440645	24.9939877723	2.94811440645	13.2469189846	1.47996787086	0.0132469189846	341.720612642	16.8252245374	0.341720612642	4.0	24.0002619439	7633.0
20.7793093399	236.213807212	12.6920462491	0.0207793093399	79.0160400885	13.1638809091	64.6121107798	210.424015478	0.0131638809091	0.56004942408	14.6996384394	8.21535467655	2.73152998622	0.0146996384394	0.68652804297	20.3527216181	18.159398802	0.0203527216181	638.920230471	6.09724564373	0.638920230471	44.0058788857	10.7045666488	0.0440058788857	3.0	24.0035530617	49.0
64.0297824035	66.3244573383	2.25769961825	0.0640297824035	2.72401595166	73.8779123678	67.5437311224	85.8840430608	0.0738779123678	0.580798241031	640.533873416	968.827683389	384.488559342	0.640533873416	15.3186133733	1015.33820041	162.860239691	1.01533820041	375.438749697	3.9646312405	0.375438749697	170.021887229	542.750354632	0.170021887229	3.0	23.9999925461	10106.0
9386.22426998	115.392200385	6.77353975084	9.38622426998	441.97597655	12.5270328828	939.620361006	39.3858447997	0.0125270328828	139.542468678	53.5951371196	298.373491496	13.6629333145	0.0535951371196	23.8427542472	27.5675301311	1.14827556452	0.0275675301311	16.5471386034	41.9806195135	0.0165471386034	7527.85475167	6.09483759551	7.52785475167	5.0	23.9999923975	2581.0
10.3775574785	147.278298197	1.74779492035	0.0103775574785	99.7186246735	9.15826129901	741.618516194	12.8812997396	0.00915826129901	0.265867245457	223.000640411	1.87816910279	129.965159477	0.223000640411	0.280682898099	38.1908957038	58.4432421914	0.0381908957038	253.586399207	9.59714469686	0.253586399207	687.872121244	153.009764644	0.687872121244	5.0	24.0002607057	11796.0
39.2217833985	344.900642633	6.48808770844	0.0392217833985	10.268202457	18.9748234552	47.1617306668	8.97306909887	0.0189748234552	5.04714990737	2437.51835495	133.316654961	376.798244025	2.43751835495	35.5952692088	13.1508014146	27.6090823454	0.0131508014146	1655.05101964	2.72350835224	1.65505101964	232.727492629	1.84774828823	0.232727492629	6.0	23.9877698864	11443.0
7670.88619068	498.521784196	146.215633883	7.67088619068	175.432617862	6206.50394441	196.2312972	6.72875291153	6.20650394441	120.493047084	11214.667177	175.420242896	52.1427335101	11.214667177	236.116959553	437.85528255	78.719341614	0.43785528255	67.6290837885	251.504250717	0.0676290837885	6039.55369059	4.4052384368	6.03955369059	3.0	24.0026008692	8965.0
5761.37991581	855.302188781	24.2660146731	5.76137991581	952.739956525	227.225486177	8.20417695448	20.4857711238	0.227225486177	18.7106269225	97.3615894031	103.564073524	52.5631837357	0.0973615894031	1.49942566703	627.562732413	52.6116606482	0.627562732413	2049.5521534	1.67961004852	2.0495521534	440.61807922	1.29926610949	0.44061807922	2.0	23.999994876	630.0
9.40698988107	365.211730172	82.2638088955	0.00940698988107	42.9689876823	16.5739346998	613.068876402	432.383518568	0.0165739346998	142.929333425	498.793165619	19.1687581837	6.66782006513	0.498793165619	43.5347944706	1611.01292692	26.0238164116	1.61101292692	305.035943284	44.0106238533	0.305035943284	72.0738324316	5.3810016178	0.0720738324316	6.0	23.9767572323	3696.0
30.2091326833	23.7075209179	455.293982875	0.0302091326833	265.946494837	168.187466906	138.327108724	28.7786859683	0.168187466906	3.65289831012	145.099607186	248.551047534	656.701786706	0.145099607186	11.5437352822	954.134837946	1.79554665706	0.954134837946	58.9822368767	1.68233207747	0.0589822368767	373.839867713	23.9202986895	0.373839867713	6.0	24.0048154846	10215.0
624.100280198	33.5397356727	303.871617818	0.624100280198	22.0353522192	122.495515662	6.70969270053	520.337988841	0.122495515662	62.0000527006	11649.1246091	117.232261143	8.96530839561	11.6491246091	553.499749219	203.048712449	173.454133347	0.203048712449	67.4380321445	8.50037084494	0.0674380321445	5135.76703438	9.44817431821	5.13576703438	4.0	23.9874232914	11160.0
173.969466101	980.095212518	38.7938628235	0.173969466101	1145.74179797	113.31513737	183.201113751	326.149165667	0.11331513737	672.681778718	54.626297985	177.899093915	214.070502977	0.054626297985	2.68631347826	44.1116266983	249.621423638	0.0441116266983	178.927117484	7.76730213356	0.178927117484	52.2310325008	7.62324231942	0.0522310325008	6.0	23.9979632385	10834.0
164.655246444	3.58450082347	126.634004752	0.164655246444	5.59853472524	331.816704238	243.121244249	6.62423844024	0.331816704238	412.235198476	24.8853541638	114.921530492	72.0812112914	0.0248853541638	2.20738009206	4498.29468986	7.80784168743	4.49829468986	114.141261942	2.99162466809	0.114141261942	192.355798217	25.8688349978	0.192355798217	6.0	23.9996665792	7622.0
6.86685498103	107.012276675	38.1190210575	0.00686685498103	11.0988719888	47.5271748825	466.585778791	6.87611388068	0.0475271748825	43.7452596552	1505.04686101	12.0797329617	861.379985413	1.50504686101	5.16426012038	712.758354937	12.7488872579	0.712758354937	432.699821315	1.48693169872	0.432699821315	74.0364121802	14.8929931277	0.0740364121802	6.0	23.9997165346	3064.0
355.289366406	69.2820232754	49.9167481823	0.355289366406	90.088452298	6816.63195762	208.199806347	56.1461377231	6.81663195762	18.2256632051	71.575071583	971.772512586	169.307845574	0.071575071583	46.9087578789	29.4193622364	2.69257675347	0.0294193622364	11186.823567	41.0134462478	11.186823567	302.115155815	12.7453628256	0.302115155815	3.0	23.9975896153	10399.0
3804.70173583	10.3814339346	1.64945244235	3.80470173583	132.885886112	119.346099191	970.685485364	8.2840594307	0.119346099191	167.78275215	234.919046308	206.670421662	34.1130425035	0.234919046308	19.8549004764	268.122938654	8.08367275718	0.268122938654	599.573481682	4.74041757103	0.599573481682	274.834019254	211.838639912	0.274834019254	6.0	23.9987188674	8855.0
61.2272745688	4.1370448211	6.45907983521	0.0612272745688	0.298024659157	84.8334850468	4.65910063043	14.2796837816	0.0848334850468	0.39199671086	15.8763014078	1.62666927721	7.359506077	0.0158763014078	0.266692267388	108.66639299	5.5692385892	0.10866639299	84.38117433	19.3805563911	0.08438117433	35.312088167	29.376185485	0.035312088167	4.0	23.9990953853	10461.0
21.7905509494	387.566447571	44.168727431	0.0217905509494	6.59200037028	223.296311964	164.793250123	748.19284516	0.223296311964	109.035335543	13024.8210398	15.7620206581	1.52294736219	13.0248210398	433.105228716	1524.77118101	579.816478948	1.52477118101	134.20486918	2.0353516931	0.13420486918	470.42699644	1.13600561505	0.47042699644	2.0	23.989633745	11334.0
79.5454332297	96.1767798565	1.16030774927	0.0795454332297	4.59392359679	126.519203863	35.6723955097	102.805061679	0.126519203863	5.84310007398	43.9296118656	18.2195267053	65.4096880578	0.0439296118656	213.672358045	3187.83952607	9.49507902641	3.18783952607	28.5094633022	1.0680573535	0.0285094633022	100.980281268	3.09739467694	0.100980281268	5.0	24.0087808067	4582.0
161.474894009	121.262866835	263.619551374	0.161474894009	12.8204991934	2351.75325599	132.492818655	259.177016295	2.35175325599	177.528219686	3110.50944821	545.452124024	12.8181665112	3.11050944821	595.478418467	248.715822259	30.4857340759	0.248715822259	541.980952013	3.0581327773	0.541980952013	23.128508526	44.6954004124	0.023128508526	3.0	23.9996191925	5682.0
46.3779252951	220.141191776	1.06318533291	0.0463779252951	134.478002004	2721.48571615	347.708193745	31.3107889038	2.72148571615	7.43339564963	178.432019111	381.624843553	706.957502958	0.178432019111	129.598847559	362.251444215	3.51811977365	0.362251444215	246.193433676	35.395811861	0.246193433676	55.4772881455	296.752342608	0.0554772881455	6.0	23.9999166128	4584.0
2.95613852489	396.129208149	4.08482803135	0.00295613852489	1.34459694776	92.7544334685	830.328120977	6.00460082157	0.0927544334685	50.7033222979	191.39707027	24.0014413199	16.7234785568	0.19139707027	0.902813692758	584.725134397	16.6731597046	0.584725134397	1045.82253685	7.85290664312	1.04582253685	160.932809225	9.68444024735	0.160932809225	3.0	24.0122668457	8905.0
35.7606170372	131.808491147	92.9621575969	0.0357606170372	341.003050413	969.920675254	91.5439031524	106.231364032	0.969920675254	3.13943692192	1703.00854547	177.316809395	103.680773158	1.70300854547	12.3411970088	171.00633831	7.30684028817	0.17100633831	41.607810474	2.80324749072	0.041607810474	22096.1177017	317.271452344	22.0961177017	6.0	23.9793262933	10192.0
33.3315470001	955.011585398	427.012750306	0.0333315470001	170.025310791	20.123870364	445.915279914	682.107783706	0.020123870364	224.066848598	341.889199385	133.911322226	26.0192210936	0.341889199385	1.0943258383	4.30611735496	6.85435894639	0.00430611735496	1772.27389992	29.4904499035	1.77227389992	51.0072352549	25.6022645486	0.0510072352549	4.0	24.0004847162	3059.0
113.925742752	99.9775028288	6.45037364496	0.113925742752	235.35113582	855.957819112	4.5253004592	511.926382864	0.855957819112	13.796879216	555.823567331	432.654334729	181.465821415	0.555823567331	226.362766092	1465.63934044	95.7184710912	1.46563934044	59.8435186774	9.2779597486	0.0598435186774	438.42392249	2.62938386161	0.43842392249	4.0	24.0001994035	7993.0
365.716096846	278.113782069	133.368414301	0.365716096846	87.0750582987	303.431982648	3.41586628006	357.081501762	0.303431982648	96.1293368473	8.98381971837	272.585373347	593.053059267	0.00898381971837	40.536659078	280.462124445	142.733446842	0.280462124445	52.3834651851	1.27829369028	0.0523834651851	496.355206726	2.64635216804	0.496355206726	4.0	24.0000810315	3053.0
61.1303789287	22.1992967671	29.2889372052	0.0611303789287	386.555669967	19.6836826603	198.142974761	2.84146907289	0.0196836826603	0.574194411697	815.114268428	151.307528026	4.76202052497	0.815114268428	3.50877466703	593.890241337	1.01005286838	0.593890241337	68.9400576094	2.16146941619	0.0689400576094	8.72014615002	84.5908487497	0.00872014615002	4.0	23.9999998537	10903.0
1512.95565153	4.65464478409	48.2594891555	1.51295565153	40.6075582839	85.6114522633	481.898267965	86.0305622102	0.0856114522633	8.22480990718	58.1699557874	30.111100719	12.8960757911	0.0581699557874	130.852904876	222.997791813	1.10645887957	0.222997791813	109.092099303	1.20393792255	0.109092099303	166.215302675	1.75459480945	0.166215302675	2.0	24.0025576754	4339.0
1140.49160587	6.37619522462	153.329820364	1.14049160587	628.761332527	10.026819412	9.74243384981	41.017592366	0.010026819412	1.32694091951	41.5007073687	224.156718542	3.63693011326	0.0415007073687	86.4017028449	8469.1905523	1.58312924666	8.4691905523	16.7302031954	1.8220521525	0.0167302031954	330.387792538	27.9986060615	0.330387792538	7.0	23.9999920726	10120.0
534.812770854	335.978213432	17.0681917824	0.534812770854	17.4495498982	457.90138334	61.6856727	97.880045613	0.45790138334	3.15858245255	30.0324991884	771.512316961	5.25834409269	0.0300324991884	2.63777766733	826.446271296	82.9134947254	0.826446271296	3528.66970074	5.70992089315	3.52866970074	6208.3722903	97.5340416621	6.2083722903	5.0	23.9908551027	3899.0
2611.47627484	2.42201834738	6.57041677221	2.61147627484	17.5725123513	572.555496887	515.870045951	74.203992151	0.572555496887	279.333241805	19.9444517783	389.142447556	617.141425132	0.0199444517783	90.3660401133	59.0662146896	1.57547803645	0.0590662146896	3535.23855281	100.572301019	3.53523855281	123.148785016	18.0488203353	0.123148785016	7.0	23.9997304962	12171.0
494.490023644	43.7378418257	576.98881487	0.494490023644	123.709529719	5.74833511036	339.265852957	119.563643735	0.00574833511036	3.10370312771	149.289953092	15.1308839406	60.7694042507	0.149289953092	0.416548137401	21.1222746262	73.0016459734	0.0211222746262	109.215895934	2.30431108567	0.109215895934	286.71323008	2.70415300635	0.28671323008	5.0	23.9999028693	10593.0
4888.35883542	85.0600973661	27.7758404471	4.88835883542	672.580953863	1529.08373303	678.144424864	141.23678707	1.52908373303	87.6424548338	157.925032676	20.0872934241	573.660997395	0.157925032676	38.5210959488	699.164304402	2.50381637721	0.699164304402	57.6251909455	13.7623582385	0.0576251909455	54.2041567962	65.3319568407	0.0542041567962	3.0	24.0009815962	5357.0
181.837569868	246.153619286	19.4422001803	0.181837569868	953.541143006	2779.57049407	679.679842582	3.63414997192	2.77957049407	20.2294449051	7322.90895745	75.8103372216	30.1133463651	7.32290895745	9.42112975766	30.6158473613	1.57540273642	0.0306158473613	1700.49575568	38.7396537376	1.70049575568	33.6004331494	2.82853531606	0.0336004331494	4.0	24.000105575	1413.0
8781.08746737	117.347443217	2.69411603218	8.78108746737	983.048952482	142.483896111	51.5709981533	301.900104786	0.142483896111	51.097528489	59.3953759802	69.4955643599	1.63340936753	0.0593953759802	4.24802789063	4740.89511523	351.523250521	4.74089511523	241.009773376	8.92171449118	0.241009773376	21.0583605938	2.47811115878	0.0210583605938	3.0	23.9948759231	2638.0
304.740340249	733.403697572	536.066544877	0.304740340249	50.9077427265	69.4797827448	846.325597251	98.130329864	0.0694797827448	71.7171092877	418.134541129	56.1999280625	174.286506886	0.418134541129	36.2187200653	52.5059751451	2.56668080038	0.0525059751451	400.197952474	14.8408442302	0.400197952474	165.48560213	10.1092726844	0.16548560213	3.0	23.9917809723	3492.0
171.798289942	15.2852456914	3.39403362065	0.171798289942	0.206701369583	227.423649726	31.6394522107	6.26430025918	0.227423649726	0.0651303896947	329.634092412	7.32627003547	358.61335892	0.329634092412	0.216155952257	31.7453926918	3.11263100114	0.0317453926918	211.139151347	235.999083619	0.211139151347	289.58719047	238.527792573	0.28958719047	3.0	24.024311788	9877.0
334.620548927	34.1603537599	9.49498288422	0.334620548927	43.2743513678	11.2314807136	373.646554991	737.409114748	0.0112314807136	100.544743105	14.4096111934	785.680331695	23.1809678485	0.0144096111934	5.47866476944	646.387616797	2.53421992033	0.646387616797	707.053128922	3.4036175965	0.707053128922	130.090918062	96.0040443534	0.130090918062	6.0	23.9998865638	13008.0
142.337654253	206.110809172	64.6564811355	0.142337654253	3.29735863666	421.602604187	166.953065154	1.67958855498	0.421602604187	5.15795330147	61.5829561463	456.346729135	304.202548337	0.0615829561463	475.763988476	1015.09086546	43.1769422688	1.01509086546	11.5432146698	6.28924785212	0.0115432146698	733.980823644	53.3179653774	0.733980823644	3.0	24.0015530669	4720.0
2205.3898987	362.578440068	120.859422362	2.2053898987	0.656293933131	306.92751282	748.48319562	74.5107350722	0.30692751282	115.083350595	284.109823818	366.457946328	17.3880074901	0.284109823818	45.2412442868	197.271152629	59.9494018907	0.197271152629	656.563296018	76.2522092155	0.656563296018	337.704576492	6.993622617	0.337704576492	4.0	23.999961336	13023.0
17.5182519911	209.536633726	138.462105079	0.0175182519911	1.53680932815	18.3438958664	47.4170546812	5.82171282911	0.0183438958664	1.90813916754	1258.79369043	831.261266433	495.974344804	1.25879369043	249.616524407	3.64999341833	13.7235504571	0.00364999341833	157.150089202	2.76483904176	0.157150089202	1555.53772784	94.5345302054	1.55553772784	6.0	24.0079700892	7593.0
321.464196132	19.1237041025	6.14531340777	0.321464196132	0.506707894226	6.17008244739	207.075961684	681.786624219	0.00617008244739	35.8325801328	6.21792306191	690.216406934	883.623007573	0.00621792306191	0.982985079522	324.565165132	145.509600824	0.324565165132	3.55227578491	24.0196591675	0.00355227578491	167.345218584	15.0370547852	0.167345218584	6.0	24.0034276469	2691.0
11.7629190173	51.3602676393	867.752778374	0.0117629190173	61.2464299923	1546.67261729	34.352341773	27.3492537924	1.54667261729	413.346068869	48.9379470624	561.459733785	10.9258482885	0.0489379470624	32.3952390886	1331.80368142	155.338475632	1.33180368142	153.413919783	1.57328430203	0.153413919783	8050.66003188	42.8484358583	8.05066003188	7.0	23.9988361064	6916.0
254.557266559	407.590195903	2.85630760839	0.254557266559	30.6004840697	12.0411671551	89.024158267	2.87732046362	0.0120411671551	0.370708158823	2506.65098625	61.30665727	4.4847588935	2.50665098625	24.7614743924	45.3661767425	2.55121287174	0.0453661767425	728.86237675	5.31598919764	0.72886237675	264.759064005	10.750683438	0.264759064005	3.0	23.96974483	13261.0
418.506167218	9.35467542893	380.96539683	0.418506167218	515.534380979	111.810028348	599.084042251	914.298827338	0.111810028348	2.55978551338	65.3991722606	467.477425443	317.91433194	0.0653991722606	6.48022673215	488.022111297	2.16093203178	0.488022111297	1020.9007171	3.36395049386	1.0209007171	330.962813225	329.870833836	0.330962813225	2.0	24.0002314218	4207.0
1964.34053406	21.6929031054	551.133701906	1.96434053406	35.6829228963	40.0023434031	680.733270049	10.0506354124	0.0400023434031	1365.00963879	47.8924436513	133.433518051	8.5129232144	0.0478924436513	1177.31907708	45.2881328891	3.91359702012	0.0452881328891	875.995748245	16.1162023879	0.875995748245	638.902684857	12.0474069371	0.638902684857	6.0	23.9995906165	11171.0
394.358104603	12.8103390771	95.6306329823	0.394358104603	1715.10618766	192.347403636	138.230881903	103.74550964	0.192347403636	3.80315778725	1105.92989604	158.514256353	364.64858949	1.10592989604	47.4184330123	2468.94277416	1.11214372423	2.46894277416	86.2095103009	7.29973336459	0.0862095103009	51.1624184068	101.687374961	0.0511624184068	4.0	24.0000178649	4429.0
75.7943826482	578.773165952	39.9602158829	0.0757943826482	45.4329102334	83.7841383374	130.613645593	11.1260896404	0.0837841383374	51.8629785193	2683.1347396	172.018198659	543.159417627	2.6831347396	6.46653903741	12239.5572768	239.490117401	12.2395572768	409.46475061	2.78850616439	0.40946475061	342.938616085	12.9939910999	0.342938616085	5.0	24.0003035755	10406.0
62.047159149	178.122414416	67.5745679748	0.062047159149	1.99797542124	5.81059582402	751.495425898	62.8233896723	0.00581059582402	4.60273246896	68.0386752528	50.3041741583	10.9071972123	0.0680386752528	0.811223945882	60.7380248258	106.862604395	0.0607380248258	2746.18127636	52.1387779353	2.74618127636	575.18229843	5.2958090743	0.57518229843	5.0	24.0009728194	6207.0
20.7670033588	520.12726389	455.622351216	0.0207670033588	11.1760225777	18.4258507202	309.545836901	35.1398898122	0.0184258507202	290.406781615	250.471729261	2.45992099057	11.8416635025	0.250471729261	18.8379662653	13546.0268128	4.17473884876	13.5460268128	334.261398021	11.8342448645	0.334261398021	51.4477155569	4.14516151924	0.0514477155569	6.0	23.999804813	7421.0
2337.57737432	77.297688629	176.022481493	2.33757737432	248.786487687	9.8700014024	188.192326694	313.620511976	0.0098700014024	2.91101317388	76.4899713269	27.3844995834	8.32557866621	0.0764899713269	12.5399981372	3452.89744489	78.4557775922	3.45289744489	142.260481962	10.8711788451	0.142260481962	44.4355724522	1.61231652817	0.0444355724522	4.0	24.0008539107	5664.0
35.6985882718	81.9203592416	10.3838605441	0.0356985882718	597.110561414	1249.27783184	284.385419664	1.58535967006	1.24927783184	61.6204783932	200.189707068	944.474774469	14.6438162973	0.200189707068	702.204777218	162.191074726	4.10305464793	0.162191074726	1045.50440601	1.62993812526	1.04550440601	404.362495352	10.2001044203	0.404362495352	7.0	24.000598074	3966.0
1520.05070108	87.9899888123	65.233921158	1.52005070108	1.97306491405	47.5575406162	749.635055784	3.19539197357	0.0475575406162	21.3983248687	255.54850042	383.830662722	4.70117314633	0.25554850042	109.260445097	253.024041344	10.1988297278	0.253024041344	707.476792175	15.2318564805	0.707476792175	331.413663646	2.19555336737	0.331413663646	6.0	23.9999977146	8319.0
2829.0086368	455.227798753	5.78298832568	2.8290086368	1698.973032	24.8615252409	301.640497187	560.887281015	0.0248615252409	25.6409186909	1948.65680032	4.06279650966	19.0743551204	1.94865680032	53.3867003488	2502.51410875	101.118021225	2.50251410875	253.824325483	23.5383695372	0.253824325483	578.935734507	1.41835343491	0.578935734507	3.0	24.0014076609	9867.0
60.1014657087	33.9346700445	158.299298627	0.0601014657087	29.1789270633	157.358905889	11.8360625875	5.65935494085	0.157358905889	1.63528207534	2816.94823752	186.963961001	3.80054034782	2.81694823752	240.154575148	3336.03966813	1.80035747383	3.33603966813	23.4271266394	2.45662387266	0.0234271266394	35.1326846164	55.1796325885	0.0351326846164	3.0	23.9999741133	7944.0
4.75773068066	118.829885165	1.60166193138	0.00475773068066	1.05254318442	66.0256609094	747.708596476	2.55015132489	0.0660256609094	11.9162432675	30.5055365044	24.7417906144	263.699664997	0.0305055365044	1.57387072205	4.33788097474	1.71249583843	0.00433788097474	27.093800409	5.57856869346	0.027093800409	2210.56479735	40.5993970371	2.21056479735	7.0	24.0004801387	2587.0
4.48666958492	700.400644311	537.378188005	0.00448666958492	5.91433860046	26.6144479087	517.995927485	628.35504933	0.0266144479087	20.0328433266	117.934359404	1.83795625906	1.79109483907	0.117934359404	0.446538955917	4.11959414167	1.51347587725	0.00411959414167	100.425877368	2.06408572755	0.100425877368	154.301909144	2.51000279165	0.154301909144	4.0	24.0072270122	1141.0
400.688373216	16.6212534815	28.4927455984	0.400688373216	218.338154311	42.6327825406	72.1335477487	6.78406809864	0.0426327825406	5.94791040294	51.8061456453	3.99600627545	8.85505373261	0.0518061456453	0.96513352488	39.2618355369	1.30481735548	0.0392618355369	5030.88251127	8.56071810243	5.03088251127	40.3801740281	9.67974699161	0.0403801740281	4.0	23.9997128351	8267.0
23.2788161871	58.6112645226	273.204999966	0.0232788161871	1.76126330887	745.839958748	14.9828743353	1.7066697155	0.745839958748	78.9448361945	1880.46400701	301.149525469	413.651388294	1.88046400701	929.898463011	35.7322584491	14.1616686493	0.0357322584491	24.1811049864	3.29061795736	0.0241811049864	2229.75552378	33.8381430709	2.22975552378	5.0	23.9552968601	10674.0
16.4023232954	194.526108772	198.568506398	0.0164023232954	2.57557822606	1020.42868743	10.08000085	57.5252122799	1.02042868743	8.37107453308	17.1683633415	609.795724026	119.494049739	0.0171683633415	195.251278404	238.309186521	10.533635683	0.238309186521	52.5191105989	1.42549031651	0.0525191105989	19.824106316	54.5646216385	0.019824106316	5.0	24.0052325686	10603.0
79.2854067138	342.94960728	734.532494062	0.0792854067138	10.978899015	3403.3164963	3.51770841498	95.585318596	3.4033164963	4.48505021542	1918.7241938	199.501699434	8.74390832923	1.9187241938	1719.17474304	300.141662634	9.58768459483	0.300141662634	118.779488021	3.81189197182	0.118779488021	3281.79408106	39.0119417313	3.28179408106	3.0	23.9813040718	369.0
132.651640918	4.06906669309	14.8916331147	0.132651640918	0.444221081704	261.697999866	6.57818102971	494.498631343	0.261697999866	15.2859453214	385.076287789	28.115705556	3.65584539683	0.385076287789	0.230739556635	387.147938955	3.28642918913	0.387147938955	3.21555107655	3.66524386298	0.00321555107655	6.07780058593	11.5667665091	0.00607780058593	5.0	24.0326811753	297.0
100.4218359	696.86863024	206.547834612	0.1004218359	171.646670814	25.9485530703	214.891314208	131.809055843	0.0259485530703	2.60639161079	1173.73360457	11.6890823757	1.09688419187	1.17373360457	10.8664623825	46.5560106077	1.52561810702	0.0465560106077	216.308153693	192.466455793	0.216308153693	319.710700373	1.70801371678	0.319710700373	6.0	23.998985902	2470.0
3.17877951244	89.1558704797	806.965048068	0.00317877951244	2.13373851696	1055.61618124	5.70635765993	50.0774769289	1.05561618124	44.6033117409	4.61878309685	239.112278492	121.855921937	0.00461878309685	33.4713660071	196.086638363	1.84678050894	0.196086638363	52.4955300536	9.46458150156	0.0524955300536	16.964944844	1.51507329087	0.016964944844	7.0	24.0073736997	8218.0
33.7684868386	73.7549604618	653.687406883	0.0337684868386	46.6544811505	26.3806234468	221.093947144	2.96096669491	0.0263806234468	70.9316574888	3415.0008075	200.763540497	1.27329475021	3.4150008075	97.1083996796	56.8591432827	20.8165030549	0.0568591432827	756.536168938	1.29586499823	0.756536168938	41.2772061214	1.45814693988	0.0412772061214	5.0	23.9999660874	10372.0
9.87071250998	759.692068909	118.542961143	0.00987071250998	27.027427487	2321.36882002	107.911952592	247.403711424	2.32136882002	11.8378073828	27.0279774509	340.012259664	26.6407166212	0.0270279774509	88.1611931971	1604.03472795	10.6055492723	1.60403472795	70.3022710119	2.56651525671	0.0703022710119	22.5297788187	80.1450655614	0.0225297788187	5.0	24.0072084758	322.0
30.7478999892	331.084105039	822.738552741	0.0307478999892	13.6533831026	3261.92254903	12.5415221934	1.84505782248	3.26192254903	4.27278741106	6442.98017408	402.120392646	15.5448008998	6.44298017408	640.051055504	1196.17440437	48.4747679901	1.19617440437	38.5394898887	20.4745714257	0.0385394898887	15565.465475	888.898017721	15.565465475	6.0	23.9980303573	25.0
1781.75807652	526.756579906	5.50170701341	1.78175807652	1.36298135632	41.1512817784	192.869879075	9.97233598781	0.0411512817784	268.042535509	7.08702977444	338.067011864	752.878052652	0.00708702977444	52.2883081918	684.902497947	399.978690271	0.684902497947	915.854576665	202.845336366	0.915854576665	1167.00559773	1.23006578679	1.16700559773	5.0	24.0149020247	9346.0
1014.08063169	166.107082001	226.072338849	1.01408063169	3.29101746455	99.3584964358	115.709731963	44.45854242	0.0993584964358	13.6723268876	42.6186904625	315.551285786	21.7765780449	0.0426186904625	12.7549676152	12.5004052583	3.01136515243	0.0125004052583	22.4739768506	30.315506771	0.0224739768506	1676.30413523	4.00417026736	1.67630413523	7.0	23.9997210126	690.0
80.122715701	13.2514529188	295.678887439	0.080122715701	0.405048690484	16.771001889	295.327713788	8.58786700775	0.016771001889	7.29332161298	1648.43358848	150.945696078	35.9172323954	1.64843358848	9.83381132919	22.7730999685	105.063490326	0.0227730999685	401.463111017	3.63165071187	0.401463111017	38.2426212933	3.50783496433	0.0382426212933	3.0	23.9933456556	12384.0
10.2646269205	217.666742498	38.4130246498	0.0102646269205	7.0140120592	934.586828877	10.2128196353	267.297129389	0.934586828877	7.32133761308	12.1591556551	122.027656394	660.644553978	0.0121591556551	22.2242905395	51.7526423972	12.2361986426	0.0517526423972	192.662543903	57.9939703835	0.192662543903	169.667166215	2.30698521621	0.169667166215	6.0	24.0060540983	2702.0
2964.28783614	47.56106226	2.90448326865	2.96428783614	309.074008745	30.1351291504	390.42786123	23.1684925683	0.0301351291504	120.614360841	8.16713640225	136.430685547	10.625728008	0.00816713640225	2.84393100711	755.525671923	3.51889884867	0.755525671923	25.2364209737	47.3665180217	0.0252364209737	268.721768727	3.82250609446	0.268721768727	7.0	24.0000651388	11580.0
188.042529586	47.7160042383	129.673985515	0.188042529586	2.8984266874	29.8071099054	493.685838919	386.83091908	0.0298071099054	3.21026135873	145.42670011	786.049044536	24.3428739397	0.14542670011	94.8489719981	377.997656609	350.291117322	0.377997656609	20.7629101996	4.73471800662	0.0207629101996	205.690453987	51.224491162	0.205690453987	6.0	23.9904343361	10671.0
24.5088136718	72.7298033835	538.66548824	0.0245088136718	72.6078144084	79.607658337	47.4732067232	165.479700577	0.079607658337	1.08463176349	92.016494357	53.254627909	123.177451962	0.092016494357	26.8626418245	3746.93239913	9.0367536477	3.74693239913	111.308558403	4.44251987959	0.111308558403	2072.93779824	328.020336578	2.07293779824	2.0	24.0056004266	1030.0
3029.06090082	145.179886761	9.98929276468	3.02906090082	43.4047905895	26.1929988958	195.636546913	524.242590008	0.0261929988958	1.28392378008	5.600212818	182.827326983	424.811091977	0.005600212818	57.3052839664	1783.60164095	1.67693407576	1.78360164095	65.0784845915	519.110390576	0.0650784845915	2180.82995912	21.5918174272	2.18082995912	3.0	24.0053718642	11359.0
275.033669112	313.261675455	90.3757086919	0.275033669112	172.232616186	109.316985484	18.6932401619	327.25070536	0.109316985484	1002.96576889	9431.73772353	6.04695991369	694.833680827	9.43173772353	420.220590682	208.941390727	13.033527758	0.208941390727	11163.7689449	19.9433236471	11.1637689449	21.9461961397	12.5972643165	0.0219461961397	6.0	24.0030751318	8828.0
162.409592573	37.1123508502	186.812741904	0.162409592573	617.649296651	30.4645338249	842.689470299	164.835529235	0.0304645338249	1.44192155161	5099.08241751	4.61531613999	29.4920329658	5.09908241751	3.73302333118	507.029227145	2.20414098724	0.507029227145	1325.11101855	19.7771571903	1.32511101855	24.715643155	10.3649510205	0.024715643155	3.0	24.0000320656	2475.0
24.2773949065	272.721605971	75.1635830203	0.0242773949065	6.54696114594	34.0674587141	309.847583419	42.2136836329	0.0340674587141	223.168611327	6267.69559786	7.08582643791	10.5416254404	6.26769559786	10.2878595573	496.955434472	5.45903217609	0.496955434472	371.68846019	19.4062874469	0.37168846019	82.9029926673	7.67727376808	0.0829029926673	7.0	24.0000536545	7462.0
25.120517112	681.086730505	407.843268968	0.025120517112	37.1122111195	2.29679311125	614.623763757	36.8675349905	0.00229679311125	35.7157823665	311.935510321	188.140291299	1.37821151101	0.311935510321	0.704816633606	16.2043378899	26.0288290531	0.0162043378899	122.60634541	5.98380913869	0.12260634541	1762.88403713	125.401396031	1.76288403713	5.0	24.0002596237	8645.0
301.269131154	11.057302422	18.9019510944	0.301269131154	37.0801329166	2661.3514489	211.632751919	41.3698150837	2.6613514489	203.173552325	166.147325763	18.9373876233	34.9032067704	0.166147325763	21.492447417	506.820911218	1.98272234908	0.506820911218	199.93669724	2.87334355283	0.19993669724	71.3794378738	231.072146102	0.0713794378738	3.0	23.9994306159	2008.0
2732.83145013	488.61067653	13.1697622861	2.73283145013	795.574754194	260.971613749	16.0465039805	111.346016415	0.260971613749	2.33880086235	480.001068558	105.189210248	56.0395258921	0.480001068558	19.9302228891	220.658717884	989.332108682	0.220658717884	1636.79961297	46.7452189447	1.63679961297	119.431720343	1.05605845177	0.119431720343	4.0	24.000048785	3309.0
411.254650674	21.3808577772	541.298405752	0.411254650674	277.819844444	41.6497056328	197.935411068	1.96310158592	0.0416497056328	41.9215222184	29.74650574	990.815537368	753.447033006	0.02974650574	231.730738108	20.6226064667	17.4603566552	0.0206226064667	194.390385845	1.17238942083	0.194390385845	593.761832277	1.19348902831	0.593761832277	6.0	24.0015528321	3637.0
26.2247022346	659.784793491	142.990735089	0.0262247022346	10.8379804123	10.6278223064	394.704163731	8.03471251699	0.0106278223064	8.20343108332	33.8048094267	2.88533569283	150.393600327	0.0338048094267	0.808845247791	100.077750618	4.52927999924	0.100077750618	3297.60436699	1.26516855009	3.29760436699	88.0292593641	1.27299689921	0.0880292593641	7.0	24.0000955841	1361.0
9.44754370174	270.457096089	7.42834090429	0.00944754370174	83.6537164154	316.353209926	97.2703359572	35.5619792462	0.316353209926	0.900142851052	395.528772822	254.833359093	226.247978335	0.395528772822	9.86680336916	18.4760855972	16.2887703329	0.0184760855972	610.690705741	15.8038274659	0.610690705741	818.237283465	154.819016148	0.818237283465	3.0	24.0380102499	704.0
1359.27589043	847.64376596	10.636586092	1.35927589043	22.0117442577	413.562191886	146.51977845	1.87739431954	0.413562191886	2.00645998042	928.046451899	34.141472472	77.8468663203	0.928046451899	312.83255255	216.751924271	19.9175687274	0.216751924271	464.807660299	691.198158731	0.464807660299	487.791416617	14.102764168	0.487791416617	4.0	24.0000870779	4550.0
10.6415711387	5.16007834154	46.8114290531	0.0106415711387	0.29115907456	8.91723406298	386.751976257	25.2938432728	0.00891723406298	76.3996017179	747.002630439	34.7559340227	33.4031531876	0.747002630439	152.683342594	76.5129264979	9.57546304322	0.0765129264979	12.2349661879	4.36772843679	0.0122349661879	725.853744033	21.765117787	0.725853744033	4.0	24.0003344024	6208.0
30.965489439	357.853690262	3.14414597889	0.030965489439	464.950279749	29.2218463145	52.6846297258	51.5543597201	0.0292218463145	68.1995707444	8533.39043458	143.794427112	511.064272028	8.53339043458	84.6727456756	291.090860198	146.437328827	0.291090860198	7636.05550286	1.72237154269	7.63605550286	88.3477021287	41.0691615536	0.0883477021287	6.0	23.9996250476	5813.0
8077.43213266	29.4362269357	5.04058656224	8.07743213266	3.22249977714	354.734564023	205.723760826	248.514311467	0.354734564023	10.1717790245	38.3664336455	180.735377721	832.074831001	0.0383664336455	70.0739695051	104.650274236	143.891186047	0.104650274236	2035.47492316	92.9424460657	2.03547492316	893.328600847	47.73333096	0.893328600847	4.0	23.999032937	163.0
2021.52806015	110.008706634	30.7183262369	2.02152806015	197.605091883	303.957041039	809.46070006	505.833214963	0.303957041039	3.96793724724	42.15107474	421.648699074	49.5021688009	0.04215107474	74.8236787553	74.7301894706	1.17316041427	0.0747301894706	711.541075324	26.3488792123	0.711541075324	6339.76653103	1.43577046172	6.33976653103	5.0	23.9997501354	5229.0
78.5417454822	837.275308126	23.9167681071	0.0785417454822	1.13952773773	390.158081651	3.35178792013	50.0187802332	0.390158081651	0.428639325054	44.4569848839	143.477271347	3.03077463942	0.0444569848839	302.942044281	307.238797184	13.5511457268	0.307238797184	1650.4067045	45.4204471855	1.6504067045	218.850299234	74.2505116763	0.218850299234	3.0	24.0002261315	4149.0
508.8653198	636.592355054	3.286937842	0.5088653198	31.5207460064	117.771818465	41.8384750703	355.988876925	0.117771818465	1195.03804737	293.689078003	9.53046655587	3.44916518992	0.293689078003	225.502855363	1647.4256337	1.28493637493	1.6474256337	2269.51458396	363.644264301	2.26951458396	100.352210371	3.63800452528	0.100352210371	3.0	23.999963915	3308.0
2383.4524487	870.177930616	57.2002709518	2.3834524487	11.5749816904	757.600735072	13.1362642179	12.7133482063	0.757600735072	0.668856651475	62.9176029194	653.067939313	434.329329437	0.0629176029194	40.597280672	241.762926627	270.369508139	0.241762926627	189.319704346	5.48529411157	0.189319704346	129.264981783	1.52148317359	0.129264981783	4.0	23.9999616482	13827.0
28.0714136123	34.0869560694	133.558354135	0.0280714136123	34.6753796241	2682.45946659	96.9124069227	1.84402543738	2.68245946659	25.8642051417	2691.36420766	510.727278822	257.701629989	2.69136420766	126.849863836	2367.46178508	1.53411433777	2.36746178508	53.9041989579	1.81044313263	0.0539041989579	69.0361149079	1.96574498856	0.0690361149079	2.0	24.0000147464	13303.0
129.410836787	558.509757632	74.8734455355	0.129410836787	827.215117007	1038.19397231	27.5682543947	644.36229176	1.03819397231	653.197256699	7987.40328256	72.8979232957	16.737703402	7.98740328256	315.630885692	1740.52330237	22.3572234712	1.74052330237	86.6138892079	127.471692966	0.0866138892079	212.527171257	14.6636039926	0.212527171257	4.0	23.9846570234	5678.0
50.2123984732	519.756267846	844.671589434	0.0502123984732	90.5666947427	206.3574247	2.17566400621	57.9267004338	0.2063574247	19.9434498266	74.6950780097	232.956584642	353.930800576	0.0746950780097	1082.42749229	215.480745585	101.343885169	0.215480745585	27.6982000888	2.1460666134	0.0276982000888	295.700753412	64.9915928015	0.295700753412	5.0	23.9941507974	2753.0
770.832761585	97.7078761134	868.052111786	0.770832761585	111.372696225	163.76495341	14.5957707852	96.5811895383	0.16376495341	3.97364157828	14.0599357659	650.8788043	109.03982719	0.0140599357659	3.88280408937	308.989878843	252.715106394	0.308989878843	411.166742999	2.58321986071	0.411166742999	74.5123183814	10.1857523	0.0745123183814	4.0	24.0000006025	5023.0
510.684134973	490.412956027	272.023712888	0.510684134973	372.386439848	3867.1491966	308.857011002	120.667391552	3.8671491966	3.29740417674	4440.2913465	7.28391898678	1.17415845779	4.4402913465	68.4131135766	63.9066287748	1.03868228559	0.0639066287748	82.4049181606	485.42927448	0.0824049181606	613.771318904	8.22059263339	0.613771318904	6.0	23.9999738718	2101.0
1040.34842153	159.632726561	31.0257155314	1.04034842153	4.12646081098	9.15100661686	275.807497605	17.6475729394	0.00915100661686	1.71853771333	1917.00879255	298.334060495	4.08518833964	1.91700879255	6.05352531535	29.8918939654	308.99843353	0.0298918939654	3246.1951394	5.60140409218	3.2461951394	66.8646670659	3.78536761091	0.0668646670659	5.0	23.999966713	9238.0
260.303490305	7.75388921865	4.87730263293	0.260303490305	39.0065501708	42.4110150477	75.5210169361	4.46372248378	0.0424110150477	4.68232293556	40.1049797512	894.056834766	1.92772143855	0.0401049797512	13.8213535353	1076.46882401	24.6130936164	1.07646882401	69.1407648477	1.58812308966	0.0691407648477	43.9464363401	7.34982354432	0.0439464363401	5.0	23.9998591962	13529.0
73.093776804	791.748345968	729.867666928	0.073093776804	2.82246016181	81.7241422934	78.7383542897	62.9999779276	0.0817241422934	326.305852477	181.810379133	13.8640176086	33.1789390683	0.181810379133	0.434466712788	16.850831979	31.8217984016	0.016850831979	984.210913645	214.864812222	0.984210913645	30.6921747682	1.02243921718	0.0306921747682	3.0	23.9996375795	6346.0
8.07113706217	27.837166356	492.952725624	0.00807113706217	2.17831299675	36.8139213418	1.46809088291	31.1682362755	0.0368139213418	1.31942407408	8.19504745199	801.607870897	377.686317273	0.00819504745199	5.8957129746	109.919180684	7.42611391159	0.109919180684	30.8041304242	1.60798958538	0.0308041304242	274.243096687	2.33562299666	0.274243096687	6.0	24.0178822341	147.0
65.1397146162	309.768819916	27.1218155121	0.0651397146162	2.81109789083	43.9269395684	22.8664310941	564.787729867	0.0439269395684	243.02347507	918.193984196	8.08854344425	21.5555785968	0.918193984196	1.7823449875	196.784047978	17.1171113591	0.196784047978	6269.70242727	111.212678927	6.26970242727	20.2706450544	1.19539626846	0.0202706450544	5.0	24.0000632407	9549.0
14346.3914835	65.0248797806	564.547948391	14.3463914835	282.604329053	105.350143051	3.8683114196	64.4471184862	0.105350143051	2.41428624531	160.837010133	265.113418894	3.90984970367	0.160837010133	456.521945873	145.005410264	60.0677678044	0.145005410264	173.869790214	36.8290500974	0.173869790214	5883.44850359	18.7730716878	5.88344850359	5.0	23.9950952373	1416.0
441.980818485	926.16347315	1.63993180158	0.441980818485	5.27892071206	35.9717630911	150.446902952	581.533460363	0.0359717630911	297.679218974	2870.245633	444.337429856	390.747530202	2.870245633	17.4624778905	299.624290384	174.871172967	0.299624290384	569.597917436	3.14624241777	0.569597917436	12.7158919061	19.5663058311	0.0127158919061	6.0	24.0001617651	5769.0
33.2417634613	1.32671411738	83.9635897309	0.0332417634613	0.199551040827	70.8015394167	33.4717542318	63.9092597363	0.0708015394167	0.41624799519	206.454862809	13.2581636084	597.291499792	0.206454862809	0.607997468931	10.7807613755	23.1789409117	0.0107807613755	117.402928305	4.5115989571	0.117402928305	5.51120372473	88.4350463759	0.00551120372473	6.0	25.8777887259	2876.0
665.541537657	133.78315295	1.29240235755	0.665541537657	4.87345011894	6649.14427156	232.605992117	6.47475562496	6.64914427156	38.6694761565	455.49615628	48.1322692159	158.642517837	0.45549615628	124.03305943	16.5938732541	12.2384876439	0.0165938732541	3958.02012646	286.838028526	3.95802012646	1329.50948472	4.06122257242	1.32950948472	3.0	23.9999954746	8984.0
35.63060766	466.107431753	5.01030704257	0.03563060766	3.41629430664	13.3981629288	980.399955847	240.343410199	0.0133981629288	2.81263598701	674.872466249	10.2898301839	94.5977322521	0.674872466249	40.4852372081	5980.15499998	2.6673721437	5.98015499998	194.754049391	4.52576096447	0.194754049391	985.131500595	294.468763535	0.985131500595	5.0	23.9998289483	7853.0
686.1265652	146.133186655	78.6210467004	0.6861265652	309.030926681	1022.12873652	8.00328758667	2.79702458102	1.02212873652	2.56860897629	172.945452998	378.437272366	32.8259164474	0.172945452998	9.05801212337	571.985921049	92.0801255847	0.571985921049	107.116306661	4.06867469349	0.107116306661	168.535483692	52.2642632099	0.168535483692	3.0	23.9999568035	1935.0
9.02948746351	240.174044704	234.603306064	0.00902948746351	5.64592970607	740.996407951	183.57446575	51.6977787272	0.740996407951	5.86816444855	16.2318023541	735.318519099	642.608594568	0.0162318023541	0.641395497471	267.048160019	59.9255422149	0.267048160019	1067.89761372	69.8989320089	1.06789761372	810.188311218	322.657942896	0.810188311218	7.0	24.0001127046	2182.0
3306.14138031	357.014374761	98.4511382117	3.30614138031	52.8398484015	37.3310763007	257.074172283	255.858744251	0.0373310763007	173.162407537	6.81486453646	322.187355137	7.47586802478	0.00681486453646	1.48573976916	18.3229968709	164.39320702	0.0183229968709	121.909565001	1.45057120942	0.121909565001	282.891334088	1.38103853648	0.282891334088	4.0	23.9721333829	8856.0
74.4403608473	444.705729747	385.165593677	0.0744403608473	101.648579562	24.3755674765	135.651853907	47.2813178118	0.0243755674765	9.23312338896	1914.30551975	294.165243093	96.8281811235	1.91430551975	13.0477996245	5866.25142604	643.596157793	5.86625142604	1836.86074798	152.212040035	1.83686074798	12984.3010445	17.6472769479	12.9843010445	4.0	24.0000555683	7160.0
19.4299310208	201.411146438	113.99476976	0.0194299310208	8.50878319749	5.80698015986	273.986038235	2.50468477658	0.00580698015986	29.6017485369	405.866320815	4.56807223323	6.35978339462	0.405866320815	0.732936275808	17.6943696074	3.36374552467	0.0176943696074	178.163138583	1.35525017243	0.178163138583	468.064316387	2.59960254494	0.468064316387	4.0	23.9999351298	7564.0
9.05341097545	964.904475873	369.060128864	0.00905341097545	258.852496402	14.0348815478	607.519664279	3.11853582797	0.0140348815478	0.842554561602	144.610476038	496.178325874	455.488692902	0.144610476038	71.7944114035	134.167902002	14.6989493025	0.134167902002	709.006602694	2.29574926852	0.709006602694	707.997041959	353.569165997	0.707997041959	7.0	23.9999599875	3602.0
99.9501439693	540.112731187	941.961286751	0.0999501439693	373.364407307	51.9050566292	745.080050518	28.8581933296	0.0519050566292	186.929277753	5050.71122137	263.338890171	4.80602877858	5.05071122137	86.6823311786	716.128508053	89.072174883	0.716128508053	473.179470291	11.3833098466	0.473179470291	121.862528498	8.15851856161	0.121862528498	7.0	24.0000295924	8089.0
391.050960175	37.4400698784	454.832268987	0.391050960175	949.117864892	144.872731947	40.8217592812	1.28484837066	0.144872731947	3.46468020902	37.6450610932	199.229249771	11.5983477623	0.0376450610932	28.7582357459	73.1825083638	2.82145156776	0.0731825083638	1458.62941336	28.8863545806	1.45862941336	170.491692676	5.22046720809	0.170491692676	5.0	23.9999968468	12319.0
11.5690073488	444.325746275	18.6264232948	0.0115690073488	1.87521716429	239.826566955	575.604074501	28.2153762765	0.239826566955	41.4200772834	26.2355399352	913.470075804	45.2244968	0.0262355399352	426.545146357	70.5251044802	2.78132174972	0.0705251044802	71.1017098655	6.94451249723	0.0711017098655	1621.0073856	27.1128740588	1.6210073856	6.0	23.9996513379	12479.0
195.354910321	266.628303516	263.955639478	0.195354910321	37.1882763616	23.8706059941	117.486843876	482.464330564	0.0238706059941	26.2740491937	66.9565047454	121.508285103	21.3664568718	0.0669565047454	14.4847924124	26.9979926066	78.8398620903	0.0269979926066	109.902035654	6.37076880166	0.109902035654	15.5414313972	1.02615034945	0.0155414313972	4.0	24.0304457227	8106.0
139.763918325	3.29289223481	1.36634475495	0.139763918325	0.154513120911	29.9959918007	1.73788584089	8.81652543174	0.0299959918007	0.261746801696	14.580030523	2.44723762038	1.44070364222	0.014580030523	0.357116744739	134.124089988	71.8690171482	0.134124089988	46.3052517387	24.8551812849	0.0463052517387	126.710159308	26.2360603398	0.126710159308	3.0	23.9953342882	8529.0
15.4080644405	134.986828888	138.092962933	0.0154080644405	165.835647213	374.517219677	407.474522952	166.603251754	0.374517219677	9.94251115787	158.352349203	26.3783500963	21.7906872771	0.158352349203	96.106045614	127.278909488	2.87168143986	0.127278909488	2532.10453675	15.6179479086	2.53210453675	161.569308379	122.838798445	0.161569308379	4.0	23.9999795354	8327.0
61.7055558372	74.4350239717	296.308505521	0.0617055558372	311.17176363	14.8771453624	723.747730516	797.379340629	0.0148771453624	281.058137251	8175.9595324	40.9578802113	1.2955961308	8.1759595324	1.13955661973	22.4112881583	2.06187129075	0.0224112881583	49.0185712773	6.15345554094	0.0490185712773	1101.87183949	540.519185376	1.10187183949	5.0	24.0007351682	9335.0
25.7463992068	467.445313216	4.33811030638	0.0257463992068	561.21924597	494.539109098	36.5892824086	13.4046981945	0.494539109098	3.6083898696	13.4715320314	244.669477366	573.465614998	0.0134715320314	373.302209463	7520.61998107	60.1586497159	7.52061998107	64.4160940092	4.76674950224	0.0644160940092	69.7000037117	3.9462338621	0.0697000037117	4.0	23.9999520206	10351.0
100.73078947	189.446997778	705.112874217	0.10073078947	0.505749526238	162.918403847	829.47266079	1.90933315789	0.162918403847	0.383968702525	1142.863632	125.711706155	5.82333379741	1.142863632	117.156343689	315.601961237	16.3003264104	0.315601961237	457.301839996	71.6297633221	0.457301839996	896.491842747	4.55558821806	0.896491842747	3.0	24.0057434063	6231.0
222.073052749	162.502231141	504.094005523	0.222073052749	130.68269319	1101.49828004	9.78295434958	18.4866403146	1.10149828004	0.629199501405	9.41443308955	513.3353358	737.496762214	0.00941443308955	1.70791099248	397.441573734	40.9814261301	0.397441573734	196.525239591	20.7840872224	0.196525239591	22.0253374077	2.55506006111	0.0220253374077	2.0	23.9691273022	7007.0
28.5961337163	2.46604728761	744.308116412	0.0285961337163	423.11113524	1196.16106538	146.209026067	1.32334061128	1.19616106538	689.463799884	137.907894686	904.032938491	52.168041777	0.137907894686	301.48689318	1164.8819716	265.358929161	1.1648819716	300.136895743	1.1749559416	0.300136895743	1330.45961767	68.4699662843	1.33045961767	7.0	23.9998626322	5251.0
1002.85163809	23.182435894	59.3010607488	1.00285163809	5.15037446397	56.5877719471	433.913822135	144.605386675	0.0565877719471	6.69695630051	29.6290157949	644.895587009	917.088695486	0.0296290157949	20.0841779137	271.720797418	1.27726195514	0.271720797418	184.509426906	43.0597842387	0.184509426906	7192.36688487	314.90469244	7.19236688487	5.0	23.9998224484	7539.0
1283.97965505	518.235889365	26.6855198533	1.28397965505	1.36743947032	50.595644245	22.7136816424	83.2788534492	0.050595644245	171.454259479	830.974633467	548.264998724	4.76739100673	0.830974633467	43.1336437089	125.056086527	401.66241138	0.125056086527	187.525698983	2.48164351611	0.187525698983	68.6427822422	4.97026169265	0.0686427822422	7.0	23.9984402527	4180.0
202.419055618	512.879912618	49.8138069242	0.202419055618	24.0539017561	1407.71885903	712.08386531	26.452664002	1.40771885903	20.3914757783	301.643908112	133.577775586	3.57333853899	0.301643908112	50.7624338171	19.7496768267	1.0124085788	0.0197496768267	3214.32596273	650.854435374	3.21432596273	403.696419761	7.6241150978	0.403696419761	6.0	23.9994737175	1785.0
35.9305944058	65.7503873458	142.560748624	0.0359305944058	2.20095556336	217.062814376	980.337316175	4.08433913476	0.217062814376	360.364035822	3692.2602474	11.0388803062	111.17581029	3.6922602474	696.917182055	65.9504118805	4.93373600157	0.0659504118805	303.647917603	3.04627377322	0.303647917603	1009.98125291	23.1693835436	1.00998125291	4.0	23.9999652872	6669.0
649.149073192	232.452402243	26.0379862964	0.649149073192	4.21531650747	527.821677769	973.787231306	40.1635172675	0.527821677769	14.5477044155	2064.26482772	183.587158526	400.024170698	2.06426482772	9.02716930674	434.666535157	17.075699776	0.434666535157	61.8021142721	54.5463053859	0.0618021142721	55.5374631973	204.483976494	0.0555374631973	7.0	23.999972285	4365.0
237.371591135	791.673126809	31.1291748654	0.237371591135	7.02861211193	955.368566319	6.8403521642	435.578257576	0.955368566319	116.536531921	170.437807884	347.323756609	10.0475213399	0.170437807884	38.9291514654	4.82014666826	399.407607571	0.00482014666826	74.8431538053	9.26214278646	0.0748431538053	66.4576773732	3.46364534741	0.0664576773732	6.0	24.0116020619	11980.0
28.4674059625	873.607198245	1.11854027101	0.0284674059625	0.24722559839	175.156616299	447.607953228	120.193951625	0.175156616299	97.8047799533	468.55045014	67.1458828111	73.8557147083	0.46855045014	0.492982475004	258.138348443	50.8843180328	0.258138348443	1366.28138045	1.77535576882	1.36628138045	196.337139232	10.7268116162	0.196337139232	6.0	23.9959479429	485.0
313.333919953	78.7122085756	23.8245684567	0.313333919953	108.826114355	249.914432556	606.753463985	92.9165979579	0.249914432556	125.265090556	8.70337345913	11.2785804319	310.535111301	0.00870337345913	0.512189010832	311.209597704	1.87864431904	0.311209597704	1864.23116768	161.917205368	1.86423116768	1485.51819887	193.717164928	1.48551819887	6.0	24.0002673517	13452.0
50.2925568107	764.578777521	153.669488525	0.0502925568107	30.0657627464	24.4904330056	579.137702221	4.00037511544	0.0244904330056	8.53808490922	37.0522877162	7.33467668298	124.121936252	0.0370522877162	0.118233842533	322.456064643	18.5961800132	0.322456064643	353.709227312	2.01940222711	0.353709227312	98.7016595983	2.32448212381	0.0987016595983	2.0	23.999221923	2354.0
23.4698119881	64.6560304699	254.26344408	0.0234698119881	19.0265213984	5.00547160868	7.17136422713	270.033723278	0.00500547160868	0.580906465048	142.085170024	3.6800417678	747.388727693	0.142085170024	0.731350332884	1801.59869209	22.9946745892	1.80159869209	19.4343064174	9.06433385732	0.0194343064174	2146.43399726	2.13156468729	2.14643399726	4.0	23.9984543286	6576.0
28.138056536	544.172069552	26.1801145909	0.028138056536	385.500304093	421.34641462	20.3411243676	603.017874265	0.42134641462	3.15938224203	1233.19140624	319.743758988	730.199213788	1.23319140624	84.3835981947	37.1540347752	2.4479588066	0.0371540347752	479.472017887	2.68902960477	0.479472017887	42.2109133945	32.9227920489	0.0422109133945	5.0	23.9786612519	12806.0
450.552704284	9.44805659413	927.828045915	0.450552704284	83.0485214877	28.598074897	143.21980591	2.58073213741	0.028598074897	12.9674784524	367.457650542	18.1215651715	2.51764614812	0.367457650542	1.14929716698	11.6573444716	77.8509436033	0.0116573444716	8282.95491164	2.66004036946	8.28295491164	99.6272160291	5.23425534122	0.0996272160291	3.0	24.0000608263	10459.0
748.388579972	748.113510372	105.518039721	0.748388579972	71.9544060662	107.291393881	850.800879419	449.812022487	0.107291393881	11.730981101	680.157360171	6.20591826906	7.90503440253	0.680157360171	10.564946111	12.3327166575	6.27937301684	0.0123327166575	106.140733185	127.734819892	0.106140733185	498.739840311	3.9918946927	0.498739840311	3.0	23.995867526	5507.0
204.673892167	126.245864035	17.4568655033	0.204673892167	6.29352091753	153.034875215	762.077286462	2.44104789315	0.153034875215	4.84485167849	10776.9399277	814.405498098	17.5071413282	10.7769399277	94.7546547023	1269.21141356	3.07891361616	1.26921141356	1953.7834776	337.378173886	1.9537834776	1065.87010513	62.8371546064	1.06587010513	6.0	24.0000017948	4917.0
2782.57802986	507.338000944	695.959290923	2.78257802986	24.5146266396	3212.10340379	219.59930626	3.65592454052	3.21210340379	256.906990504	9.48133459266	855.94643585	216.375475725	0.00948133459266	0.563103350092	75.9048655555	22.9389676356	0.0759048655555	10.7377972578	84.9433601689	0.0107377972578	604.1453604	39.0405612262	0.6041453604	7.0	24.0006106988	5787.0
135.021302726	31.1974839235	5.58256231054	0.135021302726	1.69237544133	4.36013614441	298.811890769	7.37369701367	0.00436013614441	0.762934437445	24.480293243	206.017959481	1.1343588573	0.024480293243	0.563851810013	2984.81055674	495.528657216	2.98481055674	3052.29734533	4.42188342022	3.05229734533	280.596608475	6.16515144492	0.280596608475	6.0	23.9996799764	5278.0
298.416176893	106.380605058	12.0060615086	0.298416176893	2.2810539374	123.648735623	280.663664212	7.10204088657	0.123648735623	11.755844365	95.5258599657	251.029870617	185.342801949	0.0955258599657	122.927122144	11.3599371919	12.0841378475	0.0113599371919	27.3961503966	196.808495068	0.0273961503966	173.815462198	1.57665380157	0.173815462198	5.0	24.0026833458	934.0
488.910105866	174.2545957	2.68669990322	0.488910105866	1.57735747464	51.510588695	28.4767212657	76.0478369889	0.051510588695	22.3842662252	68.1305591518	491.910913511	8.12064554338	0.0681305591518	166.578599261	42.7027568244	34.1569093819	0.0427027568244	114.501505267	49.2662428026	0.114501505267	388.13708073	1.36154055875	0.38813708073	6.0	23.9992124687	9492.0
14.8100625005	627.384636857	19.2954258814	0.0148100625005	2.12969567358	53.4777497026	112.953336424	21.2510035814	0.0534777497026	226.047780084	56.784296422	97.7353094553	1.4027672756	0.056784296422	0.552804358043	337.984294391	99.1245231676	0.337984294391	4226.02287078	18.0129025044	4.22602287078	122.339672696	2.9096874197	0.122339672696	6.0	24.0017359469	6757.0
18.8811969294	126.54203618	408.794325446	0.0188811969294	1064.40540361	5779.16674301	3.67574278749	48.5786847741	5.77916674301	214.427882365	15.2669933671	29.9789151635	881.802957621	0.0152669933671	24.4325386598	172.171514217	31.4297526886	0.172171514217	2587.04892305	1.72142093686	2.58704892305	1698.5013906	22.5026376778	1.6985013906	2.0	23.9979808076	10983.0
8944.17453626	73.1793621365	892.125433377	8.94417453626	1904.55201473	3994.61197324	38.7223689306	2.13701736434	3.99461197324	31.3044994941	706.275581661	269.770203096	648.247732168	0.706275581661	53.4705522766	659.360618003	8.01338942531	0.659360618003	132.912116435	62.0144651989	0.132912116435	8773.45528513	127.876418865	8.77345528513	3.0	23.9999979664	11598.0
10308.1172397	1.13531748844	159.28730849	10.3081172397	3.96669354647	13.4232669283	59.9196252704	447.353662464	0.0134232669283	2.40485244498	12.5061123103	10.3066992104	17.6268344536	0.0125061123103	1.39083304252	116.517887876	1.05805079628	0.116517887876	4241.45938527	43.6783305935	4.24145938527	6986.99443016	18.5693328391	6.98699443016	2.0	23.9980073763	3974.0
600.600352968	556.650416927	40.1799493653	0.600600352968	355.293314653	4797.71321361	22.29632826	17.1875494751	4.79771321361	1.98736588873	24.7595485991	473.862494916	6.58019779117	0.0247595485991	494.057849832	296.656972242	20.6280404643	0.296656972242	174.361967885	48.5016995857	0.174361967885	57.5921760668	1.80345738269	0.0575921760668	7.0	23.9992895541	195.0
1058.68134017	140.576973877	2.4897756772	1.05868134017	254.107012821	7.68470240574	735.02150571	1.06979152203	0.00768470240574	22.2320966054	42.1555193835	8.11065381702	40.8080819966	0.0421555193835	31.9912665256	1866.45568935	1.2063409142	1.86645568935	14.6543880967	46.856808597	0.0146543880967	4245.4822196	27.9298369552	4.2454822196	6.0	23.9975844668	8380.0
10941.9417608	1.72976121105	33.6161044477	10.9419417608	1.6932272335	29.8035486108	40.7614378324	4.69442599244	0.0298035486108	34.2185658537	1313.87021302	207.43020786	3.30336098114	1.31387021302	62.817772738	206.055961723	6.26842252563	0.206055961723	177.497602745	17.85082617	0.177497602745	1096.05523797	1.69176401512	1.09605523797	2.0	24.0000179037	2781.0
913.46679493	314.163769349	76.9076156925	0.91346679493	243.780689218	347.666636754	1.49117696779	1.54538957649	0.347666636754	1.04232803168	3.71025988652	369.870206771	5.27975622772	0.00371025988652	12.056972093	1648.05389174	6.39129280115	1.64805389174	5.41032534629	9.51824070919	0.00541032534629	73.9978969629	2.2693690724	0.0739978969629	6.0	24.0003156249	2401.0
1909.72436626	3.99088237825	18.0340824794	1.90972436626	1.03098364562	147.135662304	1.82823108619	928.650191302	0.147135662304	8.23739155131	832.118866336	9.09611099583	732.826208456	0.832118866336	1.21062000321	7.67486397951	1.44946658029	0.00767486397951	2254.31847176	95.7862785838	2.25431847176	5.26816774113	44.9265499636	0.00526816774113	7.0	24.1135371608	10132.0
15.1214169889	963.743729128	403.75386752	0.0151214169889	1.13908434017	62.7065929337	171.628370516	191.997780499	0.0627065929337	5.53501475941	796.14959706	196.720800011	12.0407096687	0.79614959706	5.01067109508	131.593280354	279.28752804	0.131593280354	196.18005802	55.1421692244	0.19618005802	2209.88646314	20.6575542776	2.20988646314	7.0	23.9999455813	2416.0
1291.41231476	259.990623072	1.18149756429	1.29141231476	35.2361225768	785.871835096	997.043759522	843.14191381	0.785871835096	702.243053214	2159.25244193	91.823095222	2.04403782174	2.15925244193	892.271058768	92.524931254	1.06261426489	0.092524931254	620.377457053	1.71165689667	0.620377457053	1462.04440406	13.4396254375	1.46204440406	6.0	24.0005953241	10061.0
419.308167624	1.61908812872	724.382562759	0.419308167624	3.54738551938	216.075849117	2.28211225558	277.538097548	0.216075849117	1.4672951945	22.8211180287	8.82537002535	34.403863818	0.0228211180287	1.05676104494	85.33478372	23.0030545127	0.08533478372	1058.81351785	2.39733362764	1.05881351785	52.5921023178	2.86895850869	0.0525921023178	6.0	24.0163830517	13368.0
108.25539064	38.5600858866	3.14967686857	0.10825539064	5.88050595587	4332.26513904	792.270856126	12.5325246223	4.33226513904	587.967734718	82.5779785421	67.7655160957	24.065958699	0.0825779785421	2.90415297672	87.9551252826	5.46554603085	0.0879551252826	745.129350763	83.7433443356	0.745129350763	1691.98532795	220.857915365	1.69198532795	5.0	24.0000463526	10424.0
58.452290709	1.12601846698	12.6296687848	0.058452290709	0.0975508147434	471.249883293	2.0018553845	137.272573471	0.471249883293	0.184183674214	420.361425034	12.1763359285	20.1001260567	0.420361425034	0.696910766387	34.6977542759	95.0379945469	0.0346977542759	5.19274320612	6.20900279873	0.00519274320612	26.7167139179	4.45107962808	0.0267167139179	5.0	24.0002819888	5712.0
113.392814557	33.9172654127	14.0375856676	0.113392814557	5.57011874128	69.4648268067	301.515876515	737.439083054	0.0694648268067	160.288505972	5.94036059564	78.9288036958	36.7967290825	0.00594036059564	36.9827807153	747.264396258	1.10678155793	0.747264396258	18.3622881507	41.4478484299	0.0183622881507	485.663858973	79.6117700782	0.485663858973	5.0	24.000111419	8946.0
91.8285761864	38.236693053	279.301236127	0.0918285761864	103.3849214	2.52329424825	3.72411256212	127.602687266	0.00252329424825	0.173913901582	19.7223030856	325.051921913	931.459724956	0.0197223030856	86.0600836305	822.844749683	17.0878816985	0.822844749683	31.0928109959	1.76494602687	0.0310928109959	22.9424702391	38.3616836897	0.0229424702391	4.0	24.0086497002	10405.0
1352.86256663	627.029685099	17.1591317149	1.35286256663	137.682829951	18.2964393772	63.2082453443	344.50636914	0.0182964393772	9.09343867707	948.339755524	82.0155534177	52.1151132458	0.948339755524	106.197225228	528.192424974	249.928958357	0.528192424974	110.860473603	12.336744341	0.110860473603	3570.85234598	1.21741957038	3.57085234598	3.0	24.0056518071	10128.0
22.2905846541	42.6485849271	2.09753284815	0.0222905846541	3.29472894788	257.434171915	5.5616401273	61.7761488755	0.257434171915	46.6083297321	1132.86173944	796.413025811	15.168010122	1.13286173944	1321.26118553	29.1927915773	1.67857050354	0.0291927915773	67.6431673986	1.11711967103	0.0676431673986	518.619136298	2.68567665327	0.518619136298	4.0	23.9957488431	13563.0
235.934186014	155.899467416	244.508520808	0.235934186014	22.9514560932	21.3626902052	70.8993941645	28.6924207377	0.0213626902052	1.56594505106	185.43748308	232.007069468	332.795908692	0.18543748308	3.7182226375	172.322840218	47.1376558745	0.172322840218	59.5179575934	1.40016557473	0.0595179575934	5.63656076003	42.8758221311	0.00563656076003	3.0	24.0176851016	1493.0
125.268987864	841.959647593	170.712849636	0.125268987864	269.950136968	82.3730657246	75.0178934434	741.526595753	0.0823730657246	6.06539517468	1444.58983942	2.37536240097	770.991899953	1.44458983942	72.7385202418	119.013266041	4.41195630401	0.119013266041	5545.46647816	21.039545534	5.54546647816	37.3652616798	7.80617743687	0.0373652616798	7.0	24.0039363648	9579.0
1.41362383777	3.8209973749	2.31144276758	0.00141362383777	0.16308290426	3.18657588161	640.51842622	24.7212589262	0.00318657588161	26.5836856653	37.0704285468	4.5773747823	240.939549427	0.0370704285468	8.34137659141	184.926573411	2.12530732161	0.184926573411	11.0800352012	12.9966818049	0.0110800352012	1127.34141492	2.77416768456	1.12734141492	3.0	24.0064075961	418.0
55.2292020748	473.18618293	196.473184759	0.0552292020748	1.95138293907	8.0995466877	76.9062080421	12.7819656798	0.0080995466877	0.928946951301	38.698347424	482.539456926	376.05201625	0.038698347424	3.19232593483	529.882861393	91.0733270892	0.529882861393	36.2262377388	3.06489818838	0.0362262377388	44.3205051014	15.5209743017	0.0443205051014	6.0	24.0034593646	3350.0
4570.45913595	58.6929946588	218.327032454	4.57045913595	34.4794629952	50.4898543595	744.789595928	13.7402384753	0.0504898543595	661.567184912	6495.25301735	156.509785859	643.214200245	6.49525301735	237.18569758	541.757489197	10.2869490741	0.541757489197	135.548783125	41.2316514533	0.135548783125	206.966377173	20.69668675	0.206966377173	4.0	23.964386021	5141.0
62.6089741799	107.394085508	1.29745881782	0.0626089741799	0.479608665919	61.7595820338	591.75879928	8.14559366533	0.0617595820338	6.28194669148	300.470271	78.4004838364	2.15804454082	0.300470271	133.381759802	119.988493501	15.7348995732	0.119988493501	542.162680508	74.5002497736	0.542162680508	745.079658804	1.52530800027	0.745079658804	4.0	24.0002761865	12708.0
23.6168229469	276.648799187	1.67248494687	0.0236168229469	2.49323932536	151.31048391	16.9940136644	256.287542815	0.15131048391	4.99042271259	7534.7747126	100.894856905	8.83732317962	7.5347747126	1351.36117534	8127.79725751	19.2963925277	8.12779725751	86.9687818948	1.53487777427	0.0869687818948	472.150353466	7.25100654853	0.472150353466	5.0	23.9999903016	1616.0
8751.18559067	6.49610372864	339.451125045	8.75118559067	46.407290945	26.6230122507	564.663353587	612.206493289	0.0266230122507	5.81280244358	2713.22935804	386.171973392	5.99656119196	2.71322935804	45.3825333758	1899.23268293	1.10027788291	1.89923268293	340.710084916	9.10233049941	0.340710084916	42.6067416014	243.586279048	0.0426067416014	2.0	23.9998886026	3140.0
193.667218786	138.574640044	161.478058236	0.193667218786	2.8105633344	1154.9789158	100.936303092	218.382938587	1.1549789158	18.7648189293	685.140640428	72.8464119894	8.9004658463	0.685140640428	1074.43313234	48.4923436949	7.10193994894	0.0484923436949	636.752849202	745.242433437	0.636752849202	1449.08096022	10.7840925698	1.44908096022	7.0	23.9999996745	1671.0
24.7441664858	338.71708172	245.972275204	0.0247441664858	2.09662161382	760.747877232	4.89211852275	27.9305492907	0.760747877232	3.67153560199	108.141964177	71.6990231851	978.131917464	0.108141964177	89.6311222006	115.335705415	26.488981996	0.115335705415	18.6361608205	2.22686957774	0.0186361608205	150.544167649	16.7701739463	0.150544167649	7.0	24.0066360859	7127.0
214.913061326	809.05865116	93.1672314996	0.214913061326	30.3407409401	20.4930309131	758.745474924	89.7966863218	0.0204930309131	799.002595158	5285.61308555	5.93774660377	7.74917865656	5.28561308555	7.97898601301	77.9051056152	17.2926191463	0.0779051056152	32.4947082159	3.5370291895	0.0324947082159	231.368696825	4.80456367858	0.231368696825	5.0	24.0027220862	5665.0
521.519374668	507.270476308	214.443080495	0.521519374668	10.9361179033	39.8115153036	572.605397738	5.89568725849	0.0398115153036	107.343123009	1922.95691002	196.050053859	97.4096318259	1.92295691002	15.2971369752	51.6320913078	106.017926893	0.0516320913078	6708.65034448	26.122797499	6.70865034448	34.0556591211	10.8974266218	0.0340556591211	5.0	24.0005052192	2219.0
2177.89463858	201.178921658	4.45062763343	2.17789463858	149.868292688	97.2360594713	839.570240581	2.08023092502	0.0972360594713	16.0456820586	154.925517778	355.328233164	355.091913008	0.154925517778	41.3054175924	40.6674609454	5.38902171667	0.0406674609454	26.2476832655	160.705377474	0.0262476832655	205.55053354	8.08730121861	0.20555053354	3.0	24.0110222002	11090.0
97.2934526799	73.3232295487	13.1360463444	0.0972934526799	8.58688201876	39.1447187904	875.886806629	258.720871006	0.0391447187904	2457.54960704	1031.36311322	882.561970632	105.67828257	1.03136311322	7.82504260773	87.3929528775	1.03761495172	0.0873929528775	353.38899361	415.120055947	0.35338899361	177.166994741	35.4100101969	0.177166994741	3.0	23.9885224423	11024.0
2384.45874492	313.060902744	233.301397605	2.38445874492	395.800561372	39.3058100259	56.1119560938	337.991472748	0.0393058100259	15.7176224137	116.049073492	19.8203949787	3.40866593565	0.116049073492	16.5676382273	32.2432695129	1.33914225984	0.0322432695129	140.047429828	358.77869577	0.140047429828	1441.39946827	5.94169721976	1.44139946827	6.0	24.0000139319	7176.0
15.4504861015	61.745829529	9.39012584692	0.0154504861015	4.86076371031	18.2557075963	21.7431990509	55.6927432616	0.0182557075963	450.971403824	245.330413887	23.8772607469	39.7833690075	0.245330413887	3.79889906144	402.39984429	9.52280404305	0.40239984429	319.892112752	1.07870314956	0.319892112752	4809.07181013	13.8089663028	4.80907181013	4.0	24.0000487778	9183.0
2630.30745704	302.894944217	346.680898217	2.63030745704	9.85954187518	57.9720720189	399.856385857	130.768118186	0.0579720720189	13.6807326441	1271.50537943	422.518109505	13.0413875218	1.27150537943	64.4053266795	11.8408854622	2.13207877483	0.0118408854622	8.29413331398	326.031484201	0.00829413331398	1879.89672689	54.7957546067	1.87989672689	7.0	23.9990335024	10606.0
828.048843947	93.2508296964	498.742258305	0.828048843947	94.385536183	722.232876435	49.6042776594	5.02570927371	0.722232876435	56.9661005388	9865.13964968	90.0709818922	6.09449927934	9.86513964968	55.9509490631	75.8987812817	1.48930675235	0.0758987812817	2529.54337263	7.95734844695	2.52954337263	94.3626213892	1.77683445083	0.0943626213892	2.0	23.9881726926	12225.0
12.1199409641	5.37040788767	828.769790708	0.0121199409641	1.30193354926	6.82747626087	564.586484524	221.893031184	0.00682747626087	109.47887916	110.910924257	48.4825830883	5.74492001704	0.110910924257	52.5498329877	355.464883043	1.19813758105	0.355464883043	35.2750027801	4.31253805135	0.0352750027801	222.320491457	67.0430907316	0.222320491457	3.0	24.0020885306	2825.0
11.1035983067	8.85651285389	7.73344092751	0.0111035983067	7.61391794791	50.3411395438	270.898239806	1.82841002455	0.0503411395438	27.9507948199	13.2770997042	2.86804342582	556.569578515	0.0132770997042	1.63366576857	58.2564949056	1.06711025817	0.0582564949056	241.658971617	49.0356212907	0.241658971617	551.058327444	35.9532554567	0.551058327444	6.0	24.0047284505	12392.0
110.975671393	5.8062384977	2.60021248237	0.110975671393	0.193666860269	160.313528903	50.8874394967	10.1913172062	0.160313528903	3.22398468729	897.347392607	123.171503862	2.76163267381	0.897347392607	0.382334866367	6.29610982288	25.205922964	0.00629610982288	105.884350809	36.6723200235	0.105884350809	647.28415855	18.2159383328	0.64728415855	7.0	23.9997727193	2807.0
136.153155615	228.886276509	6.91948200142	0.136153155615	0.521056161969	348.73130891	891.075086762	3.65933790323	0.34873130891	222.653289755	241.232035678	251.860805903	31.9643479397	0.241232035678	11.9634399414	18.2142537956	1.89305572724	0.0182142537956	1671.33998572	661.16178133	1.67133998572	1534.64907317	21.6014207627	1.53464907317	7.0	23.9999767639	2613.0
12130.9861746	19.4641991846	4.83351133141	12.1309861746	6.40795784464	68.9804439933	566.426347984	3.10316423563	0.0689804439933	10.3943315712	351.471729207	426.255580362	81.0920978835	0.351471729207	114.989265652	154.292688486	178.976575927	0.154292688486	8408.45083911	19.161875617	8.40845083911	378.804662723	17.231958897	0.378804662723	7.0	23.9999897167	5991.0
2196.34708821	311.170915282	47.5949558149	2.19634708821	7.26693830759	38.5089386431	117.991718598	1.59444856959	0.0385089386431	3.03206002938	33.1822880721	151.37397883	4.63793786435	0.0331822880721	7.46283409926	159.031786564	44.8250794939	0.159031786564	30.1461745453	117.136039165	0.0301461745453	18441.7800255	4.24239726071	18.4417800255	6.0	23.9999859054	13046.0
124.700531388	70.1028168755	2.748569676	0.124700531388	0.94778008518	56.8744625042	855.097952606	123.506196997	0.0568744625042	43.0756637652	60.0645680717	649.3065458	1.28778733347	0.0600645680717	20.2514503053	5623.81350163	11.3389170751	5.62381350163	1072.04724327	1.49112234522	1.07204724327	170.007830398	54.4641201062	0.170007830398	7.0	24.0018031421	2136.0
118.471381635	164.482935777	1.82740509323	0.118471381635	669.945574057	38.4488781783	2.01970581145	269.937618472	0.0384488781783	1.50783932534	56.1151112835	67.0715025383	9.98923408305	0.0561151112835	27.137933008	26.9508512565	20.4626996499	0.0269508512565	367.529139345	9.79391094182	0.367529139345	391.442761163	1.72168936756	0.391442761163	7.0	23.9997119593	2768.0
406.78853564	858.701198291	13.691146346	0.40678853564	10.3075539683	961.024847956	803.861851233	180.234037823	0.961024847956	34.392103692	6398.36228987	110.382851474	275.63538945	6.39836228987	115.518375584	193.152864272	13.7168338119	0.193152864272	3864.49897578	14.889244255	3.86449897578	35.9219353982	111.702792205	0.0359219353982	6.0	23.9805877282	3629.0
1099.96973562	2.46206222567	69.619330115	1.09996973562	25.9555606663	11.2292014905	870.837620469	86.6183412029	0.0112292014905	3.74324635962	2945.44826008	731.177864047	266.622536163	2.94544826008	62.416809475	200.058143421	1.44751289927	0.200058143421	186.02596669	1.08538537125	0.18602596669	264.472019378	107.723661732	0.264472019378	2.0	23.9955137524	3646.0
833.655815358	366.582218782	3.11258122946	0.833655815358	82.9145010801	75.9677283491	434.567189441	29.9494787062	0.0759677283491	43.1940389529	367.334928126	49.4577082943	73.5548590137	0.367334928126	71.9371750212	18.7058254787	1.0902657039	0.0187058254787	29.5045023499	300.972593012	0.0295045023499	468.306764594	32.0775812179	0.468306764594	5.0	24.0027614558	1947.0
29.1408356404	182.153187333	961.715084559	0.0291408356404	151.4484502	7.71258375196	69.3905630464	409.076882622	0.00771258375196	216.524647945	3015.31897836	7.25305229	3.30021504275	3.01531897836	20.7186492495	39.4578642554	3.13937719009	0.0394578642554	3884.14961042	2.08352310162	3.88414961042	47.4013471025	4.04542536603	0.0474013471025	4.0	24.0047458568	12146.0
75.7144814038	288.858361723	6.05239924195	0.0757144814038	4.75656749359	127.048291736	55.8022835509	46.277166569	0.127048291736	633.603880587	6222.7768799	41.7579668148	124.993520036	6.2227768799	90.3194002042	336.735733418	133.00416665	0.336735733418	367.991525652	7.0771138611	0.367991525652	112.333689816	10.7472154173	0.112333689816	4.0	24.0006157775	7398.0
374.962414784	1.63411585135	2.11285465769	0.374962414784	22.8337085189	147.213503758	94.7759693742	749.757934236	0.147213503758	1211.41808725	3167.04421992	9.89114765669	1.71864443969	3.16704421992	537.835876168	136.078651025	2.48081174506	0.136078651025	934.852580248	3.16673745332	0.934852580248	412.430945332	12.1403105419	0.412430945332	4.0	24.0000208189	13798.0
1730.04835588	1.015341001	130.388208888	1.73004835588	0.371303261763	30.1335752161	13.6296070553	260.857749096	0.0301335752161	0.331649077929	277.589036496	14.1799554278	1.37109603804	0.277589036496	0.225488440812	6.50221298936	27.3663880239	0.00650221298936	13.8878911799	1.10458513116	0.0138878911799	4.64820378932	58.0578514084	0.00464820378932	7.0	23.8356674855	2974.0
25.351375252	255.73442167	275.675701344	0.025351375252	1.34723543545	226.865206551	51.5355154788	9.46192379682	0.226865206551	6.38537547432	346.456907266	634.972375167	19.1197520892	0.346456907266	253.024857797	368.643800933	43.2168281594	0.368643800933	111.466399735	1.83708620526	0.111466399735	1314.89420475	166.071483387	1.31489420475	4.0	23.9998308374	11671.0
66.2270099551	318.863510889	150.314699669	0.0662270099551	701.704067539	36.9126213128	395.553779235	63.7200298614	0.0369126213128	156.823847468	4189.46241005	1.09846335794	1.51600911038	4.18946241005	32.6126390761	4784.01127367	2.16458209046	4.78401127367	189.519662775	10.7869980772	0.189519662775	408.605932151	1.5690806171	0.408605932151	2.0	23.9972252859	6372.0
782.558332547	41.4486988484	823.006822176	0.782558332547	5.64471197033	19.2894136052	195.033689863	219.305842388	0.0192894136052	240.572526395	1045.55119813	165.346479374	36.3952597182	1.04555119813	19.4714780799	514.908172785	13.4074616936	0.514908172785	78.1617089369	184.391512747	0.0781617089369	228.344270694	15.2632656594	0.228344270694	2.0	23.9906983805	1328.0
36.7711552315	870.366621029	843.99888321	0.0367711552315	3.53588478774	32.4879340453	6.13262516544	4.76683043981	0.0324879340453	12.8206548627	9.78594708139	831.298511148	113.813354144	0.00978594708139	193.413207886	191.809960488	38.7238760942	0.191809960488	50.018621839	1.05189804362	0.050018621839	228.273571293	2.74094209016	0.228273571293	5.0	24.0087305842	9181.0
1902.03130506	30.7662647286	74.8474309024	1.90203130506	13.5619077615	16.4231929844	717.677220639	900.167865517	0.0164231929844	3.63771349967	422.425587359	99.2071209612	113.829938453	0.422425587359	4.16475898016	181.50441855	3.23113252511	0.18150441855	2335.93565958	79.0753259992	2.33593565958	408.603113662	184.659713035	0.408603113662	6.0	23.9982808217	8870.0
480.290636252	21.7150706809	65.5033456184	0.480290636252	2.42088858211	45.9628521878	536.168086049	1.32231829038	0.0459628521878	70.4866848669	276.429937336	215.127334834	8.48435469949	0.276429937336	266.686995906	200.641490847	2.25061698187	0.200641490847	33.8969661341	28.0472532572	0.0338969661341	383.243942702	2.01897261564	0.383243942702	4.0	23.9999257439	11898.0
17.4269942323	385.815670681	703.17478155	0.0174269942323	3.10823311684	107.90886938	321.27079548	5.65376403313	0.10790886938	727.473810936	197.694566128	41.8658570069	232.151529796	0.197694566128	2.11586406218	5001.99247318	5.38769246557	5.00199247318	88.3349845303	2.07815988602	0.0883349845303	3812.06596563	7.06609916902	3.81206596563	2.0	23.9960022326	4940.0
2464.26222391	85.5389701929	60.1274588079	2.46426222391	41.4496534443	17.7544939682	16.1284865807	24.6285848203	0.0177544939682	0.607451255588	151.004493145	586.539249345	2.41321844569	0.151004493145	85.7917376342	89.8347246469	17.5739486514	0.0898347246469	121.009158639	6.56281272175	0.121009158639	20.9434950571	42.2259076077	0.0209434950571	5.0	24.0104034806	7284.0
1342.08571779	317.063284121	334.496568499	1.34208571779	25.7633793732	31.5562425661	844.787774987	7.04628399081	0.0315562425661	1.24240876936	2143.04509876	354.810689821	6.44291163474	2.14304509876	3.47859502665	11.3259445354	162.812205593	0.0113259445354	377.537940202	29.4470918041	0.377537940202	43.5008916211	36.5608969135	0.0435008916211	3.0	24.0021762204	2842.0
436.996741862	60.0236117494	83.8113346435	0.436996741862	22.2575852305	10.9331111604	222.669975487	228.00633763	0.0109331111604	19.6757053283	20.9065456789	31.5033590848	284.399238854	0.0209065456789	19.0830784231	4.95812822147	2.13956603654	0.00495812822147	793.08566767	133.23847931	0.79308566767	2336.49345907	7.69987617723	2.33649345907	5.0	24.0003516825	11292.0
38.8200274965	377.386632826	960.527109205	0.0388200274965	676.089296511	6477.67740855	2.88645093662	13.8000948132	6.47767740855	196.832709639	155.464034843	156.44723848	59.3968226601	0.155464034843	150.793852764	215.171906843	19.3801054671	0.215171906843	97.4039846156	8.26598126265	0.0974039846156	526.410701643	24.9995404562	0.526410701643	3.0	23.9988761386	1846.0
117.752753424	811.531023052	1.09824419886	0.117752753424	78.9864879977	52.955847272	167.594906585	419.290701206	0.052955847272	589.129774147	5775.30660655	1.11734730493	3.54592699568	5.77530660655	149.99728283	36.4733162046	2.77380973716	0.0364733162046	215.188965669	4.93391657076	0.215188965669	981.780188615	1.04242778451	0.981780188615	4.0	23.9988442344	4464.0
45.9166072228	201.555026809	470.644650423	0.0459166072228	28.1032726933	87.823234461	7.29059280531	18.174899429	0.087823234461	2.0960759761	246.297246764	37.2155678235	413.226800643	0.246297246764	56.473568585	124.9608181	9.00413537627	0.1249608181	103.202118374	3.87685660303	0.103202118374	79.4456797341	10.296923163	0.0794456797341	2.0	24.0298663791	6185.0
2647.30404968	36.6004616514	32.0751376639	2.64730404968	124.806411503	22.508466498	421.215100628	82.0991429167	0.022508466498	43.3503602268	9.28190371435	523.872751722	26.7299056417	0.00928190371435	421.124671998	53.4802257888	6.15255395253	0.0534802257888	17.1762273734	16.501127693	0.0171762273734	1162.30570019	9.35968321909	1.16230570019	5.0	24.0006425143	10160.0
1727.79776642	6.3188405221	112.046666047	1.72779776642	17.9594849717	4979.01221987	184.5797872	96.064502691	4.97901221987	425.020174334	399.819483527	213.571195507	8.18979611391	0.399819483527	20.7626339157	85.1207188662	21.528132408	0.0851207188662	10623.9728839	1.61297006743	10.6239728839	983.013983077	60.6163517598	0.983013983077	3.0	23.9999355375	3998.0
126.653958073	36.0124721139	1.0268986847	0.126653958073	112.194843988	1874.89470051	125.025704427	54.6768815671	1.87489470051	17.0781803477	21.1927088466	410.983474004	92.9163104883	0.0211927088466	3.92696796499	8315.75561695	1.38590962585	8.31575561695	286.068816284	1.62937567537	0.286068816284	40.5885204938	122.917746117	0.0405885204938	5.0	23.99998856	2912.0
126.693777645	676.754748317	2.50396532936	0.126693777645	2.70565397704	35.3097981321	48.9446484803	436.806921177	0.0353097981321	59.2833065021	3002.41107481	79.45045182	9.35522143742	3.00241107481	64.9467791251	193.141407841	44.7057794719	0.193141407841	3232.68975907	87.3940153159	3.23268975907	83.1562187076	4.84521127767	0.0831562187076	5.0	23.9999567373	689.0
116.558754704	10.6506902183	174.127618226	0.116558754704	45.3521338543	4234.77926909	199.223935296	4.50212740183	4.23477926909	558.419753535	14.8797362659	796.8833223	13.0029695374	0.0148797362659	580.39655569	73.6304810494	53.6257441511	0.0736304810494	5144.73886179	2.18762154682	5.14473886179	703.289596519	1.45895132725	0.703289596519	4.0	24.0073072102	10526.0
4284.7729736	10.5100615057	1.04008312432	4.2847729736	0.907158384308	109.194906185	895.433532853	46.168278608	0.109194906185	526.756392947	32.7523571302	686.418681368	308.509795465	0.0327523571302	10.5060637794	44.8409881176	58.0605321892	0.0448409881176	6066.0277234	1.35663908154	6.0660277234	3840.5955544	24.9537275616	3.8405955544	4.0	24.0026452182	13141.0
5.39920271937	207.12393094	968.559729341	0.00539920271937	344.128168516	1584.63944248	1.24669756852	37.9035793567	1.58463944248	4.298024912	5.02616944258	309.410980369	661.065880113	0.00502616944258	309.301488902	4542.38165883	7.47595686719	4.54238165883	46.0855888848	6.07929271412	0.0460855888848	54.4956498134	11.7638999851	0.0544956498134	5.0	24.0000085069	7865.0
1881.60433764	698.774105147	813.816992456	1.88160433764	201.777321872	18.7349112662	23.3590710567	1.99839566868	0.0187349112662	41.0672974458	6.41334920385	97.0422451342	285.988677567	0.00641334920385	0.304296765044	7.60082530027	696.789177685	0.00760082530027	2464.23401846	25.2534497388	2.46423401846	77.9516074882	2.96831308437	0.0779516074882	7.0	24.0231755792	6082.0
104.184278878	206.798573865	26.645865587	0.104184278878	282.00033472	4755.74579197	5.5606942213	21.8559606117	4.75574579197	3.40843916747	67.5879681803	528.834617317	32.9220844592	0.0675879681803	188.564282523	408.975046162	1.54626438286	0.408975046162	158.509190791	1.96272370828	0.158509190791	1274.19753763	20.985927425	1.27419753763	2.0	24.0000457573	2833.0
655.246194869	16.8259257333	54.3635318548	0.655246194869	50.1435567884	77.3040599098	678.913161405	826.384535621	0.0773040599098	14.4956079334	3230.50012332	46.7470751343	16.7357307096	3.23050012332	5.41980947002	1757.19033198	4.80420608337	1.75719033198	5564.5818478	95.1097840914	5.5645818478	74.7205437668	698.435555697	0.0747205437668	5.0	23.9999981914	3587.0
45.6522027215	77.1715838807	33.2408678462	0.0456522027215	215.822099862	726.828573079	9.76579543496	7.24096468301	0.726828573079	20.2501137122	350.165916265	7.00364506352	277.494911181	0.350165916265	638.671633205	330.131840917	1.95136498993	0.330131840917	24.2295951017	1.16585303781	0.0242295951017	42.9637500824	3.63980640656	0.0429637500824	3.0	23.9973749735	5438.0
169.978745593	577.955988829	1.45224541212	0.169978745593	311.480946546	227.625470357	208.643451094	356.219472673	0.227625470357	1.53260328312	1436.38324572	6.27732516424	392.01976013	1.43638324572	6.22140884638	149.013417083	6.52640409593	0.149013417083	1895.15593629	37.0022659375	1.89515593629	31.9063945995	65.6988797345	0.0319063945995	5.0	24.0005590641	13471.0
1806.42132201	862.185039399	225.191116349	1.80642132201	540.411345946	65.7119424958	477.157559381	9.00233751927	0.0657119424958	114.689994109	13925.1643642	61.7877712299	34.1282327311	13.9251643642	135.945049585	290.125949896	16.0121554295	0.290125949896	189.063078127	18.2281058426	0.189063078127	109.777816365	1.20596787525	0.109777816365	5.0	23.9941689143	4210.0
178.802946405	18.499952451	10.5040019337	0.178802946405	0.835021616718	6.85521343288	256.532216213	22.3011474801	0.00685521343288	20.3505494001	5.05451431257	315.827666479	831.045035453	0.00505451431257	5.07427784766	76.6327140382	18.5636347676	0.0766327140382	4.21510090424	13.7734743638	0.00421510090424	580.232057623	5.28253246732	0.580232057623	5.0	24.0179241396	9012.0
6.46782438363	122.963178384	467.750167781	0.00646782438363	5.98804421309	3.01030945355	2.25201362908	946.857513451	0.00301030945355	0.412205267883	7.98855706092	1.97143700023	56.9248950101	0.00798855706092	0.545982763106	314.318810991	45.3917882592	0.314318810991	312.017069068	13.752152835	0.312017069068	638.254383085	1.22370206143	0.638254383085	3.0	23.9997785089	2529.0
304.494214394	95.4511035423	102.438020945	0.304494214394	22.228697176	73.4551999565	252.574500557	8.06927630489	0.0734551999565	109.691202138	13819.2239796	97.9349818035	6.90229986805	13.8192239796	297.831386972	332.897796376	110.276342559	0.332897796376	1260.41899338	25.5528417519	1.26041899338	34.212357698	1.7761145112	0.034212357698	4.0	23.9997924087	4790.0
320.832690376	128.096703097	15.5479220974	0.320832690376	1954.42092895	221.817885575	42.0549255838	13.8562505952	0.221817885575	250.52208831	2224.16439804	232.901113056	1.58997079349	2.22416439804	21.626740078	11897.9624572	444.533499722	11.8979624572	137.316940851	1.81193530136	0.137316940851	3401.63378478	8.32999895786	3.40163378478	3.0	23.9979701288	4388.0
3875.51001465	57.7080383882	101.961761176	3.87551001465	416.989285941	16712.2272612	502.585291432	9.37873811327	16.7122272612	1202.17355094	2238.44038246	28.1522026003	5.946932759	2.23844038246	13.123687165	2031.67405439	1.05988391679	2.03167405439	5255.92809441	258.0425908	5.25592809441	148.335846984	89.9810830443	0.148335846984	4.0	24.0001335674	8985.0
1802.01843888	2.50615661684	1.40719623463	1.80201843888	21.4048128432	94.8013478715	702.345738193	23.7540503745	0.0948013478715	1191.43383567	153.155780286	127.653004892	37.8331929176	0.153155780286	52.732860006	2259.42465984	4.42877271007	2.25942465984	15009.0631004	2.69046983245	15.0090631004	81.8768279695	2.3261141594	0.0818768279695	4.0	23.9984978753	496.0
69.6675672482	17.6494371163	2.54937026725	0.0696675672482	0.355298096802	392.845052002	118.821856783	867.551298523	0.392845052002	152.919167961	47.831909339	304.311738055	4.25319445981	0.047831909339	31.2419293098	57.6889885174	5.62815370133	0.0576889885174	23.9491368117	23.9837632272	0.0239491368117	1034.52262763	43.9035324412	1.03452262763	3.0	24.0000467725	8484.0
4822.19961757	20.922090792	97.6947341338	4.82219961757	2.44133574998	155.408922246	85.0431917293	166.840976044	0.155408922246	12.0979172456	4985.42064307	353.855234604	54.1826061493	4.98542064307	177.981929294	41.1593629588	76.6059541941	0.0411593629588	411.980427929	19.5478143414	0.411980427929	4815.50359214	14.6034879149	4.81550359214	2.0	24.0002457854	9217.0
844.477353844	264.135391392	140.308928847	0.844477353844	259.400309922	148.850648766	105.098765761	2.98666596491	0.148850648766	2.33644201257	787.869463177	247.501380843	1.32995049286	0.787869463177	215.623554558	107.025232215	3.55690641902	0.107025232215	61.6095054994	42.2193160218	0.0616095054994	4.6801940359	46.6497004511	0.0046801940359	6.0	24.0729205957	7366.0
14.7951495372	220.730983739	20.2765927132	0.0147951495372	1.37705848825	6576.01929406	2.65112312329	4.30260763861	6.57601929406	10.2179047483	44.2627616815	639.759380861	1.86316726037	0.0442627616815	18.9440530247	1305.2809836	2.75166983341	1.3052809836	149.267352746	4.96064630331	0.149267352746	170.396097534	1.79231899516	0.170396097534	4.0	23.9998699852	1684.0
2284.10570449	829.05823249	801.000333485	2.28410570449	65.6210934218	125.601495275	876.873181281	344.575337664	0.125601495275	25.5991858785	522.519839408	93.5380335231	2.75333262498	0.522519839408	3.91068900408	30.5270685729	175.651557334	0.0305270685729	69.105664201	663.261370317	0.069105664201	3500.89135616	6.45342566732	3.50089135616	6.0	24.0000593113	4279.0
302.065891305	158.971842054	151.253898682	0.302065891305	2.22017787901	82.1619650857	359.568269883	6.11586106216	0.0821619650857	138.612786551	104.031430793	533.142680337	233.015922268	0.104031430793	451.804536327	27.21387897	1.16646531649	0.02721387897	21.4840452153	78.9136314336	0.0214840452153	2437.01628834	50.8171382383	2.43701628834	5.0	23.9999682173	5548.0
1508.3765128	304.115446986	46.0073202474	1.5083765128	46.8288105233	39.7089284536	27.8947274378	415.195551586	0.0397089284536	156.309908439	69.534954441	109.733400475	69.2768017123	0.069534954441	3.2936232636	285.238327838	52.3793350612	0.285238327838	133.062721263	3.3508018376	0.133062721263	17.6415174603	13.3499390524	0.0176415174603	6.0	23.995916811	6806.0
57.0815964047	136.866871649	360.556883172	0.0570815964047	161.966675434	166.398870735	34.2599927155	25.4754406968	0.166398870735	0.65742082792	5.12841782944	577.461103765	942.484221425	0.00512841782944	129.346271464	97.0976835379	9.59484597773	0.0970976835379	940.7713433	10.3642260261	0.9407713433	14.6582429067	16.3934514146	0.0146582429067	6.0	23.9844336487	5915.0
19.3637697984	2.96342084612	13.0934392276	0.0193637697984	0.623783331813	13.7142012204	483.351739182	818.29297794	0.0137142012204	113.882074356	253.776570957	830.643854521	384.453664575	0.253776570957	51.2907900643	63.2461623249	6.36879725911	0.0632461623249	254.013039143	1.53685053417	0.254013039143	245.706792381	298.307683735	0.245706792381	7.0	24.0075068932	12798.0
90.7322409658	741.236607922	20.1745714139	0.0907322409658	317.484778619	10438.3977549	14.3820010992	886.994076058	10.4383977549	5.13202458597	2664.46273082	483.851971901	24.3433149286	2.66446273082	315.290947519	628.815634194	75.5121758198	0.628815634194	50.2339427416	102.219173394	0.0502339427416	1574.9187618	40.8370246338	1.5749187618	6.0	24.0003911712	12940.0
739.713831514	9.29731023747	3.72557267455	0.739713831514	253.067575372	330.522250148	55.1956611561	23.9223099591	0.330522250148	24.4529309207	23.9457098432	728.333049601	3.61094036849	0.0239457098432	607.29303497	5328.91293844	2.24329075245	5.32891293844	35.6991727914	3.19499979296	0.0356991727914	426.11643915	94.0513530227	0.42611643915	6.0	24.000089392	10039.0
305.301359434	32.2666543658	43.6697776528	0.305301359434	84.7912877833	2075.82711947	23.5866637351	758.731940866	2.07582711947	6.55304206786	310.213928002	46.7426804583	200.799186748	0.310213928002	9.28065290657	2184.38099626	4.90183371905	2.18438099626	90.1170004116	4.60107859367	0.0901170004116	1003.72163657	478.955482188	1.00372163657	2.0	24.0000098075	4849.0
412.722046729	1.92528968581	493.912406007	0.412722046729	0.156226623289	113.177779171	1.03734213963	165.781484636	0.113177779171	0.379972700143	344.571907087	7.47028449572	20.1307077169	0.344571907087	0.464737389036	36.6154242372	59.7267641233	0.0366154242372	18.8927527941	4.69734817455	0.0188927527941	105.81514166	383.378698208	0.10581514166	5.0	24.013548446	8148.0
369.421833256	505.620556019	42.4701806814	0.369421833256	27.4435683079	4685.71983194	8.73204654819	5.00652343893	4.68571983194	6.37987821019	99.1353938839	292.570219085	41.3634204479	0.0991353938839	107.853084856	437.193628528	14.481007665	0.437193628528	11.85629628	9.30471456482	0.01185629628	264.50677278	25.7602685594	0.26450677278	6.0	24.000906928	4406.0
112.67929987	821.192535047	143.863931162	0.11267929987	6.84472240283	1524.94556083	89.5407114166	38.5356159633	1.52494556083	829.593313256	10738.900402	9.92838913518	250.800769994	10.738900402	380.059578837	5041.25824479	6.96263593511	5.04125824479	1325.58652233	191.760616425	1.32558652233	126.682966176	6.59560535068	0.126682966176	4.0	23.9998233545	4235.0
247.620481204	944.676366795	28.7394472321	0.247620481204	92.4023837575	584.002624649	183.828037613	442.042946712	0.584002624649	17.967860239	1370.89785022	26.6904342954	1.22970177177	1.37089785022	10.8709693224	3376.41671692	39.5350569745	3.37641671692	66.3106591423	24.3798434329	0.0663106591423	325.884023424	1.21432018181	0.325884023424	3.0	23.9999274295	3356.0
163.098844329	594.611173572	6.49403877724	0.163098844329	1.80878335393	68.4983676019	6.7059989034	45.8817463085	0.0684983676019	1.86077239302	16.685011708	199.589641827	110.734245969	0.016685011708	46.5762287316	192.588952033	23.630262131	0.192588952033	385.134419334	1.42451090061	0.385134419334	430.667609498	3.66614850835	0.430667609498	2.0	24.0051393709	8289.0
145.17703574	239.229227186	556.857431459	0.14517703574	0.899873278984	92.3131843286	22.9893499452	914.475946752	0.0923131843286	4.39708606296	10.7164984498	396.076891983	85.2830051901	0.0107164984498	210.173726007	33.1260404274	10.0717096845	0.0331260404274	95.662114884	339.696185561	0.095662114884	682.690776219	1.64800712711	0.682690776219	3.0	24.0104899012	11199.0
88.2723978333	571.931122015	1.85089824599	0.0882723978333	2.70874560358	152.922843367	5.45983917907	113.63805118	0.152922843367	0.705642012863	3.71523956667	287.782468021	97.5765713951	0.00371523956667	33.4112255602	8.90685750042	13.1460976604	0.00890685750042	5.48915102657	335.954564689	0.00548915102657	868.980478893	1.41718185011	0.868980478893	5.0	24.0000159538	107.0
3988.61335169	2.09552544595	4.00637422467	3.98861335169	137.026465441	25.0694567696	186.90256785	6.09142669802	0.0250694567696	145.152018443	26.9686750039	784.968064825	128.250046642	0.0269686750039	52.3162581997	31.2040467466	11.9444248012	0.0312040467466	5451.83178692	1.4236644589	5.45183178692	484.679260334	38.5644888938	0.484679260334	7.0	23.997646154	7729.0
19.7439296085	126.33852769	1.65593108132	0.0197439296085	2.47425120419	22.815618902	558.258984561	135.573218553	0.022815618902	24.6141599147	79.6116764544	19.7370822017	105.551275471	0.0796116764544	6.77425014669	24.1266748114	1.22683732762	0.0241266748114	3899.34598897	149.63376912	3.89934598897	2155.88180177	67.282954495	2.15588180177	6.0	24.0000180384	6912.0
18.9061981116	752.096002752	2.12472208822	0.0189061981116	2.97280905565	85.3795992627	19.0302013878	49.4405732673	0.0853795992627	17.2185985942	4707.60604666	18.3690514416	2.21103265002	4.70760604666	279.986609538	107.156815693	33.9343919733	0.107156815693	609.896772567	20.5755726488	0.609896772567	30.8314014207	2.78680066922	0.0308314014207	7.0	24.0016543715	7316.0
27.7041450236	89.5016767718	91.3521986597	0.0277041450236	141.362132934	1339.69176943	77.3951748908	40.5989904344	1.33969176943	2.36239161794	506.906630854	206.418788865	27.6274721231	0.506906630854	117.554640579	984.780502545	1.75593093299	0.984780502545	626.185707876	1.24044968125	0.626185707876	4923.86291749	661.273604399	4.92386291749	2.0	23.9999841469	819.0
1106.96255132	15.1665522017	28.3860352659	1.10696255132	1.82541782214	17.380834475	152.877608549	191.452679225	0.017380834475	69.5384317452	10.9602249977	422.981745496	4.2801550568	0.0109602249977	2.37551968735	197.447626832	3.33539234466	0.197447626832	13.2687915988	6.48063428392	0.0132687915988	2184.38148921	14.0179286042	2.18438148921	7.0	23.9999924564	11959.0
1422.76839937	132.682529488	64.0496611202	1.42276839937	423.90488612	111.371844894	421.6002933	4.9225790435	0.111371844894	12.3563866994	64.9510551935	309.525922365	60.9121406162	0.0649510551935	1.10525533078	428.460151955	8.90535194835	0.428460151955	882.823436224	10.7167282578	0.882823436224	29.1310869312	8.06600308198	0.0291310869312	6.0	23.9998234485	732.0
59.2023030214	968.17798109	160.778323303	0.0592023030214	15.4466056749	3624.31342272	30.5247078775	24.6685334604	3.62431342272	144.029733365	1269.73581568	95.8370513601	14.4987432511	1.26973581568	131.979125837	11567.788956	153.570320478	11.567788956	104.220443455	38.7068849971	0.104220443455	284.871351567	1.19619399918	0.284871351567	3.0	23.9951212683	9564.0
441.98031517	19.1238407247	1.46759038061	0.44198031517	0.123409213334	18.1515072979	30.5885857303	47.3285189883	0.0181515072979	0.0770800615284	446.581347693	12.7589934813	282.728593163	0.446581347693	0.522906571868	1.85249900385	1.11967757428	0.00185249900385	43.6957738762	28.5763111505	0.0436957738762	203.767617256	59.5055466334	0.203767617256	7.0	23.9858953183	7000.0
269.071915802	124.39130662	50.4453034414	0.269071915802	210.186772089	50.1162373264	10.2341354894	57.5779951163	0.0501162373264	4.58323139208	189.731407941	15.1315468211	152.298574994	0.189731407941	1.95661117494	2588.46922425	9.17939477537	2.58846922425	223.234368506	2.52251201529	0.223234368506	1961.55589688	3.17747724495	1.96155589688	3.0	24.0003166488	12098.0
6056.24405441	1.58053497871	234.75866424	6.05624405441	2.45781630747	475.578473812	678.896183335	15.6259440356	0.475578473812	848.289341388	137.622464243	465.978070371	281.719861638	0.137622464243	64.6960729002	90.7025484874	3.31969116865	0.0907025484874	78.0205026229	3.37768113727	0.0780205026229	343.024705469	13.309241434	0.343024705469	3.0	23.9998572818	7663.0
21.7601791473	274.262088854	62.012144748	0.0217601791473	16.5421508557	159.864800586	145.512577746	33.0215716132	0.159864800586	41.1988959413	198.54704761	332.35252978	30.2501505696	0.19854704761	1.69667187332	1646.22122618	30.0123538216	1.64622122618	63.2104787104	3.20216985779	0.0632104787104	32.6200885402	27.8670745553	0.0326200885402	3.0	24.0014574564	2979.0
3255.57952881	9.69908722497	6.82493390786	3.25557952881	59.6080252425	5.44852476738	828.53976186	6.37622654311	0.00544852476738	41.2682250327	23.0064872889	702.313214372	51.4640765775	0.0230064872889	16.7613105896	42.7550526241	1.17909727344	0.0427550526241	25.7900463299	20.3680332542	0.0257900463299	626.556821161	8.98224384951	0.626556821161	5.0	24.0001276725	566.0
149.139361678	533.636076877	14.2812145899	0.149139361678	180.354704465	5719.40072779	18.0658889726	76.9266211754	5.71940072779	8.92186918056	24.4680002484	25.4361018637	559.271375751	0.0244680002484	251.723966814	1676.41649803	1.66864055271	1.67641649803	15.1742930939	25.8179434256	0.0151742930939	20.7984795376	2.18668718012	0.0207984795376	5.0	23.9998859408	11197.0
55.5258383364	778.226986964	2.16883095626	0.0555258383364	35.6341042797	2838.56694003	126.16488391	9.58492956043	2.83856694003	97.7779660804	51.13881845	891.704042666	621.817671221	0.05113881845	57.9005324518	911.493731745	456.011985803	0.911493731745	1762.13607553	2.1225403991	1.76213607553	4259.16401034	100.69292621	4.25916401034	4.0	23.9999825577	7585.0
23.299332452	627.766574362	115.794360327	0.023299332452	12.2560515656	41.5607393386	598.5614371	64.1644218105	0.0415607393386	2.47361582502	195.923124287	67.6119672718	105.977226284	0.195923124287	0.346820417974	218.561714186	12.7487713115	0.218561714186	1240.66328699	15.9783012899	1.24066328699	48.1451723709	132.71238474	0.0481451723709	7.0	23.9928517819	6591.0
115.094746732	44.173220004	262.360983748	0.115094746732	1369.82590509	306.76923308	188.94707344	1.20920727678	0.30676923308	3.8240964373	769.738601623	585.473924809	277.326523119	0.769738601623	35.7554756244	92.0614481688	3.20124120271	0.0920614481688	289.305951054	5.90394561672	0.289305951054	53.6497444548	8.57548833781	0.0536497444548	3.0	24.0341414928	3525.0
145.805263513	559.057020754	7.25174800968	0.145805263513	215.389839478	906.944958104	9.18035652909	6.9655040837	0.906944958104	1.66501038366	2.63579159499	586.217086512	6.87261902102	0.00263579159499	0.758443179566	1983.14911743	4.57544644281	1.98314911743	30.708125165	59.9833593879	0.030708125165	475.260467417	11.4429392467	0.475260467417	5.0	23.9999812872	13456.0
1071.59435802	25.0466492324	74.3616560026	1.07159435802	9.50797823387	42.6805580222	721.597428625	23.7840944617	0.0426805580222	60.1716481497	968.08246109	129.440528197	323.002453177	0.96808246109	219.718965117	573.213139003	23.3554830308	0.573213139003	230.77410104	22.1779286259	0.23077410104	126.156464061	31.5174641802	0.126156464061	5.0	23.999797004	9307.0
208.028701665	34.0883789323	48.4166536035	0.208028701665	20.8130635858	25.5968012573	45.409220539	36.6161201422	0.0255968012573	0.882709167693	15.1912944535	144.82065375	6.62767392448	0.0151912944535	114.033652496	682.047103744	9.61870805781	0.682047103744	21.1584136596	1.94176599507	0.0211584136596	13.5219859506	6.44983416589	0.0135219859506	6.0	24.0000032056	1447.0
15.037272898	1.00500114493	1.20067085101	0.015037272898	0.157778772913	81.152221719	65.2990100636	2.78781533408	0.081152221719	65.1889560477	2.97160410084	36.9865576311	124.266959823	0.00297160410084	4.65108790696	130.4018015	2.57753394457	0.1304018015	23.1841504693	33.4346245517	0.0231841504693	1006.35242297	1.35162314096	1.00635242297	4.0	24.0061164866	8128.0
93.4243269231	482.020766704	8.61345429537	0.0934243269231	5.67516936758	24.7657238788	198.665684049	64.6436919607	0.0247657238788	358.010887902	1079.8657756	31.8885550875	7.50564780599	1.0798657756	1021.54000583	163.924519104	3.39497720351	0.163924519104	43.9001009821	149.272744445	0.0439001009821	621.114334846	3.98068438446	0.621114334846	4.0	23.9988508445	13632.0
1284.79599016	139.385568891	42.0120131668	1.28479599016	7.22667484185	25.5462458856	58.1788686155	141.63093889	0.0255462458856	202.820159135	2513.54493133	66.4345366676	3.53059796922	2.51354493133	2.80489020221	84.9524359251	27.2482465774	0.0849524359251	6410.27788887	13.7767280214	6.41027788887	68.2579158719	2.875278045	0.0682579158719	2.0	23.9964056336	12180.0
59.0054780713	230.605047784	932.887865667	0.0590054780713	131.012519265	77.929880146	37.6475174067	794.922553942	0.077929880146	4.34519494119	1103.06859245	1.58966802067	6.12388581631	1.10306859245	75.3975538151	41.4084747339	8.66605742774	0.0414084747339	281.712646602	230.859437025	0.281712646602	127.685603167	2.49770412277	0.127685603167	3.0	23.9992950849	10276.0
369.002022711	561.673024371	75.287400124	0.369002022711	12.0626467049	365.764066341	131.38734868	3.26067777677	0.365764066341	50.9878346089	37.226479679	157.692044858	24.7783020848	0.037226479679	3.39126159196	41.3533375853	308.089583027	0.0413533375853	399.010638251	5.16856240253	0.399010638251	79.3102240133	1.12185498813	0.0793102240133	4.0	23.9998142996	5956.0
2.18047026772	92.4153750941	891.080453941	0.00218047026772	55.2804148939	64.452370786	475.842515514	938.377439628	0.064452370786	2.5006215673	225.515953042	1.05378834116	18.4572153948	0.225515953042	3.73817828942	884.827781878	28.8280183224	0.884827781878	452.789038118	22.5627855854	0.452789038118	79.4539222077	4.18256505812	0.0794539222077	2.0	24.0111767867	9977.0
16.8414113295	605.585435011	377.196390713	0.0168414113295	3.51264982023	112.701584109	274.617898231	33.0517408648	0.112701584109	136.298712119	3695.01537398	813.951800879	2.46600745285	3.69501537398	36.3532836547	3338.56022542	413.173098197	3.33856022542	194.798748401	4.45602669162	0.194798748401	876.926442114	36.4524533752	0.876926442114	5.0	24.0088573645	9693.0
3970.17743351	840.818926288	54.6515075708	3.97017743351	502.207002631	7680.31058977	16.4341784881	185.825544375	7.68031058977	1.41911566946	29.4611061352	69.579177351	1.37273021431	0.0294611061352	324.78553644	843.724950474	3.78443086512	0.843724950474	18.9200107862	59.76562014	0.0189200107862	31.4589282863	2.18154858358	0.0314589282863	6.0	23.9996839293	2672.0
361.226270851	9.40640241817	73.4502710068	0.361226270851	4.28517319129	72.966892957	11.0221407104	1.03811346391	0.072966892957	0.500942782267	7.89589425336	1.85457961339	2.08957476905	0.00789589425336	0.162502537604	914.154137932	15.1750903696	0.914154137932	11.2292437842	6.09643451485	0.0112292437842	660.304886128	51.3562550564	0.660304886128	6.0	23.8780304208	10550.0
98.9395481134	978.509669439	372.895739777	0.0989395481134	874.486485808	10682.398004	2.8774769085	959.287511361	10.682398004	1467.61845616	30.1894575272	7.58345498918	215.552499701	0.0301894575272	7.69283368112	5778.0672907	217.095236707	5.7780672907	11216.6928143	40.0733366289	11.2166928143	58.2036447695	1.16165821579	0.0582036447695	2.0	23.987007127	8469.0
3.84729442701	106.062067625	795.464817792	0.00384729442701	40.8503028589	1269.908328	126.380167317	76.7613023695	1.269908328	1.31539378368	1610.36637618	163.308246351	194.342459412	1.61036637618	5.17879540459	50.9203360035	8.03754584056	0.0509203360035	164.944423095	8.56124291325	0.164944423095	194.277928108	298.811821833	0.194277928108	5.0	24.0194518128	5165.0
50.1192524289	51.7174008527	173.504871379	0.0501192524289	59.2668762451	2367.60109067	7.278624623	78.7173312165	2.36760109067	49.6508027958	120.657342977	320.909392691	25.5875326767	0.120657342977	17.749687092	254.874437661	12.9478596386	0.254874437661	49.8398998937	2.53493413022	0.0498398998937	197.084025565	35.2844101687	0.197084025565	3.0	23.9981045961	6709.0
11608.9139661	347.019416223	50.1349118258	11.6089139661	6.9478258255	7056.40707879	118.51241709	340.524258142	7.05640707879	119.823095671	1946.57015434	521.072242827	7.04336510392	1.94657015434	1703.95587751	1090.62100962	266.884844984	1.09062100962	45.9893367868	275.438031683	0.0459893367868	26.8706440995	58.3831799371	0.0268706440995	7.0	24.0000102057	9249.0
13435.4442155	5.17854613048	28.4575087781	13.4354442155	1004.93083666	722.243444616	417.724377828	71.2273705794	0.722243444616	1038.94535671	25.4421229547	17.4368118407	997.852000547	0.0254421229547	20.3515080778	3064.10753055	7.76172673877	3.06410753055	23.74804223	3.64860209788	0.02374804223	342.283957084	255.34726379	0.342283957084	6.0	24.00002446	5043.0
2734.77179361	14.628708822	73.4967446021	2.73477179361	601.346278822	4467.24153194	10.2891593932	7.57418730494	4.46724153194	1399.71231012	1895.49308137	15.4091154588	70.3108652047	1.89549308137	144.220049957	248.447015629	32.5500800285	0.248447015629	84.5268227303	2.00100174608	0.0845268227303	1667.98086766	4.29947763089	1.66798086766	5.0	24.000248652	8439.0
413.337316334	11.97514476	2.28392036259	0.413337316334	29.5830776557	63.252296562	21.3919334438	8.65482462887	0.063252296562	3.66276543387	71.8208297606	489.069765693	29.3600591738	0.0718208297606	42.2457698798	9807.94193385	47.1756753851	9.80794193385	130.382912103	1.00674029484	0.130382912103	71.2937751776	1.24778545984	0.0712937751776	3.0	24.0013430559	12870.0
252.761673009	31.9782436329	443.710070224	0.252761673009	2.78771216308	213.342266989	650.652373655	1.5245992749	0.213342266989	5.16949070842	2429.27221345	989.15803533	18.6377155958	2.42927221345	312.189680605	1795.81229456	1.30627366346	1.79581229456	85.0362470557	351.531635751	0.0850362470557	39.1719538221	2.62339597466	0.0391719538221	2.0	23.9985774031	12422.0
75.1882973766	765.724540582	1.62432509002	0.0751882973766	40.5928041873	28.0088875162	183.623593516	525.247725228	0.0280088875162	4.48501404967	20.0534432143	5.66377832553	38.6774651701	0.0200534432143	0.252233952404	139.739391947	66.0897414538	0.139739391947	647.63356352	4.78033364485	0.64763356352	133.210412593	3.48985460404	0.133210412593	3.0	24.0012373696	3633.0
19.5290131482	803.618926459	30.8009219235	0.0195290131482	39.6868376512	7301.82713846	23.5607968459	709.151279384	7.30182713846	1.09169907246	10.7069420852	328.399619322	120.405939141	0.0107069420852	124.956528129	532.965948091	21.9150543135	0.532965948091	120.56914169	4.211332012	0.12056914169	161.310034984	22.4781102774	0.161310034984	7.0	24.000104064	9584.0
84.0765480043	368.286755013	4.88747713726	0.0840765480043	147.551800718	105.68006215	36.2248395873	894.93778066	0.10568006215	3.19919637106	739.611776357	926.645061759	45.5016714873	0.739611776357	96.4282366839	62.2081772033	2.18710436806	0.0622081772033	15183.3673501	19.9320863447	15.1833673501	86.4445980686	11.2702116774	0.0864445980686	5.0	23.9559082244	11780.0
39.9545641254	441.717944103	167.938158659	0.0399545641254	1.54625028754	4872.81681193	38.6227942717	7.13361877601	4.87281681193	2.1130840882	91.9214855096	517.967379049	6.92518633452	0.0919214855096	755.980031882	846.5689172	7.16075780348	0.8465689172	262.484716159	3.04200534893	0.262484716159	4755.3775635	170.321773998	4.7553775635	3.0	24.0084368871	3799.0
32.4745362106	474.168539455	21.3495696746	0.0324745362106	55.2892501621	1227.37568842	19.2541504784	370.352276526	1.22737568842	248.314860778	2111.94358762	1.68913398069	1.9637827238	2.11194358762	80.3816727579	257.192073592	48.6761401212	0.257192073592	190.368843553	3.73645281749	0.190368843553	224.263672681	2.66685966995	0.224263672681	3.0	24.0000280727	11739.0
369.565892306	996.026135099	25.0159916408	0.369565892306	2.20178561269	25.1696918686	622.371282736	203.527960787	0.0251696918686	182.405340583	1668.9433132	378.59376372	2.26950716434	1.6689433132	396.180400615	5984.16084341	754.100482631	5.98416084341	9020.72161176	210.152093359	9.02072161176	80.2748577511	1.59280321825	0.0802748577511	7.0	24.0002712762	10663.0
31.0871182675	107.59314402	451.5950282	0.0310871182675	629.542991039	5979.75715901	1.08487603949	2.50974185658	5.97975715901	175.109336262	39.3732043431	436.285523425	39.9842073528	0.0393732043431	98.7320382862	213.70531989	60.1562623717	0.21370531989	118.621220008	6.66659719221	0.118621220008	614.364662204	5.41390082711	0.614364662204	5.0	24.0001276083	8494.0
35.930566319	4.34192884978	7.56631650483	0.035930566319	95.0820092168	128.192251058	114.043608019	9.69084476805	0.128192251058	20.515165181	782.661760741	65.4010561132	129.295456564	0.782661760741	346.967234593	328.29481972	12.962164576	0.32829481972	194.461260313	1.37264563456	0.194461260313	182.596236204	1.48512914438	0.182596236204	5.0	23.9990636457	8314.0
3729.78742812	309.990536004	6.97817433209	3.72978742812	1.63775774077	6021.29729208	164.519323633	117.223447684	6.02129729208	670.304615032	31.2282568367	721.412252768	136.936312435	0.0312282568367	52.2332020833	926.121637572	257.756900761	0.926121637572	277.702412206	209.893173994	0.277702412206	107.753870276	3.10864945214	0.107753870276	4.0	23.9992526508	10654.0
282.867289549	379.007707098	11.8601723338	0.282867289549	89.1757898702	11789.3772659	3.53588969619	1.56497379441	11.7893772659	17.0960777575	363.564140057	87.3141465253	668.993797784	0.363564140057	1292.58253948	150.993624395	9.1308475499	0.150993624395	1475.01231804	4.77537843207	1.47501231804	166.342348333	7.19374185455	0.166342348333	2.0	24.0000167214	7575.0
939.199158253	138.744317809	3.76904653471	0.939199158253	87.4363008964	4134.54072915	91.3805463533	96.1500002458	4.13454072915	84.0912569531	54.3158304435	607.448852254	105.684012408	0.0543158304435	15.4196008124	32.0896041483	1.3586985174	0.0320896041483	3525.93969693	579.284971898	3.52593969693	137.895541229	11.25215841	0.137895541229	4.0	24.0085630844	2461.0
410.330708909	4.92851768904	1.28772925503	0.410330708909	0.64842385213	248.159135778	19.1496125208	291.184395021	0.248159135778	184.047871511	197.194905593	2.31208561172	981.683722305	0.197194905593	0.861052123965	520.981830699	3.05355753318	0.520981830699	80.5608455933	97.1449241013	0.0805608455933	3560.86862396	8.13218276586	3.56086862396	5.0	23.9997609654	10058.0
1123.317728	8.14652252407	2.98796673901	1.123317728	3.42889837747	151.650434521	205.510239116	249.889634291	0.151650434521	349.316645557	16.4512315722	501.913305185	139.25676248	0.0164512315722	15.1910111208	359.598878106	1.11677379977	0.359598878106	6143.79103664	3.04515283456	6.14379103664	128.299660401	2.01283458416	0.128299660401	3.0	24.0013386081	10730.0
13.8925146603	50.8635367141	615.951643939	0.0138925146603	0.693167385622	18.3204415977	92.0523087343	1.11833429417	0.0183204415977	0.926260395029	1144.56767168	88.6266522135	144.349319811	1.14456767168	73.9343695248	323.61925824	43.110134555	0.32361925824	256.956584383	16.9611106961	0.256956584383	8.35811121248	13.7492695406	0.00835811121248	4.0	24.0016365463	13442.0
2843.85191637	82.050705425	57.7441069394	2.84385191637	8.22976193378	28.4985879124	683.31061346	30.882365051	0.0284985879124	24.5602131931	131.643991588	231.895422463	893.884431506	0.131643991588	15.9692387142	839.086885358	135.143832742	0.839086885358	10782.9298571	51.4858187236	10.7829298571	307.234096151	104.924754178	0.307234096151	4.0	24.0000436226	10824.0
27.8950803911	622.771503092	7.41025212893	0.0278950803911	259.569388285	3076.9194058	6.43496740008	24.0468948605	3.0769194058	1.3686807797	13.25852002	952.820574093	16.4465456045	0.01325852002	494.422267447	202.209874902	2.85611446713	0.202209874902	752.255378808	24.0535981069	0.752255378808	2072.46643889	3.48927025488	2.07246643889	6.0	23.9984374837	7025.0
35.070532274	27.5351294595	2.588584384	0.035070532274	3.55521207425	20.7056060694	534.532254998	41.2623051747	0.0207056060694	645.151453073	500.668403315	210.430104518	5.82460804275	0.500668403315	12.9655295582	53.7305335984	1.52549616008	0.0537305335984	69.7050488788	7.78681886133	0.0697050488788	951.168506674	106.612198936	0.951168506674	6.0	23.9997962936	10476.0
89.3218195102	307.287347956	10.1101914761	0.0893218195102	9.62880791333	2300.28657165	629.641205918	157.558699915	2.30028657165	453.064982495	219.78049407	239.959996339	218.893452771	0.21978049407	3.31819804088	121.171099447	2.88662846225	0.121171099447	3351.74396456	2.8816429924	3.35174396456	155.006856911	106.095166904	0.155006856911	2.0	24.0032657715	2257.0
47.2802127986	811.27160674	107.169671006	0.0472802127986	43.2350967025	702.988002074	28.2800970863	65.7517014752	0.702988002074	13.4066261557	6316.05048972	995.387266326	1.58527301343	6.31605048972	66.6536430329	127.013278175	1.85609045615	0.127013278175	317.867367858	1.63024612936	0.317867367858	23.6083175039	11.749748408	0.0236083175039	2.0	23.9811163505	2522.0
8397.08909209	204.929852874	6.1105068373	8.39708909209	43.8403642719	1739.03926957	550.856684727	5.54547888624	1.73903926957	69.0938620871	27.761045217	189.576195723	898.364174658	0.027761045217	495.771198711	71.0685487928	8.20948575179	0.0710685487928	325.228764618	31.0025508676	0.325228764618	374.436917462	6.09113135845	0.374436917462	3.0	24.0027747871	10854.0
1514.65850286	3.42581041378	381.624479863	1.51465850286	203.155084759	286.095736673	1.79720513942	7.95843930595	0.286095736673	14.9980462342	82.5737049288	5.56277765664	201.149001902	0.0825737049288	176.581954239	290.155525741	2.73025073767	0.290155525741	1693.19817743	1.64171892833	1.69319817743	16.5738675502	5.58728413964	0.0165738675502	2.0	23.9853327217	553.0
1953.3250493	95.3829420462	226.511712858	1.9533250493	5.97946992554	60.2618176143	725.397016145	66.4470692876	0.0602618176143	3.4922328607	118.537446397	145.447187257	498.897756714	0.118537446397	252.528789814	331.862951904	9.55301915108	0.331862951904	2251.67996872	130.570998668	2.25167996872	201.403140093	1.36355312652	0.201403140093	4.0	24.0000300672	11759.0
1153.04130039	894.473383802	4.08068479179	1.15304130039	112.736434385	35.7446168325	458.277675577	512.424789481	0.0357446168325	123.474632988	4046.43083361	187.943870676	2.11701161983	4.04643083361	95.4486529407	61.8726602812	82.6046292256	0.0618726602812	598.550471347	154.34306781	0.598550471347	54.484398257	4.88980344081	0.054484398257	7.0	24.0059349828	13417.0
83.113989025	83.604292563	810.227182901	0.083113989025	138.645391939	261.393891452	2.23168699757	92.4062094851	0.261393891452	1.36305920546	83.2093943377	910.456926696	7.17249074167	0.0832093943377	49.6425838976	272.93667731	3.66532030726	0.27293667731	163.618443681	20.6898188353	0.163618443681	70.3572844244	95.3477094463	0.0703572844244	5.0	23.9935485424	1177.0
5723.69059198	13.887640522	2.64753062695	5.72369059198	19.4195826717	323.531497605	273.800265111	147.029401466	0.323531497605	439.70102784	892.125989939	286.55173582	21.1290445012	0.892125989939	122.415956593	47.5826686042	1.53067016394	0.0475826686042	34.7158624021	23.5125680091	0.0347158624021	176.022421715	3.80870669038	0.176022421715	3.0	24.00430143	13350.0
287.136737101	4.24596120309	236.669933121	0.287136737101	22.4382673764	105.907399746	92.3172297905	116.394922971	0.105907399746	141.889088049	20.5061311438	317.666579062	3.60904855837	0.0205061311438	3.21032030416	57.7442281819	160.497290193	0.0577442281819	270.53722741	1.24447089834	0.27053722741	24.0823366524	1.48353986052	0.0240823366524	3.0	24.0112951578	10155.0
20.0172745827	105.877322183	39.8330276595	0.0200172745827	5.37838197235	5100.74782053	31.7408621272	2.07858381013	5.10074782053	35.2503733402	30.0048302129	451.832308853	110.577546413	0.0300048302129	1833.8647134	7292.93725704	33.4630394305	7.29293725704	1364.13086237	3.27876948545	1.36413086237	51.2446199376	25.5562870693	0.0512446199376	3.0	23.999795824	8996.0
6296.44728453	3.88811799555	35.8388237976	6.29644728453	510.398787181	10.8184237444	662.320415015	591.460880274	0.0108184237444	448.422529979	50.3133258122	13.2706685171	121.253564457	0.0503133258122	32.5161995092	25.4323575025	1.38179553314	0.0254323575025	45.4942167902	1.01345979541	0.0454942167902	567.237214726	17.2779822577	0.567237214726	4.0	23.9996617602	7839.0
599.763128177	118.533413913	902.135735179	0.599763128177	84.4532494288	21.5061763981	274.556842325	125.360103797	0.0215061763981	86.6132976378	8568.19532661	91.0205598216	2.44351814275	8.56819532661	28.5450804532	55.081209848	111.113114335	0.055081209848	4333.68038602	63.5615939478	4.33368038602	52.3555300107	5.61565384018	0.0523555300107	3.0	24.0000127554	1057.0
431.673691422	5.8392303483	100.74605005	0.431673691422	83.8883329452	11192.853987	689.689976622	225.375490048	11.192853987	604.279465976	45.3670503718	4.65641491538	53.1160563413	0.0453670503718	115.258783004	564.954794836	1.55004242012	0.564954794836	4016.21711566	4.80631874673	4.01621711566	121.162332184	14.6867402905	0.121162332184	4.0	23.9996980917	2525.0
199.89651488	113.423958089	58.7086805896	0.19989651488	344.116268318	1427.41082296	8.18436470847	600.255196678	1.42741082296	85.8539227133	64.4003324609	10.7768005341	825.361104099	0.0644003324609	9.25464826147	1722.15370157	1.64319344975	1.72215370157	180.170738625	127.189544909	0.180170738625	1164.8157371	2.7010129083	1.1648157371	5.0	24.0001509902	9967.0
19.1053511085	253.251474361	102.466700017	0.0191053511085	1.06860209715	93.2540532737	49.7737169535	17.0571237086	0.0932540532737	1.21729317316	121.148758753	811.44141433	4.39107563896	0.121148758753	255.69151664	6837.38543505	28.3051419236	6.83738543505	298.136221783	1.13683197293	0.298136221783	1483.6592767	1.36725307651	1.4836592767	7.0	23.9986532746	4800.0
1116.15594251	603.982351668	2.66164962245	1.11615594251	21.5987235154	284.355169584	32.8683070969	305.143972191	0.284355169584	2.52072059296	122.26304722	529.281198114	3.7516575226	0.12226304722	3.11161385654	6941.72450555	65.8872140516	6.94172450555	79.5701687392	22.5993250724	0.0795701687392	10960.4956521	20.2098119663	10.9604956521	5.0	23.9978299691	6944.0
50.5731707618	339.068906705	74.8091366377	0.0505731707618	87.3506379638	35.7076144136	853.67607429	108.592047735	0.0357076144136	18.847786154	78.9918065923	125.779108534	1.80145602796	0.0789918065923	1.09150626789	60.7609131491	188.496487023	0.0607609131491	1357.26819824	36.3215835638	1.35726819824	22.0754177461	5.42131611792	0.0220754177461	6.0	23.991324412	8191.0
41.710650355	37.1879017489	19.4988138873	0.041710650355	0.761537997729	11.3425317939	784.635812275	304.722771875	0.0113425317939	270.91616746	30.8493823871	5.72968990363	797.34089463	0.0308493823871	2.83744160009	276.186516226	1.38600872647	0.276186516226	10.3235584144	103.768725333	0.0103235584144	745.963940384	9.34742828671	0.745963940384	6.0	24.0028575615	8461.0
285.862542032	54.5153351953	22.0709766207	0.285862542032	16.4503397587	34.2288964104	57.6341156904	327.59586022	0.0342288964104	154.606810966	38.2281656209	16.8796151193	53.8704481825	0.0382281656209	2.70923271781	1645.81620442	20.788667393	1.64581620442	279.593229455	10.0011169041	0.279593229455	26.8908619132	2.72678992672	0.0268908619132	4.0	23.9976288171	7243.0
1617.9881635	25.6610244629	2.42576820754	1.6179881635	25.1767042769	210.531280626	263.3270059	54.5960846061	0.210531280626	14.3179995501	97.6875376896	42.768174614	87.4462168152	0.0976875376896	2.81453287959	85.6865274541	5.10478766447	0.0856865274541	10.8749286773	105.216561845	0.0108749286773	6407.84634642	60.6529524453	6.40784634642	6.0	24.0001281321	7609.0
130.953097333	581.127392024	7.93227541804	0.130953097333	2.07381185838	390.043648704	15.9606628832	47.14113446	0.390043648704	9.86754986455	11.0412439334	78.9805534564	106.181917693	0.0110412439334	7.56813708703	6.61542349833	21.8762632695	0.00661542349833	46.5437095979	335.12529374	0.0465437095979	1517.11099296	5.76060295072	1.51711099296	7.0	23.9998415234	3417.0
29.816417883	879.372744211	838.909105506	0.029816417883	9.45385648545	26.5600791268	226.698925872	15.3458416458	0.0265600791268	1.37518753184	534.989680898	961.507028824	391.579081188	0.534989680898	7.86487704617	323.060515996	311.876640211	0.323060515996	395.375517862	2.75116971773	0.395375517862	31.5728257549	50.0487424628	0.0315728257549	6.0	23.9999406504	13013.0
591.670676874	72.6579162849	200.919406736	0.591670676874	2.00513606881	32.7101219441	266.01883162	39.249395446	0.0327101219441	82.0158278028	22.2406080978	222.303898246	486.116149874	0.0222406080978	161.023657309	26.8788902268	1.70637716317	0.0268788902268	2262.31197008	342.645489723	2.26231197008	3320.793768	1.92213603308	3.320793768	4.0	23.9968053553	9018.0
641.526829783	881.410648789	259.707919514	0.641526829783	782.502749135	1958.97825782	331.705168407	91.2908921397	1.95897825782	798.845742941	242.53211251	579.033255804	4.79181806787	0.24253211251	7.66134128214	2038.1717822	804.416511672	2.0381717822	158.041975447	32.9898409884	0.158041975447	28.8079911603	8.29602446665	0.0288079911603	5.0	23.9963358987	4599.0
184.825279601	954.878574315	13.9401525674	0.184825279601	93.1342453192	4.70499896047	706.969907301	308.401147831	0.00470499896047	6.81641560496	89.3615596165	18.0200949576	39.9313229143	0.0893615596165	4.90289600518	62.1639851047	6.02577103965	0.0621639851047	924.271831786	15.3682925168	0.924271831786	27.3600763786	1.3688984632	0.0273600763786	5.0	24.0015831361	442.0
83.7168122022	179.763549593	12.5413685992	0.0837168122022	8.46497566952	7.85356428497	768.90464322	57.888561241	0.00785356428497	58.8834930177	111.95164412	11.7665230764	128.802345515	0.11195164412	0.742024720028	114.37556253	24.7082583829	0.11437556253	1195.51187786	2.80343363015	1.19551187786	49.6179221793	4.72161487486	0.0496179221793	5.0	24.0009951447	4585.0
537.908582647	359.386313649	501.192556079	0.537908582647	273.889603157	705.722511424	15.0922937227	218.255418644	0.705722511424	17.3421321321	1196.06907383	5.17918116021	17.8588927759	1.19606907383	51.5819884452	1196.18816587	5.39097874102	1.19618816587	2527.88977004	60.5266673267	2.52788977004	35.3476248256	3.90535013202	0.0353476248256	4.0	24.0003565367	743.0
346.749593584	942.469936001	26.5573741868	0.346749593584	14.9801394337	2153.71541346	4.48998329454	10.0533165506	2.15371541346	37.993118803	44.0548453527	73.9948408654	69.9129773719	0.0440548453527	779.231043879	1339.87171989	3.89523872916	1.33987171989	13072.5025807	1.29534200633	13.0725025807	11797.1015131	119.92735121	11.7971015131	2.0	23.9999926052	3233.0
996.086034528	56.2987020677	587.405950805	0.996086034528	653.044981332	31.7958343712	289.176610924	175.723707692	0.0317958343712	44.8797888662	19852.9153275	48.6943402301	16.2324530908	19.8529153275	28.5585718469	976.307125977	219.691743992	0.976307125977	105.82984652	2.30011861572	0.10582984652	60.2753120219	86.9306391781	0.0602753120219	7.0	23.9945890001	8108.0
31.4055583213	17.4012751068	109.032296199	0.0314055583213	1736.43584144	476.105896674	98.7547387575	5.69566275956	0.476105896674	39.0632336356	30.9893983211	390.816479892	904.028412613	0.0309893983211	144.13244491	672.649917612	1.58837406075	0.672649917612	38.7639387829	7.42552368425	0.0387639387829	1218.50591057	108.436615465	1.21850591057	7.0	23.9999931818	1758.0
127.913536963	401.943852574	230.441538131	0.127913536963	101.576759828	4331.61987902	70.8232191697	6.85242952336	4.33161987902	24.3897647578	14.6131563523	96.7393296988	61.8885405256	0.0146131563523	59.9083022177	1115.04029781	2.21726546848	1.11504029781	15.5251043184	4.53848685683	0.0155251043184	5143.46536707	61.278102653	5.14346536707	3.0	24.0044868704	10974.0
15.8315491645	381.818656058	37.224129655	0.0158315491645	1.8267728856	101.353986933	156.02372698	478.793426342	0.101353986933	7.17643549033	2.59755798265	42.3346604079	560.20577186	0.00259755798265	2.35885941433	79.0929682762	1.82857805006	0.0790929682762	8.41057015907	486.24904924	0.00841057015907	1325.621893	7.19994909213	1.325621893	4.0	24.024771109	10357.0
589.837721117	471.574651247	50.0943220388	0.589837721117	579.809199767	42.4465703248	126.339470827	197.371193518	0.0424465703248	23.4715730342	239.393321592	7.76405760441	56.6032487347	0.239393321592	8.19476682515	77.7894360994	4.54420025616	0.0777894360994	199.293111063	99.2159375045	0.199293111063	2935.83264553	7.4777066128	2.93583264553	3.0	24.0021063206	10619.0
5.51097902705	832.044508305	690.893289243	0.00551097902705	3.55182080528	572.186166134	103.866594647	562.436694134	0.572186166134	21.9556962169	483.084584093	644.697795804	588.496251002	0.483084584093	64.7124828262	271.172715764	22.2153226498	0.271172715764	679.918070684	68.5003533057	0.679918070684	46.4885395374	7.17641568936	0.0464885395374	7.0	23.9999696562	11449.0
2309.43135274	63.4473283504	27.5320723431	2.30943135274	78.8372667012	3.66196106887	821.891078624	29.034170852	0.00366196106887	4.50021437952	24.9385559041	155.184863935	9.87105779038	0.0249385559041	49.6260022255	1813.80922097	1.59743612982	1.81380922097	430.419349993	48.7261884024	0.430419349993	1297.3188606	4.39797595261	1.2973188606	3.0	24.0017720551	1073.0
34.0823223604	564.195655496	245.159671461	0.0340823223604	67.7184396416	2.26466479671	293.225081715	678.157673067	0.00226466479671	36.6762536019	38.8269047212	13.7923437132	2.01672385838	0.0388269047212	3.50809818154	24.8027160896	33.1946157016	0.0248027160896	380.213399916	5.69023749901	0.380213399916	8.65813373906	3.02435829061	0.00865813373906	6.0	24.0042391394	2490.0
1175.47374274	12.5347415143	283.296710644	1.17547374274	51.8947881126	15.7822823014	247.280755635	45.3586926519	0.0157822823014	66.9195914671	1216.60757369	199.017385723	589.214577633	1.21660757369	6.7681927979	1142.70187481	172.300746905	1.14270187481	420.481526167	3.00618838418	0.420481526167	9.281329586	10.7417119558	0.009281329586	7.0	23.9997986636	6369.0
90.7718073663	76.4783015941	83.3323233462	0.0907718073663	94.7479168208	55.8342208508	30.9795470466	3.5066214759	0.0558342208508	30.1127729661	4973.73042769	453.82415717	3.18652735136	4.97373042769	63.4619202746	158.348466296	235.193526714	0.158348466296	544.033046404	4.73585536949	0.544033046404	291.512830414	8.64028530276	0.291512830414	4.0	24.0000978156	10710.0
27.9152572009	27.4755928795	5.3881372344	0.0279152572009	0.232170014272	68.8721110312	20.4997399692	31.7708377285	0.0688721110312	0.223430197482	88.537365309	4.77793242975	302.052737024	0.088537365309	5.62002675508	2.53963261085	2.43544551647	0.00253963261085	70.2682071366	39.1541263214	0.0702682071366	1414.41360426	5.93852106446	1.41441360426	3.0	23.9313144541	7741.0
303.373349969	2.0769633736	187.081983168	0.303373349969	0.631335448761	2300.79991877	1.88650355031	575.84686197	2.30079991877	13.5040485009	33.8114048377	2.06973261539	154.015742621	0.0338114048377	0.557032785805	24.6432763992	3.85535026642	0.0246432763992	1763.99061984	2.50790179359	1.76399061984	2567.27947666	1.82454701959	2.56727947666	7.0	24.0414563987	13218.0
7.86064382058	548.095946966	11.7929115873	0.00786064382058	169.162597535	3095.5575738	50.3706188602	57.5030198282	3.0955575738	84.2276667929	92.3820838748	2.75515925892	8.04887530059	0.0923820838748	1.7371479785	611.573685639	5.39402650765	0.611573685639	3408.78611105	56.1019771109	3.40878611105	15.6139960921	3.09562296806	0.0156139960921	5.0	24.0001763674	6184.0
58.41313387	437.266612344	1.31242055126	0.05841313387	7.98669116897	198.242858852	40.8033669828	1.21341683967	0.198242858852	4.3019911625	678.755089546	79.8271618623	1.43310538824	0.678755089546	34.0682249799	2502.99445781	3.99477793255	2.50299445781	102.714527299	3.02830006683	0.102714527299	3537.20640276	220.851360397	3.53720640276	5.0	23.999983752	4100.0
4537.35724881	9.20069829027	541.186234726	4.53735724881	574.791378307	69.8588044466	523.756203467	128.193216676	0.0698588044466	214.499069654	23.4728904307	9.27026681315	348.935555974	0.0234728904307	0.980300762198	1170.35522205	3.07128343649	1.17035522205	2611.65563136	15.4309506441	2.61165563136	539.746246007	209.741557939	0.539746246007	5.0	24.0001496234	8144.0
20.9915498763	65.3957696853	154.328668574	0.0209915498763	15.7802370661	128.40740085	747.808311351	19.1175139604	0.12840740085	0.80834058965	69.2408000165	33.3605802757	25.7854858834	0.0692408000165	10.9653648183	2176.94080963	1.77031570793	2.17694080963	538.995065886	53.1322462515	0.538995065886	54.9826759001	9.2144151088	0.0549826759001	4.0	23.9990334993	3437.0
57.2425005162	7.83374872936	1.51842842306	0.0572425005162	175.338712989	14.1859218045	199.135410899	154.442294504	0.0141859218045	3.67583470007	42.7080954562	809.052534463	629.806016818	0.0427080954562	128.814669315	833.355647239	62.8693899235	0.833355647239	117.668138935	1.04628958536	0.117668138935	13.5889844268	29.5570074447	0.0135889844268	6.0	23.9999957402	2921.0
1816.78962643	29.8419262899	145.960391129	1.81678962643	49.5900597734	9.98322628864	396.973821318	1.19958992595	0.00998322628864	444.021659051	12.0761717489	70.5969467604	181.869376275	0.0120761717489	0.625662921373	2618.02669522	22.8455494485	2.61802669522	95.1332517986	12.8308014566	0.0951332517986	219.682352125	37.04057829	0.219682352125	7.0	24.003839695	7496.0
969.945128063	398.207959461	7.12390029939	0.969945128063	390.664596656	2725.80194245	255.054262743	598.162867044	2.72580194245	176.231031202	8290.41221306	4.88198949421	488.357259642	8.29041221306	448.031950412	255.979494541	53.6783152533	0.255979494541	74.5613636094	7.93294609625	0.0745613636094	291.757839882	1.74560029207	0.291757839882	2.0	23.9993054428	2895.0
48.6562496885	368.466924139	2.5293890745	0.0486562496885	1.39650693013	87.1890193076	991.698833566	28.7256354294	0.0871890193076	49.7437463706	1830.40198769	544.727580425	98.2575196307	1.83040198769	169.511143441	4941.03149933	8.27075536822	4.94103149933	16.7355043963	93.0817825906	0.0167355043963	148.51891346	14.5082090238	0.14851891346	4.0	23.9999232522	12783.0
105.895756021	4.22994642195	11.1953061364	0.105895756021	1.26021713789	66.9697863724	637.209527113	106.862795811	0.0669697863724	42.538529265	694.120130924	74.8839647307	18.8677301933	0.694120130924	43.9253900737	2643.92437228	2.61534876007	2.64392437228	135.343940213	24.4693465459	0.135343940213	43.4182097214	14.1183930441	0.0434182097214	4.0	24.0000087455	8942.0
17.5743737341	55.5036034529	1.48142358984	0.0175743737341	16.6193356322	7.49369224606	283.652402516	3.18829528101	0.00749369224606	17.3052237411	378.83155073	105.894594146	9.98368339922	0.37883155073	2.46297245909	26.4047257164	3.06846311623	0.0264047257164	1987.72991255	2.49873294351	1.98772991255	64.9430736525	9.6209528117	0.0649430736525	5.0	24.0016592097	12414.0
91.2098063736	826.957821928	37.2630398763	0.0912098063736	12.3162142354	10.4213473216	47.8941453135	100.228125424	0.0104213473216	125.431632227	2600.4110323	4.97369231678	13.6623781015	2.6004110323	20.6763475895	153.695680258	5.73148330312	0.153695680258	17.7221885734	2.58237926447	0.0177221885734	309.140080815	2.10032105116	0.309140080815	4.0	24.0074401741	1538.0
38.9011081367	923.599545257	5.47815425079	0.0389011081367	23.9500433744	389.833248343	28.1767992919	539.987202912	0.389833248343	117.37819659	1063.31991784	1.27816044313	504.973524056	1.06331991784	9.62060803746	1285.96011809	4.64691641439	1.28596011809	598.293662053	55.5718452527	0.598293662053	23.0851975595	1.14217707223	0.0230851975595	4.0	23.9999806977	6204.0
37.7034365324	753.102569746	1.08014991385	0.0377034365324	45.7989553049	200.65212812	137.094977531	444.100435382	0.20065212812	41.8499076973	240.648103253	39.4014909269	84.9760177544	0.240648103253	2.58128231401	166.130978049	58.4924904507	0.166130978049	397.596492634	44.2736742099	0.397596492634	1751.0330457	3.0088019856	1.7510330457	5.0	24.0018225639	11509.0
1428.01855089	19.4702010022	19.7165788817	1.42801855089	5.76013907529	90.7575094538	571.422342936	3.45850504209	0.0907575094538	3.69328558634	27.5665333669	64.6854283248	217.538133446	0.0275665333669	263.456425821	3375.89179547	1.11976110128	3.37589179547	4335.44327765	17.0289401574	4.33544327765	241.826439597	19.2352552103	0.241826439597	4.0	24.0000154799	5711.0
471.043797863	29.4397363649	757.214022688	0.471043797863	23.0421305797	742.409061997	38.142165128	9.53358203074	0.742409061997	192.304059734	408.18588888	791.776841916	1.62428264081	0.40818588888	68.6885332653	65.4603089801	20.5953804327	0.0654603089801	148.027176759	1.53557171474	0.148027176759	101.710908647	13.3810320733	0.101710908647	3.0	24.0304578438	5334.0
426.901776357	11.9896218919	156.982538819	0.426901776357	554.503364638	287.462839442	340.433454107	2.860299143	0.287462839442	2233.89495391	67.8959889655	27.347333822	3.51893782419	0.0678959889655	2.39739675123	162.762081131	3.08214099477	0.162762081131	205.526272738	1.83019915249	0.205526272738	570.518782448	2.04748795623	0.570518782448	3.0	24.0000851788	3814.0
46.4561051941	224.136373978	98.8137991233	0.0464561051941	7.89782475314	1745.86604506	26.1941355258	30.3281439134	1.74586604506	64.7727244519	9.38988636312	160.467359747	158.952275515	0.00938988636312	8.29685869461	4219.8311182	45.1420507013	4.2198311182	15.9036925809	3.10546644659	0.0159036925809	76.1648819379	5.26195283252	0.0761648819379	4.0	23.9999539787	13502.0
655.784688686	155.381922925	8.70439449467	0.655784688686	1063.9634832	801.489869678	2.14558289497	960.506389729	0.801489869678	9.38848541615	74.5553155396	14.3202503115	336.530647005	0.0745553155396	1228.14123499	155.836858117	4.29792712355	0.155836858117	25636.7145602	2.20470404259	25.6367145602	731.737273404	6.5349185648	0.731737273404	2.0	23.9999929429	13409.0
246.345335941	8.83812541205	1.54729886365	0.246345335941	60.056114439	11.3391372084	431.048860434	179.340516766	0.0113391372084	455.83196596	25.6318611723	425.377168898	756.096139428	0.0256318611723	33.3128335184	9.81717527604	2.58285993793	0.00981717527604	1430.2472908	3.47606006103	1.4302472908	2889.53551552	122.715609496	2.88953551552	5.0	24.0036843153	4690.0
3.70421105815	290.96798528	794.165673162	0.00370421105815	4.38889477912	1656.76530367	51.3615175551	2.43421354977	1.65676530367	34.2248849394	118.888154968	892.927661156	38.6551923821	0.118888154968	35.0437310462	19.7671493508	1.58465758886	0.0197671493508	426.021870628	43.4128863471	0.426021870628	610.704437646	96.6650825174	0.610704437646	6.0	24.0140795746	4075.0
69.4980666096	232.237272175	84.8907853239	0.0694980666096	1.99118580086	654.893690495	496.769429036	360.413786808	0.654893690495	6.0254179447	9.19177231924	332.3689313	1.5374273439	0.00919177231924	6.3106286889	2596.54376732	5.27407876419	2.59654376732	2080.68487203	152.816099371	2.08068487203	70.511467106	1.43772013227	0.070511467106	4.0	23.9962905838	9325.0
41.6442137034	635.343396287	164.676699889	0.0416442137034	5.061062133	481.108793938	598.540319453	347.231628916	0.481108793938	18.8585128621	129.080902426	942.823155572	23.6787592319	0.129080902426	14.94658906	48.7607663896	2.13337872481	0.0487607663896	96.5733081887	226.852905339	0.0965733081887	995.460883651	245.260827091	0.995460883651	6.0	24.0000379508	12985.0
29.679596553	522.48221077	1.2277747645	0.029679596553	1.71812768871	98.4259015704	389.434977584	495.163793616	0.0984259015704	11.0875403512	34.9062855183	78.9376068178	3.42544650651	0.0349062855183	54.8723844135	55.4910432596	2.65435084681	0.0554910432596	29.4382670387	30.8870111568	0.0294382670387	880.022649017	3.19321146493	0.880022649017	6.0	23.9996556938	12453.0
265.892279943	9.48171135937	336.432475726	0.265892279943	1.20747068648	98.4930374469	61.4486042626	392.456899424	0.0984930374469	627.345768944	75.2912101252	39.3961668582	67.8383278925	0.0752912101252	872.421245862	4520.64175983	1.29779339451	4.52064175983	10708.0114391	86.6715090242	10.7080114391	186.367815675	4.25021269332	0.186367815675	2.0	23.9999827444	12186.0
800.4985207	366.918577435	3.73529159448	0.8004985207	1.20431294799	38.9440003401	3.83608058568	52.4551247759	0.0389440003401	39.8039923488	88.3677260035	516.364471788	19.6843005598	0.0883677260035	25.1820414413	81.5753813345	447.599550194	0.0815753813345	874.721624185	121.208289797	0.874721624185	1124.29951916	1.49915533899	1.12429951916	6.0	23.9999820831	13492.0
37.2310334932	31.3268430126	247.112034398	0.0372310334932	10.3816201288	9.32833827276	126.429243842	7.20873771323	0.00932833827276	1.69175163638	416.530059912	25.4971975989	10.2291289382	0.416530059912	51.469280154	26.2687437169	1.20828003036	0.0262687437169	878.71377172	52.5208438471	0.87871377172	517.239555397	7.48708791736	0.517239555397	7.0	23.9999519101	509.0
1288.50331753	44.0533400222	6.39034916744	1.28850331753	1795.79667697	11266.3085076	18.2145986024	153.915524849	11.2663085076	234.107214094	169.508060597	635.106082315	536.53404971	0.169508060597	83.3804875692	85.3601817926	419.388361796	0.0853601817926	12374.6156439	8.72411211518	12.3746156439	14877.1363277	40.4654001959	14.8771363277	6.0	23.9998657426	2277.0
17335.4901214	10.8390831957	598.542631099	17.3354901214	196.561488851	1610.02602064	123.917236647	366.043773018	1.61002602064	138.665255719	1838.47148543	512.55043956	91.4073036807	1.83847148543	23.3534772869	240.166038431	119.597464911	0.240166038431	66.9316208884	6.75684011787	0.0669316208884	22691.7822067	625.784515867	22.6917822067	5.0	23.996004244	5843.0
4816.87801669	108.8584267	5.18785644857	4.81687801669	0.620225445653	2017.93837432	414.249743061	6.83570100152	2.01793837432	375.760374867	1687.45834363	359.276778211	21.6594039372	1.68745834363	248.01651981	1009.46223448	7.23953797011	1.00946223448	16.30906831	34.045552155	0.01630906831	232.661109802	1.57571742125	0.232661109802	2.0	24.0000358314	2381.0
921.028321083	87.8885153967	42.7495488096	0.921028321083	88.763292657	464.639129509	16.9147184147	173.711585572	0.464639129509	1.00955183628	8.80612393659	728.708431183	607.944358396	0.00880612393659	0.443445200175	66.2085411404	173.831143366	0.0662085411404	398.258527629	21.6931444168	0.398258527629	94.4451907545	49.5830432438	0.0944451907545	4.0	24.0151607513	10774.0
29.1361010097	111.014432217	3.60234558237	0.0291361010097	1174.23258958	1832.69687394	337.41467928	107.487340659	1.83269687394	6.98324571792	513.923635099	318.445460524	594.6829887	0.513923635099	20.9704488198	121.849710806	1.12241846503	0.121849710806	556.216087737	9.37189710258	0.556216087737	334.605741311	30.836402044	0.334605741311	7.0	23.9895835242	3564.0
10.1610991753	791.227856002	2.44454727907	0.0101610991753	5.34692357284	9.46431230032	31.9860260837	2.74425698566	0.00946431230032	8.16049034321	23.1723796162	69.2897448555	1.52118124735	0.0231723796162	1.08275551247	5.10108801999	45.5961400235	0.00510108801999	1252.39576368	18.8670216664	1.25239576368	341.810435961	1.26455801541	0.341810435961	5.0	23.9998613744	7877.0
80.1714941992	156.789229908	749.399593534	0.0801714941992	14.7557670277	30.9748250187	680.483713357	7.88720763722	0.0309748250187	113.321795655	275.912312015	14.5297738565	22.4835892821	0.275912312015	0.695301835148	546.17847973	234.929356035	0.54617847973	282.313646818	137.869214479	0.282313646818	2083.5262649	9.23161253703	2.0835262649	4.0	23.9848971828	8315.0
37.4427895472	904.10939502	407.253589972	0.0374427895472	0.766820341666	129.374409118	195.152803831	1.58513008798	0.129374409118	1.29896441297	72.3518661297	182.437945378	253.636973285	0.0723518661297	104.336378033	170.750542872	52.0866857698	0.170750542872	434.326617606	76.1735337422	0.434326617606	57.9069837095	4.79284262435	0.0579069837095	4.0	24.0168130181	11693.0
5.93988010503	185.681230752	69.9884836546	0.00593988010503	112.839343895	33.5390407659	389.805111244	10.2435851952	0.0335390407659	8.16990609378	511.711544558	93.9376550647	12.7486127274	0.511711544558	0.375420160991	24.619917599	39.6152586569	0.024619917599	342.741386815	4.00551574572	0.342741386815	2673.33857521	209.735869215	2.67333857521	6.0	24.0005243887	3854.0
5.36342926011	490.767636426	250.422772157	0.00536342926011	5.95632472488	110.345754023	3.69083716067	51.6044451824	0.110345754023	0.469895854135	15.9659034823	581.909612647	628.34167526	0.0159659034823	25.6333366733	53.9996696791	43.6703697283	0.0539996696791	2453.46703054	67.0705531022	2.45346703054	10.7760345186	3.49072229945	0.0107760345186	4.0	24.0024646476	5586.0
31.0293583008	260.858978199	37.4753963896	0.0310293583008	171.241720911	224.44414894	182.446003983	15.6481565607	0.22444414894	9.3638722296	16.7002342368	169.249127441	21.0652957105	0.0167002342368	3.43781226798	2339.63822501	1.48141644827	2.33963822501	21.9525005781	2.79872263622	0.0219525005781	6062.57604661	219.899804822	6.06257604661	5.0	23.9999967402	7693.0
1274.86294608	82.4788140461	244.748772353	1.27486294608	2.23288833663	126.195069943	302.592619519	39.4261771168	0.126195069943	7.00763798353	22.1085161619	434.179355035	8.66361062603	0.0221085161619	26.0339556774	1393.1613667	6.73157303882	1.3931613667	515.100162429	543.960776439	0.515100162429	141.056335889	5.99325091479	0.141056335889	3.0	23.9939704488	3408.0
1777.59585514	245.227408911	34.7868331178	1.77759585514	1477.58049986	376.80936847	306.083944103	33.0656246679	0.37680936847	155.337860325	542.82330365	8.32109067541	2.16559858977	0.54282330365	2.02202672581	41.9911163476	2.27960045419	0.0419911163476	133.91646089	2.34631132986	0.13391646089	32.7193843663	5.80754179863	0.0327193843663	6.0	23.989972035	4443.0
18059.6133786	176.466688075	7.09623882469	18.0596133786	175.850043038	48.3609454697	773.963662448	47.7776795254	0.0483609454697	16.2268637541	33.4977360977	170.434345791	27.5521462991	0.0334977360977	378.363529959	37.4082525635	4.78477428243	0.0374082525635	227.103808908	3.84983757463	0.227103808908	1484.20044281	32.3539088133	1.48420044281	7.0	23.9999506867	4352.0
7.28793676877	48.7175527647	284.215493407	0.00728793676877	1.20560523057	67.5598888326	156.871984057	140.488473612	0.0675598888326	3.214618814	36.1121500438	9.67758882345	2.15757640657	0.0361121500438	5.79219277513	89.496606832	32.2861974058	0.089496606832	375.804423585	28.7371764546	0.375804423585	30.545742046	1.4331280611	0.030545742046	5.0	24.0000953437	2007.0
87.9684291091	18.9212845926	3.79865814727	0.0879684291091	57.1053079928	54.2981680992	140.766009423	18.305216571	0.0542981680992	2.30071986051	17470.5915738	21.7254230763	450.318139672	17.4705915738	252.962737246	339.184343264	2.8910151671	0.339184343264	76.3522314886	1.07347668169	0.0763522314886	235.418717169	190.276529309	0.235418717169	3.0	23.9990266469	9322.0
3119.26183203	70.4741052111	268.69435417	3.11926183203	23.7586941377	9.22574776374	612.181182895	290.340460101	0.00922574776374	91.4303501522	34.7875572495	141.335851484	8.80270231648	0.0347875572495	3.9534640243	1136.32482881	2.29589400064	1.13632482881	66.1642931558	192.692036289	0.0661642931558	1093.91430125	44.2284882183	1.09391430125	4.0	24.0003480688	7676.0
881.305338848	148.018697558	516.526358154	0.881305338848	59.3671782877	61.7799192476	337.126534652	327.684647142	0.0617799192476	20.5506565849	6.39642569657	25.87072592	204.850196487	0.00639642569657	6.00392577805	168.500217148	3.22625313749	0.168500217148	112.308439932	56.0875671233	0.112308439932	325.578734439	37.2389326685	0.325578734439	5.0	24.0003899712	1130.0
84.6204051114	533.089258258	178.684778765	0.0846204051114	4.36706793162	217.498565678	349.235619227	17.9201391361	0.217498565678	341.852580409	3111.81665778	92.7651801999	488.463730766	3.11181665778	35.1809692831	46.7421442117	79.7812946773	0.0467421442117	7472.52926768	287.664789305	7.47252926768	28.6934939734	21.1274977846	0.0286934939734	7.0	23.9999047594	11614.0
240.834246298	59.5968453615	268.145891886	0.240834246298	2.39788194486	15.6202318214	607.880710626	39.1920135967	0.0156202318214	298.482785296	70.7451742881	105.040020828	1.26175122343	0.0707451742881	36.1656541889	92.2376132194	1.47344415565	0.0922376132194	158.361712565	31.3137910702	0.158361712565	610.190560927	12.0693104095	0.610190560927	6.0	24.0024863845	7918.0
721.254086971	6.8630532241	19.5490727135	0.721254086971	0.386104817634	31.1857647808	2.08752808061	102.363637572	0.0311857647808	0.38225549591	310.694101846	3.43033140113	172.213035339	0.310694101846	0.345345471456	1966.37665716	1.04640986489	1.96637665716	16.473999704	14.6227629456	0.016473999704	5.95937195116	298.679624966	0.00595937195116	5.0	23.9887463767	9532.0
270.380923035	54.9459559961	145.35938853	0.270380923035	1771.29936916	638.286129701	34.7639841274	98.4310074741	0.638286129701	400.984393453	831.639370178	544.064446089	8.82828568964	0.831639370178	8.90426416957	221.366620507	1.89175730775	0.221366620507	631.017492895	1.92970814661	0.631017492895	17424.5061764	10.9803397088	17.4245061764	3.0	23.9984057213	5190.0
30.0755223634	2.5450884334	4.48968893448	0.0300755223634	1.94494970995	220.176126654	222.936223677	6.6484440307	0.220176126654	252.945654002	46.1189870927	74.7239886361	43.1595987876	0.0461189870927	2.15891949245	222.782020359	2.52350896705	0.222782020359	13778.828833	339.968712667	13.778828833	292.793479101	14.3088792235	0.292793479101	6.0	24.0017029383	1921.0
23.7713982177	377.393522256	52.7050746977	0.0237713982177	2.36715841803	31.8624567573	235.831910471	158.868898832	0.0318624567573	19.3188300213	3002.22823798	29.1541098256	35.3139294718	3.00222823798	3.2322378783	5.12665337043	3.23363983131	0.00512665337043	505.889781066	6.08837003331	0.505889781066	257.523135609	17.1332616849	0.257523135609	2.0	23.7675708321	3421.0
