# Supplementary material for: Basal leakage in oscillation: Coupled transcriptional and translational control using feed-forward loops
Source: PLoS Comput Biol. 2020 Sep 3;16(9):e1007740. doi: 10.1371/journal.pcbi.1007740 (PMC7494099; doi:10.1371/journal.pcbi.1007740)
Supplement: S1 Appendix — (ZIP) [file pcbi.1007740.s010.zip › Codes/8.NF/workingPara_NF.csv]

697.618629368	1.13169461467	514.963139237	0.697618629368	28.0089045654	197.367266123	3.2663844836	29.0670871197	0.197367266123	638.197162115	1084.54170429	7.9127257817	1.18022621627	1.08454170429	3.27771598911	33.3677460199	3.4034122729	0.0333677460199	6498.82908855	299.091368394	6.49882908855	292.405104479	7.77253084521	0.292405104479	7.0	24.0009178457	1038.0
100.346908957	20.8050916387	140.780129719	0.100346908957	0.10198603249	189.289351642	2.23811779933	562.553303485	0.189289351642	8.46541477934	51.963904286	56.3079050166	29.4554184723	0.051963904286	0.235011341928	3.48187173762	401.52885314	0.00348187173762	1.1471694894	180.901112674	0.0011471694894	3.44745433673	9.12765109042	0.00344745433673	3.0	23.8812693993	909.0
280.964217624	5.01929032343	12.0965331483	0.280964217624	0.10354588849	40.8988028953	65.6177784363	96.1613776694	0.0408988028953	0.166825609183	62.6052624549	285.90345339	121.079168684	0.0626052624549	35.8368815986	23.5857409977	782.913375445	0.0235857409977	13.3601291911	2.6567456953	0.0133601291911	324.762266848	563.86924982	0.324762266848	5.0	23.9962910707	402.0
507.12746326	1.23771037369	970.977324347	0.50712746326	0.348388192171	240.547281632	42.6181730494	161.162568566	0.240547281632	0.201881476493	100.835648511	26.4616891784	950.658722539	0.100835648511	0.519327716886	24.0309230902	4.75832706802	0.0240309230902	12.137525351	149.85611567	0.012137525351	33.1319068124	55.6220218859	0.0331319068124	5.0	24.0199103459	603.0
200.737270153	21.6100772429	24.8135367263	0.200737270153	0.409155710787	133.544842876	1.15157839983	49.8021598801	0.133544842876	0.454840461216	328.059140096	9.99094710135	271.01091607	0.328059140096	3.79333911563	9.27000010141	120.110895644	0.00927000010141	8.27952845102	43.0027693675	0.00827952845102	34.5595167628	284.360765976	0.0345595167628	5.0	23.9974897547	65.0
82.1744379241	88.1165995111	2.69496210208	0.0821744379241	0.259304452715	334.14290372	8.80009953494	3.79914697284	0.33414290372	0.353276582764	249.703584294	2.97887986848	231.519025123	0.249703584294	8.47311543772	9.12698036114	17.6610028919	0.00912698036114	4.16866708241	25.1042417323	0.00416866708241	8.80664300383	116.560846349	0.00880664300383	6.0	23.9580878331	1397.0
128.615873882	4.06202896509	176.610911444	0.128615873882	701.115618337	74.39890695	16.3070409856	26.5130819161	0.07439890695	1.94197840458	247.310343979	4.43513001592	113.323780912	0.247310343979	1.11645056661	4497.55049979	178.370288654	4.49755049979	12.7412420714	326.585718942	0.0127412420714	1541.35542098	546.536937023	1.54135542098	3.0	24.0164876848	1358.0
494.565310441	2.11861261255	3.52834280978	0.494565310441	500.796553381	128.255603017	2.08909927683	58.1920955769	0.128255603017	2.67468289897	236.326642823	5.41463382387	110.210938574	0.236326642823	22.1095809425	6304.91472658	307.00558105	6.30491472658	2334.53225458	30.6666352357	2.33453225458	30.2389504115	443.074847392	0.0302389504115	4.0	23.9890812193	222.0
113.759739626	2.27690702756	91.1873458516	0.113759739626	21.0065885618	6235.04439172	4.03101315323	1.56850654207	6.23504439172	1.70126947262	38.2595586062	4.75189188473	560.422640696	0.0382595586062	306.056963814	1173.37933768	126.401998971	1.17337933768	3343.04114325	182.794291019	3.34304114325	18.804676689	9.85812843736	0.018804676689	7.0	23.9965952948	957.0
195.714253877	2.95080987222	6.07451179368	0.195714253877	0.331630747675	130.365586147	1.25685290928	3.11559614582	0.130365586147	0.137415332459	2.38185093472	158.624998934	97.0771861415	0.00238185093472	5.14925465898	26.7472411657	862.571159447	0.0267472411657	3.1577926192	2.98516616571	0.0031577926192	1.59077990513	10.2818950624	0.00159077990513	6.0	24.0786515472	176.0
140.836505992	60.1367978736	532.011605145	0.140836505992	12.6676641842	365.013644778	9.09277843972	988.125009134	0.365013644778	0.367626571117	23.0987241865	59.4940621977	1.1890888237	0.0230987241865	0.234630502922	3.54102567481	386.068192915	0.00354102567481	270.52020976	12.5528309555	0.27052020976	66.7833732712	61.6473322286	0.0667833732712	7.0	24.5352077443	246.0
89.401186725	168.109679981	49.8217874808	0.089401186725	0.283003808996	75.7674116974	12.5237700887	20.3210960622	0.0757674116974	11.3937661443	57.7827222523	44.6143667909	819.896729816	0.0577827222523	4.66293033908	356.656163066	36.8174322538	0.356656163066	40.9635793912	900.461856016	0.0409635793912	7.29058617622	67.7202435016	0.00729058617622	5.0	24.3438360566	527.0
256.433953308	11.5819263339	87.0556401716	0.256433953308	2061.37941928	115.034305624	1.52003434253	871.973649233	0.115034305624	35.0219878271	34.6644551052	32.4344496196	247.269713495	0.0346644551052	6.93192308429	118.211221931	90.4037269222	0.118211221931	2293.48642979	317.700315157	2.29348642979	40.2371810542	15.2239744727	0.0402371810542	7.0	24.0292008492	653.0
162.094096195	151.517327556	233.516166033	0.162094096195	0.259198686647	54.2052909908	128.126512391	329.624431724	0.0542052909908	0.129156975412	72.716422398	131.843537306	96.3932237039	0.072716422398	0.0898640961512	92.2645558397	50.8784407938	0.0922645558397	8.65876083011	287.735462655	0.00865876083011	11.9102550733	123.497244667	0.0119102550733	7.0	23.9983989312	363.0
174.460857753	22.0300366935	14.1197195998	0.174460857753	0.40573056936	3420.94971127	2.97441843849	1.27725193315	3.42094971127	3.61049419488	69.6576681227	4.81060798261	235.197626911	0.0696576681227	37.3325155214	2667.91412403	525.96483226	2.66791412403	1178.02663615	55.8895258476	1.17802663615	529.721703135	9.40867732087	0.529721703135	7.0	24.0128038136	20.0
83.8758340106	7.85391308471	937.941511165	0.0838758340106	0.718786054684	123.923085148	1.76658886835	740.567216485	0.123923085148	5.6986291636	70.5282335975	2.55743797988	875.312200935	0.0705282335975	0.757849984136	474.144837078	33.2369444364	0.474144837078	12.1263437851	57.8794496636	0.0121263437851	16.1093934751	8.89843320695	0.0161093934751	3.0	23.9216420468	1414.0
85.0141297719	95.6115265101	10.5992281106	0.0850141297719	1.52974358854	55.5795941314	2.32069365211	78.6226215174	0.0555795941314	1.69467559095	26.5198082026	1.62448541526	411.732664933	0.0265198082026	4.21567402093	31.007022745	4.55662255881	0.031007022745	8244.56262875	363.564146973	8.24456262875	1177.21784462	6.08642517331	1.17721784462	7.0	24.0004150812	1119.0
109.017654953	1.53911677734	31.5221507197	0.109017654953	0.313606486806	477.322023146	28.3017168297	18.2485468362	0.477322023146	0.148535945575	393.819796703	11.3594769765	476.605683083	0.393819796703	0.125112544489	252.061307334	360.102980255	0.252061307334	439.768707487	548.893410496	0.439768707487	172.52219363	488.569774309	0.17252219363	5.0	24.0081690982	584.0
9.21184982298	1.23805650694	192.433175306	0.00921184982298	0.335692769018	277.99467297	15.3546546285	268.311270294	0.27799467297	63.437788138	124.693785056	2.64388783695	2.02675876258	0.124693785056	0.437238786042	386.394484498	6.06406118225	0.386394484498	32.7210652296	37.9930984288	0.0327210652296	2224.01151725	577.0812235	2.22401151725	5.0	24.0150045512	476.0
64.8470913144	4.35765649266	9.94082271146	0.0648470913144	0.165796753911	48.7101020571	40.5551390902	3.47674787317	0.0487101020571	0.90084027711	30.9100690258	11.1536423945	328.461177331	0.0309100690258	0.363237088293	157.158076548	123.187662851	0.157158076548	18.5251432445	17.9871150965	0.0185251432445	245.601393513	234.59022778	0.245601393513	5.0	24.0128147276	398.0
46.233533123	6.49388445364	28.6973840293	0.046233533123	8.23721413808	251.287348119	1.71656828478	891.669565171	0.251287348119	19.0877533312	1489.64000054	3.4488729075	903.805144766	1.48964000054	1.09033976077	22.8861108602	66.993139682	0.0228861108602	74.9742257848	466.223765349	0.0749742257848	481.030578167	22.3639798467	0.481030578167	6.0	23.969146264	1398.0
413.855852683	4.5888396839	706.466540158	0.413855852683	20.8117001139	256.493157784	1.25508435396	656.070891831	0.256493157784	0.211502931942	104.800989852	7.38244001857	359.488627003	0.104800989852	0.145634978134	1.44411994887	576.669600762	0.00144411994887	6.74747631904	24.1542751159	0.00674747631904	317.569012832	44.4176545492	0.317569012832	3.0	24.2921315744	59.0
95.8195993212	24.3125890485	259.279172845	0.0958195993212	0.0524235220979	98.146196573	5.54006907116	485.16333965	0.098146196573	4.52553972267	207.499243857	3.52623157479	258.859396068	0.207499243857	0.123486030996	361.868507792	5.70018261988	0.361868507792	13.8777076971	222.968758156	0.0138777076971	33.6027963466	2.45125582047	0.0336027963466	4.0	23.9876526404	194.0
106.356855358	11.2818336222	4.06772043813	0.106356855358	0.202773653159	68.8858026641	8.35561295751	548.872340401	0.0688858026641	5.36548750076	63.5199804233	26.7028788785	1.28338735944	0.0635199804233	0.243875423598	443.796762351	5.44435857205	0.443796762351	479.227343475	272.450745009	0.479227343475	227.45079113	195.221521346	0.22745079113	3.0	24.0129246033	362.0
7.16330873704	7.90106850675	8.42931673918	0.00716330873704	0.386727563731	170.401466209	4.70533902773	2.29959198747	0.170401466209	0.314661259044	550.730050105	3.99065335185	849.260807444	0.550730050105	0.339265500097	34.3335176227	12.9509508762	0.0343335176227	134.906585063	220.993953519	0.134906585063	4.55946432743	197.37469551	0.00455946432743	5.0	24.3806704525	1321.0
134.626216917	17.7252229269	20.3997693819	0.134626216917	0.230543765874	399.324982643	119.618868745	8.55760992639	0.399324982643	0.244015234481	315.874825444	2.00242972432	276.043339	0.315874825444	0.0733187445659	7.42043425471	3.528816653	0.00742043425471	9.21469771866	50.0778444106	0.00921469771866	14.2362795456	849.60426332	0.0142362795456	7.0	24.001963152	1164.0
88.4352764144	3.59892022214	948.233197092	0.0884352764144	2.13171240388	199.30258664	55.4125773438	21.16463678	0.19930258664	0.819867313858	384.951596002	59.693259661	939.033952569	0.384951596002	0.755883498854	10.6991631666	231.202442896	0.0106991631666	12.0980123366	26.6984615709	0.0120980123366	68.7193459073	26.4892225296	0.0687193459073	7.0	23.9961730107	1462.0
148.335331242	10.5052995259	507.88995258	0.148335331242	0.270904123712	29.8396103826	18.4485085795	32.6309804687	0.0298396103826	0.382562452864	119.69872813	17.5967346285	932.831600705	0.11969872813	4.04641254904	84.9035615088	298.268488166	0.0849035615088	23.3223005661	27.536597869	0.0233223005661	128.273930801	182.031453727	0.128273930801	3.0	24.0088257814	560.0
233.082726088	4.80405432325	19.1646074582	0.233082726088	0.567280918855	1044.78868024	4.83438352567	198.86277349	1.04478868024	6.07943358944	163.769738751	7.53182964442	243.526078791	0.163769738751	22.3587069726	72.738627223	241.528998072	0.072738627223	1394.02439328	106.797500961	1.39402439328	2529.59692848	378.843416662	2.52959692848	5.0	24.0000664366	1645.0
273.883788462	2.61226009486	191.895324738	0.273883788462	106.825095117	37.4059141465	2.0177491689	62.5376552643	0.0374059141465	0.309077149664	550.223856849	8.82872702469	103.762766058	0.550223856849	24.8621882105	52.0944076726	911.151126224	0.0520944076726	20.3020682984	6.50284341612	0.0203020682984	9.94137432883	606.114940718	0.00994137432883	4.0	23.9711131121	100.0
49.3366491213	18.0915843941	16.2505498077	0.0493366491213	33.2001579396	164.721741499	1.19669824194	873.211136432	0.164721741499	0.459309268486	156.549313838	1.19006556258	42.0423898532	0.156549313838	2.18995974438	6.54073686494	76.0472849625	0.00654073686494	35.3591377206	573.490430368	0.0353591377206	8.68652221288	353.971231769	0.00868652221288	6.0	24.0373563324	1030.0
651.83079678	53.230383023	811.477553178	0.65183079678	5.26242227774	22.7776346121	4.52716372442	6.53714428829	0.0227776346121	3.70176433137	265.331730999	3.49128034888	51.2054608336	0.265331730999	9.8932098235	63.8137336722	631.213390015	0.0638137336722	27.6702318033	440.066816262	0.0276702318033	7707.83239057	348.168965007	7.70783239057	5.0	23.9801961354	421.0
138.771767095	1.47922061815	607.393290138	0.138771767095	5.00828599984	16.8508597136	13.2381045988	936.165828098	0.0168508597136	0.218509146853	26.7088927465	4.53912017886	55.0312323509	0.0267088927465	69.5137767473	933.26534457	49.0762123266	0.93326534457	51.8035258459	5.77263686285	0.0518035258459	48.9890329528	351.522625736	0.0489890329528	3.0	23.9931788092	1569.0
119.237859276	11.3911478184	115.398353039	0.119237859276	41.7843624554	9.32815515589	35.6043203711	33.0378249574	0.00932815515589	0.652752874001	27.6580830963	66.1612699584	217.272335788	0.0276580830963	1.74852492485	424.795648239	631.719353751	0.424795648239	26.3587264466	35.9236425359	0.0263587264466	72.3313277017	55.0877690831	0.0723313277017	7.0	24.0039764206	1555.0
203.569277554	13.2604926508	571.137186631	0.203569277554	1.25894562454	227.848907824	1.55700246713	177.831840012	0.227848907824	0.127056455473	12.5110155618	2.93230545575	265.053676749	0.0125110155618	0.30561753729	69.5116409314	102.564414065	0.0695116409314	9.82186661051	170.218703241	0.00982186661051	2.91432118046	7.28861376188	0.00291432118046	3.0	23.9587112132	155.0
188.518556372	27.3329054779	5.22860628545	0.188518556372	0.250164949677	135.095621707	239.884394916	831.161165475	0.135095621707	13.2721591096	9.30229387248	22.0346690496	458.499432123	0.00930229387248	37.5777103759	119.334750383	50.6800988234	0.119334750383	385.362015558	95.6011500306	0.385362015558	83.114835905	588.296069661	0.083114835905	6.0	24.0208379143	1302.0
6.38298498445	71.7314502443	143.448980969	0.00638298498445	0.540597459432	338.444518893	20.1959164518	999.920773451	0.338444518893	10.9022522452	107.28213165	2.48568216568	322.220473792	0.10728213165	97.0229590968	1284.19224957	4.79352061899	1.28419224957	4.43117215478	208.790917933	0.00443117215478	73.3795675532	318.34719879	0.0733795675532	6.0	23.9999698315	1209.0
151.191574508	1.02531332168	290.015846361	0.151191574508	6.05004000589	19.9677168835	52.0721766223	351.483390424	0.0199677168835	0.283754327754	645.973293483	15.3524145894	69.2912537143	0.645973293483	0.270857823068	1970.03252076	373.824662065	1.97003252076	25.7063219721	15.1821235713	0.0257063219721	298.417890224	12.7248465182	0.298417890224	4.0	24.0037013973	541.0
123.155269339	11.3473985456	873.918884416	0.123155269339	1.77691712716	14.8884544782	2.3772489916	110.809512384	0.0148884544782	0.429143947351	76.4135893217	55.7187460849	675.766223846	0.0764135893217	0.340407490985	29.4871602842	719.152188413	0.0294871602842	8.50027252726	43.3168835147	0.00850027252726	4.27699203879	3.99562291593	0.00427699203879	3.0	24.0106566545	544.0
85.1042997453	6.77270970122	55.6950496849	0.0851042997453	0.311767933094	95.2400512342	4.94262153373	345.416225299	0.0952400512342	0.447605070903	100.855785289	14.8390198828	187.25777022	0.100855785289	79.7187139114	780.955115477	10.7819721789	0.780955115477	31.7995431656	27.9400259065	0.0317995431656	18.8937323447	328.292683971	0.0188937323447	7.0	24.0109082983	614.0
115.300131257	10.9960825289	426.118649548	0.115300131257	1.38095809172	885.000285248	2.894360584	38.8282227242	0.885000285248	2.55836629516	241.047068712	5.78138073558	228.308896543	0.241047068712	1.30696053283	8.16575772136	156.985077288	0.00816575772136	8.95946576873	35.5520332872	0.00895946576873	16.3728147951	7.98719505661	0.0163728147951	6.0	23.977753838	743.0
93.136344391	24.8891498721	304.041708333	0.093136344391	0.254789147367	51.9617612054	2.35520212822	17.5159001308	0.0519617612054	0.28231745381	157.856936095	3.70714452188	836.964531481	0.157856936095	0.436669580035	949.629353677	13.5999144631	0.949629353677	63.8397605131	63.7803057278	0.0638397605131	183.27937408	10.0991120882	0.18327937408	4.0	23.9994256483	740.0
291.539316318	2.0083542932	6.98874086925	0.291539316318	76.4239666896	259.131235355	1.20817645685	802.880528299	0.259131235355	0.941976829658	15.6142983595	1.45638353219	904.131779163	0.0156142983595	1.04679748774	2001.80782294	337.124952726	2.00180782294	295.624470859	199.651885398	0.295624470859	66.9188481021	4.15951125787	0.0669188481021	3.0	24.0021802481	1316.0
1071.27729689	3.82098433776	154.312614801	1.07127729689	0.325959993204	318.926590728	14.5683741391	703.657412723	0.318926590728	2.16842261889	57.0625716978	2.10466057529	547.988938477	0.0570625716978	0.320051670449	7.97714031436	58.6606064581	0.00797714031436	23.0783417233	310.132414367	0.0230783417233	6.50639433566	58.7760380814	0.00650639433566	7.0	24.2190940999	173.0
313.963534873	60.1795028379	38.2362174477	0.313963534873	0.424165249005	41.5948567481	2.30876974528	134.869724718	0.0415948567481	33.3274138655	298.989980056	4.23702688151	70.876785564	0.298989980056	3.14875667757	7.95041688418	62.7077394538	0.00795041688418	41.7792173214	589.533142184	0.0417792173214	327.05898301	285.48757981	0.32705898301	4.0	23.9213781045	1082.0
68.0820057745	1.54047799872	372.15162379	0.0680820057745	0.270656758524	28.4346072666	15.878298233	233.436212863	0.0284346072666	2.80469725793	182.415569244	12.6003957667	40.1373314764	0.182415569244	0.168630928209	47.7142030766	40.1712690811	0.0477142030766	4.93606720037	48.5369497193	0.00493606720037	18.6163842057	22.0443127882	0.0186163842057	5.0	23.989734753	771.0
175.073454128	1.87444744279	871.677447593	0.175073454128	3.23556009493	244.236535016	90.2919800326	323.128663318	0.244236535016	0.404305028325	163.674465663	87.5824913188	111.977731518	0.163674465663	0.509657203463	5.34127164938	234.551232097	0.00534127164938	13.0247001375	1.58003760768	0.0130247001375	21.1543109946	832.521923326	0.0211543109946	6.0	24.3980689681	26.0
131.954932592	2.97470110087	577.864595915	0.131954932592	0.270793018983	11.6584927103	4.47095358158	4.00564130152	0.0116584927103	0.264139706465	169.896141286	103.945890451	332.850960944	0.169896141286	0.655675332758	821.639628251	272.156832858	0.821639628251	2.94774771642	1.63399394548	0.00294774771642	115.061365522	95.1230357713	0.115061365522	7.0	24.0223449292	1317.0
312.513938762	14.6428133829	999.225840891	0.312513938762	0.285564102796	459.54339544	5.11353845439	1.53536033156	0.45954339544	0.555491659771	320.578494723	6.89275759905	425.846304271	0.320578494723	20.2772735962	211.456126088	217.831928903	0.211456126088	7.20100776258	22.7266454936	0.00720100776258	493.858932469	497.913175857	0.493858932469	5.0	24.0002902999	1297.0
2.99338849369	1.46512828727	8.85414606006	0.00299338849369	0.174803194169	127.503679611	9.68360021443	115.764163953	0.127503679611	0.123931824285	142.602023537	5.63995715407	31.7095207229	0.142602023537	0.654782048789	2.87077522003	8.42753749925	0.00287077522003	6.45664157408	2.30538117315	0.00645664157408	10.0047021997	371.228087981	0.0100047021997	6.0	23.9844880512	441.0
171.931102076	4.17282873536	1.40772465734	0.171931102076	0.325306523246	35.8584212921	5.08292086867	234.524541568	0.0358584212921	1.25825382714	23.450102385	19.075235126	103.053728222	0.023450102385	1.76179805138	82.0496899242	129.600935053	0.0820496899242	76.4887981169	11.6687719163	0.0764887981169	162.131463209	44.6644303063	0.162131463209	4.0	23.962543429	682.0
97.9569525458	17.3655156995	8.72062376794	0.0979569525458	0.0957401447919	10.3447495479	61.6172999014	3.16073650155	0.0103447495479	0.107240745351	129.402997551	4.71007519419	552.054540327	0.129402997551	60.4059297287	216.291489992	10.7659380729	0.216291489992	38.7356966492	135.079990064	0.0387356966492	1.87370405557	168.568430443	0.00187370405557	4.0	24.1101162537	821.0
432.444759848	1.82310819301	766.357684757	0.432444759848	6.02784680956	361.901454947	6.67977578201	497.757332256	0.361901454947	0.354464092293	601.529347204	4.95879855959	164.622858104	0.601529347204	0.299231093817	19.2701666801	6.55978593061	0.0192701666801	313.865180829	645.933132233	0.313865180829	18.6497452746	3.7008183718	0.0186497452746	5.0	24.0110183419	837.0
42.3441848329	1.31643787081	211.822042287	0.0423441848329	5.9928928111	1.50789221624	3.85772283031	303.179385288	0.00150789221624	0.189975023971	355.213832433	69.8528125157	185.586731113	0.355213832433	0.297549547875	590.106997009	353.613087647	0.590106997009	151.582034579	1.36053908624	0.151582034579	1100.84236911	6.59704530268	1.10084236911	7.0	24.0035643666	719.0
600.064373434	10.7075853579	228.206511843	0.600064373434	0.923061571094	99.4143178012	2.61860617629	7.36538846474	0.0994143178012	153.723796869	164.149589055	6.20588957713	149.36409915	0.164149589055	93.6057334086	14.0698534269	11.4626928121	0.0140698534269	1353.14728594	398.235535029	1.35314728594	9.43638351874	195.142186281	0.00943638351874	6.0	23.9972109426	1729.0
72.9642692892	19.9135355158	53.3177038819	0.0729642692892	0.87705544139	37.7672766474	6.65172725473	99.9778673827	0.0377672766474	25.4303478195	140.460218937	3.48283616319	147.610970182	0.140460218937	2.12023450521	1955.32317559	54.5399122179	1.95532317559	4.84241992785	159.05691209	0.00484241992785	1667.8136779	30.9614702849	1.6678136779	6.0	23.9849836882	583.0
197.368912975	4.88354416537	140.431284284	0.197368912975	109.415989799	163.755909359	5.10850136491	266.066591236	0.163755909359	28.4804983981	12.4968564263	2.3482797623	931.320321299	0.0124968564263	0.640368707496	19.340232864	40.30321499	0.019340232864	748.774754378	291.052039752	0.748774754378	10.7280484871	8.48885735956	0.0107280484871	4.0	24.0068648204	997.0
169.390417614	3.22351221158	26.2940197173	0.169390417614	0.506533358218	41.5086472445	31.7417599939	29.8788565921	0.0415086472445	0.315409825015	66.4599438107	21.138196307	7.26487561716	0.0664599438107	1.73872384662	236.169539739	11.3797443753	0.236169539739	425.194757953	4.50665610485	0.425194757953	133.053928846	413.63621319	0.133053928846	6.0	24.0088542112	1631.0
40.050270227	23.6197157911	56.575527535	0.040050270227	0.618106978885	56.7180031673	3.89627232189	155.749566607	0.0567180031673	0.0937747802797	191.683264114	57.5027631921	57.2150709386	0.191683264114	0.300451543119	4.35315900975	259.538525908	0.00435315900975	20.3841802427	30.6539874319	0.0203841802427	8.27294042846	18.5621537947	0.00827294042846	5.0	24.0115900797	1133.0
276.323450205	1.64781911008	25.8898201554	0.276323450205	157.651602079	143.445932219	8.66170842907	371.430584238	0.143445932219	18.6873249291	22.4807266352	1.69514775458	3.48340755853	0.0224807266352	8.05546255583	373.136590405	65.1205632989	0.373136590405	156.0215579	12.2225058063	0.1560215579	158.450781492	213.965981276	0.158450781492	5.0	23.9962050095	153.0
30.705287827	14.4605360226	6.3015101709	0.030705287827	0.0724113079777	284.372358644	1.41466414881	9.10329264443	0.284372358644	0.0815543225272	407.37152347	22.3632303329	11.4381663895	0.40737152347	0.0670305077886	10.2200256811	39.613941025	0.0102200256811	27.6476558045	140.980739859	0.0276476558045	55.5010902002	6.02624184891	0.0555010902002	4.0	23.9628790968	1533.0
563.921740545	51.1596924735	502.760758751	0.563921740545	0.200202672288	89.4705752257	2.23114667597	77.565298055	0.0894705752257	0.289994472558	135.387120181	1.47942612997	362.424248646	0.135387120181	63.3469326495	65.837748625	683.535625357	0.065837748625	4.45783210078	84.9310581052	0.00445783210078	111.838410563	13.7009387601	0.111838410563	5.0	23.9781836186	1439.0
63.7100104608	1.79542058088	8.13596455027	0.0637100104608	22.8315441941	9.70154049763	52.6691310773	848.362703865	0.00970154049763	0.738012520363	134.46267463	2.22396425049	229.522464191	0.13446267463	0.226119347796	28.7701983258	149.615194456	0.0287701983258	6.14767459103	3.71793983873	0.00614767459103	129.616131011	164.039750245	0.129616131011	7.0	23.99498392	1400.0
121.278032319	3.94348165181	44.7709450708	0.121278032319	5.35342045525	1151.66007682	17.5170977589	270.992825393	1.15166007682	1.786467414	83.4071315746	4.09798599939	701.846211124	0.0834071315746	0.190720240235	339.920895476	168.051740049	0.339920895476	8.41427516113	8.27038569911	0.00841427516113	195.463075838	3.76479299971	0.195463075838	5.0	24.0328714642	1025.0
780.921480522	34.432160955	136.020148442	0.780921480522	0.444409097936	305.511956117	1.80788692635	188.131569297	0.305511956117	0.332407770445	72.3543958122	1.00113923755	22.2173243029	0.0723543958122	0.152759501938	66.3399357094	5.19467172067	0.0663399357094	3.24741773782	5.29538780091	0.00324741773782	4.92793680706	13.3831104072	0.00492793680706	5.0	24.1163938514	1465.0
206.828585612	9.15158594697	2.65807886122	0.206828585612	3.56801559098	124.454650077	2.7559511993	308.209324581	0.124454650077	10.7998273669	506.536439685	4.28052753182	430.01269654	0.506536439685	0.859577544902	53.1161026149	71.1899621308	0.0531161026149	30.2663979431	210.696510426	0.0302663979431	2317.65997383	1.91109131756	2.31765997383	5.0	24.0337256647	521.0
430.571984603	32.3574183754	92.0683621018	0.430571984603	12.8355321611	152.11710892	2.99592500727	894.537267132	0.15211710892	0.400199660613	3.30135106569	18.8319514918	895.244234408	0.00330135106569	0.280331410547	26.1208721988	842.490396268	0.0261208721988	9.64740038181	38.5152898795	0.00964740038181	194.440088185	1.91302788608	0.194440088185	7.0	24.0943174384	1668.0
21.5184250234	8.39581060488	428.493332754	0.0215184250234	0.165147263783	35.5115071594	4.21289391026	1.64148127839	0.0355115071594	0.192687536645	54.5623486594	27.1248929296	1.08799627753	0.0545623486594	0.529118526764	115.211263325	58.9845833809	0.115211263325	55.3346219001	81.190449978	0.0553346219001	64.573192146	1.65957231043	0.064573192146	6.0	23.9956460114	1697.0
137.775359049	1.20711414571	413.368616777	0.137775359049	0.390544452814	88.4819489773	2.59279393352	26.7426558414	0.0884819489773	0.544754919037	987.443721279	48.2517982837	732.987253484	0.987443721279	30.6074380621	10.423408087	338.375706729	0.010423408087	214.658040531	4.08200070731	0.214658040531	27.5751874774	121.246290903	0.0275751874774	7.0	24.0643707757	942.0
22.3159607475	1.80768166895	547.391180294	0.0223159607475	0.409242397792	158.216904089	1.13522617312	13.6064730435	0.158216904089	0.169581083172	7.40768427459	7.50006347687	1.4862238316	0.00740768427459	0.150440578461	183.917183673	8.57234198949	0.183917183673	31.4408356118	4.14292452485	0.0314408356118	29.0047674354	38.3337863716	0.0290047674354	4.0	23.9967225702	275.0
48.3457181945	6.00871642614	36.9862021184	0.0483457181945	0.230971439354	11.9758524891	76.1628262786	3.42739861279	0.0119758524891	0.0984611837685	262.520144376	9.57227300189	505.51271752	0.262520144376	0.599408561474	30.9816943758	20.5413783618	0.0309816943758	440.886614077	5.54143915538	0.440886614077	1.53743054264	656.664691715	0.00153743054264	3.0	24.5014049996	1626.0
180.41577743	17.675498475	36.5023762662	0.18041577743	3.49260294036	346.279861247	23.3805776008	476.935619034	0.346279861247	0.15494001828	42.714637243	72.2751444447	69.4756360031	0.042714637243	10.0647424966	72.8467136445	786.01924915	0.0728467136445	649.784110188	324.352777387	0.649784110188	4.6056535899	194.674877761	0.0046056535899	6.0	24.0469231631	623.0
407.844455956	1.08311948292	171.786728233	0.407844455956	0.952760427638	96.2849078533	3.90685452354	276.059765534	0.0962849078533	0.288883135254	161.453246115	1.06085458804	483.542883379	0.161453246115	0.582234664805	5.19698717645	109.794478846	0.00519698717645	601.070950749	1.2111590887	0.601070950749	108.858036033	178.726780068	0.108858036033	4.0	23.9871725332	1292.0
141.640778646	1.25746634662	100.661361549	0.141640778646	1.55572015185	22.7045371925	3.26684208857	1.59177269066	0.0227045371925	0.44858074176	8.08135737149	4.37143641124	275.294887314	0.00808135737149	19.0881737045	1756.53577924	155.743685208	1.75653577924	10.4493623163	31.943646891	0.0104493623163	23.5671432611	19.5910515696	0.0235671432611	3.0	23.9865088591	1670.0
196.420684912	16.974024573	25.6924019912	0.196420684912	1.16103770388	124.101419698	4.02152809923	988.59919319	0.124101419698	1.77536945846	64.8147402634	11.6665266571	268.279767921	0.0648147402634	37.6331624622	4.45679103237	267.468050266	0.00445679103237	16.7801759841	61.4995327443	0.0167801759841	8.09370456335	197.352021984	0.00809370456335	5.0	23.9864011097	893.0
185.654339742	2.09997183377	56.0753392677	0.185654339742	0.519710786368	182.882473113	50.6235787028	560.530015382	0.182882473113	13.5540757287	364.545297227	63.0162722726	230.493946693	0.364545297227	172.864427834	134.685894035	109.772127484	0.134685894035	28.1388749033	113.167269321	0.0281388749033	6.36892948184	703.967420031	0.00636892948184	7.0	24.0028255557	1444.0
175.648005571	17.1945095931	3.64654026393	0.175648005571	0.435677029219	195.117619434	6.67076536196	285.431244952	0.195117619434	4.22747924719	22.1824315239	4.8490061149	136.776696259	0.0221824315239	0.291896338739	322.559830146	116.056026554	0.322559830146	372.537039919	507.162650616	0.372537039919	22.2009968089	19.4272152432	0.0222009968089	6.0	23.9967997606	170.0
37.0562919357	256.314484921	31.1112722555	0.0370562919357	0.15796546872	110.622684785	1.61899915351	141.203785173	0.110622684785	0.326043141607	4.22499554622	2.27776442701	38.9504262878	0.00422499554622	0.326499777243	3.66161781154	30.8636823821	0.00366161781154	11.0647326217	721.321341937	0.0110647326217	36.9586207092	3.93407960599	0.0369586207092	7.0	23.997176788	1347.0
10.334130697	4.00280734633	387.672612759	0.010334130697	0.297883494043	15.2912334655	1.65766971221	219.284914612	0.0152912334655	0.105607225274	3.88428043273	20.4445747226	32.2017765018	0.00388428043273	0.168151678648	389.261590526	42.6515814133	0.389261590526	16.2255336523	8.03992836094	0.0162255336523	66.1547645209	3.15028396165	0.0661547645209	5.0	24.0283659393	708.0
35.1893231301	2.85246071308	47.6474074766	0.0351893231301	0.343368556197	120.00472551	10.8265777934	1.37626933752	0.12000472551	0.406999890656	138.863167492	6.99279355164	15.2282217795	0.138863167492	0.192626397711	11.3484258907	1.37197130515	0.0113484258907	80.0128575385	39.126937662	0.0800128575385	485.274220921	36.8102949304	0.485274220921	7.0	23.9999073303	1.0
131.149238774	2.76171187767	173.288894521	0.131149238774	1.57949073429	70.8811985219	4.72979450937	1.01026859913	0.0708811985219	0.394374659191	2712.18137035	8.06472656507	126.808570035	2.71218137035	39.2782635614	145.587535816	123.391944286	0.145587535816	59.2091489502	2.78161502226	0.0592091489502	21.0550411481	994.290703895	0.0210550411481	7.0	24.0032739822	1091.0
165.040814697	4.50529684542	52.1295683384	0.165040814697	0.225983911235	9.70645196594	1.43513663185	36.9552836551	0.00970645196594	0.270551958103	190.935445107	5.49908926962	361.625828653	0.190935445107	0.745345787275	17.8833822892	8.2559164065	0.0178833822892	17.0052408723	54.5126244538	0.0170052408723	6.07670915684	24.510491368	0.00607670915684	5.0	24.2020383039	332.0
135.683802785	8.57246877508	7.64401616742	0.135683802785	0.238129892206	130.309924656	1.85956357247	6.57695231516	0.130309924656	0.300361835495	6.72833014703	2.27953953234	496.606572184	0.00672833014703	4.04579045494	15.292627515	1.25668141063	0.015292627515	4.73298880723	265.713535334	0.00473298880723	4.49517106186	5.48167139375	0.00449517106186	7.0	24.0820700588	29.0
25.7578258575	43.3221931608	6.29370552549	0.0257578258575	1.80247331628	120.009979855	26.8755396512	389.447395267	0.120009979855	0.155602351089	60.1990135636	26.4268555103	292.320409154	0.0601990135636	39.0033929845	151.809716944	76.0698380437	0.151809716944	16.957484031	570.832013273	0.016957484031	3.53022852304	94.5785633867	0.00353022852304	7.0	24.0155980577	423.0
41.991631379	76.4460741226	17.1518765827	0.041991631379	0.309065016353	315.020868121	3.28587253504	1.49322915703	0.315020868121	0.262891834356	171.39034516	1.69881439477	406.161802707	0.17139034516	0.912903779015	11.3806008672	9.18672666577	0.0113806008672	55.6957236628	6.05929581551	0.0556957236628	179.447896093	54.6885966955	0.179447896093	4.0	24.0163429985	470.0
148.402170009	1.60613580991	676.61620127	0.148402170009	0.107724839635	1.33884855844	3.45461257222	848.180332349	0.00133884855844	0.0979264741351	74.4436609073	39.4502319813	51.0653902207	0.0744436609073	1.1632974522	75.706832597	38.4475357233	0.075706832597	642.196542488	1.41163905254	0.642196542488	6.34233091773	23.433867034	0.00634233091773	7.0	23.994026497	285.0
289.79381282	98.3184561385	5.24531248644	0.28979381282	0.654327599612	41.2477732842	51.1322800433	982.75517637	0.0412477732842	0.235161726299	115.072411066	36.9620482425	540.792676262	0.115072411066	0.946060890926	27.520862643	489.578721417	0.027520862643	28.7930546666	335.880169505	0.0287930546666	64.166635807	282.163357277	0.064166635807	4.0	24.0065154158	747.0
31.762421756	3.23663693736	41.2253888737	0.031762421756	0.578344219616	12.3570326737	1.36089427599	142.539823767	0.0123570326737	0.144336935487	213.187260999	31.8000731183	114.50303053	0.213187260999	0.256292938007	10.2840594851	170.489351402	0.0102840594851	20.9225188913	1.70932716473	0.0209225188913	410.58299937	8.59190392687	0.41058299937	6.0	24.0028410514	762.0
29.3127744552	2.71709119428	3.72437410079	0.0293127744552	0.364270543086	432.276202199	1.16983126365	23.1098384207	0.432276202199	5.90745152299	94.5919229703	6.49600140815	373.885260321	0.0945919229703	0.318672885519	69.9173173188	2.91253048924	0.0699173173188	187.03854369	391.319251004	0.18703854369	10.8950128658	15.3403043738	0.0108950128658	4.0	24.0794132306	1597.0
73.0526579633	1.06723870392	2.00809729164	0.0730526579633	0.209362932845	83.0822142792	3.07183687302	1.63875674067	0.0830822142792	0.162133254828	75.1815089636	29.8828579655	43.850364646	0.0751815089636	1.30088110179	2.43676451711	88.3414060357	0.00243676451711	673.528207492	3.04617778945	0.673528207492	19.3529134667	91.1450239454	0.0193529134667	5.0	23.9833074799	116.0
15.0955530975	7.58050895047	55.7578816934	0.0150955530975	0.416538716342	257.682714545	1.49060095388	157.466474673	0.257682714545	1.15821092723	52.6330799887	5.61022519594	421.663913463	0.0526330799887	0.640603887991	10.248367906	12.4879235399	0.010248367906	21.9500554281	390.781219968	0.0219500554281	105.134452567	9.02457398219	0.105134452567	6.0	23.9910438037	824.0
69.3227712473	45.5184536099	3.64101208047	0.0693227712473	0.584905134996	68.2066123634	1.79583189065	158.76132608	0.0682066123634	20.9319219583	157.053640743	1.70913018046	281.520681348	0.157053640743	0.188929430343	41.2859977011	2.84086926548	0.0412859977011	335.33277943	400.968391766	0.33533277943	33.4757243875	1.98021421275	0.0334757243875	4.0	23.9973607058	1412.0
11.3010081695	14.2139474051	941.881412351	0.0113010081695	0.211567865913	217.354313627	22.1403221844	145.577868347	0.217354313627	0.173852236188	782.977319622	4.79261458272	260.673981659	0.782977319622	0.179889223074	102.650078584	2.79773320997	0.102650078584	542.367014889	70.7366553461	0.542367014889	881.830323225	416.300757318	0.881830323225	6.0	23.995709712	1369.0
13.741205593	7.13149907456	743.344385383	0.013741205593	3.58154288473	179.340475736	2.85462869574	70.2005995388	0.179340475736	26.1091519423	1329.77876675	13.3186711408	9.18212297371	1.32977876675	0.452583610041	3.16423344002	11.8898433265	0.00316423344002	52.3819696968	249.475553773	0.0523819696968	13.1062598123	28.8507874225	0.0131062598123	6.0	24.0169904564	565.0
108.366066489	63.022137843	531.890448161	0.108366066489	602.555633467	534.486346251	1.0553235159	342.011737544	0.534486346251	1261.95373855	34.2153208161	36.3844293298	10.9297702264	0.0342153208161	20.0598330508	9786.58632211	321.280539165	9.78658632211	6532.37367357	232.61097223	6.53237367357	44.7848152551	4.94708701412	0.0447848152551	6.0	24.1071590363	1544.0
6.88367233075	55.2930537951	204.955440635	0.00688367233075	0.505186690063	153.78412648	2.68485959256	94.3687729782	0.15378412648	3.9368330528	51.8930045893	1.95187640723	118.688790938	0.0518930045893	0.350203755505	26.6384073472	12.81341768	0.0266384073472	23.934616977	493.744217684	0.023934616977	530.672229445	8.70866018701	0.530672229445	5.0	23.9843315821	1328.0
44.8261748469	10.773361263	318.909097276	0.0448261748469	1.33723776415	1051.43344387	1.79623496715	19.7301819304	1.05143344387	0.485159115137	64.9016034683	37.0620056814	250.370642558	0.0649016034683	176.190431397	161.883537246	240.331346456	0.161883537246	1909.62878912	145.152941154	1.90962878912	8.96605667145	7.4323752293	0.00896605667145	6.0	24.0184655825	1076.0
84.3882754441	15.1175274155	439.271892681	0.0843882754441	0.204325923965	26.4764648112	1.29961670765	179.095432893	0.0264764648112	0.190124998265	333.489258331	8.17483369876	1.99895832353	0.333489258331	0.58670373318	22.7159634375	14.0782984675	0.0227159634375	1255.62935037	9.54422422734	1.25562935037	172.010743578	182.245688753	0.172010743578	7.0	24.0310423588	1711.0
292.731398336	62.284478055	16.7631927311	0.292731398336	0.157474234464	106.747897924	1.81270489613	1.42419389824	0.106747897924	0.319380085338	4.33930804253	1.39877408234	6.77533425931	0.00433930804253	0.137209279541	50.9855173964	686.210660821	0.0509855173964	907.830093885	37.7326260213	0.907830093885	2.97590201667	2.42926680101	0.00297590201667	6.0	24.0008596359	915.0
123.67001668	1.12237102623	5.32013821807	0.12367001668	0.430235161332	144.061022162	5.15943021851	112.041525292	0.144061022162	0.67787843512	64.670659805	2.91195731417	2.57983963758	0.064670659805	0.176808131731	59.7622637735	294.286705266	0.0597622637735	95.3433354646	9.77619153336	0.0953433354646	58.1243285758	23.2872046939	0.0581243285758	5.0	23.9989682867	1680.0
26.6180391334	35.0558512007	1.0326319886	0.0266180391334	0.676783568864	136.305127823	2.90454465746	774.181927538	0.136305127823	55.3057339121	223.405407311	1.2437933481	474.063541467	0.223405407311	0.565220344319	234.554676313	22.8676189857	0.234554676313	80.8248767725	335.564213014	0.0808248767725	47.6091151479	2.76522942024	0.0476091151479	6.0	24.0063100721	130.0
471.136263582	1.45410780994	15.6107829486	0.471136263582	0.180562256614	58.9248764727	2.63618998293	7.92169199274	0.0589248764727	0.172178763012	260.822666732	10.9293169348	185.834434062	0.260822666732	0.235547093623	248.676815938	7.38875435602	0.248676815938	479.670516345	11.1274211942	0.479670516345	14.2257611328	188.271736997	0.0142257611328	3.0	24.0146131187	88.0
1541.56464139	232.274513799	1.81203690783	1.54156464139	0.225093163808	27.8551847815	92.3960051348	879.676947251	0.0278551847815	63.7950733355	31.3763573555	12.9398793701	483.550444882	0.0313763573555	0.583033966558	32.286159285	16.6501177344	0.032286159285	47.8038660861	828.797545205	0.0478038660861	226.577075263	295.389864589	0.226577075263	7.0	24.0323179231	1407.0
20.8408410963	2.99466617736	156.938690922	0.0208408410963	2.01600435959	52.5987090675	1.30048745369	696.054435147	0.0525987090675	0.678569299784	207.57126341	9.28135795493	27.3513769509	0.20757126341	0.189657339467	29.3744533016	89.0022926457	0.0293744533016	189.698822231	7.31872229985	0.189698822231	6.97515918076	22.160219097	0.00697515918076	5.0	23.9779578391	636.0
48.5576027117	41.9118322693	34.556415864	0.0485576027117	1.51684469678	91.8520693783	2.979781602	2.66757173404	0.0918520693783	0.204713806973	67.0264161717	55.5888307834	48.7784234929	0.0670264161717	0.196734102135	7.23822807252	444.981053766	0.00723822807252	855.240849076	54.5433032083	0.855240849076	45.7598030266	39.7540445037	0.0457598030266	5.0	23.9719880564	287.0
10.8543023954	19.2337046821	9.11971361931	0.0108543023954	0.565396571598	82.2476551999	51.1048116906	25.263669272	0.0822476551999	0.22238671479	99.495988161	9.06163908659	26.9761425233	0.099495988161	19.2104605665	13.3047299161	53.4452132362	0.0133047299161	679.35169777	20.9864572374	0.67935169777	311.186182495	606.744367689	0.311186182495	7.0	24.0040124213	1660.0
82.2987288343	33.8337103585	238.158977399	0.0822987288343	104.524512654	1189.16212114	25.4448371305	683.909919614	1.18916212114	987.000607331	76.590105482	23.7008989186	45.1568551393	0.076590105482	462.072201669	2483.9603801	348.791032967	2.4839603801	622.884357843	976.95809063	0.622884357843	411.984711889	248.316743768	0.411984711889	4.0	24.0128090056	1587.0
67.5080701704	8.366702938	21.2829021131	0.0675080701704	0.466238081781	27.4766460284	4.20491293064	9.79818627586	0.0274766460284	0.153735795794	92.8977730289	3.79343482222	278.54630998	0.0928977730289	0.489155173381	694.517533233	3.05325460459	0.694517533233	188.101989593	3.08318029735	0.188101989593	66.4346408668	7.24523602671	0.0664346408668	7.0	24.0013252832	667.0
15.1935035551	1.68315953918	121.674703502	0.0151935035551	0.157265974732	3.7334078759	21.9879025389	299.487464514	0.0037334078759	0.195945418295	20.818384562	11.5035531848	185.299669676	0.020818384562	0.297333938842	614.047388464	3.63590814681	0.614047388464	88.1141262183	4.48298006148	0.0881141262183	17.9697933875	53.8916469728	0.0179697933875	7.0	24.020554199	588.0
21.5461057547	3.41789581181	16.0876350221	0.0215461057547	0.258922846429	16.4946252153	1.7322430397	7.64010495549	0.0164946252153	0.234356928056	529.244644502	1.52341684372	190.633550685	0.529244644502	0.277772014538	43.2186627061	65.8182161803	0.0432186627061	24.9927733201	11.4279668271	0.0249927733201	120.241163747	1.94185360254	0.120241163747	4.0	23.9922463237	1443.0
196.162716837	2.92064378161	158.576253329	0.196162716837	0.226063136137	391.390719937	5.83283517061	1.12661606793	0.391390719937	0.282156110378	230.854116998	1.06453160524	35.6070102807	0.230854116998	1.38108653675	686.925871361	12.1964269709	0.686925871361	442.084943764	4.2678031829	0.442084943764	3.21626744441	261.164019231	0.00321626744441	4.0	23.8818176504	52.0
161.525761963	18.6558103915	11.0470967432	0.161525761963	0.398517636997	354.995917815	2.59406886912	184.503023769	0.354995917815	58.8248676761	9.8115450746	4.6277177333	251.996792874	0.0098115450746	0.284861502854	2.93934977567	91.9845456801	0.00293934977567	48.3466543501	916.831260031	0.0483466543501	14.5540742016	11.6778959624	0.0145540742016	7.0	24.0602096203	13.0
37.8465186104	4.19674854835	1.48507770825	0.0378465186104	0.158827542852	14.3712931368	107.297017451	2.70808082899	0.0143712931368	0.437800309711	36.1180446898	1.5018368488	4.56088574464	0.0361180446898	8.89250865256	407.292844355	7.95242821103	0.407292844355	533.521850091	9.34443472894	0.533521850091	31.1263164826	356.331315425	0.0311263164826	7.0	24.0148373428	1593.0
798.809248485	1.62191247011	14.0664328128	0.798809248485	0.173696706436	997.378725113	1.53848010688	1.29062815438	0.997378725113	0.942550487144	299.620598555	2.30985032319	526.076441995	0.299620598555	31.6024740843	20.0513206372	18.8110893667	0.0200513206372	8.86295117723	3.65099365346	0.00886295117723	25.2299132434	310.252542967	0.0252299132434	6.0	23.9995396335	1461.0
78.7666080822	6.50386392478	45.5812857897	0.0787666080822	0.250536353134	82.124591218	29.4300579837	14.891970261	0.082124591218	1.06645109288	95.9681984955	9.29104592651	339.887453042	0.0959681984955	0.428840612507	832.640511166	20.8720274705	0.832640511166	6.97366492736	2.27759309146	0.00697366492736	689.783690372	195.157268268	0.689783690372	6.0	23.9979904091	435.0
262.653044676	2.56880286877	232.107498243	0.262653044676	8.28207938889	19.586901301	2.02224132684	619.515541602	0.019586901301	1.04438997772	527.368963111	12.9927794776	3.10035005032	0.527368963111	0.128203183215	2.35068408893	633.445993793	0.00235068408893	21.3588367412	14.3730685691	0.0213588367412	549.966534118	154.192731923	0.549966534118	4.0	24.0421762408	299.0
55.4707862671	3.57230990694	158.804882936	0.0554707862671	0.701065145877	233.907085803	19.980520155	3.83949194236	0.233907085803	0.258916654379	98.2893418033	1.46684624036	30.7468630354	0.0982893418033	0.137964265796	189.729866749	8.57701741873	0.189729866749	106.092927301	204.477792684	0.106092927301	72.4000098359	77.5862872732	0.0724000098359	7.0	24.0001500285	1715.0
124.258527749	6.19862199403	923.776779825	0.124258527749	0.931257889682	35.7467686379	55.3369381855	48.3609142318	0.0357467686379	0.209274920414	127.925966266	21.0865104267	90.8346169223	0.127925966266	0.126631216011	101.205341391	28.3382513049	0.101205341391	62.3870732536	9.41667225325	0.0623870732536	65.4861720949	34.7479358703	0.0654861720949	4.0	24.0096341792	1225.0
111.646409075	6.82829158445	3.88722031541	0.111646409075	58.1876306263	263.17963905	137.042758945	18.3023901383	0.26317963905	0.240783477048	108.509625038	35.4407469732	24.0743054636	0.108509625038	0.504850922171	378.984195333	314.22630639	0.378984195333	24.5872503288	65.6001887903	0.0245872503288	4.07778933035	471.421145157	0.00407778933035	7.0	24.0239437827	1141.0
47.8760050191	8.66400264564	64.0004453602	0.0478760050191	504.91275313	123.615703588	1.68994978629	102.591610604	0.123615703588	45.972279409	4328.8530618	24.5449572981	942.543284108	4.3288530618	4.21914468299	58.8368941454	132.42814815	0.0588368941454	427.662925032	261.119369707	0.427662925032	2036.18536044	147.069271434	2.03618536044	6.0	24.0044676192	37.0
55.2815616987	1.10058468621	57.3687601306	0.0552815616987	126.634752556	42.597658865	49.1063916049	12.7789969187	0.042597658865	1.37540347767	345.22838689	22.9125599584	484.499456064	0.34522838689	24.9240768069	293.580309047	202.941409536	0.293580309047	1831.50750495	1.36448727191	1.83150750495	475.836347431	219.980204288	0.475836347431	6.0	23.998133172	1743.0
63.8611317124	2.11436743888	159.686606872	0.0638611317124	0.905259727454	1.81577124948	3.67251618552	668.041657734	0.00181577124948	0.453520760079	49.9960262065	1.91413930708	1.32589935646	0.0499960262065	0.201235498507	17.7957323744	5.05593348946	0.0177957323744	92.196337202	2.47160152709	0.092196337202	4.70900658919	26.2097909234	0.00470900658919	5.0	24.0076151339	1553.0
41.59628922	4.88966644521	9.06132200317	0.04159628922	0.355179292034	205.985655119	2.54761799572	268.174045166	0.205985655119	21.950806279	322.888688548	15.3190874359	7.76663909912	0.322888688548	0.914495891248	83.0099911337	80.9520777613	0.0830099911337	5.0053385109	237.727445829	0.0050053385109	161.649633549	28.1309353463	0.161649633549	5.0	23.7615666068	1509.0
309.219778283	6.07704525592	1.13520360062	0.309219778283	0.428878388556	397.632843439	9.92485280798	166.239121547	0.397632843439	0.450587647257	153.383319873	87.5466459936	42.0879596174	0.153383319873	1.39720176719	71.1711447399	802.471480218	0.0711711447399	3.57827453375	8.47791809452	0.00357827453375	470.572493573	479.249117661	0.470572493573	7.0	23.9138205257	1212.0
140.82119507	1.01848644539	551.162406408	0.14082119507	0.138999338381	4.13733386432	30.2659840519	1.50694969521	0.00413733386432	1.31685564933	80.2741704773	3.4041922286	845.25531002	0.0802741704773	16.6657394495	45.0602073322	4.37538546477	0.0450602073322	203.403285742	3.98127542239	0.203403285742	31.5263661526	42.3974219936	0.0315263661526	7.0	24.0124321131	572.0
172.049805769	20.1482211826	1.50140439052	0.172049805769	0.183374892719	145.923570508	2.94379928419	1.2230022884	0.145923570508	0.362470190275	140.106362146	39.0396858543	10.0717393114	0.140106362146	0.189396408779	42.008366863	612.040411059	0.042008366863	48.1372168457	213.13624519	0.0481372168457	48.5957037603	8.00247746759	0.0485957037603	6.0	23.9997972376	243.0
239.040515404	182.112303533	6.87741559708	0.239040515404	0.414339239257	42.8075801504	39.5752432288	59.6297110746	0.0428075801504	18.6810851778	123.735443147	3.99678804464	1.41361532225	0.123735443147	0.0932183732694	659.161138221	8.32676344734	0.659161138221	203.745939726	794.093793798	0.203745939726	35.8162859682	355.007696454	0.0358162859682	7.0	24.0009799584	1733.0
5.13780506654	1.40169380976	2.05484098727	0.00513780506654	0.127134564309	10.4692673945	5.88136933463	974.3429758	0.0104692673945	2.9495600221	901.789983689	7.05928167017	6.51990690051	0.901789983689	0.207611740216	43.6768407353	7.09887762662	0.0436768407353	41.4239971329	3.22183082783	0.0414239971329	153.625154583	65.8819564389	0.153625154583	6.0	23.9595401195	210.0
78.9726766923	1.65745074048	943.678587599	0.0789726766923	3.62055287814	1464.44191811	1.15954745901	3.16059104541	1.46444191811	0.599433613379	274.43435626	7.28017813996	442.91938606	0.27443435626	3.80112553383	26.3084909829	55.6822962525	0.0263084909829	548.608305443	268.179648262	0.548608305443	52.1974617159	1.226015345	0.0521974617159	6.0	23.9976876982	1259.0
132.519194077	7.06262113986	5.19054548098	0.132519194077	0.209736455228	233.304873414	1.91974889101	1.94364933992	0.233304873414	0.464857913881	240.995729673	16.0942085485	4.08269888977	0.240995729673	0.222637903132	1112.9548316	175.394965744	1.1129548316	66.3437844111	504.105593124	0.0663437844111	832.490357127	430.611995373	0.832490357127	4.0	23.9883054501	1200.0
39.5633579882	6.77087993503	14.4341179013	0.0395633579882	0.0888157211981	6.40348684952	1.11579943369	156.958499008	0.00640348684952	23.6887549732	1.29047105789	24.6501741327	1.44825307683	0.00129047105789	0.120521926738	13.7691423509	76.2751144061	0.0137691423509	31.2772698302	48.1042700168	0.0312772698302	42.4032141391	1.25496436334	0.0424032141391	4.0	23.9976656001	1238.0
44.4363649148	8.00251322104	712.91320325	0.0444363649148	1.32678661048	66.0264667939	52.5159229294	524.855068811	0.0660264667939	35.7983384785	263.193585458	28.1060128718	112.501776338	0.263193585458	185.764700985	511.438954037	175.526058239	0.511438954037	7.69091744679	132.60449765	0.00769091744679	779.331676176	452.316776574	0.779331676176	4.0	24.0035958484	958.0
217.884824843	4.79332338322	520.379569785	0.217884824843	0.203936127831	3.26238256072	90.6594545044	47.2186296222	0.00326238256072	0.0788835568191	12.6837331889	26.2423379886	2.86996364673	0.0126837331889	0.0834713864316	99.7156879019	5.15748787623	0.0997156879019	44.7557094352	7.72793506097	0.0447557094352	13.7375613616	148.643557277	0.0137375613616	6.0	24.0357671595	1060.0
103.974364773	6.12902661089	163.8533241	0.103974364773	33.9122105678	73.3072878925	4.31739800637	23.9123412365	0.0733072878925	0.338921501463	7.78108097594	4.10042294642	1.53356773296	0.00778108097594	0.378247229034	414.274883063	47.3002123562	0.414274883063	564.323761175	22.8843476212	0.564323761175	51.4513694338	38.9316635894	0.0514513694338	4.0	24.0057965733	818.0
14.1795202552	15.0943204636	12.5430661624	0.0141795202552	0.279885107176	29.3907853696	197.648342761	5.0438035861	0.0293907853696	7.26025910225	915.199119438	2.6370178923	7.10669683251	0.915199119438	0.175138664691	52.1545129097	1.44500362847	0.0521545129097	299.298259618	87.4367421738	0.299298259618	20.4501574555	394.595976881	0.0204501574555	7.0	23.9824890431	377.0
233.923689669	3.64909211705	1.30887192419	0.233923689669	0.279198921454	311.994885991	2.75921561961	296.815707447	0.311994885991	18.5863892728	300.378048874	4.59068868244	8.44017642495	0.300378048874	0.160679910924	75.0700291056	44.4070453043	0.0750700291056	76.367839682	565.921296923	0.076367839682	4.61096804837	47.8451035076	0.00461096804837	5.0	24.0010091278	1287.0
291.778756404	27.8634106301	3.51779638685	0.291778756404	0.713570040789	274.269791285	3.64367426526	64.3690937769	0.274269791285	2.5422693042	154.457001355	11.1019178919	101.968637957	0.154457001355	7.66140860913	195.216945014	6.2287604908	0.195216945014	91.2689392016	186.625419383	0.0912689392016	2523.69747866	248.956762312	2.52369747866	4.0	24.0050145106	1040.0
356.609392988	1.3111870546	784.634028339	0.356609392988	98.8045026811	787.398156907	4.77531081384	63.6754373782	0.787398156907	1.0780966522	164.062818127	1.34177169235	417.307057113	0.164062818127	2.49698463654	9.28517760553	389.182556178	0.00928517760553	678.330453566	1.12210329083	0.678330453566	235.091900355	182.33416262	0.235091900355	7.0	23.9947422082	495.0
470.530523771	33.4660059204	583.807020453	0.470530523771	1.5592760146	86.9686474098	87.1241039284	66.8807839175	0.0869686474098	3.72227996343	162.301510512	108.969373331	1.59272993128	0.162301510512	0.247335788906	126.976691365	143.452711351	0.126976691365	5.32247115785	246.237605868	0.00532247115785	9.69958763754	431.871033075	0.00969958763754	7.0	23.8886011171	993.0
188.657307065	20.0726960314	2.59015956164	0.188657307065	0.178016575925	128.770435848	11.5191678768	198.058611835	0.128770435848	32.193673139	1.48144983393	5.70692106945	186.626370551	0.00148144983393	75.7694515238	185.504864295	1.33959110367	0.185504864295	92.4755671991	255.498716675	0.0924755671991	13.1893167953	38.9929500524	0.0131893167953	5.0	24.0198550179	1199.0
30.9290126531	1.57144420381	15.174494088	0.0309290126531	16.0736516435	17.497535692	2.87764255492	752.130829032	0.017497535692	0.336559649041	40.076683562	2.51127687807	1.53620931207	0.040076683562	0.376887173676	103.720767502	19.4659843388	0.103720767502	12.9008331466	6.19101189649	0.0129008331466	256.543480879	19.3507590081	0.256543480879	4.0	23.9919064526	251.0
143.467100929	4.23970163998	236.848947152	0.143467100929	3.47629300866	465.275157359	33.4836258144	365.420985448	0.465275157359	0.292546958425	381.741548459	2.99182965421	23.4775966672	0.381741548459	72.762190386	6.54575689109	124.825355751	0.00654575689109	7.69014960298	5.37823927457	0.00769014960298	10.5776097315	782.054189627	0.0105776097315	7.0	24.1329682974	631.0
60.639666152	19.6728552468	886.010222829	0.060639666152	5.50010188886	905.128173117	3.76893611709	797.29699284	0.905128173117	0.487829018202	55.1554311933	2.14276081894	417.256573398	0.0551554311933	1.83596175836	174.804518243	27.3930079336	0.174804518243	30.9650523156	87.0891985632	0.0309650523156	37.734653392	6.69215045153	0.037734653392	6.0	23.9951177353	86.0
30.0642892591	7.44354607363	1.72719490442	0.0300642892591	0.228580243649	193.642859651	1.28258169438	36.4329335029	0.193642859651	0.204553582939	30.3973615841	2.07425017666	97.8175772016	0.0303973615841	0.729415763067	511.185819298	31.498060474	0.511185819298	192.479285282	83.6178182636	0.192479285282	33.3900725641	1.92783361523	0.0333900725641	5.0	23.9999854794	1045.0
235.890517369	7.06530671224	406.616224623	0.235890517369	0.404467617238	437.229151579	4.12525173086	1.34323371028	0.437229151579	0.149346000732	100.770607594	10.071387467	203.574210005	0.100770607594	3.93389402755	185.092470016	538.508424395	0.185092470016	693.887597061	194.586517218	0.693887597061	1.69106686367	93.2164245286	0.00169106686367	3.0	23.9046595551	539.0
82.2491965099	32.8184277794	647.013591757	0.0822491965099	1.38430288488	123.859302419	209.983582236	1.37508643541	0.123859302419	0.75295819041	381.921545848	19.710987934	731.380810056	0.381921545848	204.550535915	912.522182414	155.419088483	0.912522182414	85.3123539464	40.9835689277	0.0853123539464	20.2533996156	273.110051231	0.0202533996156	7.0	23.9999606905	1162.0
145.865852375	1.1101914072	729.975973741	0.145865852375	128.283508201	56.2161071654	1.20601646645	5.66026291335	0.0562161071654	1.10050126802	329.464475913	7.74542220326	259.556174887	0.329464475913	1.08545377993	9.66160495245	332.264001435	0.00966160495245	35.5386820552	4.049248212	0.0355386820552	43.5880047439	315.984275925	0.0435880047439	6.0	23.986290094	765.0
180.194506427	53.2891858809	175.642076835	0.180194506427	0.271930246561	37.0836645658	4.80663467736	272.114734147	0.0370836645658	0.0798341191992	81.0134972559	100.356301433	3.65764280793	0.0810134972559	0.21707089177	12.9072498093	121.891183001	0.0129072498093	66.3787041259	24.6304349393	0.0663787041259	70.746261403	46.9424724825	0.070746261403	7.0	24.0053813923	780.0
7.2053841851	77.8022537198	23.1780765178	0.0072053841851	0.559386663709	247.339752936	25.2476421062	2.89420885751	0.247339752936	0.271005087236	118.750720574	1.24213873811	63.0081160135	0.118750720574	0.205178873881	21.3710219072	2.0432969171	0.0213710219072	172.080287462	24.8666688408	0.172080287462	77.5488689329	451.147513037	0.0775488689329	6.0	24.0000217966	620.0
1084.30842229	6.1363357924	8.05614515269	1.08430842229	0.530716408535	75.8473994842	2.19846955587	269.863554348	0.0758473994842	1.27335216564	90.5002743952	1.44583746082	5.08687140555	0.0905002743952	0.235573801097	367.008244181	945.06589634	0.367008244181	8.80611284622	54.2404980382	0.00880611284622	435.902994838	10.0381897711	0.435902994838	7.0	24.0002334596	393.0
139.718148806	16.9777832472	6.77362256784	0.139718148806	0.177142686741	234.43272783	34.1629071578	7.44719090279	0.23443272783	0.333402509672	26.5922873174	1.3611373005	80.4903383459	0.0265922873174	0.23022551485	5.99393970959	4.95757963155	0.00599393970959	47.0392801976	721.491774434	0.0470392801976	5.89182241055	80.8173283645	0.00589182241055	6.0	24.0201043934	1704.0
438.375263171	55.5222725258	26.5664949206	0.438375263171	0.0980903273383	203.684726875	15.5375059496	270.178166214	0.203684726875	0.203151684537	263.183467301	10.7137132229	289.686118327	0.263183467301	0.119048959396	33.5701924557	51.0868983281	0.0335701924557	106.182059931	416.927354959	0.106182059931	681.382531627	221.452562654	0.681382531627	6.0	23.9948270729	891.0
39.9088841422	10.1362660568	75.4357164709	0.0399088841422	0.357125127009	70.6479546257	52.4753426436	15.6352892368	0.0706479546257	3.13439478616	315.505325127	15.6633772889	115.163879879	0.315505325127	211.652284914	991.923479301	5.231575418	0.991923479301	139.541059152	106.628245886	0.139541059152	7.30539188192	949.279958749	0.00730539188192	5.0	23.9914188139	443.0
6.19931060273	211.017002239	32.1838157579	0.00619931060273	28.9677256235	44.0314257211	34.6064361099	92.8265515183	0.0440314257211	0.706259877465	1078.01241644	79.5198696162	715.393280572	1.07801241644	6.53144264941	52.6305913905	240.113989767	0.0526305913905	315.748321659	762.280865113	0.315748321659	47.3658485693	61.3473842513	0.0473658485693	7.0	23.9775705555	742.0
32.8408918428	234.652292509	74.4910289857	0.0328408918428	0.0876319694217	35.5583136959	33.589432302	107.898664212	0.0355583136959	0.359415399413	37.9191322092	4.05881122834	112.344871689	0.0379191322092	0.436716901719	383.619921328	1.54745723164	0.383619921328	391.952212431	847.709255845	0.391952212431	3.44271060094	63.5772113107	0.00344271060094	7.0	24.067353065	1377.0
533.354529766	34.9497159153	1.36515049625	0.533354529766	0.530932854002	381.833736792	2.3674255197	32.4854101337	0.381833736792	124.115149127	54.7542500484	4.48539020657	727.51277367	0.0547542500484	60.3307400753	325.951098555	578.451980689	0.325951098555	1093.38952956	220.878751745	1.09338952956	809.58136405	22.0073229097	0.80958136405	7.0	24.0109508709	190.0
132.600572428	28.2292450593	6.01348836124	0.132600572428	0.233487377533	119.335207966	13.727957496	58.6401512725	0.119335207966	0.184853119619	766.904904086	11.9219654334	945.106928155	0.766904904086	1.84825870941	162.100804413	500.268867169	0.162100804413	9.29039600533	146.86640429	0.00929039600533	113.900158344	107.524659438	0.113900158344	5.0	24.0071255069	310.0
68.2677512602	5.2095198579	54.8013156183	0.0682677512602	0.189191859724	334.054011467	1.31625724053	314.707297578	0.334054011467	0.196956221523	24.0279904952	3.65240503753	37.5218443972	0.0240279904952	0.542568117002	21.8085504879	1.19140645433	0.0218085504879	4.4504757113	721.438830513	0.0044504757113	323.09698217	7.50225560093	0.32309698217	3.0	24.0012191801	530.0
242.172500195	9.52331863567	223.163990561	0.242172500195	0.938888818299	171.984378982	9.76802029621	334.819422448	0.171984378982	35.1702598151	444.4818309	2.66540799153	6.84253390794	0.4444818309	0.189414367623	419.287879792	159.701303962	0.419287879792	17.6533654611	623.329259318	0.0176533654611	208.956629534	2.27097862427	0.208956629534	4.0	23.97764681	1311.0
107.779421347	1.80115026977	353.312174947	0.107779421347	0.270112761911	117.988991375	1.19297211671	480.837231859	0.117988991375	44.1946172215	17.710399212	5.87557347011	231.944782044	0.017710399212	3.90108083498	13.3185956931	6.19933232572	0.0133185956931	15.0959460014	87.2026533262	0.0150959460014	3.71858128632	38.6986295974	0.00371858128632	3.0	24.0130611277	1185.0
7.18516289032	139.765501001	955.099622859	0.00718516289032	4.50974008749	43.91121152	2.66738946925	189.144074558	0.04391121152	3.66557130217	2.12768887324	15.0322433431	49.2145235605	0.00212768887324	0.149257050729	17.7277964289	23.2957136751	0.0177277964289	15.9566559402	311.097503242	0.0159566559402	73.3630961999	3.27271264048	0.0733630961999	7.0	24.0065893468	841.0
57.9958944594	14.568291791	6.03003397073	0.0579958944594	0.435235496712	485.395824554	41.9254387552	44.3333081648	0.485395824554	2.86408169079	69.1232189422	1.88317391593	16.346726359	0.0691232189422	1.46950760919	12.6803683511	1.35136833109	0.0126803683511	3385.77704395	569.773052564	3.38577704395	2750.49852214	915.902659705	2.75049852214	4.0	24.0003512833	901.0
113.400400041	2.53677555819	133.53414874	0.113400400041	0.609066466188	90.0531526411	17.7334614696	64.3808505621	0.0900531526411	2.09381589841	527.273912265	1.11035031791	861.128999946	0.527273912265	0.904226755641	117.848264988	4.65169471511	0.117848264988	565.826760839	106.801282712	0.565826760839	513.690105155	92.7283050729	0.513690105155	4.0	23.9989801004	1234.0
657.488900506	50.6173946751	11.0830028762	0.657488900506	1.26321009007	193.778024813	2.2391750329	147.95461122	0.193778024813	5.08515294032	274.463108476	43.3940332871	659.800608807	0.274463108476	5.48179309532	96.4809748137	12.9825231824	0.0964809748137	23.3912119272	181.599725601	0.0233912119272	1399.54523615	516.9768777	1.39954523615	7.0	24.0023646901	542.0
396.62539669	15.8394409129	4.39579395633	0.39662539669	0.251193272569	184.457573065	43.9513710249	331.31715153	0.184457573065	0.734497962629	80.8930160059	1.34147841952	152.977623316	0.0808930160059	3.93819123746	1491.65234396	4.1813604244	1.49165234396	89.0002057752	859.769366791	0.0890002057752	30.1881726599	504.252841195	0.0301881726599	5.0	24.005644133	753.0
116.358290693	3.28985073095	65.8568864239	0.116358290693	8.33667660832	22.7866697014	1.44178807491	18.6203396102	0.0227866697014	0.966550005186	99.5650904497	3.17552341309	503.880767091	0.0995650904497	0.548851161378	2314.08093581	221.295212163	2.31408093581	38.5976886434	37.7750967315	0.0385976886434	8.74201885593	2.47859821698	0.00874201885593	4.0	23.961828902	166.0
72.2781418105	1.49605462477	966.751189955	0.0722781418105	26.1373906085	184.732659812	1.0281174757	478.133079989	0.184732659812	158.416683361	40.5631149856	6.09595137991	357.875926076	0.0405631149856	4.01294507944	4.45013220182	1.26951108528	0.00445013220182	4.65642552696	111.037923477	0.00465642552696	41.1024760644	1.67038957685	0.0411024760644	6.0	23.8649773351	1338.0
4.01716126877	1.15111259983	521.014240353	0.00401716126877	17.7269066811	4.35109480157	6.23553489461	436.516569921	0.00435109480157	0.46924725434	34.5378334941	11.0282529437	41.1912145148	0.0345378334941	0.465955671161	5.73399234397	23.9068935555	0.00573399234397	3.9956041677	4.64156165814	0.0039956041677	15.4813914405	54.0773065864	0.0154813914405	5.0	23.9877895101	1125.0
449.834362759	13.9063066011	4.21651502248	0.449834362759	0.24879792844	214.266967833	6.08257468873	43.8460608721	0.214266967833	10.7901783569	1117.72211884	1.39355509785	607.586906364	1.11772211884	0.280972724196	3.12238990735	4.90287138956	0.00312238990735	83.4129042538	943.119047438	0.0834129042538	367.015962269	55.4384990619	0.367015962269	7.0	23.9814402737	326.0
530.894273774	4.98151347764	171.474211076	0.530894273774	24.2710560077	154.276051419	6.95215724763	8.81709158066	0.154276051419	0.3933648254	77.7008858138	1.6618173578	67.3912397978	0.0777008858138	3.41368093561	3.83504671429	871.795040326	0.00383504671429	38.6892267886	689.335188614	0.0386892267886	4.50006557752	222.178425036	0.00450006557752	5.0	24.1276355589	1487.0
201.535359775	1.38027165669	18.5769521952	0.201535359775	0.283736890819	363.492516178	32.6496947483	25.7258768754	0.363492516178	1.02692408337	122.182083874	1.89525640883	864.844293037	0.122182083874	66.4420437695	61.5747995782	1.05467432867	0.0615747995782	304.222108403	9.13441162819	0.304222108403	86.2695659762	196.501523875	0.0862695659762	7.0	24.0394515947	15.0
224.233596612	37.2405047085	286.021612005	0.224233596612	1.63881411286	45.981978364	47.2131677004	384.320487458	0.045981978364	61.0908823325	152.853574942	39.8938274443	220.065926005	0.152853574942	1.321299924	13.4301145294	70.7519941993	0.0134301145294	814.359587267	185.946978812	0.814359587267	22.3584491212	353.98408383	0.0223584491212	6.0	24.0106714524	277.0
121.751235252	4.84405840818	311.361812107	0.121751235252	1013.13540949	1122.87231205	10.2752200679	5.22204584915	1.12287231205	2.02127066774	349.641635618	16.632658427	84.2595499359	0.349641635618	32.9119718882	2603.89165687	379.012242188	2.60389165687	7708.62090015	155.298367559	7.70862090015	15245.3861613	77.1241048991	15.2453861613	7.0	23.9999972	430.0
188.125390459	33.6484787284	19.4681224493	0.188125390459	1.95289508522	130.352343199	3.29982404686	58.6806310585	0.130352343199	0.44482187025	189.859274604	2.98701501271	391.866236304	0.189859274604	15.583632137	18.9842379803	22.1233912327	0.0189842379803	107.040136025	4.13084901238	0.107040136025	32.6509226794	273.256977735	0.0326509226794	7.0	23.9999982523	1402.0
988.265510171	5.65718675055	530.677472812	0.988265510171	398.849701513	234.596135404	1.56384244659	452.156942972	0.234596135404	1052.16998244	1465.10402469	1.48152689534	933.449158492	1.46510402469	17.371085218	3234.84598587	256.158957297	3.23484598587	48.4895007738	704.461842163	0.0484895007738	84.3525687691	961.115183734	0.0843525687691	6.0	24.0037312435	240.0
156.398646367	3.61206119436	7.51726624767	0.156398646367	0.309810852206	194.824969973	6.1229051824	2.0754196704	0.194824969973	0.933550285298	120.214927218	102.801946899	30.1379576692	0.120214927218	0.829990373655	115.770219811	576.818462849	0.115770219811	88.6052585326	933.056096669	0.0886052585326	23.1852628332	1.19351015971	0.0231852628332	7.0	24.0227720714	1464.0
95.9436025041	15.7153529593	18.8077213984	0.0959436025041	0.1753205208	258.544896325	1.31026220442	173.397867659	0.258544896325	0.0688686854342	6.1211843605	3.37017846947	61.089051697	0.0061211843605	33.2148312331	169.447278319	80.8908548271	0.169447278319	52.1606846572	174.251064279	0.0521606846572	23.221805382	18.5900052561	0.023221805382	3.0	23.9909199495	1643.0
178.071374928	14.547570942	25.250404153	0.178071374928	0.303232986228	211.331421894	4.89861995264	5.93161366207	0.211331421894	0.142180957926	604.442951323	1.73933126414	100.474562417	0.604442951323	0.231317062137	188.833793166	88.1288615698	0.188833793166	52.569945463	38.8470474227	0.052569945463	35.5981050451	3.5898965729	0.0355981050451	6.0	23.9983167359	391.0
387.976358558	2.16365867998	124.410704053	0.387976358558	0.212046482413	5.44860210896	7.29705330366	625.840408763	0.00544860210896	0.385241215089	387.40210893	54.8702211835	127.950993943	0.38740210893	0.117972209338	213.948008267	24.9905210089	0.213948008267	34.2009205403	2.93704218157	0.0342009205403	60.9393621127	6.65221177525	0.0609393621127	7.0	23.9695282048	1617.0
1154.06632694	166.951992066	351.044715924	1.15406632694	138.956237474	58.9439002732	6.30598370139	248.709650915	0.0589439002732	26.3526242163	105.577583056	6.17773004162	122.566905514	0.105577583056	541.173235814	2261.92641837	248.009455637	2.26192641837	54.0170052141	791.497238755	0.0540170052141	2171.92951289	58.5177036931	2.17192951289	5.0	23.9886541722	881.0
133.610600935	9.49034561074	143.461566083	0.133610600935	14.0822669909	89.7064312798	2.48433483418	26.5605198657	0.0897064312798	60.6007142625	94.5843333942	6.99976116526	5.8845268829	0.0945843333942	2.42321824061	349.162159766	25.4213455124	0.349162159766	458.909608684	375.831318914	0.458909608684	13.2384887319	7.05124879112	0.0132384887319	5.0	23.9845050666	1546.0
14.3583563003	5.51474984955	5.45516474117	0.0143583563003	0.0849090103828	502.737741674	7.15586684371	52.1314036397	0.502737741674	3.7674289854	240.472306013	17.395757628	189.531511128	0.240472306013	0.0822902743715	84.079034781	29.5701131859	0.084079034781	74.8268608346	735.137694637	0.0748268608346	452.464200728	7.8277228408	0.452464200728	4.0	23.9918339271	380.0
64.5938091427	20.1099452691	13.6180052002	0.0645938091427	0.257634060197	209.59633259	2.27353221545	2.71626695157	0.20959633259	0.240310825982	22.656949927	48.3480189374	7.93074510322	0.022656949927	0.668597544677	1233.84017001	365.831051828	1.23384017001	802.339472189	199.981771745	0.802339472189	3.23768145655	6.67983467347	0.00323768145655	6.0	23.9985809771	45.0
73.6012562987	51.1362016219	5.17812281226	0.0736012562987	12.5976699632	149.008410776	114.61379374	872.027428478	0.149008410776	0.215842940594	127.388155595	3.69441919981	919.784635037	0.127388155595	0.621014400329	158.157073552	14.6329034333	0.158157073552	2.05653930236	711.409350903	0.00205653930236	1365.61374196	50.0620833216	1.36561374196	7.0	23.9922968232	1220.0
101.314360487	4.57835508099	542.270452041	0.101314360487	5.55924100055	1.40892873373	3.74379010678	907.821619771	0.00140892873373	0.170675320705	28.6077933352	20.8955108636	5.77408459782	0.0286077933352	0.167826757745	20.0129905594	50.0332986989	0.0200129905594	96.8322613125	7.16903206511	0.0968322613125	5.06575248784	7.69938261689	0.00506575248784	5.0	23.990860623	1073.0
501.688152683	4.43431595093	68.8150948349	0.501688152683	0.24310875561	174.291057383	76.5415647778	106.966623159	0.174291057383	0.902509681674	378.80611483	46.1201949705	7.45294091496	0.37880611483	0.287973887984	2014.49686984	4.30566376929	2.01449686984	300.851396154	227.935670075	0.300851396154	48.0733425401	53.1919040511	0.0480733425401	6.0	23.9998028408	510.0
263.65625729	1.51866910355	388.165771394	0.26365625729	0.505603621846	93.2832959479	8.56925204287	249.696814156	0.0932832959479	159.050070397	145.394149873	2.1823466792	707.222853431	0.145394149873	100.542345846	2110.4323164	9.01919613206	2.1104323164	1276.91868179	142.34152927	1.27691868179	12.2221507817	185.582497817	0.0122221507817	4.0	24.0051569189	1023.0
389.512127654	22.2441718401	1.14980332113	0.389512127654	0.328559583368	61.497561468	2.31420731778	5.59152145085	0.061497561468	52.9075097472	2.75236170632	8.67176960741	54.1840776005	0.00275236170632	0.22125187026	5.58347648096	57.505880515	0.00558347648096	618.167250248	300.349947841	0.618167250248	592.105561735	2.35809860724	0.592105561735	6.0	24.0031664951	493.0
18.0976740234	5.09622192119	211.594424302	0.0180976740234	0.0845038916129	15.9867007218	5.71844006667	577.568094013	0.0159867007218	35.8568596779	143.242070854	19.90559382	709.590906227	0.143242070854	7.04575717003	544.369463518	124.134822473	0.544369463518	41.6040104976	18.7418516622	0.0416040104976	219.058801729	27.7449349403	0.219058801729	4.0	24.0194227935	126.0
230.533659808	1.97408253443	193.577826468	0.230533659808	0.139340119194	350.643046162	2.28010275705	43.3638917127	0.350643046162	1.36296412972	359.385387152	50.4311747217	3.72683857855	0.359385387152	0.116083845059	159.702770719	16.730204657	0.159702770719	22.5368068111	633.147648848	0.0225368068111	37.3540145388	236.556061608	0.0373540145388	7.0	24.0080566105	1183.0
319.896833597	2.46267262084	57.9866618515	0.319896833597	1.04934312374	256.25499169	42.3551375713	392.243895782	0.25625499169	2.00665422233	179.57363747	2.19634725607	8.61609599274	0.17957363747	0.374820313584	636.569271146	141.303340733	0.636569271146	6.00956910238	133.473079102	0.00600956910238	541.92022729	649.417602408	0.54192022729	6.0	24.0251629164	1687.0
236.463505746	11.9286329975	20.1809756018	0.236463505746	0.172821267339	277.108069638	2.83569071904	714.239990822	0.277108069638	0.674803343199	84.7903060119	11.7978146855	411.87639249	0.0847903060119	1.07406849021	8.64914911549	700.890012623	0.00864914911549	67.2913139479	151.220794172	0.0672913139479	32.3505618013	2.44026624927	0.0323505618013	7.0	23.9736360599	1586.0
349.74045233	1.02063190429	20.3577555105	0.34974045233	0.135014302012	226.391226965	8.75912282811	477.050965865	0.226391226965	1.82847791363	99.1558194595	3.69284971835	52.8867488144	0.0991558194595	0.113865573345	18.112667609	5.39887157115	0.018112667609	14.5706925318	4.15876522242	0.0145706925318	4.99692474825	65.973715636	0.00499692474825	5.0	24.1098570724	1333.0
124.782811121	1.69268245409	190.824235053	0.124782811121	2082.62029505	3507.53330254	7.57050080205	303.55968265	3.50753330254	250.346649805	30.857647402	11.8131496333	5.21749537997	0.030857647402	15.9289222057	147.214510363	304.507170314	0.147214510363	129.38891092	133.104304564	0.12938891092	1220.54970805	47.0195963007	1.22054970805	7.0	24.0406716705	739.0
165.94826465	4.42715981869	268.328078666	0.16594826465	0.151306156663	42.4525442244	8.5534882953	233.16292226	0.0424525442244	0.383532504857	717.396782024	1.67259070746	469.41875463	0.717396782024	0.773166730996	72.8342760301	13.0735692419	0.0728342760301	14.4079065446	60.7535994356	0.0144079065446	578.764532703	780.386865325	0.578764532703	4.0	24.0370387447	16.0
562.891955759	76.4976688246	1.07598513441	0.562891955759	0.277511297049	133.108299733	123.567331392	94.1349458157	0.133108299733	1.61500562229	53.840665763	6.11539545668	457.061056245	0.053840665763	0.779635462072	778.536983443	86.175230477	0.778536983443	7.88316280538	414.483414034	0.00788316280538	845.85810102	904.196874663	0.84585810102	5.0	23.9668175613	932.0
65.2963329335	5.05310693655	473.773262403	0.0652963329335	0.248548469194	358.627702662	1.13968169063	621.961723578	0.358627702662	53.0917247866	93.0793137734	39.156547514	8.25365815908	0.0930793137734	0.588603155599	129.052892322	1.57039789545	0.129052892322	1.92553514001	409.20634655	0.00192553514001	4.89830983648	35.9789986829	0.00489830983648	7.0	24.0009143765	1256.0
45.2115488835	9.51210934129	376.760529159	0.0452115488835	0.435968722057	71.2121700214	13.4265299009	5.67255296047	0.0712121700214	0.313963653277	215.501305078	1.12081489005	630.964565048	0.215501305078	49.2338914632	27.6670616227	1.0867651682	0.0276670616227	100.366912108	12.6789670696	0.100366912108	27.1948641232	819.994332945	0.0271948641232	3.0	24.0145654842	1608.0
53.2571499745	16.1965594148	4.40715593601	0.0532571499745	0.231995998139	58.2192299374	4.61688731858	7.94522598482	0.0582192299374	0.287740053999	48.5524721263	1.96510624591	227.718829873	0.0485524721263	0.307595134267	37.6047095814	174.49587353	0.0376047095814	60.9404374542	249.866247251	0.0609404374542	292.811724271	10.7304370638	0.292811724271	4.0	23.9989057368	146.0
6.93051689394	45.7837804773	125.44349597	0.00693051689394	0.0726474389987	87.4940098419	52.8477388802	483.51202046	0.0874940098419	0.0974935420473	289.269532767	22.2014050457	71.8475902364	0.289269532767	0.588910898983	258.706230237	22.5906341171	0.258706230237	86.6540647583	8.14388738639	0.0866540647583	357.022813278	567.935620741	0.357022813278	4.0	23.992587074	317.0
307.44462023	1.33686026232	407.275382721	0.30744462023	1.55999023839	30.6276576183	2.92309766109	66.8143356453	0.0306276576183	0.220400389122	125.224542565	2.11417895169	30.3987820463	0.125224542565	0.628116274307	536.972956645	83.1070336419	0.536972956645	92.4321332151	4.23328905087	0.0924321332151	158.393138294	73.7396297707	0.158393138294	5.0	24.0000520655	512.0
442.074854144	1.18683603032	853.129544854	0.442074854144	15.6717837989	46.06825779	27.2015145372	80.6121919072	0.04606825779	0.56595429662	176.358797331	1.75777845266	7.36923347622	0.176358797331	0.916424711678	17.0720284808	202.479540318	0.0170720284808	23.381788065	1.17636033217	0.023381788065	10.9408900599	706.146490143	0.0109408900599	6.0	24.0967437112	365.0
31.2991323602	4.15879064843	3.04593933493	0.0312991323602	0.246250779408	34.0533572548	46.4988895355	31.9108501222	0.0340533572548	0.193394494211	190.913220131	28.3874518067	5.94048345738	0.190913220131	0.197079015192	3.62079462265	32.4592337714	0.00362079462265	328.965084962	3.51278996473	0.328965084962	207.992429659	157.7971161	0.207992429659	7.0	24.0000205765	1291.0
60.389907457	3.47270740168	72.9480890706	0.060389907457	0.0845245083431	224.830441359	4.52601342545	4.15351789891	0.224830441359	0.0758579299401	13.6683429554	3.88692118529	194.403604738	0.0136683429554	0.686982352732	300.107180959	2.36078540717	0.300107180959	7.45034505776	42.615574934	0.00745034505776	85.246010793	1.76701130424	0.085246010793	5.0	23.9813877269	1393.0
20.7744257419	4.30093565192	246.710691483	0.0207744257419	3.29320263859	113.725189404	1.53794961756	422.690707903	0.113725189404	0.242676344857	152.504161292	1.97307113168	20.3600161822	0.152504161292	0.876620882406	2.55037678386	24.1954813782	0.00255037678386	16.7561401617	20.3433082673	0.0167561401617	1623.25490106	1.26025185232	1.62325490106	4.0	24.2650833768	429.0
185.336156727	44.3956029197	6.95047754271	0.185336156727	0.989153503068	25.6264943111	2.57124470776	41.8946089289	0.0256264943111	4.43038035405	4.19820100268	16.9868250098	281.086569756	0.00419820100268	12.9197726747	75.8967309503	5.9120006156	0.0758967309503	13.0807541793	122.455647709	0.0130807541793	1.47423957721	16.8370029232	0.00147423957721	6.0	23.9704375266	1310.0
154.045047148	1.2333101868	753.830337532	0.154045047148	81.9564754906	3.40324353226	67.4459920174	100.585228062	0.00340324353226	3.52917261055	331.122234487	20.2553485716	861.516919935	0.331122234487	4.13935030841	72.4492834874	313.202296335	0.0724492834874	5.7961601123	9.5214343256	0.0057961601123	9.41293681791	20.9789355544	0.00941293681791	6.0	24.0108367711	1047.0
77.1001733541	171.107845743	843.357436521	0.0771001733541	317.480593675	76.2439697184	34.848195191	890.29496384	0.0762439697184	401.657706646	313.396763027	5.61216351219	639.80753332	0.313396763027	3.47026181858	115.476844092	46.0179594624	0.115476844092	13173.5588515	762.548483426	13.1735588515	362.936649276	114.252169914	0.362936649276	5.0	23.9959198662	738.0
325.143117725	1.18732550801	24.8501822145	0.325143117725	130.592150693	216.965979375	1.57747992963	386.189250273	0.216965979375	67.9034204323	27.3072186195	20.3689320539	161.108175609	0.0273072186195	0.790024241628	910.203121866	332.605549468	0.910203121866	1403.33548267	181.469778228	1.40333548267	2779.04668161	2.42110919252	2.77904668161	5.0	23.9997612638	1232.0
213.968305232	30.7976637282	829.23805697	0.213968305232	5.09332254788	756.808231168	36.6890460143	79.9807758727	0.756808231168	0.990620594952	44.0375812416	2.49634627008	382.041693747	0.0440375812416	1.55394533044	65.6289825794	114.504877611	0.0656289825794	23.3371621824	64.4482800442	0.0233371621824	620.655459337	79.5662443291	0.620655459337	5.0	24.0050719065	1508.0
80.1168128336	4.5349583069	836.747598385	0.0801168128336	4.11261085652	285.829091467	1.64424086896	103.821052484	0.285829091467	0.442017190316	15.1033093281	10.4575779451	67.4216333229	0.0151033093281	62.0991360016	230.118657823	77.1674376778	0.230118657823	18.5066769374	9.2536973584	0.0185066769374	5.63188839263	19.3434533329	0.00563188839263	7.0	24.0118376098	1298.0
514.134413379	22.9555511444	219.78253977	0.514134413379	1.4429415338	274.964957717	20.642204624	111.807120308	0.274964957717	267.843879993	51.1819392271	1.8805630658	890.448581977	0.0511819392271	91.0264747776	41.6634403302	26.919470364	0.0416634403302	244.676807449	113.240271137	0.244676807449	455.746966678	178.787308076	0.455746966678	6.0	24.0016182099	876.0
134.103068592	25.0734784602	417.796421398	0.134103068592	34.7955088189	69.3776422089	13.7872365754	43.6017704778	0.0693776422089	158.707315254	1283.79399778	208.848857762	123.99122903	1.28379399778	0.284943123318	15.8938131562	347.0336236	0.0158938131562	565.122211443	171.181691387	0.565122211443	325.441669874	124.724536566	0.325441669874	7.0	24.0142596137	383.0
535.747064261	5.88182343468	362.876386897	0.535747064261	0.98804783003	89.8579070272	4.327414729	6.30750555822	0.0898579070272	0.225343751112	133.420296317	1.35799564205	8.95912618323	0.133420296317	0.303128228124	14.3076123421	146.533517425	0.0143076123421	7.78245106595	27.8024956813	0.00778245106595	54.090266336	1.39828272975	0.054090266336	6.0	24.0514179795	1689.0
1176.38026196	29.8716540427	166.857564351	1.17638026196	0.816589213793	76.351134606	62.7965838955	90.2935190681	0.076351134606	0.186184990886	127.451568411	7.77162853478	341.185302309	0.127451568411	0.791154603485	218.073089237	3.05811720454	0.218073089237	22.9775085838	156.096591534	0.0229775085838	13.9788349112	548.699777402	0.0139788349112	6.0	24.0198655752	191.0
370.495561761	2.64363722645	7.98585520449	0.370495561761	0.175795386963	326.246494217	8.54970162242	1.42186481548	0.326246494217	0.333436719667	14.0151764199	1.38351211262	810.694341224	0.0140151764199	53.9300172448	6.60184909954	35.5296249084	0.00660184909954	105.005174168	105.671458544	0.105005174168	11.3874981027	33.2197239264	0.0113874981027	6.0	24.0406138677	291.0
1840.29833864	5.18441964503	4.96604892587	1.84029833864	348.185088243	147.207378099	3.66037295301	135.422291715	0.147207378099	168.058916782	53.0033657509	1.02526250835	96.9127020131	0.0530033657509	94.7432653381	9329.14087171	5.74740496267	9.32914087171	156.743723773	20.9126540265	0.156743723773	6947.00718616	30.3332410205	6.94700718616	7.0	24.0009223821	1504.0
300.295501559	1.71563958359	585.354560309	0.300295501559	0.225081252679	3.94378856104	1.67042505267	239.860291635	0.00394378856104	2.05262026329	50.8759119064	92.092683222	10.299515701	0.0508759119064	0.373057614489	96.3621142392	323.3026742	0.0963621142392	11.8409661846	9.08236840575	0.0118409661846	17.8722974818	2.80916954404	0.0178722974818	6.0	24.0046745235	1177.0
110.228609377	2.43858743737	444.102074657	0.110228609377	10.2721347346	93.7925791699	38.4789806819	1.03183580379	0.0937925791699	0.291216364209	931.685172736	2.08338735058	3.93650572548	0.931685172736	0.425653363227	38.6739419113	25.2163530537	0.0386739419113	677.121306966	7.77455945797	0.677121306966	111.070819447	604.641287311	0.111070819447	7.0	23.9542429697	164.0
422.008619548	41.8311734001	53.89859944	0.422008619548	0.438349828755	49.4194868084	1.53557773889	13.5596573486	0.0494194868084	0.355831437407	10.069479163	17.2129994742	399.803075783	0.010069479163	0.887151902241	95.2425091597	50.2230005293	0.0952425091597	237.130813434	277.067813443	0.237130813434	5.66331939108	21.2131667508	0.00566331939108	7.0	24.0318072844	259.0
1157.96035327	93.5106019798	771.666353108	1.15796035327	2.51401332258	63.5744360253	74.6913419737	319.656789496	0.0635744360253	102.085314878	105.340668474	5.31775663759	56.2057855479	0.105340668474	59.9541363646	815.094822997	32.8248986571	0.815094822997	18504.8969204	702.322796695	18.5048969204	3057.07237162	751.193802937	3.05707237162	6.0	23.9993367775	1416.0
8.62672284771	1.08356033029	67.2997316413	0.00862672284771	0.236176751875	511.508800604	3.22251313504	291.079110235	0.511508800604	0.350389800099	28.9666466489	1.16569568222	10.4801814955	0.0289666466489	0.319472962814	6.32358104922	9.81311183044	0.00632358104922	7.71790831514	195.735432032	0.00771790831514	176.039735242	46.724034746	0.176039735242	4.0	24.1479692244	54.0
129.56839926	1.57609143038	4.10333136487	0.12956839926	0.358206271528	13.8655492225	11.0118331999	2.04404785431	0.0138655492225	0.656553955641	341.34421719	33.3084069983	146.359958605	0.34134421719	2.02753412213	1543.38890255	901.27325319	1.54338890255	161.298851404	10.0836501262	0.161298851404	1272.61766452	120.038773212	1.27261766452	7.0	23.9981637945	354.0
180.470293098	63.9737839042	83.4793417263	0.180470293098	552.353422565	184.763497036	12.077551325	11.9824451888	0.184763497036	3.00072323044	280.824558375	53.5571863223	107.485325414	0.280824558375	4.75189038661	33.7966070748	962.89652722	0.0337966070748	5786.76588109	728.224289415	5.78676588109	25.8394432705	840.257851065	0.0258394432705	5.0	24.0120450917	1673.0
22.4538336953	38.9579558461	280.018188971	0.0224538336953	0.133014375647	32.6974540737	40.2655531221	1.13090265418	0.0326974540737	0.179118779572	327.638323193	3.1488714368	33.0361622098	0.327638323193	0.384468906063	134.179748352	4.20011363069	0.134179748352	12.9162209107	193.086244843	0.0129162209107	30.0603381712	9.48348021464	0.0300603381712	7.0	24.0029244942	1252.0
2.06460426744	27.7170458463	943.952396035	0.00206460426744	6.97126282122	122.878666057	3.34659225197	934.997077879	0.122878666057	0.504894123987	16.4787017879	1.2909604029	556.293930716	0.0164787017879	0.577837180755	36.3886870115	4.27272507555	0.0363886870115	7.80576157304	9.36519036981	0.00780576157304	120.493111978	7.23233566892	0.120493111978	7.0	24.0562159827	865.0
23.4690247292	31.9929261711	15.8904943621	0.0234690247292	2.50000314756	96.9358930383	163.421781458	409.351877688	0.0969358930383	0.502591803753	570.481695925	2.34483115326	1.3390433404	0.570481695925	0.111281022598	55.3458693733	11.000002072	0.0553458693733	498.527725131	420.98992009	0.498527725131	632.063528665	127.19399755	0.632063528665	4.0	23.9949860075	1042.0
8.55596239679	9.41128817204	73.6776585116	0.00855596239679	0.177881504216	304.726102739	7.08257325974	279.129938551	0.304726102739	0.413146641124	225.688786211	1.78343318194	856.086549185	0.225688786211	0.984317815631	15.6713096112	15.0095761559	0.0156713096112	544.265235592	31.2870119949	0.544265235592	216.916607824	9.1544092738	0.216916607824	7.0	24.0023227749	1494.0
19.1672471579	4.28589818329	1.859822694	0.0191672471579	0.198519936563	209.46974717	32.5818722068	670.561300827	0.20946974717	0.197027713943	95.7129179826	3.64494789352	2.54521704274	0.0957129179826	0.158043027818	219.71474236	1.37616188965	0.21971474236	59.7512836257	55.3092525543	0.0597512836257	263.561289309	232.627965085	0.263561289309	3.0	24.0073954337	1548.0
534.904729353	19.2151260006	8.03529021878	0.534904729353	0.482292351225	631.972782116	3.35386309698	205.576300523	0.631972782116	0.964635840734	97.6429646411	8.6887519273	197.622583942	0.0976429646411	0.401429742812	7.61347531048	120.925041752	0.00761347531048	1799.0827413	2.53991310437	1.7990827413	1517.52390439	75.5552559746	1.51752390439	6.0	23.9998918979	574.0
162.580658093	1.95103502766	318.715524443	0.162580658093	0.600852353225	43.2368493085	16.8934171304	179.434106914	0.0432368493085	0.39986012991	327.935940968	1.14351891314	652.695109671	0.327935940968	0.54250977906	2.54629200575	50.0447921567	0.00254629200575	23.2239756973	66.5120312437	0.0232239756973	58.3960535163	66.9150446118	0.0583960535163	7.0	24.5394817364	305.0
245.336514679	2.75261924774	804.178177734	0.245336514679	2.49499512675	122.568314777	1.79422623572	7.68556139118	0.122568314777	171.963527752	1148.59297778	8.97647362033	3.96742624657	1.14859297778	1.41860178407	280.449888251	39.2514138062	0.280449888251	138.112565092	537.705123789	0.138112565092	18.1136328416	221.84913743	0.0181136328416	7.0	23.9971164574	117.0
306.96589769	3.9071600851	2.20105303637	0.30696589769	0.0766649995402	90.0866350063	2.40766112547	12.5894187333	0.0900866350063	0.166886047184	298.320807073	13.1767843368	645.388497549	0.298320807073	1.07084897843	261.768156453	38.2936524277	0.261768156453	2.92835587812	83.5747411426	0.00292835587812	329.593798425	22.1670506043	0.329593798425	5.0	24.0261100391	960.0
14.0773044963	13.9874663919	985.641034296	0.0140773044963	0.218112557113	57.019932857	12.1919701203	85.550611065	0.057019932857	0.298651407169	13.8390497493	33.3001385721	197.576279127	0.0138390497493	0.260314435445	190.811596757	71.001250804	0.190811596757	6.88628598891	77.6744548673	0.00688628598891	6.46743570947	12.0292481299	0.00646743570947	5.0	23.9238117058	935.0
589.096516945	3.5768433627	34.7120229476	0.589096516945	0.285025565163	66.3756024873	1.35298543272	9.25660089067	0.0663756024873	118.013955263	5.61416208217	35.2269507009	560.20261655	0.00561416208217	0.216734474178	6.64794376898	61.0575400977	0.00664794376898	105.833626713	36.699408818	0.105833626713	28.9697991105	6.03047310918	0.0289697991105	5.0	24.0322294877	563.0
356.29412729	26.5161875348	434.081304603	0.35629412729	8.05075167896	18.5471202378	1.30132991202	891.295089805	0.0185471202378	0.559060853142	471.305720113	4.14555993647	1.69673459263	0.471305720113	1.57195843319	563.39676413	48.9876575694	0.56339676413	145.187716912	79.9780422647	0.145187716912	112.498963862	924.046877313	0.112498963862	5.0	24.0012481877	1278.0
179.094774067	1.54635690801	577.948844989	0.179094774067	40.1619379118	91.3530704834	4.58796191656	33.3581347937	0.0913530704834	43.6861458204	605.532910039	6.81638589826	213.324294415	0.605532910039	27.052204077	325.763621155	84.4777691338	0.325763621155	2033.57664911	68.1657265526	2.03357664911	57.5077110904	584.204575802	0.0575077110904	4.0	24.0015367408	1423.0
358.28068588	128.950251339	5.67482097808	0.35828068588	0.230372576978	24.1915746822	5.89558736912	460.316361241	0.0241915746822	17.7506159714	1.62492122737	5.7788149206	8.93213233719	0.00162492122737	0.104225104586	133.493390383	3.47438915471	0.133493390383	20.0145635639	454.133925356	0.0200145635639	43.8694161888	3.86848875597	0.0438694161888	6.0	24.0140950069	567.0
58.882171502	6.86043864181	991.839403416	0.058882171502	17.3812382444	135.296074209	9.42016073945	41.2144315004	0.135296074209	0.212993895511	455.776106538	18.1583215632	44.9096476231	0.455776106538	7.32531184634	33.5214270593	40.9243807471	0.0335214270593	87.8169705799	26.9512013028	0.0878169705799	14.4342015369	533.79731557	0.0144342015369	7.0	23.9846766671	1254.0
1158.76119702	9.92990219218	942.964826318	1.15876119702	0.307563398721	18.3354323965	34.558218671	238.732301416	0.0183354323965	0.285276739909	70.7445506585	2.67769781101	505.366430667	0.0707445506585	1.25395981342	107.318505129	11.3776952343	0.107318505129	17.4138639571	23.3841590486	0.0174138639571	1332.91592089	170.546163503	1.33291592089	5.0	23.9729338831	733.0
267.505662627	21.2040896595	124.900085841	0.267505662627	1.38763316175	142.062193935	7.14313031653	372.952525446	0.142062193935	0.803865775471	89.1806459659	9.61432753056	20.3736872217	0.0891806459659	11.5804222437	20.812030856	380.349670934	0.020812030856	32.7302503313	4.54431422456	0.0327302503313	1937.01452828	142.959980151	1.93701452828	6.0	24.0269983782	1346.0
1189.60617479	8.70849324031	280.449098105	1.18960617479	97.8679667871	48.1723249613	158.12595388	45.8249553685	0.0481723249613	0.228086496546	63.8648010944	2.1897990694	823.071923241	0.0638648010944	98.2746466912	79.4724062932	41.0286010056	0.0794724062932	245.981347501	43.2883649731	0.245981347501	1623.23694244	987.250000049	1.62323694244	7.0	24.0029048575	1457.0
251.143960282	104.566501589	5.94819730717	0.251143960282	67.8960444065	89.2460608708	22.0710591884	652.684839857	0.0892460608708	10.0743200702	480.477765262	7.28954727095	885.821069121	0.480477765262	295.296102324	686.7000382	330.440417675	0.6867000382	18.7613546823	498.417197068	0.0187613546823	421.885074445	864.466761472	0.421885074445	5.0	24.0199329431	1109.0
1934.13562322	40.6267835555	4.66558828022	1.93413562322	2.01730505504	159.946762493	1.11511667934	703.467014403	0.159946762493	0.705149891286	304.704307541	5.7145866852	47.2661564949	0.304704307541	206.540599461	237.054635983	1.29172171206	0.237054635983	3.85904791141	35.9385743607	0.00385904791141	45.4860875438	771.35487297	0.0454860875438	6.0	24.0021240292	129.0
183.091967891	13.5408625255	217.859023454	0.183091967891	1.83519205509	188.543617446	4.19325391475	44.1343899061	0.188543617446	3.85321887273	9.45855893304	1.8665228613	235.582904802	0.00945855893304	1.06874721959	729.964128534	58.6197082889	0.729964128534	44.0085496232	853.123712407	0.0440085496232	4.92401883334	19.1460844029	0.00492401883334	3.0	24.0150273902	676.0
145.43119522	1.64480349477	152.188832019	0.14543119522	26.5017468434	1737.23115974	20.0077671551	75.0730642691	1.73723115974	2.60215752324	118.598946781	10.7353577008	912.173514486	0.118598946781	1.733625377	328.038930705	476.568358194	0.328038930705	79.9306867223	320.373346317	0.0799306867223	395.675389624	49.9588669195	0.395675389624	6.0	24.0141252125	1466.0
89.6490499672	1.45729895851	83.4866442012	0.0896490499672	1.99864727995	229.90444076	1.05933353844	851.713174291	0.22990444076	4.51552419316	2055.87526173	5.27628499894	67.8445454551	2.05587526173	0.553685406452	439.397580457	70.5017843323	0.439397580457	2979.72018944	311.677052793	2.97972018944	157.175305295	918.216124866	0.157175305295	4.0	24.0161169651	1152.0
241.174060713	26.2883661185	418.392633622	0.241174060713	3.08414996177	18.5340418507	6.92539957033	318.960311884	0.0185340418507	1.03864089652	128.234464004	29.6500843942	195.278937551	0.128234464004	114.348035499	1758.73316174	237.976319253	1.75873316174	699.156311261	87.6537601712	0.699156311261	2159.18219289	86.4686387775	2.15918219289	4.0	23.9977738758	529.0
57.6338496662	3.32353843942	1.18437084813	0.0576338496662	0.608720878794	219.687829035	1.41585088198	897.581240705	0.219687829035	17.9517149903	388.786808532	14.7615596819	240.454349382	0.388786808532	0.72606179844	54.6537909366	1.12068578578	0.0546537909366	10.7245718395	38.4194909222	0.0107245718395	2030.74577447	305.23132075	2.03074577447	6.0	23.9999426164	392.0
138.809659946	20.5619156309	5.36067884849	0.138809659946	0.365442416993	188.97297694	2.05209248701	849.660703214	0.18897297694	3.98139456226	14.3479405502	28.8829200914	25.3970108328	0.0143479405502	0.420282828648	614.60575506	7.53701407035	0.61460575506	847.836908895	771.45180742	0.847836908895	204.883935958	42.6079762925	0.204883935958	5.0	23.9951604594	1176.0
6.71996175754	4.55350257466	92.7364607553	0.00671996175754	0.611468152653	76.5891856342	7.24080670117	548.468864554	0.0765891856342	45.235419951	47.3969574831	2.95736875507	26.530331795	0.0473969574831	0.11279358468	8.85727577652	23.8234932058	0.00885727577652	3.40375618345	14.5461709869	0.00340375618345	63.7586382124	51.1344904484	0.0637586382124	4.0	24.265522407	1187.0
191.905504218	28.2040257726	34.3586877498	0.191905504218	0.145800994773	39.5367126806	22.1389369546	789.829235849	0.0395367126806	0.188350497774	30.2948678825	41.7462770242	143.591345641	0.0302948678825	0.202310775492	5.53122780692	327.626868096	0.00553122780692	21.2657236355	30.9250751761	0.0212657236355	90.1119438439	82.522262756	0.0901119438439	4.0	24.0090530751	417.0
51.2070572938	4.43792991669	4.3015350884	0.0512070572938	0.196952200826	11.7651317051	1.337131719	896.464320773	0.0117651317051	12.2382229274	19.9410280775	31.5718177507	3.28286528536	0.0199410280775	0.386963778641	651.028830931	15.7371293832	0.651028830931	7.08709708633	7.16311284854	0.00708709708633	27.8058040033	105.838010121	0.0278058040033	5.0	23.9528994516	1477.0
91.8195778845	1.57243654822	8.46503798524	0.0918195778845	0.221445294491	191.3671459	12.6962237121	9.09364894941	0.1913671459	0.695065319516	405.735212447	1.56766575306	417.490594992	0.405735212447	0.329776091612	18.6351739585	7.40555735311	0.0186351739585	127.998679156	1.98355228278	0.127998679156	59.0326912562	132.269681799	0.0590326912562	4.0	24.0133192046	197.0
65.95239722	2.23238786311	607.639872067	0.06595239722	54.7442131062	315.922344468	6.87576032917	5.42975062613	0.315922344468	4.28012286905	59.5549794537	6.24530913683	66.7547963809	0.0595549794537	56.0049170766	1976.30632527	57.8129150219	1.97630632527	679.192492725	14.6663905848	0.679192492725	2713.09021389	24.2853358562	2.71309021389	6.0	23.9680371911	662.0
83.5155356698	2.24568970783	1.40173064616	0.0835155356698	0.229023671974	3.90293887817	13.0827321536	2.56615097019	0.00390293887817	0.271411677992	224.189098774	1.21373387753	8.91124422385	0.224189098774	0.483981370194	8.48999609834	10.9392938313	0.00848999609834	255.130628173	8.80622983438	0.255130628173	5.49909510712	99.5142293283	0.00549909510712	7.0	24.0021436181	906.0
164.719770847	16.5808380001	122.038251333	0.164719770847	164.861683511	198.427296393	89.5633097015	10.2142194495	0.198427296393	0.903106234012	131.716062686	257.046727135	3.20634766842	0.131716062686	0.225489465984	132.110165506	847.12889716	0.132110165506	465.041596688	690.54742045	0.465041596688	137.980512322	83.2092838537	0.137980512322	7.0	23.9878345158	1196.0
835.461983767	1.90437172469	2.28073255259	0.835461983767	0.706752395497	2.37395899308	34.4919661992	125.959018204	0.00237395899308	16.6479035551	122.921573719	160.099857772	841.809096315	0.122921573719	6.75683705944	23.4406672067	505.615452743	0.0234406672067	42.5653402119	3.20760120763	0.0425653402119	154.502445658	394.109179697	0.154502445658	6.0	24.0513671421	53.0
94.7886543611	3.15227430686	157.462227375	0.0947886543611	0.260789125704	48.7480478155	5.1074401296	159.878933573	0.0487480478155	0.266169292092	576.470609089	18.4895507979	552.932680919	0.576470609089	0.431002218196	23.7724419811	2.11480432776	0.0237724419811	9.49785754333	15.4382784889	0.00949785754333	3.09399800882	229.214298911	0.00309399800882	6.0	24.7791670218	951.0
89.8717900817	7.47168122688	965.243309238	0.0898717900817	0.126891230074	10.8308694612	1.53855740187	24.0574739384	0.0108308694612	0.238054352765	210.947987872	1.69581511063	1.57793499725	0.210947987872	0.129274463968	25.1493249716	8.4542941447	0.0251493249716	9.17936897657	15.4661486601	0.00917936897657	85.7290013545	1.48790208691	0.0857290013545	4.0	23.982372348	161.0
35.9109992805	2.170096507	41.2165600198	0.0359109992805	0.123416777642	282.172257601	1.87477959253	250.468588018	0.282172257601	0.613040677896	499.728769894	7.47043850788	809.763008754	0.499728769894	0.495579330052	23.7782907409	91.4471355677	0.0237782907409	304.259063286	7.29760136116	0.304259063286	518.432033793	5.79825945416	0.518432033793	7.0	23.9960153681	21.0
8.20284930362	2.01751693036	217.35580024	0.00820284930362	0.103238785318	82.6177350794	82.6314224188	4.12952288333	0.0826177350794	0.17891200034	336.240577437	12.5951065913	1.66830299222	0.336240577437	0.131092514899	72.9008011922	4.10314065912	0.0729008011922	9.29040946424	81.5167962619	0.00929040946424	16.6983815676	87.7585971388	0.0166983815676	4.0	24.0167510718	1562.0
307.95722391	1.56201393897	18.1076874598	0.30795722391	0.368168298371	15.3085681042	1.30192654004	45.5460139402	0.0153085681042	0.437433085212	426.730968826	1.08780977922	780.699297886	0.426730968826	0.585767078263	5.48429737593	17.5950109114	0.00548429737593	397.446487704	21.2429647642	0.397446487704	290.965925959	567.850109429	0.290965925959	4.0	23.999255179	1390.0
808.628856209	4.25184654807	5.26958450038	0.808628856209	0.245985031587	121.829686354	7.1424627659	355.276284566	0.121829686354	25.8895944627	191.488615026	90.8373323003	573.65323038	0.191488615026	68.4146969479	607.361749098	57.6927515943	0.607361749098	58.9664249404	25.2351407665	0.0589664249404	7.08019110503	550.410936358	0.00708019110503	5.0	24.0520121549	1241.0
646.708213138	8.36040879964	587.94425838	0.646708213138	0.242604881609	11.2245384908	24.15548657	100.995676344	0.0112245384908	46.9419874611	210.073932845	12.0493011121	155.432731959	0.210073932845	9.41132765621	61.9685217272	388.200224406	0.0619685217272	10.2041396309	60.1801485243	0.0102041396309	6.4892093277	617.302663875	0.0064892093277	6.0	24.0099007407	1535.0
498.707008941	5.72753141955	1.45324629083	0.498707008941	0.207454687972	24.8870932864	1.96653147857	91.6680666152	0.0248870932864	1.44787265209	63.8176669105	1.23726411538	117.633420669	0.0638176669105	0.493789244171	6.02782075743	680.683485472	0.00602782075743	1.4417352829	94.4502224459	0.0014417352829	34.7362763159	3.32807535925	0.0347362763159	7.0	23.9320952209	569.0
339.979608776	8.91459909785	189.766642083	0.339979608776	1.01864075325	1069.45890945	71.8930031504	166.636721515	1.06945890945	23.4270728501	45.5955286535	1.71966035409	73.2728728036	0.0455955286535	1.43729106887	34.089712607	339.747760726	0.034089712607	1286.21700436	315.475848821	1.28621700436	28.5377210959	379.835447911	0.0285377210959	5.0	24.006115685	118.0
25.3645838907	40.2372589734	173.790575498	0.0253645838907	0.514478652871	59.5523880146	59.3739884721	8.98960705676	0.0595523880146	0.269667200598	123.98992573	3.0742378489	626.931451982	0.12398992573	0.064338080938	38.8538213252	1.81397210816	0.0388538213252	46.475131625	2.10448030893	0.046475131625	9.79458124494	523.523000935	0.00979458124494	7.0	23.9954924037	103.0
68.9504218233	5.54552762638	11.5836035682	0.0689504218233	0.377025942069	88.7035513929	64.0820749024	459.089033316	0.0887035513929	16.5104884295	131.721535702	42.4908207082	59.207833113	0.131721535702	2.43964950554	4.49079812935	30.2702511026	0.00449079812935	1685.0448354	59.6872888808	1.6850448354	8.45504960688	371.8711588	0.00845504960688	7.0	23.9797152898	412.0
237.434267378	1.60576706106	68.5028804125	0.237434267378	1.25038932403	122.579829211	10.6414666801	14.3230916663	0.122579829211	0.357961448661	818.849752826	13.2232320527	255.583685712	0.818849752826	0.564357706187	36.2436198595	560.926546913	0.0362436198595	483.009486024	10.3090435757	0.483009486024	144.397924794	51.6793682452	0.144397924794	6.0	23.9776902671	410.0
59.9943506594	4.11443185415	8.9699447939	0.0599943506594	0.139501858849	19.2767821623	22.4950281012	81.229099279	0.0192767821623	2.18298142582	261.230866345	2.86670507992	3.28693723665	0.261230866345	0.36714715551	351.922229445	13.4193883478	0.351922229445	4.38643348472	111.10581698	0.00438643348472	3.34940904503	8.74014689832	0.00334940904503	4.0	23.9928226236	504.0
86.8192352902	1.30085743472	7.48619042545	0.0868192352902	0.162829506582	693.168182806	2.64971443984	3.71570707284	0.693168182806	0.464415407813	518.533554935	6.88362469213	5.40570855922	0.518533554935	0.212678535999	129.844849266	5.55227872983	0.129844849266	2.70064094025	579.805972024	0.00270064094025	95.7934788008	1.50444033758	0.0957934788008	7.0	23.9995706685	924.0
47.2853292195	19.621639318	6.08148467222	0.0472853292195	72.7400947734	545.498064425	42.3069628849	637.394526257	0.545498064425	129.631851787	164.138918395	8.79265547835	794.881561507	0.164138918395	20.0367397901	21464.9530398	48.7247380618	21.4649530398	31519.7305274	509.709354143	31.5197305274	1745.19042621	195.296912602	1.74519042621	7.0	24.0288383771	1149.0
531.649765029	2.11686817983	54.2303348538	0.531649765029	0.448831426506	125.09877494	1.19310006876	52.0482840811	0.12509877494	0.758189669672	195.12379405	23.9136556361	100.479281224	0.19512379405	0.210559108468	1301.77925362	661.082024444	1.30177925362	4.23378185162	85.9924432272	0.00423378185162	495.057050011	3.16320231266	0.495057050011	5.0	23.858668936	125.0
210.104086487	9.84360823928	465.660770919	0.210104086487	32.1932305089	116.358453272	8.46528263819	929.423247983	0.116358453272	0.455913654023	166.860894431	48.9349408303	92.7857216685	0.166860894431	71.7459089301	376.813034442	406.662809348	0.376813034442	136.478673155	54.3280626806	0.136478673155	6.52502872011	255.997551855	0.00652502872011	5.0	23.995812868	1483.0
188.94926375	95.0995220545	545.625515767	0.18894926375	1.77546892917	104.410370457	7.57327730162	92.0718334731	0.104410370457	0.396755986527	184.286201491	252.535383339	52.071663322	0.184286201491	1.04375953705	50.1816438351	781.954577683	0.0501816438351	1159.02909882	499.631469971	1.15902909882	1831.28919138	78.2057335828	1.83128919138	6.0	24.0027355518	171.0
47.2480069792	14.2257436547	1.40356950503	0.0472480069792	0.664771356601	204.018589784	4.24229181921	276.619386158	0.204018589784	0.965228364284	222.02294533	9.21308636954	57.7074164106	0.22202294533	77.7370842536	206.590474479	1.32135481994	0.206590474479	1582.56751341	77.9104209426	1.58256751341	123.475489931	995.5974579	0.123475489931	5.0	24.0024115763	239.0
140.661013088	20.330686696	2.1225171965	0.140661013088	0.258454564373	817.878349171	1.24685049255	689.021003921	0.817878349171	26.6659920099	17.7566116646	25.4138853461	20.9752618236	0.0177566116646	0.223259598845	6.76740581946	335.703270248	0.00676740581946	5.67885043979	485.957902572	0.00567885043979	8.5993958989	7.33047839038	0.0085993958989	7.0	24.0319974602	315.0
265.699294856	23.2505774321	491.008741704	0.265699294856	1.84268254107	81.5778113933	7.84008682972	24.0774906507	0.0815778113933	0.576529851801	412.163926559	1.57316446905	5.64320664759	0.412163926559	3.17952015675	238.842109453	374.324008797	0.238842109453	19.2344219192	30.0802541866	0.0192344219192	582.080917906	113.500154385	0.582080917906	7.0	23.9999945939	179.0
193.90501579	1.14466807576	19.5226108781	0.19390501579	12.3306912258	1281.9407308	24.8080101893	4.03813072366	1.2819407308	2.81859687909	115.247884553	1.51665814887	443.837046606	0.115247884553	1.62917754474	2874.57185267	294.174763497	2.87457185267	11.1798519987	83.4765893357	0.0111798519987	22.365686141	53.3670424961	0.022365686141	5.0	24.0003040421	1016.0
362.362868948	2.41847344148	4.44573780635	0.362362868948	0.112998605589	401.831229482	1.14776374952	26.3877740068	0.401831229482	0.11409945709	419.729246616	13.9372314295	151.755520876	0.419729246616	0.316065822487	14.7839955598	4.79049249846	0.0147839955598	4.77894129153	221.10019428	0.00477894129153	42.3604571719	2.72416896305	0.0423604571719	5.0	23.9864365358	19.0
13.1304895304	43.5538254988	177.75580188	0.0131304895304	0.448199886744	184.230616412	1.03102595245	137.86233841	0.184230616412	20.2635957971	240.419376755	2.67195794043	20.8069269088	0.240419376755	0.375436587565	76.7507223005	6.39558382913	0.0767507223005	401.039959389	814.040961997	0.401039959389	4.13191349595	148.876193089	0.00413191349595	5.0	24.000852689	962.0
13.4130702936	1.3639401882	19.497089898	0.0134130702936	0.136607464486	63.8246932292	13.0844439963	42.6236654662	0.0638246932292	0.19634993255	697.178420546	13.0829869753	1.67286012623	0.697178420546	0.752493804499	793.102606066	7.40099022426	0.793102606066	345.846909929	2.13191307051	0.345846909929	201.546069894	20.0170173539	0.201546069894	6.0	24.0035297854	501.0
124.513992231	29.9468512147	1.99385566532	0.124513992231	0.993721389894	194.889048865	98.1421167837	243.074829128	0.194889048865	0.929362764483	407.178568387	1.83360280467	363.383850394	0.407178568387	62.5594267497	1922.54919487	102.904189555	1.92254919487	191.73314889	100.689146568	0.19173314889	27.3060092667	252.52509558	0.0273060092667	6.0	24.0022034015	1327.0
152.6196728	3.18461632927	103.957233276	0.1526196728	1.41913409835	362.41624441	4.25721305641	2.45914291383	0.36241624441	0.505686423327	372.947033412	11.591788741	554.571480698	0.372947033412	0.425679792121	213.566627235	701.941970393	0.213566627235	136.269871732	1.83027555544	0.136269871732	250.915700548	78.7966613753	0.250915700548	4.0	24.0079741999	186.0
104.376765394	61.1725317287	49.8365768504	0.104376765394	557.821884324	274.159916477	3.27694470095	264.745387163	0.274159916477	796.372847863	76.1607640102	5.34052074296	11.0276234788	0.0761607640102	36.8903255302	14.6764579664	483.767886578	0.0146764579664	111.754607269	334.076904705	0.111754607269	711.94838568	84.3648139973	0.71194838568	4.0	24.0001042126	35.0
210.126408594	1.0561572252	21.0145839649	0.210126408594	0.279752197985	670.793342459	2.40788881179	5.24180480158	0.670793342459	0.234267809985	11.6908889121	2.37244891595	1.24838282482	0.0116908889121	0.275436736848	14.2049567392	24.814372645	0.0142049567392	265.649062947	3.57950790476	0.265649062947	264.339441042	20.6636620764	0.264339441042	7.0	23.9778893447	524.0
19.0614201749	3.52397439207	477.028966597	0.0190614201749	743.095867326	607.82368721	70.8104998985	242.728537951	0.60782368721	5.3229618457	76.5714989167	117.540747084	412.896011996	0.0765714989167	605.012518584	28.9963838572	388.157535743	0.0289963838572	2884.8312355	33.7984651068	2.8848312355	207.370802654	390.068406403	0.207370802654	5.0	23.9897807976	763.0
2185.34253236	26.1501908466	23.3733705383	2.18534253236	58.9689182006	25.8106347139	47.6018446386	768.838460163	0.0258106347139	48.679808069	93.0931341387	21.5946899735	911.49461548	0.0930931341387	7.4715816303	8115.6551078	150.531126074	8.1156551078	61.9307616419	76.8321279922	0.0619307616419	16486.8235251	447.314368113	16.4868235251	6.0	23.9560631939	1634.0
72.161058804	4.14849734737	2.1271981599	0.072161058804	0.242734387923	1173.75059315	19.4564420142	55.2282494456	1.17375059315	0.810950684816	98.8572639523	3.43336433569	474.104228696	0.0988572639523	3.58133166372	14.3831390555	21.1184512282	0.0143831390555	5.31670524223	21.7728124903	0.00531670524223	346.613998153	125.173135806	0.346613998153	7.0	23.9836552397	1029.0
246.740229159	13.3505704658	7.04514160155	0.246740229159	0.226700724758	326.876987104	2.29950190822	273.965870392	0.326876987104	1.15213239529	109.989808928	3.66020927262	1.26212565211	0.109989808928	0.415529363982	12.1859254946	62.4794661304	0.0121859254946	15.5798219819	593.308534165	0.0155798219819	132.649342347	228.02383003	0.132649342347	7.0	24.0160959663	61.0
215.25023495	1.45045555156	765.54896582	0.21525023495	1.44189941606	5.49913071762	95.8005529661	19.6300379988	0.00549913071762	0.410022330201	462.433538306	19.1907788714	433.588337815	0.462433538306	0.338423222323	8.09848224459	240.04253844	0.00809848224459	1757.16788687	1.29717647558	1.75716788687	4.46192592994	530.55317599	0.00446192592994	6.0	24.0367169873	795.0
58.0165454926	65.2327980623	122.115512583	0.0580165454926	0.228582039319	161.256780886	1.20258917581	175.790615808	0.161256780886	1.06802910837	12.4646303293	48.90908955	2.01251082034	0.0124646303293	0.446945028792	18.728892977	95.032368257	0.018728892977	49.1115127291	559.131002112	0.0491115127291	881.045073167	4.88249658523	0.881045073167	7.0	24.0044604727	271.0
38.7692596675	30.6988379191	23.404954207	0.0387692596675	0.385220265449	160.593566991	55.0601521899	6.90956647592	0.160593566991	0.43798939044	78.6655709203	2.69692077633	330.880621748	0.0786655709203	15.6084430355	29.2518900218	51.1773413983	0.0292518900218	9.89744005072	67.7289258681	0.00989744005072	70.8284733664	279.054281837	0.0708284733664	5.0	23.9995990404	866.0
231.297939999	2.89359281573	212.939607954	0.231297939999	33.6446757701	7.98149029471	6.48933054849	801.495531412	0.00798149029471	0.250137336083	8.65082324561	8.59775859318	21.232347154	0.00865082324561	0.203837826322	299.399898369	114.32798975	0.299399898369	479.393263632	5.62213851454	0.479393263632	47.0942490169	5.49670494773	0.0470942490169	5.0	24.0189772472	1156.0
448.710187999	1.9020432128	731.69182171	0.448710187999	0.310962688924	70.211477469	43.5217309182	9.31143406674	0.070211477469	0.368059436744	207.465399563	2.00294098685	7.60668854396	0.207465399563	0.262440500007	81.0009043721	480.252839897	0.0810009043721	1159.80413263	11.4290981418	1.15980413263	18.1163927382	2.89043043446	0.0181163927382	6.0	23.9993444952	875.0
263.685536425	4.1743730751	696.676421746	0.263685536425	0.932944982985	117.871859942	13.7663351009	528.194110487	0.117871859942	8.85093489427	83.9883140458	4.43096254165	240.065921895	0.0839883140458	0.722890201445	16.2657490501	3.87549913386	0.0162657490501	143.70861682	193.061668931	0.14370861682	150.070819511	6.29237929183	0.150070819511	7.0	23.9654591813	104.0
26.9242740732	9.94235994428	6.59874744756	0.0269242740732	0.297549373853	326.846566131	5.73489140449	27.5932212352	0.326846566131	5.35812692896	269.190153741	29.2540194062	86.5564993697	0.269190153741	0.502373121811	14.7317960186	149.13729667	0.0147317960186	88.6877752358	345.080607231	0.0886877752358	1.60283943194	702.843878925	0.00160283943194	7.0	23.9302983411	595.0
94.446060188	3.98548842338	771.693136126	0.094446060188	0.469779933091	299.607831722	15.4424354057	584.763405607	0.299607831722	2.25545850245	873.952918821	134.232109092	726.112599756	0.873952918821	0.16920881466	31.1495417375	201.551223448	0.0311495417375	172.545663873	354.543995059	0.172545663873	35.9401010843	544.888325136	0.0359401010843	7.0	23.9901912275	31.0
14.5653611409	39.106363522	22.2574377279	0.0145653611409	0.308757182047	234.88839792	1.40944759453	639.77495839	0.23488839792	0.193586884783	476.197757343	2.5484440628	289.691126836	0.476197757343	0.216750610893	120.527400039	6.46446844057	0.120527400039	1757.6073737	115.176541032	1.7576073737	432.678806396	471.268328782	0.432678806396	5.0	24.000222	675.0
195.677888554	1.90076070644	381.780506958	0.195677888554	0.958989406301	154.06407481	1.95053740747	431.048666306	0.15406407481	0.483625266735	290.015987139	3.77441717538	51.4953054017	0.290015987139	0.445420118108	20.7928111842	80.2714682963	0.0207928111842	3.17245825695	41.3358908364	0.00317245825695	806.490998571	13.8178053343	0.806490998571	5.0	24.4320986958	720.0
234.615640944	11.9391446453	752.113943416	0.234615640944	0.365692521775	291.899897601	5.90088321298	866.274105637	0.291899897601	2.45280799956	37.0248922186	195.121035425	196.800245199	0.0370248922186	6.38148058819	4.00941328488	821.278447189	0.00400941328488	9.11029458944	83.0659296963	0.00911029458944	5.02296475917	112.614141414	0.00502296475917	6.0	24.1581548461	1093.0
71.9229475989	2.06958045573	628.889340407	0.0719229475989	0.360391408989	53.08435513	73.6042303331	1.04820514465	0.05308435513	0.276787448213	187.372345296	16.4949455308	521.31943414	0.187372345296	0.250365423273	309.71987448	32.4056851015	0.30971987448	77.2066746378	296.944152827	0.0772066746378	8.14470462178	123.141069881	0.00814470462178	7.0	23.9926035605	1094.0
49.0949268272	1.16249376977	556.433228376	0.0490949268272	3.7979075111	507.864951958	11.9952913959	979.812217038	0.507864951958	748.583157637	2143.91885818	5.336167415	215.000869946	2.14391885818	1.4694724721	307.00290886	16.8907277071	0.30700290886	448.244528006	997.076408497	0.448244528006	82.9992315319	128.783569642	0.0829992315319	7.0	24.0037266888	1422.0
7.55383452003	12.2717615179	174.249467638	0.00755383452003	0.262345991023	64.260534379	101.0204038	922.62268331	0.064260534379	0.559429574014	263.746781171	1.49050327188	321.545685719	0.263746781171	0.629639129785	35.4923791869	2.37300921243	0.0354923791869	43.5146963779	1.52183801356	0.0435146963779	4.43702558125	789.561557444	0.00443702558125	7.0	24.0081303854	1674.0
69.5150352204	80.7137150673	15.4142389645	0.0695150352204	0.163680839379	82.9533501631	31.8878583277	8.64708860473	0.0829533501631	0.0808724313376	39.0388768319	11.6470535224	143.502136322	0.0390388768319	0.121556473834	116.158673954	15.8083746379	0.116158673954	30.8065791128	64.5070677718	0.0308065791128	43.2800834934	16.6470312088	0.0432800834934	3.0	24.0174207464	422.0
422.850024697	4.63109371414	1.69863681112	0.422850024697	0.0770845264154	77.6185576416	23.4592594037	298.038231547	0.0776185576416	0.0590091175135	102.256734615	25.0377634083	652.332318721	0.102256734615	52.1636177325	38.9580027732	180.401202073	0.0389580027732	159.637614274	25.1920635296	0.159637614274	88.3425284438	566.498190887	0.0883425284438	3.0	24.0080194281	1692.0
70.6078573914	2.46017155295	1.09054440059	0.0706078573914	0.410169858285	9.65923108246	1.45174562838	45.8378546282	0.00965923108246	0.331387757767	57.1068589536	7.97049961387	3.65099758706	0.0571068589536	0.50916119518	31.9629670049	11.2564789513	0.0319629670049	13.6398756858	35.9400508199	0.0136398756858	126.116659632	6.62390030812	0.126116659632	6.0	23.9967395291	551.0
51.6539293225	1.04529474886	43.3923670075	0.0516539293225	95.5524868502	63.3092840956	5.31103235059	981.646749248	0.0633092840956	0.158513057642	42.3668947574	2.10309573496	225.365495568	0.0423668947574	0.445824330412	1035.07661226	34.5336228512	1.03507661226	13.8019384051	3.35308019436	0.0138019384051	24.6129619306	8.01832402742	0.0246129619306	3.0	24.0978766546	50.0
1111.50977735	9.60991159893	382.962969498	1.11150977735	5.23568052947	438.647196707	1.24405508824	859.744284173	0.438647196707	832.025875142	201.549503821	1.93094722423	13.9435557448	0.201549503821	28.8718982349	453.318993318	1.63436425932	0.453318993318	1890.48684251	45.2063355941	1.89048684251	732.076829556	334.394222785	0.732076829556	7.0	23.9999872247	850.0
2.40802716495	3.84599750525	62.3981993872	0.00240802716495	3.74809184456	45.8856302332	2.22852718633	52.9415368143	0.0458856302332	0.301170563463	154.928742101	1.23538346182	11.9801665667	0.154928742101	0.7034533757	5.78417260189	10.126825112	0.00578417260189	26.3018253119	2.71677457695	0.0263018253119	3.69717493659	121.939900757	0.00369717493659	7.0	23.9818466905	543.0
184.521067505	5.52267989019	255.94518762	0.184521067505	1.60375916704	630.060669124	1.19559787253	796.280657489	0.630060669124	0.259254165091	430.78693888	23.1374044588	483.788259531	0.43078693888	38.7889352992	4.73179977788	336.555395709	0.00473179977788	8.63601519215	5.8321224764	0.00863601519215	14.9087811546	940.538061388	0.0149087811546	6.0	24.009615376	630.0
404.568360235	13.1695006126	2.0220591705	0.404568360235	0.223882950956	124.49604987	106.419909376	7.39359521627	0.12449604987	0.269119897519	115.044287801	4.20186018978	590.608560499	0.115044287801	0.707295593312	243.736487575	15.2113511041	0.243736487575	276.600941893	46.6181473965	0.276600941893	44.5950359386	957.918917851	0.0445950359386	5.0	24.0064474404	33.0
461.102594394	11.2280630702	991.204070869	0.461102594394	0.503353674751	421.90827913	1.76622825049	26.324081337	0.42190827913	0.12991296518	15.1347893593	10.3336063822	6.12193999459	0.0151347893593	0.269683408215	8.42025990107	24.9792851394	0.00842025990107	87.7150441862	903.334994221	0.0877150441862	10.1488296697	13.9899332435	0.0101488296697	5.0	24.1005377388	1211.0
354.875119292	2.65894058477	515.451806944	0.354875119292	0.532475773227	13.1278492299	1.00776367345	644.275646924	0.0131278492299	0.357085009823	143.227920851	3.55964022433	25.7775294194	0.143227920851	0.855201176454	2.45902326547	545.636660977	0.00245902326547	88.5190781624	5.9657009777	0.0885190781624	11.8587818204	110.011141901	0.0118587818204	6.0	23.9939414023	937.0
236.149882716	9.47974077423	677.942709803	0.236149882716	2.135787274	18.1612625003	1.17892943758	6.17585751091	0.0181612625003	0.109034339635	65.8607512791	6.43188254558	12.944087423	0.0658607512791	0.377607684695	36.2894788536	54.4857231836	0.0362894788536	147.41846349	22.2062493578	0.14741846349	217.244886241	47.3312476427	0.217244886241	4.0	24.0358744603	1072.0
606.890251336	143.723375173	121.364951641	0.606890251336	0.27501736686	92.5323919425	211.276410909	117.37957015	0.0925323919425	0.936220397813	19.2671167325	44.7392463081	734.027116322	0.0192671167325	12.5032325588	4.12041947535	121.919206394	0.00412041947535	1410.16960712	548.234920902	1.41016960712	1460.62420786	462.356457049	1.46062420786	7.0	24.0189241365	346.0
127.897352583	1.38444475767	121.582730468	0.127897352583	4.62031973202	9.10310400576	116.318675537	33.6579878337	0.00910310400576	0.200995820658	204.00573619	217.93260143	2.09055722691	0.20400573619	0.292260598032	3.05409854501	488.663890664	0.00305409854501	17.4779196427	4.15721983947	0.0174779196427	12.200717298	582.705252642	0.012200717298	7.0	23.874770632	615.0
290.810735584	9.04893419425	825.292619957	0.290810735584	11.3554089602	18.3815660495	109.339927515	107.32540003	0.0183815660495	0.697392497766	43.9708211459	41.4756301661	447.447425217	0.0439708211459	122.470564718	116.226516484	111.719830686	0.116226516484	790.226070648	26.1054932485	0.790226070648	2.68989237562	354.992523041	0.00268989237562	6.0	23.9517529293	23.0
339.908719445	40.6223524157	484.422053711	0.339908719445	0.853088835437	336.210263259	13.6776605956	25.7090643754	0.336210263259	0.0586161002189	38.9979586016	7.65168897657	1.94845408155	0.0389979586016	0.0549578847467	338.202522965	1.3628536841	0.338202522965	100.191294527	76.7009483197	0.100191294527	334.993366633	9.67756660357	0.334993366633	6.0	23.9986801394	709.0
21.0741219815	6.43847365906	212.90160799	0.0210741219815	166.773433929	435.942003628	12.3377634121	59.076421104	0.435942003628	7.01802722098	17.8540949222	55.7673792118	50.7058146478	0.0178540949222	0.197419321517	11.4243841077	162.45199677	0.0114243841077	141.603704178	614.832147095	0.141603704178	602.443284407	7.67737553541	0.602443284407	5.0	23.9796689553	87.0
357.116058805	9.95294448675	17.0924968439	0.357116058805	0.183121818668	140.902674107	37.3371254883	16.20160618	0.140902674107	79.8552078704	94.7818441648	37.1925171516	924.064669496	0.0947818441648	46.9714402219	125.872463089	12.672590735	0.125872463089	535.441480915	154.145752296	0.535441480915	57.6553838474	738.323569462	0.0576553838474	4.0	23.9936584737	1132.0
204.189537699	69.8040058873	1.14924927443	0.204189537699	1.75322583884	106.424879539	29.5765141765	238.104116447	0.106424879539	5.66216646621	26.671354953	2.48906990373	24.994104358	0.026671354953	16.7483856713	24.8195164118	78.3649270314	0.0248195164118	2916.88860774	280.35270793	2.91688860774	414.813431343	169.308482436	0.414813431343	6.0	24.0183257289	293.0
26.962734514	5.32285224669	455.641038759	0.026962734514	46.1476238375	107.214962912	7.4822817726	98.8169686665	0.107214962912	0.687464787239	773.662059637	5.80251718711	166.321552751	0.773662059637	1.83650339846	6.98459794097	31.3348792916	0.00698459794097	1563.62597393	122.173704912	1.56362597393	34.6092868192	69.3708149777	0.0346092868192	4.0	23.8850561687	258.0
105.653178612	8.28969985375	77.7446315985	0.105653178612	0.622841099387	208.933225059	3.77586787233	422.733626296	0.208933225059	0.296311593109	1.90902636713	87.9832965634	13.4335329666	0.00190902636713	0.201134074221	454.611556106	184.036401816	0.454611556106	18.0057562136	83.1070791121	0.0180057562136	15.8264338359	6.19583615283	0.0158264338359	6.0	23.9907693063	991.0
86.4915995743	8.24819654887	9.72519009734	0.0864915995743	0.187111412819	291.710698433	8.69282318161	29.1485047069	0.291710698433	0.214183209838	53.5576201914	2.62296101647	1.69139301507	0.0535576201914	0.528319927397	132.780922403	7.33614480318	0.132780922403	76.1109911745	15.3193281818	0.0761109911745	44.6033487047	84.6965387491	0.0446033487047	5.0	24.0037695429	660.0
124.606591951	1.56844080572	732.741742511	0.124606591951	0.831846741837	2241.62418632	18.3072712358	2.12293194264	2.24162418632	0.595439761997	149.985033844	21.0510874526	406.472948023	0.149985033844	120.991661071	3.73251805361	172.481099635	0.00373251805361	9.87992598541	3.07550036777	0.00987992598541	13.6481372136	60.5551234186	0.0136481372136	6.0	24.0985007462	47.0
5.18523863357	28.7584434028	111.64353976	0.00518523863357	0.181979720906	38.4796419695	19.4303970003	322.645192497	0.0384796419695	7.68144313742	513.860874038	7.82107265309	7.76915822978	0.513860874038	0.671754015938	3.31664206669	11.3693496278	0.00331664206669	364.655475467	75.6621992421	0.364655475467	8.83644855458	24.3400368261	0.00883644855458	6.0	24.1109990762	51.0
60.4155511525	3.56030044025	824.926454737	0.0604155511525	0.424661613609	393.500622782	3.22499074367	39.014220969	0.393500622782	0.226596880019	11.4361082137	5.18027349701	5.20974684709	0.0114361082137	0.205008764092	161.058450963	1.38300436158	0.161058450963	302.491255882	4.82170967971	0.302491255882	5.52578807633	3.88137608324	0.00552578807633	4.0	24.0108263037	1737.0
278.236984766	93.4575362201	346.822794654	0.278236984766	0.117666401103	133.216209554	16.6511567143	290.739340564	0.133216209554	1.4493511241	148.250023265	26.8223459975	16.6079758434	0.148250023265	0.236117776554	136.193380296	6.88054304739	0.136193380296	8.00808744308	473.773765813	0.00800808744308	58.7161936453	140.471546711	0.0587161936453	6.0	24.0714846422	480.0
456.974321241	9.85208291934	193.045303447	0.456974321241	0.341991129278	229.075223211	1.93360901716	10.9918897858	0.229075223211	0.226088892993	100.258562487	3.1692411021	13.7697009922	0.100258562487	0.324491767772	26.5636484081	3.31360409708	0.0265636484081	59.3668270891	468.272183511	0.0593668270891	8.66318003977	213.232498702	0.00866318003977	7.0	24.0000922914	1221.0
78.4669843282	6.91697357989	38.1689254151	0.0784669843282	0.363065107384	38.8359294233	77.3644582829	6.22781051872	0.0388359294233	0.36110220858	49.6689633943	10.1226450884	180.156322712	0.0496689633943	32.0845626804	100.896106943	4.30447319957	0.100896106943	110.303558859	5.51593231947	0.110303558859	870.319352149	510.896201429	0.870319352149	5.0	24.0007413057	1375.0
337.67066935	10.7291333128	371.886464716	0.33767066935	0.85215595284	33.7803489354	2.04546415813	112.285305823	0.0337803489354	33.4843386625	135.512789406	2.77022515616	5.0845847059	0.135512789406	0.233297344886	77.7143278484	81.9537287269	0.0777143278484	5.39642976132	86.743419072	0.00539642976132	59.2668027918	125.461557422	0.0592668027918	7.0	23.9969009761	1524.0
536.650716393	113.437508818	2.00494862811	0.536650716393	0.153695736826	14.1801547298	1.94336866414	309.34608661	0.0141801547298	8.25870143518	16.6234075531	33.9550646276	625.1268717	0.0166234075531	17.941670433	146.080807071	28.5193241471	0.146080807071	31.3114864069	274.020171963	0.0313114864069	3.32015787843	6.00597415393	0.00332015787843	5.0	24.0651443901	188.0
0.703634829283	15.1189610014	220.140003017	0.000703634829283	0.159916250749	179.586758046	2.22892540664	34.5828599168	0.179586758046	0.744019623813	11.0004135774	1.32716535355	1.36711694076	0.0110004135774	0.132517828697	39.7248310171	1.51855647765	0.0397248310171	36.3862284039	114.370347016	0.0363862284039	122.038242417	38.9938577301	0.122038242417	3.0	23.9720174877	1242.0
8.36394016675	4.37646418748	2.46074555532	0.00836394016675	0.796533211093	26.1140724407	5.10077397991	60.2914056483	0.0261140724407	0.554119705896	46.5918876792	1.69089883259	866.289091472	0.0465918876792	6.07526271029	207.598144305	12.6741708492	0.207598144305	113.460227991	1.632638616	0.113460227991	778.833003075	17.7165693796	0.778833003075	7.0	24.0064518739	1371.0
170.02749166	33.4385939766	9.3891871078	0.17002749166	0.252192052944	84.5791849645	9.89903671596	91.8043873646	0.0845791849645	0.0941350532514	7.20336260489	3.20041683501	175.585581604	0.00720336260489	0.147092005267	27.7006215415	12.995822047	0.0277006215415	11.2778261042	287.188965813	0.0112778261042	8.32807314446	21.1182239416	0.00832807314446	4.0	24.0368855317	1083.0
43.7232952933	8.14967267768	2.10495916792	0.0437232952933	0.216187594624	56.8933605293	20.3456566431	156.184672301	0.0568933605293	0.380211460061	64.8410604905	1.27648246353	30.6125434385	0.0648410604905	0.302936909013	535.514844495	3.09296427972	0.535514844495	1453.96967789	14.5245112933	1.45396967789	20.3601493335	39.8821285396	0.0203601493335	5.0	23.9999659122	1502.0
41.2833586833	8.13492038516	687.527632548	0.0412833586833	55.010236344	713.329286463	15.6193716983	9.49139612303	0.713329286463	57.4326436724	26.7505051591	169.429805578	15.3541744496	0.0267505051591	18.1734104526	72.5750465615	578.213895521	0.0725750465615	1947.68644697	51.2091820842	1.94768644697	78.8120995056	124.197777801	0.0788120995056	5.0	23.9982116088	1460.0
876.814295335	1.57286185609	3.19021431612	0.876814295335	0.989987401518	301.325314465	9.64571701207	574.562696571	0.301325314465	4.50002199307	353.916989693	1.13510873433	1.32963106289	0.353916989693	0.27176019917	34.2592294082	1.02073129011	0.0342592294082	15.3502130458	438.733066908	0.0153502130458	9.95935095446	28.7977614303	0.00995935095446	6.0	23.9998086911	1714.0
268.584321642	57.2628926132	17.1446635562	0.268584321642	0.358466215866	624.291207868	5.30559487053	350.652046523	0.624291207868	0.607907538385	67.9635971437	1.47831745723	101.720037069	0.0679635971437	0.233216894915	1058.01515118	932.711887968	1.05801515118	4.94198460253	266.731964858	0.00494198460253	3.37005648057	2.83517128884	0.00337005648057	5.0	24.0200162255	1031.0
300.20264161	55.9027509272	27.9427684597	0.30020264161	0.448279780847	124.065776233	4.12617204861	470.89079178	0.124065776233	23.0218530101	251.027087299	1.27603258454	18.5660942199	0.251027087299	0.170778351837	94.4524560611	6.19802755378	0.0944524560611	2.07132628457	642.998883849	0.00207132628457	4.29345539777	4.00277650035	0.00429345539777	4.0	23.9472996205	80.0
212.655027758	2.21214093724	228.649012476	0.212655027758	3.47150929523	470.683932931	8.66609589873	19.6869612065	0.470683932931	1.66312618873	471.147252148	3.04046850105	235.797026737	0.471147252148	7.55800950675	9496.69975696	770.34442081	9.49669975696	330.200749861	168.176180076	0.330200749861	21.4691607363	59.2266243319	0.0214691607363	5.0	24.0064950049	559.0
42.990993164	1.49221543738	980.525512683	0.042990993164	12.3514115756	72.8067010298	2.38283532805	57.6210133691	0.0728067010298	135.72829853	1235.85679623	8.09527805911	23.4485214748	1.23585679623	3.80791570712	1261.64915566	22.2578176807	1.26164915566	17302.3366255	18.3276877737	17.3023366255	15981.4394721	17.5494684985	15.9814394721	6.0	24.0138300202	808.0
300.550547468	1.56988593101	20.6361987009	0.300550547468	0.405208090747	9.04423283995	4.88243649653	45.2320949127	0.00904423283995	0.221198217686	11.7500509138	3.47257694547	1.41817755331	0.0117500509138	0.285142008692	3.56654750061	8.78861222238	0.00356654750061	401.134501122	2.5449727059	0.401134501122	49.2589262731	1.75634058102	0.0492589262731	7.0	24.0019767985	986.0
75.0210932826	23.4177087912	560.080846488	0.0750210932826	3.04445654099	593.399217433	7.18370728117	128.415098947	0.593399217433	7.86473845565	60.6884888807	4.11856268219	914.70503061	0.0606884888807	3.7165623967	4026.25512117	32.8693485667	4.02625512117	2373.32576419	795.408859977	2.37332576419	1177.27111124	34.3900217645	1.17727111124	4.0	24.0000774817	651.0
293.44136199	3.77668158749	329.958866638	0.29344136199	0.171100540923	1161.70261384	2.84195418818	358.800287331	1.16170261384	1.17232501266	95.1362656283	21.0442930601	67.7972470539	0.0951362656283	0.22866864962	3.77860587717	618.034904974	0.00377860587717	11.1912388431	590.054918798	0.0111912388431	74.505568178	111.879587598	0.074505568178	6.0	24.1172683303	169.0
151.02462696	1.80704651149	200.467873833	0.15102462696	16.2921312328	462.987796453	10.5645628602	1.32168493961	0.462987796453	5.19995703154	66.7209107616	12.1028645356	203.37205016	0.0667209107616	6.32550261948	1124.38808234	566.337099037	1.12438808234	882.00681754	35.5597502349	0.88200681754	1324.21323679	46.1101385798	1.32421323679	7.0	24.0079764787	1111.0
713.477711108	33.5442695799	529.472163956	0.713477711108	0.43218396405	221.313750543	38.0582202555	234.394877108	0.221313750543	0.556878983454	61.7382504651	2.57092327598	620.482289573	0.0617382504651	11.0525376469	10.0999559205	83.5781719065	0.0100999559205	2436.95029652	721.593605143	2.43695029652	2647.08224498	336.334092648	2.64708224498	4.0	24.0326143674	1672.0
177.078339964	7.4354648489	676.428569625	0.177078339964	41.5061372843	150.4487197	8.53099357595	1.265762616	0.1504487197	0.134038199275	1.33747432281	88.2863728238	100.820066027	0.00133747432281	0.14696080099	590.658471006	540.987068301	0.590658471006	21.6739258458	12.3441299722	0.0216739258458	31.8707864385	28.4970169777	0.0318707864385	5.0	23.9787806443	647.0
7.8617343117	36.2385103839	7.41909560778	0.0078617343117	0.255860262032	338.440352199	19.6293270639	956.1227042	0.338440352199	13.9038671282	434.980397111	1.46799765269	96.9704713091	0.434980397111	0.160061192394	19.7797486627	8.45356557525	0.0197797486627	80.5727657393	856.931189194	0.0805727657393	48.9394982585	2.20251513216	0.0489394982585	6.0	23.9994044356	1523.0
340.074875635	1.7682898414	9.61421416807	0.340074875635	0.323953038692	152.902604735	12.174091526	40.2633178338	0.152902604735	8.59761902413	87.7130668328	100.329462166	34.4867891811	0.0877130668328	0.194773909895	153.400466624	37.7845555232	0.153400466624	40.3430076612	25.7042700004	0.0403430076612	46.9394761548	26.0577776916	0.0469394761548	5.0	23.9869575828	56.0
189.414807479	19.0595554108	261.325110867	0.189414807479	0.169778268161	398.621315655	5.0669581538	2.19205366538	0.398621315655	0.849451362327	27.2916167845	1.28716859403	54.9278202444	0.0272916167845	59.2037229155	87.2559571226	1.70747907392	0.0872559571226	2.07002391773	74.4264453007	0.00207002391773	231.568162902	21.4077720006	0.231568162902	6.0	24.0061495711	177.0
44.9419021698	15.4916958842	161.979797816	0.0449419021698	0.600828355802	57.6891540796	8.86270945896	237.102472599	0.0576891540796	1.57642261041	21.7276651419	24.643696153	36.3986995111	0.0217276651419	0.453409270244	30.0884041559	90.2852845471	0.0300884041559	4.87229544922	185.306261976	0.00487229544922	68.4746461532	46.3210123645	0.0684746461532	7.0	24.0100648171	433.0
16.454784781	3.05293493921	13.5583329911	0.016454784781	0.314632692584	114.449574781	14.8376665555	22.3415696681	0.114449574781	0.351306391275	32.7002907496	3.30523092351	5.04427222204	0.0327002907496	0.203004682204	3.13695996999	3.47583971753	0.00313695996999	11.0043769956	62.1142320887	0.0110043769956	47.1859821377	26.4523716927	0.0471859821377	6.0	23.9928470577	895.0
299.647855858	12.5965495438	15.0328134323	0.299647855858	0.413993639353	32.4097539	3.75907016158	963.144814068	0.0324097539	0.454157073375	158.901713875	1.09640654114	132.369379638	0.158901713875	0.38120785989	38.6289668891	3.57204540171	0.0386289668891	181.961262106	11.5107086683	0.181961262106	195.702048986	62.4115033856	0.195702048986	7.0	23.9856843872	127.0
335.842131844	2.63597166384	917.368290375	0.335842131844	0.917546782492	198.48548079	5.50307807383	9.00357451049	0.19848548079	0.574099285874	676.898466446	66.6907388459	13.0130299128	0.676898466446	0.387400563684	311.150732582	15.3031328756	0.311150732582	277.564934045	338.482467646	0.277564934045	14.6173888875	214.881278813	0.0146173888875	5.0	23.994622022	1391.0
255.795674323	6.60259616447	449.239286457	0.255795674323	0.475321303671	27.6035673907	227.400742126	23.4440618679	0.0276035673907	0.269541925543	138.403035227	1.11035957705	310.892276017	0.138403035227	3.64814197232	508.173496534	28.4234587209	0.508173496534	188.052188288	7.0747292602	0.188052188288	2.81030908318	574.888472692	0.00281030908318	5.0	24.0112458096	63.0
349.441534689	2.16396015332	4.2258456746	0.349441534689	10.2755547511	136.108681232	1.26664629421	522.347149943	0.136108681232	47.218737935	1128.01245859	12.682914706	343.429687486	1.12801245859	2.24258448712	433.719226038	144.551523284	0.433719226038	378.178156692	64.1111560132	0.378178156692	2246.75211548	27.5149982964	2.24675211548	6.0	24.0031256631	816.0
259.139409268	27.362872784	1.45595438458	0.259139409268	5.79395817968	72.2785389303	1.00403502499	691.801710134	0.0722785389303	12.9805286424	120.562755887	1.05761328278	17.0229308272	0.120562755887	163.030658684	189.807765291	6.0737576177	0.189807765291	33.0440234446	16.4903760327	0.0330440234446	3244.87075449	39.7569571678	3.24487075449	6.0	23.9912109281	764.0
1419.1007377	1.4038119362	10.8255674627	1.4191007377	19.8432494439	129.496829648	1.99552639901	101.058292041	0.129496829648	71.4864429487	1520.19075492	38.6981249553	2.75139475415	1.52019075492	2.13885636528	60.5971175099	171.992590294	0.0605971175099	8449.00471996	60.0027983047	8.44900471996	12360.2125619	5.77646689532	12.3602125619	7.0	24.0079103125	1293.0
147.334154199	10.240196041	819.216654859	0.147334154199	7.6565109037	461.519038473	66.815556176	149.077416933	0.461519038473	233.409435224	26.2574653204	4.66444932538	15.1549388456	0.0262574653204	56.2699547909	52.4940674215	45.9555996966	0.0524940674215	12420.1812574	408.969485076	12.4201812574	18.4765799608	345.427452035	0.0184765799608	7.0	23.9756712096	888.0
68.2923360644	87.8845169554	196.829526521	0.0682923360644	514.537082339	70.7342026352	13.0927638423	316.583235661	0.0707342026352	453.557805501	896.138377733	17.2908497505	9.57821810409	0.896138377733	16.2965763954	834.633518739	105.212089315	0.834633518739	45.1302511424	884.471664912	0.0451302511424	48.21057798	467.703977439	0.04821057798	5.0	24.0002531039	241.0
563.539143018	3.22419828174	18.7496831688	0.563539143018	0.11854636	416.777422626	36.8127494664	1.726425505	0.416777422626	0.0989365811633	327.521864106	13.156937049	344.283864251	0.327521864106	4.60138391232	14.9054967649	42.4715678648	0.0149054967649	22.7026177222	340.697014454	0.0227026177222	4.1636610536	937.466812396	0.0041636610536	7.0	23.9969516259	1115.0
2.06175119211	2.33667234031	20.2317340266	0.00206175119211	0.228479930154	227.465955031	27.6784079923	3.65156293915	0.227465955031	0.189781385253	324.051789171	1.46467006499	35.9783172309	0.324051789171	0.238243380166	157.836271522	8.46143995245	0.157836271522	4.11200642349	256.79424789	0.00411200642349	4.84663271516	103.056335503	0.00484663271516	7.0	23.9939048952	1442.0
200.224180842	54.5417584184	773.640327247	0.200224180842	1.74823071714	121.509604934	12.2708393773	491.307771762	0.121509604934	1.66944546183	181.26098323	6.32808709449	458.677888805	0.18126098323	414.369786415	240.030381871	6.93315472323	0.240030381871	15.7236922971	117.882948286	0.0157236922971	30.5547582666	579.535737882	0.0305547582666	5.0	24.0033682466	1421.0
249.769791959	29.0916099773	446.049403395	0.249769791959	0.864251820531	2215.64343737	49.313898806	147.654658867	2.21564343737	0.822141409886	48.9498140016	2.37334792146	307.299708476	0.0489498140016	15.910479667	1797.67164198	409.213119384	1.79767164198	7.21326532468	138.343762594	0.00721326532468	15.081775248	82.5800717785	0.015081775248	6.0	23.9966656278	786.0
49.4588646316	1.5453188286	39.0567785647	0.0494588646316	30.2617990107	10.1859632254	10.978283496	3.83908055304	0.0101859632254	0.621764547301	29.4247548585	5.68323620873	1.02821565977	0.0294247548585	0.212636849768	266.046390967	61.9236809522	0.266046390967	163.052584139	1.28373550029	0.163052584139	2.21511179282	12.4242653466	0.00221511179282	5.0	23.982182772	1431.0
53.9863778933	2.40495098814	19.8056445261	0.0539863778933	0.0961544257833	2.73123436876	7.93138173871	17.6659486181	0.00273123436876	0.288689860976	94.7262688894	38.905436502	4.6497089427	0.0947262688894	0.148919599485	38.9485914779	118.152585242	0.0389485914779	44.5724193614	1.7985107551	0.0445724193614	539.48879549	17.8777008103	0.53948879549	5.0	24.0027951459	1473.0
14.6694895959	4.01388337325	21.9145806706	0.0146694895959	0.222385289122	1.1695716571	1.44004109569	892.37605462	0.0011695716571	46.4264583601	3.94892145805	18.4810788009	614.202594244	0.00394892145805	4.83043154957	11.4044577232	57.195669885	0.0114044577232	65.6917738265	5.32630500523	0.0656917738265	4.33799703221	5.04586087534	0.00433799703221	6.0	23.9536127958	311.0
238.918952156	2.65094027326	321.156506741	0.238918952156	2.80425023011	275.525243334	14.838933401	825.359934048	0.275525243334	51.2636150617	1260.61126701	2.41912633341	452.720196313	1.26061126701	23.3848365325	36.4169180242	226.873288658	0.0364169180242	20.020682363	326.48841616	0.020020682363	21.7843449134	871.478857616	0.0217843449134	5.0	24.0001154178	1344.0
470.024521463	12.1535386185	17.6452215642	0.470024521463	0.285464154192	28.9091973652	11.1536876851	817.965489254	0.0289091973652	0.400213071525	112.683507743	114.161071545	868.060377427	0.112683507743	0.167393953536	167.150935605	416.924630618	0.167150935605	11.5396146109	6.18019801129	0.0115396146109	12.2289687121	30.246905433	0.0122289687121	4.0	24.0706102461	237.0
331.934655792	86.523201966	133.2198503	0.331934655792	14.1939712022	75.5672764562	16.2152304722	448.497700109	0.0755672764562	1.27516314811	145.839037376	10.8733428717	283.265668992	0.145839037376	1.47302713485	358.187421537	189.018920962	0.358187421537	23.8837785036	376.691897648	0.0238837785036	3499.92809611	54.0088525784	3.49992809611	6.0	23.9987580378	252.0
469.09934797	52.0893430008	659.277278769	0.46909934797	0.480091891131	165.080747664	13.2308776803	332.2126879	0.165080747664	0.238930917869	281.514850353	6.06198574936	828.969175129	0.281514850353	0.922634936166	3.95908382796	276.884785568	0.00395908382796	41.8656354511	30.967736659	0.0418656354511	4.51577053285	395.084678744	0.00451577053285	5.0	24.3041786055	1661.0
125.357709568	1.06413856357	40.1977794407	0.125357709568	1.34121759502	406.741090698	1.67843443756	725.687500996	0.406741090698	4.73342876651	533.893926227	2.70350002232	1.9798274831	0.533893926227	2.28351666196	239.608597846	51.089212678	0.239608597846	159.722507893	665.310007529	0.159722507893	39.3692193261	264.652353986	0.0393692193261	5.0	24.0091391254	1150.0
221.35141179	4.34550432866	12.2563267225	0.22135141179	0.307474995393	172.080527774	1.23916022849	315.344463542	0.172080527774	2.12104911708	228.294245925	20.3475594016	64.1180961276	0.228294245925	0.330065598749	239.2325509	53.4385333105	0.2392325509	5.88168317068	124.62706351	0.00588168317068	225.053126233	1.738960037	0.225053126233	6.0	24.1369298274	102.0
131.736281367	17.7176871607	863.393124213	0.131736281367	3.20336184182	59.8305638711	110.440018471	1.02976227177	0.0598305638711	0.474693522276	169.659234183	49.6758465734	881.31476567	0.169659234183	8.46996444021	128.413105703	535.764603517	0.128413105703	382.774288534	17.1840506019	0.382774288534	71.1835963095	600.346191622	0.0711835963095	4.0	23.989625281	619.0
74.5761077859	52.4353890809	407.785587269	0.0745761077859	41.5331532038	1182.02112325	34.2583266665	90.5401184385	1.18202112325	0.490926545991	19.6647941553	33.0642554155	837.760108052	0.0196647941553	49.1210098205	11.92116847	249.014143357	0.01192116847	84.8842411793	154.320491427	0.0848842411793	34.0873135691	89.4011021698	0.0340873135691	7.0	23.9976440453	376.0
2013.62394563	24.0139526147	606.843650413	2.01362394563	10.9752628788	30.815340386	1.57310516178	689.065613313	0.030815340386	27.5607599984	220.00511719	2.53400995541	565.683735022	0.22000511719	2.87544376882	218.730099575	36.8300143431	0.218730099575	49.4337093706	73.7724150483	0.0494337093706	4676.77178459	118.752568489	4.67677178459	6.0	24.0001982357	508.0
24.5303457072	30.9427212143	21.4033244535	0.0245303457072	0.625782620133	159.392649273	128.29739979	844.952716379	0.159392649273	0.200147634722	159.918037295	4.33800401825	201.261579533	0.159918037295	143.725342313	1556.98778092	18.9224172688	1.55698778092	178.753080014	29.7324589241	0.178753080014	1348.00138774	722.640940817	1.34800138774	5.0	23.9897522145	650.0
76.5993363624	7.05581011243	4.47093263938	0.0765993363624	0.26218140431	116.297116329	3.07158570813	1.00600297772	0.116297116329	0.372680657769	11.9989016143	3.17693507551	20.6073763312	0.0119989016143	74.3308355676	141.536501646	2.74526448924	0.141536501646	111.113473089	2.52413793426	0.111113473089	10.9563650018	70.4350527778	0.0109563650018	5.0	24.0079178528	1479.0
40.1197227841	2.76183110714	438.273651219	0.0401197227841	3.27674598393	17.8721277199	1.02718164221	109.490061555	0.0178721277199	0.340922865368	793.315007593	9.51476390128	10.419074926	0.793315007593	1.30982962881	56.7301649626	63.947475095	0.0567301649626	83.8417052878	2.25628208164	0.0838417052878	1083.28854914	14.990570868	1.08328854914	7.0	24.0159701035	1304.0
98.1413433505	219.867777205	10.5734443183	0.0981413433505	0.553687881389	134.522966588	2.22763853082	21.5357656187	0.134522966588	124.559477868	42.820795495	10.1135212783	362.985485865	0.042820795495	0.645276026982	52.4905602934	114.870376176	0.0524905602934	14.5700493155	648.598719029	0.0145700493155	9.03831508114	14.1346339358	0.00903831508114	7.0	24.0093890808	487.0
263.861962959	1.95903851476	978.571661269	0.263861962959	13.5945160495	300.11352554	6.2369026769	375.45713261	0.30011352554	2.78163880624	74.4300679343	11.2864537686	99.8864548366	0.0744300679343	0.77968725866	23.3576589953	113.607398477	0.0233576589953	96.9344763379	624.962446475	0.0969344763379	36.3491401301	1.14677363427	0.0363491401301	5.0	24.0041250749	645.0
7.62709002018	1.54929975323	99.035352135	0.00762709002018	272.277473345	222.452584252	1.54579283847	784.752911236	0.222452584252	100.851536073	39.9539491431	9.4412192014	45.0302142394	0.0399539491431	0.554592510263	14.2839465872	55.6601160545	0.0142839465872	14.8628048922	90.6595515438	0.0148628048922	990.146022013	10.8822495941	0.990146022013	4.0	23.9849002287	995.0
142.253621145	2.03736761043	414.250800185	0.142253621145	0.644015982568	380.579146086	2.39713641758	540.155783215	0.380579146086	0.704601461309	9.7073817727	20.2862696748	7.71415962508	0.0097073817727	0.403422097811	36.4372649818	94.3949330035	0.0364372649818	7.49656281554	258.957986301	0.00749656281554	1229.27662143	7.68370145284	1.22927662143	4.0	24.1810009428	1299.0
6.50949273362	6.84336999648	129.532500114	0.00650949273362	0.289856937088	20.1501981931	6.92634813528	15.9669730944	0.0201501981931	0.119922655861	113.50592862	7.58741628094	90.6098521805	0.11350592862	0.192254904347	23.7507922231	7.17621251718	0.0237507922231	27.026972371	18.0550330755	0.027026972371	37.3531183181	61.5777918569	0.0373531183181	5.0	24.0155814124	482.0
184.141692532	38.7044430355	478.857456931	0.184141692532	17.5394108556	690.578201494	27.6504403436	64.1583667264	0.690578201494	458.568164971	554.035148529	3.80847120607	644.313099205	0.554035148529	27.5499422896	52.3367942001	191.584437269	0.0523367942001	10.2953920622	918.73062009	0.0102953920622	80.2817643795	36.2050223603	0.0802817643795	6.0	23.9999421141	1265.0
404.058635052	1.14731522352	28.9011957675	0.404058635052	0.598979657321	107.185992582	8.34828669319	1.64627172629	0.107185992582	0.117003460887	224.793010827	2.42173126273	1.20681567879	0.224793010827	0.636399490489	11.9441548457	1.11222365202	0.0119441548457	526.893827369	1.11701481243	0.526893827369	13.4522245798	83.8153653338	0.0134522245798	5.0	24.0070503259	79.0
279.867372921	2.02254820691	851.834655849	0.279867372921	0.461816670206	926.614922664	1.12214582005	4.0467046178	0.926614922664	0.450776391259	1.30785637971	11.704676126	616.456158127	0.00130785637971	0.790868377062	267.917305578	399.445617354	0.267917305578	108.388803486	4.17084896748	0.108388803486	42.2198502235	1.81414675342	0.0422198502235	6.0	23.9993468609	639.0
434.874658122	13.3707219255	334.514620796	0.434874658122	0.765826552317	142.936692367	2.01545773321	1.79929123824	0.142936692367	0.285578428519	81.7697756969	1.50257231578	77.938107125	0.0817697756969	0.497090389702	414.817455589	574.178701088	0.414817455589	8.15690267826	426.302848217	0.00815690267826	9.90957273538	8.76075952359	0.00990957273538	6.0	24.0020692858	375.0
169.323387544	11.3536319928	686.288158035	0.169323387544	91.9752249891	151.040022569	47.7957556208	92.7585698371	0.151040022569	67.9335478383	46.8636141002	13.7980846873	32.0256823129	0.0468636141002	0.875863716126	6.07412761414	108.553815418	0.00607412761414	525.414629978	128.264894959	0.525414629978	636.284717467	447.474162721	0.636284717467	4.0	23.9245325792	94.0
1081.84894725	3.14790945122	911.923425028	1.08184894725	0.170049935496	10.0426155852	10.1687984259	21.560504471	0.0100426155852	0.125234411391	132.167984687	15.1896063541	289.303493293	0.132167984687	0.24969925456	5.86502403711	541.000667593	0.00586502403711	96.2983381723	3.47231516693	0.0962983381723	167.73176499	69.5019850536	0.16773176499	6.0	24.001949999	1226.0
162.647055391	35.1992812577	583.001474634	0.162647055391	0.372095812975	172.58931436	11.669871801	478.88668266	0.17258931436	0.263756700816	68.8209272765	1.16572590021	6.66170842091	0.0688209272765	0.308625208588	654.19793644	9.68188318501	0.65419793644	502.240435849	389.63923557	0.502240435849	269.115101328	27.5406398903	0.269115101328	5.0	23.9998038391	397.0
51.7907127394	1.61605325082	538.081854351	0.0517907127394	8.2127504029	21.3582851878	30.9759933375	44.3324243733	0.0213582851878	0.30488465219	82.9643744156	3.48794319035	20.4362044777	0.0829643744156	0.360005067333	8.9130135175	33.9590021721	0.0089130135175	99.0568185081	9.18730627192	0.0990568185081	15.1942111788	435.027041215	0.0151942111788	5.0	24.0986450523	1359.0
752.888837763	7.03131899427	11.9944748631	0.752888837763	0.682378168626	9.7229871137	7.10977993765	651.491041578	0.0097229871137	2.74096884289	238.404426405	19.5721229076	920.987330812	0.238404426405	49.7691135951	97.925719487	2.83078528681	0.097925719487	25.5715428206	1.38844936191	0.0255715428206	64.8409699326	436.986961087	0.0648409699326	7.0	23.9808311574	1427.0
242.99742971	10.6897061534	22.3591027729	0.24299742971	0.868120039245	239.352836895	3.09911263822	22.2847791371	0.239352836895	0.231354868275	35.0713822705	5.55960987736	1.14817342874	0.0350713822705	0.254853005933	4.25735850117	591.052177391	0.00425735850117	458.334804023	301.050184634	0.458334804023	288.439808418	5.62706233516	0.288439808418	6.0	23.9694873834	1493.0
460.969585441	116.008071948	10.2391389838	0.460969585441	1.43151112625	89.9363085602	6.0003676754	4.7526384785	0.0899363085602	3.19863073515	229.931474779	12.7333487481	246.432046363	0.229931474779	323.480974089	367.803727454	17.0907213366	0.367803727454	2774.08201035	502.037993788	2.77408201035	35.5772295181	660.194337892	0.0355772295181	7.0	23.9998072923	1713.0
19.0914917399	105.906367444	880.794013277	0.0190914917399	8.711224027	524.00565024	5.44503762991	200.994523807	0.52400565024	0.176715017651	55.6214587345	1.15248544217	208.820976571	0.0556214587345	0.145043289647	8.62984172842	22.474841484	0.00862984172842	169.090933428	374.704735335	0.169090933428	788.395324975	32.7049723941	0.788395324975	5.0	24.0212058363	448.0
40.89707771	36.7320862507	582.94531527	0.04089707771	0.416856081294	150.258650902	14.7340047642	16.1471263416	0.150258650902	0.159629794397	189.470491909	8.91093686585	1.32070122019	0.189470491909	0.142911538022	43.3965965926	13.8032926318	0.0433965965926	390.540528657	330.854484879	0.390540528657	763.452828788	353.753964461	0.763452828788	7.0	24.0117817793	784.0
210.523922669	10.2755290899	20.3877714071	0.210523922669	0.327605498615	33.9671074992	125.636472762	265.194958244	0.0339671074992	76.4805267774	109.862306145	2.19174902316	125.733068963	0.109862306145	4.41203080069	223.780126501	462.876922598	0.223780126501	8.54208274189	77.6492753045	0.00854208274189	166.186370737	550.470091539	0.166186370737	6.0	23.989450907	1006.0
437.455988325	2.02601797866	796.945129329	0.437455988325	0.660074083116	104.520209601	67.9447683619	301.281995894	0.104520209601	2.89072028796	17.4077816939	13.397644411	47.563690412	0.0174077816939	0.19916069568	27.615051093	4.07762000331	0.027615051093	43.8444168029	12.7294089311	0.0438444168029	11.5582858969	306.749371549	0.0115582858969	6.0	24.0622490479	1370.0
233.06510215	1.91971481466	1.20234658741	0.23306510215	0.11926888787	2.76645348977	2.99030888066	5.14050288607	0.00276645348977	0.31207733169	1.08912984347	5.67228674669	134.849384797	0.00108912984347	0.0924658919504	365.765510859	15.3206287051	0.365765510859	0.96159618674	9.59648279449	0.00096159618674	80.7356983604	3.61828576079	0.0807356983604	6.0	23.9969660801	770.0
33.5447519444	75.3465526221	397.728957384	0.0335447519444	0.606188434358	36.2782627275	254.839276147	24.7637741325	0.0362782627275	0.135703637568	220.401323877	43.4023819396	123.504599967	0.220401323877	0.124324496052	4.66341437121	54.9761105813	0.00466341437121	99.1292387421	381.161147423	0.0991292387421	425.258612166	122.005509846	0.425258612166	5.0	24.035350837	1026.0
305.260550835	3.14334262192	12.1046633854	0.305260550835	0.195803546952	538.593040129	3.63507457803	19.0017809	0.538593040129	0.173984475539	27.0147887541	16.5263117744	7.45194247807	0.0270147887541	0.187785554706	8.73810297661	13.8064013138	0.00873810297661	88.34932357	60.1472807082	0.08834932357	785.39037167	11.2269289206	0.78539037167	5.0	23.9998040011	331.0
8.77487554454	72.3651371664	12.679633669	0.00877487554454	0.187040058003	58.9262479826	2.41310593456	35.0483224374	0.0589262479826	0.256464039687	4.15445967696	8.13413069329	15.9187086838	0.00415445967696	0.106277010674	685.225914116	7.0661398364	0.685225914116	3.93247625736	181.69876906	0.00393247625736	16.1879698844	1.83804797905	0.0161879698844	5.0	24.0004615337	697.0
208.323364641	3.41013769912	828.510951281	0.208323364641	0.388560371055	337.742553989	2.49249374713	523.429362252	0.337742553989	125.546585575	57.3667723688	1.8397202678	8.83007513636	0.0573667723688	0.347883015241	731.707877262	56.2290441831	0.731707877262	3.74458227074	295.851887389	0.00374458227074	121.988237259	34.5882776708	0.121988237259	5.0	24.0104367843	1131.0
192.839263479	1.2012612745	335.029863457	0.192839263479	0.780686486741	9.73437985661	1.99678267387	532.606182759	0.00973437985661	0.520360132531	72.9929911296	135.167075608	399.426890368	0.0729929911296	0.493073466145	13.7886154598	352.560059003	0.0137886154598	9.6697443674	2.91800272552	0.0096697443674	189.823855317	10.3367210787	0.189823855317	7.0	23.9661891167	1114.0
184.283190706	40.1308744246	66.1676430941	0.184283190706	0.230844022926	203.111225148	2.41988712003	255.529624933	0.203111225148	0.438875012804	8.12329776794	16.7076098386	2.0117446054	0.00812329776794	0.129743666275	3.91225617691	419.710174915	0.00391225617691	111.986312339	1.69628437932	0.111986312339	52.3627309384	6.23882176575	0.0523627309384	6.0	24.0060299778	340.0
205.790671446	7.49814585492	920.584265186	0.205790671446	107.084917736	258.968488772	42.7103698784	198.747244809	0.258968488772	12.3976779542	228.765327233	100.995554974	56.5885937812	0.228765327233	0.424088780708	13.0617271342	583.855922251	0.0130617271342	27.6715727308	661.496152414	0.0276715727308	10.6884338767	787.725589916	0.0106884338767	5.0	23.986996799	142.0
668.628760905	30.6542607843	162.233235828	0.668628760905	0.145433657011	58.3467712617	1.31693473646	59.0863891081	0.0583467712617	0.368735255234	299.079078758	19.6096913331	517.067018329	0.299079078758	57.3328637625	15.5393896998	30.081023457	0.0155393896998	89.0691810312	22.0113407118	0.0890691810312	197.502552167	315.823118615	0.197502552167	6.0	24.0001095622	1295.0
227.65167223	1.95651201688	44.3714333285	0.22765167223	183.530855107	168.458266496	8.21092989589	14.115508763	0.168458266496	679.061392891	2535.8521862	1.10590594272	3.05506286394	2.5358521862	1.44676889476	33.2774672125	5.57555722513	0.0332774672125	405.960377205	592.778707593	0.405960377205	9107.44673486	412.407022976	9.10744673486	6.0	24.0029194423	860.0
67.9673862193	1.92982312551	22.1101910661	0.0679673862193	0.268429237753	603.393594788	1.12107395223	22.3623717302	0.603393594788	0.2402837372	90.7943253847	21.6721786947	31.6113803867	0.0907943253847	0.297782878642	13.0585191354	65.2992910294	0.0130585191354	46.5422681827	12.0021432739	0.0465422681827	56.9774736254	109.052756724	0.0569774736254	7.0	24.0001294227	863.0
3.82321277877	1.71689479407	31.139379366	0.00382321277877	0.151568980884	13.0061579193	2.23075734082	26.6844945335	0.0130061579193	0.388249580751	88.7449402191	3.27172080571	32.1117280298	0.0887449402191	0.699791605582	1015.79308174	3.99065384043	1.01579308174	4.54786130152	49.6646923927	0.00454786130152	9.01933848088	3.66665139324	0.00901933848088	7.0	23.9564878101	855.0
210.756455789	21.6490487389	122.274270858	0.210756455789	1.11655905312	22.3531994641	53.0708642183	18.2205289238	0.0223531994641	0.32903002079	78.2459526868	5.90624129626	15.7924478476	0.0782459526868	76.4019436796	67.8105890452	483.137782779	0.0678105890452	12.7080724232	66.8467264424	0.0127080724232	106.230592385	192.016239243	0.106230592385	6.0	24.0019093564	502.0
86.5497101509	2.87253273823	35.4437456215	0.0865497101509	0.333717161612	7.77452585769	5.00740355661	39.7466955664	0.00777452585769	0.15498416428	290.543101356	6.07537704114	10.531425196	0.290543101356	0.0983004241318	2.09969667297	115.441878651	0.00209969667297	1.3797525763	17.099928966	0.0013797525763	12.9038122059	348.117761265	0.0129038122059	3.0	24.1469248859	1312.0
355.777372103	1.96247524127	875.363742639	0.355777372103	0.586070483132	377.504562672	1.14115701503	1.34525331296	0.377504562672	0.278279560323	354.768460161	1.15053945579	306.831713715	0.354768460161	0.23424850757	290.017296233	1.44802626613	0.290017296233	91.1112135411	8.49099802343	0.0911112135411	190.96673191	64.0817913904	0.19096673191	5.0	24.0004958298	1068.0
41.0223789758	2.17037072318	22.7700611172	0.0410223789758	0.275098405101	70.6348229691	40.6049189976	251.85699105	0.0706348229691	32.436118322	53.0282781312	1.62147492867	9.15057421636	0.0530282781312	25.8467908714	5.70988891085	1.34143363443	0.00570988891085	1.52290768928	138.533168554	0.00152290768928	41.3956163472	476.559994418	0.0413956163472	7.0	23.9769961356	1215.0
147.56703923	6.79787007414	118.122509197	0.14756703923	2.70314974017	132.216107959	44.9895657826	343.730429484	0.132216107959	0.203351175622	72.0199046223	16.0194160697	175.909621444	0.0720199046223	3.17280739725	94.9330904309	49.5004141093	0.0949330904309	20.8577772338	99.9744368407	0.0208577772338	2.34798802028	253.119467812	0.00234798802028	5.0	24.0155045093	256.0
617.447006407	1.8838255375	13.8694857885	0.617447006407	1.47040483003	134.563099169	1.96027607479	367.979148905	0.134563099169	1.44328218489	210.334026267	16.4073220865	10.5522148219	0.210334026267	0.744619594836	117.887344919	235.236984121	0.117887344919	151.500642605	78.5445913138	0.151500642605	1206.59380946	2.49120750919	1.20659380946	4.0	23.9930742188	593.0
89.7472313651	24.9568668189	87.9398100997	0.0897472313651	15.3832751698	141.531800788	1.02958127588	48.62510784	0.141531800788	100.209672391	65.7748334567	25.4358602036	82.6641461104	0.0657748334567	14.3399678816	23.6379785057	500.450397685	0.0236379785057	399.09410469	144.027838544	0.39909410469	2042.34296941	18.384736696	2.04234296941	4.0	24.0028887473	746.0
114.963435211	4.16857705026	729.613399734	0.114963435211	104.666511921	3.30736035642	1.94660651856	53.9377725995	0.00330736035642	0.164467894965	41.0733163369	71.1840566533	27.0825386367	0.0410733163369	0.243052534432	25.7547966028	442.806049473	0.0257547966028	49.8868506785	4.05906983988	0.0498868506785	18.3366444192	31.8073088296	0.0183366444192	6.0	24.013533095	27.0
19.0681374904	16.3233989181	24.3796720412	0.0190681374904	0.260271016913	11.1847742918	1.28727131929	198.705146296	0.0111847742918	0.979163234197	4.36326987391	5.10955411001	2.63092014843	0.00436326987391	0.242227269306	15.4624956228	26.1776967619	0.0154624956228	2.14433950684	46.2498057509	0.00214433950684	10.1836045016	4.75556226559	0.0101836045016	6.0	24.0624755898	1527.0
109.29314164	1.94599445664	399.463346551	0.10929314164	390.101378417	352.395628424	10.1910161648	648.742787542	0.352395628424	49.9695205502	1238.04250048	26.6161029601	1.01969000145	1.23804250048	2.36236573178	55.8060359011	84.164299674	0.0558060359011	9405.92143237	918.921281983	9.40592143237	49.7035479135	11.4380372296	0.0497035479135	7.0	24.0077103224	1041.0
191.819940398	74.6079411394	161.904234695	0.191819940398	0.719583576237	27.1825779	2.46117437817	724.136519291	0.0271825779	2.71955809041	238.189123796	3.3186138437	18.5214294137	0.238189123796	1.06728031341	28.8662820167	12.9174686412	0.0288662820167	321.610415845	417.379717237	0.321610415845	8.25275401056	584.689313055	0.00825275401056	6.0	24.0356576341	1137.0
210.343654192	2.44270691972	595.917772934	0.210343654192	7.71966767153	1844.71465877	45.3178277299	1.30077604292	1.84471465877	0.538023834748	254.629979899	2.17225754069	993.861984143	0.254629979899	155.76553015	15.858765097	205.583375864	0.015858765097	30.9750535441	1.99626149088	0.0309750535441	152.605824002	39.2703150891	0.152605824002	6.0	23.9893832138	1703.0
107.03576851	34.8111898526	1.15888316296	0.10703576851	0.232299595573	174.595104823	18.2137797793	464.892217462	0.174595104823	0.0974727482144	16.0403118053	80.6404580694	18.8513394806	0.0160403118053	0.915032117296	21.8180467165	76.4221292009	0.0218180467165	18.3816172876	64.2079753801	0.0183816172876	8.37568198762	156.329369849	0.00837568198762	6.0	23.9762042819	122.0
63.4211485265	9.45163058584	60.2127902705	0.0634211485265	72.3786882426	56.1534566618	2.58376014001	88.9727619228	0.0561534566618	5.48606692387	123.930822864	4.1392312581	51.5817565477	0.123930822864	0.27066271625	4.43765378015	144.38920637	0.00443765378015	3.60904599223	103.38672662	0.00360904599223	9.82748767204	123.413837932	0.00982748767204	4.0	23.9454739228	1409.0
74.7028869395	1.04773008119	11.4211500067	0.0747028869395	0.489211058935	88.7411421295	2.53169837514	52.1164611944	0.0887411421295	0.181377952273	29.1499267663	4.05559764229	23.9234941177	0.0291499267663	0.146236943951	235.429250341	14.4471215083	0.235429250341	5.24177697099	3.76928880596	0.00524177697099	5.53026705513	14.8821416796	0.00553026705513	3.0	24.0131766834	985.0
663.265691832	88.6078470919	433.772458892	0.663265691832	0.631512198658	25.3512294162	31.7311936357	406.524046019	0.0253512294162	1.44632272369	131.935960262	1.13181663787	66.1881905349	0.131935960262	3.36912596932	1125.64083319	9.07203938461	1.12564083319	109.214074452	604.20467671	0.109214074452	499.618659125	249.644675715	0.499618659125	5.0	23.9995284316	1418.0
18.1671576332	78.6535808987	20.694526033	0.0181671576332	0.247497395543	61.0652116848	14.8713094212	687.628519216	0.0610652116848	0.132550825004	7.45815941741	1.41338074122	4.6365776769	0.00745815941741	0.152562580884	329.707844954	2.12498997404	0.329707844954	14.0982890817	176.340639307	0.0140982890817	7.24592453584	12.4186385967	0.00724592453584	4.0	24.0409626347	1205.0
40.5111499931	14.1029582616	3.86315875137	0.0405111499931	0.120020208929	279.4373427	1.72849738499	6.30222642001	0.2794373427	0.119394670658	21.3232040463	9.9227415334	30.4738187368	0.0213232040463	0.826907292991	146.387020969	15.0778994919	0.146387020969	396.724426604	48.7826828792	0.396724426604	5.02926047022	20.7000857414	0.00502926047022	6.0	23.9986637977	206.0
46.0453739557	126.121025569	71.6338387828	0.0460453739557	0.420273488194	28.0469073217	59.4139050393	102.500700758	0.0280469073217	8.02718788867	54.8501356086	1.80940416856	168.370114242	0.0548501356086	226.12656986	5.339072984	1.90654433121	0.005339072984	1611.20577032	568.691816899	1.61120577032	7.00634266109	323.460433223	0.00700634266109	7.0	23.9983845396	609.0
193.937194885	3.25068745547	448.226981233	0.193937194885	2.4689324361	143.295695002	11.9889658861	256.831754781	0.143295695002	0.502561879759	740.602959671	5.93075171827	57.2837094005	0.740602959671	0.539733902848	11.1815845043	259.359286304	0.0111815845043	20.0516079239	35.2738396005	0.0200516079239	13.7681154675	28.0882242943	0.0137681154675	5.0	24.0032946249	1275.0
50.3648089595	4.48487445796	15.0724843768	0.0503648089595	0.106112761745	68.9543667886	2.97955527543	114.069428656	0.0689543667886	0.0904248863844	130.969687975	1.71932167475	41.9260476244	0.130969687975	43.3222389673	370.623387436	23.739778652	0.370623387436	131.57516534	11.99798862	0.13157516534	14.2397707143	189.25597297	0.0142397707143	3.0	23.9826720712	1290.0
13.0807803519	41.4206256383	18.4742942091	0.0130807803519	0.493635242291	114.985411911	13.9558415511	7.83176554779	0.114985411911	0.370437056289	179.300766983	1.0491078269	95.7817454359	0.179300766983	0.35496724303	45.4069803256	6.74220348999	0.0454069803256	36.6217711717	8.9291401386	0.0366217711717	46.5432810551	351.44721352	0.0465432810551	5.0	23.9881742213	745.0
509.765135521	148.630821051	39.9854425317	0.509765135521	1.05385487163	284.04846441	21.5758316573	210.657272142	0.28404846441	30.8536024804	56.8621062204	2.42591892607	27.9724679571	0.0568621062204	0.303408258525	155.449735982	22.3919633943	0.155449735982	374.281525917	710.175414895	0.374281525917	384.575143925	162.094189796	0.384575143925	6.0	24.0010938406	1712.0
179.818152948	4.07961669171	1.8214061203	0.179818152948	0.944377583574	200.579158728	6.02609634168	387.550670657	0.200579158728	0.92998270664	257.363185613	7.04344752175	758.80449066	0.257363185613	25.1802910838	3771.54996505	5.14620569644	3.77154996505	21.1782168539	18.7166271948	0.0211782168539	408.375342187	635.170787141	0.408375342187	5.0	24.0070443016	408.0
26.6321183539	56.0668107196	112.49071964	0.0266321183539	0.207463611812	7.58154364782	258.26449261	309.305617672	0.00758154364782	0.206897489563	220.048325633	6.11468546324	193.637173727	0.220048325633	8.94788255745	31.2554619248	13.4117458627	0.0312554619248	7.15175896068	142.581935031	0.00715175896068	69.8859087811	824.60339619	0.0698859087811	5.0	23.9988138116	1102.0
358.83906351	6.50895664775	1.57607967441	0.35883906351	3.74603489649	19.2387966836	1.49070426653	768.714311828	0.0192387966836	12.5671740834	259.533574659	6.26287566288	648.408612108	0.259533574659	0.538590931416	26.0118401762	19.1090564499	0.0260118401762	167.584679981	4.19958944433	0.167584679981	4.00865961684	108.54381948	0.00400865961684	6.0	24.113436794	1616.0
28.0421548018	122.290078922	54.51694028	0.0280421548018	0.841545272453	121.785801535	6.38461521746	268.110675	0.121785801535	2.35616402831	23.6285641973	2.16193547768	20.6863843494	0.0236285641973	0.159197111862	2.66507099633	45.9059619673	0.00266507099633	760.500560529	859.688064986	0.760500560529	7.11940109362	46.4144852296	0.00711940109362	4.0	23.8971624321	1528.0
53.0247318571	52.9478549857	5.67400452109	0.0530247318571	0.429367788302	106.785304181	55.6721288545	578.419256085	0.106785304181	57.6954734565	135.127200023	23.3570801505	449.548532669	0.135127200023	1.49574323882	35.5772339715	42.5052384743	0.0355772339715	228.030279017	479.988747876	0.228030279017	683.159687082	606.108443202	0.683159687082	4.0	24.0048111527	1172.0
5.28487824587	6.60091269799	1.55848483764	0.00528487824587	0.459712818397	390.468462774	18.4596102091	496.628658879	0.390468462774	302.232882795	112.469881138	2.37464620225	918.811888028	0.112469881138	1.83128130496	472.007496732	17.9793144989	0.472007496732	789.497626714	49.8708482568	0.789497626714	133.341045346	682.334779257	0.133341045346	5.0	24.0172178348	1097.0
49.9858321419	12.1555556301	1.9443731649	0.0499858321419	0.173898359406	575.005897063	1.02312095311	34.9471441009	0.575005897063	61.5590950847	3.70371503435	4.29610031563	77.0504051984	0.00370371503435	0.153462413304	4.88625552613	122.665284926	0.00488625552613	11.5785804979	869.328367817	0.0115785804979	11.3983520734	1.07890490968	0.0113983520734	5.0	23.9912536129	982.0
3.67515887111	1.10481494076	33.1173030204	0.00367515887111	0.21177454347	36.207894856	1.67539713947	3.62118843378	0.036207894856	0.508788670208	190.009783329	2.84689471905	63.2325982817	0.190009783329	0.267667439881	7.17641960951	3.62554614273	0.00717641960951	9.54889142067	4.66742839051	0.00954889142067	1783.28965094	1.693888832	1.78328965094	7.0	24.0001721813	1424.0
701.867073505	1.06551750407	3.8557200491	0.701867073505	0.203131012828	114.994199716	17.3308908523	2.02482799369	0.114994199716	0.249385570189	375.839265112	4.36557846937	161.385487205	0.375839265112	0.244433601698	80.6612781203	14.0012566998	0.0806612781203	15.511634966	107.127522962	0.015511634966	60.0755766022	48.00339532	0.0600755766022	7.0	23.9997599434	1567.0
159.029576226	7.88846472811	251.241938533	0.159029576226	116.030071455	93.3958873253	139.740308439	4.57482972438	0.0933958873253	0.223888954961	63.6413251779	4.4581113622	110.379704397	0.0636413251779	0.974534738591	228.856360253	131.990568326	0.228856360253	34.122019362	24.9402570603	0.034122019362	168.810343654	965.061465072	0.168810343654	3.0	24.0097729748	1116.0
24.7380316519	1.17155851795	151.997165694	0.0247380316519	21.9009216915	124.3552862	1.01204221369	86.6772625438	0.1243552862	1.44885538555	1.57595599072	287.350979917	8.95592950044	0.00157595599072	0.20284810913	297.853392004	644.386377863	0.297853392004	12.7001750119	11.5518677525	0.0127001750119	12.6758606727	3.94455779004	0.0126758606727	6.0	24.0080244388	1495.0
102.182806016	85.3899946251	68.0744480829	0.102182806016	0.418937078769	245.67049573	4.77294389867	840.867971452	0.24567049573	10.0645796164	24.1235282444	44.3844704966	377.271114426	0.0241235282444	0.131004894179	7.32477437877	33.5152846413	0.00732477437877	226.415969968	575.285815484	0.226415969968	22.2853807337	7.89242167353	0.0222853807337	5.0	24.0187209875	484.0
27.440696259	6.12511642809	58.6827147627	0.027440696259	5.38448820028	623.692010588	92.3171582853	503.743546748	0.623692010588	24.0004164834	107.312945544	3.32166633101	412.456700811	0.107312945544	2.01808695661	1875.08321252	19.8333729659	1.87508321252	1873.10578449	65.1905316873	1.87310578449	58.3225178638	465.968210233	0.0583225178638	4.0	24.0162347884	1518.0
336.087922527	4.89411522582	977.790951351	0.336087922527	0.509566234919	66.6977851833	2.95493954851	1.38128186121	0.0666977851833	0.254078534745	205.934395923	55.5715154093	45.8232205113	0.205934395923	0.430535536926	359.597847201	4.04762039201	0.359597847201	400.129766395	3.09648454714	0.400129766395	115.476599905	560.932206155	0.115476599905	7.0	23.9912371498	163.0
164.109158389	12.0379251591	6.39489564935	0.164109158389	0.401173398701	205.502001959	2.01439920136	114.51394878	0.205502001959	14.1146813613	26.4520397773	19.8314595454	24.0138698123	0.0264520397773	0.378944454241	4.00891412626	17.8214536633	0.00400891412626	17.5983492536	431.362665914	0.0175983492536	504.938566079	17.1672432385	0.504938566079	4.0	24.0011219088	180.0
1277.11866941	7.82128243221	21.3765250425	1.27711866941	2.69471884607	119.608688401	5.94448158626	76.6540296636	0.119608688401	161.795152528	271.48336749	12.5423135178	854.619377276	0.27148336749	2.62064151779	6.41561300937	1.01765824915	0.00641561300937	120.767091863	36.2805450544	0.120767091863	16.611710202	877.819531613	0.016611710202	7.0	23.9793074963	1413.0
54.8242716237	1.39648191325	196.350086848	0.0548242716237	2.76940095859	181.548437219	53.6263970108	159.56095358	0.181548437219	231.284436832	166.923661726	137.690211277	574.161106595	0.166923661726	459.584354714	2850.33693711	395.698951029	2.85033693711	119.481765662	24.8359010534	0.119481765662	212.85931859	609.015798331	0.21285931859	5.0	24.0091636751	973.0
712.850661795	48.0376438215	91.205437681	0.712850661795	61.4572126172	9.11550572391	3.44407063652	60.5417125669	0.00911550572391	83.8645461671	23.562931096	14.4670155599	937.68974893	0.023562931096	4.51647154244	3165.70314084	76.0249782264	3.16570314084	763.644411008	201.931512289	0.763644411008	17.961434896	12.4480399932	0.017961434896	7.0	24.005660595	355.0
407.345508712	2.60658658995	41.3353192245	0.407345508712	599.419157042	113.803212718	6.84586174796	103.404755267	0.113803212718	2.23604241613	77.6498287148	28.0345895591	14.011366051	0.0776498287148	1.49981968382	10.7577577037	941.922069502	0.0107577577037	1135.95461534	16.1056318044	1.13595461534	5720.07852225	152.992987786	5.72007852225	5.0	23.99999593	674.0
717.836749524	68.2165462411	291.034228461	0.717836749524	1.25005236344	225.400960592	3.45583126167	339.434965613	0.225400960592	0.206998968643	130.767743085	42.7363454968	949.46771098	0.130767743085	0.897337563312	26.4261521975	928.79173179	0.0264261521975	2.24269245376	141.18652341	0.00224269245376	557.553195948	34.5022592917	0.557553195948	5.0	24.0336709982	174.0
208.095098929	11.2851991596	24.3384212566	0.208095098929	0.727011628233	13.8079697384	1.74107669697	912.93386571	0.0138079697384	0.78101217204	487.336392055	15.9430509743	178.133524948	0.487336392055	0.103417381973	38.2567920335	2.5953003745	0.0382567920335	35.1104467444	14.3428615653	0.0351104467444	43.2569665896	676.324558444	0.0432569665896	6.0	24.0113808534	203.0
234.761212894	1.41568408957	8.89221163262	0.234761212894	0.336195775373	268.221555294	3.94684937213	46.808028194	0.268221555294	0.469077208835	397.870771761	1.13978882227	1.6249867732	0.397870771761	0.165444883857	456.242548551	55.8514108585	0.456242548551	277.099094797	2.79978265212	0.277099094797	8.06551868938	2.96779554086	0.00806551868938	6.0	23.9969998757	1240.0
58.2883503385	40.1532390538	8.34364372256	0.0582883503385	0.302219108831	204.249836679	7.88280111004	680.084319819	0.204249836679	0.485480161964	30.7345018095	9.44875209432	3.52775738402	0.0307345018095	0.431716923625	14.8816822366	3.06008857526	0.0148816822366	484.319521923	825.41925905	0.484319521923	16.6754717353	1.93412699811	0.0166754717353	6.0	23.9996487609	1497.0
176.516545208	11.2112932173	102.364916798	0.176516545208	1.15843055926	2.90335247072	3.11637900947	851.693552283	0.00290335247072	1.32091947401	10.813941899	38.4684286352	3.7470665589	0.010813941899	0.37207793735	6.23606117949	130.692441848	0.00623606117949	11.4703682655	19.2117522452	0.0114703682655	31.4270351942	10.4047398953	0.0314270351942	6.0	24.0303553531	1745.0
11.1254867778	10.899076186	13.5678942393	0.0111254867778	0.108544425363	23.334919607	196.903269674	45.6199906416	0.023334919607	0.483481880748	115.770785105	10.2245172822	337.760679887	0.115770785105	21.4715758904	251.160559778	13.9974154387	0.251160559778	325.363307649	6.21567623726	0.325363307649	110.059971975	707.301384214	0.110059971975	5.0	24.0150477762	903.0
22.552661966	13.2014937699	1.13213724912	0.022552661966	0.429324398539	67.4298022761	95.8692999946	174.42958317	0.0674298022761	12.4432553151	41.0591433884	22.9690617039	1.78824518309	0.0410591433884	0.0985244845433	97.9542698617	17.9066650487	0.0979542698617	8.17725830788	26.3712945686	0.00817725830788	126.418066048	867.284424926	0.126418066048	6.0	24.0131937471	1099.0
98.1852462516	1.59782547542	63.3729128141	0.0981852462516	0.983005648933	4.6666214985	5.85138111887	6.99090242715	0.0046666214985	0.335778991502	650.608299749	21.9131222369	177.111176527	0.650608299749	0.608757080937	51.2135636112	437.993089777	0.0512135636112	39.8441185055	1.2281291328	0.0398441185055	1992.45524891	65.3077542337	1.99245524891	5.0	23.9918105425	1435.0
49.1736447707	18.7430718019	241.354296723	0.0491736447707	33.7193522469	129.362746908	6.06301221028	42.6359706976	0.129362746908	15.9599468536	2675.29391342	39.6691335934	5.06155156569	2.67529391342	192.46797206	71.1840967033	190.828597183	0.0711840967033	1683.88280935	434.156429214	1.68388280935	1510.5231201	978.23858721	1.5105231201	6.0	24.0071331973	242.0
60.4947031766	169.392050219	1.06808075592	0.0604947031766	0.218289036445	81.1663373837	36.6487936816	32.2814586172	0.0811663373837	31.3799190542	150.039683245	11.6889080358	18.7965907697	0.150039683245	0.212775485322	86.5742408882	36.7455849605	0.0865742408882	91.1738536776	867.508563414	0.0911738536776	341.063151724	96.3490209635	0.341063151724	7.0	23.9963735519	95.0
65.5412708482	6.15817486288	1.6394483747	0.0655412708482	0.317776341746	237.937297254	14.7347829712	33.0656791545	0.237937297254	0.123695025446	243.192471635	10.2996684616	1.14297715907	0.243192471635	0.292092945678	62.1579154415	13.7124617423	0.0621579154415	10.5191975183	353.043713419	0.0105191975183	61.3406272702	441.098461745	0.0613406272702	6.0	23.9992971128	92.0
11.1514570569	4.11674105001	49.5883609253	0.0111514570569	0.297039650163	4.38075212794	5.66807995593	1.66282249441	0.00438075212794	0.0773412005362	6.52847416954	11.6482564767	8.81337996033	0.00652847416954	0.287552651932	8.1940876224	11.1745828742	0.0081940876224	43.3516556157	6.67984753672	0.0433516556157	53.5929151258	34.991638225	0.0535929151258	6.0	23.9956625864	1001.0
175.291982188	2.30971412732	58.4198821653	0.175291982188	0.457376332365	1.11955349929	12.9214077155	14.8676673238	0.00111955349929	0.129445068401	53.2645445654	1.11778659947	263.981878085	0.0532645445654	0.117732284785	236.752625622	4.00168409163	0.236752625622	335.150106326	6.459907522	0.335150106326	2.88873008356	15.3686043392	0.00288873008356	6.0	24.1666098673	714.0
138.269760483	3.90090321223	10.5533179888	0.138269760483	1.9231911149	36.1286447973	3.37730008461	744.232060411	0.0361286447973	43.407841056	149.34250687	1.27947547646	186.864170205	0.14934250687	4.07288781684	710.524491118	67.8556584354	0.710524491118	26.2749409435	6.34644198774	0.0262749409435	3.66270018624	368.542002586	0.00366270018624	7.0	24.0102876884	1388.0
136.956267482	14.5066947795	106.178113422	0.136956267482	0.353378602826	96.0611020951	1.54940948089	353.78214899	0.0960611020951	0.792016272153	152.812977713	10.1383548485	19.7049698374	0.152812977713	0.545219307279	14.425788681	1.52302346997	0.014425788681	29.1867579418	193.970559753	0.0291867579418	755.039582901	50.6164549731	0.755039582901	4.0	23.9924848571	1603.0
90.8653190932	1.8449410346	2.44554293821	0.0908653190932	0.41399969654	4.49645238895	56.6892460086	7.23119129083	0.00449645238895	0.127872800948	9.18095764849	1.31349548177	5.04613628559	0.00918095764849	0.113140547597	369.012065298	4.76934808296	0.369012065298	206.234805383	7.35965169704	0.206234805383	27.1931656476	197.0808726	0.0271931656476	7.0	24.0097954889	390.0
38.7392983872	21.6676409999	138.279109726	0.0387392983872	0.311420543362	173.751397664	21.2457055382	22.9500360981	0.173751397664	1.88211948918	406.575087328	1.2873429321	2.4216568719	0.406575087328	0.170094762934	50.3252160113	10.1146832455	0.0503252160113	6.41055332761	787.790440491	0.00641055332761	510.83386524	134.240106367	0.51083386524	6.0	23.9719914745	1605.0
823.804795236	13.2126121659	50.557009883	0.823804795236	0.272396553451	78.7624440212	1.17064419823	3.05614689939	0.0787624440212	0.823230241419	50.9924122827	88.9824113899	20.8037998708	0.0509924122827	0.311539554073	85.2631377102	143.238977815	0.0852631377102	344.218503383	134.372046444	0.344218503383	1608.39014985	4.16928583946	1.60839014985	5.0	24.0174958313	1420.0
26.5131784316	2.39200141763	121.29523842	0.0265131784316	0.867876599928	160.096950712	17.0736147856	354.464359009	0.160096950712	1.6694167509	4.80544689758	4.22529573387	5.03411827441	0.00480544689758	0.633738938433	3.53700792512	48.2575650864	0.00353700792512	680.266613854	2.18461103754	0.680266613854	68.1737427684	57.2521076201	0.0681737427684	7.0	24.0084500907	1175.0
884.632292309	3.00526516825	4.73918230593	0.884632292309	0.36090192949	594.735874282	1.73176898167	990.813022039	0.594735874282	16.3044465622	299.627534309	1.89620099504	221.439932514	0.299627534309	0.384066579509	9.27002980457	370.729840877	0.00927002980457	11.6208540113	5.24768285445	0.0116208540113	7.73324404271	471.265300545	0.00773324404271	7.0	23.9642048356	568.0
516.874739535	6.41394408063	352.293608002	0.516874739535	0.288366043451	126.01432118	2.18758407848	29.5691255599	0.12601432118	0.537776942943	481.198931051	1.3876790941	1.77504638451	0.481198931051	0.122666773017	543.971833132	48.8857109487	0.543971833132	11.4726763507	411.931400257	0.0114726763507	3.22964101057	26.0937268758	0.00322964101057	6.0	24.0088599604	1103.0
303.893852758	1.39024137692	760.055657302	0.303893852758	0.375733243315	4.01642268724	55.4949903765	2.12372330578	0.00401642268724	0.373286333117	67.1523696006	6.16256746131	898.616493737	0.0671523696006	0.284379186085	6.93096628141	3.3476193397	0.00693096628141	3.63507656136	3.04905386327	0.00363507656136	71.4688143818	67.2481929437	0.0714688143818	6.0	24.1920933739	1251.0
324.46451725	2.90116570681	3.33253386287	0.32446451725	0.160756657474	119.033556143	3.50150136424	2.30486615564	0.119033556143	0.431591791671	11.9342168274	2.14869437647	472.739649786	0.0119342168274	1.43971881421	82.7281089865	25.9172292462	0.0827281089865	10.8644759372	16.8775651517	0.0108644759372	4.51507398588	17.1655066487	0.00451507398588	4.0	24.1112988175	731.0
26.3285759867	3.32180614475	321.00337508	0.0263285759867	0.10226319838	334.318803123	26.6233868231	315.691078849	0.334318803123	2.38724947366	4.58666857685	95.5050497162	8.62400839169	0.00458666857685	0.0523987476181	16.2343066215	171.723368221	0.0162343066215	8.9519018284	11.9119271058	0.0089519018284	48.0384166744	96.1283739931	0.0480384166744	7.0	24.0241982548	511.0
39.4093940558	145.563478544	7.80391483457	0.0394093940558	0.299972441008	274.096303827	61.7589288181	133.724659381	0.274096303827	0.270162344468	49.3300235699	6.74127375829	363.051605132	0.0493300235699	1.32506006358	322.919288099	38.0276257544	0.322919288099	3.57949680756	140.291627138	0.00357949680756	742.435973202	293.088048786	0.742435973202	6.0	24.0540527687	939.0
47.4833644278	1.27796144847	71.3964938457	0.0474833644278	1.43838415983	23.938771842	4.04656181395	409.867722174	0.023938771842	91.8020437064	165.260100796	4.17807493702	172.071668379	0.165260100796	7.03077994128	172.047065097	14.1614793785	0.172047065097	106.072019813	2.25471175464	0.106072019813	180.421115953	555.444596663	0.180421115953	5.0	23.9837245586	1471.0
83.1178826318	5.16518281967	166.667364303	0.0831178826318	2.39114352071	164.832628482	1.62773390122	66.8423974189	0.164832628482	1.84453364038	18.9416101638	5.37913423871	137.690700351	0.0189416101638	1.76301227657	154.258107884	55.8427607317	0.154258107884	9.79142207963	391.015108725	0.00979142207963	1.20525030938	38.8293717714	0.00120525030938	3.0	24.1418449793	970.0
167.800959594	17.9048792321	347.931571363	0.167800959594	13.5476900986	107.605807138	2.77769039264	834.506489912	0.107605807138	0.186221315568	56.1060139054	15.2925066763	32.5241306916	0.0561060139054	10.2297837654	225.591366742	199.15990687	0.225591366742	846.560693853	17.1298937398	0.846560693853	5.24603350779	99.7605674926	0.00524603350779	5.0	23.991685637	1247.0
63.8402279396	1.10519608255	748.998382028	0.0638402279396	17.8551720147	340.920943718	14.0422640176	828.112152193	0.340920943718	16.5536592516	4132.5336782	36.770743418	143.556843598	4.1325336782	3.36009018211	928.802974783	99.3734971486	0.928802974783	1522.63204811	681.405380241	1.52263204811	5089.00107815	659.473094562	5.08900107815	7.0	23.9998539097	767.0
15.4776033621	5.11385713017	160.973458094	0.0154776033621	8.33998171936	127.08373269	1.06437188998	22.8756334961	0.12708373269	0.502336435247	260.643809206	1.25181453901	110.734395362	0.260643809206	6.55445602085	33.5471592669	2.37059361707	0.0335471592669	1294.18401275	237.064168046	1.29418401275	474.443817438	16.1755218285	0.474443817438	6.0	23.9950699003	773.0
524.553031602	4.489042137	891.927928092	0.524553031602	11.5059643252	196.645999595	1.69681237122	111.974056982	0.196645999595	631.805930262	12.5823827394	67.9854457838	1.16075999697	0.0125823827394	1.01244841289	432.12103842	148.558812079	0.43212103842	4682.85161301	458.065606175	4.68285161301	109.386420085	15.6947696351	0.109386420085	7.0	24.0001618518	361.0
870.741451017	7.54309695193	94.6295374416	0.870741451017	5.38340561196	18.4553863278	28.3387462131	843.627830398	0.0184553863278	0.197336796612	21.6520802552	1.09121733533	999.644416036	0.0216520802552	0.255275104374	647.332074254	12.9457005831	0.647332074254	9.46288654625	27.06606891	0.00946288654625	29.5474901209	30.3632968358	0.0295474901209	5.0	23.9721241655	1654.0
84.9423876771	1.49694066341	484.529962968	0.0849423876771	4.19528608707	31.9259921003	2.45850647004	4.58271883942	0.0319259921003	0.186074317957	1243.56811691	7.44487201559	627.274406284	1.24356811691	3.53683790115	4.5534611178	16.1334351697	0.0045534611178	27.5149217519	21.0623330775	0.0275149217519	98.2329868944	2.90509453155	0.0982329868944	7.0	24.0144287707	1454.0
1429.0979159	70.5934189776	25.9139695644	1.4290979159	0.475126278409	57.2099323947	23.9131133221	393.847606009	0.0572099323947	1.29374544304	116.076991371	9.50619556022	586.098710161	0.116076991371	18.5909576067	12.2973064062	374.781340889	0.0122973064062	887.764979631	360.296577545	0.887764979631	541.887799551	315.371203492	0.541887799551	5.0	23.9860247605	1122.0
230.338621553	6.77571890178	374.391329785	0.230338621553	0.199056645294	262.553999217	1.38134835115	102.700576127	0.262553999217	0.730673247432	68.4539258145	1.82063855455	405.853198809	0.0684539258145	0.379524710433	6.17860343472	23.2547247343	0.00617860343472	10.7955202294	370.167791827	0.0107955202294	4.36307941432	1.39692618071	0.00436307941432	4.0	24.2567827641	1154.0
12.1083511897	4.11884849688	154.173630147	0.0121083511897	7.86086819017	121.671333638	2.78332762426	773.003036924	0.121671333638	8.05941825297	22.8838614691	1.41675846442	225.539935495	0.0228838614691	0.917648046092	22.6833541264	4.34916343066	0.0226833541264	2.54859774078	45.8069141819	0.00254859774078	23.9528059936	28.231362783	0.0239528059936	7.0	24.2148820708	195.0
672.23649862	18.7641395301	30.4132020249	0.67223649862	116.267713219	113.84364463	8.41149300605	157.641430443	0.11384364463	110.832028913	61.7191086764	23.2032951624	23.0137840114	0.0617191086764	792.01122509	14267.0477148	548.118009991	14.2670477148	1250.66596577	123.65755468	1.25066596577	295.858743065	207.313977027	0.295858743065	4.0	24.0159037854	1330.0
297.897208925	12.2711439663	590.351466477	0.297897208925	73.2073785804	52.1696380733	3.01574743312	1.37770758273	0.0521696380733	0.385927997713	231.307574473	55.5677664075	821.415429062	0.231307574473	0.519858625319	21.9433218369	367.411218725	0.0219433218369	861.986032387	29.5422523804	0.861986032387	88.6708984665	192.85266672	0.0886708984665	7.0	23.9996297722	1536.0
83.9871836103	24.5685985763	224.416686543	0.0839871836103	0.0904491483111	172.458474065	1.23406754927	2.94208003786	0.172458474065	1.70464482284	23.8537378402	126.594767278	143.388042597	0.0238537378402	0.266595270712	15.8962002429	113.284824	0.0158962002429	113.369563341	759.717380818	0.113369563341	11.4822345218	1.26218815467	0.0114822345218	7.0	24.0172026366	1352.0
360.029064777	31.1240977916	266.179548675	0.360029064777	14.1972067331	597.098773832	27.8891704373	6.72031932897	0.597098773832	0.654683174779	414.029692151	1.08079221297	29.636424275	0.414029692151	3.95174548771	1925.31051122	895.534310233	1.92531051122	791.701798573	708.679448489	0.791701798573	94.4049606414	375.850701658	0.0944049606414	7.0	23.9934677344	321.0
8.23161523213	3.29117132819	61.409586733	0.00823161523213	0.204636892745	45.3409181202	27.0354781651	1.03899340058	0.0453409181202	0.211058235662	674.503480542	4.20522509717	2.19820355545	0.674503480542	0.234111078987	542.415514236	4.02022527484	0.542415514236	4.13996246052	46.4227241878	0.00413996246052	820.050000002	75.3799880172	0.820050000002	7.0	23.9999795539	233.0
23.9887515823	20.5013321389	70.7890014778	0.0239887515823	80.8643056922	34.7726839893	106.016666253	596.868886373	0.0347726839893	1.06311108094	25.5349182811	1.15291522018	62.446607184	0.0255349182811	0.245017113312	13.5464435231	7.73575440995	0.0135464435231	42.9645758896	50.11369888	0.0429645758896	662.130354146	571.746976923	0.662130354146	5.0	24.0013801498	999.0
277.686403263	13.2024810157	160.864790166	0.277686403263	0.153533717755	102.635655785	7.2320044605	3.51273162514	0.102635655785	0.33291758155	151.12720486	23.0798829017	2.60501468888	0.15112720486	0.201283838313	195.196248404	12.7227809025	0.195196248404	62.369216725	60.4958141866	0.062369216725	7.57888640802	57.3875418344	0.00757888640802	7.0	23.999906405	585.0
163.162978058	2.39885446588	2.39806817233	0.163162978058	0.226718239436	380.657204348	1.53371795739	41.5620042412	0.380657204348	6.19605059743	188.893754843	60.3214790879	63.4013939047	0.188893754843	0.333579672293	33.7769768164	13.6068409263	0.0337769768164	78.0200503527	507.534645733	0.0780200503527	34.6517373248	34.077446894	0.0346517373248	5.0	23.9998254401	1334.0
219.766665252	4.69819701218	13.6697422665	0.219766665252	0.478314424681	391.284083932	1.22620629528	65.2470943282	0.391284083932	1.19340903899	191.517882086	1.83825196823	689.066795932	0.191517882086	2.680473461	1459.24294341	19.3411687445	1.45924294341	644.227745742	102.750071346	0.644227745742	1433.21642521	71.6146145798	1.43321642521	5.0	23.9998188659	349.0
32.5539959604	3.99096249878	754.781861859	0.0325539959604	6.23141669766	304.070281695	5.12745137561	2.46956167793	0.304070281695	0.144319179052	22.5995325133	31.3981652222	3.89950724059	0.0225995325133	29.5408343606	137.616650093	219.688908737	0.137616650093	6.91935171701	37.7009182164	0.00691935171701	122.027372546	52.8933878351	0.122027372546	5.0	24.0193254473	803.0
143.317451959	24.4205733725	464.122525551	0.143317451959	7.54242101088	87.0863406677	25.0785659099	1.00143294752	0.0870863406677	0.8351293579	104.779183404	14.1579519338	7.14953759403	0.104779183404	0.233553454931	1493.37901839	677.881723044	1.49337901839	15.8971884586	29.9552517356	0.0158971884586	632.814289054	11.8207003206	0.632814289054	7.0	24.0001813649	1463.0
23.6622972201	23.3182725274	7.2818680183	0.0236622972201	0.708824840828	281.899864818	2.77799314086	860.998056465	0.281899864818	0.813809131084	223.675856404	1.98230010771	217.189425012	0.223675856404	0.245181808337	900.648473518	1.52214713706	0.900648473518	7.81164429635	6.32553583523	0.00781164429635	693.164119099	78.1466314177	0.693164119099	6.0	24.1278862034	913.0
27.6034294424	47.1694099157	899.453064571	0.0276034294424	0.403221403563	1246.68727861	28.355568802	504.783886319	1.24668727861	1.41678381521	25.6064652992	1.53062823484	76.3590098122	0.0256064652992	2.62535997703	112.621235423	1.93000300143	0.112621235423	3.64216074568	184.523942834	0.00364216074568	28.8521884235	65.8323192424	0.0288521884235	7.0	23.9983290194	135.0
36.3349945614	287.404337731	14.719467166	0.0363349945614	0.371647829757	35.2696317877	207.845957942	295.214475788	0.0352696317877	80.3414949977	120.99169825	1.61993926179	11.1749646873	0.12099169825	31.1743064194	369.6574899	3.25290208052	0.3696574899	83.7628332358	877.565446129	0.0837628332358	162.767844448	979.718384909	0.162767844448	7.0	23.9975661999	1503.0
186.956088681	4.906804717	2.22981217368	0.186956088681	0.135006332956	255.152881047	1.25166784144	39.7660859868	0.255152881047	6.59655287706	22.5988006616	77.2085747858	621.740203001	0.0225988006616	2.01351807526	5.87611651955	223.381403936	0.00587611651955	42.1769669775	54.2469440419	0.0421769669775	8.21749718357	17.453999408	0.00821749718357	4.0	24.004853039	1485.0
231.090657373	5.0495354622	418.814607826	0.231090657373	0.10148873438	188.961274812	1.88851584269	476.054809712	0.188961274812	0.304601729632	1.22511081262	36.9435152967	838.575160607	0.00122511081262	7.47297616768	4.65705462799	307.327732075	0.00465705462799	486.779341594	41.9621248588	0.486779341594	75.4912643863	6.13957250892	0.0754912643863	6.0	23.9829546328	934.0
23.2535410342	25.9173665137	207.434940017	0.0232535410342	0.760033320391	92.1261465106	20.3398477534	339.091503603	0.0921261465106	0.347004957326	63.3075035174	7.42225416025	173.00820063	0.0633075035174	15.5071402084	2.87163519482	3.4265091557	0.00287163519482	91.0527850519	57.8172048179	0.0910527850519	7.25300530264	309.912140576	0.00725300530264	7.0	23.9940713083	702.0
496.411254486	10.3389603666	544.832848619	0.496411254486	0.3436117992	216.718494656	1.79721273027	120.045422332	0.216718494656	6.2450989101	609.578029134	11.4544860091	468.146967175	0.609578029134	0.743125946333	135.893984408	4.25762403191	0.135893984408	24.0370085559	746.458205832	0.0240370085559	9.87710818934	64.878315027	0.00987710818934	6.0	24.0322119862	1315.0
14.0073306025	146.563417891	16.3123578152	0.0140073306025	0.248191349707	10.7332180975	3.29095272749	35.3501549507	0.0107332180975	1.16802640709	2.18542386504	14.118141374	406.325452574	0.00218542386504	1.05812417432	437.900161947	10.6615130569	0.437900161947	95.4041568443	385.23261748	0.0954041568443	1.77280602045	5.62041742629	0.00177280602045	6.0	23.9715845148	25.0
16.3367473631	24.1424281817	58.0744634229	0.0163367473631	18.5418387628	6.28853676601	2.02633255482	10.2828120274	0.00628853676601	0.0754401257266	1.14213013104	30.6361381891	263.644489612	0.00114213013104	0.130687493687	12.1581046908	128.209387507	0.0121581046908	168.801096326	27.7850099788	0.168801096326	86.7841210881	1.61480184311	0.0867841210881	4.0	24.0031134221	787.0
13.2961193875	3.02799490717	777.990136229	0.0132961193875	1.11440465953	9.2175010533	49.5469153091	491.159360455	0.0092175010533	18.4646704104	787.532996511	1.82805092008	122.080872113	0.787532996511	0.248059519119	85.5776376624	2.63290558018	0.0855776376624	3.76828915589	33.0360153479	0.00376828915589	342.779599849	91.9465386204	0.342779599849	6.0	23.9884210265	207.0
55.4264920332	6.28551183331	9.61985460849	0.0554264920332	0.385333541634	72.0620873583	2.11366227294	935.49717611	0.0720620873583	1.13483140191	179.970239703	1.40748641327	12.047563031	0.179970239703	0.551298826972	5.97157251971	29.4781000025	0.00597157251971	13.2538256474	8.21082169377	0.0132538256474	712.30652514	5.04422363091	0.71230652514	6.0	24.0659599365	1384.0
11.2651588428	35.7791631814	33.7783806268	0.0112651588428	0.260686363646	17.4144729528	51.7136373933	435.404353466	0.0174144729528	0.0662404635531	20.1284379272	2.12232648163	8.40735861588	0.0201284379272	0.126285096101	151.518734321	6.91778309709	0.151518734321	20.5912654847	39.1786436389	0.0205912654847	17.9273543564	53.7554230049	0.0179273543564	5.0	23.9797241254	1408.0
3164.81717049	40.3629690847	201.409067479	3.16481717049	1.93387552457	202.991180345	2.26415871094	791.382055076	0.202991180345	1038.12928347	198.049601696	8.78510762412	127.770507808	0.198049601696	2.09592631389	284.070326141	55.5899366353	0.284070326141	2264.0133305	270.882202535	2.2640133305	5897.44120198	418.204245236	5.89744120198	6.0	24.0039093904	724.0
574.839621274	64.1958369229	1.67177261604	0.574839621274	0.369919039284	331.756221935	22.3411923934	258.310431462	0.331756221935	103.834607864	37.0000691996	1.74942972962	209.381259077	0.0370000691996	15.0995426798	60.1570965134	8.58533269381	0.0601570965134	584.924212182	711.839245242	0.584924212182	310.285168387	120.537552768	0.310285168387	5.0	23.9987562655	1223.0
83.6901762959	1.90444405549	13.3117864294	0.0836901762959	0.408595616171	4.89478715829	7.52846328668	17.0331909485	0.00489478715829	0.128796027757	36.1712510729	2.04689934489	124.352435056	0.0361712510729	0.31785198866	89.5878780968	38.8095930892	0.0895878780968	29.5453806646	12.3127258832	0.0295453806646	34.5364967313	25.1829934438	0.0345364967313	3.0	24.0167254701	475.0
16.0966864624	35.4611733131	161.571517214	0.0160966864624	0.0933453110049	127.564994111	78.7352505386	7.15849334241	0.127564994111	0.842675796918	43.9402978046	18.5017794816	390.770666257	0.0439402978046	21.5889581185	10.7188400419	16.857087981	0.0107188400419	11.3588402448	36.1683315052	0.0113588402448	41.8415635924	215.0913912	0.0418415635924	6.0	24.0107340035	453.0
15.1146919363	1.31616271122	2.77509871391	0.0151146919363	0.39078090284	20.8524226105	1.30643239105	14.4593896353	0.0208524226105	0.362283438124	217.406001616	1.00542618133	4.54723533392	0.217406001616	0.441415397855	22.2696704587	53.3716672837	0.0222696704587	154.159723636	2.38970399419	0.154159723636	4.7815202477	11.5027581226	0.0047815202477	6.0	23.9990307769	730.0
140.207303815	2.92176161459	12.071126656	0.140207303815	0.197586125072	56.5472254852	9.48315506314	64.3004544045	0.0565472254852	1.22498457674	108.219403314	65.327836104	18.5176857702	0.108219403314	0.614876552341	112.876275618	51.3298541571	0.112876275618	45.5132006193	12.9632940692	0.0455132006193	25.7063885692	330.355968063	0.0257063885692	4.0	24.0007311355	1077.0
44.2626951795	1.51255748937	48.9594692613	0.0442626951795	23.2038339318	457.04820676	44.4939528291	106.867174578	0.45704820676	29.1692045305	296.562082677	256.441519134	617.341972177	0.296562082677	16.4213069106	46.4990153819	737.804338362	0.0464990153819	137.413547609	264.837650987	0.137413547609	5780.29407372	932.456416847	5.78029407372	7.0	24.0028236117	1208.0
648.150523461	8.65670224465	780.260943722	0.648150523461	0.237118246737	332.457300953	2.32793493859	42.5039046228	0.332457300953	48.8495680309	102.768495009	2.61443904672	455.739324979	0.102768495009	0.370890682189	28.1146188732	485.652848575	0.0281146188732	8.19725806375	843.781031726	0.00819725806375	14.7958747876	3.8084171622	0.0147958747876	7.0	24.0635292698	710.0
1.18085542992	2.60861223522	512.114275735	0.00118085542992	0.149286678786	73.2406055234	60.6236297807	4.64544867137	0.0732406055234	0.140752544621	28.7433579294	5.94280302006	14.0378739546	0.0287433579294	0.0704005352689	78.6683853172	4.1128762403	0.0786683853172	5.58647471384	2.62384423978	0.00558647471384	16.618931475	301.811966987	0.016618931475	6.0	23.9997396486	938.0
130.286980592	50.0380686586	94.2954284336	0.130286980592	257.344634302	867.32946759	41.2785363114	47.1538022438	0.86732946759	0.896484097884	230.711703421	16.6789001495	336.315959871	0.230711703421	3.37080993756	486.476224363	511.293163919	0.486476224363	14.2199029923	108.176632622	0.0142199029923	11.0627141798	120.767084576	0.0110627141798	6.0	23.9953208713	705.0
680.47210298	8.08211428809	426.834671296	0.68047210298	8.6233966032	222.288270018	2.77879942868	250.120942014	0.222288270018	159.018740666	189.761873532	36.7851931799	10.9031050685	0.189761873532	0.24148811537	91.5358904952	758.963748198	0.0915358904952	143.923244596	394.470742349	0.143923244596	6.88606786985	11.7869314268	0.00688606786985	5.0	23.9998795978	883.0
203.690862623	3.31351060407	1.22735937714	0.203690862623	0.301957144222	286.931960367	2.44018732391	17.7934714427	0.286931960367	0.463245167495	189.728480918	3.63887780036	4.13061638659	0.189728480918	0.260804234364	542.906796837	18.9064315902	0.542906796837	26.1385290452	1.88403180732	0.0261385290452	411.805647386	32.6573294068	0.411805647386	6.0	23.9999985923	1720.0
53.3293840856	1.21719592278	374.664416198	0.0533293840856	4.96735540335	325.892447285	1.3871728256	7.53682563381	0.325892447285	0.335336901615	14.8164890436	3.52773497774	82.7087151161	0.0148164890436	3.67230369486	5.15592134389	46.1109311777	0.00515592134389	187.966960681	32.9047231037	0.187966960681	36.1877190849	41.3453055704	0.0361877190849	4.0	23.9911004369	525.0
403.091732295	31.4287652796	798.584301931	0.403091732295	1.37336999771	107.770505554	32.2397318909	973.372529218	0.107770505554	416.38377012	120.349795564	293.169150312	788.789494736	0.120349795564	3.14417093932	12.1153110881	461.101589785	0.0121153110881	5152.08884232	46.844234943	5.15208884232	198.15592502	449.261537123	0.19815592502	7.0	23.9833604576	1169.0
89.6020697875	5.09332377969	217.660801353	0.0896020697875	0.680751729985	615.03386878	2.40534092449	763.257642042	0.61503386878	37.4687426727	30.9256234218	23.5680445844	3.27893732301	0.0309256234218	0.226240282848	1.57852694159	280.886718208	0.00157852694159	1.51557281895	158.283053845	0.00151557281895	1286.70827616	2.65371594602	1.28670827616	5.0	24.4992898319	1614.0
20.4718317301	1.62548107202	20.9726453347	0.0204718317301	0.155141412283	7.96910177916	2.37406567836	605.487913535	0.00796910177916	19.282541319	664.428881567	1.65893323324	2.80422513627	0.664428881567	0.222838415778	495.994628689	2.04117593197	0.495994628689	20.8238300659	27.8009956854	0.0208238300659	212.657198514	18.1139182948	0.212657198514	5.0	23.999246775	1433.0
238.985975166	1.30445734087	860.997277449	0.238985975166	1.96642600422	225.817565428	55.6580283457	70.5166783344	0.225817565428	0.750263411341	369.927481355	2.61732381943	2.60162856331	0.369927481355	0.142464212974	19.7599561904	301.988409892	0.0197599561904	956.073145017	3.74448316451	0.956073145017	1.74193010588	220.327263889	0.00174193010588	4.0	23.9999021603	401.0
591.570080415	23.1090997682	18.7165143572	0.591570080415	0.507750505354	211.758995029	36.5632677631	988.185974206	0.211758995029	5.60493494193	82.2904001342	1.36373262772	171.176218441	0.0822904001342	0.595024050339	202.14312431	63.0849702458	0.20214312431	1812.82571195	527.772788156	1.81282571195	3264.02312925	507.126067639	3.26402312925	4.0	23.9942228349	576.0
27.3707746483	19.7723245085	4.79328777754	0.0273707746483	0.364965287784	71.9233284643	1.688619755	935.340852107	0.0719233284643	1.15856463521	5.54027974038	2.0055363891	432.04878863	0.00554027974038	222.147946518	1051.62996231	6.20757157438	1.05162996231	145.450331131	77.7732080423	0.145450331131	4.61840736947	15.4137132096	0.00461840736947	7.0	23.9974410151	217.0
148.775628268	1.85545640369	6.21513708478	0.148775628268	0.716415365772	57.0233065	7.62585705979	4.24647624849	0.0570233065	0.986505569791	231.028390925	1.38803288422	4.96496312454	0.231028390925	30.1109221494	967.628890496	5.8686008083	0.967628890496	5.84403023041	6.39318987453	0.00584403023041	354.435047575	873.115212039	0.354435047575	7.0	23.999967374	347.0
250.997358523	68.3669409873	23.30926472	0.250997358523	0.578234434362	92.5790134119	6.35360087539	99.7740497716	0.0925790134119	56.3905103406	226.590767116	1.39608098648	14.4668532727	0.226590767116	0.165870212014	555.131526529	2.27880132576	0.555131526529	4.12392523979	427.058396468	0.00412392523979	10.1615079427	175.590502876	0.0101615079427	7.0	23.9546364402	1130.0
76.7277591736	1.41080039686	99.3475905654	0.0767277591736	0.50799005105	328.238513239	3.08161627388	212.764714039	0.328238513239	3.95383871573	77.66991914	1.87461114264	28.2318815094	0.07766991914	1.01108904655	544.990519669	11.7823362312	0.544990519669	1158.32810433	951.678914516	1.15832810433	727.882815213	69.3544616425	0.727882815213	6.0	24.0000811215	823.0
2.0726173046	11.657944897	371.64005182	0.0020726173046	29.6291950553	4.21802879966	45.2289878616	347.34613575	0.00421802879966	0.10929015893	301.728627012	1.12747709788	578.552241888	0.301728627012	0.0902000869081	1.288621515	6.03602139284	0.001288621515	80.4421429787	4.73858992774	0.0804421429787	135.910745796	12.9522803228	0.135910745796	7.0	24.1452244903	316.0
14.446888222	1.02176314344	11.2854908479	0.014446888222	0.254108232264	232.709261755	1.40691305993	88.5304551488	0.232709261755	0.338606695216	539.540903378	2.30962116966	12.9840671113	0.539540903378	0.231953065463	518.137361201	12.0329093069	0.518137361201	737.513016145	6.71936817598	0.737513016145	767.274818897	1.14981712119	0.767274818897	5.0	24.0000377964	886.0
40.5845375559	1.43899225612	28.5400492387	0.0405845375559	158.21749574	729.980328321	6.82943939996	628.194628095	0.729980328321	0.78145303289	815.133010387	12.7530661871	1.33751764031	0.815133010387	0.608740263506	2216.43553705	110.959816894	2.21643553705	31.9573962617	840.550218928	0.0319573962617	177.698066248	30.186437922	0.177698066248	6.0	24.0320079697	322.0
569.419167863	67.2214280323	34.4276045299	0.569419167863	0.215654168233	44.5201885647	228.688631596	363.817518689	0.0445201885647	1.25163353424	47.3192999036	5.61974362779	286.229063381	0.0473192999036	7.18446874698	7.97050304189	156.688941589	0.00797050304189	3.72803553933	185.174014887	0.00372803553933	489.988028927	543.439692157	0.489988028927	6.0	23.9610046659	450.0
17.4659318053	22.7998098933	72.146592379	0.0174659318053	0.922263545553	236.15156013	10.4870219048	143.525926953	0.23615156013	0.142909814024	64.0638395178	1.92820891599	132.714555824	0.0640638395178	0.190863916165	2.20694236892	47.2501330111	0.00220694236892	10.6566896604	5.1356798378	0.0106566896604	114.439302133	16.3134602417	0.114439302133	5.0	23.9630736293	735.0
250.773043071	42.3086792627	6.2042527866	0.250773043071	0.167911188979	289.110220747	2.28158298029	3.86661514485	0.289110220747	0.814785584354	16.0330354684	2.32466368942	10.1712762999	0.0160330354684	0.120485803937	80.3953969855	66.8184333346	0.0803953969855	643.684900923	16.5301416627	0.643684900923	6.60149348409	5.6182299828	0.00660149348409	6.0	24.0000994422	1065.0
221.306245634	1.23179977786	101.458043836	0.221306245634	2.75891923809	101.460363843	11.0392748383	146.242708441	0.101460363843	3.98749601512	275.424441834	1.8610818069	696.623314931	0.275424441834	5.80130965679	83.1566277994	29.4896482503	0.0831566277994	150.21568634	155.342835286	0.15021568634	3847.1784254	198.349760164	3.8471784254	3.0	24.0007964998	1336.0
211.12397033	2.27531545582	512.312207729	0.21112397033	0.887043715684	319.189421903	1.18144066123	925.218548243	0.319189421903	1.39414748768	12.6947417785	17.4354865445	227.402235395	0.0126947417785	1.42322519606	196.508354433	82.9737940987	0.196508354433	754.850215697	459.038377579	0.754850215697	11.6288229185	2.01020243614	0.0116288229185	7.0	24.0187894466	1027.0
306.392648146	2.33485903953	2.60139068063	0.306392648146	0.296860741208	9.30203630305	1.49730587962	486.644865823	0.00930203630305	0.405723072219	234.555956679	7.79476342822	522.283316308	0.234555956679	4.51005187455	102.141073948	786.630150384	0.102141073948	99.8544199483	5.59250751076	0.0998544199483	74.832377319	240.6697472	0.074832377319	4.0	23.9997132548	834.0
221.218147826	9.41057335355	415.022517123	0.221218147826	54.1364081333	65.2770309704	2.64892565967	59.0967543459	0.0652770309704	0.270142360692	92.1957080683	2.10291983993	540.987950746	0.0921957080683	22.4392742129	967.96265578	379.016158733	0.96796265578	783.644432432	59.7942932427	0.783644432432	2.52308888824	19.5869606332	0.00252308888824	3.0	24.104887195	1641.0
185.677229179	2.70261745074	989.449644598	0.185677229179	2.97467142284	209.079197967	4.74303431988	9.68391611503	0.209079197967	49.9750343294	172.132963948	8.84638789524	8.55036960685	0.172132963948	11.3089338065	758.524135599	611.225882623	0.758524135599	944.558974689	332.455404346	0.944558974689	2848.91178691	444.139623997	2.84891178691	3.0	24.0327774816	1659.0
20.7771602528	14.3271442058	2.88318838774	0.0207771602528	0.56101152136	77.172599864	1.28754540745	293.112550814	0.077172599864	0.102449736796	601.681927787	3.97702934002	130.811231751	0.601681927787	0.191457059027	33.9013666887	1.62426918031	0.0339013666887	59.8437349144	56.2372859585	0.0598437349144	31.5464837119	74.7851029622	0.0315464837119	6.0	23.9925280096	304.0
1453.15944984	2.05519362577	331.666164814	1.45315944984	11.6449355974	233.246586656	7.12281489718	30.9122020801	0.233246586656	23.815357842	422.608002899	1.74349961475	275.964718436	0.422608002899	0.721737658753	12.5939132305	4.3296675024	0.0125939132305	360.070044097	661.755702999	0.360070044097	27.4811766739	75.1808438165	0.0274811766739	7.0	24.0240875693	897.0
47.1339483272	12.8798152687	16.2437984637	0.0471339483272	1.38962356043	30.6566742701	3.15395028072	108.615433373	0.0306566742701	94.5529230031	256.88225148	11.0457542766	358.580734636	0.25688225148	0.687102003967	198.266308774	44.9500883185	0.198266308774	724.146965705	82.9369457289	0.724146965705	32.310863505	5.13127264785	0.032310863505	6.0	24.0389927155	522.0
149.545201796	26.7041585634	26.5147336397	0.149545201796	0.362438350013	39.1344656018	30.2309250521	13.81961263	0.0391344656018	0.345968992509	17.1585550408	53.6327510528	56.8410301768	0.0171585550408	170.666542704	73.2182698536	931.977760476	0.0732182698536	233.014908298	70.2646972983	0.233014908298	15.5502283195	90.1512019278	0.0155502283195	6.0	24.0059171304	1092.0
102.228710194	11.1086158629	360.005742022	0.102228710194	36.4578366079	275.230624694	1.44102586251	44.2996765599	0.275230624694	1.13638999941	64.8247871109	6.99483255763	235.645067112	0.0648247871109	0.19901067862	64.292030725	213.745273022	0.064292030725	557.743113837	33.5608314083	0.557743113837	286.460762108	6.35323138079	0.286460762108	4.0	24.0213610654	1046.0
250.301799849	88.990650418	698.590397206	0.250301799849	8.25838739357	157.145915616	2.88563024241	507.436113385	0.157145915616	41.8222580759	13.6826020833	31.8968391605	1.81072520152	0.0136826020833	0.345373032314	245.683586068	621.957123701	0.245683586068	14.2710660755	566.249733932	0.0142710660755	211.897362996	69.4095735967	0.211897362996	6.0	24.0018470905	463.0
191.782367015	1.78682825918	238.892868989	0.191782367015	2.02950551313	198.023787162	2.63802526533	745.285638583	0.198023787162	4.68497473257	1916.39071062	1.19550440692	54.6892413718	1.91639071062	5.4366321595	30.6020222765	2.68880045564	0.0306020222765	26.4783472807	90.7169518226	0.0264783472807	248.544863596	213.82238156	0.248544863596	7.0	23.9864359176	996.0
279.931080208	7.19868556588	26.0448092824	0.279931080208	0.324941290381	101.915669501	8.29652152391	1.18249376337	0.101915669501	0.213123798046	37.9228352562	1.05567599649	6.96135519907	0.0379228352562	0.272001647297	94.94011071	173.972640591	0.09494011071	7.50432517661	37.9990230671	0.00750432517661	77.146398	260.529523507	0.077146398	4.0	23.9986644278	136.0
388.060511002	8.09395047586	9.23046970416	0.388060511002	0.19074585441	144.785040817	2.02160184664	3.22397437867	0.144785040817	0.230099502094	279.96842345	35.9090864576	3.41166940218	0.27996842345	0.201627234383	3.22975954993	16.7782777759	0.00322975954993	7.19277714872	86.4447867602	0.00719277714872	146.223770959	1.29407547104	0.146223770959	6.0	23.9943279566	1456.0
745.527553272	1.60389937478	47.4458287188	0.745527553272	0.263733293011	176.008231052	1.92346687249	68.677043752	0.176008231052	0.29416055032	547.892375791	1.3149735538	81.255759181	0.547892375791	0.125334570155	293.499663621	1.36736175034	0.293499663621	82.8921419725	10.4903462467	0.0828921419725	4.80721324131	1.17004439054	0.00480721324131	7.0	23.9954843535	474.0
16.5544925657	171.986430815	243.265657201	0.0165544925657	1.79789493055	144.315517533	8.22184937892	439.152726363	0.144315517533	0.935967777924	49.3404202503	14.7738309282	7.79105650636	0.0493404202503	0.784017954135	1.46719300995	52.5118092487	0.00146719300995	86.7429949389	770.635092941	0.0867429949389	125.933678509	143.053176189	0.125933678509	6.0	23.936536702	1578.0
547.64402433	1.03144825008	7.29140738763	0.54764402433	0.697044027462	200.248325822	1.8385268473	391.914042051	0.200248325822	18.6322121323	39.1093681672	60.7869201727	212.587585925	0.0391093681672	0.489252406484	697.060799351	878.810933912	0.697060799351	23.1330830395	51.4938609837	0.0231330830395	3.89147221298	18.6096775812	0.00389147221298	6.0	23.9599498085	1642.0
139.733852407	2.18506244896	541.036567064	0.139733852407	28.7778980308	211.547908633	6.78020261971	256.149654771	0.211547908633	0.45716758032	136.637777335	1.47872474759	40.5794277219	0.136637777335	0.793914946144	2.88871487445	22.6734183406	0.00288871487445	180.73641281	68.8084250992	0.18073641281	2.61870498964	509.453276576	0.00261870498964	7.0	24.0040437812	1003.0
251.737698088	12.1984337801	29.0224612105	0.251737698088	0.37689098081	278.089629192	5.32030032872	788.860722811	0.278089629192	0.383470652954	376.002849771	4.68158237988	1.59706145542	0.376002849771	0.316158466074	3.57961523677	67.8464251685	0.00357961523677	653.291838278	580.467065744	0.653291838278	71.2184323038	1.00500286594	0.0712184323038	5.0	24.0003222981	596.0
9.05374301984	27.5956190125	75.70105708	0.00905374301984	0.965285307481	79.7859825868	23.9741000977	2.14160734157	0.0797859825868	0.214325320136	133.190096818	10.4513514865	1.50116748086	0.133190096818	0.0946785799346	4.612098807	56.1070216482	0.004612098807	21.8902441879	282.278791121	0.0218902441879	758.623104691	32.190518465	0.758623104691	5.0	23.97033213	1478.0
398.786120917	121.070732464	14.5811091393	0.398786120917	11.486387001	90.1134889768	93.3922967864	614.470764487	0.0901134889768	11.053456836	53.5479086478	2.15041928308	312.064316551	0.0535479086478	228.71118752	1122.48970301	30.7410144675	1.12248970301	248.573596358	615.315999348	0.248573596358	3101.90347543	297.761767683	3.10190347543	5.0	24.0000450921	42.0
89.0212286072	8.2072482743	254.41132931	0.0890212286072	0.361369831364	717.402792518	3.68281628344	448.563258275	0.717402792518	1.05773957054	233.310238174	3.8845445839	217.531176619	0.233310238174	148.687896739	1818.03217416	40.0275137485	1.81803217416	1315.5049553	2.57915163667	1.3155049553	225.444237915	14.9335793704	0.225444237915	7.0	23.9993944463	1024.0
8.94887095093	21.2561391172	17.5299836482	0.00894887095093	0.159540245561	186.612549843	1.72546904697	24.1795119646	0.186612549843	0.098985528818	461.917478515	3.7799528249	1.29523876421	0.461917478515	0.616600451104	82.6494188143	4.49952744731	0.0826494188143	62.1688276772	802.451071749	0.0621688276772	490.74268372	205.777275339	0.49074268372	5.0	23.9767392288	966.0
491.456822529	5.54046831422	220.597016893	0.491456822529	0.123896095213	560.764736944	2.2172414602	212.783552575	0.560764736944	0.484246716521	342.865125955	2.31215159499	1.05196902021	0.342865125955	0.104910745744	24.0648328224	401.903680345	0.0240648328224	23.8741279175	49.2736103454	0.0238741279175	130.945231845	8.84337881708	0.130945231845	7.0	24.0077690184	974.0
44.7259697981	76.1768942337	883.146460556	0.0447259697981	2.56342861961	52.8583295142	14.8848519262	109.643624385	0.0528583295142	55.1517922391	40.9040756066	13.647545313	3.29430281388	0.0409040756066	0.317686034147	4.19696606712	8.65896088612	0.00419696606712	160.868275096	392.315559062	0.160868275096	21.7043650622	31.115825052	0.0217043650622	6.0	23.9810103207	1366.0
94.2541845109	3.70151938234	28.0212362269	0.0942541845109	7.78192795835	33.7344479836	7.63204147614	463.992884458	0.0337344479836	0.391044698761	124.044303805	101.796254825	46.9080864584	0.124044303805	0.445840147632	35.1768403478	701.267199233	0.0351768403478	483.124679792	4.60071123201	0.483124679792	2.39374422831	70.257632672	0.00239374422831	7.0	23.9923392089	137.0
21.4013159982	77.0840803687	835.289133103	0.0214013159982	8.35001999666	360.389858582	2.45612834361	2.28646277752	0.360389858582	0.111241405643	28.4553935428	171.428239284	485.671992129	0.0284553935428	0.153164263133	86.2345551423	810.370028084	0.0862345551423	121.623388499	104.173645925	0.121623388499	30.7994115449	2.79464843224	0.0307994115449	6.0	24.0388769268	1582.0
293.793311745	86.7406033443	466.242150283	0.293793311745	20.6325908917	51.6637054252	1.12520309854	928.187644494	0.0516637054252	81.4019859811	445.681685099	130.91737785	7.18761626986	0.445681685099	58.8484802904	25.6838070374	734.074805948	0.0256838070374	688.300458608	282.293977899	0.688300458608	258.741149418	686.772193875	0.258741149418	5.0	24.0314616814	552.0
21.6551546977	1.81506956545	94.0683103562	0.0216551546977	373.356584581	184.818084015	35.8930743509	268.120500406	0.184818084015	12.0635553671	400.055768415	1.63545217338	84.2429397615	0.400055768415	4.03038100303	13.7810033299	4.09958285585	0.0137810033299	253.192706344	203.322156094	0.253192706344	5.12231946111	331.282795864	0.00512231946111	5.0	24.0147397699	18.0
36.8757071263	51.6752414772	24.4859361005	0.0368757071263	0.858057355819	429.430269252	11.2357271426	12.4904667484	0.429430269252	56.3965734753	45.4314367101	1.26073608994	15.4391025767	0.0454314367101	1.11087783354	2456.49145002	2.08172822794	2.45649145002	3979.25234736	288.906986986	3.97925234736	199.758728829	93.4286101119	0.199758728829	6.0	23.9978337866	1549.0
34.7787784617	1.84647142738	17.4458162679	0.0347787784617	0.733651642563	280.303291611	2.32425645108	642.892896147	0.280303291611	51.5545581429	548.517715573	3.0785401126	117.42747618	0.548517715573	0.597733922346	9.44890570044	37.0833108543	0.00944890570044	108.844828688	600.625696933	0.108844828688	252.599713663	4.4617640847	0.252599713663	5.0	23.9709350061	944.0
58.3699413034	4.21260250124	3.80198380142	0.0583699413034	0.219495526631	133.034962173	5.5976074081	6.27243997484	0.133034962173	0.239528779612	119.232042386	17.6846924421	39.7716448425	0.119232042386	0.311295134722	45.3612857942	49.346814533	0.0453612857942	598.134952291	33.0142834227	0.598134952291	19.8072481543	35.4756391665	0.0198072481543	4.0	23.9991907507	594.0
36.6950443503	2.66873505385	29.4250170384	0.0366950443503	45.5279048417	92.9341285787	13.7828729368	1.70868964532	0.0929341285787	1.06807395704	327.4768415	32.4157998513	65.6330234583	0.3274768415	1.67476129077	109.561942676	185.329220383	0.109561942676	11.288899907	2.15855366088	0.011288899907	473.885262144	46.9556106872	0.473885262144	7.0	23.9974469567	9.0
24.9883667393	35.7846138147	708.54743567	0.0249883667393	1.69462494193	59.3062387556	338.10236662	31.593299014	0.0593062387556	662.297698161	312.670882295	123.796973056	170.080018481	0.312670882295	75.9260260454	644.827837753	220.068185848	0.644827837753	8245.64674841	119.704319614	8.24564674841	29.4915870006	865.78368908	0.0294915870006	7.0	23.9961792618	591.0
199.259592034	95.2277939304	16.0432327094	0.199259592034	0.411691773742	81.8402377906	27.0479601907	115.341106261	0.0818402377906	24.9747003924	37.3064881824	13.9249988357	291.309197346	0.0373064881824	0.572398152343	29.5355697838	79.8069132721	0.0295355697838	16.1363283048	606.259235969	0.0161363283048	4.58322978635	133.498145868	0.00458322978635	6.0	24.0141493183	927.0
145.397999563	2.84233445451	5.67326142042	0.145397999563	0.267417735597	36.1453024083	65.5558223847	1.43102514245	0.0361453024083	0.335545106934	44.1901350255	4.44003520131	930.436318755	0.0441901350255	0.555983080316	322.953161417	111.419508739	0.322953161417	34.30369358	110.553049266	0.03430369358	37.877025364	124.405629872	0.037877025364	4.0	24.0140110006	607.0
66.2908715558	9.3651037513	615.190309049	0.0662908715558	0.434028623715	55.2240797525	4.4983747246	506.269869678	0.0552240797525	24.9431426803	333.87023158	1.6495829985	8.87924565216	0.33387023158	1.62631104537	935.919228062	6.42588688155	0.935919228062	285.540173124	64.3902030194	0.285540173124	2413.5033082	28.9409109316	2.4135033082	5.0	23.9967907162	892.0
96.2986635497	13.4855816513	45.8371691168	0.0962986635497	0.310596408002	121.403846456	278.770036508	655.262161846	0.121403846456	11.1023288881	36.2425827054	93.6976525083	727.168630059	0.0362425827054	0.868445895032	77.0533257944	91.4688400424	0.0770533257944	13.1901223986	25.0423806434	0.0131901223986	29.9455157987	858.295701402	0.0299455157987	5.0	23.9666391203	1056.0
229.93644946	8.44066022793	158.387314104	0.22993644946	302.212672465	286.598599821	3.07067037906	82.6703700545	0.286598599821	3.67490381082	20.5744020999	2.60391591572	46.3050350497	0.0205744020999	586.933726128	41.1526301951	405.220601416	0.0411526301951	5102.59075983	794.380023623	5.10259075983	11.95646734	127.152738736	0.01195646734	6.0	24.0000069486	1684.0
374.833348131	6.72123549043	429.205165846	0.374833348131	289.002012482	190.360811481	20.170244468	37.5492734687	0.190360811481	0.404370524703	1070.79342149	21.1675958827	301.636128644	1.07079342149	0.913166927479	33.5154601494	50.778090528	0.0335154601494	216.776970618	797.486356139	0.216776970618	2325.81939298	65.2409591077	2.32581939298	7.0	23.9752659992	345.0
54.7263334499	1.10923156021	288.580894889	0.0547263334499	1.63639620086	1074.91014767	6.19922128127	53.3919102221	1.07491014767	1.90906165954	275.237656846	6.24914812867	985.973245457	0.275237656846	5.88837416963	593.688739911	50.0566027003	0.593688739911	25.4684322966	13.2504208591	0.0254684322966	1118.62677191	33.6435417394	1.11862677191	6.0	24.0014218131	1173.0
146.626167437	8.10968280448	274.280622143	0.146626167437	223.782324363	147.80385237	14.6429703488	259.793711977	0.14780385237	0.607231349547	371.74942603	4.103648284	225.516025839	0.37174942603	11.8317758487	1526.26071388	288.600075161	1.52626071388	204.157185672	48.9513446655	0.204157185672	63.1659337514	228.763885015	0.0631659337514	4.0	23.9974057544	473.0
283.520203164	1.69528504903	74.0459511834	0.283520203164	13.9755879165	60.8346494151	8.22205178185	1.02509661995	0.0608346494151	0.601002247373	487.40487595	2.14516452968	831.21175195	0.48740487595	4.014585548	89.0070831147	750.61660722	0.0890070831147	82.9244818033	2.92414025581	0.0829244818033	1385.03403816	445.320781823	1.38503403816	6.0	23.995995664	343.0
336.35677918	6.72726685814	2.95373500933	0.33635677918	1.52101319242	64.5298606876	1.35971562122	238.543563639	0.0645298606876	6.19528472464	306.532082904	1.10330632298	223.951809073	0.306532082904	2.2557068118	5.12734306774	9.07894936548	0.00512734306774	1785.89169643	110.61654159	1.78589169643	1931.68919296	516.504047821	1.93168919296	4.0	23.9999695645	1543.0
391.818216795	2.1607019432	289.25638327	0.391818216795	0.241303868277	69.9952602848	27.0873751423	1.40884961663	0.0699952602848	0.383677889363	404.323791688	1.05126800968	998.195927385	0.404323791688	11.4276250603	18.6213595131	4.68770913264	0.0186213595131	196.336397974	7.61890444138	0.196336397974	32.4460174322	170.086729791	0.0324460174322	7.0	24.0321416388	330.0
216.39352254	48.1836403799	24.7140798838	0.21639352254	10.6577991543	593.795345198	137.986674511	11.2798619949	0.593795345198	0.275762180341	32.6209465245	22.8793252913	622.49081927	0.0326209465245	5.95886359873	181.60344986	905.661209278	0.18160344986	25.4877155532	116.986144341	0.0254877155532	1421.43696992	267.299477755	1.42143696992	7.0	24.0014492557	797.0
48.7587226248	18.9625778916	6.7316257154	0.0487587226248	38.2808656784	42.2705428142	4.3001740379	5.11516415159	0.0422705428142	0.139884008073	193.876184663	54.8736907233	467.963964296	0.193876184663	0.94336796776	123.003396895	451.443246292	0.123003396895	325.227968165	130.178563846	0.325227968165	159.096888663	26.3194857845	0.159096888663	6.0	23.9690106983	695.0
136.803343663	10.9692310713	5.63938950649	0.136803343663	0.903615058631	94.2881975221	11.3356551605	218.268111781	0.0942881975221	0.538975221599	273.631209846	8.29593539465	332.000882152	0.273631209846	2.58776348193	100.639868271	25.0045759277	0.100639868271	42.3605630833	149.094194031	0.0423605630833	175.68919328	43.3088599378	0.17568919328	6.0	23.9929615458	933.0
793.85831403	1.30263884436	975.269021417	0.79385831403	0.535720813581	2.77193313147	2.66467451776	1.66201919925	0.00277193313147	0.227914799637	15.0446387287	1.713025161	16.6664065109	0.0150446387287	0.24020048628	2.82221974158	511.071568645	0.00282221974158	3.16594502835	3.83293666332	0.00316594502835	14.8329583631	4.91937022637	0.0148329583631	6.0	24.0301993943	781.0
115.318870888	2.53138950902	2.50022370159	0.115318870888	1.69102440146	2.28638080922	3.41335612782	490.683363072	0.00228638080922	7.69061635372	38.9295141857	5.45651686576	17.168270372	0.0389295141857	0.176422301841	42.0026762958	399.278515452	0.0420026762958	0.967683904036	8.38021292449	0.000967683904036	144.318720751	2.25678728345	0.144318720751	4.0	24.1817043633	1382.0
42.2385771627	9.0015156122	35.3565936761	0.0422385771627	0.387983142172	672.311963235	26.0178182508	169.34663148	0.672311963235	0.209513564361	170.113629683	1.34102941645	207.890058533	0.170113629683	87.8879199714	2.53227606358	77.7699844518	0.00253227606358	34.6394469001	864.218737238	0.0346394469001	15.1276788819	486.787790089	0.0151276788819	7.0	24.0017983915	637.0
14.7914868581	13.9856951943	575.627996641	0.0147914868581	0.235108654976	339.764074679	1.21318781645	681.673079043	0.339764074679	0.645842094893	811.357827341	5.89104239533	19.0427522111	0.811357827341	0.194216200267	9.51905958375	1.34123831139	0.00951905958375	8.01773467742	445.205452262	0.00801773467742	163.721249964	1.14411536031	0.163721249964	7.0	24.0391217008	930.0
93.5371020776	63.9287078001	186.611311404	0.0935371020776	0.435085594129	185.903259875	3.38636259975	566.594656558	0.185903259875	47.6104605599	276.033943168	33.0712072004	309.800914133	0.276033943168	0.184957840961	141.410618182	368.359523303	0.141410618182	1121.7188479	781.600378454	1.1217188479	89.2723766135	2.42338467641	0.0892723766135	5.0	23.9978948601	617.0
6.66607620097	10.8148825783	37.9892491322	0.00666607620097	0.399756920504	101.097571789	7.84731093929	128.349245573	0.101097571789	6.79442237075	328.452955458	1.12255312602	795.504545287	0.328452955458	33.8160484317	3.27082257858	6.87231217897	0.00327082257858	579.631042687	326.5517736	0.579631042687	2.27571346321	734.331085864	0.00227571346321	3.0	24.0338887883	992.0
117.866974084	3.38514602679	906.450625036	0.117866974084	849.720737948	1782.14724264	16.9929243542	94.7426488106	1.78214724264	1087.13546138	25.5166125254	1.66486259156	32.6897793308	0.0255166125254	20.5205751967	391.411541734	28.8353826933	0.391411541734	9740.67663854	127.361123399	9.74067663854	16982.8960696	94.018687102	16.9828960696	6.0	23.9981070924	580.0
134.760464327	1.91547683515	2.46320180037	0.134760464327	0.367990236616	5.66325977267	1.41565033879	858.663047275	0.00566325977267	0.816729445745	240.83179661	3.39840323219	120.42666814	0.24083179661	20.9885212464	1707.92109866	13.1917573188	1.70792109866	115.111395778	1.79339530489	0.115111395778	2.27098182921	407.991327422	0.00227098182921	7.0	23.9896370649	916.0
41.2730420483	1.10575772581	130.890903559	0.0412730420483	2.66919111574	87.7871989264	15.2863725158	776.258246685	0.0877871989264	0.439465542788	441.37917475	23.5794648456	4.30604154338	0.44137917475	0.334499492738	144.77256005	186.528706387	0.14477256005	5.74132199044	1.50095140715	0.00574132199044	56.4745067726	15.97380401	0.0564745067726	4.0	24.4787397685	1406.0
664.915707912	14.208215397	313.362035214	0.664915707912	2.77669539789	128.183987297	2.51338020251	296.852415497	0.128183987297	2254.81910607	565.827371315	4.06240468868	819.580672012	0.565827371315	966.629011133	3079.10773604	887.625284998	3.07910773604	24819.8527394	238.568273995	24.8198527394	13654.8537945	555.922428344	13.6548537945	5.0	24.0184344034	229.0
168.270814478	3.2096917325	455.091740569	0.168270814478	2.04306007453	498.909430949	9.13242726084	324.371200356	0.498909430949	0.413270136005	236.81155418	39.8531416898	1.62579762504	0.23681155418	0.392138862429	683.261484232	825.662222273	0.683261484232	940.911641213	1.31951838268	0.940911641213	1.83181642051	160.567864494	0.00183181642051	7.0	23.9992185949	925.0
78.8239016248	11.8249961087	63.0019440913	0.0788239016248	61.0306199842	681.234155992	25.8343619434	1.23996159847	0.681234155992	1.71522322635	58.9314158829	5.4240950628	80.3664911625	0.0589314158829	809.234236583	9116.76590542	78.5651596278	9.11676590542	100.112391987	21.976522432	0.100112391987	476.294298631	130.549791092	0.476294298631	5.0	23.9986422019	220.0
234.551244604	1.80318648402	3.62358299701	0.234551244604	0.223592174447	394.235286122	4.90454087763	51.2020384744	0.394235286122	0.903434483678	323.60347617	12.5382579471	672.441303151	0.32360347617	109.901816551	126.215476721	5.02806110795	0.126215476721	63.8843308788	1.89389255985	0.0638843308788	14.3320069653	365.9927096	0.0143320069653	7.0	24.0031551731	978.0
309.407390777	8.81627732598	309.935339849	0.309407390777	0.559604583918	434.979513792	50.3012340355	483.036811254	0.434979513792	13.1135950725	67.0161151892	17.9303030614	17.5530389251	0.0670161151892	4.92108940796	317.977666751	476.856586709	0.317977666751	102.530022725	87.2165225992	0.102530022725	282.386048524	641.521326834	0.282386048524	5.0	24.0184156315	286.0
604.996532142	1.44532913084	253.302252423	0.604996532142	0.217615488358	2.98234128423	1.26294032747	22.9563573394	0.00298234128423	0.165332796354	3.37564893188	34.6158934543	461.210319883	0.00337564893188	0.198792101254	7.4142023453	464.180303869	0.0074142023453	15.3511989613	1.86366250182	0.0153511989613	94.1190067161	1.07313924049	0.0941190067161	6.0	24.0727315178	557.0
604.065478706	23.2371284418	16.664967392	0.604065478706	0.279011203043	764.710705124	2.33167496617	678.097686702	0.764710705124	0.169501918677	58.7259545936	1.39122513659	693.624008889	0.0587259545936	1.13589222707	560.84504413	24.32458982	0.56084504413	4.26844116028	41.0362931904	0.00426844116028	23.9823930674	11.4633761425	0.0239823930674	7.0	24.0258707097	485.0
21.2897688548	6.88061763161	41.1623427026	0.0212897688548	97.7365697724	25.8793233874	4.77448080797	421.838352509	0.0258793233874	287.68444288	1127.23462537	8.69373933994	131.926164117	1.12723462537	15.2468937439	480.57265007	35.4657239247	0.48057265007	731.044496264	25.9272019579	0.731044496264	10.0806658848	25.9373170671	0.0100806658848	7.0	24.0051833709	634.0
16.6387292121	91.4094781574	4.93091153392	0.0166387292121	0.0668710402394	11.8219385816	1.47424561814	7.55540476091	0.0118219385816	0.49536058435	3.91427931323	49.189977853	17.756714427	0.00391427931323	0.36817040166	8.6823047434	96.878415944	0.0086823047434	19.2363343296	263.434450134	0.0192363343296	21.652245149	4.47043173909	0.021652245149	7.0	23.987725582	1612.0
66.2683798445	30.4229370915	81.8498731078	0.0662683798445	16.1060062271	27.4322397279	2.18440369745	190.166326711	0.0274322397279	26.0854964282	667.263732508	10.8181430777	88.3828617836	0.667263732508	864.930666442	11401.8630337	85.4341932818	11.4018630337	1355.34252336	120.704976489	1.35534252336	11986.3388366	10.4773285697	11.9863388366	6.0	24.0031312167	1210.0
197.678146241	47.6833831828	1.20085600829	0.197678146241	0.127176948099	69.5633559471	9.98021122763	128.86520173	0.0695633559471	0.261340475554	18.919189449	71.9774237081	17.4778408784	0.018919189449	0.118751939519	381.752517675	39.8281752297	0.381752517675	101.354757292	30.9993847085	0.101354757292	348.803921248	4.6706454957	0.348803921248	6.0	23.9985711812	690.0
84.3105169967	3.03989813182	150.136705633	0.0843105169967	0.911897864135	17.6556315661	11.3920870295	838.032466535	0.0176556315661	0.676539332743	407.736690912	1.35943002858	667.991679989	0.407736690912	0.661469169643	19.126489722	7.28218620057	0.019126489722	9.09891971055	14.2578904443	0.00909891971055	93.3481249709	4.02659361823	0.0933481249709	5.0	24.0514250039	1539.0
108.334669491	25.0259541249	180.081935621	0.108334669491	13.3724172174	146.069591188	4.16146035331	298.775758929	0.146069591188	4.71771676866	1428.71601121	8.09983427153	2.46368524195	1.42871601121	1.20855122869	7323.54127196	54.8358133783	7.32354127196	6042.44889469	517.963240287	6.04244889469	4316.588231	270.061287747	4.316588231	6.0	23.9999796337	564.0
176.350735485	3.03291401846	4.07692950857	0.176350735485	0.504703918028	626.435546286	2.13306566537	160.58980645	0.626435546286	24.0157544629	206.217120714	1.07431777101	454.904047424	0.206217120714	9.55710358235	133.476292363	1.71139398038	0.133476292363	6.54934065432	624.30555825	0.00654934065432	10.1536315488	201.940295008	0.0101536315488	5.0	23.9659080553	284.0
302.34542483	43.7570773109	78.0915513166	0.30234542483	0.290096472085	115.401998249	1.33616695973	35.1244216489	0.115401998249	1.32985850822	9.20328764826	41.5106728173	938.774886855	0.00920328764826	0.265410152195	335.504263812	356.166878039	0.335504263812	326.13613073	111.168272968	0.32613613073	290.974243214	2.12196957039	0.290974243214	7.0	23.9898266188	1638.0
62.9551345995	7.94608873954	6.82507985898	0.0629551345995	0.31878657533	8.78630999853	1.29706210387	6.24213526205	0.00878630999853	0.340109016496	108.32033517	6.95090510182	436.927024126	0.10832033517	0.293058474271	382.713488005	120.57103766	0.382713488005	31.5002696362	71.4736643781	0.0315002696362	8.75799804616	1.40015019427	0.00875799804616	5.0	24.1178978959	227.0
105.255615749	14.1843101821	1.04799884375	0.105255615749	0.588012271431	101.593860162	2.5653682686	229.707251389	0.101593860162	5.52224812138	269.4939333	1.04338086211	963.069086748	0.2694939333	112.337545746	2438.88097785	3.46432756662	2.43888097785	193.919707552	249.060794893	0.193919707552	23.8414623042	202.855606402	0.0238414623042	7.0	24.0051624918	877.0
16.3777474169	8.17812537575	44.1368576375	0.0163777474169	30.6517953191	119.437081593	60.3401057346	691.509889926	0.119437081593	0.826933632838	257.308303136	122.494272891	854.806673128	0.257308303136	1.77043102905	285.741020167	442.18528664	0.285741020167	289.051413143	20.0627091008	0.289051413143	410.360981175	168.603191501	0.410360981175	6.0	23.9952045478	1604.0
50.1941007436	1.43322105945	29.1192965303	0.0501941007436	0.224255032582	10.9852967573	4.35466895042	165.288873517	0.0109852967573	0.316318920207	182.480057602	4.06506791213	577.156958863	0.182480057602	1.14199567774	478.436942801	13.4210115593	0.478436942801	20.2921307077	9.20338951819	0.0202921307077	7.80207646584	39.8033603666	0.00780207646584	3.0	24.0975114387	462.0
208.671214049	1.8489964685	522.199096443	0.208671214049	7.87603983453	133.576939033	81.882801553	78.5275719628	0.133576939033	608.057819239	2864.10760404	95.3769588472	27.5156859033	2.86410760404	1.96439530222	747.047883738	236.790996974	0.747047883738	10857.2479857	79.8977694828	10.8572479857	357.435002505	125.923251762	0.357435002505	7.0	23.9881533131	1107.0
77.8955009672	12.2377758713	159.691334909	0.0778955009672	183.282758386	51.1508677639	11.9036835567	109.64011727	0.0511508677639	0.51482020175	173.058387452	44.5685940395	275.844112398	0.173058387452	1.65301428731	146.494946328	772.824693414	0.146494946328	404.046832934	7.65856364849	0.404046832934	230.352352571	71.6947157117	0.230352352571	4.0	24.0004833896	1088.0
85.181753224	24.2766419708	6.69917197522	0.085181753224	0.517342440108	117.04432465	312.51425096	42.0434304522	0.11704432465	0.604276008316	34.346964135	29.7349227322	865.845740152	0.034346964135	0.252666761718	314.130140532	185.542182901	0.314130140532	559.842813868	19.2226716375	0.559842813868	295.120019021	828.041873025	0.295120019021	5.0	23.9805900763	681.0
1793.50864092	2.39146430009	238.037379778	1.79350864092	3.02534517253	33.8873596469	2.26018597475	66.055888694	0.0338873596469	1.77155127412	225.445666619	1.29768089687	536.851370828	0.225445666619	0.700118359423	99.1680864155	13.1112818723	0.0991680864155	1305.99378936	9.49782728736	1.30599378936	684.361510051	284.951306087	0.684361510051	7.0	24.0014277316	90.0
51.3564879587	37.8423202055	704.203477713	0.0513564879587	19.9645772497	435.135729258	56.0367442447	909.089748149	0.435135729258	1.8859077337	28.7209559627	13.8474941724	751.658398548	0.0287209559627	0.681609001279	12.2124592069	109.110144225	0.0122124592069	2.82198959209	31.5784487191	0.00282198959209	182.821356672	89.5652137526	0.182821356672	7.0	24.1808239737	657.0
491.068842055	14.8728490369	204.364403953	0.491068842055	0.189546193631	12.0224865657	7.68468684108	132.423731654	0.0120224865657	0.155989401775	69.692833725	2.8671516482	95.0029540494	0.069692833725	0.247507512612	771.454239369	197.329922861	0.771454239369	26.3311999608	58.7959749386	0.0263311999608	93.3391819507	38.4088817434	0.0933391819507	6.0	23.9934914602	1602.0
196.498091916	5.49101958165	131.266084845	0.196498091916	110.132526916	1028.67198121	48.4678327941	5.80422354692	1.02867198121	1.17034663429	185.837873665	6.55798187349	235.506024188	0.185837873665	30.8846455977	717.69263364	594.440818149	0.71769263364	543.190464048	1.0874562689	0.543190464048	1931.83171228	273.519720757	1.93183171228	6.0	24.0085893703	1405.0
263.762870548	143.365991826	2.68925136701	0.263762870548	0.477346228076	527.608764761	2.12044379194	510.962348634	0.527608764761	42.5191404352	106.572344023	47.4347694031	918.93408295	0.106572344023	10.0005643235	77.0361840084	106.638042075	0.0770361840084	9.55451699201	219.961978932	0.00955451699201	181.974193642	19.530760368	0.181974193642	6.0	23.99583719	976.0
505.538602929	8.24074720545	334.691389422	0.505538602929	0.288491207279	140.335913844	1.34211645527	1.13478101279	0.140335913844	0.117002050595	27.4238782698	24.2315625779	4.93142647964	0.0274238782698	0.492224869179	7.93478029065	879.03769928	0.00793478029065	3.47319170185	69.7918251326	0.00347319170185	11.0154910177	5.91919106713	0.0110154910177	4.0	23.9873405234	268.0
1.53336990339	16.1282192831	3.00036133926	0.00153336990339	0.161439079437	15.9831860952	53.9721538067	385.416881799	0.0159831860952	91.7845452443	35.9742741672	1.33132129932	4.7259270506	0.0359742741672	0.183206859257	10.3038542379	1.02566635828	0.0103038542379	2.60727044027	70.334575897	0.00260727044027	20.1943630708	135.824307852	0.0201943630708	7.0	23.9560786516	22.0
22.9826684651	8.96639801028	420.49448965	0.0229826684651	0.506531192868	18.6122489257	4.02707297555	12.6450888691	0.0186122489257	0.162230258561	104.028262137	4.03840729914	21.9253551909	0.104028262137	109.005143589	6.45526640396	13.5191693566	0.00645526640396	92.9421415046	5.096378041	0.0929421415046	28.6913084317	427.385337565	0.0286913084317	5.0	24.2119589122	1078.0
211.087627629	2.19185335121	6.40881990634	0.211087627629	0.268339377014	663.850663274	6.83825181802	991.573597722	0.663850663274	0.287027280259	437.181356449	2.15214105656	6.13960808719	0.437181356449	0.157603963727	18.6431284979	200.233528024	0.0186431284979	449.710016252	75.1597243356	0.449710016252	658.36558038	58.9136938165	0.65836558038	6.0	23.9998626431	890.0
5.47842790706	3.90056331605	55.8732485003	0.00547842790706	1.62871932512	13.454342593	31.4850087682	1.23233629327	0.013454342593	0.193412410459	85.0323980863	48.1264265671	4.91339995351	0.0850323980863	0.323837736696	489.62190226	154.785835995	0.48962190226	4.01520269006	10.7771226227	0.00401520269006	219.612624033	37.7906947346	0.219612624033	6.0	24.0505479441	948.0
384.348028697	1.29897092269	1.14320480229	0.384348028697	0.665604940571	153.002337515	2.34551015102	83.2271745738	0.153002337515	26.440787471	114.190916332	1.17913435134	58.5218751531	0.114190916332	13.354809864	11.9123476575	98.0818334205	0.0119123476575	416.354829734	53.1053217364	0.416354829734	167.229791872	352.23141566	0.167229791872	3.0	23.984168532	490.0
471.50903669	88.3873459263	35.1522344799	0.47150903669	1.29708137099	79.975579283	4.24893977107	74.95712906	0.079975579283	7.737482977	189.304338893	18.8105276525	9.24820889516	0.189304338893	22.9787149093	47.9482582103	297.438318451	0.0479482582103	197.180282402	345.948869058	0.197180282402	252.186094039	494.375476027	0.252186094039	5.0	23.9942204557	213.0
569.400503248	2.2115015662	31.9659125955	0.569400503248	0.165919084494	49.6686149018	29.5785989645	10.9623468803	0.0496686149018	0.32628998001	308.957376744	3.43694568553	7.21574810339	0.308957376744	0.0827768308087	243.5607748	1.72066378185	0.2435607748	612.626485591	2.0424731206	0.612626485591	10.4752206872	686.011768979	0.0104752206872	7.0	23.9978147204	659.0
24.5319904683	2.46281914845	12.9750251401	0.0245319904683	0.342915810176	140.176847849	182.870564425	5.84285378831	0.140176847849	0.393533818217	91.538081926	2.93473722831	653.679636403	0.091538081926	1.46529267717	479.018579541	9.51281265242	0.479018579541	162.103784926	15.569796122	0.162103784926	7.90722844448	780.837820279	0.00790722844448	7.0	24.0111607057	827.0
226.860620312	2.50882273096	6.60851353224	0.226860620312	0.439027711637	429.978007969	4.75206207741	71.6979791897	0.429978007969	0.235558231662	124.063220023	2.52564307116	262.271474809	0.124063220023	0.420342172986	41.8942961797	824.972021944	0.0418942961797	1461.15499597	2.66285554815	1.46115499597	19.239908741	37.9788256891	0.019239908741	7.0	24.0010065721	1554.0
76.746928776	5.05724521991	2.1724606612	0.076746928776	0.298636690991	393.934584556	16.5405401611	765.673990425	0.393934584556	9.18153032109	428.462013782	5.32468627594	45.9034161652	0.428462013782	0.442491130086	130.644296166	139.38015858	0.130644296166	2.90002337951	834.348417035	0.00290002337951	345.112035978	318.10283395	0.345112035978	7.0	24.0000600247	1719.0
185.506374575	2.15618918563	390.671750261	0.185506374575	0.604416059266	79.3195963385	5.55020639789	10.3646767754	0.0793195963385	0.133350451163	740.843729143	34.5308644102	929.695883024	0.740843729143	0.652302521578	8.08075380397	1.8604599325	0.00808075380397	41.3539568876	6.38406717487	0.0413539568876	628.623798808	3.36545078775	0.628623798808	7.0	24.0882370741	896.0
277.959671506	4.89343189251	259.57266261	0.277959671506	1.10571409243	1116.64688125	2.96471278699	2.56785295244	1.11664688125	3.09067709149	222.091912371	1.30681769168	711.5769618	0.222091912371	0.22674322591	16.2761886552	438.107681934	0.0162761886552	467.915603416	3.2603504174	0.467915603416	562.86053348	1.82681936355	0.56286053348	7.0	23.9770562763	540.0
48.2446113046	16.9937494509	18.253532451	0.0482446113046	0.247969440645	190.777837501	18.568486122	8.2577930766	0.190777837501	0.224879260517	5.24860952169	23.2005239277	227.10009751	0.00524860952169	0.0767028237327	54.1429010908	43.2635619024	0.0541429010908	65.2521154472	17.8273200427	0.0652521154472	185.838418957	50.2445424731	0.185838418957	7.0	24.0245885424	323.0
185.315772896	18.3383774649	785.621381396	0.185315772896	0.182484015136	324.467047815	1.38797741442	52.9688060207	0.324467047815	0.568049118676	1.00941024998	5.47323431664	9.5453882983	0.00100941024998	0.11152191622	70.8185633718	136.490096066	0.0708185633718	35.9728007249	197.041190901	0.0359728007249	10.9328361189	1.13740347073	0.0109328361189	4.0	24.0328361024	1635.0
295.626590872	10.0718019359	694.40839773	0.295626590872	56.4927386099	373.669796547	1.52253426228	23.3602872076	0.373669796547	0.397868099961	135.429233893	1.60627875344	16.9754471228	0.135429233893	0.559730266466	301.101536098	725.444765536	0.301101536098	125.580342559	4.8497168163	0.125580342559	15.5041520841	1.9962135534	0.0155041520841	4.0	23.9815888773	1545.0
69.4944306855	1.54718448719	53.5453978318	0.0694944306855	0.226795292132	51.7648798962	10.3257631922	105.491560282	0.0517648798962	0.231494340094	173.574752966	50.9231165872	1.48340398372	0.173574752966	0.265840607909	246.784352089	23.2048968462	0.246784352089	16.8000186368	8.65179978277	0.0168000186368	123.23719265	511.970958936	0.12323719265	5.0	24.0040330443	334.0
74.8177155506	16.6298771932	15.9999458369	0.0748177155506	0.0770580345218	40.1260491976	20.5753258637	119.373610948	0.0401260491976	0.065642035369	340.0717793	5.18555583653	5.50049709011	0.3400717793	0.549195231967	168.834315235	1.74916319149	0.168834315235	40.0722666931	73.2592583889	0.0400722666931	125.138688672	16.7911604828	0.125138688672	4.0	24.0224585512	185.0
45.6296644726	18.5656843658	94.5273497347	0.0456296644726	0.854600653498	246.901458015	3.94005600991	2.50949257797	0.246901458015	0.338832120452	1.29458098994	7.72954182811	13.6943153071	0.00129458098994	0.300025198478	6.04923692042	68.5138823048	0.00604923692042	8.25927903852	24.4847954652	0.00825927903852	11.9696840903	12.5608732131	0.0119696840903	6.0	24.0381562878	1630.0
156.651295387	1.59921311938	146.055880587	0.156651295387	0.199899312661	47.4082994988	62.760666697	74.699762785	0.0474082994988	43.0316097205	193.763665223	15.5773247612	248.516622244	0.193763665223	50.5731446374	31.9698677251	294.60423964	0.0319698677251	5.13427295091	114.463636702	0.00513427295091	19.1003882588	403.247042407	0.0191003882588	6.0	24.0157090979	785.0
666.077250617	4.18492336844	254.051649872	0.666077250617	1.64636303488	6.50498517221	24.6013717666	663.959314614	0.00650498517221	1.20799165397	84.1163584359	14.6754684392	649.224244158	0.0841163584359	40.0689264296	32.3532530632	4.71654675894	0.0323532530632	2.03581229083	4.31548255555	0.00203581229083	16.9657353709	181.906396264	0.0169657353709	7.0	24.0512550056	798.0
224.819491731	2.30888075592	1.54750129274	0.224819491731	0.13761529524	1118.12793759	8.29228269562	6.52635289868	1.11812793759	0.130498836223	60.1104923759	4.28144537104	871.774869881	0.0601104923759	9.63826906285	79.3953144322	5.98023762386	0.0793953144322	84.4228491494	1.74416602884	0.0844228491494	2.08371191114	62.8452280203	0.00208371191114	4.0	23.9097566518	34.0
12.1405320709	1.01154366124	9.98631125811	0.0121405320709	106.07809061	84.4047727035	70.4717301039	694.993533001	0.0844047727035	2.84971088557	70.4583967604	12.5736169786	9.97380102988	0.0704583967604	0.206203288428	536.899747028	28.6011749897	0.536899747028	1422.67695504	5.296200913	1.42267695504	54.0642695907	195.999024813	0.0540642695907	7.0	23.9850045876	1002.0
80.6734422025	14.5400217692	870.249367205	0.0806734422025	3.36023810597	38.9280563009	1.83474721617	542.234557888	0.0389280563009	263.519860188	195.456663031	1.62648986467	729.71633417	0.195456663031	4.64856440952	5902.2370211	5.932937906	5.9022370211	4463.67928439	97.9350704579	4.46367928439	12.5556289949	13.6800298601	0.0125556289949	6.0	24.0359937794	1314.0
354.168451798	37.4119270397	38.148432708	0.354168451798	0.318334377253	368.713533194	11.9692592595	357.939398492	0.368713533194	2.64948977045	182.290774064	1.27104555576	17.6006498829	0.182290774064	2.0992816219	172.384630284	337.091595244	0.172384630284	3.78411696508	683.762530449	0.00378411696508	59.3532477478	873.88350746	0.0593532477478	5.0	23.8316981487	757.0
239.270042095	3.60173226842	531.42786689	0.239270042095	0.163527744103	257.995339809	20.7681244155	27.6695975145	0.257995339809	0.383491291544	111.557427428	6.14172520758	320.693311729	0.111557427428	0.242115016791	163.492521352	141.655275481	0.163492521352	337.110188278	15.0449379494	0.337110188278	57.1358127914	219.284044101	0.0571358127914	3.0	23.9736649225	1492.0
44.4871392752	9.46897885104	8.44812575188	0.0444871392752	0.266874148827	126.488496194	7.12412816303	246.564644884	0.126488496194	0.240091984829	68.6868299074	8.88109401499	2.05132730737	0.0686868299074	0.375501005109	8.69267018965	5.18146972519	0.00869267018965	721.882157036	60.8824627019	0.721882157036	97.4390531642	117.661089376	0.0974390531642	5.0	23.996186604	1190.0
179.07383901	1.31064024279	566.843356047	0.17907383901	174.270582876	184.805705826	13.0709915717	256.296180292	0.184805705826	125.676789108	653.752459704	1.23003543566	332.62793821	0.653752459704	24.8386153294	2667.34431797	226.655370033	2.66734431797	28.0094068673	104.588033838	0.0280094068673	104.459017686	23.4736041734	0.104459017686	6.0	24.0133606177	1505.0
367.182224485	7.88899287253	104.940766546	0.367182224485	63.5307744409	391.166659175	45.6467848425	112.754182251	0.391166659175	0.471581693192	164.231970907	1.25579323415	172.076608104	0.164231970907	4.47777894404	9.19701355264	883.871582365	0.00919701355264	2.4029850731	487.721585945	0.0024029850731	23.4956732179	547.515174045	0.0234956732179	5.0	24.0195096254	1682.0
427.766907532	87.66468	123.391252196	0.427766907532	0.187475714809	317.906109012	1.84290876138	42.0873362804	0.317906109012	0.179013974975	232.089063006	14.8610993998	1.25169959307	0.232089063006	0.125592635192	162.26196212	124.196063871	0.16226196212	7.51612595532	784.351007408	0.00751612595532	169.972041557	3.30690432582	0.169972041557	5.0	23.9013402839	407.0
466.474804297	3.85852132396	207.526372277	0.466474804297	0.455698802825	609.765024116	1.23929598411	6.60165989046	0.609765024116	0.748319017149	150.464498862	8.97682330008	343.047779194	0.150464498862	3.24129304364	23.9306284976	75.7215888257	0.0239306284976	11.6169245023	2.10142688203	0.0116169245023	137.506180158	54.4046205085	0.137506180158	5.0	23.9961661381	1368.0
84.4779067303	1.32091197667	878.619272737	0.0844779067303	4.85601827342	21.1799815281	1.70856743976	84.1879306826	0.0211799815281	0.442098318846	66.2187770523	11.5593780024	108.293292247	0.0662187770523	2.10815068496	11.8189224337	49.5775439008	0.0118189224337	20.0121900025	29.7351339836	0.0200121900025	16.9205010263	44.4084946269	0.0169205010263	6.0	23.9950867299	809.0
115.430849198	3.6653957826	145.747198429	0.115430849198	28.9791101614	332.174928739	9.81099928583	8.2449220743	0.332174928739	0.198607065951	73.558164332	8.56038044817	175.638726401	0.073558164332	1.2241041899	26.7411722162	66.2934770639	0.0267411722162	13.4626303992	23.6065753428	0.0134626303992	2.19191068687	40.9863820434	0.00219191068687	7.0	24.1372202809	98.0
846.164472438	3.54387177428	880.33946586	0.846164472438	24.5647941896	146.904085463	3.86844656406	889.511941533	0.146904085463	50.3012398638	77.6242001301	2.97951415265	16.7221583932	0.0776242001301	1.47294756838	59.2699153114	6.84741531759	0.0592699153114	234.791583716	134.603027182	0.234791583716	7.84056602893	259.99832902	0.00784056602893	6.0	23.991908473	1716.0
21.9109808123	8.40478214347	496.132751297	0.0219109808123	0.382368022135	30.6503351965	17.5780727683	19.9667447713	0.0306503351965	0.615291279481	101.965341974	2.08028304088	274.24458093	0.101965341974	0.815911857901	15.73923039	12.8571671888	0.01573923039	258.457279154	1.88715591153	0.258457279154	3041.77242448	106.850772462	3.04177242448	6.0	24.0402869472	918.0
657.523507176	8.87612138486	10.351113909	0.657523507176	0.211557980801	96.3010654193	1.20306223856	759.808351952	0.0963010654193	1.59712952843	213.971783479	1.02501401327	5.63110131806	0.213971783479	0.450309139645	260.543390948	135.766971797	0.260543390948	9.17369522992	13.6543434922	0.00917369522992	228.968141928	583.402369239	0.228968141928	6.0	24.0291532285	147.0
128.383109752	2.50279389996	53.625610796	0.128383109752	1.02462579941	234.679235883	45.806577796	82.1100967929	0.234679235883	0.496444558998	317.965974007	7.44096710677	114.014062247	0.317965974007	3.05837681432	1245.72381226	144.049510374	1.24572381226	3.45197512056	11.9771895037	0.00345197512056	501.70519014	803.302679141	0.50170519014	7.0	23.9970329267	1410.0
86.8749017343	38.627579232	653.712757178	0.0868749017343	0.233041788511	31.8758823575	8.364659308	796.696184202	0.0318758823575	37.2347480203	636.558555419	21.2334742076	101.182826461	0.636558555419	0.280058104086	9.12181165601	141.332949105	0.00912181165601	3.37803692201	128.544379247	0.00337803692201	1344.58730056	1.57282451743	1.34458730056	7.0	24.0194815176	1469.0
189.158250623	2.33183688314	574.345100049	0.189158250623	0.379003874575	795.257979925	12.6118790226	28.464385155	0.795257979925	0.3900203275	22.6572671731	26.0931452641	798.24280783	0.0226572671731	2.43247481988	796.801730041	434.023760753	0.796801730041	2.89260477741	12.0744676986	0.00289260477741	329.443339075	94.6422028685	0.329443339075	5.0	23.9829381266	533.0
10.8079171515	6.44369258166	3.7545051269	0.0108079171515	0.39656329463	245.526232916	5.01566138062	702.863109533	0.245526232916	0.221875683753	72.6083602166	3.95150481367	20.4502453987	0.0726083602166	0.428777938381	158.201185662	27.7038602572	0.158201185662	60.9939514816	30.7961681329	0.0609939514816	35.4262365338	2.40633853145	0.0354262365338	6.0	24.0104777974	1357.0
96.452516585	63.7793408128	1.62699188329	0.096452516585	1.20520963361	62.6033323652	85.3037610452	210.605080337	0.0626033323652	60.577983514	32.3569513889	23.1224876231	394.537814674	0.0323569513889	1.21681076411	25.5770512882	38.9818809595	0.0255770512882	2169.12545612	156.225688905	2.16912545612	1281.01279843	282.390786521	1.28101279843	6.0	24.0402056569	590.0
154.045073584	10.4425195009	7.56886807772	0.154045073584	0.605588238093	640.006356539	6.57213667939	40.8115279364	0.640006356539	2.32336482606	208.32837919	5.81829847936	364.036234328	0.20832837919	0.618969799933	1505.6796528	416.735684106	1.5056796528	10.6759260907	747.88943778	0.0106759260907	5391.63618987	1.61497478789	5.39163618987	7.0	24.0085704235	1710.0
250.768550167	2.2515112939	351.001022211	0.250768550167	1.73991470058	68.5522865628	4.47629284751	280.527222282	0.0685522865628	0.472713142659	191.013366317	1.54955789889	344.051757685	0.191013366317	259.808917493	11.5197162268	10.4997669419	0.0115197162268	65.320738345	1.09849265789	0.065320738345	2402.17351699	427.443660221	2.40217351699	6.0	24.012509306	1596.0
109.456842442	7.53080227339	533.946937635	0.109456842442	0.30366178315	17.9302063806	3.74098708856	8.4438330779	0.0179302063806	0.414388463594	175.920258728	53.1379908686	72.6142662633	0.175920258728	0.136590948218	26.3923056471	155.376731164	0.0263923056471	13.0263444828	55.1920635624	0.0130263444828	3.74220007022	147.016882058	0.00374220007022	7.0	24.0041813022	1020.0
44.0993517768	35.9739956097	691.53937249	0.0440993517768	12.0721986695	47.2718901883	14.4245099976	495.528573476	0.0472718901883	4.43937900274	278.934680908	3.31230132159	44.0371281417	0.278934680908	2.99449035147	30.6280439804	3.4348668531	0.0306280439804	120.332088702	196.303406301	0.120332088702	36.2203071512	136.654267942	0.0362203071512	7.0	23.9986544821	1618.0
492.420406411	3.63248183786	251.714109391	0.492420406411	88.9418806156	205.411801592	36.7958213922	805.842827999	0.205411801592	4.80746181369	141.19233582	2.46160797628	11.2627247088	0.14119233582	8.2672140539	1063.26456611	312.053383636	1.06326456611	601.750286023	288.026692897	0.601750286023	7453.37970479	962.841090598	7.45337970479	4.0	24.000025631	471.0
123.638187402	2.8153484914	9.2351451768	0.123638187402	0.261795783032	31.532542636	9.6382409811	704.05384976	0.031532542636	0.587824675322	620.582601353	9.84630455766	536.029609838	0.620582601353	0.333741323497	54.9793047487	227.397468927	0.0549793047487	46.0552032474	8.96146998354	0.0460552032474	759.630927776	236.992800027	0.759630927776	7.0	24.024175931	289.0
739.043030391	5.03735475232	650.470134089	0.739043030391	46.8994420981	207.107108479	1.76754449219	686.721598614	0.207107108479	1.21297997568	13.9195963929	50.0893201592	606.365751164	0.0139195963929	326.756017678	24.9483764181	171.805377059	0.0249483764181	5124.91066217	388.905607549	5.12491066217	14.6409514618	23.9537163986	0.0146409514618	6.0	24.0006243746	652.0
280.016408763	1.59899400103	813.297937688	0.280016408763	873.045981945	358.414893994	87.4043761894	445.294199963	0.358414893994	199.043562307	72.0322175101	16.5694159563	32.4015717247	0.0720322175101	8.03004331604	4236.49339586	396.322321577	4.23649339586	14658.2416015	77.1612987826	14.6582416015	784.712128349	952.90042105	0.784712128349	5.0	23.9903887943	413.0
96.8830869728	1.12396566841	1.84339503392	0.0968830869728	0.163396590358	37.8523028237	16.6517725718	47.1875735594	0.0378523028237	0.992012990154	149.279726023	1.80450531856	105.940499236	0.149279726023	0.155600548007	75.3102198457	2.64334551852	0.0753102198457	204.294030481	9.91315039532	0.204294030481	30.1374014031	10.4255656324	0.0301374014031	4.0	23.9957707079	1746.0
66.7529892628	3.96184174125	38.8246684808	0.0667529892628	0.181352150306	139.790078744	1.28004860337	1.23902269873	0.139790078744	0.324838784527	329.622644762	23.1992340231	96.0717077024	0.329622644762	0.325249998877	5.80321762251	85.4244683385	0.00580321762251	638.08812717	2.54391066519	0.63808812717	76.850046803	1.35619631287	0.076850046803	6.0	24.0000397689	578.0
89.3705292987	6.06381018119	835.262734184	0.0893705292987	27.3438162073	99.1847769102	2.55983604937	464.295586343	0.0991847769102	11.9964872078	241.496286864	145.592990019	844.274230683	0.241496286864	4.22336717103	4.62782822719	972.614187008	0.00462782822719	262.440705189	25.3856659754	0.262440705189	721.129273469	34.1227012164	0.721129273469	4.0	24.0843186554	151.0
6.36475126848	12.8335202722	582.134437295	0.00636475126848	0.202712182056	171.554367603	6.01069562049	492.372776304	0.171554367603	0.972199106139	11.2722748373	10.036405069	11.0902297484	0.0112722748373	0.371256442884	7.22032391376	9.69474836636	0.00722032391376	282.358577025	183.927741655	0.282358577025	30.0547605807	8.95892124759	0.0300547605807	5.0	24.111593235	1732.0
189.677928697	2.35101573359	848.31017029	0.189677928697	48.8277414579	47.4855776591	9.66479690062	2.06719071625	0.0474855776591	0.908077817509	673.107144122	1.43793240889	35.714562527	0.673107144122	0.616731390914	24.4401355939	61.2183249048	0.0244401355939	16.7478511297	1.99423250143	0.0167478511297	20.211361798	5.17575376626	0.020211361798	6.0	24.0697016146	663.0
226.91103564	3.14590435186	1.34718883448	0.22691103564	0.231051384799	96.94447816	14.6648598064	41.0995334527	0.09694447816	0.282559960312	462.284599785	19.3908862781	729.190860416	0.462284599785	9.0871175206	413.98579288	9.96062479703	0.41398579288	83.0103581914	56.0152302174	0.0830103581914	8.51443796298	821.960708886	0.00851443796298	5.0	24.035319304	1379.0
238.766775309	1.84218108741	343.891538525	0.238766775309	0.101158620107	1.60221197522	1.11318212382	1.36416462996	0.00160221197522	0.127154978229	5.92286890801	9.26664901633	3.19414621624	0.00592286890801	0.141394276321	114.681828593	5.37113556984	0.114681828593	105.643275552	2.73016207203	0.105643275552	176.919220759	3.70904628737	0.176919220759	3.0	24.0127986248	782.0
70.2633697993	2.85347863294	109.045485205	0.0702633697993	0.083031341089	6.76651627475	1.56167267079	1.26474229614	0.00676651627475	0.138653777609	64.2608078826	94.183337749	44.1760766972	0.0642608078826	0.221880616292	6.13830156565	838.14179658	0.00613830156565	52.1343183105	5.15301453294	0.0521343183105	4.67574950632	5.47936952792	0.00467574950632	3.0	23.9496507422	874.0
222.293000891	1.62989591941	920.400960095	0.222293000891	24.3729011186	53.25506215	1.77039466301	26.0458234649	0.05325506215	0.419367200066	250.257613733	29.1454379446	8.19899349529	0.250257613733	0.949368539085	57.6337503569	821.930475025	0.0576337503569	7.98179042468	41.097381755	0.00798179042468	28.287721481	590.278093053	0.028287721481	5.0	24.0083227112	1055.0
425.237543315	6.20786891093	170.749684192	0.425237543315	10.732869083	9.30024924803	1.53864821196	12.5729309429	0.00930024924803	1.55393158779	297.081746965	10.1902108467	561.160432347	0.297081746965	13.5269895728	26.7867669839	624.985663444	0.0267867669839	8.73049308095	41.0030420016	0.00873049308095	464.239027598	392.536911421	0.464239027598	5.0	24.0150914199	828.0
114.108587461	24.0201780449	254.050270921	0.114108587461	0.430487292592	68.2673933992	9.76832619971	231.660544157	0.0682673933992	0.760951597707	121.712950716	1.07683895549	991.276522051	0.121712950716	1.25224314439	320.228716711	41.939924951	0.320228716711	826.292139993	13.8110832328	0.826292139993	236.887445447	1.68717259868	0.236887445447	7.0	24.0083980922	961.0
110.813707167	133.45664645	132.488064804	0.110813707167	1.56848721173	77.2536307249	6.27243156807	121.913705199	0.0772536307249	0.854179394995	310.022588629	42.2650746184	350.817847503	0.310022588629	1.00435830161	320.493198922	755.732453406	0.320493198922	61.3795540716	589.153657337	0.0613795540716	4.96613340201	21.7368937035	0.00496613340201	6.0	24.03566752	954.0
164.938296176	6.09538520798	133.070607258	0.164938296176	0.490486926978	61.001228558	1.24465091611	3.95979809592	0.061001228558	0.37608157062	123.776338225	1.01102546552	120.369712529	0.123776338225	42.4026151702	5.74707124016	80.3279842489	0.00574707124016	3.58336915251	29.6702073402	0.00358336915251	1.55224928467	231.983602048	0.00155224928467	7.0	23.9348620465	592.0
35.1517228555	2.39210877725	126.168152503	0.0351517228555	232.482051269	211.67856725	1.20410423547	374.216114768	0.21167856725	15.6512159403	6018.40094991	6.39922195326	650.978773452	6.01840094991	6.63212455145	39.3644820197	18.8639222692	0.0393644820197	4730.25816224	451.090054927	4.73025816224	14.9094843599	229.224377919	0.0149094843599	7.0	24.0010121032	545.0
544.369263756	2.85640169341	14.8929199781	0.544369263756	1.09771076889	12.5722110918	4.68800342038	10.8809403681	0.0125722110918	0.294586411653	300.653857368	3.79141913806	113.730640103	0.300653857368	16.4104729403	26.3182742771	365.361103507	0.0263182742771	53.8106582713	1.30744627981	0.0538106582713	5.62204375982	817.177118054	0.00562204375982	7.0	23.9024063863	713.0
102.802828741	37.8071744883	104.766602769	0.102802828741	1.57910410793	455.658377013	5.74889554972	153.627577019	0.455658377013	1.16480202884	155.837394224	1.20554670392	83.6747161044	0.155837394224	311.824969527	4216.33986282	35.1089336823	4.21633986282	48.1191053631	57.3779832388	0.0481191053631	58.8746887085	19.3301647335	0.0588746887085	7.0	24.0004545136	528.0
33.7607011872	1.2116438811	24.4107880677	0.0337607011872	16.4657140466	168.701283539	13.6177140708	818.964636403	0.168701283539	1044.14716508	131.613585975	90.9792288704	483.927220024	0.131613585975	4.03686783775	911.92569933	651.950123608	0.91192569933	60.6768825422	11.1077228002	0.0606768825422	8680.84739172	154.793134177	8.68084739172	5.0	24.0000541887	1651.0
1213.15167616	1.25552903868	1.68488656462	1.21315167616	0.321467585368	9.62903870987	34.8784738076	4.09173946975	0.00962903870987	0.385035229939	131.938181875	6.16583856745	155.54571051	0.131938181875	1.09442235943	235.763293206	12.0821445654	0.235763293206	3.02595859921	1.91736203077	0.00302595859921	651.08657311	773.55672015	0.65108657311	7.0	24.0000517784	1237.0
221.416576792	1.53205908128	33.9612089604	0.221416576792	0.479068681422	68.7879445972	6.64876660937	89.5205315522	0.0687879445972	0.176970954946	412.156650853	29.3279606863	5.57470280234	0.412156650853	0.392399548792	277.560374917	89.7638807829	0.277560374917	7.58051477736	1.13496164354	0.00758051477736	663.843357457	4.72250185488	0.663843357457	6.0	24.0002812004	106.0
88.665807017	1.69016437505	401.90267283	0.088665807017	23.2485028164	620.973806328	5.94496846211	131.331074366	0.620973806328	119.831078727	23.381960001	7.15849544478	6.12622939801	0.023381960001	0.44547112365	30.6121182661	59.240753125	0.0306121182661	3.61932806215	426.665252604	0.00361932806215	56.5930067348	13.7411707549	0.0565930067348	6.0	23.9795084342	156.0
77.9134981838	13.5463571052	124.106216294	0.0779134981838	0.736740037026	163.338032855	23.5217317124	12.7553526232	0.163338032855	0.348388528719	93.2687267132	1.27944876765	478.658714453	0.0932687267132	0.243517018289	301.390811355	1.13385121283	0.301390811355	557.742850381	737.984895827	0.557742850381	179.538327925	46.1724932027	0.179538327925	5.0	24.0080947695	1147.0
204.92639148	31.470778045	485.881119293	0.20492639148	11.9375792819	205.078540962	30.7385389674	2.34507284698	0.205078540962	0.236543563656	453.337455213	1.66997187553	496.480203983	0.453337455213	1.67818518465	165.64165364	185.494916158	0.16564165364	13.7905743324	31.2267646312	0.0137905743324	9.51525543764	38.6995765116	0.00951525543764	7.0	23.9622595993	178.0
88.832072193	37.1585742019	1.24217071805	0.088832072193	0.356297225867	452.615874521	71.1572854004	160.552605323	0.452615874521	0.24443366557	25.1008651292	1.17569359283	160.484056642	0.0251008651292	5.53132229283	867.119877346	2.90056995818	0.867119877346	7.47620674721	206.877603224	0.00747620674721	165.215535636	355.136848488	0.165215535636	5.0	23.9528795016	921.0
369.089419589	1.31841915071	353.015327212	0.369089419589	0.442122493004	119.599561537	6.04579215065	27.4308832494	0.119599561537	0.256342024338	230.282376292	1.58233311257	2.54445816617	0.230282376292	0.400017422316	7.40000889759	1.58353459022	0.00740000889759	95.8313296918	6.49931170832	0.0958313296918	277.751994723	3.51863998347	0.277751994723	5.0	24.0761091049	518.0
473.087408095	4.66382403137	74.1314840937	0.473087408095	44.1382258058	26.8507199473	1.78723827416	6.94152890747	0.0268507199473	0.19484851921	1.77368249091	1.59918587486	256.006355807	0.00177368249091	0.17859500062	8.03386792524	565.282863861	0.00803386792524	6.24389713005	99.1402197682	0.00624389713005	16.0323588575	1.63277348301	0.0160323588575	7.0	23.9878915456	64.0
18.7569028172	12.7980510942	11.0267040983	0.0187569028172	0.188412145723	26.027175657	23.631145608	7.00334115819	0.026027175657	0.36390702223	78.8733129166	25.2887347023	24.6420652157	0.0788733129166	9.71950695148	728.681919286	74.9386506465	0.728681919286	438.363084828	1.26034317357	0.438363084828	458.064474662	232.951380377	0.458064474662	5.0	23.9785381459	1558.0
234.379325128	9.81504792937	572.613377783	0.234379325128	2.27297655959	981.244620273	5.23052047475	2.4584599841	0.981244620273	0.239697596081	57.9893117258	27.2276985045	942.419060598	0.0579893117258	0.827144341936	2.8420604178	529.359790058	0.0028420604178	139.240444632	152.385296379	0.139240444632	101.367006475	1.00567465206	0.101367006475	6.0	24.5167206344	926.0
88.5833020205	20.9440265078	838.910666978	0.0885833020205	33.750258026	123.817076938	26.9131280866	7.47731793483	0.123817076938	25.1785322512	478.365060874	7.49783657879	45.8698232571	0.478365060874	0.838024204561	141.579708509	12.0145990683	0.141579708509	1736.51764779	886.53751398	1.73651764779	21.0016221986	226.277718422	0.0210016221986	6.0	23.9977886734	760.0
2167.16210005	1.07512046315	116.678166503	2.16716210005	1.7972210823	90.8607921452	13.7010900651	34.4271895631	0.0908607921452	2.14605648338	88.8775665283	3.60843131818	762.720513955	0.0888775665283	33.6162518843	17.0638592084	154.48791545	0.0170638592084	41.4712949447	4.23543752861	0.0414712949447	82.6248230892	365.166866524	0.0826248230892	6.0	24.0112713988	611.0
1283.47812142	10.4973234904	17.9364809328	1.28347812142	0.841660074591	87.2523299601	6.39352450369	456.474945023	0.0872523299601	0.872406466103	101.391678628	1.67875349755	270.816936859	0.101391678628	31.0928171829	48.7553094767	43.8155788651	0.0487553094767	55.023348475	51.0310425767	0.055023348475	11.8451875109	357.033610505	0.0118451875109	7.0	23.9971976288	1372.0
251.88271119	2.74986659552	3.1640339685	0.25188271119	0.115829411066	23.7579882143	2.11156761008	134.501613011	0.0237579882143	0.616461584435	184.682846749	16.6679159844	16.5745322424	0.184682846749	0.22807579542	6.9318130299	243.739023965	0.0069318130299	15.0071169108	5.14083668684	0.0150071169108	254.503571118	1.88576794398	0.254503571118	7.0	24.0133375193	1260.0
1076.70780575	14.3206013568	294.804483231	1.07670780575	0.425125821251	120.590992978	1.04639803947	3.08045327025	0.120590992978	154.463736716	255.199791708	27.2982620269	11.1750085889	0.255199791708	0.782514535013	174.156747404	277.619463945	0.174156747404	238.492845877	417.6006465	0.238492845877	8.63577501224	4.13224927831	0.00863577501224	7.0	24.014988385	655.0
170.205305115	4.49154722158	51.9755187599	0.170205305115	0.321183942471	56.6219852552	93.7116752848	3.06583021841	0.0566219852552	0.703344474844	255.137603469	25.4727756553	307.501641793	0.255137603469	2.60191560815	123.324987517	638.338566492	0.123324987517	4.26356135303	2.54002609136	0.00426356135303	1.66925935657	264.924213168	0.00166925935657	6.0	23.4977526895	276.0
3.79988819406	20.2353129229	258.776684361	0.00379988819406	0.270011581865	75.4296016656	106.593426611	141.30171164	0.0754296016656	0.256647019837	74.5705293904	1.81467705852	3.3513025918	0.0745705293904	0.0741321043906	5.29252914035	2.55581402423	0.00529252914035	52.7780113337	32.578883477	0.0527780113337	45.1520980404	696.55475275	0.0451520980404	7.0	24.0616742836	998.0
102.809850486	4.46129666312	900.502404559	0.102809850486	85.3542569123	685.750407929	41.8993883943	3.50258037377	0.685750407929	3.72102340406	65.8803036787	8.72568449482	22.4046984681	0.0658803036787	2.22171837996	128.925717325	79.5531154264	0.128925717325	46.4912765382	12.4720391458	0.0464912765382	74.8188644341	173.277664168	0.0748188644341	6.0	23.9971256458	1506.0
25.8650011566	2.11937722685	174.818326588	0.0258650011566	65.6191185426	21.6081879988	1.30217939066	18.013316959	0.0216081879988	0.225193186948	476.620610875	1.45006211793	284.522779789	0.476620610875	2.4127359018	10.5747131594	53.1463027717	0.0105747131594	976.570934191	8.60336902124	0.976570934191	26.6895623016	534.949810567	0.0266895623016	4.0	23.9841293173	725.0
262.619527314	4.03593607582	540.288747203	0.262619527314	3.05333935061	138.410793473	9.00098558239	82.0846575825	0.138410793473	0.312723281858	66.8509217093	4.26327201484	288.672289012	0.0668509217093	0.11453999613	92.7658902264	357.319016327	0.0927658902264	2.8133990539	66.8711151747	0.0028133990539	387.487938661	31.4550168923	0.387487938661	3.0	24.1005473781	1274.0
951.186298056	1.56018214602	540.096843311	0.951186298056	1.87217681365	163.600623989	37.6016018106	708.529962218	0.163600623989	344.928524039	56.552868386	12.8720230948	387.110308257	0.056552868386	2.53671378353	32.2673019362	61.0255786443	0.0322673019362	76.2535834524	53.3532317568	0.0762535834524	5.94882321591	187.144872513	0.00594882321591	7.0	24.0222813913	1438.0
403.758030942	3.1580569785	378.487959988	0.403758030942	0.258556312852	106.975623786	1.0138348831	336.820246195	0.106975623786	0.485826938883	264.618715767	1.3456090716	2.85264782346	0.264618715767	0.347643244793	78.0996599161	42.4482675735	0.0780996599161	37.852865394	35.6118341296	0.037852865394	46.1507314974	3.23310087233	0.0461507314974	7.0	23.9996243621	205.0
6.31982639829	1.68830095812	3.46810111955	0.00631982639829	0.173969129277	41.0939311718	2.35386671638	4.47449631172	0.0410939311718	0.18987827698	554.634425317	1.0510843625	48.1018886887	0.554634425317	2.18220142235	68.8973402968	3.79725609238	0.0688973402968	47.5652511634	2.09031647688	0.0475652511634	93.2310934859	229.844948232	0.0932310934859	6.0	24.00952935	110.0
57.0394527322	4.96361301886	48.237387133	0.0570394527322	0.289898235143	100.967483123	3.7030054918	10.5047165134	0.100967483123	0.217018643923	256.443253043	1.83476440267	78.6739554315	0.256443253043	3.41737762928	113.460419715	8.4009351215	0.113460419715	156.270591865	37.5339456518	0.156270591865	11.3556939356	404.324690058	0.0113556939356	5.0	24.0005185455	483.0
43.4778474286	1.22374310743	234.04048337	0.0434778474286	28.2551923981	26.7825740759	13.0334617022	125.32604041	0.0267825740759	0.185137911138	887.436590792	5.90496877914	151.603526557	0.887436590792	0.580882482761	206.033976182	64.9241586677	0.206033976182	23.4553564853	29.7233550948	0.0234553564853	2.96503802907	94.0215692183	0.00296503802907	4.0	24.325551026	761.0
64.2904529289	1.24079157138	203.702801113	0.0642904529289	259.55139588	15.7528354363	13.0542159231	6.83199231265	0.0157528354363	1.06306559484	281.628552062	18.9092171353	434.928322831	0.281628552062	110.62209246	441.0222458	396.697084019	0.4410222458	213.458548193	2.40929889829	0.213458548193	202.278537505	45.4772352194	0.202278537505	5.0	23.9945571472	1113.0
57.2437134765	9.70127436415	22.3019553299	0.0572437134765	0.549973186854	13.02815462	94.1527448763	8.26172947169	0.01302815462	0.312660385386	76.5381286294	3.12692015965	522.720076518	0.0765381286294	39.4220692555	17.6582664944	229.368360217	0.0176582664944	521.000525611	10.6960984064	0.521000525611	1.0623804369	213.286049739	0.0010623804369	5.0	24.0034886053	1411.0
202.33074313	1.21405718129	23.8988459789	0.20233074313	25.7341660294	274.721498254	28.5093696413	207.547373687	0.274721498254	3.02898355631	287.202642048	1.91149943338	563.083836878	0.287202642048	213.949874106	3013.29239353	560.728452354	3.01329239353	217.95125992	14.1700569349	0.21795125992	12.4422465354	104.831582727	0.0124422465354	5.0	23.9871152161	212.0
63.5373642086	1.32897332216	338.422337451	0.0635373642086	0.3325921734	648.62495769	5.64969444699	68.9695496257	0.64862495769	0.170453242397	24.8980913974	104.901355017	41.458419334	0.0248980913974	0.162669104292	973.036984848	575.461754448	0.973036984848	160.122393229	141.972953025	0.160122393229	87.0158848416	19.3890036544	0.0870158848416	4.0	23.9899508376	904.0
72.0732583886	16.063974488	351.210626285	0.0720732583886	0.446582973654	833.846412905	4.17818997491	5.23586757546	0.833846412905	1.37744820591	163.066564177	2.69341053798	161.742010355	0.163066564177	7.89769036704	19.3515715219	52.4173259666	0.0193515715219	3.1099941417	1.01249153219	0.0031099941417	2675.54730334	142.601595598	2.67554730334	7.0	23.9746954776	461.0
211.046820482	5.18652364565	76.8079840707	0.211046820482	1.57346402881	300.030035515	5.18905125897	113.435541039	0.300030035515	0.363738870173	4.11937310296	33.9293533317	1.52486217305	0.00411937310296	0.188618948971	26.0708596857	339.810086732	0.0260708596857	484.826881968	394.752958966	0.484826881968	96.4056766151	42.5945633724	0.0964056766151	5.0	23.989142276	980.0
37.7011457064	1.7908697252	4.59465694748	0.0377011457064	0.185729549011	90.5971382183	4.05171637774	1.80645151516	0.0905971382183	0.368641520893	1069.4664745	7.77996401558	527.55469458	1.0694664745	1.67162450108	4.86313718273	21.9156192102	0.00486313718273	6.93245377256	3.56688020422	0.00693245377256	84.3907194977	994.407054276	0.0843907194977	7.0	24.0002050269	265.0
175.822294555	2.25780406414	8.6865137537	0.175822294555	2.2528564095	115.159430072	53.9311262317	466.008344735	0.115159430072	23.4667924902	67.8120947092	3.11313603114	68.2159274804	0.0678120947092	1.8570242436	35.4423411701	185.340225109	0.0354423411701	5.37525747935	4.78000807795	0.00537525747935	32.9705007485	427.304132139	0.0329705007485	7.0	24.1287890489	550.0
3.86897143069	2.2136213819	890.111509593	0.00386897143069	0.906693874707	2.89625856456	1.52347704314	236.136791599	0.00289625856456	0.145187237281	399.233825307	1.01883845449	1.49403540171	0.399233825307	0.409090897399	28.0613149803	2.33469035225	0.0280613149803	288.249184616	6.45085977268	0.288249184616	487.836593304	7.30220762065	0.487836593304	6.0	24.0240888047	840.0
11.0584262228	69.0543783986	237.87576823	0.0110584262228	0.625479236298	70.7551051995	1.04343024237	139.608637293	0.0707551051995	161.905803198	33.4843118523	1.58773776361	12.3336527682	0.0334843118523	0.544237825825	22.9206403174	4.57282412374	0.0229206403174	30.8010056211	377.85180734	0.0308010056211	437.036219063	2.78344893695	0.437036219063	6.0	23.9380747278	28.0
207.056973767	2.18390121466	283.675353032	0.207056973767	0.855682287939	89.7055925153	1.73950079091	11.9435739528	0.0897055925153	37.7100809786	276.62893824	24.914190452	996.467177701	0.27662893824	0.773350614998	2890.19374241	11.7022862069	2.89019374241	2234.99321775	34.3976008206	2.23499321775	40.6322028153	4.21116807636	0.0406322028153	5.0	24.009622463	425.0
36.8914933976	1.72972967788	131.241018281	0.0368914933976	119.3259108	947.894671017	2.19465523307	732.108808523	0.947894671017	6.39268176521	696.5012226	5.83842526818	962.064768858	0.6965012226	4.06334380055	2007.20705738	49.4629599576	2.00720705738	877.694772018	68.0869818105	0.877694772018	915.837340617	17.5158261516	0.915837340617	6.0	23.9999920079	658.0
252.545603451	3.02431071798	724.888750687	0.252545603451	0.250628798158	65.4179943529	1.29767308315	41.1194730019	0.0654179943529	3.13004352024	614.873486293	4.00540175884	68.0331828003	0.614873486293	47.4001850614	3.10312400902	43.4378746354	0.00310312400902	337.55449925	199.618936049	0.33755449925	125.624381841	683.445135932	0.125624381841	3.0	23.9764006779	1696.0
61.0211307207	1.5565824672	110.24307723	0.0610211307207	0.332794973277	2.17024990956	11.3398113665	1.15079640562	0.00217024990956	0.068223141789	264.366715263	12.4918059421	806.744968433	0.264366715263	0.556441734003	27.2185137116	88.6627822179	0.0272185137116	120.53184227	7.5488302325	0.12053184227	76.693416106	168.477420689	0.076693416106	3.0	24.0429725047	1532.0
205.096249043	1.48865629493	840.052992227	0.205096249043	0.868603027396	85.3551474178	3.14624858204	37.9642216094	0.0853551474178	0.705160503469	108.070581213	1.66595546472	82.2673643237	0.108070581213	0.216560495636	47.8128193288	2.50399993574	0.0478128193288	506.494723862	117.661222667	0.506494723862	293.207353418	19.0460736678	0.293207353418	6.0	24.0097150149	296.0
289.680012674	11.0088195066	609.287492677	0.289680012674	0.826133524647	211.52955504	40.7727665334	314.672415309	0.21152955504	0.518742794393	49.1130355424	1.80615580209	85.3330975842	0.0491130355424	0.894711481319	7.02923155725	5.26246237446	0.00702923155725	551.361253521	999.416667294	0.551361253521	34.8049439203	287.600837137	0.0348049439203	5.0	24.0051398178	755.0
96.1120577771	17.0270021992	270.802833167	0.0961120577771	40.8766194284	15.398533549	11.8327807804	187.83076844	0.015398533549	0.17150471041	10.6399784932	212.645318547	105.296300514	0.0106399784932	0.125496025454	16.687727649	610.066947237	0.016687727649	740.700468568	4.2581368909	0.740700468568	722.385837392	13.5397030892	0.722385837392	7.0	24.0001641083	940.0
270.337782612	34.7877622852	516.485930074	0.270337782612	1.3572077923	143.080925672	42.3449459855	1.43879893729	0.143080925672	0.323096606405	55.4093564433	1.26212991982	73.6559604945	0.0554093564433	0.20605922352	66.1416357321	229.59289008	0.0661416357321	72.9949398143	120.186147642	0.0729949398143	977.237571176	1.31701096981	0.977237571176	5.0	23.9995707276	914.0
162.137741362	6.21373834186	59.0698645794	0.162137741362	1.0522961331	32.9629897285	1.15027541904	523.100566347	0.0329629897285	0.497064666106	511.414757372	1.4334128735	395.3001014	0.511414757372	0.166363843744	2.22063532193	257.209875244	0.00222063532193	14.9476377083	12.6945623642	0.0149476377083	55.0997907287	179.904358012	0.0550997907287	7.0	23.9776109312	497.0
382.740028096	33.1668062321	791.934670331	0.382740028096	23.3615967016	161.139697521	11.8964827191	359.740502192	0.161139697521	5.56745978254	139.109573072	2.56467231866	548.136862125	0.139109573072	52.6651885486	57.5381860971	285.112564426	0.0575381860971	9497.50269541	622.947902668	9.49750269541	485.509286029	201.707834426	0.485509286029	3.0	24.0092225709	472.0
19.0087703983	1.86307117584	11.820335427	0.0190087703983	0.125139117578	106.31308114	1.63141489084	296.732436532	0.10631308114	0.316012216123	86.1663706818	11.4843927087	42.4976557508	0.0861663706818	0.513687863789	19.8966179896	40.4392251634	0.0198966179896	176.56854378	9.85291343133	0.17656854378	280.75694297	5.33243650681	0.28075694297	4.0	23.9979305237	1516.0
359.903757606	1.67437782523	761.607677713	0.359903757606	1.17192064335	58.9826698347	4.35991260543	998.615355478	0.0589826698347	0.989792524851	327.404336137	50.1213543986	257.839255677	0.327404336137	1.54583395584	59.4745741666	705.492750343	0.0594745741666	319.467938166	1.44675317819	0.319467938166	19.5414726649	664.530998656	0.0195414726649	4.0	23.9806397527	250.0
12.7926559149	22.1530532193	820.295118632	0.0127926559149	42.0083940704	227.535595795	2.81535283139	206.367707832	0.227535595795	0.509527281973	41.3285182588	89.8082030312	53.0646595327	0.0413285182588	0.69143919445	412.004604329	238.396326762	0.412004604329	297.324683499	423.817212815	0.297324683499	34.9523810601	3.31772202084	0.0349523810601	6.0	23.9971992826	358.0
403.486277768	1.01334357138	3.86701812139	0.403486277768	145.75751744	294.131495893	20.9394863776	605.029460826	0.294131495893	2.1265463891	1225.40692864	19.994667095	29.5282075225	1.22540692864	0.799586864511	380.29932185	281.988765551	0.38029932185	173.811653477	800.3904185	0.173811653477	14.030712082	12.0186857932	0.014030712082	6.0	23.9891996	1644.0
114.91634619	3.55351784702	416.271677089	0.11491634619	0.355820407018	89.3152009501	5.63614715786	26.6662274331	0.0893152009501	0.599058091535	2.82028143101	11.5742474885	817.937235794	0.00282028143101	0.140546662911	55.0045460451	102.881673144	0.0550045460451	26.6776420424	34.2184177684	0.0266776420424	652.600421945	5.83864784956	0.652600421945	7.0	23.9375208143	1633.0
1068.33154393	1.57313553565	13.8536548488	1.06833154393	0.436193638106	130.674999265	24.4104158162	485.746067257	0.130674999265	0.215856343796	175.482388263	86.1017506875	19.066595014	0.175482388263	0.288629122867	131.227414539	1.20376981015	0.131227414539	13.1906364976	12.4708747256	0.0131906364976	190.084067182	125.686929142	0.190084067182	7.0	23.9958256239	532.0
1011.73418381	8.21323519428	4.93197140037	1.01173418381	0.73213533778	78.1765894718	10.992876151	544.789153829	0.0781765894718	6.41355504825	94.2907850281	14.0053607799	30.9931582029	0.0942907850281	26.5735231909	16.5187122927	813.697801732	0.0165187122927	154.554213594	50.355892017	0.154554213594	3659.63685381	434.33064099	3.65963685381	4.0	23.9844959865	972.0
211.556322154	3.11619651047	5.77263968092	0.211556322154	0.584205321888	68.976291459	2.07653328594	665.183250747	0.068976291459	1.20592065074	218.375917725	2.21681077624	61.0073495961	0.218375917725	128.809806109	12.0187696867	57.7104545335	0.0120187696867	43.3678064848	2.32938133885	0.0433678064848	4.85116956648	649.939653313	0.00485116956648	6.0	24.0511786378	208.0
105.095903573	50.8646153026	61.7455527579	0.105095903573	0.651644980681	141.016718563	62.5490848141	741.405954286	0.141016718563	147.889100191	46.3814041698	5.67197983658	24.3006445484	0.0463814041698	0.711985289107	3526.96345953	5.43030186512	3.52696345953	10.1798958549	205.267633727	0.0101798958549	111.433428373	743.264360544	0.111433428373	4.0	23.958402717	1678.0
632.251145996	41.3771134907	151.405213048	0.632251145996	0.249941815298	11.0374451397	1.69253954608	302.518033768	0.0110374451397	4.61250506862	8.59542736982	75.353773874	502.505502527	0.00859542736982	9.80461726447	182.001874066	739.493062199	0.182001874066	8.70990949742	59.9002968278	0.00870990949742	4.76034314373	9.88307743852	0.00476034314373	7.0	23.9975779628	466.0
85.5500174587	2.30562276722	389.73629228	0.0855500174587	16.2138473984	13.1129512929	51.088821316	172.189576015	0.0131129512929	0.239019054487	63.0480929283	5.30769960545	141.166576798	0.0630480929283	0.234989640687	10.7999689529	15.4896966664	0.0107999689529	2.75198989897	28.4360877831	0.00275198989897	3.2179237144	156.983920763	0.0032179237144	4.0	24.2387962035	633.0
439.204346205	16.8574399723	45.7428021342	0.439204346205	22.0035198377	21.9507602701	11.4545815104	107.018434734	0.0219507602701	148.445003387	300.407972932	1.95180696531	401.66926134	0.300407972932	2.11003280587	6038.92135212	13.7901922927	6.03892135212	731.270944274	110.912397792	0.731270944274	123.013873876	676.094298791	0.123013873876	6.0	24.0002111626	337.0
480.618806735	1.85543420605	1.26648004844	0.480618806735	1.35959002481	15.2366005414	1.53736032706	381.550204048	0.0152366005414	0.911771525622	276.684929238	3.82025124821	757.562846268	0.276684929238	19.852986145	5.08905582711	208.738691856	0.00508905582711	298.872602022	4.59625361841	0.298872602022	15.8246098676	498.719809365	0.0158246098676	7.0	24.0017913419	1515.0
15.554536614	2.37534883474	810.510357294	0.015554536614	0.182024119819	28.5381388993	8.34415543919	6.09394885521	0.0285381388993	0.294656296588	63.3975283518	58.9812658117	147.19481083	0.0633975283518	0.536267399332	34.2418736921	59.1335611953	0.0342418736921	5.30338858324	83.5080611557	0.00530338858324	3.05992913387	31.7737116606	0.00305992913387	7.0	24.0564492706	107.0
361.279800809	2.81077634669	178.206581036	0.361279800809	0.391819142404	631.235568873	1.1120272267	1.10724051262	0.631235568873	0.204963780444	412.709842685	5.43976145431	234.543659466	0.412709842685	0.489704634268	1.44221065683	684.438642784	0.00144221065683	362.294290303	6.59760366328	0.362294290303	30.1045960149	4.10716510105	0.0301045960149	7.0	24.1834136793	983.0
19.3949821126	1.56316117117	137.896551204	0.0193949821126	0.124762815996	1155.79945518	2.06041237763	568.24576213	1.15579945518	1.22962887822	164.924289613	1.26890792155	934.846659036	0.164924289613	1.48996850446	111.099475709	2.881426464	0.111099475709	9.51410122343	21.670444492	0.00951410122343	438.151800216	18.5964850442	0.438151800216	4.0	24.0948142493	941.0
32.6852669328	1.50443569722	44.6878033095	0.0326852669328	0.193036153196	9.64181118685	5.21544541267	56.286134223	0.00964181118685	0.209731293318	584.410484122	17.4872218307	896.133422265	0.584410484122	0.753291398649	15.2654612145	11.4757378205	0.0152654612145	50.1139863915	6.41629085349	0.0501139863915	14.9338241352	540.70681661	0.0149338241352	4.0	24.0103105678	1104.0
260.996218131	2.58631952134	14.1563324394	0.260996218131	0.685708331227	11.1373231962	14.5977819628	11.191710931	0.0111373231962	0.298488733731	92.180871647	5.08846668473	627.684988045	0.092180871647	4.13189003363	200.780459846	645.734781871	0.200780459846	7.61105938727	4.70495251729	0.00761105938727	4.08056538677	29.8603163757	0.00408056538677	4.0	24.01288552	378.0
1.54944354944	1.86558471316	13.6458163787	0.00154944354944	0.18125884066	109.63497076	21.2984230628	1.18123211189	0.10963497076	0.139021442549	139.043778345	1.71713962202	972.34341788	0.139043778345	14.6844760255	4.96570801558	4.33502401751	0.00496570801558	474.469906494	4.70855135034	0.474469906494	47.4701253263	525.785056929	0.0474701253263	3.0	23.9903548585	928.0
249.530714796	2.1648019025	14.4670894235	0.249530714796	0.804593976465	157.388959394	1.02572303912	594.918511113	0.157388959394	0.346756221548	59.1734896977	5.92232728161	1.27620763325	0.0591734896977	0.554959763102	85.0163888287	5.35466519178	0.0850163888287	196.573507705	92.2221070908	0.196573507705	710.882481697	1.59467129695	0.710882481697	4.0	23.9998367592	1517.0
268.678738515	1.35555702174	904.257143205	0.268678738515	0.475611026835	1005.62168118	3.13917863975	202.094743788	1.00562168118	0.289419570192	61.5828208624	2.58943528933	240.031924075	0.0615828208624	0.498273011102	20.6964618674	6.78926068398	0.0206964618674	296.466198156	1.40744886257	0.296466198156	10.3359613741	2.68838970821	0.0103359613741	7.0	24.0655995227	108.0
41.2187536217	45.8761786836	27.3085359554	0.0412187536217	0.406305576485	84.3799920724	1.79090229971	3.90300908637	0.0843799920724	0.0901916457223	56.540951061	3.90658836871	9.91765873122	0.056540951061	0.485218234168	6.39642873049	1.71682661122	0.00639642873049	135.241559889	34.1528497022	0.135241559889	248.505572522	2.3402743832	0.248505572522	7.0	23.9998320793	121.0
47.3762091692	2.06272381766	51.4057572126	0.0473762091692	0.202594076157	1.48264000011	110.447768367	651.290893915	0.00148264000011	9.42574059279	46.7348544269	16.9064248485	270.998049622	0.0467348544269	0.473166829842	14.4806958436	9.5137202361	0.0144806958436	60.4771947228	5.56553273127	0.0604771947228	25.7668741349	283.912594122	0.0257668741349	5.0	23.9847721905	1399.0
217.146401481	29.2330405334	258.938169512	0.217146401481	0.365657922603	252.234050202	31.0804000043	1.36389070731	0.252234050202	1.30395125899	22.0594166032	1.5298660423	237.335991783	0.0220594166032	0.293266111678	79.5110530167	160.113089069	0.0795110530167	64.7152593755	131.849410345	0.0647152593755	341.206855077	48.1211122848	0.341206855077	7.0	23.9927115567	1726.0
471.898219102	11.3504479837	31.5726216123	0.471898219102	0.264670830943	772.677900254	13.3628067118	1.46644624475	0.772677900254	0.595301381724	131.522009972	3.72640038794	32.2213303097	0.131522009972	0.172689624832	1076.94338983	6.92692370476	1.07694338983	7.84652453434	13.1507676981	0.00784652453434	265.490439971	297.364657169	0.265490439971	6.0	23.9934404901	1264.0
99.854888098	10.8065985544	12.0317823415	0.099854888098	1.31151876259	90.3346868092	5.19247606792	881.828553306	0.0903346868092	45.6542711308	221.585421848	9.5718990083	31.3071258055	0.221585421848	2.89721757901	941.347555407	2.13125110303	0.941347555407	7367.74716618	21.4666148104	7.36774716618	2010.81786841	716.911822225	2.01081786841	7.0	23.999904504	8.0
70.4313211769	80.3903813863	177.690622767	0.0704313211769	0.549850463406	192.542642054	6.35730899923	298.096224519	0.192542642054	20.0940481245	72.1745177594	2.86345156607	33.6635573416	0.0721745177594	0.296431465511	3.99299243548	33.8213136143	0.00399299243548	16.6437387566	603.434450719	0.0166437387566	18.5666463812	79.1476202976	0.0185666463812	7.0	23.95772129	1531.0
23.477425804	23.852680929	235.483142288	0.023477425804	29.6048247972	389.942150782	1.80874023016	724.836883931	0.389942150782	0.103821331127	53.844204248	50.2142241139	24.1909177657	0.053844204248	0.439505158913	550.998040098	318.355440093	0.550998040098	44.3600886748	809.527291005	0.0443600886748	173.090417644	2.13569456411	0.173090417644	5.0	24.0067152881	1707.0
83.7669511053	15.8843355294	205.190832098	0.0837669511053	101.716499481	41.5902689502	2.00476533224	483.485333993	0.0415902689502	4.56226022968	1131.62953431	1.0691051343	113.013545278	1.13162953431	8.99830109278	112.811279724	5.70097621011	0.112811279724	11167.2891195	189.882751481	11.1672891195	6230.38949986	364.549759753	6.23038949986	5.0	24.0040622744	157.0
239.993562214	2.92263016907	252.502872182	0.239993562214	0.796774568038	424.199107395	1.05681001058	587.366277837	0.424199107395	19.6353090492	172.499362042	5.63321639286	508.822174896	0.172499362042	17.36350093	1407.0434704	260.660158636	1.4070434704	272.320789777	162.351322956	0.272320789777	797.474520781	151.467138554	0.797474520781	3.0	24.0004794719	1691.0
101.296649664	2.26232702065	540.602127587	0.101296649664	4.08638546616	233.557555443	2.84314133643	11.1527885653	0.233557555443	12.4723869038	57.086154163	241.728112752	4.70845086989	0.057086154163	1.01429877817	322.753667819	520.043585196	0.322753667819	2834.55942059	244.013626035	2.83455942059	2812.35331502	2.49725496963	2.81235331502	6.0	24.0017945698	1624.0
256.731124953	23.3455973584	370.68908318	0.256731124953	66.7670681583	565.222527627	13.5744046125	990.784770102	0.565222527627	0.568842635258	248.032852533	4.76107038184	100.039481718	0.248032852533	0.33331571663	4.08061830092	440.763257553	0.00408061830092	13.4535683094	112.877936568	0.0134535683094	61.6492506511	62.6095716791	0.0616492506511	6.0	24.189566266	649.0
585.25652939	8.8620634126	172.631755533	0.58525652939	1.4964148534	104.754686601	59.989684519	3.32695982912	0.104754686601	2.95352483136	430.975051902	22.8628525579	689.676011563	0.430975051902	0.717085909856	8.47691335868	117.571163339	0.00847691335868	257.899304971	198.49573968	0.257899304971	25.6336063833	989.416860388	0.0256336063833	7.0	23.9908786646	30.0
206.351373003	1.51140388987	1.50803517463	0.206351373003	1.37978413651	14.6926245104	5.26647046861	413.919403971	0.0146926245104	49.7233150626	113.434465099	14.482735571	671.807431058	0.113434465099	0.191164739514	7.07428505665	140.352242628	0.00707428505665	111.3312006	2.43868362464	0.1113312006	168.497135114	62.1827707958	0.168497135114	5.0	24.0235497738	1701.0
110.586831695	6.74753906093	316.957524638	0.110586831695	0.249576843557	9.15819792103	8.49675671453	252.81556333	0.00915819792103	0.314947906309	151.704607898	11.3410723169	1.09342618826	0.151704607898	0.203053666342	7.81594153044	28.6578945026	0.00781594153044	30.0500405207	22.9087263495	0.0300500405207	95.386574426	8.07679582683	0.095386574426	7.0	23.9951959496	1301.0
192.357996433	59.978979709	16.1782489998	0.192357996433	0.390119881143	36.6836535204	1.54388359696	5.09697221667	0.0366836535204	0.189271670312	55.6699449767	134.771490615	698.363233809	0.0556699449767	0.938168790599	14.4106305744	827.069284379	0.0144106305744	580.097014938	274.022551098	0.580097014938	35.0528410002	6.3486925389	0.0350528410002	7.0	24.0121977185	1166.0
11.4579755776	19.5097793857	100.037726062	0.0114579755776	0.18444149996	608.936128604	81.3443662302	6.66388627355	0.608936128604	0.32697958128	220.057516981	37.4281317362	740.615273159	0.220057516981	0.427140185738	64.1645349609	87.817129422	0.0641645349609	90.9189013578	563.877805564	0.0909189013578	81.9150302543	114.0618488	0.0819150302543	7.0	24.0414677848	183.0
254.981090063	81.6996680255	6.32315278535	0.254981090063	0.62435139098	259.815827229	5.46895453212	20.4474824103	0.259815827229	24.7953017253	147.728953411	62.9502456306	3.85593834175	0.147728953411	0.312621312938	3.30600657761	362.832563789	0.00330600657761	15.438254359	209.712016201	0.015438254359	300.493778998	310.897261402	0.300493778998	6.0	23.9283959718	1542.0
193.690023684	12.6626921365	52.6714271985	0.193690023684	3.21131249603	75.0428644086	39.9753217264	978.340135104	0.0750428644086	1.33843814786	266.277842291	45.2230391526	541.210532176	0.266277842291	0.468815683617	15.4060890306	578.507412996	0.0154060890306	2.98818768582	5.16677513256	0.00298818768582	346.854657732	830.468667038	0.346854657732	7.0	24.2033308128	1138.0
168.45301648	18.0115035078	396.582260588	0.16845301648	11.1498391455	1213.16614149	4.62497245497	4.91336727442	1.21316614149	0.378313273219	59.4327100075	6.88730089283	13.1344963988	0.0594327100075	1.45525232188	389.481328882	427.480408983	0.389481328882	402.325599589	58.8893792242	0.402325599589	117.998269407	43.584367809	0.117998269407	4.0	23.9869317138	644.0
157.800236805	1.27274359501	173.600734046	0.157800236805	2.91794148983	4621.74975789	36.6446848249	1.33635518819	4.62174975789	2.36694454272	79.3791660617	3.52544168121	92.5630528121	0.0793791660617	27.3434839116	23.2911962533	128.372842233	0.0232911962533	3080.05594147	56.3537657867	3.08005594147	144.867759267	134.213056426	0.144867759267	7.0	23.9971934945	1669.0
73.6569645996	5.0888561742	25.9019045222	0.0736569645996	2.20128108295	152.588568495	5.89486069144	69.1890602092	0.152588568495	0.722665327115	502.609617109	3.10888575279	108.798276946	0.502609617109	0.659553621612	541.721346916	47.6452714653	0.541721346916	187.341252436	220.262964949	0.187341252436	4484.78826717	4.92924524723	4.48478826717	6.0	24.003740563	514.0
78.5537779665	1.53907157259	622.097533497	0.0785537779665	90.5238105063	862.877453702	1.47563511234	25.0402896004	0.862877453702	0.209205494874	107.38707692	44.1718519749	4.38650054572	0.10738707692	0.455599869441	70.4112705022	299.226891481	0.0704112705022	278.384417414	906.469832641	0.278384417414	32.799700522	2.85402573183	0.032799700522	6.0	23.9998255135	625.0
128.411300978	1.45829010824	31.3411665761	0.128411300978	0.302664830009	479.616141995	2.59342428628	42.4579066684	0.479616141995	0.175155534937	585.592315313	4.72258523709	769.460910278	0.585592315313	0.68789555545	9.27860853385	70.8737552294	0.00927860853385	68.6663542582	860.98692043	0.0686663542582	29.5945029142	89.7578349695	0.0295945029142	5.0	24.0596762434	399.0
131.69854468	112.533415202	476.011618883	0.13169854468	1.79697637901	169.760637627	6.89640156437	18.4970969676	0.169760637627	253.19974315	103.230328484	4.16054783242	361.445005175	0.103230328484	43.3672745946	2618.88348152	5.72391419101	2.61888348152	385.475845499	384.429366722	0.385475845499	16.172339184	61.1590857046	0.016172339184	7.0	23.9991885242	414.0
346.767348692	1.30193682458	619.172690747	0.346767348692	0.28077587327	31.097069082	222.566639166	298.303589323	0.031097069082	0.222700812324	119.049313369	1.63199538449	615.478446902	0.119049313369	0.575360525302	196.116155978	1.55396751315	0.196116155978	3.74865287513	3.04607571318	0.00374865287513	14.1222254271	996.511051354	0.0141222254271	5.0	24.0230756847	456.0
358.706551962	136.642662831	37.4755332092	0.358706551962	0.824576194605	72.9686675326	98.6503352099	670.1351291	0.0729686675326	5.00409991112	71.8389442395	51.152921452	16.476679547	0.0718389442395	19.8242873634	379.845250907	29.6223320982	0.379845250907	116.209076834	264.708789238	0.116209076834	754.46766276	878.964438236	0.75446766276	6.0	24.0145302547	253.0
88.6024587655	146.685802707	356.795018358	0.0886024587655	2.80857005702	106.870812263	35.7813161787	70.5045906144	0.106870812263	234.023060438	323.365624039	18.239116661	379.311673034	0.323365624039	21.4776607398	174.503553746	150.156330045	0.174503553746	6131.41926965	516.457974644	6.13141926965	49.3883750808	108.77059191	0.0493883750808	7.0	23.9972697277	975.0
2.54914219165	10.8104366819	759.883217986	0.00254914219165	7.9840225281	162.277241157	17.4635440789	47.2486085414	0.162277241157	0.150622902042	485.963446279	1.07264559393	691.985666887	0.485963446279	0.183510900191	21.0548863813	2.72214452785	0.0210548863813	155.544097571	11.1703260752	0.155544097571	44.8119257724	78.4708580826	0.0448119257724	6.0	23.9662306397	1009.0
167.286680336	27.1728429727	40.8828765605	0.167286680336	19.2395391007	1640.35305075	4.64658255592	238.180140002	1.64035305075	13.9029557474	40.6819971684	1.47086229165	712.704422076	0.0406819971684	2.99275890127	3345.8935605	208.004004994	3.3458935605	1482.6670374	568.551327399	1.4826670374	156.512445599	10.3207248372	0.156512445599	4.0	23.9980371931	643.0
1.40611277194	5.97781127813	14.9120278387	0.00140611277194	0.105098412634	19.300830151	7.28616815357	13.6440768291	0.019300830151	0.389609165558	18.8569602826	1.53561218117	4.55384875719	0.0188569602826	0.238293385608	11.5650087782	8.41794620513	0.0115650087782	70.1229813397	57.2708289639	0.0701229813397	3.01075673452	34.5649802451	0.00301075673452	5.0	23.9974005947	1128.0
332.482929684	1.05051003623	177.085732263	0.332482929684	18.4509616938	125.626265942	16.5767576513	758.789167332	0.125626265942	1.15474475494	1113.77129767	144.81755606	212.480291872	1.11377129767	2.29252564329	61.3709562235	613.405836933	0.0613709562235	828.07821757	15.8485056201	0.82807821757	45.9774522931	773.058189623	0.0459774522931	6.0	23.9999303574	967.0
109.236489295	8.38077646921	416.544291767	0.109236489295	0.807837364679	341.607479005	6.735623431	1.01846565696	0.341607479005	0.316476262142	155.228091038	7.95310020485	90.5698283814	0.155228091038	135.89409961	10.1497133085	132.557429294	0.0101497133085	6.98457569439	4.512284705	0.00698457569439	3.74874605592	254.853045133	0.00374874605592	5.0	24.0313663028	548.0
115.991907579	85.8457607354	90.3202161885	0.115991907579	0.259942888483	408.875411078	2.19859788214	729.698225733	0.408875411078	5.03481152741	84.3672689005	2.66316137381	263.757547757	0.0843672689005	0.547067523808	6.70593363307	2.67499530369	0.00670593363307	81.7407201592	995.374408682	0.0817407201592	570.76532574	16.2169359521	0.57076532574	6.0	24.0004132945	555.0
285.695403542	4.33229761279	1.30404919574	0.285695403542	0.323132599594	100.832832247	1.86930534736	208.45455759	0.100832832247	0.16494967805	223.83574542	2.41693248417	14.7483437046	0.22383574542	0.307430942923	35.0941752311	2.13002128577	0.0350941752311	119.357987958	10.6968927722	0.119357987958	19.2210558321	28.6711618599	0.0192210558321	3.0	23.9984337866	953.0
197.346717097	2.15076457787	778.757049984	0.197346717097	0.574523815377	49.0741832589	9.38365022646	7.93597867429	0.0490741832589	0.991364793086	27.8607696871	2.53682428123	970.118310302	0.0278607696871	9.04485320394	1227.45350478	31.7135412554	1.22745350478	544.433570701	6.12135563514	0.544433570701	3.56446678805	5.07705595472	0.00356446678805	7.0	24.0700545324	575.0
226.512341338	3.6235976381	23.7449496581	0.226512341338	52.1734071512	509.739477302	1.51220726113	806.438895418	0.509739477302	0.594892396999	141.051062494	1.21324296217	40.9529234796	0.141051062494	0.285122379946	8.29872378932	494.515305302	0.00829872378932	169.600523235	15.4755310781	0.169600523235	4.11889401142	1.11341456953	0.00411889401142	7.0	24.0097745302	395.0
1012.36505233	23.1579057489	174.22584092	1.01236505233	1.57620917547	35.294646335	55.4352333742	324.886681794	0.035294646335	12.5640139315	110.623681272	1.8171397504	101.770639587	0.110623681272	688.018973725	32.4436768105	1.99709973133	0.0324436768105	46.2809498692	67.0167151044	0.0462809498692	16.4890989252	566.676939656	0.0164890989252	7.0	23.9990098894	69.0
3.03583423984	1.29361388225	973.46950212	0.00303583423984	0.284445525303	32.9904702412	12.710871918	35.6895783581	0.0329904702412	0.206915898841	46.3567048061	4.7492444984	283.659196991	0.0463567048061	7.19498770991	831.28549454	1.06377274886	0.83128549454	13.3544025288	17.0581497603	0.0133544025288	10.896077948	140.11214031	0.010896077948	5.0	23.9939337454	1723.0
175.377588028	2.63189148464	149.172309187	0.175377588028	37.8031890092	265.258968068	10.0102134879	14.8333132393	0.265258968068	1.05292060613	271.84387395	1.51225408427	189.532619762	0.27184387395	1.53836106835	4185.90507702	133.040118645	4.18590507702	237.585672957	321.802885681	0.237585672957	21.0221617443	4.32273107309	0.0210221617443	6.0	24.0155955834	1286.0
19.9056725535	3.46936655576	10.5185211635	0.0199056725535	3.31189693485	631.927217157	16.4881420849	202.734796736	0.631927217157	1.56386220361	77.8516057011	45.2182484817	516.643726618	0.0778516057011	7.90472246023	5500.28689617	234.566220955	5.50028689617	20.0479566851	36.1141973125	0.0200479566851	149.571296699	69.2132366526	0.149571296699	6.0	23.9998442771	1086.0
842.209044803	11.5492487713	7.05676082657	0.842209044803	0.346184967843	443.004673027	2.46431043505	650.274398829	0.443004673027	7.68384911348	276.226249422	1.92255310043	81.7670966143	0.276226249422	98.2025510101	2082.4189259	376.760227947	2.0824189259	1471.38472013	662.994973708	1.47138472013	51.2347166524	802.98030493	0.0512347166524	7.0	23.9931792324	612.0
19.5099477581	6.15941042725	18.931441294	0.0195099477581	0.241989951357	558.584455343	9.48816342893	394.332724484	0.558584455343	1.02938823797	49.2116969468	1.56581503424	36.4727625218	0.0492116969468	0.168492337613	8.34184947286	30.9194259969	0.00834184947286	3.34948682152	9.49281778448	0.00334948682152	62.7280758235	9.03318072613	0.0627280758235	7.0	24.304707645	648.0
182.57217677	1.04710019131	84.2278823897	0.18257217677	0.272490371089	211.025060126	2.80506714662	42.3473981383	0.211025060126	1.10915217827	189.08208403	2.8300350781	838.498024658	0.18908208403	1.55024182598	497.033168536	24.2533614477	0.497033168536	3.25960940189	30.2230402416	0.00325960940189	187.363965214	32.1182646186	0.187363965214	6.0	24.0017039347	357.0
6.38480106435	13.1373493029	2.36572564428	0.00638480106435	0.108406228737	255.948135557	3.04687306384	572.898448952	0.255948135557	0.0903269341787	5.10674257258	5.67849837731	20.5502593686	0.00510674257258	3.0900670356	390.700613415	1.20684331753	0.390700613415	4.90590716371	34.8614979842	0.00490590716371	11.7349367038	62.4365255667	0.0117349367038	3.0	23.8956479458	112.0
8.04586670495	2.01966810826	239.160138196	0.00804586670495	0.198792229558	23.5598237484	87.4911177226	1.104398475	0.0235598237484	0.352750081255	352.278450434	63.427634789	234.578699481	0.352278450434	10.7549838589	717.47720467	224.872217736	0.71747720467	25.5197311145	7.54031316643	0.0255197311145	195.595717427	204.164793501	0.195595717427	7.0	23.9918986617	1571.0
177.05244626	13.1655342324	2.27143331403	0.17705244626	3.56230228077	554.381749827	43.6173554355	100.243473212	0.554381749827	1.1093077458	11.3760648324	2.41510892878	263.82562089	0.0113760648324	35.4340869268	299.78260049	130.994727354	0.29978260049	13.0556341384	56.5992645209	0.0130556341384	59.6509030843	91.4631377584	0.0596509030843	7.0	23.9987458273	1649.0
109.620805341	58.7793992813	22.8367937385	0.109620805341	0.585133385863	251.845854139	18.4207374031	4.69178124469	0.251845854139	0.337110298253	127.84432306	10.2619075138	194.169423996	0.12784432306	0.972845178202	51.1590695406	42.8359978316	0.0511590695406	228.974570929	158.803765798	0.228974570929	288.8611811	373.157901414	0.2888611811	6.0	24.0021311978	327.0
35.8788243589	2.58580081077	92.0517994644	0.0358788243589	2.93359835151	23.7441973268	7.12643504519	6.33361184205	0.0237441973268	0.180094787898	508.659029541	101.104761707	503.599579964	0.508659029541	1.09325093844	32.1705175807	363.326173654	0.0321705175807	41.829818345	6.57272349424	0.041829818345	349.953288822	3.01650943979	0.349953288822	7.0	24.0015366403	870.0
209.284380011	42.2547009533	544.69350421	0.209284380011	2.89504546757	108.322747862	20.7980090087	56.1559002785	0.108322747862	248.758396361	91.8263625901	13.5639148673	8.37933025844	0.0918263625901	0.54655294347	1032.70354481	50.9340057065	1.03270354481	329.505858591	801.703992922	0.329505858591	3.62450333658	29.551515391	0.00362450333658	6.0	24.0098778213	1069.0
7.73879065324	4.31811188967	47.2516433395	0.00773879065324	0.23139249651	216.545726572	3.77719169904	31.0500711518	0.216545726572	0.388533830621	50.5426850395	3.68923521515	1.25935915805	0.0505426850395	0.221259143758	10.3520677529	6.28995961262	0.0103520677529	1048.65493124	69.7396161292	1.04865493124	1495.80504312	21.5641360453	1.49580504312	5.0	23.9975335568	1453.0
10.9164724804	6.30673819137	281.603209152	0.0109164724804	0.175521434265	283.589881321	1.51977559965	928.52577024	0.283589881321	0.241866443206	1182.59791016	13.2554952629	42.5428707926	1.18259791016	0.183555648108	1.71442374636	31.5481961944	0.00171442374636	17.8451119411	56.689949292	0.0178451119411	351.191105729	477.527293848	0.351191105729	6.0	24.3010072444	215.0
5.55553622945	8.21496713601	4.14337918848	0.00555553622945	0.184139493464	242.042571394	75.5117206145	14.2601988823	0.242042571394	0.146210320157	112.019799046	5.41206988115	5.07824745962	0.112019799046	0.132823285955	3.68609492038	8.54316545831	0.00368609492038	4.91638002913	156.221943466	0.00491638002913	164.371951303	29.1001797588	0.164371951303	6.0	24.0079347149	678.0
42.6974008723	1.62968225507	314.200838521	0.0426974008723	58.6852437803	81.8845066195	1.01901225141	83.2022852564	0.0818845066195	16.4734498511	279.135802153	4.02682203339	30.389429907	0.279135802153	3.01905837507	175.89365877	84.2907491795	0.17589365877	2303.22251022	53.2350510679	2.30322251022	1036.14207504	99.9920272602	1.03614207504	3.0	23.9989588215	1730.0
149.673619273	126.795342372	6.45044233911	0.149673619273	0.239952153963	100.091960295	1.56479133601	10.1789922766	0.100091960295	3.74632764056	524.815815933	38.1769614644	1.79957843902	0.524815815933	0.111495409781	210.824970867	98.8029562313	0.210824970867	294.059663082	932.490647199	0.294059663082	32.3814324509	3.84022832119	0.0323814324509	6.0	23.9997159786	716.0
309.185071912	1.78681410924	11.1182208206	0.309185071912	0.451486241243	812.259836913	1.14512146931	89.5890643272	0.812259836913	0.182804363198	102.516818081	6.47002474841	303.387082254	0.102516818081	0.222545794922	1183.98072088	7.39006075793	1.18398072088	4.52109614687	47.1534902808	0.00452109614687	457.484870534	2.24915056869	0.457484870534	6.0	24.0124833289	44.0
83.578762366	6.26765072674	234.472239935	0.083578762366	0.347402953102	149.501782245	28.8921497934	367.380379264	0.149501782245	2.46988918591	68.0850885837	513.107687983	6.03474294061	0.0680850885837	0.317969028909	7.48895880056	703.71986648	0.00748895880056	24.161673241	30.4616753219	0.024161673241	15.7985401041	42.8909395725	0.0157985401041	6.0	24.25154844	686.0
170.961572333	5.73198733793	754.610093206	0.170961572333	8.42654406188	463.137023844	2.06406599485	813.998676036	0.463137023844	0.283444875518	252.865236242	36.1378649273	52.7457908108	0.252865236242	0.645178432711	15.1320379717	497.000113118	0.0151320379717	14.9820927726	58.0086401813	0.0149820927726	403.238872854	176.499111535	0.403238872854	5.0	24.0757561742	1702.0
15.0727963587	22.0325764606	58.8560476692	0.0150727963587	0.175889504384	272.763360854	3.94882037177	265.926994537	0.272763360854	40.4081680217	87.7404713138	3.95874038519	1.63171970751	0.0877404713138	0.244643802162	69.0935155103	5.58088278083	0.0690935155103	9.22390230455	880.936976764	0.00922390230455	87.0217555594	1.9278294635	0.0870217555594	3.0	23.9422674992	943.0
172.23827159	9.86057345018	221.513512949	0.17223827159	0.168076747534	51.5608566673	1.10610869973	36.1284626056	0.0515608566673	0.114938584583	819.605383608	68.6605833868	8.42557420453	0.819605383608	0.177260848456	824.781745334	4.22887875156	0.824781745334	5.200022421	50.1923475033	0.005200022421	283.861147217	7.42742232703	0.283861147217	6.0	24.0001205286	1447.0
136.378959244	13.48247815	672.812598498	0.136378959244	5.88515592067	31.3212403159	14.7493891569	372.294095828	0.0313212403159	0.22376569028	138.748226207	1.34973340074	76.4763544502	0.138748226207	0.41641854001	106.900827897	42.0208271941	0.106900827897	563.090915274	1.00960162587	0.563090915274	145.086983154	391.487142417	0.145086983154	7.0	23.9913869283	1294.0
171.796719369	12.7483605414	108.773363603	0.171796719369	220.553137787	38.833011652	149.143092065	21.3556669166	0.038833011652	2.0101476467	333.453183353	13.6716188772	790.250249823	0.333453183353	7.39023606787	1033.66102998	58.3627255598	1.03366102998	3810.10367118	160.392218362	3.81010367118	67.6623622227	606.050808694	0.0676623622227	5.0	23.9935439593	1579.0
0.657550724716	1.08960335845	72.6076619963	0.000657550724716	0.580947641017	18.0804807214	45.6984631066	1.46053800627	0.0180804807214	0.444252097558	4.71284002931	1.02207936662	388.926822973	0.00471284002931	5.36982230002	6.87421060672	3.84057946445	0.00687421060672	102.080117807	1.03852758719	0.102080117807	16.806578153	94.1929407509	0.016806578153	7.0	23.9969291247	1452.0
82.8719223492	1.29239937651	799.194703403	0.0828719223492	0.2830135731	5.66467773442	28.9416290188	111.485060407	0.00566467773442	3.12766885259	472.194081075	1.72192698449	219.234448798	0.472194081075	0.628836015728	2.84973119371	5.0449241458	0.00284973119371	3.1410209812	31.7699410339	0.0031410209812	21.0215925288	72.4507398824	0.0210215925288	5.0	24.0187130637	386.0
19.7057608186	9.17796039306	27.3665576515	0.0197057608186	0.760500639674	122.984049078	42.1679707053	38.5322626435	0.122984049078	0.467927086468	12.5418594675	15.5788395886	14.8371823426	0.0125418594675	0.116689174194	273.293897625	34.4589923616	0.273293897625	154.825411731	9.36181350366	0.154825411731	32.5915091793	90.5217808262	0.0325915091793	6.0	23.9986946399	1537.0
858.816474642	2.29372386238	264.906993336	0.858816474642	0.172016863144	71.7291097107	25.8132757032	22.1406594416	0.0717291097107	5.69814215959	70.8557570385	2.3944297793	4.29511987849	0.0708557570385	0.137784154189	84.4798054423	6.44429883626	0.0844798054423	9.31233261187	189.984121711	0.00931233261187	168.868787535	116.278470548	0.168868787535	6.0	23.9653334489	1577.0
225.274233461	4.45241826357	226.446989855	0.225274233461	0.412530784094	324.498069583	2.47457372985	703.146158734	0.324498069583	1.28486090065	1302.52892455	11.931666861	15.1407396432	1.30252892455	0.719553684302	1435.77956162	159.994997069	1.43577956162	4.81795050844	499.916265436	0.00481795050844	113.594967963	2.63882667967	0.113594967963	6.0	24.0197724022	1650.0
62.9153840188	73.9772558667	283.00760137	0.0629153840188	137.661604259	41.797764143	15.5459443407	624.859143272	0.041797764143	2.2559041566	192.921373716	15.9858154926	48.7182997725	0.192921373716	0.241822382419	6.01775997449	72.4383568278	0.00601775997449	34.4985481117	264.876530525	0.0344985481117	1263.24572677	12.2834072015	1.26324572677	4.0	23.9121491015	868.0
177.134465195	4.36303211294	4.69062375359	0.177134465195	1.00030327904	21.2955828048	3.13144503908	31.7587347477	0.0212955828048	0.160028610169	263.56519681	10.0770140397	6.92513207507	0.26356519681	0.129864553936	2.30803434091	195.06234994	0.00230803434091	7.02522770889	5.9463491048	0.00702522770889	27.3268232017	45.7834844429	0.0273268232017	6.0	24.0022184006	506.0
17.7079588372	3.5121381545	139.393809623	0.0177079588372	0.308609318826	272.637546561	15.4142808032	436.257197976	0.272637546561	0.438855405883	581.854565253	1.61824814371	1.49289615692	0.581854565253	0.51619005818	1538.06009702	4.91427556713	1.53806009702	15.6999203648	320.101725775	0.0156999203648	2.77655284698	61.4828166778	0.00277655284698	6.0	24.018424542	1573.0
128.573948823	2.51582678789	166.408452721	0.128573948823	0.277959012893	789.538921481	3.22665029713	1.62235640122	0.789538921481	0.223296933491	132.427002559	3.67071102625	930.688154039	0.132427002559	1.57487854991	404.332239861	105.463680069	0.404332239861	23.6276757057	42.7904932939	0.0236276757057	51.7530500265	2.55817140877	0.0517530500265	5.0	24.0001165619	717.0
137.576874851	1.05918396113	13.0752763159	0.137576874851	83.626195359	16.4039167693	2.06130415444	1.97415219956	0.0164039167693	0.411616883036	9.46265670234	30.8091436451	1.74024414266	0.00946265670234	0.24054569286	31.6045896479	751.839499822	0.0316045896479	7.32065259156	13.0484556509	0.00732065259156	116.23309314	13.7374275866	0.11623309314	7.0	24.0090614235	1727.0
262.795666239	1.33137746584	7.94192101905	0.262795666239	0.209882501797	14.180811032	1.1053545254	42.4255902452	0.014180811032	0.537263827996	8.88848163644	3.70063699459	2.05036645121	0.00888848163644	0.274527594098	48.3620067453	9.47157706156	0.0483620067453	663.876536374	4.77671080903	0.663876536374	10.2306679855	4.55181044573	0.0102306679855	6.0	23.9999125673	184.0
75.0815919375	14.042117491	13.3850589189	0.0750815919375	0.289055738462	677.60727858	19.0632724253	1.56270224983	0.67760727858	0.131536508305	205.383650295	3.15367483376	15.2276209509	0.205383650295	0.111354395024	12.670005318	1.25133792821	0.012670005318	10.4735370802	2.69174658818	0.0104735370802	3.11048353706	76.2043277718	0.00311048353706	6.0	23.9994958166	1430.0
256.520151303	2.05900305069	18.5823290039	0.256520151303	0.169070513693	143.025082614	4.75593306302	1.1550151815	0.143025082614	0.508613071285	195.897544402	6.42524068826	21.6375440828	0.195897544402	0.29597868596	30.9669642827	85.1791113871	0.0309669642827	5.67070012684	7.75217168972	0.00567070012684	25.9449898685	55.4019202036	0.0259449898685	6.0	23.9999377762	1656.0
156.773391276	1.81121054504	737.439360946	0.156773391276	7.26888775848	2.40395652556	5.40489546414	709.301818736	0.00240395652556	0.258478184508	1.85525711836	6.32613570318	40.9293769134	0.00185525711836	2.96491576522	24.9197617076	29.5068898244	0.0249197617076	120.188507108	2.66286407793	0.120188507108	19.6885868702	15.9243340616	0.0196885868702	5.0	24.0179510077	759.0
11.8215409527	3.44836948559	67.2694459975	0.0118215409527	0.211115123552	225.431405405	4.52093503635	11.525097272	0.225431405405	0.347322241787	13.1402546787	3.5492724678	113.168953665	0.0131402546787	0.359057632999	339.080989441	10.9774021503	0.339080989441	6.41796418672	199.606152679	0.00641796418672	19.6998240075	46.3828416113	0.0196998240075	4.0	23.9746385684	955.0
10.4465787571	1.3764547496	2.31291487526	0.0104465787571	0.159191648038	1.72971661179	57.6995599711	104.220481809	0.00172971661179	0.0695427022639	300.116507062	1.10245067099	274.413998994	0.300116507062	12.6001278382	237.393644796	1.2988887264	0.237393644796	9.11218400526	4.10043790682	0.00911218400526	4.18941184284	587.327191874	0.00418941184284	4.0	23.9572121851	1585.0
17.0331486914	3.23324738244	53.5551530051	0.0170331486914	0.216149978578	28.9064486908	1.67991590498	7.0645076926	0.0289064486908	0.3394586354	5.65979504935	5.36783460687	64.0461495519	0.00565979504935	0.382369614206	757.060979842	18.775956504	0.757060979842	456.315699437	11.6694368496	0.456315699437	20.7906379588	1.53472839676	0.0207906379588	5.0	24.0182609786	987.0
165.839119575	33.916944042	331.232977166	0.165839119575	0.196633659272	68.7369237718	80.4113620783	71.9089013808	0.0687369237718	0.5644685506	36.2509646587	11.1169074982	28.3730324798	0.0362509646587	0.686802137705	11.5953295307	13.7303016927	0.0115953295307	7.72606342667	168.692875831	0.00772606342667	120.853399836	365.391833101	0.120853399836	5.0	23.9971355276	789.0
534.335980983	11.1487340794	818.351398793	0.534335980983	0.141167509334	408.192349831	9.1792034795	807.623812036	0.408192349831	43.2440265141	95.0212726752	1.2873388005	441.426222094	0.0950212726752	36.7214598197	5.83981287095	23.9023712302	0.00583981287095	4.88909070872	317.557987094	0.00488909070872	322.475998544	206.038955941	0.322475998544	3.0	24.0751008623	1108.0
124.417659443	1.26396898623	204.438840947	0.124417659443	0.852322275045	51.4020064948	3.11778773472	38.8246910559	0.0514020064948	0.643210035915	12.6612081044	1.85445826459	144.134701581	0.0126612081044	109.601167572	461.520292366	29.0057920685	0.461520292366	43.9040462081	117.249599049	0.0439040462081	24.0481712659	19.8084525167	0.0240481712659	5.0	23.9826069306	1263.0
264.61380516	1.30753823442	17.1130391028	0.26461380516	168.594907174	86.2554464144	6.65090170505	361.735440738	0.0862554464144	0.41339519697	22.6386908796	8.18075167434	485.619638363	0.0226386908796	0.622233321806	1673.14793778	622.299126467	1.67314793778	23.2053852802	15.7618214519	0.0232053852802	269.059754363	14.4668887483	0.269059754363	7.0	23.9946637061	1165.0
34.7029479244	3.05493055843	75.2585844693	0.0347029479244	0.628686247938	40.3872019076	1.03947637146	2.84981453251	0.0403872019076	0.234341891924	101.385430315	2.89770545596	121.831577486	0.101385430315	0.285995118607	27.4733019445	3.03836411908	0.0274733019445	13.0406326415	30.2749040884	0.0130406326415	11.5935694416	3.55703099794	0.0115935694416	4.0	24.0130284259	1227.0
40.4353891159	2.4767127737	580.534504672	0.0404353891159	91.9469848155	259.966504461	28.9790381158	177.712691934	0.259966504461	2.86203214343	551.541301588	144.647362279	32.920195263	0.551541301588	0.311995004689	15.420598007	229.7401421	0.015420598007	3.42761967706	107.834788852	0.00342761967706	2079.43018701	487.975214558	2.07943018701	7.0	23.9780767919	704.0
42.0691806388	14.3076521574	102.689264379	0.0420691806388	7.88691991074	107.790584201	97.930541298	405.717180776	0.107790584201	0.928028766654	2276.01268259	6.59987645114	1.0229081372	2.27601268259	1.03296055039	2032.74395847	17.2771862901	2.03274395847	509.696768972	393.152784514	0.509696768972	538.503560903	128.648236842	0.538503560903	6.0	24.0238556944	1521.0
252.421658491	61.3978356296	10.0710226441	0.252421658491	0.885686054451	1018.44859783	30.0995752107	37.3509323218	1.01844859783	0.848543913596	142.966723092	1.11672906019	668.765363887	0.142966723092	57.7835776684	2767.03674183	455.155660463	2.76703674183	8.37332519568	276.529947353	0.00837332519568	21.2663839966	9.1943849952	0.0212663839966	7.0	24.0025048398	604.0
102.671802941	2.02681251932	458.400610472	0.102671802941	36.4982077712	15.8138803762	13.3505860559	798.096570725	0.0158138803762	0.847634969543	410.206501961	12.9634513699	15.1856406406	0.410206501961	0.374068454028	4.08597890794	70.4142972141	0.00408597890794	32.5294476255	10.5756300095	0.0325294476255	42.187796727	34.0316382172	0.042187796727	4.0	23.9896853788	40.0
55.3805305614	4.99848717404	543.892594106	0.0553805305614	3.95500920487	17.2573775748	12.8260372596	1.20696993052	0.0172573775748	0.0989630640335	160.810219399	17.7493341967	588.522561474	0.160810219399	1.73332451128	27.3829949525	139.843546949	0.0273829949525	101.281370562	1.67067910395	0.101281370562	22.1296957222	458.252237967	0.0221296957222	3.0	23.9858043187	1611.0
233.750225125	2.30344859796	13.5049310164	0.233750225125	3.62726385077	1648.49107841	9.75292495611	981.437479007	1.64849107841	17.645341941	151.994518174	2.75808030222	10.3742625665	0.151994518174	0.48218237094	416.034344918	897.022554331	0.416034344918	18.1781758662	444.967275761	0.0181781758662	738.932057387	123.975428284	0.738932057387	6.0	24.0072924398	1640.0
207.294539436	6.2819218819	4.44757804566	0.207294539436	0.300758029608	59.1706658824	1.25397516761	495.728130023	0.0591706658824	0.58170586284	524.83094029	34.1187989842	370.240904712	0.52483094029	19.1449169894	2233.82288843	174.188542983	2.23382288843	2149.1269604	28.7629246794	2.1491269604	3.9933066237	495.929935822	0.0039933066237	6.0	24.0019420274	758.0
84.8602022996	128.394502657	1.80482664398	0.0848602022996	0.557990651262	127.186252573	159.986313659	601.195603237	0.127186252573	273.528996613	52.6999380153	3.67537145334	4.0407903719	0.0526999380153	217.819356509	23.5745853037	20.5502838381	0.0235745853037	100.458284134	501.762051006	0.100458284134	2758.45299163	836.807979775	2.75845299163	7.0	24.0001034791	486.0
24.8857599083	3.00712368969	80.0294705777	0.0248857599083	12.0775741926	1284.16363093	34.2332991806	23.7654528384	1.28416363093	1.45284191311	115.662453198	17.4454441767	210.95502429	0.115662453198	3.30670205575	953.532375728	67.2137498237	0.953532375728	10.1789102196	59.1291497082	0.0101789102196	1134.36192814	95.4444698858	1.13436192814	7.0	23.9951555916	269.0
315.448102206	3.09424604994	3.61690248837	0.315448102206	0.285748090152	123.074680788	139.062962761	372.47597842	0.123074680788	0.56216310369	47.5796156297	4.87832002545	124.422390237	0.0475796156297	1.85480096351	3.63718420815	28.0817132559	0.00363718420815	12.0776518245	24.9029815669	0.0120776518245	50.5414855527	548.492046129	0.0505414855527	7.0	23.9889180974	766.0
375.807132198	1.97760499715	78.0087425819	0.375807132198	0.38693681184	9.2027432658	6.15527664613	607.645686443	0.0092027432658	1.55735589433	29.4041638483	5.02489314456	6.23214699774	0.0294041638483	0.166748463073	150.890951749	88.235589013	0.150890951749	48.6065826816	5.29842486147	0.0486065826816	168.1327482	2.75434792712	0.1681327482	5.0	24.0031582476	804.0
186.513434624	3.56528422373	1.40967003067	0.186513434624	1.29024538971	4.7762613412	17.3483119447	16.5203753677	0.0047762613412	0.498910736385	91.6917156217	5.4623581502	732.408534043	0.0916917156217	217.845123337	183.266874798	901.761413617	0.183266874798	104.23829566	1.79140784931	0.10423829566	11.5512413407	19.2160173222	0.0115512413407	7.0	23.9260142604	889.0
237.356442467	150.905441184	545.13793032	0.237356442467	0.871716109932	343.255754044	193.532013352	1.22107985846	0.343255754044	0.155684192927	48.4562237414	11.5179983753	192.238287851	0.0484562237414	9.00708706805	12.0570172531	148.783171799	0.0120570172531	141.303660998	908.824676874	0.141303660998	245.366465771	570.994632473	0.245366465771	5.0	24.0193776357	111.0
556.651015854	31.4764193644	102.562514644	0.556651015854	0.426788546898	40.0744768925	1.02919460843	406.912867538	0.0400744768925	0.970691616444	5.02703667275	28.0220771017	538.779768854	0.00502703667275	3.00822686851	336.936617601	6.67456022489	0.336936617601	15.800508264	59.4614657231	0.015800508264	11.1167272632	8.74359327581	0.0111167272632	5.0	23.9281564539	692.0
5.54660429335	3.31859474333	537.51953016	0.00554660429335	0.150249419904	448.647501475	2.10055582597	425.706755127	0.448647501475	2.05185741795	135.762969627	2.36669296283	53.0982678556	0.135762969627	0.103064490237	508.986323849	4.01622528781	0.508986323849	35.4562816624	145.605800647	0.0354562816624	5.31381091996	6.71101936732	0.00531381091996	3.0	23.9646298351	1303.0
153.967065538	13.1166584217	525.506805638	0.153967065538	4.60236140832	56.7554322429	1.52350733498	771.421468347	0.0567554322429	85.1917353313	450.481512683	3.86644803235	113.715294662	0.450481512683	0.846138048372	216.488913244	158.106859066	0.216488913244	13.0843634455	174.5848419	0.0130843634455	1854.92230095	1.07056771553	1.85492230095	6.0	23.9973804775	1276.0
492.425007871	1.24205589164	398.915486465	0.492425007871	2.40126532842	20.0592713183	7.91289579525	40.5836171936	0.0200592713183	0.122288845312	39.1597692011	1.75976671504	391.152691007	0.0391597692011	0.0536231602247	2.31467388282	32.2983962521	0.00231467388282	12.5269211658	10.0358596572	0.0125269211658	5.09040312769	35.5983415299	0.00509040312769	3.0	24.1607450297	701.0
3.50545801361	5.02737096669	2.08133890671	0.00350545801361	0.060408630341	162.814023116	2.01908414694	190.614053212	0.162814023116	0.533105349215	0.716986369131	2.01804948391	175.125326542	0.000716986369131	0.0717803821746	148.054705763	2.7730451625	0.148054705763	14.9714989841	14.5927009405	0.0149714989841	507.946412136	1.46591961804	0.507946412136	4.0	24.0516873403	214.0
830.464838183	6.45875916231	417.932356989	0.830464838183	0.491284370502	70.4588476498	7.45507449938	747.894210314	0.0704588476498	128.688811265	111.45254878	71.5644239055	481.940249724	0.11145254878	0.82495027237	38.3957678779	129.830090901	0.0383957678779	301.714942141	59.4441481321	0.301714942141	38.436804857	17.9256002148	0.038436804857	6.0	24.0226405081	774.0
423.980092399	24.356271554	12.3212035833	0.423980092399	1.85610916348	108.422303091	31.7460890246	150.217508718	0.108422303091	18.2343536523	112.352980371	10.9269494768	38.4777808364	0.112352980371	1.24252588565	27.0654265934	487.897296596	0.0270654265934	347.270864671	202.443376866	0.347270864671	29.2895017791	722.498719799	0.0292895017791	5.0	23.9797455565	989.0
345.4009811	9.22357348846	12.1739072735	0.3454009811	0.31435309675	11.0690160245	4.10478144286	78.7087408184	0.0110690160245	5.9377385552	93.4982482316	6.29888003241	11.9019085887	0.0934982482316	0.235897384545	115.702864911	24.9210042034	0.115702864911	5.10089682725	49.3924289453	0.00510089682725	10.5940988461	164.403414466	0.0105940988461	7.0	23.9940357708	159.0
620.487520944	2.78020980396	537.999672402	0.620487520944	0.224665714506	558.429083197	5.8504164258	145.541581181	0.558429083197	0.126038706349	154.942581242	2.70077307943	140.265475862	0.154942581242	0.186820959759	73.1727321225	171.979642507	0.0731727321225	293.548539987	1.24240623257	0.293548539987	40.1374525595	2.7435961371	0.0401374525595	5.0	24.0121547019	1184.0
131.649133464	4.9316215323	128.709408586	0.131649133464	0.407336862471	440.698718407	61.1323038338	15.561105187	0.440698718407	0.112479582622	271.480425874	2.32615684916	940.639589039	0.271480425874	0.0916334592587	62.2154332414	154.893780278	0.0622154332414	160.578739325	92.3206841913	0.160578739325	32.703024691	18.2434971728	0.032703024691	7.0	24.0508410145	768.0
252.667737453	28.4242103103	501.136911022	0.252667737453	0.428256024841	60.3451143455	1.14036634964	275.482395952	0.0603451143455	0.335343785673	32.0332366625	6.70111194024	510.597256844	0.0320332366625	0.605675559465	64.6440122991	299.467544592	0.0646440122991	374.152693653	4.41862326493	0.374152693653	5.8229244926	1.9751057048	0.0058229244926	7.0	23.9708085115	1186.0
1996.11150682	2.21409672382	1.20090990137	1.99611150682	0.537294424184	8.72526770072	2.25942654287	86.9271546388	0.00872526770072	1.01439235109	169.538019224	2.60099842083	243.225393025	0.169538019224	93.0971409791	11.6298156774	590.312881278	0.0116298156774	111.853408136	6.89593079245	0.111853408136	59.6083569714	165.01868786	0.0596083569714	6.0	23.976154465	1277.0
211.815278081	21.9157175973	11.4430074946	0.211815278081	0.725965377895	573.751626036	2.17508201638	443.890292528	0.573751626036	20.6630193145	274.187257924	3.85344717208	314.098436865	0.274187257924	0.894838311988	677.665171221	7.85768568442	0.677665171221	81.7259640957	871.807716504	0.0817259640957	448.679201245	920.833923791	0.448679201245	4.0	23.999834442	374.0
83.2170067653	2.32672361221	383.410660429	0.0832170067653	6.47824655197	168.911937506	10.8818772485	193.469876307	0.168911937506	0.392095749267	1052.79116087	27.1643937716	52.7792743903	1.05279116087	0.41703028742	270.221725845	325.715233402	0.270221725845	157.35254275	54.1887793224	0.15735254275	50.2860418676	97.8447180855	0.0502860418676	6.0	23.997084856	458.0
230.756123815	11.5215589154	13.0552277397	0.230756123815	5.84975115985	339.601988133	27.2132193356	4.28488870768	0.339601988133	1.69026388257	571.575896061	1.19534257651	699.096552067	0.571575896061	30.0707414001	1318.4468592	516.040545941	1.3184468592	3017.91600532	7.1415628722	3.01791600532	2089.13425799	176.826288173	2.08913425799	6.0	23.9961549808	605.0
148.688118789	24.5876109597	28.3572960894	0.148688118789	1.29765299444	388.469838703	2.16168947044	374.345319185	0.388469838703	2.32373594805	79.6085697398	1.30448888849	3.72463444079	0.0796085697398	0.202975265298	169.546444709	5.07752121276	0.169546444709	16.9732756819	589.549865614	0.0169732756819	692.674886513	3.58611720304	0.692674886513	6.0	23.9998454234	460.0
11.5488072171	39.6084646221	316.797954966	0.0115488072171	72.5387455151	126.6250327	17.4768503878	424.587505366	0.1266250327	2.00992255074	73.0678442261	4.40600305983	1.4551561952	0.0730678442261	0.146458546364	29.5111191278	44.3629863808	0.0295111191278	162.510345601	233.044515914	0.162510345601	14.3476188383	110.004219606	0.0143476188383	4.0	23.9918995843	812.0
368.069545746	1.02338252519	176.253405464	0.368069545746	0.721532149512	160.994245733	2.45229565226	221.289258049	0.160994245733	3.83602772513	58.0118768272	52.332994629	695.543234613	0.0580118768272	129.363842261	10.5287382991	863.572637155	0.0105287382991	4.40163636708	2.17847770339	0.00440163636708	280.865626575	51.6749342485	0.280865626575	6.0	23.9900811471	371.0
72.0744922136	2.02973654821	125.438461255	0.0720744922136	54.1403001923	25.7997620413	353.181292222	1.07098521706	0.0257997620413	0.369563181075	134.455428469	27.5863052569	597.214068318	0.134455428469	1.14451549204	6.70707934081	120.441112261	0.00670707934081	4.43653874884	22.3364555445	0.00443653874884	3.55537429386	899.300860409	0.00355537429386	5.0	24.2705135785	1174.0
178.228481477	2.80736305788	729.760635665	0.178228481477	0.167475811233	59.2069994329	2.77940194303	2.73529827742	0.0592069994329	0.433617481085	872.101097446	4.75465485104	313.214123813	0.872101097446	0.229592240971	282.028081775	4.95825665332	0.282028081775	48.9731772629	9.76271823685	0.0489731772629	644.147029939	260.032644059	0.644147029939	6.0	23.9989334636	83.0
125.476198737	54.8365490519	489.541866956	0.125476198737	6.19150825771	152.623155798	10.7390095755	644.372929809	0.152623155798	1.00993227956	59.72207534	12.528674758	756.017759536	0.05972207534	651.743806346	280.36772926	529.077252588	0.28036772926	24.2280079789	184.304357891	0.0242280079789	403.058118913	103.255569976	0.403058118913	3.0	23.9999970472	1110.0
154.139125844	23.5889675962	8.80466256301	0.154139125844	0.370002299126	171.339412936	6.12199519231	93.9052319926	0.171339412936	0.300459532159	157.13804359	6.95353329976	154.867505183	0.15713804359	0.216188741962	187.513777322	54.4712545828	0.187513777322	124.501141802	8.77612881812	0.124501141802	342.93644491	150.135514562	0.34293644491	5.0	23.9877482888	150.0
132.030766556	89.1472475995	8.55456765084	0.132030766556	2.06266744039	68.351058216	2.55911289534	96.7721496768	0.068351058216	341.464490726	1061.12812331	11.2111381481	3.99153772606	1.06112812331	0.777150462986	2765.47130889	92.3414585947	2.76547130889	292.691453102	608.100603713	0.292691453102	21.8512199244	58.8880729255	0.0218512199244	7.0	23.9954197749	1218.0
96.5876927865	5.33141746846	994.273698678	0.0965876927865	8.97345307359	134.047016679	52.8338243111	119.6837684	0.134047016679	2.06254090318	335.231645854	5.7054482958	33.3958549138	0.335231645854	2.67144019484	269.024957602	12.4648560976	0.269024957602	104.343511389	234.930298744	0.104343511389	5.55339109051	727.476382412	0.00555339109051	4.0	23.9359368405	519.0
39.048324537	22.6664705225	742.132730661	0.039048324537	10.3438659909	441.714535632	6.63905098432	255.158428845	0.441714535632	114.414550767	154.483219585	63.6156674353	46.4009609886	0.154483219585	1.3131842653	15.1046968847	290.838943714	0.0151046968847	872.38933002	955.640787706	0.87238933002	6017.92360734	26.3736476502	6.01792360734	6.0	24.0012373137	839.0
189.531365963	3.72770059852	363.726425609	0.189531365963	0.33985366983	816.692209106	154.102103565	58.5051345619	0.816692209106	1.18487476825	889.469304205	1.36421823366	410.972182984	0.889469304205	0.248648541373	9.54145373198	110.072814167	0.00954145373198	122.558679131	2.55833666496	0.122558679131	15.1025305084	570.852572688	0.0151025305084	6.0	23.9998769593	689.0
440.163095811	10.326162575	15.1055844053	0.440163095811	0.243252451371	182.216791706	7.55267653668	93.5807608278	0.182216791706	0.43832587172	202.087890058	3.08394289182	6.47637184248	0.202087890058	0.174108332143	90.4066775501	162.7511303	0.0904066775501	16.7103665329	392.682617638	0.0167103665329	139.653390233	7.68250845291	0.139653390233	7.0	23.9864670323	1033.0
100.934583427	1.27582527547	120.428828111	0.100934583427	0.962793317073	608.685774097	2.79495105718	15.4917462726	0.608685774097	0.33802372937	430.859621352	20.7584325692	24.4551073576	0.430859621352	0.427061110938	115.316890875	870.245848476	0.115316890875	19.0690006186	16.3287254533	0.0190690006186	89.4825138945	98.4205249654	0.0894825138945	4.0	23.9992026509	1129.0
181.977797903	24.4403177925	42.2960679382	0.181977797903	1.93647345891	225.956347847	9.23450406224	459.987367911	0.225956347847	13.1106078315	99.7225312768	3.83768382095	1.40364710917	0.0997225312768	5.22363430986	39.3164555438	137.562610974	0.0393164555438	12.0240106903	53.658693492	0.0120240106903	365.987896127	496.737548846	0.365987896127	7.0	24.0068986011	546.0
4.76007241338	91.1457815899	469.249930559	0.00476007241338	0.0730392830109	61.1070559571	60.4429794511	37.2572462411	0.0611070559571	0.46350711499	56.1705558791	17.2024119006	818.464347564	0.0561705558791	0.235478799734	82.9182816812	9.71924487903	0.0829182816812	18.2030926036	423.430604472	0.0182030926036	16.6485708145	26.6973528976	0.0166485708145	5.0	24.0638110914	1501.0
31.1716045196	2.88046342004	16.6711560239	0.0311716045196	0.059420224781	217.969934435	1.48259943691	19.8386861457	0.217969934435	0.783874356044	199.513800357	33.058989782	330.408989662	0.199513800357	28.691986159	17.2991173224	76.8970740436	0.0172991173224	368.638506935	39.2051619139	0.368638506935	179.903716655	84.1868825157	0.179903716655	3.0	23.9990896021	232.0
21.2499395915	1.12419505988	79.5119700369	0.0212499395915	0.413108414487	19.4492380103	31.4590988244	19.6117584305	0.0194492380103	0.414806059275	487.664253295	3.1422681084	182.330450794	0.487664253295	0.306934684235	4.96598862305	58.028034135	0.00496598862305	96.3062424293	4.00776472361	0.0963062424293	103.270793373	894.24745946	0.103270793373	5.0	23.9645750285	1725.0
46.2453922677	50.3891389354	5.64699884207	0.0462453922677	2.61410404889	37.6357476105	4.37199290571	767.204889183	0.0376357476105	0.0712601566617	201.342600959	3.00356822439	429.760150468	0.201342600959	0.105630287882	32.6741282434	2.20234994699	0.0326741282434	8.37495816217	13.1557008387	0.00837495816217	4.14426944872	133.24674554	0.00414426944872	7.0	24.1061630024	1395.0
53.396053785	19.5424589831	245.721000443	0.053396053785	2.00024997922	99.7506389658	1.61559359903	5.39035016839	0.0997506389658	18.646263818	2167.47268877	14.1884947144	332.755808404	2.16747268877	0.701997543314	5.42506739427	30.0590964506	0.00542506739427	1351.15543036	446.013780741	1.35115543036	731.086117888	780.814960717	0.731086117888	6.0	24.0216820789	38.0
305.355118885	2.41926658421	793.136047603	0.305355118885	1.10098476893	187.07826688	10.7773027007	920.963992562	0.18707826688	0.267275141084	368.440372197	124.767753554	46.9503864684	0.368440372197	5.95058537657	6.26059356839	27.1595237336	0.00626059356839	25.2247571854	11.329090632	0.0252247571854	13.8337894675	322.900602047	0.0138337894675	6.0	24.1099706842	231.0
13.5691551927	9.93838164003	1.1234653837	0.0135691551927	1.38822319508	105.533440842	1.72768133775	520.275011637	0.105533440842	4.33963839374	23.2607345749	1.05737786795	589.156747225	0.0232607345749	0.4434114694	28.1310268633	1.0758117155	0.0281310268633	1.49349643632	45.4670929918	0.00149349643632	104.29149628	6.87487933696	0.10429149628	7.0	24.0643905003	71.0
16.9463357182	36.9748417555	580.64378716	0.0169463357182	35.9187303014	42.5309250524	27.9564365569	406.042934221	0.0425309250524	2.62215853631	58.6925778547	13.4472639018	5.32081771981	0.0586925778547	30.0322884911	67.4590352094	35.3514021209	0.0674590352094	1279.80881614	212.26770032	1.27980881614	466.445396638	217.084151404	0.466445396638	5.0	24.0043322297	481.0
154.367583865	18.3676112181	185.668104316	0.154367583865	0.109179027497	241.583297106	14.4746909475	11.2703753159	0.241583297106	0.185067502672	351.681706517	104.96011727	913.908935732	0.351681706517	0.0696442318573	143.811502504	57.2317844818	0.143811502504	354.84096254	31.3734603559	0.35484096254	360.728359883	351.047372516	0.360728359883	7.0	23.9889781258	1341.0
159.399790434	29.5766418101	73.6494568127	0.159399790434	4.89792214117	254.982566295	1.18622942	354.501014749	0.254982566295	0.551617223044	268.510208939	49.0459734438	826.123291825	0.268510208939	9.10448918186	73.4007011412	736.386012762	0.0734007011412	34.7362170934	855.610545177	0.0347362170934	58.6398200741	60.1223055346	0.0586398200741	5.0	24.0078627921	1512.0
4.74228456014	2.85661544679	2.38979495103	0.00474228456014	0.69030345384	116.215064465	6.57321044694	225.971796872	0.116215064465	4.55180008057	759.397186603	1.54905809336	302.555862339	0.759397186603	0.475096133582	1349.36899369	3.84296466585	1.34936899369	370.29038094	42.4270121472	0.37029038094	8.04778716796	67.3190373466	0.00804778716796	7.0	23.981511664	200.0
291.774497409	7.22858244543	30.7416446954	0.291774497409	42.1694619902	652.090412084	3.1082231807	492.269699448	0.652090412084	0.346739496871	12.2105993866	1.90953851309	458.820892982	0.0122105993866	0.596000023407	479.417494731	570.435448834	0.479417494731	140.918400838	395.355158752	0.140918400838	843.946665001	6.78001345829	0.843946665001	7.0	24.0024170313	1204.0
949.214545721	5.13365734485	956.390978135	0.949214545721	728.096840706	27.1319709002	26.4969425501	2.99678693246	0.0271319709002	216.477776452	160.627334058	1.1237108061	48.9898269709	0.160627334058	43.5140282311	13.4438089687	13.9514501969	0.0134438089687	7540.66173206	41.5011319896	7.54066173206	249.84138905	876.076432544	0.24984138905	7.0	24.0000693641	814.0
32.6245814958	6.73527613006	101.721576507	0.0326245814958	127.617272192	200.949790047	18.5861370781	71.4132078881	0.200949790047	2.35558495165	161.45720486	2.42101913869	338.368242598	0.16145720486	101.252473852	909.56856559	12.8956727336	0.90956856559	123.94726867	15.9016124818	0.12394726867	1930.44000699	34.476010713	1.93044000699	7.0	24.0077910003	1538.0
40.8997720708	3.43295349035	67.8195404706	0.0408997720708	61.6642546543	2.16600899757	17.8411133358	343.099955498	0.00216600899757	0.119922915742	106.639589873	6.23340515316	68.4597351563	0.106639589873	0.113792145013	14.1706675693	130.26461929	0.0141706675693	23.4180912063	4.26956461622	0.0234180912063	30.7268220866	52.3033246658	0.0307268220866	5.0	24.0272733354	57.0
1108.91770038	52.6816592896	24.9736914626	1.10891770038	2.09775213415	31.6244725527	2.65329630134	467.787866507	0.0316244725527	1.41077647758	182.756722793	1.91527971617	294.282663168	0.182756722793	25.3533943751	27.8522404459	4.84110306841	0.0278522404459	86.0187970105	209.296388926	0.0860187970105	11.6809874067	123.412057372	0.0116809874067	7.0	24.0027756019	1740.0
13.3987509322	1.05123847063	4.58066573671	0.0133987509322	6.86236388675	95.8188395665	1.57758963263	51.5286876245	0.0958188395665	177.365896597	30.7316718414	16.8807822718	221.15167234	0.0307316718414	0.553038818379	57.6132855059	110.209629315	0.0576132855059	331.928424137	15.3309769142	0.331928424137	26.4898106478	3.4903387249	0.0264898106478	5.0	24.0433913785	792.0
124.757195989	4.25521563664	657.629042658	0.124757195989	0.37835102762	84.8478647354	1.32419477028	10.708808868	0.0848478647354	52.8873174081	10.5425841903	119.815770941	4.82726542675	0.0105425841903	0.658559327178	1830.64701395	434.367345951	1.83064701395	667.078667302	105.585489633	0.667078667302	17.4735460471	51.7440027858	0.0174735460471	4.0	23.9853469922	990.0
25.1586161979	60.0921385601	1.32578465202	0.0251586161979	0.137113402322	140.351712995	35.1760255273	34.564519382	0.140351712995	0.769718444339	127.337705986	13.2006876463	725.50240497	0.127337705986	9.94638070507	1013.08497005	105.5774599	1.01308497005	18.9433736912	639.904099031	0.0189433736912	769.25310304	160.731389475	0.76925310304	4.0	24.006036545	806.0
70.7646249597	4.735085075	11.9801616286	0.0707646249597	32.1967672188	22.6311112336	2.98619785135	3.4448382939	0.0226311112336	2.60584018583	199.43069197	35.0032458168	42.8853225931	0.19943069197	16.1528009038	12152.9225101	408.334669237	12.1529225101	31.0203617254	162.898892503	0.0310203617254	458.531450094	36.4765584264	0.458531450094	6.0	24.0023177087	727.0
1050.72813934	1.63370573552	120.738924289	1.05072813934	0.287367036854	33.5255111952	2.55146750698	47.0212258725	0.0335255111952	0.270866537141	23.6759467611	1.73116530761	6.14618110385	0.0236759467611	0.22596010113	549.177170772	7.59785800135	0.549177170772	1135.01526082	11.6126185305	1.13501526082	88.2544147571	3.04712256618	0.0882544147571	6.0	24.0097041793	367.0
330.777091565	1.74866596935	170.402276767	0.330777091565	3.2042223709	265.800349261	1.05561093897	634.959191616	0.265800349261	0.411338391523	542.797399068	16.3004486554	2.23892138388	0.542797399068	0.470831983596	40.2412521135	400.044459636	0.0402412521135	147.654617627	581.221797486	0.147654617627	81.3837601911	4.78704402534	0.0813837601911	3.0	23.9841985887	859.0
1.70927719689	1.24734981307	403.854977832	0.00170927719689	1.81852438906	270.025503052	13.4578296191	707.40863053	0.270025503052	1.73715654979	119.62015579	3.71310204124	91.854566911	0.11962015579	1.90687347035	91.8315514246	4.06472359414	0.0918315514246	7.84157638353	162.828462317	0.00784157638353	23.0946902133	65.5957261715	0.0230946902133	7.0	24.0116380837	224.0
49.7807995885	298.865226092	78.0687009919	0.0497807995885	0.119375127542	20.9861772534	15.7952255886	204.106163273	0.0209861772534	0.0957178771423	419.36687239	11.8388689285	15.076373072	0.41936687239	0.15037037088	22.0687808697	29.4010036887	0.0220687808697	86.55138271	684.447400712	0.08655138271	131.726895935	167.72115419	0.131726895935	6.0	24.0010703467	1081.0
2.08975655336	165.35179145	6.40720662196	0.00208975655336	0.445356351674	101.377612176	2.0084100967	263.609150574	0.101377612176	1.87701787554	7.68978894557	1.10283804756	4.80703973629	0.00768978894557	0.159525126796	19.2135639615	1.34305891154	0.0192135639615	104.8691569	757.691064325	0.1048691569	30.7541809212	11.4244730173	0.0307541809212	4.0	24.0262586612	1089.0
59.1873762476	34.1271773081	9.58236983118	0.0591873762476	0.475583655445	75.0968969422	233.855542422	253.721603167	0.0750968969422	1.82143783579	6.83557396211	8.01281537922	705.959104459	0.00683557396211	0.0820851682475	6.81995346975	19.9323953949	0.00681995346975	20.4898891514	62.8789018578	0.0204898891514	126.658666068	517.11454456	0.126658666068	7.0	23.9002841386	945.0
428.385281221	50.7226431596	227.61332613	0.428385281221	18.5725121238	180.154830606	1.0933616341	192.841840755	0.180154830606	0.186790828575	6.15190334802	10.3759453125	1.40160629572	0.00615190334802	0.204954535143	2.82210173559	461.614481091	0.00282210173559	67.3790243471	582.997703521	0.0673790243471	209.869760301	17.9860765413	0.209869760301	5.0	24.0057954534	424.0
4.67473723836	12.0506177981	864.660001601	0.00467473723836	0.437084429874	13.5403708147	7.47221737891	380.902328084	0.0135403708147	0.216619275302	334.048524894	1.34309150182	43.301098955	0.334048524894	0.378754376923	38.5025248634	2.05405641832	0.0385025248634	28.6521705131	45.5405990938	0.0286521705131	8.5615308201	215.824717734	0.0085615308201	4.0	24.0158850576	971.0
124.605933854	6.26026138912	878.410519815	0.124605933854	0.197415266226	202.358394495	2.02572695667	2.83404061243	0.202358394495	0.438147584772	0.743260313613	19.3532306338	15.9996861938	0.000743260313613	13.378826597	385.288073695	87.4779678704	0.385288073695	4.87757536695	40.7375205738	0.00487757536695	53.3397810933	16.344161558	0.0533397810933	4.0	23.9843827978	11.0
1934.47924432	4.30909056297	375.324628017	1.93447924432	2.12845820458	956.552718142	1.79198899634	683.068288146	0.956552718142	184.053721558	107.348641352	1.93165112832	126.623398285	0.107348641352	24.0500779683	43.0215156881	24.9710409463	0.0430215156881	121.7498664	8.47629528269	0.1217498664	566.785756701	53.9302723576	0.566785756701	7.0	24.0126278943	848.0
145.952208403	10.9663314965	251.280421455	0.145952208403	0.159561105143	22.4142242027	19.411730909	688.674790181	0.0224142242027	0.263975778037	245.7520522	4.74704661612	295.492690933	0.2457520522	1.39179412192	108.16757917	75.6624280532	0.10816757917	9.03033917824	11.9536768437	0.00903033917824	7.56364903175	101.654582636	0.00756364903175	5.0	23.9842461876	1472.0
675.828479505	98.1036057312	5.20722200662	0.675828479505	0.716609653868	57.0767272786	9.64622080411	2.25738170355	0.0570767272786	0.133401383671	37.1234431103	4.77349340509	544.915143022	0.0371234431103	35.9467253746	947.52252197	54.1703255084	0.94752252197	93.1224669811	95.0827942382	0.0931224669811	31.867329943	24.2526477299	0.031867329943	7.0	24.0138696659	17.0
2039.8324163	3.703675933	825.754879782	2.0398324163	0.604005782626	1217.90291902	1.86094689912	50.6219284452	1.21790291902	3.5838773042	197.775061274	3.48610109917	137.847174681	0.197775061274	5.84404973345	96.6725154707	454.595848598	0.0966725154707	13.7663204958	49.7844655307	0.0137663204958	5.20598905775	224.410862961	0.00520598905775	7.0	24.1860041841	902.0
1091.25241856	2.76174316092	772.029298052	1.09125241856	6.12346457375	175.658165032	4.20690633705	929.651114001	0.175658165032	28.9096619548	27.437758038	157.826990423	136.462470029	0.027437758038	0.382746209213	6.5873081368	163.234989521	0.0065873081368	6.80724874166	41.8268480174	0.00680724874166	1286.02585974	3.08991023202	1.28602585974	7.0	24.0494219751	1480.0
161.265644043	1.90838673924	560.294619064	0.161265644043	262.020510354	1880.3724065	25.5932462231	118.70870832	1.8803724065	1.0152300321	57.7884708295	3.2869811975	16.1360100845	0.0577884708295	2.14263721169	1980.08181604	131.273191807	1.98008181604	20.4885473993	21.5319004006	0.0204885473993	1835.41168331	252.759490677	1.83541168331	5.0	24.0110345418	1735.0
612.105306551	1.49576406012	23.6098223654	0.612105306551	0.132633698987	195.39030002	30.6979931623	158.445922149	0.19539030002	0.196592367617	421.484930805	9.40231446432	3.20028348955	0.421484930805	0.123713432257	13.2478235526	15.9409794211	0.0132478235526	192.302739488	27.9138559812	0.192302739488	10.7183481932	933.614139534	0.0107183481932	7.0	23.9960507223	732.0
421.468905874	27.2803436533	22.9326433437	0.421468905874	0.485431225737	24.4756159427	64.9592868444	844.32047199	0.0244756159427	0.588409877347	78.3503318268	68.0681562412	72.9718105669	0.0783503318268	33.7161478352	6.80920618479	83.1800168824	0.00680920618479	22.9191859724	43.4941605196	0.0229191859724	28.6096026539	606.913829625	0.0286096026539	7.0	23.974790094	1049.0
789.991322834	209.592145447	1.37349176094	0.789991322834	0.148343926191	74.0377675305	2.62114852691	413.615295988	0.0740377675305	0.830250852895	288.775713155	1.33743191252	668.346120595	0.288775713155	82.5593651125	94.9151722	190.094438099	0.0949151722	187.440015079	707.716190476	0.187440015079	174.911911208	209.764365886	0.174911911208	7.0	24.0111715151	844.0
119.413431822	19.3412829867	796.563577475	0.119413431822	7.87205205777	270.477983561	3.5739538916	523.033446798	0.270477983561	150.894418716	5.62842490619	24.9837857923	151.780906649	0.00562842490619	0.284104440582	98.0086630713	72.4556413998	0.0980086630713	10.7609921975	830.574117126	0.0107609921975	9.7356432073	10.1355858923	0.0097356432073	7.0	23.9847301599	301.0
83.9399877201	23.4956858764	475.428378823	0.0839399877201	15.6288773963	237.348108865	20.3795962326	4.31337981289	0.237348108865	117.093488244	31.3063920578	5.62925783043	419.340163964	0.0313063920578	0.54837800489	16.7144096251	50.6425273143	0.0167144096251	643.591815138	90.6701466762	0.643591815138	231.033051023	87.6215457609	0.231033051023	7.0	24.0024621294	1171.0
227.944760793	8.35250454777	53.1355287638	0.227944760793	87.9672312658	183.425005884	6.87364052416	491.888531646	0.183425005884	0.808355866888	129.775091622	1.95592640932	4.65343895499	0.129775091622	0.792070429182	176.258798545	534.702767296	0.176258798545	43.4123335602	10.0181854157	0.0434123335602	2800.00404512	22.9951659029	2.80000404512	6.0	24.0076356224	754.0
136.460305957	1.8419900199	284.632368852	0.136460305957	0.0939578276521	294.12267821	1.89328349892	1.44017770986	0.29412267821	1.95880096969	22.8696714568	49.9066482352	354.611372388	0.0228696714568	0.169079638257	173.89360932	607.405160795	0.17389360932	18.4669818014	1.8146649731	0.0184669818014	97.2243000041	5.36056564313	0.0972243000041	7.0	24.0005873895	1356.0
64.2475938594	4.2854668798	983.952756674	0.0642475938594	12.648746538	134.756749907	20.6895674052	806.704310667	0.134756749907	8.85565666344	2561.66789899	12.8750806934	6.88717689087	2.56166789899	1.37096060185	88.7437947154	5.85731350512	0.0887437947154	4.58047833534	89.3833837434	0.00458047833534	2109.46670059	18.784017438	2.10946670059	6.0	25.425943602	1288.0
163.524529513	10.0782417772	29.5916371395	0.163524529513	34.6373911668	52.9466841804	26.400426949	12.8996017381	0.0529466841804	0.786546848111	127.898991819	12.0350766993	84.9117705177	0.127898991819	1.69559192058	183.169023813	988.843285724	0.183169023813	1435.29744677	2.99372446316	1.43529744677	80.4113495101	132.979927751	0.0804113495101	5.0	23.9995421465	1613.0
315.636846734	1.42162269463	39.26184863	0.315636846734	0.285559877236	19.9682817414	1.04794399741	2.47142516806	0.0199682817414	0.179646616547	31.9289407744	75.3744173493	1.09476790965	0.0319289407744	0.422227802076	5.54184247795	34.0747166773	0.00554184247795	51.3517580159	12.763971199	0.0513517580159	534.829500654	2.11943971759	0.534829500654	5.0	24.0005765156	238.0
108.39578469	6.76483322852	6.65061093159	0.10839578469	0.235206871065	219.817082912	7.03050838425	259.291055452	0.219817082912	92.3282580961	49.8209371808	3.39616031153	372.022647113	0.0498209371808	107.474000443	40.5013595652	4.83991251925	0.0405013595652	1.83156639077	439.202837515	0.00183156639077	47.8334665764	166.603364753	0.0478334665764	5.0	23.9608559453	1257.0
143.947185593	2.08044822657	29.5935347055	0.143947185593	0.36208429232	35.8281377073	10.1666961694	97.7164028607	0.0358281377073	0.185273593018	53.0594153101	30.7102487892	323.866479435	0.0530594153101	0.185436195248	457.21949565	3.82326438956	0.45721949565	85.7960986746	9.14788953898	0.0857960986746	25.3411703888	9.00649806488	0.0253411703888	4.0	24.0067946018	260.0
17.4113952345	67.4638514111	79.8644278248	0.0174113952345	23.1543650409	142.919147252	60.1986199516	50.0411514993	0.142919147252	167.992165517	285.538256829	68.765611767	288.598411317	0.285538256829	12.9818324897	146.841752557	421.844602514	0.146841752557	29.227810745	588.660879495	0.029227810745	47.1298503424	341.344587895	0.0471298503424	4.0	23.9986639714	777.0
174.156058013	22.1938518027	578.764314246	0.174156058013	0.476083512394	246.800013213	2.5424026407	425.730772077	0.246800013213	14.335047411	37.2520479176	2.82578325009	156.342250535	0.0372520479176	0.475671647495	800.8362355	32.3797573546	0.8008362355	54.8323304531	587.681451795	0.0548323304531	7.33401270934	19.1709447712	0.00733401270934	5.0	24.0864721352	1550.0
137.320066145	2.25632976626	408.694652335	0.137320066145	0.633590351943	434.139870399	35.2658804176	171.40243472	0.434139870399	0.340453948582	652.188977318	11.303469682	203.12996728	0.652188977318	59.004790621	5.94190353193	113.161291058	0.00594190353193	348.127330554	1.30134688756	0.348127330554	185.641605954	627.308649688	0.185641605954	6.0	24.0022551112	638.0
909.01805884	1.5488111646	16.6761007885	0.90901805884	0.409482715088	135.99036658	15.3569374659	7.70569661596	0.13599036658	18.3241428942	94.5637792546	1.93838796356	114.529445183	0.0945637792546	0.437278025227	394.505101195	122.226983028	0.394505101195	261.905357506	41.4218668231	0.261905357506	2249.65603406	434.101510414	2.24965603406	4.0	23.9967754008	1313.0
493.241243748	13.2680653272	733.131095748	0.493241243748	0.284698954583	111.825098593	5.03154263882	17.7682332653	0.111825098593	0.258817776388	16.5437262159	2.09838560385	162.372903661	0.0165437262159	0.249701787206	27.0719845368	1.57895667995	0.0270719845368	21.9050737098	322.834801494	0.0219050737098	70.5355318814	1.08014974506	0.0705355318814	7.0	24.0382739598	640.0
54.4870949245	5.04772597347	6.0520805761	0.0544870949245	134.469924913	248.39575284	17.7981780899	110.09785044	0.24839575284	0.679664105967	57.8993351729	29.5986069355	49.4116728416	0.0578993351729	125.456597746	1715.54256175	463.593675305	1.71554256175	183.818617963	7.2232755291	0.183818617963	723.99023933	104.448840082	0.72399023933	5.0	24.0026234221	193.0
108.117231663	4.41026966743	854.637008622	0.108117231663	26.0058831595	41.996559088	4.98418744145	13.8800196642	0.041996559088	0.237026485471	483.503066809	5.70736506733	18.1608004429	0.483503066809	0.150307144843	77.2729109056	94.16085318	0.0772729109056	38.1720591985	44.5671722686	0.0381720591985	3.8521396007	1.28471378094	0.0038521396007	6.0	24.0238370415	1307.0
183.954046478	14.9654130506	673.773494504	0.183954046478	0.488735318303	19.9999448702	2.59803664022	632.948237118	0.0199999448702	0.457919642671	325.704056812	48.5186258135	293.913847539	0.325704056812	0.397208837653	201.837385938	342.944351588	0.201837385938	81.1834847854	40.8155852427	0.0811834847854	9.70584087079	31.3452166433	0.00970584087079	7.0	23.9909440727	880.0
653.535829556	39.7666909019	479.895641911	0.653535829556	1.03726650262	53.5113747153	2.21853533003	806.143318574	0.0535113747153	0.745946094162	227.668796438	1.01764468998	7.73524600194	0.227668796438	0.635751137458	53.4238608508	3.37283022254	0.0534238608508	32.2724450839	25.1995472718	0.0322724450839	4095.88201787	153.977974654	4.09588201787	7.0	24.0040624592	621.0
30.0838249833	1.54584065709	37.4614319615	0.0300838249833	270.609520106	130.720005793	1.3811867475	6.58290076936	0.130720005793	0.840162374425	268.147723574	3.94188033577	5.44572632286	0.268147723574	0.916005401164	342.036097285	30.360437062	0.342036097285	76.4114271829	4.28256717329	0.0764114271829	61.2565428156	1.18116966484	0.0612565428156	7.0	23.9999925041	1601.0
305.665231049	47.0515629005	52.550420006	0.305665231049	15.1082907567	241.921657997	9.66341217552	292.826654325	0.241921657997	0.138441262302	10.4015456242	4.51984402921	241.386438726	0.0104015456242	26.2594140002	55.6645577457	822.997093102	0.0556645577457	33.368041775	183.363245704	0.033368041775	2.13397528388	42.8478269902	0.00213397528388	4.0	24.1112661488	236.0
125.374861331	2.70839970816	10.1509622074	0.125374861331	0.310569931252	110.937782378	17.828991765	21.585270217	0.110937782378	2.32584806541	162.419378021	1.28654851927	178.45042147	0.162419378021	52.7405466017	71.5431127364	1.9556307957	0.0715431127364	6.3370569184	175.484768765	0.0063370569184	47.4156768453	461.992634095	0.0474156768453	4.0	23.9764738929	348.0
770.688002021	3.92431873365	85.2025568643	0.770688002021	0.162838113854	185.429226056	1.59258895994	40.5093849644	0.185429226056	0.413732158731	60.1289110033	10.9493669267	84.3310057963	0.0601289110033	0.200658283082	64.533601004	163.519086298	0.064533601004	1137.61181976	42.2248805172	1.13761181976	892.666235835	2.97718594706	0.892666235835	5.0	23.9997105703	1213.0
21.185175947	1.67849347101	9.53539363456	0.021185175947	0.417272796799	46.4822409729	7.92451564247	257.869715047	0.0464822409729	0.564216987125	58.3891529496	1.15670429724	216.089541039	0.0583891529496	22.699432131	14.4675958466	1.48242457315	0.0144675958466	4.73028204433	4.07179617346	0.00473028204433	3.95644134257	149.321801924	0.00395644134257	7.0	23.8989877522	434.0
3.5756841505	11.3951280238	54.2401838735	0.0035756841505	0.193052743962	146.933819217	38.3394812776	373.701531113	0.146933819217	0.646834591729	381.004726285	1.269245147	107.658496013	0.381004726285	0.14658686634	21.8132287764	4.21911720683	0.0218132287764	33.5701175743	271.340902014	0.0335701175743	97.9010486953	78.4315615217	0.0979010486953	3.0	23.9773231295	319.0
110.345211766	16.7560943082	41.4925242361	0.110345211766	0.183183620597	72.8353304695	9.8100433182	747.914394345	0.0728353304695	1.67518751029	1076.11210526	4.14568328139	2.87296470693	1.07611210526	0.448872350613	521.118094215	2.50218674683	0.521118094215	524.962075167	221.247663881	0.524962075167	64.0357819944	34.8981402564	0.0640357819944	5.0	23.9997575957	3.0
214.387493874	97.8921372263	354.075566794	0.214387493874	0.509328233721	202.770354457	21.1825011148	96.2841268331	0.202770354457	3.66018522117	73.5055235291	45.7093558634	793.776498176	0.0735055235291	2.73030308716	1567.37682601	63.8832697372	1.56737682601	207.762423764	413.081265114	0.207762423764	21.7263586514	174.076062805	0.0217263586514	5.0	24.032908121	910.0
281.867005565	8.91124658856	56.4524572035	0.281867005565	0.252799680952	47.0798173576	4.62724779574	6.37869754589	0.0470798173576	0.280595230138	327.739813563	2.47906747543	17.1156662802	0.327739813563	0.262218225333	79.2457816037	56.1336841757	0.0792457816037	115.854169623	15.4548622629	0.115854169623	1296.85040289	17.671879671	1.29685040289	7.0	23.9832835187	167.0
54.0765798623	6.71210738536	61.7888447012	0.0540765798623	0.365936243106	370.88181451	1.04146345916	424.749260648	0.37088181451	0.299855211056	554.142785588	1.26085976475	155.667136783	0.554142785588	0.623410676156	223.091879383	1.43536429488	0.223091879383	4.79124869045	60.8235146302	0.00479124869045	1.36741804637	512.36506734	0.00136741804637	6.0	23.7342770727	273.0
2229.73374252	21.5339771644	616.537105169	2.22973374252	15.1286278924	72.4822208673	10.0414799066	509.333289933	0.0724822208673	9.89214181069	88.0483929052	14.809579942	714.660707552	0.0880483929052	10.1272609764	195.357794543	223.859082693	0.195357794543	594.476601125	41.8392638521	0.594476601125	78.8086822741	64.6522283118	0.0788086822741	7.0	24.0358487001	936.0
286.003506026	1.58370269061	19.1502317831	0.286003506026	0.0966410546965	2.25491453149	337.878086225	86.6863062389	0.00225491453149	0.149250198427	121.829137631	8.02899005368	446.119703048	0.121829137631	1.00377722623	302.319245749	1.69492048113	0.302319245749	27.4680937478	1.63024862558	0.0274680937478	4.17359905227	852.607988165	0.00417359905227	5.0	23.994191032	249.0
92.6812372095	7.23584211119	34.8991242255	0.0926812372095	0.784866094908	23.0693991421	16.0017699271	815.361516943	0.0230693991421	0.418305992149	246.713102307	1.3802069576	17.1209868517	0.246713102307	3.38828085302	830.500980954	18.4398737374	0.830500980954	418.009913941	1.45703174433	0.418009913941	86.1539572079	969.080931096	0.0861539572079	7.0	23.9957446053	199.0
114.350488267	17.3400339855	51.3568681172	0.114350488267	0.406172708955	170.932530403	1.08902607956	3.04556740807	0.170932530403	2.24532507136	353.491662307	11.5759978621	844.272364236	0.353491662307	4.74045232503	4.01954822801	193.280914088	0.00401954822801	219.322286518	700.360398311	0.219322286518	464.514611675	216.176145491	0.464514611675	4.0	23.8996231865	749.0
163.299666894	8.41416759511	3.15882343271	0.163299666894	0.854504044703	16.5148877062	106.363180788	210.556030505	0.0165148877062	42.9759309209	153.826667447	3.16959937477	775.869196039	0.153826667447	0.144241266257	245.022405244	84.8493282779	0.245022405244	5.40764556487	41.6902840731	0.00540764556487	221.03640696	635.04021644	0.22103640696	7.0	23.9519837836	632.0
368.658185072	2.37995993003	363.770713646	0.368658185072	2.0509871691	22.6264187993	59.1357079032	1.06721993849	0.0226264187993	0.219510838796	208.951057559	89.8852133595	214.225905939	0.208951057559	0.136903745064	25.1793838081	620.653771835	0.0251793838081	187.410898294	15.7181852476	0.187410898294	229.501078577	57.8040133987	0.229501078577	5.0	24.0096247804	1142.0
111.437211012	4.64027488193	101.831797002	0.111437211012	0.0885346559087	447.764438165	19.29273635	315.095043271	0.447764438165	3.67564444203	67.5956818818	1.46579324129	137.652720303	0.0675956818818	58.4667022436	616.18412267	4.28236169788	0.61618412267	9.06596743463	107.131659282	0.00906596743463	185.857805734	472.867414817	0.185857805734	3.0	23.9856041906	1121.0
467.63068145	2.74463061746	386.749349907	0.46763068145	2.90369240328	172.165149207	1.51667665495	450.869009707	0.172165149207	119.064407928	87.047211985	1.56573499437	175.755632376	0.087047211985	815.189123431	2768.43133661	13.6389863832	2.76843133661	230.469356527	478.895191726	0.230469356527	18.1626796388	83.2117777497	0.0181626796388	5.0	24.0001683287	534.0
87.9842300202	1.57576869029	41.8456747949	0.0879842300202	0.144034599854	19.2111535534	8.20197445061	16.6034351591	0.0192111535534	0.771474217746	235.804008455	10.9613910811	257.140624982	0.235804008455	0.124955189333	2.67961169285	228.659490009	0.00267961169285	32.5389583974	82.7157399049	0.0325389583974	514.026513439	350.321553734	0.514026513439	3.0	23.9279694974	687.0
585.793908848	27.1565624339	151.598214747	0.585793908848	47.9838677512	77.0877073678	2.30860594429	3.00504275102	0.0770877073678	3.02604978216	123.688418218	9.53864693083	30.6723828856	0.123688418218	59.1110027153	3053.14139421	452.477467651	3.05314139421	824.910598	537.546796692	0.824910598	6311.46559116	74.5069914654	6.31146559116	4.0	23.9999744628	685.0
202.4072517	5.16621406794	341.342315151	0.2024072517	0.288250170991	207.114503584	5.53629110692	889.969144965	0.207114503584	7.25096198453	20.5609165168	168.676091738	21.2380140282	0.0205609165168	0.0545423764327	3.74140945744	692.311082288	0.00374140945744	87.3934962043	21.6681080341	0.0873934962043	3.71785052367	62.0434032182	0.00371785052367	3.0	24.0870418198	1010.0
135.247943792	6.81283742918	14.2859480909	0.135247943792	0.126553306151	14.1057313866	13.2254044646	947.083334362	0.0141057313866	0.169579464288	155.371963131	2.94135753928	668.986579043	0.155371963131	1.20271303294	59.9683731077	2.60503389166	0.0599683731077	6.86539127328	17.6933097569	0.00686539127328	5.14905281796	62.5388575492	0.00514905281796	5.0	24.2632685776	838.0
427.228274315	8.27157718741	467.929438091	0.427228274315	20.8643845396	206.76966565	1.44383058391	80.5064928237	0.20676966565	0.207139390929	185.837708871	6.00160435175	619.298594396	0.185837708871	0.872006505597	146.162027309	751.211851326	0.146162027309	14.1553569708	14.3143830908	0.0141553569708	8.61187394113	1.65469658459	0.00861187394113	6.0	24.0326484457	105.0
170.124810526	1.81351393126	906.920542157	0.170124810526	1.02547175338	112.83278987	51.830280315	25.1190992133	0.11283278987	0.744027338273	48.1171579773	2.81718924413	23.3161450988	0.0481171579773	15.2737586235	374.571477991	32.6864420119	0.374571477991	12.36024073	27.8165133632	0.01236024073	7.04695745377	200.395506086	0.00704695745377	6.0	23.9794003951	442.0
253.574783795	1.21079793157	979.400806093	0.253574783795	3.23515897802	41.1700963299	1.08116087162	2.34376538788	0.0411700963299	0.232020619961	237.830515931	5.06841883472	103.348565711	0.237830515931	0.142813302462	423.513554621	210.815723111	0.423513554621	410.972447285	19.4065654914	0.410972447285	129.232457979	135.587342611	0.129232457979	3.0	24.018560351	75.0
1516.38709458	14.6465878136	852.74207999	1.51638709458	0.484116757543	108.935216676	3.31040048676	4.68450153024	0.108935216676	24.3373038732	163.027067379	6.55740072652	276.670221261	0.163027067379	0.282576466088	51.7199716534	284.412134146	0.0517199716534	180.052397235	216.998773545	0.180052397235	85.5017044535	204.015905613	0.0855017044535	6.0	23.9885351055	538.0
20.7193774353	12.8284209405	69.8894716597	0.0207193774353	0.354197479657	23.0781681934	21.0849811093	2.74483762861	0.0230781681934	0.301799069614	251.661027603	2.71906009843	272.194030843	0.251661027603	37.1616410615	36.9793097609	40.0491379893	0.0369793097609	28.2738652646	17.5662722161	0.0282738652646	29.9176351018	808.044011738	0.0299176351018	5.0	24.0025032596	736.0
155.982598235	43.8318362844	31.8627263529	0.155982598235	0.140008279111	67.5524317852	3.7073054345	130.878523214	0.0675524317852	0.513570165259	775.67286852	8.75344937159	26.3950870969	0.77567286852	0.160354290167	436.425707753	49.3575950734	0.436425707753	685.954506819	463.159630343	0.685954506819	9.26551149947	18.5986016442	0.00926551149947	5.0	24.002990304	1067.0
682.593944639	4.49180634913	58.8687994114	0.682593944639	0.482988050054	63.2897357875	32.6576573706	560.203583812	0.0632897357875	93.2851659331	82.1996790858	2.96255159769	452.099081425	0.0821996790858	1.45982688	2044.70493965	18.7078319861	2.04470493965	702.400829356	85.427810641	0.702400829356	1797.24235598	362.214841232	1.79724235598	4.0	24.0017162669	339.0
272.25972198	2.91461883375	608.491434225	0.27225972198	12.0949879575	118.09141317	38.962179242	40.0130000826	0.11809141317	0.262763455732	67.9194503425	2.18212802751	23.1417120374	0.0679194503425	5.27895848244	1160.08650658	102.224545119	1.16008650658	2094.89235874	6.00321336473	2.09489235874	111.29582965	969.747328349	0.11129582965	3.0	23.9771771504	439.0
136.689098424	7.39606515754	34.1028083868	0.136689098424	0.537651987431	158.763101128	3.37794987066	12.9130243547	0.158763101128	43.9951923206	1207.17405957	51.2011790449	1.38983077369	1.20717405957	0.159520094046	47.2683369828	319.838540285	0.0472683369828	33.5639735562	369.697074771	0.0335639735562	29.5854406449	741.122739528	0.0295854406449	5.0	24.0149797603	1280.0
52.4063136745	1.21642526936	13.7894720563	0.0524063136745	0.427702633897	1.33212696831	34.0795283375	688.485173615	0.00133212696831	30.1143374531	162.555259883	2.70255616706	300.961990029	0.162555259883	1.33537013752	30.848246865	5.92811597934	0.030848246865	13.2759591368	6.56812252241	0.0132759591368	4.59869904189	478.81065467	0.00459869904189	3.0	23.8578506586	825.0
474.716458096	2.9964457331	852.186779016	0.474716458096	0.466883104419	16.1931867175	31.1400911254	8.08796389731	0.0161931867175	0.329837132962	286.126932062	3.54915556757	35.6014304181	0.286126932062	0.172998892796	48.9332756395	311.597148171	0.0489332756395	1.59948784725	43.0695508555	0.00159948784725	4.79619463265	2.56394648646	0.00479619463265	7.0	23.9851044896	1446.0
42.1456157841	1.44935426979	402.076814038	0.0421456157841	0.795340124297	191.767127093	28.490050965	270.590198679	0.191767127093	6.73074697071	66.4147980374	5.15652744681	11.5298062621	0.0664147980374	0.395076367729	2257.97314802	8.94073687822	2.25797314802	585.03042384	54.9826794241	0.58503042384	17.7785488348	397.906055478	0.0177785488348	7.0	24.0022720955	388.0
161.275395184	1.63140210905	695.990120499	0.161275395184	49.7576303789	84.4556316202	6.31534647407	2.15844586014	0.0844556316202	1.07810036205	5.65978045997	5.00982606988	770.641723678	0.00565978045997	0.368884221915	23.0464493615	140.928334661	0.0230464493615	165.705889479	3.26917363097	0.165705889479	123.247120726	1.24208039328	0.123247120726	7.0	23.9950386045	172.0
840.997721125	7.18872053662	871.626881591	0.840997721125	0.223328367963	104.812513969	3.17406016712	6.21335511304	0.104812513969	1.54253646622	156.968308051	4.57774103764	384.55741213	0.156968308051	121.069079553	7.97065448909	237.491056604	0.00797065448909	17.3494063877	15.7579730592	0.0173494063877	30.0433255637	57.8354182989	0.0300433255637	7.0	24.2036245349	1269.0
186.70485534	2.07878828312	709.171456229	0.18670485534	585.728186923	97.7340024306	1.33530462769	135.784603642	0.0977340024306	3.41419878432	91.9903550034	62.6722005649	9.28438278623	0.0919903550034	1.09442664978	923.931093254	632.587496427	0.923931093254	58.3944288227	192.015860153	0.0583944288227	1105.64744679	21.177021832	1.10564744679	6.0	23.9957647111	1594.0
147.875900341	5.92770467062	763.097189775	0.147875900341	0.784826262539	14.7230836938	17.5472328771	1.67938005097	0.0147230836938	0.251341169521	210.769894757	9.12362715635	948.522004719	0.210769894757	0.465231011019	3.77808299479	3.09999989247	0.00377808299479	5.50157834566	1.04406128165	0.00550157834566	12.1392539828	48.6895133444	0.0121392539828	6.0	24.5367261397	1180.0
81.992311173	32.3243977998	972.316801505	0.081992311173	4.52297808587	81.2033722885	23.0045161362	303.856042092	0.0812033722885	0.337569531815	644.348747361	18.5920204467	21.4853854964	0.644348747361	1.19156504172	37.4047928743	20.1885816974	0.0374047928743	370.784070182	343.004624301	0.370784070182	389.845242024	213.811695857	0.389845242024	5.0	23.9822368713	320.0
137.076808344	14.2978056873	28.5020414917	0.137076808344	0.789468975542	397.341075838	1.06450511324	76.7984393632	0.397341075838	1.23400297204	7.68633980422	20.3464738546	664.201175045	0.00768633980422	16.8652425598	121.847446327	777.137469974	0.121847446327	2.31076248963	673.421991832	0.00231076248963	1.62755985844	2.77333671912	0.00162755985844	5.0	24.1140185444	1403.0
0.938758544344	16.7800852985	342.828823952	0.000938758544344	0.324533659528	25.9548038945	16.6850750874	116.133295062	0.0259548038945	0.447910166287	643.937581049	1.84912369145	26.9870477998	0.643937581049	0.114966230768	45.7532444541	4.59413080238	0.0457532444541	7.19676233861	109.495650169	0.00719676233861	69.3322190299	51.887039585	0.0693322190299	5.0	24.0285776749	712.0
87.5490599769	4.9679880477	698.060662362	0.0875490599769	3.55696406474	266.567218444	1.58763124526	1.96291766094	0.266567218444	0.229229434835	11.1834420487	10.5176018599	328.458460834	0.0111834420487	37.107744602	27.3593017657	36.7237277472	0.0273593017657	1920.37233687	740.946740978	1.92037233687	14.2960967379	39.036314526	0.0142960967379	4.0	24.0029831904	728.0
64.314416114	1.12065418038	5.64235558047	0.064314416114	0.090013029447	2.03838369442	2.27401516831	118.174073992	0.00203838369442	0.171296753158	16.2538624511	33.3155313425	20.1376896808	0.0162538624511	0.501079284307	358.721043573	8.79106024724	0.358721043573	116.957953072	3.37372531512	0.116957953072	308.072302407	5.10819057191	0.308072302407	4.0	24.0154746782	1637.0
46.6139912946	59.6973546437	72.7939172987	0.0466139912946	0.156945593927	14.3242136476	1.99444827114	835.435553545	0.0143242136476	2.58909580258	1.35632943902	4.10352450182	7.04273834358	0.00135632943902	0.249255953529	14.9492282241	8.80391559523	0.0149492282241	32.7639877779	164.777292114	0.0327639877779	84.7479614515	6.17780842376	0.0847479614515	5.0	24.0167873469	131.0
5.13216435171	80.8335353713	550.842567757	0.00513216435171	18.4090307093	51.2884227716	3.86414596307	72.9350638536	0.0512884227716	55.6431433307	448.306841685	2.00213248062	443.659762108	0.448306841685	0.459180679496	1.83559623285	4.69906904596	0.00183559623285	41.9158767571	369.93320953	0.0419158767571	197.77369871	4.70255265939	0.19777369871	6.0	23.9947331415	308.0
14.6584968632	1.46097506451	54.8507815788	0.0146584968632	0.276193160069	906.4553472	2.87391701402	32.7880902948	0.9064553472	0.871928010038	357.905732725	1.01026643346	412.840532728	0.357905732725	0.441789627361	86.2636798113	2.50529270396	0.0862636798113	24.018442426	53.5992580413	0.024018442426	134.968152944	99.250372055	0.134968152944	7.0	24.0036070873	1564.0
19.9418265788	6.61836995409	9.45429238295	0.0199418265788	0.2724793955	350.581595768	1.1700365532	83.3161407711	0.350581595768	0.323406479008	268.623672208	2.78031141087	417.656947181	0.268623672208	0.342905861799	660.659324854	1.48800643447	0.660659324854	1006.34219422	1.44020072546	1.00634219422	989.048754019	3.85859460967	0.989048754019	7.0	23.9998785269	677.0
1129.76229402	5.48749501019	136.730655966	1.12976229402	2.19376917273	76.3176320466	2.90208139	853.568483905	0.0763176320466	47.0354752373	120.688457695	1.4202277583	437.091728226	0.120688457695	1.34660843257	22.1649831659	3.61596294588	0.0221649831659	7.72140590254	1.56845267442	0.00772140590254	1063.81498565	89.0430480295	1.06381498565	7.0	23.9902541463	1168.0
294.684778955	2.90501494305	704.986861039	0.294684778955	2.07496130958	146.639794467	11.2420765877	976.729532953	0.146639794467	2.41206282475	40.1009780661	42.6337473637	20.6250437532	0.0401009780661	0.808814067073	14.6095075643	5.89597297774	0.0146095075643	348.766191707	57.5887834238	0.348766191707	16.4123438189	23.0442285301	0.0164123438189	6.0	23.9820291844	1429.0
6.71361320244	52.9652350311	1.1190932876	0.00671361320244	0.125071828955	90.6788744446	6.18960360581	447.124210098	0.0906788744446	26.7428060753	212.805631397	5.91181159731	232.769746096	0.212805631397	5.5068230508	355.345218682	11.6782640768	0.355345218682	43.2835498297	319.339609468	0.0432835498297	72.8666133139	125.651146457	0.0728666133139	5.0	24.0102264819	1700.0
568.776929915	6.10718434022	109.661425697	0.568776929915	11.3539939586	166.106460527	9.24034874496	164.989898702	0.166106460527	21.4870096741	29.0115922816	37.7002627124	410.656346435	0.0290115922816	4.74426068545	90.9300308677	868.537623988	0.0909300308677	574.616460643	240.414833499	0.574616460643	27.8652457207	119.943160384	0.0278652457207	5.0	24.001332256	1019.0
103.145815868	5.26757805566	19.8650472343	0.103145815868	0.291323136847	394.050362807	2.18364793299	1.6253342218	0.394050362807	0.179868253534	640.650265928	4.74216435314	845.507137119	0.640650265928	3.06526812406	14.0312016715	23.6085230917	0.0140312016715	152.310377279	158.298339879	0.152310377279	6.4659996248	675.469901493	0.0064659996248	5.0	24.0016450793	1688.0
44.0184035345	26.4668089021	130.295930549	0.0440184035345	4.56011010024	110.199389766	3.11258803227	225.227246313	0.110199389766	0.265772247418	162.225294553	15.8509985658	154.647057827	0.162225294553	0.641522393521	8.479294797	154.875182709	0.008479294797	32.6684594994	6.89747271057	0.0326684594994	894.256595281	140.690716637	0.894256595281	7.0	24.005231058	1432.0
144.112340189	1.06086208474	46.7869017564	0.144112340189	10.2412386046	1057.00684521	2.91297905344	904.066469178	1.05700684521	8.09311603952	66.8636658034	35.4456582111	960.242691761	0.0668636658034	38.557709858	37.4445552668	835.152304689	0.0374445552668	40.9250900327	210.246520963	0.0409250900327	52.1718219409	16.892546115	0.0521718219409	6.0	24.0031563793	438.0
136.525090198	7.6801745025	323.97635143	0.136525090198	282.922555821	147.471413348	19.0348973105	131.226193814	0.147471413348	134.033552477	55.9831065587	11.7709680873	68.7625907235	0.0559831065587	7.1997470915	262.92963393	174.561092347	0.26292963393	4734.72307121	70.1761557503	4.73472307121	3883.5433061	177.191996947	3.8835433061	4.0	24.0048255333	1178.0
131.812415968	2.3558941542	565.25891471	0.131812415968	6.54161352895	120.818755301	14.8636369071	72.787552928	0.120818755301	0.575348542612	293.704522044	2.58441726124	168.098982353	0.293704522044	1.2008723559	406.82315525	42.5504325976	0.40682315525	122.470438407	224.385757931	0.122470438407	670.314254669	4.54542672178	0.670314254669	6.0	23.9994654256	272.0
342.287032912	40.8957765147	139.20869561	0.342287032912	0.585532978507	953.868474403	4.03470280257	763.402431323	0.953868474403	0.323468599218	225.327653183	1.34173580575	2.03936308254	0.225327653183	0.291468754594	6.68062189747	262.099173917	0.00668062189747	24.1783208844	294.231413278	0.0241783208844	321.088857948	741.761444895	0.321088857948	6.0	24.0103641113	1325.0
272.18724125	33.0802939955	918.059744031	0.27218724125	6.08438380093	48.2235277454	2.71621485438	7.47896769541	0.0482235277454	0.442360959044	524.366307501	68.0630653919	3.2987241323	0.524366307501	0.386303954032	44.0380019164	129.377164018	0.0440380019164	1350.74843712	288.874818893	1.35074843712	7.31648380824	50.2185920498	0.00731648380824	5.0	23.9887917474	734.0
69.8120991889	34.6544636026	956.013367271	0.0698120991889	13.6434076192	84.1912827838	1.95688584117	7.54145759743	0.0841912827838	11.0320043829	2415.91881675	3.98162167709	57.9156645964	2.41591881675	2.44708378343	54.0266325092	15.1993035962	0.0540266325092	577.463305486	715.755467318	0.577463305486	199.58452454	514.566218489	0.19958452454	6.0	24.0067805447	526.0
198.121312964	6.47051435708	189.062617788	0.198121312964	0.307189175818	480.525412466	81.4658772832	940.7772169	0.480525412466	1.00217112875	327.753340204	3.59173612161	201.876740567	0.327753340204	2.00575012262	83.6285006053	170.790515547	0.0836285006053	82.499878731	139.047555918	0.082499878731	13.9175637043	506.051158621	0.0139175637043	6.0	24.0086472112	577.0
