# Supplementary material for: Basal leakage in oscillation: Coupled transcriptional and translational control using feed-forward loops
Source: PLoS Comput Biol. 2020 Sep 3;16(9):e1007740. doi: 10.1371/journal.pcbi.1007740 (PMC7494099; doi:10.1371/journal.pcbi.1007740)
Supplement: S1 Appendix — (ZIP) [file pcbi.1007740.s010.zip › Codes/9.PF/workingPara_PF.csv]

1642.15502689	9.94065001254	34.0177245783	1.64215502689	88.9636784012	243.109903318	8.09689704983	383.278904539	0.243109903318	7.04309943875	855.573657454	7.17522799557	950.118654455	0.855573657454	4.29001415464	11881.932331	3.56079294256	11.881932331	5275.66683659	8.7115810815	5.27566683659	13963.5979095	5.34117552438	13.9635979095	7.0	23.9999991771	1216.0
69.1670954747	1.81584745041	116.590793456	0.0691670954747	1.40490742045	137.272603435	3.39932798757	617.361153751	0.137272603435	4.96457306323	2757.21901944	57.0694436235	1.04698385042	2.75721901944	38.9526050287	1911.73277395	9.66295150864	1.91173277395	9406.25096162	2.46730634243	9.40625096162	5170.87441435	5.43530863219	5.17087441435	2.0	23.9999994427	1194.0
2082.42961155	7.57151987463	988.63732551	2.08242961155	19.6657078557	138.367424304	1.11911125065	851.283418914	0.138367424304	104.923157618	634.897027039	41.9624769576	1.21122353338	0.634897027039	0.413013890457	45.0726237714	3.12051924339	0.0450726237714	9.25851237036	7.38992599661	0.00925851237036	1149.20341734	74.5288785366	1.14920341734	6.0	24.1280403981	434.0
1143.09139761	5.02486234009	6.88971001527	1.14309139761	13.4904199186	21.8180197116	6.62332965218	12.3939492631	0.0218180197116	0.629514933643	96.2187565322	6.03394149697	451.712495321	0.0962187565322	3.24073016375	5093.6538088	1.08975002789	5.0936538088	2035.58075391	30.1588126049	2.03558075391	3370.43676546	4.71873087466	3.37043676546	2.0	23.999995879	574.0
893.136135092	2.4718647294	225.261511413	0.893136135092	12.6813713692	258.53549615	1.31500924359	357.267220708	0.25853549615	10.7449274872	1360.82294542	26.2705559667	47.7762952662	1.36082294542	421.783481623	5805.84697764	7.04336226193	5.80584697764	764.429669806	8.23906199314	0.764429669806	4368.9656631	1.37865306372	4.3689656631	5.0	23.9999998504	1029.0
49.3828575962	39.5035920535	256.220763761	0.0493828575962	0.0874294881676	342.453179171	2.60941535279	145.896696501	0.342453179171	0.0670721567132	8.50545877978	106.750288089	338.721073996	0.00850545877978	0.253308749444	443.276132982	187.395578797	0.443276132982	60.9360791546	7.32562215815	0.0609360791546	47.2994436776	34.0268299559	0.0472994436776	4.0	24.0060309345	2930.0
604.869781371	196.223503739	69.3348801146	0.604869781371	88.0377868281	57.6926726547	3.2827190463	296.926559861	0.0576926726547	40.2696873646	287.78232853	1.50374975918	30.2831155089	0.28778232853	2.43096800402	13.9374973352	3.68250281192	0.0139374973352	1206.54277519	35.5202035389	1.20654277519	253.703543818	1.76940423728	0.253703543818	4.0	23.9882071487	1852.0
291.790872916	63.8035194889	38.9835459066	0.291790872916	6.41329939271	7117.19519208	9.85982475333	42.521885541	7.11719519208	174.395155493	146.944431801	10.784832415	1.11654764592	0.146944431801	2.56657216842	255.574294057	6.31956752668	0.255574294057	360.207067518	13.9536531101	0.360207067518	14934.5184475	5.83551016149	14.9345184475	7.0	24.0000035697	2872.0
138.672649338	2.03963037425	33.2957972181	0.138672649338	2.59680424016	243.778314634	3.36098754075	729.684719602	0.243778314634	227.690698568	648.149012132	5.95838012226	142.559066608	0.648149012132	1.79694978267	925.821941224	8.96795782562	0.925821941224	27.1446066187	1.24829633414	0.0271446066187	5500.95493889	97.0251960391	5.50095493889	4.0	23.9979034196	2117.0
200.331997082	8.82826662206	37.8453964971	0.200331997082	0.678999275768	298.396169304	1.33224048522	277.104656439	0.298396169304	3.01674149794	1373.37789184	1.76706937087	190.24639217	1.37337789184	1.47842365881	2543.42137821	5.89818716221	2.54342137821	1862.51839796	4.70215434424	1.86251839796	1041.81461832	4.59944851228	1.04181461832	3.0	23.9999405193	2529.0
207.226328301	5.34859524836	686.667859727	0.207226328301	0.656410225206	57.5575990505	16.0806931049	2.12767569226	0.0575575990505	0.197342158879	195.957772187	38.39022297	3.81415466538	0.195957772187	0.412834210717	3.30403800903	27.3823200957	0.00330403800903	418.315586956	1.61376351478	0.418315586956	192.848156602	903.637996786	0.192848156602	3.0	24.489336546	350.0
1663.53258523	54.9463676648	86.8097977707	1.66353258523	11.0793082307	65.4940967732	2.2557237736	498.751964894	0.0654940967732	90.920271521	1227.98813091	71.0675625369	11.1116985348	1.22798813091	0.365459549062	1629.10170412	82.931814879	1.62910170412	274.185791415	14.9314750573	0.274185791415	683.26977808	140.367181735	0.68326977808	5.0	23.9999679813	116.0
282.120350559	9.1922178841	152.086227031	0.282120350559	4.00602117804	4186.28056309	36.7260143103	19.1502198827	4.18628056309	97.0582083417	124.644887224	37.7522805837	23.6043409916	0.124644887224	0.771278048085	902.330150766	31.8593186014	0.902330150766	1065.00793531	3.77029199232	1.06500793531	352.068151922	5.97667688872	0.352068151922	4.0	23.9916295251	432.0
213.330447288	2.49554835145	862.604723484	0.213330447288	31.21717505	2163.54746598	114.366053581	901.075832427	2.16354746598	5.73478885062	1390.95687652	1.10285844754	287.083902758	1.39095687652	15.5076443091	3068.42723908	4.45397331416	3.06842723908	5458.33102469	1.53604985304	5.45833102469	394.935648437	10.6777824169	0.394935648437	7.0	24.0000145713	3007.0
243.028269703	1.53240787347	283.618382712	0.243028269703	0.339569744664	6.8426248006	16.9360192182	9.90204006067	0.0068426248006	0.44041864838	242.039191795	78.3615065178	9.68104333046	0.242039191795	2.64953015126	143.330945286	224.439967209	0.143330945286	41.0621723178	4.83891312508	0.0410621723178	1123.91946271	5.63361305493	1.12391946271	5.0	24.0039859308	403.0
808.417237777	5.69069699292	17.4363627745	0.808417237777	0.976399955468	622.746217663	12.7356402512	38.5186744603	0.622746217663	267.77468931	2273.2322236	241.564946313	444.255121858	2.2732322236	326.296178538	12.9097370704	186.64599137	0.0129097370704	136.858836632	1.27131222985	0.136858836632	2582.09454442	2.40688354773	2.58209454442	5.0	24.0265208649	1368.0
1123.33921101	37.3134423884	66.2967255587	1.12333921101	31.6839486393	1535.06772467	1.5779455905	9.24316952886	1.53506772467	1.0535321283	206.241987234	1.2132956909	643.756736149	0.206241987234	0.954432425482	154.989570591	1.21723117128	0.154989570591	12.1777628391	20.5625303967	0.0121777628391	21.0913715622	3.27835974285	0.0210913715622	7.0	24.0266330086	2047.0
307.36354358	370.667498339	1.58555730624	0.30736354358	0.342493056204	360.396074659	25.7962820903	633.048542396	0.360396074659	0.226253253354	44.5563633214	2.81447886747	359.013046858	0.0445563633214	22.3569377198	28.0253736477	271.332767559	0.0280253736477	362.651435557	500.706521014	0.362651435557	396.930827294	8.25117871561	0.396930827294	6.0	24.0060935969	1067.0
290.997760041	1.59713757302	11.3593100092	0.290997760041	0.262243752203	50.1552387615	1.30657363351	1.12446107108	0.0501552387615	0.208213678539	1540.55401097	3.4085070285	483.676342146	1.54055401097	0.325596520934	189.259110466	4.22417848797	0.189259110466	21.3438927541	5.02015859481	0.0213438927541	233.532195544	2.61537813409	0.233532195544	5.0	23.9916707301	1263.0
55.5594699442	3.94219844479	4.28323323823	0.0555594699442	10.2809681238	485.991402474	1.38968150829	167.232818516	0.485991402474	6.52337287237	13292.2141011	3.04117648169	873.650972849	13.2922141011	4.25038134398	4691.88229811	2.3114609889	4.69188229811	1718.5613404	3.90741745606	1.7185613404	906.926903407	513.729448569	0.906926903407	7.0	23.9997165042	336.0
361.670448823	2.44568573555	18.9740135604	0.361670448823	2.73506635412	786.015863025	1.22427137015	3.45097234031	0.786015863025	0.993206503292	42.9254008811	1.46854732948	4.31444723003	0.0429254008811	0.446271512762	1875.04392446	5.60225708402	1.87504392446	1197.32784795	5.37752035888	1.19732784795	1942.08438404	26.2162096697	1.94208438404	4.0	23.9796303469	517.0
554.292962939	41.3346632965	928.915296579	0.554292962939	79.4205638013	125.278106367	152.667664883	7.58334839277	0.125278106367	3.13484700551	161.753927044	2.23061136188	360.84820553	0.161753927044	32.4628987732	39.5619816684	21.724434533	0.0395619816684	2997.39034666	9.10022313166	2.99739034666	4.57783382048	38.2914858677	0.00457783382048	3.0	23.5442174689	2916.0
53.1000534009	2.29194574036	1.93728684096	0.0531000534009	1.02012947866	224.863666664	4.7157949783	376.435461349	0.224863666664	184.786873272	790.756889373	1.90203413328	478.562644977	0.790756889373	1.21218878784	988.829003796	22.3965667658	0.988829003796	57.1132466363	2.42037798017	0.0571132466363	109.106486549	644.203312881	0.109106486549	7.0	24.0002225004	708.0
733.080758927	53.1365004235	16.0497057603	0.733080758927	21.225831271	315.856156806	23.5509977977	429.587456717	0.315856156806	1.36600086167	286.31650685	3.68536777144	225.64853313	0.28631650685	0.490873158767	889.777933039	9.60999841461	0.889777933039	8.78147099287	4.72411188836	0.00878147099287	435.48731858	63.9380087213	0.43548731858	6.0	23.9994141658	1778.0
754.54408622	13.365289039	113.659003654	0.75454408622	0.288150753318	77.3090285624	80.8464932657	125.169483973	0.0773090285624	0.169626817105	225.865366964	2.30956820055	366.802552315	0.225865366964	3.52454047797	111.856668027	101.208980658	0.111856668027	85.2508388818	25.2218274497	0.0852508388818	4.46046430847	54.8582772614	0.00446046430847	7.0	24.0434199673	2798.0
26.5426425043	1.45793065496	16.1262451162	0.0265426425043	0.885897329472	159.3973752	2.06212476754	622.725703636	0.1593973752	1.27839413307	940.852880068	1.77483926649	451.036679555	0.940852880068	0.586445285432	363.384514277	4.25028748614	0.363384514277	4721.62594993	1.92436559839	4.72162594993	2303.52070321	5.46480352494	2.30352070321	3.0	24.0000006961	1642.0
419.280979876	11.5208201081	82.1498350551	0.419280979876	0.793494584276	440.675144345	8.21760667587	7.24778683139	0.440675144345	0.580223086784	131.699999016	36.509065247	564.635349029	0.131699999016	0.410345931133	672.729571781	7.79077562319	0.672729571781	378.724937455	1.78350540431	0.378724937455	324.5831695	38.223166975	0.3245831695	4.0	24.0002126045	147.0
457.375250493	64.1817934314	575.772804009	0.457375250493	68.4897094629	745.871288177	24.130517101	1.45536176491	0.745871288177	2.4529898469	281.984321161	9.22349931063	101.667725738	0.281984321161	4.45678534141	3068.71109266	6.70550307415	3.06871109266	4109.65472368	8.65425905807	4.10965472368	7365.18336239	12.1472643084	7.36518336239	3.0	24.000013479	2712.0
244.884926713	8.52077624154	549.710267621	0.244884926713	1.93780037121	18.2091939582	33.8666740619	2.58325238533	0.0182091939582	0.347299753107	297.28725512	7.4917350599	8.91821869992	0.29728725512	0.13579227633	2.64778731076	8.26541689862	0.00264778731076	2.45732181695	15.2186149999	0.00245732181695	13.1462360499	10.8144926129	0.0131462360499	5.0	23.9920600074	1988.0
258.826100987	104.735225095	8.15854407222	0.258826100987	1.56425567892	139.872170714	45.0497049669	10.3278585743	0.139872170714	0.0735743611798	99.2236061283	21.6381067187	598.359803085	0.0992236061283	2.82537143629	410.035302942	6.43652206194	0.410035302942	53.3161281899	190.389059071	0.0533161281899	6.50090052192	20.2147286733	0.00650090052192	2.0	23.9999961108	135.0
1303.23922137	3.55902861093	259.200640029	1.30323922137	16.8448635259	6729.38601171	56.6041366884	32.7320340302	6.72938601171	197.165463235	24.3591460905	4.23855641203	479.17778492	0.0243591460905	3.8281476192	351.617753938	71.8494535899	0.351617753938	12329.5686134	3.12453248066	12.3295686134	35.647658893	51.3469428479	0.035647658893	7.0	24.0000951272	1655.0
623.564116046	7.77809193043	218.25555236	0.623564116046	314.737230723	584.757291455	17.879884329	810.778099549	0.584757291455	3.05159808632	484.027348595	3.10068006389	144.327099727	0.484027348595	46.9438458724	2655.41752931	1.04259970146	2.65541752931	890.718037457	85.3826614698	0.890718037457	1539.32860002	1.65954970058	1.53932860002	5.0	23.9991202679	1397.0
714.068434665	1.06388744729	411.47170421	0.714068434665	12.0759350735	414.026510101	23.6845599799	1.88802465776	0.414026510101	0.521197379646	197.830017784	1.02138098427	375.619662991	0.197830017784	0.867164435336	137.959282232	2.99502731094	0.137959282232	3.9712653391	20.6245215649	0.0039712653391	1615.06636183	116.9686749	1.61506636183	6.0	23.9997967985	542.0
194.690579805	11.7104358878	313.607844218	0.194690579805	69.4925693715	453.569154364	18.2751913382	9.86010548693	0.453569154364	8.37072524382	811.662934423	3.94697696826	440.630780726	0.811662934423	119.396402851	1420.43416413	1.08899275625	1.42043416413	3655.30631566	108.319158293	3.65530631566	6834.06631128	3.98933621369	6.83406631128	5.0	23.9999721676	2370.0
13103.5469698	5.04672803611	3.22597536163	13.1035469698	20.7975890791	1088.52401617	1.92351988008	134.11090528	1.08852401617	3.97682482644	109.120629225	78.6226080549	693.257310808	0.109120629225	16.2296916585	427.808732979	8.39396018094	0.427808732979	13051.3459573	40.0817197159	13.0513459573	12246.7790679	9.03077314004	12.2467790679	6.0	24.000004353	438.0
281.57589868	1.99712965956	6.27545097188	0.28157589868	0.160877992543	321.462687448	2.40876653102	69.9626102481	0.321462687448	0.192097406318	50.7814186415	1.52905929634	9.76833283993	0.0507814186415	0.713727946056	211.655720795	2.46856550395	0.211655720795	6.71420170582	8.24267500384	0.00671420170582	15.6644835938	3.05515021775	0.0156644835938	5.0	24.0165623766	95.0
464.63353316	1.14398402569	512.773291802	0.46463353316	1.51363799294	387.810551903	1.60757291004	86.0736840209	0.387810551903	14.6802238969	3981.1131222	1.81874717668	8.10668080916	3.9811131222	1.09543673408	8000.62651805	8.69921335455	8.00062651805	6814.89627639	3.08498052026	6.81489627639	12.3032347669	1.55708455817	0.0123032347669	7.0	24.000177861	812.0
216.619359223	41.2139832368	63.4914006067	0.216619359223	3.90171557869	3566.96405606	45.1435938487	6.00079891546	3.56696405606	64.3653971369	153.768067227	11.1224417762	47.573636035	0.153768067227	0.68282086399	723.576233245	14.3778901724	0.723576233245	1953.7514365	2.27335308491	1.9537514365	2889.89063226	10.0053860617	2.88989063226	6.0	23.99991724	589.0
91.8997859904	70.8838032713	360.723216874	0.0918997859904	60.9488133826	44.6847480471	144.744462215	97.4835603006	0.0446847480471	0.0957382884448	310.742208273	6.26879384581	455.447945317	0.310742208273	0.321696137691	16.8758519585	4.0524732839	0.0168758519585	19.0614638952	157.054334595	0.0190614638952	5.19389068884	46.0177663576	0.00519389068884	5.0	24.1146935755	2071.0
262.688413926	36.0230866816	997.608748037	0.262688413926	18.0023625771	638.246687049	300.203499976	139.433992989	0.638246687049	11.4168690179	667.403998129	11.8119977296	49.7171871139	0.667403998129	5.23197126722	17.0864618448	1.4125483281	0.0170864618448	10894.653868	12.3468981134	10.894653868	413.819940505	10.8310668102	0.413819940505	7.0	23.9999634233	2083.0
143.833300873	3.39398637088	519.91974742	0.143833300873	13.1217645182	320.427196421	3.46208596865	5.86002318779	0.320427196421	19.8126790139	895.199747481	230.117078948	286.203694332	0.895199747481	5.47197088227	87.3582603093	47.4594778416	0.0873582603093	29166.7340921	3.80151738675	29.1667340921	83.3412400832	2.77699427683	0.0833412400832	7.0	24.0024819464	1856.0
246.586866808	25.013112053	183.943428987	0.246586866808	4.70076332865	3784.7268719	9.66675790922	986.192642468	3.7847268719	17.9398092693	151.020501707	1.35276123073	344.042991857	0.151020501707	9.13668655741	1413.64162734	8.36449186945	1.41364162734	6.92932912036	110.427583995	0.00692932912036	430.590540783	1.00314139108	0.430590540783	3.0	24.086306859	82.0
357.709635702	104.422552367	472.349186452	0.357709635702	1.83509841822	81.2801257661	169.307740331	283.785315196	0.0812801257661	0.566024863959	425.352647237	1.12833466984	270.715149289	0.425352647237	40.9525177229	296.000281231	1.12367490394	0.296000281231	1203.73436635	86.4811132883	1.20373436635	3300.24442586	6.82605196025	3.30024442586	5.0	23.9994067699	2619.0
310.854469936	1.84325212699	360.463684917	0.310854469936	0.772790517452	10.0026540215	36.7209781107	24.3668020208	0.0100026540215	1.14567673704	26.4858843323	23.3550866978	674.056701528	0.0264858843323	219.676646565	112.261878943	54.3040875776	0.112261878943	28.8277080602	4.78509949113	0.0288277080602	2516.98050776	20.4575853401	2.51698050776	6.0	23.9923343072	2371.0
551.757807226	13.1808542505	512.496328346	0.551757807226	22.1574890465	747.203465616	3.81264143592	65.6113041912	0.747203465616	2.53479582908	350.816192687	1.81066618773	6.99939132261	0.350816192687	28.7632767882	1416.48997957	12.6082849944	1.41648997957	5838.58325093	107.655452629	5.83858325093	3463.19895327	2.44587343404	3.46319895327	6.0	24.0027178291	2072.0
187.069368793	2.58016468657	326.933868482	0.187069368793	0.422238563373	831.699347592	2.79911628155	202.93049988	0.831699347592	0.421441557849	402.890613501	2.53283830005	884.911743441	0.402890613501	0.378783837939	2.76476648739	100.615497049	0.00276476648739	36.6375896636	103.674965563	0.0366375896636	2.81760249004	23.5345993861	0.00281760249004	7.0	24.3742540857	1618.0
1241.65198656	46.4724304214	4.73610993092	1.24165198656	5.86716694026	271.433907754	3.70843070738	420.067298791	0.271433907754	5.0421780541	289.492148877	12.6029685816	50.1419107091	0.289492148877	5.38694874149	1710.5631278	79.1866321668	1.7105631278	14691.5033021	3.68199344084	14.6915033021	544.491750815	2.66968354051	0.544491750815	6.0	24.0016794387	982.0
713.584028186	5.67075457037	21.0599965119	0.713584028186	0.70267798049	129.937959704	38.416994416	5.29820990165	0.129937959704	0.307133800039	160.3965209	3.22609456367	342.164947149	0.1603965209	22.2448713355	131.452775527	112.072903199	0.131452775527	6.0718140388	2.06337626268	0.0060718140388	6.56718495617	28.9225031868	0.00656718495617	7.0	23.9971929052	1619.0
35.8443576282	2.38168153318	65.508259266	0.0358443576282	0.385772206236	281.626926115	9.09586011578	17.4196747106	0.281626926115	2.16574478995	484.632318034	4.96927990701	14.9246893177	0.484632318034	0.246360746071	145.120408366	13.6564984666	0.145120408366	1203.86137374	6.96675933309	1.20386137374	238.84103049	6.95902433107	0.23884103049	5.0	24.0129394253	2680.0
9.19363136074	275.612608908	801.551452145	0.00919363136074	189.476722558	1708.97366698	5.47966195932	775.097147925	1.70897366698	0.936193597049	3047.72059233	31.713374605	918.71908901	3.04772059233	10.241784055	3539.85323158	45.1481906498	3.53985323158	22.8928447322	404.24774068	0.0228928447322	720.765402661	6.34891966726	0.720765402661	4.0	23.9996803346	1411.0
462.898040764	4.94945957422	1.2536160021	0.462898040764	1.90726836326	42.9138120495	77.0253729997	241.621113571	0.0429138120495	6.53854110961	123.942100266	1.04516764303	321.677090289	0.123942100266	5.64493328524	1521.79192255	43.6971663817	1.52179192255	217.578818509	4.60451246945	0.217578818509	88.8664196543	103.979824484	0.0888664196543	7.0	23.9992576394	3003.0
393.017938881	83.360542276	85.6632168635	0.393017938881	9.38469439015	422.533046766	11.1787394048	165.204049552	0.422533046766	0.18146336547	272.240973233	15.3941860132	100.322463934	0.272240973233	48.3376714733	1252.23376579	7.36636989127	1.25223376579	11.0809035323	912.998633817	0.0110809035323	464.310075544	1.60808573277	0.464310075544	2.0	24.0282326709	2396.0
1079.34954894	112.390441264	202.532253332	1.07934954894	16.5579600419	71.2805914245	1.32751199653	561.672994603	0.0712805914245	34.3822422181	2177.69935404	11.8458619804	160.866371751	2.17769935404	25.9257687116	963.714836493	22.9625554524	0.963714836493	2657.8090792	18.5017917751	2.6578090792	1149.91471585	1.30847428288	1.14991471585	3.0	24.0012372441	958.0
2.10768974808	1.55880759073	10.4278401268	0.00210768974808	0.20238172255	657.797356393	2.9927971096	214.175650419	0.657797356393	0.563505761335	525.737292744	1.06674979596	13.7046582268	0.525737292744	0.166219657709	16.2672829276	5.178561549	0.0162672829276	1216.88053733	2.24364709708	1.21688053733	181.273648341	7.35137438206	0.181273648341	7.0	24.0002957857	384.0
66.7652151767	1.07136230768	4.95084999234	0.0667652151767	0.1937342359	531.6917244	12.5327918623	3.90012880405	0.5316917244	0.818241882232	693.733344564	9.3857945214	163.82769044	0.693733344564	2.78172556078	137.365992892	7.4729837159	0.137365992892	1286.6353655	1.07774257215	1.2866353655	226.224926263	1.19359955729	0.226224926263	4.0	23.9998678233	75.0
464.980141638	18.1152766846	89.0125326115	0.464980141638	1.37318298458	263.970205068	5.94210900458	52.3594216193	0.263970205068	2.50408926631	1403.23761717	15.0869964866	888.758701587	1.40323761717	8.18469755253	2397.1254161	3.6408436112	2.3971254161	688.164533137	5.91041535637	0.688164533137	176.817537163	55.057685817	0.176817537163	7.0	23.9997491215	1336.0
450.662335306	32.6495784013	3.18873813429	0.450662335306	0.327987376067	105.829054915	16.922543334	435.439033627	0.105829054915	5.91059496529	685.464798635	41.1971349562	5.23629457163	0.685464798635	1.63815569218	112.547385791	8.4730576658	0.112547385791	314.600469784	20.7731712957	0.314600469784	51.4439665669	4.1537902743	0.0514439665669	6.0	23.9999078061	693.0
251.006319237	11.2682025801	62.1535014632	0.251006319237	1.69952898057	1238.94997467	1.37438982453	170.531256325	1.23894997467	18.2923158884	1152.38399649	2.68082211206	591.008294981	1.15238399649	9.88095533438	9172.61718941	3.24040997358	9.17261718941	26.200693149	1.21468855944	0.026200693149	2319.69716465	110.123759933	2.31969716465	7.0	24.0001464931	3038.0
202.100095813	101.702394129	13.0555750294	0.202100095813	0.205151627601	483.067765756	15.5368819963	447.20285819	0.483067765756	0.729924282145	7.26134176999	1.33223017582	1.30443832444	0.00726134176999	0.116154607634	22.176009225	227.967164924	0.022176009225	47.7293760051	50.1502763887	0.0477293760051	85.5023434931	6.74840177511	0.0855023434931	7.0	23.9906100518	1390.0
168.274500103	1.16425745953	95.9113590685	0.168274500103	0.501088300222	725.365737627	5.97500166721	887.35887499	0.725365737627	0.360336007671	35.483654244	2.59346265556	37.6399152902	0.035483654244	0.226177672545	5.05982759917	4.01797140418	0.00505982759917	188.548731676	39.8879852082	0.188548731676	21.7445494981	4.42721452616	0.0217445494981	7.0	24.0250825175	65.0
828.650648647	43.1054777401	52.0755797933	0.828650648647	3.66499649639	148.407749126	1.77373837641	31.8874839619	0.148407749126	2.03254733204	930.513108172	14.4960024507	1.23186629453	0.930513108172	12.4878783575	1318.91411705	18.0981928937	1.31891411705	4679.94040723	18.943679671	4.67994040723	3874.72127533	1.02207351491	3.87472127533	5.0	24.0230476677	2042.0
509.113818287	398.580203455	362.17413106	0.509113818287	9.50705754234	75.1761882236	231.267577595	928.065824471	0.0751761882236	0.243849993668	80.4417077905	243.73374567	999.407510419	0.0804417077905	0.227890903628	50.7261932178	68.7523170832	0.0507261932178	3.75610248611	298.056329841	0.00375610248611	701.998092101	126.096433032	0.701998092101	6.0	24.006728564	1612.0
595.593663115	4.76702095294	975.903165	0.595593663115	638.223071081	463.709085849	26.2299398337	671.861585551	0.463709085849	9.45842820391	8318.09397399	1.08697632919	211.076552642	8.31809397399	187.442311259	21079.140726	1.71878648592	21.079140726	10271.3533216	1.6988661694	10.2713533216	219.754049207	35.753317694	0.219754049207	4.0	24.0009049437	316.0
25.7750178058	8.75792958352	507.47225732	0.0257750178058	1.80052218243	3481.40784438	536.37987412	43.8967065958	3.48140784438	57.6773537602	1659.80642428	4.1634359437	692.480940441	1.65980642428	11.9145424001	3196.83479328	3.13041331892	3.19683479328	8271.26713755	35.7356210401	8.27126713755	8793.53924058	75.6305032138	8.79353924058	5.0	24.0000146057	347.0
4860.65487739	2.0768122934	35.2476741235	4.86065487739	2.13965284167	309.799704157	6.50159498452	991.687419983	0.309799704157	2.4242377957	29.3319555531	1.0859547476	572.41718718	0.0293319555531	214.872324711	1563.35360673	8.66180439782	1.56335360673	1259.87631333	2.48225010189	1.25987631333	406.157625063	10.7065020966	0.406157625063	5.0	24.0002320484	1200.0
195.038859823	4.90743751246	526.608473935	0.195038859823	0.162955340928	303.977420304	5.8265070038	300.645446565	0.303977420304	2.39497939483	101.776791932	1.33912743003	5.18659784694	0.101776791932	0.239589326132	5.56367606959	5.27645108751	0.00556367606959	16.3006559781	29.4622230339	0.0163006559781	326.435507021	6.2739366688	0.326435507021	3.0	24.2621071866	1518.0
554.979027163	114.455362315	25.4871757788	0.554979027163	0.923016092966	339.39792747	106.68631424	58.0011456808	0.33939792747	4.55027673619	126.896495782	181.567299166	762.087928646	0.126896495782	11.3214401782	1347.88290332	24.6318996221	1.34788290332	991.103999089	10.7783435323	0.991103999089	27.952982789	112.413167246	0.027952982789	7.0	24.0048066484	2686.0
85.3205902643	133.696190561	203.383901126	0.0853205902643	10.3227865417	5517.77155933	23.5106551268	1.79141347929	5.51777155933	10.5217049683	965.305095226	39.1458324803	28.1225389337	0.965305095226	98.1473651637	3783.1756195	15.4051219429	3.7831756195	99.5313630406	1.18031898822	0.0995313630406	4435.73662933	3.02365173623	4.43573662933	5.0	23.99999753	870.0
2098.6872382	4.04889120188	26.2753452646	2.0986872382	66.3266703199	137.305775754	138.741948963	69.8302553974	0.137305775754	4.45377465025	769.105073048	16.1548911128	301.736801151	0.769105073048	46.3060880604	3061.78049292	2.04608741857	3.06178049292	515.19152741	1.85669782246	0.51519152741	8.53029427692	275.585112165	0.00853029427692	5.0	24.0133865071	2604.0
245.817690353	75.0754641884	7.3351539987	0.245817690353	3.51073342944	1457.15695327	3.23233116841	2.46763167837	1.45715695327	6.04164255422	831.288287956	3.00015592172	102.061251759	0.831288287956	116.847923925	4270.43283263	3.0446790904	4.27043283263	449.609706677	1.69759066932	0.449609706677	3648.13886109	1.50383628055	3.64813886109	3.0	24.0000197836	2822.0
140.915254299	1.67881842053	312.482689608	0.140915254299	492.619307897	721.676799241	17.3348646761	970.620901141	0.721676799241	6.77124139381	549.707826886	6.29361278149	489.644223905	0.549707826886	71.8734393859	2059.84003339	1.23266817252	2.05984003339	137.190801095	13.7367020705	0.137190801095	14.6585003043	1.92212883558	0.0146585003043	3.0	23.9984879643	853.0
223.614331876	4.29695481741	4.2240976747	0.223614331876	0.303679616483	269.771195935	16.784339106	110.46663236	0.269771195935	0.505216296824	138.663484501	1.49232295891	7.6135953155	0.138663484501	0.17143495102	22.5399718808	3.22041388127	0.0225399718808	8.12567608026	59.8326024944	0.00812567608026	36.8994168033	298.024948041	0.0368994168033	7.0	24.0024462852	2920.0
260.955092824	19.1555964157	4.50655015894	0.260955092824	0.954970626083	15.5312359615	38.50259178	771.319942852	0.0155312359615	34.0834864609	418.85075003	23.6149689044	1.87594071778	0.41885075003	0.617714521898	111.202696027	47.7810080804	0.111202696027	53.909124229	15.6414103082	0.053909124229	388.588178593	21.9711680407	0.388588178593	7.0	24.0012064999	592.0
4132.12813737	63.2636566973	86.3536635053	4.13212813737	547.980203841	15.4509891063	4.55343318529	925.38254855	0.0154509891063	3.40702744367	723.556490307	1.04801765123	826.122105194	0.723556490307	42.8599867318	1711.14496177	8.39405190591	1.71114496177	42.6400639969	24.5439433475	0.0426400639969	4544.28764748	6.94877884789	4.54428764748	4.0	23.9997520071	17.0
99.4992294888	1.87730600153	8.07739663117	0.0994992294888	2.23433905904	163.733531586	8.38571331378	209.378209223	0.163733531586	1.39390644506	6234.76819013	5.46855833887	2.84013704358	6.23476819013	319.083204822	3011.11718086	1.28854608547	3.01111718086	816.547010906	7.59373971474	0.816547010906	4741.35920805	2.2442409742	4.74135920805	5.0	24.0000293022	1079.0
876.6985201	22.0226440292	2.15237571326	0.8766985201	0.354556523539	215.56317081	1.41338128597	151.959898892	0.21556317081	0.51531656462	25.7409568763	1.26288351141	37.938440342	0.0257409568763	0.196945536463	611.126164446	29.8544034033	0.611126164446	68.7919459326	105.866599567	0.0687919459326	327.263814567	23.743918754	0.327263814567	7.0	23.9998318893	292.0
365.375487573	1.93330962799	3.75606782703	0.365375487573	0.737979686354	913.560380348	163.143126494	56.1496641668	0.913560380348	30.9035456372	288.130406671	10.6739144225	89.0065808043	0.288130406671	0.792258021662	1500.63938731	1.72970647485	1.50063938731	2150.770581	1.37205211084	2.150770581	5869.39614675	21.1405361571	5.86939614675	3.0	23.9994361655	2947.0
259.772534015	1.00671449602	64.0599966384	0.259772534015	0.70365348782	349.815587469	1.01205688309	747.246725896	0.349815587469	26.8109386045	591.427370966	64.5036011008	534.773732573	0.591427370966	22.2779932904	1265.5544233	9.05170763746	1.2655544233	648.386185854	14.4877635886	0.648386185854	16.3872582262	4.20783532343	0.0163872582262	6.0	24.0347934714	236.0
173.303430295	6.98596577547	199.855641512	0.173303430295	0.98265181275	412.296942266	10.97984791	133.577962763	0.412296942266	0.535814077211	203.928267204	2.7400563026	168.033849051	0.203928267204	1.70424365354	142.433514368	269.058547755	0.142433514368	59.4847440238	173.875552005	0.0594847440238	2209.28434876	12.0400797379	2.20928434876	7.0	24.0000003782	1165.0
56.6694329604	1.26848193071	502.172175027	0.0566694329604	527.134021727	6667.06603483	14.944703782	772.134470608	6.66706603483	44.2413586478	4153.81479671	112.284472509	28.5330814452	4.15381479671	155.939657616	90.1801695955	44.4586271943	0.0901801695955	2952.65988491	1.29583309763	2.95265988491	1559.93699424	16.686684049	1.55993699424	7.0	24.0000142336	2978.0
34.0680537887	3.74150578974	2.73163983268	0.0340680537887	0.665606811523	28.2217792429	47.4090659074	28.3724020781	0.0282217792429	0.552937418846	162.494186161	2.22750737162	21.2467081053	0.162494186161	0.259998814224	175.690244929	4.97549980371	0.175690244929	1405.59144406	11.7566390275	1.40559144406	136.416920118	36.3264574307	0.136416920118	4.0	24.0033397409	1947.0
333.670760514	2.16780989308	23.3906726705	0.333670760514	0.339376260798	213.323602947	1.08442492999	383.376433575	0.213323602947	0.557514534334	155.728267404	1.68899817027	84.0628871629	0.155728267404	0.679229699396	6.98622422518	19.5328964051	0.00698622422518	4.51224697588	8.66412979042	0.00451224697588	1988.07082126	3.7337513458	1.98807082126	2.0	24.3598429107	1890.0
562.043887194	1.2334986614	960.06344112	0.562043887194	21.774865828	162.26032849	31.4812006305	127.783535219	0.16226032849	1.21217361236	480.339654111	1.13399358233	4.2117689696	0.480339654111	130.41839501	723.509245799	8.41153151452	0.723509245799	115.587253138	4.47800966311	0.115587253138	2730.37412358	1.01961542064	2.73037412358	5.0	24.00123393	2236.0
297.177711636	2.68482425613	928.66905265	0.297177711636	32.8780234482	122.832669674	4.87914759791	2.30871677931	0.122832669674	0.480590425218	299.748462502	4.61153237968	253.27441033	0.299748462502	0.6667294393	8.87914587606	1.99854221069	0.00887914587606	1264.62780476	339.89431614	1.26462780476	54.7580150766	4.84026583448	0.0547580150766	5.0	24.0031038663	3009.0
1591.88869626	10.0166260541	7.54985746983	1.59188869626	19.2760590808	3204.14211228	157.34086025	175.742119777	3.20414211228	334.835829671	279.919948788	193.277023014	646.993239931	0.279919948788	419.205522594	22.0542749189	3.83181934855	0.0220542749189	3237.27291159	1.4742546854	3.23727291159	1791.15484965	71.9715714425	1.79115484965	7.0	24.0101608413	1965.0
246.790420683	96.8976347041	10.8979825297	0.246790420683	0.364326623286	488.181995324	14.6162081703	822.054048197	0.488181995324	28.2146623657	129.455107136	2.89150003359	45.3142809673	0.129455107136	0.174403987372	148.217738839	1.7014466725	0.148217738839	979.141598132	22.4567679685	0.979141598132	320.942894806	80.6577176776	0.320942894806	4.0	23.9728277211	274.0
363.950479943	25.411094335	151.264480312	0.363950479943	0.780516808095	71.4810339388	39.0400295929	974.937562323	0.0714810339388	29.9570728657	573.555567275	2.69522103461	182.665094098	0.573555567275	14.1942560983	11.9112546056	1.61074001698	0.0119112546056	890.844334101	20.5217710435	0.890844334101	5.88796805667	22.7727476429	0.00588796805667	7.0	23.9712953711	1923.0
220.251972698	61.9811031696	3.46630399301	0.220251972698	5.69785869254	87.0857327123	105.700158182	386.108592268	0.0870857327123	4.14243252421	1930.84154156	31.9659666577	125.239908568	1.93084154156	3.23706864685	922.43769594	6.40448529063	0.92243769594	1806.81156194	33.8701486913	1.80681156194	229.239988871	863.710064236	0.229239988871	5.0	23.9981542141	283.0
326.923323068	2.26637808151	997.853112994	0.326923323068	58.32456036	227.84549221	57.707339631	5.29715808008	0.22784549221	1.8422480139	1546.16128336	90.2726088485	376.682393971	1.54616128336	0.688599483249	1406.94220054	1.57352382767	1.40694220054	4805.42382984	5.69373972182	4.80542382984	24.8342929475	8.12809625868	0.0248342929475	7.0	23.9998858395	2514.0
850.684883434	1.59832012611	8.09563862128	0.850684883434	16.8273919803	388.325438817	15.0085313126	341.248411351	0.388325438817	5.86169059703	559.904023076	86.9748560657	242.093603483	0.559904023076	2.70429675593	5215.97058107	23.1410027817	5.21597058107	5551.24183948	2.30718740965	5.55124183948	4905.06601231	38.597660095	4.90506601231	7.0	24.0000787544	1744.0
234.463980176	10.8157150489	18.1310607392	0.234463980176	15.8239672075	176.400168658	122.855709819	583.619560718	0.176400168658	6.18425562206	1472.36570818	25.3593873228	722.802571793	1.47236570818	6.37261606094	601.339135313	1.62905490935	0.601339135313	261.444666558	14.8091948063	0.261444666558	121.015456336	6.47760379156	0.121015456336	2.0	24.0061838466	471.0
364.972122246	5.89082304635	260.194681543	0.364972122246	1.25433858698	701.429000904	21.2509543711	1.24945194023	0.701429000904	3.18941780252	105.823881928	1.52633683689	439.125271579	0.105823881928	2.61193884711	692.775023121	10.5678333745	0.692775023121	210.795108321	4.12121292518	0.210795108321	2720.65052847	9.02349617472	2.72065052847	6.0	24.0157286192	1798.0
539.48967801	3.60238863074	1.04263018978	0.53948967801	0.136318061598	52.8133718623	15.4184615184	1.81963126254	0.0528133718623	0.556051572969	17.475373495	31.7804876681	877.155276036	0.017475373495	0.15041343739	5.3385539215	675.192815075	0.0053385539215	91.1234072773	1.05763013965	0.0911234072773	154.957207259	11.0126820054	0.154957207259	7.0	24.0000302375	286.0
2353.30132689	6.19278560725	237.132355623	2.35330132689	3.38887178795	70.2364362717	47.1741310206	1.56370070658	0.0702364362717	3.0118841262	405.015171668	436.187982019	28.0425663844	0.405015171668	2.82713513188	945.71592545	3.6730975449	0.94571592545	11140.4623935	1.62142319611	11.1404623935	8459.49594426	66.8187832718	8.45949594426	7.0	23.9999580283	522.0
73.6786971257	48.2877370604	51.9817839639	0.0736786971257	0.785085245141	302.42062024	2.2057526446	468.443226534	0.30242062024	0.905075531018	233.376634898	4.04933836235	30.3656658559	0.233376634898	0.0852705930764	3.86356537485	10.5381196834	0.00386356537485	63.2359454502	4.64647740213	0.0632359454502	242.499015904	14.6684716703	0.242499015904	5.0	24.0285531109	2523.0
6.78073702454	134.742595468	190.0620837	0.00678073702454	181.743061912	5778.17423601	4.10714423791	366.848229141	5.77817423601	9.71017587827	3710.44199067	13.8842267098	323.761679648	3.71044199067	7.49788709117	238.157334746	16.3145886444	0.238157334746	406.715544881	59.4010543562	0.406715544881	605.067984592	3.25487015634	0.605067984592	7.0	24.0000049848	905.0
197.213512957	2.52347069609	814.374333087	0.197213512957	13.9275778333	278.419165698	20.4245155549	144.173036838	0.278419165698	24.6088932723	3657.36594003	10.1999570568	5.63665703114	3.65736594003	89.2904071224	2299.78770272	1.37829513712	2.29978770272	38.8483493657	1.4403821204	0.0388483493657	2743.61098937	2.87885775173	2.74361098937	2.0	23.9787209949	429.0
6821.72288924	9.10120694541	1.29396470986	6.82172288924	10.1767469019	129.794283226	1.50691558118	44.4038650313	0.129794283226	2.8766132282	115.570156226	9.31746861057	476.580291561	0.115570156226	487.54091818	123.650505207	39.7037137611	0.123650505207	11129.1215527	1.07542748592	11.1291215527	5612.1245678	1.43181618831	5.6121245678	7.0	23.9660765539	216.0
708.257598447	1.46609927328	280.531688482	0.708257598447	2.11160162914	38.804151078	2.96674844114	1.88273442739	0.038804151078	1.21247362537	269.420614518	2.12770129433	535.205650771	0.269420614518	360.182076395	675.378817129	113.93566987	0.675378817129	5172.74371078	37.7133970729	5.17274371078	2286.71215891	1.03875855137	2.28671215891	7.0	24.0004424819	1811.0
5416.2128563	29.299964311	8.32217520528	5.4162128563	236.684726479	7305.67312611	196.199190284	93.4104749489	7.30567312611	334.159362445	2591.90300185	221.110446926	47.299263782	2.59190300185	6.78060206696	229.596907005	5.79482471345	0.229596907005	3269.6489749	8.9106396326	3.2696489749	504.130315239	99.0483460659	0.504130315239	7.0	23.9998607274	2338.0
3021.76094808	4.51164556305	2.32949527945	3.02176094808	4.99619844909	7218.32966789	56.2567448691	46.3688872547	7.21832966789	329.111153183	82.3876017517	4.69818775807	362.740386635	0.0823876017517	44.7763760393	59.8600615212	4.38282852879	0.0598600615212	9705.43274215	6.469664156	9.70543274215	324.750570863	5.63898457247	0.324750570863	2.0	23.9999952611	1703.0
4.85726390847	5.86417293544	2.17872844495	0.00485726390847	0.282293554962	26.5495132494	2.40610139294	18.5687284326	0.0265495132494	0.149626651947	113.034106227	1.38174681094	15.8489873029	0.113034106227	0.266506010845	126.205738808	6.59335016541	0.126205738808	664.585360747	98.2912769742	0.664585360747	32.4464512642	207.603749326	0.0324464512642	3.0	23.9896016514	124.0
286.853341367	39.3505539536	844.966711243	0.286853341367	12.0255709373	619.941515175	30.2084301592	8.11230670916	0.619941515175	0.269469500585	103.469382855	2.24645379127	12.585344205	0.103469382855	0.411217702403	103.700527756	1.19541225362	0.103700527756	43.5199350776	242.897992339	0.0435199350776	841.537581196	57.3519748572	0.841537581196	7.0	24.0011952181	249.0
193.937076793	24.6955712253	322.030816353	0.193937076793	110.687455649	403.953446848	14.8888965248	992.996043969	0.403953446848	6.55606363954	9971.69756962	4.41779062426	500.728471866	9.97169756962	1323.8536896	2227.47642084	1.08400624447	2.22747642084	8234.76138921	7.18432635127	8.23476138921	1377.11647202	3.09805330765	1.37711647202	6.0	24.0000032532	2734.0
89.7454161493	14.1955063418	116.792481757	0.0897454161493	0.320565639719	61.5912912357	7.62179212092	121.431088903	0.0615912912357	1.52482992339	41.4944664768	44.4426582984	20.5132607783	0.0414944664768	0.139976326887	655.707648466	15.3937661102	0.655707648466	10.787106538	11.0269784074	0.010787106538	51.1887264724	23.5136657646	0.0511887264724	4.0	24.0032767563	1635.0
57.2990903183	21.062669914	708.931723117	0.0572990903183	19.5838724007	951.366848782	371.037531446	359.525062479	0.951366848782	1947.29907882	800.453516861	2.72664268306	954.18465777	0.800453516861	2.98185426221	14603.6737677	4.52557317943	14.6036737677	2139.78458416	5.46667200658	2.13978458416	997.686767761	1.52957839646	0.997686767761	6.0	24.0000089352	2834.0
578.129053256	2.41264031832	17.3787337776	0.578129053256	0.0715648469507	90.4398038746	7.42827038514	189.348008214	0.0904398038746	26.9090015198	135.247050779	4.92331257649	925.131279991	0.135247050779	1.56147787274	70.8550864747	5.04326643091	0.0708550864747	7.43064349351	1.80239912723	0.00743064349351	106.644902872	144.901993824	0.106644902872	3.0	23.9940981933	2625.0
153.238452688	7.0238434706	2.73440069042	0.153238452688	0.247329726523	286.840374789	16.7577286049	163.835705217	0.286840374789	0.175914089485	851.215525945	29.842110148	9.79315240238	0.851215525945	15.2544269684	273.73265816	3.37438926093	0.27373265816	11.9655989393	242.555692772	0.0119655989393	1085.57122009	1.31757108376	1.08557122009	3.0	23.9990531891	6.0
130.075637261	1.79281006274	40.6734619547	0.130075637261	0.237727645883	158.666195465	12.1787500005	15.5883685812	0.158666195465	0.225289857077	638.980226578	62.2905676133	144.034994872	0.638980226578	6.81208013313	33.1201850419	13.4532289051	0.0331201850419	2.62949227245	2.62286478667	0.00262949227245	960.774775734	21.3316359758	0.960774775734	7.0	23.9993245456	1177.0
665.198059296	5.93172403789	586.595133999	0.665198059296	670.890062169	1626.51273352	7.14485430639	694.952684403	1.62651273352	4.89639997288	335.372640006	3.45837852978	32.611951248	0.335372640006	85.1400505762	25.1340446101	2.41950503146	0.0251340446101	66.7366962709	16.4745070249	0.0667366962709	1907.66594219	2.00902766071	1.90766594219	7.0	23.9823220782	2970.0
202.667895203	41.5686606182	480.388535973	0.202667895203	6.92577164926	2235.51906911	3.08119987122	162.045728595	2.23551906911	4.81792040452	104.811744167	83.9484399105	614.551988691	0.104811744167	3.56321609605	60.2718392477	76.0656693476	0.0602718392477	564.163253646	3.72768694431	0.564163253646	2083.40982387	6.40670841127	2.08340982387	4.0	24.000008658	1318.0
145.796597054	25.9023219537	919.017461418	0.145796597054	16.1368549442	578.764844489	47.6559704744	131.36051439	0.578764844489	0.561114961582	2424.90290396	6.48789523017	3.37605500583	2.42490290396	0.542860017603	1861.36301972	8.56357977448	1.86136301972	174.847138298	40.0254420174	0.174847138298	4.74409049452	483.770636268	0.00474409049452	7.0	23.9997294102	2013.0
4304.70329489	12.4827688942	6.38615493232	4.30470329489	75.0729243819	68.4685281165	5.95689102447	934.234368172	0.0684685281165	217.915288748	409.595327329	2.25629049939	147.692642006	0.409595327329	3.3693511976	11551.5131762	7.6570636803	11.5515131762	596.663882929	12.8727221235	0.596663882929	21213.4315618	68.0565186267	21.2134315618	6.0	24.0005418225	1794.0
1758.29902448	48.9134084978	363.083706815	1.75829902448	72.8385468732	211.304456825	40.1001797089	63.6073746889	0.211304456825	7.81710716774	1533.83631643	28.2517122583	3.24233963868	1.53383631643	30.0194462167	145.022817806	19.2579636737	0.145022817806	837.785814629	8.82129704908	0.837785814629	2313.1315379	1.74624884816	2.3131315379	7.0	23.9969156594	310.0
1148.29689886	19.675975331	7.03983201813	1.14829689886	2.0307561566	1296.18346373	8.30416771762	1.62738835335	1.29618346373	2.43250057681	134.247533377	2.51160075993	843.599262213	0.134247533377	1057.77875795	16916.4300965	31.980911807	16.9164300965	14497.8441471	30.4481369112	14.4978441471	8739.04239428	3.79436038916	8.73904239428	6.0	23.9999837499	2897.0
321.675837304	3.65588758779	15.1354483792	0.321675837304	0.392439795038	59.1878725618	2.32898416178	857.305734995	0.0591878725618	170.911599444	57.4655377867	12.6201054344	4.98578967093	0.0574655377867	0.735221636842	24.7154790577	4.85787175836	0.0247154790577	89.3324976502	3.59624193328	0.0893324976502	7.87841196696	12.1908892182	0.00787841196696	5.0	24.0002966941	534.0
863.925431355	3.8038578249	34.8996618749	0.863925431355	3.76708653935	16177.4595837	2.11030546025	111.357605141	16.1774595837	885.312108362	159.876088324	1.16435595382	265.147273882	0.159876088324	3.00489270943	14121.882142	2.81823961791	14.121882142	14137.9581083	4.42750822886	14.1379581083	114.025445689	1.07579840287	0.114025445689	6.0	23.9950618209	290.0
94.2776734187	1.05729324644	527.608948095	0.0942776734187	119.862528477	773.797668793	187.442633886	6.84939828913	0.773797668793	102.981995458	265.062436878	4.22548114967	16.015968369	0.265062436878	2.89328549775	62.0401347044	1.36744619589	0.0620401347044	12555.5999314	5.76082167734	12.5555999314	402.105402347	44.0505387739	0.402105402347	7.0	23.9969678217	1581.0
37.0299923207	15.9472726767	3.83105679701	0.0370299923207	0.134581216651	19.4137020449	18.2587523241	320.491520403	0.0194137020449	0.0913991217548	355.944900391	28.3111551632	229.989548326	0.355944900391	0.408912527196	356.604385589	103.511944935	0.356604385589	9.98809710913	67.0550955324	0.00998809710913	8.00954394607	157.177592695	0.00800954394607	5.0	24.0991215302	933.0
513.924360763	34.8284922157	12.1796062377	0.513924360763	0.20565293377	525.606994805	1.11080768765	204.541489566	0.525606994805	4.65910269355	128.867354246	2.1452637297	37.5541622526	0.128867354246	0.499314189055	1203.33410417	2.52907913674	1.20333410417	937.627393187	5.4124515754	0.937627393187	100.320951375	8.44141639517	0.100320951375	6.0	23.9998958661	224.0
63.4235118602	3.7094415769	36.0763144808	0.0634235118602	0.212760293779	611.746037908	4.99152059497	1.37450929339	0.611746037908	0.540675829458	21.1734979277	1.31111102216	1.10475760568	0.0211734979277	0.326333516669	89.5095034671	2.87829436151	0.0895095034671	8.97298325385	523.992674012	0.00897298325385	5.4037264648	9.70876839877	0.0054037264648	5.0	23.9999925068	47.0
323.214591946	13.7807621356	893.798173414	0.323214591946	1.23813848844	180.830743086	3.53390023512	188.808558327	0.180830743086	0.208400172948	814.628118037	3.94669760224	954.983692088	0.814628118037	60.9115578702	1676.14393687	121.161586137	1.67614393687	3.55984969923	122.470646757	0.00355984969923	138.104866797	34.6825724117	0.138104866797	7.0	24.0808516418	2176.0
521.710398366	27.0715319797	193.350003033	0.521710398366	0.942109600868	85.3026275186	110.674916868	723.658514158	0.0853026275186	4.18107360586	157.227575573	1.56802026702	871.832999266	0.157227575573	2.56171526691	1369.59423285	1.97375712009	1.36959423285	575.455350623	40.4134548356	0.575455350623	875.259636378	24.8975477138	0.875259636378	2.0	24.0070435526	2975.0
210.263337128	16.0031758121	3.03313760742	0.210263337128	1.36952708922	637.106095306	2.47210363446	6.15897188584	0.637106095306	1.01610942314	176.441825912	2.69398699723	930.619459688	0.176441825912	6.01671262775	98.5008153172	59.0889236714	0.0985008153172	5955.32730396	9.30850114037	5.95532730396	505.997914077	1.5965212138	0.505997914077	4.0	23.9999616574	966.0
347.324385326	9.85945565568	21.1225097056	0.347324385326	0.788973594684	443.996846423	3.11361702455	155.189286955	0.443996846423	5.91138925755	127.613433153	4.23216465643	1.898310532	0.127613433153	0.469639460298	547.929101108	3.28221537626	0.547929101108	547.85013297	9.06729803209	0.54785013297	20.6119443507	25.7650032596	0.0206119443507	4.0	23.9999130285	2136.0
211.37027468	5.11791171291	3.718943299	0.21137027468	1.93717531324	6.76723386381	6.26221071195	1.30679941458	0.00676723386381	0.277572889779	582.606750274	42.1602529459	35.2102055518	0.582606750274	0.187154180066	768.452643581	18.2582268583	0.768452643581	42.0409155441	1.91450745138	0.0420409155441	4.84871256966	1.97997239562	0.00484871256966	3.0	24.0058656287	1536.0
375.246816852	2.98775940016	63.5711493822	0.375246816852	0.585400950234	444.449393766	28.7162853708	16.2845184502	0.444449393766	0.912012920325	210.237806203	16.7499081078	49.418269013	0.210237806203	3.09006042935	8.46163401407	6.54271373839	0.00846163401407	1715.01617399	1.40387624967	1.71501617399	1524.76505223	29.6790284672	1.52476505223	3.0	24.0103553747	832.0
49.3582152932	1.10986432405	664.70521542	0.0493582152932	5.61030963372	4998.98134202	52.6248221647	1.0350873062	4.99898134202	18.1679903298	414.942878616	13.4497103393	108.15813368	0.414942878616	2.96996056019	63.446880088	4.62317780424	0.063446880088	34.3153546949	10.3272313485	0.0343153546949	2259.3344849	83.4989781293	2.2593344849	5.0	23.9999894067	1617.0
185.173254282	2.25520062268	243.465556625	0.185173254282	3.4922645715	133.392633606	22.8648962839	7.9005403227	0.133392633606	0.237427877008	206.771698153	155.821661117	10.5317449313	0.206771698153	0.356942320744	113.77787915	12.9588676223	0.11377787915	57.5280352445	1.9630253472	0.0575280352445	97.133217981	150.839999595	0.097133217981	6.0	23.9999556294	1074.0
570.218629317	25.5519368548	800.999565273	0.570218629317	390.577686019	1803.76790926	24.1424910537	274.490033157	1.80376790926	32.5737151477	136.473775645	1.74392082811	525.358843649	0.136473775645	2.60006086159	1280.89013615	1.33785869398	1.28089013615	1406.06791888	4.62298244842	1.40606791888	66.248863927	2.03972452381	0.066248863927	2.0	24.0109586678	2435.0
211.783055232	1.60549494884	35.5459825928	0.211783055232	61.7495917121	341.949166203	4.88886844624	55.4078385912	0.341949166203	3.95384792581	2902.76893826	17.912813564	5.86868561303	2.90276893826	28.3255772666	79.7013980341	1.49558011832	0.0797013980341	1793.22567343	14.274421593	1.79322567343	599.413607492	1.06147242972	0.599413607492	5.0	24.0004477349	1828.0
1886.2005138	18.9887001184	337.349036935	1.8862005138	3.61379036947	69.2749598549	1.14267268533	404.419867294	0.0692749598549	38.9637648734	466.903606462	1.64824341852	746.018172102	0.466903606462	10.5817888132	38.4111361097	7.87268382423	0.0384111361097	1398.35868537	7.23091452956	1.39835868537	132.825526053	7.94378563053	0.132825526053	7.0	23.9950508365	2166.0
921.634415814	271.025630577	31.1061263606	0.921634415814	2.21012449101	1435.90529475	3.47475260819	1.3391169745	1.43590529475	32.4462792442	82.1398729932	39.395755398	183.944730087	0.0821398729932	14.3820821652	13.8735778228	83.6300251705	0.0138735778228	1665.12508451	4.11530993671	1.66512508451	752.131707661	1.69070289118	0.752131707661	6.0	24.0161848657	2459.0
1834.62359056	2.44950555314	16.6344560118	1.83462359056	245.142254144	668.554352083	3.58664618191	376.078595409	0.668554352083	597.407471572	1726.03845074	12.0405713688	7.52047490275	1.72603845074	18.6192016219	708.722069753	3.83573041404	0.708722069753	759.815322739	1.2176020436	0.759815322739	25.3588099135	6.60816448292	0.0253588099135	6.0	23.9999973863	2469.0
7754.61703056	13.2176128228	14.5876571358	7.75461703056	545.262537458	266.917079934	17.4910115961	173.895648973	0.266917079934	19.2532301063	101.807307986	53.9427334798	17.2700107439	0.101807307986	2.8174154745	15448.1126454	5.19425274762	15.4481126454	5352.75443882	9.61466178089	5.35275443882	271.167516259	15.753867439	0.271167516259	6.0	24.0001069834	2778.0
1221.17554745	206.322156574	225.823292827	1.22117554745	349.116531954	1869.37576336	98.496727643	17.3655610535	1.86937576336	102.05041346	3415.396506	36.3445090738	18.0840647404	3.415396506	89.9341113827	243.825491965	2.24944495255	0.243825491965	6382.36039949	2.98314531009	6.38236039949	212.348200154	16.1124433065	0.212348200154	5.0	23.9996573218	779.0
157.597531348	3.11921169994	539.914388347	0.157597531348	25.8422206721	24.998570579	1.27335629417	21.2493168591	0.024998570579	0.653604172905	305.198474873	108.677157603	648.632847044	0.305198474873	12.9492942675	7.91897590876	143.160235201	0.00791897590876	108.157481937	5.6470308972	0.108157481937	746.774526627	3.48013826481	0.746774526627	4.0	23.9650966166	1073.0
222.851641098	59.4098537831	9.56842315352	0.222851641098	3.18456259108	2160.75496035	48.6207789634	38.811727242	2.16075496035	8.13407922425	135.478525867	2.13150613075	398.627963817	0.135478525867	16.545147802	4928.94392126	7.29948783557	4.92894392126	393.421448026	31.2575538785	0.393421448026	1099.98986962	2.07986882315	1.09998986962	3.0	24.0009075051	730.0
441.232571827	4.44372162776	85.5686788433	0.441232571827	52.452782865	236.426975319	1.1813495303	451.701744451	0.236426975319	21.8067501005	2589.29626518	21.7399485572	434.336058763	2.58929626518	4.72041394392	518.576988178	2.64109749954	0.518576988178	609.667717483	11.3506926543	0.609667717483	443.695698934	208.100114867	0.443695698934	6.0	24.0001914914	2670.0
1932.02741122	2.02542552865	259.728172593	1.93202741122	2.46317368683	507.804928064	1.62449582482	1.32430368122	0.507804928064	1.39814911655	122.470706075	21.3924836733	257.992397288	0.122470706075	1.85663777163	503.464942565	21.7556022906	0.503464942565	101.2639124	5.66679015434	0.1012639124	2161.8839232	7.10104542458	2.1618839232	3.0	23.9999759788	670.0
197.09139439	7.55719092852	112.355534154	0.19709139439	1.26570385174	135.07899041	1.73295700305	652.302993226	0.13507899041	19.8110146532	1338.73841164	12.0718682648	933.07458312	1.33873841164	10.8918240008	483.364035138	68.2397203923	0.483364035138	44.2892262515	3.53705394494	0.0442892262515	1828.09974459	10.3497443172	1.82809974459	6.0	23.9998287954	1862.0
80.8101585206	139.544322791	543.337500763	0.0808101585206	3.5094414239	783.824197824	75.5289298351	397.500988861	0.783824197824	1.84166215734	571.985848868	19.77146282	657.214652876	0.571985848868	238.308954662	254.165719902	28.0545546841	0.254165719902	9.33730323124	26.9595819514	0.00933730323124	28.0635998168	2.63708418659	0.0280635998168	5.0	23.9980769754	1767.0
323.979874757	43.0459519755	57.1671215378	0.323979874757	25.5430401877	239.327693055	8.26825059423	345.353305139	0.239327693055	0.717084199585	3058.6517589	13.1743932232	53.8603229637	3.0586517589	0.816640635941	3115.26363104	5.09775861163	3.11526363104	769.693918318	37.9183717937	0.769693918318	2020.08932166	3.29331793759	2.02008932166	7.0	24.0000313734	1345.0
26.9551185657	12.901852595	8.74489128262	0.0269551185657	0.314942645481	919.547580288	53.0131988924	409.220424618	0.919547580288	7.61917022465	195.920857934	1.00516638503	852.260095534	0.195920857934	206.157176893	88.4075308894	24.7301282767	0.0884075308894	43.8278919673	15.6644653496	0.0438278919673	85.2143924762	14.0336461812	0.0852143924762	7.0	24.0038364237	2742.0
25.6640513867	16.3876889752	839.247004181	0.0256640513867	5.21028138952	257.567372711	1.09624954771	726.571380694	0.257567372711	1.84890270876	347.627625917	1.96260136151	2.13757310391	0.347627625917	6.85141592883	9.61716691153	1.74001022778	0.00961716691153	2979.33076718	96.3594979746	2.97933076718	444.381856739	4.09878696146	0.444381856739	5.0	24.0042302947	1314.0
371.62421759	6.48721952536	789.750014608	0.37162421759	49.1305110958	559.473598777	6.15076069086	128.450169348	0.559473598777	5.5042907019	558.301445874	5.96880933107	466.231467453	0.558301445874	3.91635531267	10603.567941	14.470995587	10.603567941	971.253490944	1.72828674983	0.971253490944	392.536207408	141.17283406	0.392536207408	4.0	23.9940086453	200.0
381.731512518	2.69667751569	945.870189927	0.381731512518	2.47527554738	2175.5824889	36.9415980811	932.04953593	2.1755824889	10.0242100759	215.705298223	3.4831849665	6.26310768804	0.215705298223	0.89707960294	8.22064267756	4.77915593425	0.00822064267756	3791.50693898	1.08976844444	3.79150693898	4736.6334321	14.8295541625	4.7366334321	6.0	24.0000557833	2112.0
3379.33029254	5.62881265607	87.9652202549	3.37933029254	7.21292067378	292.358960049	6.06500927729	7.90011042765	0.292358960049	10.6016466999	267.972695465	34.1473953627	166.733935813	0.267972695465	599.358877684	1897.54361386	17.6639794769	1.89754361386	21194.6679076	1.391918049	21.1946679076	22066.0686662	2.6592732643	22.0660686662	4.0	24.0452700588	2316.0
28.1187290088	2.3916547178	725.851232438	0.0281187290088	1.37611736421	179.016583122	4.34547612373	685.846731409	0.179016583122	56.4246678749	1083.79419514	3.01879047689	3.12787864036	1.08379419514	54.6408898061	85.0779164961	14.028054632	0.0850779164961	5.54972948346	6.76159551369	0.00554972948346	2253.27420691	1.8733787797	2.25327420691	6.0	23.935399213	1138.0
47.4621700708	9.04463993089	11.6013707465	0.0474621700708	0.171244021761	740.261092386	14.4871193247	482.460767674	0.740261092386	6.88026726802	258.618295062	1.93604719739	2.68745924065	0.258618295062	0.205286616124	11.1577882658	1.32849679979	0.0111577882658	171.994576601	27.1964740344	0.171994576601	68.3529690803	1.60697946962	0.0683529690803	3.0	23.9190191674	2349.0
1194.37261877	5.51390038739	8.97914137634	1.19437261877	0.218945235956	797.643384921	3.59323895194	43.5857011626	0.797643384921	1.44006019817	12.6123660267	7.37617778641	444.042780425	0.0126123660267	0.990671901274	65.4092521935	44.5958131984	0.0654092521935	82.0593787041	3.38783049529	0.0820593787041	851.995804538	5.86872876775	0.851995804538	5.0	24.001084895	2031.0
1155.91034825	32.7177063469	105.918403656	1.15591034825	29.8046127797	178.381884244	1.4537495033	875.518167181	0.178381884244	16.6704332343	480.700819726	110.511833915	1.60414723957	0.480700819726	5.18630818851	7525.63127013	11.882693923	7.52563127013	3674.57157615	26.7050810388	3.67457157615	3823.88797016	10.1259813121	3.82388797016	6.0	23.9993979908	1627.0
99.6852120968	1.42248499382	102.241610384	0.0996852120968	0.23504267992	608.065907438	3.75569452466	58.8177362878	0.608065907438	1.82158792695	242.996821526	1.76697706481	23.9556278773	0.242996821526	0.696992260532	5.09787462915	2.90863620252	0.00509787462915	303.373120497	2.75492748359	0.303373120497	18.8738607781	3.12547839878	0.0188738607781	4.0	24.0851470234	1186.0
5932.25475263	78.7960878944	61.5606281068	5.93225475263	81.4030328759	1949.72980944	10.6396283817	65.2041417153	1.94972980944	437.520189642	111.982315115	26.3071902309	234.169047959	0.111982315115	1.82576521816	486.603203064	36.2345002408	0.486603203064	1599.56434286	1.44531244183	1.59956434286	8438.59291715	3.20246014717	8.43859291715	6.0	23.9999995583	1932.0
464.038290606	7.00429558601	566.938628197	0.464038290606	0.233017387041	242.471915133	99.7392578757	3.53449550514	0.242471915133	0.192953782492	204.026890121	5.72337175765	572.336176217	0.204026890121	0.204885439396	10.5083534983	82.0137656068	0.0105083534983	29.8477364213	284.145528377	0.0298477364213	51.1916847964	31.5539333844	0.0511916847964	5.0	24.0970659553	392.0
122.777147144	31.5704637184	21.4788168986	0.122777147144	1.63276266202	314.237222625	13.0866855244	57.478794254	0.314237222625	1.83588532752	835.76634104	114.542441712	1.14832310466	0.83576634104	3.78864223451	70.1365171814	37.3503085662	0.0701365171814	934.115207392	7.21943288956	0.934115207392	8539.00606997	2.39096688775	8.53900606997	5.0	24.0000709274	2133.0
262.944065749	72.6868874846	12.5806458412	0.262944065749	4.64436235174	1961.9763515	6.87478941057	129.522332307	1.9619763515	36.3440019566	1580.71159407	28.2255560888	823.375563668	1.58071159407	11.6253985281	9613.02106082	21.6466631306	9.61302106082	349.389978115	37.3432843086	0.349389978115	1246.99608485	36.4598147804	1.24699608485	4.0	23.9999858086	2387.0
854.862287702	10.5371720013	979.111392529	0.854862287702	26.516911179	166.569381404	1.54415428152	40.044270574	0.166569381404	0.350618408029	22.9812508614	2.38131240623	80.6276398837	0.0229812508614	0.254854572647	50.1015627899	5.20783749629	0.0501015627899	7.16319115312	281.556724324	0.00716319115312	63.7638783691	32.8965410769	0.0637638783691	6.0	24.0196004708	1280.0
390.429265137	12.9871291271	63.9472291843	0.390429265137	6.42853069576	645.076302699	1.38633350011	16.1127037124	0.645076302699	1.35915237	172.822432184	3.17333126318	875.040047537	0.172822432184	7.67657674082	1572.97362435	16.7699827449	1.57297362435	2793.17587146	23.827975496	2.79317587146	400.533532208	32.7015762688	0.400533532208	3.0	24.0001529373	2340.0
42.8370501614	14.3914241475	22.887508257	0.0428370501614	0.657357205982	734.3612725	39.7526568907	66.7994530459	0.7343612725	0.498161203688	268.236725627	2.53709588352	538.560755648	0.268236725627	9.56247923587	1495.10123207	1.35832913317	1.49510123207	14.4323699436	68.2421965712	0.0144323699436	295.636930628	2.71052686848	0.295636930628	2.0	23.9390559758	2846.0
85.0718794011	1.54003283823	108.059761245	0.0850718794011	2.95695020091	450.050107289	2.60791299653	468.23711565	0.450050107289	1.30012946251	126.57749088	3.09175990647	15.465569338	0.12657749088	1.23182493014	1352.14573059	1.97788182993	1.35214573059	71.2021851539	16.8415254268	0.0712021851539	41.0944618407	35.7103804616	0.0410944618407	3.0	23.9833082825	830.0
621.084336295	136.889437139	16.7695087021	0.621084336295	1.08859228065	4597.95154619	4.05054680777	4.08990514274	4.59795154619	413.787226214	217.246351929	20.2522769216	144.327730312	0.217246351929	0.736904882248	3602.95643262	487.523115873	3.60295643262	183.55900768	2.64824663601	0.18355900768	234.351372769	1.92135817273	0.234351372769	7.0	24.0001428357	2976.0
109.512675779	2.80435311891	671.965091571	0.109512675779	33.6971112296	180.831602001	4.49384545949	146.757323547	0.180831602001	0.830544555908	62.9654840563	1.67499129167	37.4347711287	0.0629654840563	0.242234999682	10.336745503	15.5079369238	0.010336745503	37.1954112767	1.31539051371	0.0371954112767	31.8760652004	14.1030794345	0.0318760652004	7.0	23.8770159606	2044.0
193.629506996	5.37173105507	885.376340058	0.193629506996	181.107438589	3157.40358872	11.7788652718	23.5795107711	3.15740358872	47.2999849841	399.198616217	1.51433255404	7.05532995492	0.399198616217	1.00128516638	7057.87361231	1.27129482376	7.05787361231	52.8680475462	2.79261472468	0.0528680475462	452.485130262	3.88058466822	0.452485130262	7.0	23.9996402074	2109.0
1302.39588661	10.237585941	34.4683234663	1.30239588661	146.50089504	461.808202387	9.92056630739	433.934220561	0.461808202387	39.5539877754	484.552916265	1.81159520752	863.073392045	0.484552916265	118.784456144	1122.75492092	1.27684222518	1.12275492092	353.372180678	4.06373611165	0.353372180678	835.194405657	7.12806952847	0.835194405657	5.0	24.0039361377	328.0
361.905568751	4.14678155867	1.15278146835	0.361905568751	0.861690058679	1.25805800023	9.4566840738	13.1954835871	0.00125805800023	0.148978306945	127.877798992	38.1430489628	67.1971889133	0.127877798992	5.75818925722	80.5203136583	57.6445026882	0.0805203136583	46.3247699203	1.89572206585	0.0463247699203	334.108166269	3.5077678656	0.334108166269	4.0	23.9682795006	1648.0
413.360292219	3.54922828254	360.527340538	0.413360292219	3.37264765005	392.570110988	10.0265695902	8.12086764656	0.392570110988	0.930327575194	366.091153848	64.7775697458	939.912679104	0.366091153848	35.5476598611	3384.25672219	58.5302823304	3.38425672219	974.801251929	22.4964128152	0.974801251929	4708.54917165	1.29370481598	4.70854917165	7.0	23.9999712741	1746.0
105.952775415	4.45516082099	34.0963959251	0.105952775415	3.36236926268	6315.14316247	10.1553692077	118.850368227	6.31514316247	220.299874038	442.362283702	3.91829336443	116.519677347	0.442362283702	2.29633107348	11001.5848473	4.52679657494	11.0015848473	251.349733022	4.69056691935	0.251349733022	19.0433572147	46.4957000611	0.0190433572147	7.0	23.9999911984	1294.0
119.669090115	34.287122923	568.166690736	0.119669090115	0.574073063163	1177.67572561	1.74157138368	374.964842284	1.17767572561	1.1665494213	5.59057351003	1.16214225893	21.9921738312	0.00559057351003	0.608353779883	717.321041806	20.6578357469	0.717321041806	1372.18052214	48.9498936645	1.37218052214	61.014043685	8.05136488763	0.061014043685	5.0	24.0000229141	2489.0
4096.2403029	10.071108519	92.2114216458	4.0962403029	3.89968302643	147.872842366	5.45573534425	14.5939887175	0.147872842366	0.885765795966	166.451668096	21.3365605176	263.903616317	0.166451668096	0.721977178217	118.303759984	10.5752447312	0.118303759984	5813.56107954	4.58695393899	5.81356107954	48.8045519831	7.27895450598	0.0488045519831	4.0	24.0042315889	62.0
499.191425155	2.14701867641	930.374418885	0.499191425155	0.971904804233	145.02583936	2.61459074603	1.81306397312	0.14502583936	1.18458598806	271.610397091	1.75264942491	80.0232291982	0.271610397091	24.8545105891	2136.83910882	32.4707198605	2.13683910882	7.0284603709	3.31066663267	0.0070284603709	1315.1574548	3.90335840274	1.3151574548	7.0	24.0000466388	1100.0
1412.33019705	2.23439488508	143.882333898	1.41233019705	0.537908305387	47.3731753436	1.36906206812	2.02249467971	0.0473731753436	0.487511138422	257.901418113	42.476107313	414.319972867	0.257901418113	1.37760147695	110.804175887	4.72675388979	0.110804175887	362.9395646	5.62721107159	0.3629395646	1624.78214328	8.79024137172	1.62478214328	4.0	24.0084796641	638.0
683.672445164	60.6263719824	832.447255089	0.683672445164	132.706524266	396.071305931	14.1641632345	45.4122801607	0.396071305931	12.4116363954	269.160107971	110.454452738	4.89418640765	0.269160107971	9.64524547661	94.2037134137	21.8729938496	0.0942037134137	8700.93793687	2.43458726844	8.70093793687	25270.3430326	4.0287502719	25.2703430326	7.0	24.0189065553	1348.0
412.444402734	11.6559807378	16.1824633165	0.412444402734	5.37539534863	825.832261199	2.33737855605	51.1419830022	0.825832261199	0.602277332653	52.3449687844	20.1129489405	32.327731899	0.0523449687844	0.20482273454	938.131016791	23.3649110397	0.938131016791	507.402803302	189.337479272	0.507402803302	205.94267973	6.35126260444	0.20594267973	6.0	24.0008314835	2907.0
176.297962157	43.0489994381	39.2142858828	0.176297962157	0.413625763161	272.025004654	93.8126452506	1.60132563118	0.272025004654	0.289074958139	124.427926353	21.0261970583	27.0201947921	0.124427926353	0.136397881191	780.292799054	56.6535503826	0.780292799054	653.022948602	11.8401927392	0.653022948602	10.4124706471	53.4966717137	0.0104124706471	5.0	23.992493565	1089.0
943.178340803	1.38039252416	969.419278911	0.943178340803	0.667677530499	123.150390703	185.120666322	98.6280961108	0.123150390703	17.1962594793	1324.96856056	20.4892826975	148.652736016	1.32496856056	0.766963354184	1257.18117985	4.82801563492	1.25718117985	4222.34517821	5.75482336176	4.22234517821	985.27317127	425.07658814	0.98527317127	7.0	23.9999349855	2925.0
1883.91900515	3.30546050662	435.91842594	1.88391900515	1.68183826689	76.6375485181	25.310977848	42.0281868895	0.0766375485181	2.18741919685	2317.51658248	2.53960956339	329.528025725	2.31751658248	1.95585113579	20.9552089659	30.0698152092	0.0209552089659	4635.40254555	5.43607884899	4.63540254555	287.217756022	24.2270581836	0.287217756022	4.0	23.9803891191	2866.0
656.216441592	2.32925691809	241.089834362	0.656216441592	0.191572810958	306.079059637	17.6448963995	6.40527027328	0.306079059637	0.391307821108	410.979976864	2.44307991371	2.0037638072	0.410979976864	0.623863348816	209.54192766	70.3738140503	0.20954192766	1052.51753451	3.25824835606	1.05251753451	603.182068651	795.167449273	0.603182068651	6.0	23.993412601	732.0
182.895962976	3.23863424126	278.390637058	0.182895962976	4.15409747906	305.065168072	34.3453410447	68.3071069204	0.305065168072	33.1408316803	676.575402947	50.4992942289	18.8181180781	0.676575402947	0.691656630465	213.270106919	5.02673174258	0.213270106919	2863.91366819	2.35047975021	2.86391366819	8.19246979028	169.590165705	0.00819246979028	3.0	24.0007592519	38.0
85.7171183819	20.7677947499	6.89293844354	0.0857171183819	0.29620320538	323.563899056	4.51788977857	845.031013104	0.323563899056	0.111718647072	448.90123147	2.05962040294	146.333280946	0.44890123147	0.22230753433	130.758722505	1.13299195585	0.130758722505	218.668396572	809.498296782	0.218668396572	189.717110904	109.615735118	0.189717110904	4.0	23.9969757718	676.0
998.163198194	1.85580183041	38.6933216026	0.998163198194	0.969565930347	67.0450621539	64.8431430449	555.208894522	0.0670450621539	284.164124993	146.529008837	1.29296320796	623.171108853	0.146529008837	6.28166931479	221.463621745	23.7156287825	0.221463621745	66.662078899	1.15363399188	0.066662078899	1640.14820389	62.320912548	1.64014820389	6.0	24.0068180685	2385.0
33.3334636036	1.84944613722	926.212276881	0.0333334636036	1.31476225417	914.225723353	1.66566109669	50.3274754215	0.914225723353	14.490506224	1346.94937031	58.4693914419	7.35447594211	1.34694937031	7.58565655005	79.5561543328	77.0078297576	0.0795561543328	1691.16411341	1.05344677172	1.69116411341	1444.49797962	2.54486843726	1.44449797962	3.0	24.0137447991	2278.0
5180.05639934	2.17407457585	1.00423855343	5.18005639934	266.638526794	120.24149758	1.25166738436	160.630166129	0.12024149758	3.83616054647	199.872391523	41.1483441362	9.41424311508	0.199872391523	36.74238964	6099.95441182	4.4220788169	6.09995441182	120.363890323	14.978244505	0.120363890323	9845.0164294	1.22903371926	9.8450164294	6.0	24.000000751	1005.0
477.970966241	10.2604297279	72.5742871509	0.477970966241	0.344279446797	781.824406548	2.56101459966	994.333260111	0.781824406548	0.680308173418	86.9619963933	5.33085131907	3.26682559636	0.0869619963933	1.41698218003	243.807700547	1.49589822342	0.243807700547	31.845030035	3.16621452625	0.031845030035	2798.93176851	12.8652450588	2.79893176851	4.0	24.0077122483	2719.0
435.915643367	186.947348803	559.167942713	0.435915643367	0.276822283988	539.034474794	47.2117640281	34.0620484916	0.539034474794	0.117241051279	111.928198001	5.5253663062	746.283502783	0.111928198001	25.3766717482	26.6024040375	140.624053283	0.0266024040375	789.896518559	62.8882977308	0.789896518559	42.9779316675	12.011864914	0.0429779316675	5.0	24.0150931056	1145.0
1964.83291597	59.085926439	17.8543499637	1.96483291597	10.9342357809	820.470915739	4.26632376145	999.325281444	0.820470915739	3.79934828338	92.4513219445	17.7224006794	52.732289303	0.0924513219445	2.80131533803	68.705508618	10.9097637265	0.068705508618	76.7161660202	14.6889074774	0.0767161660202	6478.15830957	2.11300160649	6.47815830957	6.0	24.0020431582	1835.0
494.646253622	82.9020977371	1.30641126001	0.494646253622	44.7663316591	426.303116892	5.6948841242	200.064834157	0.426303116892	0.770220128367	786.416905355	9.33405347365	3.43442099195	0.786416905355	0.511426293243	709.591984286	2.02900326937	0.709591984286	1678.28295964	2.92390875461	1.67828295964	145.981839327	268.081824234	0.145981839327	6.0	23.999095747	2589.0
249.136345573	1.71767817579	507.365673426	0.249136345573	16.4034348772	128.484086895	114.16456442	3.49097137331	0.128484086895	0.732189352906	208.22881267	36.9352101206	602.808722773	0.20822881267	0.350758123478	5.57293912546	19.1414486336	0.00557293912546	8.05508496309	1.51618138823	0.00805508496309	4.35682728549	26.0102582552	0.00435682728549	7.0	23.9993630354	824.0
66.5868477523	73.2565860624	274.460011796	0.0665868477523	0.884228939222	254.382938268	126.486702789	22.1886527294	0.254382938268	0.213118413208	255.914996921	31.3176251268	763.210653012	0.255914996921	0.234563992759	31.983211307	21.2038854195	0.031983211307	1147.78155843	315.134707658	1.14778155843	58.6437377077	45.9580507241	0.0586437377077	4.0	24.0156420964	1409.0
193.670080159	10.5451161696	270.172020462	0.193670080159	103.28440785	213.512438777	79.2881964904	61.6224248592	0.213512438777	1.27065473345	2350.84681058	47.4784767278	536.247329928	2.35084681058	0.958826758672	195.317469403	3.1190144653	0.195317469403	1354.27442389	11.3361110156	1.35427442389	72.8188897746	2.59785033331	0.0728188897746	5.0	23.9981807874	2772.0
143.863292289	1.65984141084	3.35548343007	0.143863292289	0.256499277807	73.1171045767	69.5942866739	18.0185918594	0.0731171045767	0.367633866707	404.82908269	1.58422730889	419.421754963	0.40482908269	0.808760673691	472.937973472	7.50169948935	0.472937973472	42.6504202662	228.564665026	0.0426504202662	33.0621499662	5.51549031094	0.0330621499662	4.0	23.9995865369	2389.0
638.531199889	3.59448769489	803.564525454	0.638531199889	108.836891737	125.682260354	19.526011288	923.632859075	0.125682260354	1.82281965443	6433.68243252	114.587569273	45.1580883789	6.43368243252	2.37782501528	6428.31093006	10.9147816147	6.42831093006	1680.58214266	2.19733559919	1.68058214266	11145.904672	145.328066822	11.145904672	4.0	23.9999757935	978.0
2045.03696595	338.473474423	33.1183291641	2.04503696595	4.58402244715	575.965367939	3.60365973217	2.95387066316	0.575965367939	3.95772624145	197.62953355	13.1611150645	79.9253146011	0.19762953355	54.6614381706	263.829229503	72.8873834773	0.263829229503	501.937142959	8.82371242859	0.501937142959	3233.39016998	1.05590906354	3.23339016998	5.0	24.0048966114	2751.0
127.306011793	43.3409302529	871.614657693	0.127306011793	2.70292102788	221.312661988	15.5509960145	618.710162143	0.221312661988	5.99772046799	1148.3712144	1.155426412	879.033186242	1.1483712144	12.4571439503	4467.14478152	6.26239892383	4.46714478152	81.1890387067	52.7017540364	0.0811890387067	1990.30120341	24.8003815051	1.99030120341	3.0	23.9999961735	244.0
4102.03711308	1.34392306671	10.879238104	4.10203711308	107.358062105	51.5883672449	1.84861258175	48.3666286787	0.0515883672449	1.81568450559	104.474572269	7.20586980459	916.51131984	0.104474572269	18.2625594364	3127.165143	4.30364303372	3.127165143	69.845837644	3.82085117644	0.069845837644	58.4481144081	6.72707646046	0.0584481144081	6.0	23.9972469358	1531.0
478.331648516	1.35551943832	79.7984466564	0.478331648516	17.3627864114	507.866729924	1.70928120497	12.755580922	0.507866729924	0.421197509862	218.837035022	6.91397684421	1.91354540561	0.218837035022	0.326100242471	495.631539972	5.12719883366	0.495631539972	265.008137036	23.804051449	0.265008137036	405.592604865	320.442162026	0.405592604865	7.0	23.9934720953	702.0
156.394832853	2.55296461396	19.3471619283	0.156394832853	0.075032414208	349.983046084	19.332983001	146.345516266	0.349983046084	0.463022332694	96.5648521094	9.34768011267	1.41287282826	0.0965648521094	0.613973342581	5.00839869658	9.94919895372	0.00500839869658	205.642621238	9.75706814222	0.205642621238	32.9435550796	169.184520672	0.0329435550796	4.0	23.9970903461	841.0
1693.72391546	1.54716579212	632.431041354	1.69372391546	22.0358744432	20.9525558744	25.7524801217	6.47089948813	0.0209525558744	0.610664046273	54.1689792781	65.614267318	927.207705505	0.0541689792781	0.598230704577	5.24673760734	126.466153758	0.00524673760734	8.58857256312	1.35075645531	0.00858857256312	2122.01362014	85.0430212646	2.12201362014	7.0	24.0060388717	2286.0
533.562073077	19.5462245096	85.5301042055	0.533562073077	0.26022239364	229.200021506	8.02151835138	259.616802366	0.229200021506	1.04083123772	192.836468709	6.28559992669	2.4875541258	0.192836468709	0.22346385286	36.8651077016	59.3571137437	0.0368651077016	680.379869346	2.31945028971	0.680379869346	11.8196095152	10.3896000686	0.0118196095152	4.0	23.999889951	969.0
364.150740138	13.3795142379	12.4539443501	0.364150740138	51.6308790132	137.700059384	59.9701641575	535.095250364	0.137700059384	2.6699169575	5356.76273926	45.0651873701	9.47696443858	5.35676273926	1.90420596772	840.160474977	1.54982010275	0.840160474977	11965.3774019	4.19792370809	11.9653774019	45.2147183749	546.052730793	0.0452147183749	5.0	24.0000648547	668.0
23.2946626281	10.0695466856	4.82705755318	0.0232946626281	0.278695228825	28.8902989077	13.7521862165	21.0209877949	0.0288902989077	0.27983913056	10.9964114735	7.8860232611	1.86232468405	0.0109964114735	0.112732896608	270.542036965	52.8955598835	0.270542036965	458.397306968	52.3864172853	0.458397306968	19.2782433672	6.22100544395	0.0192782433672	5.0	23.9979251859	1123.0
125.827109762	92.4379594768	123.232018119	0.125827109762	2.95496411705	489.903448613	60.2554084911	838.02726744	0.489903448613	67.6639366778	2953.91282929	10.5464055846	38.5602659975	2.95391282929	87.1581132694	4711.42644538	1.09492709027	4.71142644538	442.981539196	72.6225802754	0.442981539196	934.115967468	16.4540728445	0.934115967468	5.0	23.9999766444	2184.0
236.076251664	16.2476451346	380.225934042	0.236076251664	2.59999905332	246.283474691	8.78890048533	1.69335921389	0.246283474691	0.460363761326	79.2422924451	28.6695543135	112.053570389	0.0792422924451	0.233847063674	47.3819932436	21.3510313947	0.0473819932436	20.5689238145	5.01763309507	0.0205689238145	1480.80191243	135.091194817	1.48080191243	5.0	23.9996456279	1072.0
250.662072367	10.7983764157	827.389952479	0.250662072367	4.78840279811	900.506038485	110.494343465	2.70346298631	0.900506038485	0.276409199734	238.358383318	8.00007645135	258.149432774	0.238358383318	4.90698436925	329.507491165	39.3544426014	0.329507491165	5.20629470748	83.1190935943	0.00520629470748	970.978938312	11.629291114	0.970978938312	6.0	24.0040179911	2427.0
212.90185546	5.52575882152	155.638097588	0.21290185546	30.5339784926	1146.53693429	1.63193758075	791.570937863	1.14653693429	239.646618563	83.817890742	3.26086844727	7.64582242472	0.083817890742	0.989150685159	2712.80789425	1.22389199969	2.71280789425	1619.48225859	9.76266896047	1.61948225859	1362.84121107	7.00250162919	1.36284121107	2.0	23.9999923434	1773.0
1278.58311975	45.9814747099	82.4943413426	1.27858311975	0.756350549625	380.150187274	12.7854253898	31.7254851675	0.380150187274	2.36221810393	124.313091277	1.35003937512	1.87692914387	0.124313091277	1.35439087669	856.884540891	1.54234662336	0.856884540891	1562.68472768	15.0273776517	1.56268472768	1412.83138993	2.02842559405	1.41283138993	4.0	24.0001005735	2295.0
2273.19087157	7.92851603689	214.084111781	2.27319087157	2.98190471894	630.719978866	15.7965195856	212.794544748	0.630719978866	19.8243882187	176.042082119	56.1120335193	8.48481338274	0.176042082119	5.0171836009	1146.47122845	30.6341541557	1.14647122845	3027.26336941	1.48220614296	3.02726336941	2017.94992017	11.2708434609	2.01794992017	5.0	23.9999885397	1121.0
422.70671764	36.5450872853	215.614454964	0.42270671764	4.68758821283	210.899313731	3.80113421337	51.1498064412	0.210899313731	0.141003130056	177.02288038	70.9449543158	12.1633345208	0.17702288038	0.502536743138	1077.66773838	10.0366198461	1.07766773838	614.47636255	29.6531420203	0.61447636255	9.74876382302	1.25829042702	0.00974876382302	6.0	23.9999567682	2780.0
1006.45659687	344.868303917	7.28576348553	1.00645659687	32.3324552269	2393.5813605	2.4115494658	17.5191899385	2.3935813605	2.93352798177	1550.35249835	2.13534205556	335.015851063	1.55035249835	566.812626369	8457.23484683	2.06674978891	8.45723484683	162.516646352	44.7436450323	0.162516646352	16568.800145	2.33901492701	16.568800145	6.0	23.999977679	1813.0
203.564439127	7.64924835963	159.989236316	0.203564439127	0.232922438118	574.00147975	4.89983043886	2.19617441797	0.57400147975	7.86344396824	260.535288541	21.8289420874	34.2363445385	0.260535288541	0.831588050053	7.26214851077	23.8958988567	0.00726214851077	1184.40883196	1.06778560662	1.18440883196	1623.84684959	32.2335210521	1.62384684959	4.0	24.1897053161	729.0
575.27229632	18.3477428303	1.17965517426	0.57527229632	71.6549505294	150.474030486	74.5662134554	182.38540724	0.150474030486	5.40989320042	3683.40466553	27.7878923859	152.690456964	3.68340466553	69.3844238906	11820.0347265	1.28016311481	11.8200347265	175.711482031	16.3351698083	0.175711482031	11956.8375692	2.87232335675	11.9568375692	7.0	24.0003268784	1275.0
1915.62846424	23.038350167	264.719578712	1.91562846424	0.818196593492	71.8701695051	1.27578907208	11.2773840972	0.0718701695051	0.732901943125	235.481951134	1.58645822261	753.864603909	0.235481951134	9.70711878909	346.616685597	1.15380078456	0.346616685597	3365.15844613	33.3600072107	3.36515844613	299.623345516	27.218262479	0.299623345516	5.0	23.9999633737	648.0
6.19404795921	1.05111639369	991.967956638	0.00619404795921	0.340239183408	223.308606551	2.02067527907	8.49157488771	0.223308606551	0.394805529216	75.3271154136	7.37970129557	881.135063233	0.0753271154136	2.85757311959	370.902590561	45.5723539908	0.370902590561	218.170342484	130.342206943	0.218170342484	2.90178068494	54.201797385	0.00290178068494	6.0	24.0491771797	2202.0
147.181780741	1.32710265897	712.283796874	0.147181780741	0.714881593581	151.99385928	5.16027347633	13.2309888272	0.15199385928	0.888964131827	626.5441237	1.77706187682	690.14901043	0.6265441237	0.713125431207	190.116269682	463.178456316	0.190116269682	683.368886017	1.94235295208	0.683368886017	51.8949740431	1.27803292408	0.0518949740431	3.0	24.0001481067	1501.0
99.2378574632	1.94106994115	1.11424254998	0.0992378574632	4.21138738352	5815.75180849	19.2591015744	425.768033783	5.81575180849	26.4779285549	1800.22700934	30.0429975145	755.25111603	1.80022700934	113.895267013	10887.7423912	8.25622205375	10.8877423912	4550.99154529	2.11733548479	4.55099154529	5086.51482571	19.9358715603	5.08651482571	6.0	24.0011230476	697.0
728.791020914	15.1094517645	3.82564252795	0.728791020914	1.28666413953	237.214585061	25.3024523475	248.8859662	0.237214585061	56.358733471	539.02980488	24.0838639697	63.6002788769	0.53902980488	19.206979906	3040.35314644	68.9652874588	3.04035314644	300.902632489	4.81492246288	0.300902632489	234.337406925	13.3890987149	0.234337406925	4.0	24.0007818888	2527.0
656.17731118	23.0952435291	794.979427525	0.65617731118	5.38041626464	159.518304215	2.11657846815	293.526659972	0.159518304215	8.2490111527	126.628809694	113.770795815	370.343448163	0.126628809694	0.315787923141	752.057937858	175.144034912	0.752057937858	290.048685609	1.68468112466	0.290048685609	904.541314103	238.816834843	0.904541314103	3.0	24.0040593495	1861.0
313.138927743	4.84309711457	264.109383379	0.313138927743	5.06796665469	270.54448144	15.7763163545	99.213134858	0.27054448144	7.15012226519	128.140034002	1.28952309503	3.12246460375	0.128140034002	9.62397629209	4701.81522884	3.76860445632	4.70181522884	2322.02918271	53.4812056752	2.32202918271	2280.79063039	5.26515058835	2.28079063039	7.0	23.9999829066	1279.0
226.46433904	5.13171947868	424.677320883	0.22646433904	1.62460941957	1022.54320071	6.60102391266	15.5276857316	1.02254320071	1.18921447623	397.2704579	17.088464395	12.4572217027	0.3972704579	15.0824642643	22.8090331961	21.8996279825	0.0228090331961	84.01109437	689.063555192	0.08401109437	2345.94625457	2.0614080687	2.34594625457	4.0	23.9999980088	1369.0
1231.09475181	2.88680190373	3.69269439965	1.23109475181	87.8242913631	564.678925626	1.4137577715	1.45902359675	0.564678925626	0.734646538121	318.902339766	63.5109285791	327.161922093	0.318902339766	2.70761121089	1585.04938455	3.81469816187	1.58504938455	18.6139995363	32.5334633007	0.0186139995363	53.3260623302	7.19142148451	0.0533260623302	7.0	24.0103185103	2305.0
133.108341947	2.41312899853	49.6840726685	0.133108341947	0.1979580152	949.136889908	30.3302381689	1.47892468033	0.949136889908	0.634950548381	156.307347803	13.1353140111	71.1140727104	0.156307347803	0.269756901068	1488.28930706	196.388630861	1.48828930706	65.4664011236	2.38821795243	0.0654664011236	697.335328499	41.2671339616	0.697335328499	6.0	23.9874820492	2108.0
23.7439678314	17.3998264858	414.438995732	0.0237439678314	0.616337361095	274.02906962	6.96450153527	12.919703268	0.27402906962	2.84058476465	16.5881612632	3.29698438301	5.59814312271	0.0165881612632	0.828894291131	707.52465392	2.48365211851	0.70752465392	424.582676002	5.77604210504	0.424582676002	89.7149902906	1.83383634956	0.0897149902906	2.0	23.9954432873	143.0
866.018538186	1.23055322543	114.626673911	0.866018538186	30.5466173819	692.419089846	109.719951744	18.9978666167	0.692419089846	73.0476101924	173.893060219	1.33697411096	16.5322657055	0.173893060219	3.61452186838	2819.39471548	1.9065131575	2.81939471548	2191.92168562	1.13640962171	2.19192168562	292.057399662	12.9009970377	0.292057399662	3.0	24.0008839185	2963.0
252.313171041	20.4330179103	266.047419332	0.252313171041	2.19747095749	136.922077881	4.74687214114	3.10702372845	0.136922077881	4.58675012502	354.236706588	1.92771662143	266.111586053	0.354236706588	4.72579627514	14858.9501901	184.194182595	14.8589501901	7325.8337958	3.12403766382	7.3258337958	1827.71468591	14.2867186604	1.82771468591	5.0	23.9999988286	1939.0
1056.61280155	10.5940344094	172.564414178	1.05661280155	0.299357928543	141.639399162	4.97287326794	486.434339734	0.141639399162	1.40888839207	10.1891097913	19.4224883026	1.58753423236	0.0101891097913	0.23826370688	84.4259373143	12.0318173431	0.0844259373143	381.648328574	22.6564771505	0.381648328574	232.36564693	5.85789488343	0.23236564693	7.0	24.013460847	906.0
856.320883293	13.7728395847	13.917515336	0.856320883293	1.6195033388	51.824245149	92.7366357856	849.25196979	0.051824245149	16.616505713	24.7409398119	28.5893932507	506.763909161	0.0247409398119	96.4567576802	177.611004965	8.37225654089	0.177611004965	10.4387875818	11.1567812688	0.0104387875818	201.83929476	62.2523833099	0.20183929476	7.0	24.0178061621	480.0
86.3542869187	4.04387985245	573.134149307	0.0863542869187	126.892205879	1502.49958415	1.50241414977	58.7957193642	1.50249958415	150.537790455	137.834248799	7.94257689756	94.1032478092	0.137834248799	1.70197139193	33.028851595	5.95628437334	0.033028851595	313.290311715	5.28124749822	0.313290311715	3054.13229037	5.84906679403	3.05413229037	5.0	23.9999086286	1555.0
463.56446971	3.4669284715	92.413594112	0.46356446971	1.11214186124	70.4145862397	9.87113990521	245.640038033	0.0704145862397	1.33373877868	397.734038502	8.90946825156	100.66622053	0.397734038502	2.45252537114	34.4833490254	43.0237688286	0.0344833490254	293.707639135	3.77333657418	0.293707639135	3593.28082908	28.2635662197	3.59328082908	4.0	24.0022222846	2762.0
165.905914716	2.47396351285	62.3454222011	0.165905914716	1.02383465511	16.9193766913	50.9367449573	3.40292503393	0.0169193766913	0.351691561742	72.2625015135	2.96054565523	20.1876190026	0.0722625015135	0.32981493512	12.4378221606	14.1155514642	0.0124378221606	10.3809076957	2.94614016221	0.0103809076957	179.543427921	27.032406447	0.179543427921	7.0	23.9978445424	2491.0
409.438952032	41.6442925934	428.169335823	0.409438952032	1.38525775858	116.497326524	19.3121861898	725.277488402	0.116497326524	29.2194522384	433.858062802	15.282693592	139.217386231	0.433858062802	0.479925006365	143.525355492	33.8870258228	0.143525355492	18.704434022	38.6903684105	0.018704434022	1375.77321828	215.357243617	1.37577321828	7.0	24.0155949377	1915.0
78.8413932012	16.4183876048	547.075739707	0.0788413932012	4.50505474677	8425.93961998	27.8923313465	31.6247348546	8.42593961998	839.835263282	6624.9704398	7.94832349192	5.87130006172	6.6249704398	2.3011395009	1002.6959835	14.3959532937	1.0026959835	2719.71499717	3.45267084869	2.71971499717	10757.5007077	1.44762001547	10.7575007077	6.0	24.0000133959	2804.0
188.749707534	19.278064792	202.3049058	0.188749707534	4.67269919645	857.309886768	28.0997484824	44.5116577176	0.857309886768	4.5862614686	89.2156050579	15.7321923597	1.31129022821	0.0892156050579	0.35592471013	1187.11181614	15.1496328579	1.18711181614	386.420312942	2.31182491878	0.386420312942	349.046262054	72.8570690896	0.349046262054	7.0	24.0155531093	332.0
303.637228519	12.403353922	6.63696794974	0.303637228519	1.14605354821	1530.02207333	27.5325052943	180.972581722	1.53002207333	211.065372409	397.400447497	7.67997215319	2.50708285789	0.397400447497	0.518949727151	365.893517123	3.12778321207	0.365893517123	316.810123215	5.58270649066	0.316810123215	559.561137355	1.73502991186	0.559561137355	7.0	23.9970374781	2111.0
282.850203138	5.14706904684	151.021742155	0.282850203138	4.46398804621	7096.29685061	25.2485464874	859.145088516	7.09629685061	697.99213351	310.027763596	3.4937384966	7.52527805876	0.310027763596	35.0406245136	1480.52953496	40.5872152015	1.48052953496	4747.62577006	1.07581391986	4.74762577006	612.548325579	4.49531029913	0.612548325579	7.0	24.0002075593	1784.0
400.926653069	3.81530075671	494.49323405	0.400926653069	1.45319044757	530.614035383	11.3439112632	46.3109372172	0.530614035383	14.2591340588	546.013426516	1.06439001315	387.012016284	0.546013426516	3.62507783086	1336.59358894	120.510179049	1.33659358894	586.958026993	3.47964938998	0.586958026993	79.2172900928	1.1560980262	0.0792172900928	6.0	24.0004828992	218.0
78.5244085383	306.379435913	34.2547769221	0.0785244085383	1.92207762238	361.088872526	1.31803611081	331.637235695	0.361088872526	0.24013514634	14.7931865693	10.6996260629	32.697719451	0.0147931865693	0.250958770463	270.90923189	16.5118014959	0.27090923189	20.2739563263	17.5654220019	0.0202739563263	2.67012060058	2.19378045229	0.00267012060058	5.0	24.0215791632	1553.0
212.948650077	2.12049563659	4.53976036058	0.212948650077	1.22623801095	312.384784122	25.4890660697	24.5800843302	0.312384784122	1.88678987915	183.24884418	20.7123365923	2.10534455748	0.18324884418	1.28833705905	2814.30853178	2.72404502094	2.81430853178	588.680195388	1.69520679283	0.588680195388	10.1761589284	69.2745964429	0.0101761589284	5.0	23.9999758305	1629.0
241.807146503	3.48812753374	196.546718645	0.241807146503	0.27563437661	537.021637711	1.39217252507	1.60044669548	0.537021637711	0.346447705373	286.775693254	1.05210866296	62.5216386185	0.286775693254	0.943274371265	485.262577122	20.1853102699	0.485262577122	6.0686585791	323.74078337	0.0060686585791	24.7633789244	138.093574873	0.0247633789244	5.0	23.9999364163	2794.0
41.4817070175	4.22502656148	959.714158206	0.0414817070175	0.638352939237	337.510128574	9.86098947189	124.748736997	0.337510128574	0.461990637858	424.869850878	1.59607738145	299.915782098	0.424869850878	8.03950901344	41.8147341098	36.3165370247	0.0418147341098	1285.46280483	6.46411326745	1.28546280483	20.4664354378	3.28577798752	0.0204664354378	6.0	23.9954751269	255.0
228.109982348	2.91923740111	770.904698181	0.228109982348	7.16595412072	247.346548551	7.82839546307	104.861497266	0.247346548551	1.65210947912	525.035429225	521.192097732	29.8681473694	0.525035429225	5.94155461238	5695.54230065	44.0789675708	5.69554230065	1442.90916167	1.62680777146	1.44290916167	855.666987576	48.782116489	0.855666987576	7.0	24.0003934813	2036.0
1341.82144035	7.16676853419	2.03585895916	1.34182144035	2.08302914973	241.303090841	3.30283973733	169.028330835	0.241303090841	0.338069175473	21.0086085048	2.6732320752	10.1871037375	0.0210086085048	1.32723601048	10.6440317631	4.73951109183	0.0106440317631	1028.04342698	2.76809336492	1.02804342698	1619.46122223	2.16608699738	1.61946122223	7.0	24.007794527	573.0
1238.21178297	1.66472280898	73.7323146154	1.23821178297	1.02721526177	258.093874084	17.2293702203	25.0057609504	0.258093874084	0.895987103864	390.009492144	1.05161084471	1.58983785376	0.390009492144	5.61078492173	4851.86640917	20.0622075665	4.85186640917	616.876400739	1.43114358386	0.616876400739	1559.37745623	6.78674433985	1.55937745623	7.0	24.0022263592	1357.0
673.216503452	8.51913106859	33.3079072733	0.673216503452	37.8775861114	100.79443073	38.9902808971	370.671264708	0.10079443073	714.998828104	1164.85007306	114.421750315	255.001808297	1.16485007306	523.293878099	7383.98904886	2.73720248165	7.38398904886	5274.31239383	1.47463395306	5.27431239383	64.7052955997	12.9920110289	0.0647052955997	4.0	23.9998042372	1033.0
1505.34904642	7.67259133524	6.30826777543	1.50534904642	19.7261821822	298.01905371	18.2146733309	547.887447291	0.29801905371	180.801782469	1015.09773288	100.649024033	1.23435338775	1.01509773288	47.2545008705	565.083534467	32.9050857679	0.565083534467	243.922852148	1.36121508993	0.243922852148	7216.38261492	1.90294531643	7.21638261492	7.0	23.999932865	640.0
119.98959208	2.19518042491	16.7976738754	0.11998959208	0.459376084626	215.896119954	6.58896664923	79.5927629352	0.215896119954	0.202119541056	494.614669777	41.7030321487	137.041394652	0.494614669777	2.24986624411	416.590627152	7.36871681146	0.416590627152	859.856853379	4.31247826972	0.859856853379	133.85640589	79.8051295656	0.13385640589	4.0	23.9873310823	2885.0
176.308765561	2.54699654217	438.439939064	0.176308765561	2.11599864295	136.904739131	2.51349933428	13.3049283859	0.136904739131	0.533004249084	663.207334126	26.183979541	721.333270187	0.663207334126	0.196681782782	5.95361256276	31.7266478104	0.00595361256276	8.03100867947	1.69665902958	0.00803100867947	88.9810943764	46.0788357898	0.0889810943764	5.0	24.0021371677	1969.0
735.572847383	7.4153767057	168.009377952	0.735572847383	10.978344413	59.3339574525	1.45823188962	341.686248057	0.0593339574525	2.82383345727	59.801563629	10.6385654559	1.13990330053	0.059801563629	2.96796666601	1485.19646269	2.8968917644	1.48519646269	1862.57118715	3.45888004711	1.86257118715	77.1240169322	3.16216564755	0.0771240169322	2.0	24.0000915349	1575.0
79.765934887	19.3044659436	95.0983526144	0.079765934887	0.249641847433	37.3961339624	84.3091991956	1.12901039827	0.0373961339624	0.193253736015	503.974326371	9.34128288253	954.421402046	0.503974326371	0.396899441055	46.6586222149	5.10717079125	0.0466586222149	71.4076115994	30.1000874326	0.0714076115994	224.791444775	29.9807665285	0.224791444775	4.0	24.0142810853	1882.0
108.378976516	51.4671841655	977.353470085	0.108378976516	7.32791326959	297.295674887	3.62732549523	100.644396945	0.297295674887	2.36968159929	56.4922277833	14.2784250431	463.71851861	0.0564922277833	2.36246483645	203.946192007	6.5335328549	0.203946192007	4611.51160066	76.9097178455	4.61151160066	57.5611073224	27.4467961262	0.0575611073224	4.0	24.0016917717	578.0
1533.89602129	3.484080363	26.1130544055	1.53389602129	195.464364448	456.213906986	4.57138962986	139.609141508	0.456213906986	126.517098828	1644.47878512	11.7763138531	311.377034489	1.64447878512	2.55358654002	507.066239164	1.46848601067	0.507066239164	1274.16881839	1.46206620143	1.27416881839	1527.11097579	1.59881202795	1.52711097579	6.0	23.9999823952	83.0
1168.16663963	6.16117239819	3.80206482661	1.16816663963	47.5963784714	858.287367211	14.1259942925	8.48277532054	0.858287367211	4.09441697135	669.626779656	20.623407818	593.747496696	0.669626779656	3.99439348331	411.376642101	5.84429065542	0.411376642101	5641.14591222	1.07206781871	5.64114591222	4083.85178232	47.2833427965	4.08385178232	7.0	24.0006450124	704.0
169.291286057	23.1009209358	17.9963545756	0.169291286057	10.0192122493	987.06930162	28.2485699659	956.947367328	0.98706930162	44.4558143403	440.983704982	1.79922386869	20.3680584249	0.440983704982	0.986801043879	4742.30613125	1.55121112008	4.74230613125	90.0990518454	10.5425929357	0.0900990518454	67.2850102388	130.26377005	0.0672850102388	5.0	23.9999953225	488.0
265.809111861	2.04401415385	862.463839658	0.265809111861	0.358800814929	1872.78613186	2.67529576191	49.8158034944	1.87278613186	1.94570196479	286.690560816	24.9253531866	220.00703173	0.286690560816	29.1771510671	45.9042768567	20.2917635856	0.0459042768567	9.13883688224	24.4304723926	0.00913883688224	1381.39209273	1.34419098471	1.38139209273	5.0	24.0002968947	2118.0
6306.24988038	44.3957118652	242.048356881	6.30624988038	21.8536763707	458.322320481	6.50350372792	4.7616820156	0.458322320481	19.5948659131	172.287370825	238.596060203	881.402105934	0.172287370825	89.1623396703	1460.31946911	105.157335883	1.46031946911	3370.26644492	1.51046989043	3.37026644492	62.160425606	7.52431654459	0.062160425606	6.0	24.0000146668	1668.0
18.3407855829	1.00623917255	645.646452971	0.0183407855829	2.03689433151	2577.32000233	1.29168123994	21.8635246945	2.57732000233	60.6982353752	3079.00040656	1.26804763303	1.5402079439	3.07900040656	6.34225071563	31.0178174923	1.74758683879	0.0310178174923	345.217851124	1.47272275279	0.345217851124	892.005655612	7.72123834751	0.892005655612	5.0	23.9999052648	3043.0
922.533231619	81.6115931034	621.864849841	0.922533231619	0.230047121608	126.824588425	4.47057760433	16.495068351	0.126824588425	0.839481740798	19.3879636027	8.43187171425	1.36399242893	0.0193879636027	0.302812135835	3.44747119918	17.8881832786	0.00344747119918	1942.68306525	42.565730377	1.94268306525	4.62840393681	4.26355871488	0.00462840393681	7.0	24.1550494263	2140.0
1591.57324964	3.4692068857	319.779764974	1.59157324964	16.7459699481	674.894348332	6.66431346866	3.53276738792	0.674894348332	36.4349748398	270.414385657	80.3832529694	353.44981655	0.270414385657	174.880526195	527.40650949	3.51627595024	0.52740650949	5746.37055386	1.04443154865	5.74637055386	48.180843484	4.32069131666	0.048180843484	5.0	24.0154148409	596.0
8.87795668388	7.55526071301	393.33757194	0.00887795668388	0.287833785724	211.497981732	28.342018694	2.31649048372	0.211497981732	0.382130619173	159.84770344	7.11179681113	655.43547002	0.15984770344	3.42634389178	13.5700707287	12.1459292519	0.0135700707287	460.152508616	48.6142529366	0.460152508616	398.666957831	76.0493280047	0.398666957831	3.0	24.1192318198	662.0
370.408692365	3.70012136762	931.27685772	0.370408692365	0.902212490161	554.915570817	2.18605405569	328.193026723	0.554915570817	220.061236398	537.876389915	3.07444644504	6.33641561812	0.537876389915	5.48717376738	1959.47143703	971.958976357	1.95947143703	3249.0933506	1.32331084532	3.2490933506	3146.83726081	1.64378513293	3.14683726081	5.0	23.9999458178	2613.0
7739.35718577	45.5305902503	80.8241093638	7.73935718577	60.7911092909	780.126590834	2.16805078375	520.80900325	0.780126590834	4.70114795501	28.7490295381	1.5434709327	24.3789913673	0.0287490295381	6.09775987716	35.3485828496	14.0360867846	0.0353485828496	194.998067686	14.2038968387	0.194998067686	9790.30039517	1.20159080289	9.79030039517	7.0	24.0099783012	1136.0
19368.2063655	7.52410818382	480.109362522	19.3682063655	27.5796310739	952.418765595	4.7925044102	565.638225625	0.952418765595	22.7766878562	99.4971355174	2.48709861979	7.67052195831	0.0994971355174	4.7949156876	69.8528331165	214.592487487	0.0698528331165	3394.92883795	10.9911441902	3.39492883795	15813.7284052	5.59600125323	15.8137284052	5.0	23.9502767262	2052.0
77.5981201923	1.94722238539	1.35583597933	0.0775981201923	0.503602319059	6.28444110382	1.79742548243	43.296453265	0.00628444110382	0.619105019855	733.241180269	4.5484446628	2.00717230187	0.733241180269	0.366041313909	1003.7239977	7.9072910757	1.0037239977	35.2467553073	12.2289091377	0.0352467553073	718.178154077	8.52511376287	0.718178154077	7.0	23.999995078	7.0
398.117218501	32.9453987288	1.72642087765	0.398117218501	26.2435334718	358.948765214	17.251791155	6.744491541	0.358948765214	19.3575212572	84.0837879265	58.6102466145	162.549593699	0.0840837879265	0.528920489586	1866.75852346	2.14018781465	1.86675852346	2706.44963793	2.69475366676	2.70644963793	64.6761019839	23.7021405989	0.0646761019839	5.0	24.0092907225	308.0
123.563934008	43.1244571476	191.236367496	0.123563934008	3.58110897761	5232.46178713	68.5514001208	6.21672327107	5.23246178713	3.89405002341	5175.66316961	1.42267141068	139.633185286	5.17566316961	91.6089521403	4304.64799891	1.74437207571	4.30464799891	1449.73421179	46.5011086815	1.44973421179	5231.31838356	2.77570602137	5.23131838356	7.0	24.0000182254	484.0
4790.61085998	11.130623963	42.4937749277	4.79061085998	1.92402272855	1354.58834007	51.5065019106	151.135137544	1.35458834007	56.9669034797	76.3381019649	81.179549627	552.384544236	0.0763381019649	12.5387481925	463.886696386	10.4849621187	0.463886696386	6889.92596344	8.0595999927	6.88992596344	550.624603273	17.7036750673	0.550624603273	3.0	24.0216220605	1396.0
524.707726501	28.6805453485	744.886385399	0.524707726501	72.8516188547	375.877410453	2.4785754092	231.992577914	0.375877410453	61.7039418778	215.317317108	15.8186405954	20.7692820145	0.215317317108	0.481556409356	743.395780934	12.5651670105	0.743395780934	185.532114399	1.69639441392	0.185532114399	8.00400229875	6.48326831348	0.00800400229875	4.0	23.9861415779	2710.0
765.925605445	151.525748022	455.248610208	0.765925605445	1.92617077144	151.074564418	88.7016310342	766.793510996	0.151074564418	9.91231964334	69.0694350685	87.4044554879	712.156602068	0.0690694350685	304.505549268	11.8182063055	128.986391993	0.0118182063055	68.7428161852	54.323675252	0.0687428161852	656.756631621	43.0141269586	0.656756631621	5.0	24.0403179515	2935.0
260.572039903	11.129828813	2.6052499246	0.260572039903	0.699997288997	1755.22302198	6.48780993099	9.47103525381	1.75522302198	0.919046174829	189.722244928	30.8804510237	241.453881383	0.189722244928	1.1192120818	2340.80794081	97.5747051499	2.34080794081	16.5576824432	648.162798764	0.0165576824432	1249.02711786	5.42798929871	1.24902711786	7.0	24.0000723168	1462.0
83.9141008811	17.1203436934	813.435695878	0.0839141008811	7.9543868932	71.8693325327	1.29911181039	26.9327940364	0.0718693325327	0.197015500605	1261.87469084	20.7845566878	247.980150695	1.26187469084	0.250760618715	868.392575292	25.588733481	0.868392575292	93.1944956147	68.6405633596	0.0931944956147	1144.25948246	81.7886958218	1.14425948246	6.0	23.9973579558	1151.0
7424.65451583	6.55053295143	2.19739619254	7.42465451583	419.956170616	1880.00569147	25.9412998072	998.625623494	1.88000569147	9.72453466296	90.5602566918	14.8859319041	978.871931207	0.0905602566918	6.1200903047	1150.06409023	1.19418244277	1.15006409023	250.562061137	3.59141117706	0.250562061137	5755.70183156	7.26065184852	5.75570183156	2.0	23.9995429057	1209.0
255.190639441	4.33120020599	643.091978266	0.255190639441	112.828070561	1591.23751477	5.54953413794	37.0660381395	1.59123751477	74.3678980433	5.92748795515	8.13438061363	8.22203017321	0.00592748795515	0.326095101371	7.98126697361	1.49954620017	0.00798126697361	413.540552994	6.6467965294	0.413540552994	14.4679750206	1.32719458251	0.0144679750206	5.0	23.9948239557	428.0
28.0766960103	34.9735639088	160.622427069	0.0280766960103	0.444801765199	433.503058053	2.51033656045	1.66667322783	0.433503058053	0.108105721112	174.195491485	49.1732037093	13.3572687194	0.174195491485	0.110564205609	871.932659095	52.5223032462	0.871932659095	3.04694889316	136.482409611	0.00304694889316	3.84554557534	3.78578238873	0.00384554557534	5.0	24.0084495396	196.0
1167.98026579	2.36883992399	100.329209715	1.16798026579	1.27340646286	207.986227601	1.79412283518	228.54346502	0.207986227601	6.7622767051	561.568336345	54.118342739	5.25832175284	0.561568336345	1.33705509204	907.882671474	4.78223166162	0.907882671474	20.2586518544	2.56770116096	0.0202586518544	6.51119582592	236.093271052	0.00651119582592	6.0	23.9323472509	791.0
4899.46894323	256.329728857	65.141269134	4.89946894323	47.6578257894	710.155841238	490.62911025	40.4144818148	0.710155841238	2.05992018472	246.423472952	70.5306525841	472.190411441	0.246423472952	9.64701618298	232.779330265	3.8637114354	0.232779330265	459.429460324	150.836265458	0.459429460324	286.19099065	8.62394381003	0.28619099065	5.0	23.9988606644	2701.0
1035.26980037	444.119589719	135.440672134	1.03526980037	0.785071397643	264.432266362	23.6464726833	45.7969609817	0.264432266362	0.975965202753	98.567732417	161.079420497	470.466504614	0.098567732417	1.41290093736	1161.82991941	45.2830294283	1.16182991941	4242.89148525	101.715807249	4.24289148525	4288.08921874	20.666532697	4.28808921874	5.0	23.999889532	1349.0
1402.1797787	2.86074176667	26.2434187473	1.4021797787	0.72624913097	177.666450443	3.95374681949	994.952016899	0.177666450443	0.450957909892	911.352522841	18.4302914439	818.826699828	0.911352522841	85.7884615487	1641.59795521	246.345154835	1.64159795521	250.374454229	91.4136910763	0.250374454229	24.3871594203	49.3492864289	0.0243871594203	7.0	23.9996939372	443.0
25.3377660096	1.70435197555	17.1709898993	0.0253377660096	1.56041822885	2686.9452768	3.14871139583	2.50518674494	2.6869452768	2.5314950285	7087.89053556	12.6157259933	2.12083235303	7.08789053556	333.226704712	8261.11986288	9.21605665879	8.26111986288	19.3391354695	47.8534523071	0.0193391354695	4861.30505155	6.98425505872	4.86130505155	7.0	24.0002784756	27.0
370.453255786	16.6839588862	440.50271578	0.370453255786	12.4687992846	173.068551352	4.96836411333	330.480740204	0.173068551352	18.431184791	974.315182468	107.679391526	257.124490399	0.974315182468	1.46043556735	32.3325391164	7.59149913022	0.0323325391164	35.4203412897	10.6530130714	0.0354203412897	385.800325792	7.11413831963	0.385800325792	6.0	24.0026537122	1805.0
20.6473788134	6.6357955015	7.22209563929	0.0206473788134	1.15374838425	1194.24832297	2.54335111654	360.750225854	1.19424832297	608.684594762	1030.65137867	4.02937056846	212.893396328	1.03065137867	4.26138185977	8820.03236492	3.93719901632	8.82003236492	29.1010725622	6.6641352978	0.0291010725622	283.994942424	88.802537449	0.283994942424	6.0	24.0000167747	1115.0
218.581231634	6.01381200975	28.2686360338	0.218581231634	3.7650094685	126.047007913	3.39700018569	35.2433273436	0.126047007913	0.778775291558	179.760043102	36.8661604184	13.1104196434	0.179760043102	3.22602872981	2060.57634802	14.1702517857	2.06057634802	238.237452414	4.2588086808	0.238237452414	162.31332896	7.11472285326	0.16231332896	7.0	24.0073668173	1821.0
143.955470092	30.4770026637	2.64719815304	0.143955470092	0.215133680428	288.471315216	2.86923243862	712.271922475	0.288471315216	16.2585476804	203.423387029	1.57620781904	450.658249005	0.203423387029	0.703809356981	60.2635733848	2.30950659104	0.0602635733848	1097.13627051	36.9822821287	1.09713627051	140.058734924	7.62609568186	0.140058734924	2.0	24.0033933773	2127.0
406.42194915	15.0665798835	550.820180463	0.40642194915	154.055430026	285.723121053	16.0377485378	55.6167545758	0.285723121053	6.26373775738	1224.69673801	13.5906251381	980.191908431	1.22469673801	4.71904594934	12631.829367	1.18994743089	12.631829367	2282.91872558	7.35383958481	2.28291872558	2313.29995304	203.146032382	2.31329995304	4.0	24.0000265749	2789.0
251.560808611	97.4479971067	4.01774480471	0.251560808611	1.22239952948	655.359689302	1.22109419142	13.3967501406	0.655359689302	2.13309199039	299.378448509	2.40054207022	241.227379507	0.299378448509	0.827789005602	3908.89842315	6.42367918288	3.90889842315	554.029960448	19.0836437296	0.554029960448	62.9722005548	248.790838637	0.0629722005548	7.0	23.9999079428	2937.0
533.880665618	2.31561877492	711.385703698	0.533880665618	0.261212213224	133.031814571	19.6297324634	35.1906257705	0.133031814571	0.497101956774	434.123075753	1.4779271038	159.718228341	0.434123075753	0.32735013033	87.0259110695	253.600118857	0.0870259110695	55.5375985673	10.4717957165	0.0555375985673	673.026118697	19.7444407884	0.673026118697	6.0	24.0065901232	265.0
346.299153933	3.06829944465	437.545086356	0.346299153933	4.03438384562	269.88658356	34.63247472	124.691476797	0.26988658356	2.6470274692	1664.8403379	10.0200419217	6.222911878	1.6648403379	2.59071826946	4155.72434301	2.63134111381	4.15572434301	325.002572499	7.62783139007	0.325002572499	130.449863385	13.1808457605	0.130449863385	6.0	24.0000684248	1782.0
506.281498289	3.51882234482	304.778823628	0.506281498289	0.253659989873	16.2319697207	116.225343261	976.671073211	0.0162319697207	0.462106078569	216.167411513	24.6148660857	66.6385511611	0.216167411513	0.300769469199	12.9869392532	16.420027578	0.0129869392532	11.1383908498	6.79728324612	0.0111383908498	218.001654424	109.471097671	0.218001654424	5.0	24.0654556521	2012.0
1106.93999419	4.49877738079	48.9341833951	1.10693999419	20.6046059633	163.147071501	3.68270409584	97.7847786084	0.163147071501	26.04284604	1891.33030917	47.6741760619	681.721676954	1.89133030917	919.887130535	887.932175965	1.63927942742	0.887932175965	2464.94757459	2.39573585893	2.46494757459	104.458334108	6.98281801641	0.104458334108	3.0	24.0027221308	989.0
149.50739666	1.53879383315	543.300875453	0.14950739666	189.479372352	1389.28172624	7.74223457402	71.4559568084	1.38928172624	148.496148056	2213.97499529	3.12525905891	2.14815890487	2.21397499529	2.78596460399	576.30049791	2.33007901289	0.57630049791	6706.94984213	2.68820298438	6.70694984213	39.598037235	1.48908181662	0.039598037235	7.0	24.0000712869	2332.0
141.469733868	55.5397032032	404.103462191	0.141469733868	0.290002524124	1690.62115054	330.686162458	407.020861631	1.69062115054	2.96606869512	428.377007838	4.11720377513	34.0297882678	0.428377007838	3.02770969472	334.210404549	3.20953522672	0.334210404549	42.5689822952	33.4856117076	0.0425689822952	1621.53847372	5.8549795438	1.62153847372	7.0	24.000020051	1825.0
107.954702462	8.36884448144	129.03812356	0.107954702462	0.454206757947	4.96402691895	34.4184354058	61.712012645	0.00496402691895	0.151565022356	182.182514082	18.2606315851	569.038354318	0.182182514082	10.682869512	12.8117852659	35.9905853369	0.0128117852659	35.8071561551	7.65353048812	0.0358071561551	43.9561287574	16.7154909751	0.0439561287574	5.0	23.9963931078	1846.0
83.0156194978	19.9455574042	2.73046364963	0.0830156194978	0.340746206828	210.245688429	1.64581342804	245.963177322	0.210245688429	0.256358275177	325.174690955	2.98112046544	181.783654001	0.325174690955	4.20995159189	578.027060099	326.602207905	0.578027060099	112.823631078	8.71841630682	0.112823631078	555.637644079	5.66690329888	0.555637644079	2.0	23.9872006384	58.0
343.60365251	1.14527013759	235.796520683	0.34360365251	5.2161529528	8.04810644243	17.1389899599	1.01932385391	0.00804810644243	0.496248773558	480.150262594	8.19963417299	2.26211068661	0.480150262594	0.823054192721	6.75641163965	2.92808054376	0.00675641163965	134.153824378	17.5558919933	0.134153824378	1295.59670617	3.92917667569	1.29559670617	7.0	23.9999214615	884.0
341.581749129	1.00631422129	23.3865696558	0.341581749129	0.143176945567	242.780247508	3.10252214351	1.40272587808	0.242780247508	0.38903082614	8.55782723616	10.2526551401	29.5428225801	0.00855782723616	0.250089838863	338.706504761	273.441841156	0.338706504761	3.01629352741	2.03521379656	0.00301629352741	559.061066085	45.7180256273	0.559061066085	7.0	23.9995449877	1295.0
209.305462205	16.9833162976	6.81559955861	0.209305462205	0.375470515537	172.395749538	3.7338206734	338.218577968	0.172395749538	0.352597651345	242.52318873	9.77862496502	197.001406056	0.24252318873	4.82180206406	320.998929298	21.0301780776	0.320998929298	9.91914390998	151.375603917	0.00991914390998	3.19056466951	1.29236186695	0.00319056466951	6.0	24.0322683143	2134.0
1406.5117635	190.586503462	96.939563622	1.4065117635	2.49480632394	7923.27911272	30.588173446	178.232459317	7.92327911272	16.779672983	4540.61260063	196.184319534	487.810309764	4.54061260063	952.273619818	39.0006855323	98.9429701277	0.0390006855323	4271.70683749	177.868814086	4.27170683749	934.183942267	17.2612913985	0.934183942267	3.0	23.9997597754	865.0
1098.00250993	20.859687341	46.1902046068	1.09800250993	4.24089635879	82.8013155867	4.37507755359	721.761089491	0.0828013155867	0.50273906572	233.324173289	1.18214406109	931.954560797	0.233324173289	1.10202631871	990.034144932	17.2590933186	0.990034144932	181.18453884	178.248563597	0.18118453884	7.02028743347	3.33961630855	0.00702028743347	5.0	24.0004220745	2558.0
553.672811492	1.7099139586	407.520087576	0.553672811492	2.84209429846	62.2408205835	8.77885602515	179.894882835	0.0622408205835	1.02214024138	271.025082852	5.37159465629	415.137082882	0.271025082852	1.16752222207	4.75562512982	2.1081793441	0.00475562512982	1038.70549729	111.104045471	1.03870549729	39.3599567577	3.94548516873	0.0393599567577	6.0	24.0072662158	313.0
481.644102291	9.84431223603	963.041710746	0.481644102291	28.0101013729	359.765651897	22.9821073716	56.3231584055	0.359765651897	0.652416105998	73.7333125046	17.8550612098	384.287730876	0.0737333125046	0.318140310464	22.3358083721	146.699098083	0.0223358083721	3.39366773806	1.17450780533	0.00339366773806	32.0425422634	21.7642987333	0.0320425422634	5.0	24.0807807005	1221.0
1473.80464711	33.770800408	14.8097906984	1.47380464711	1.74201823368	834.709585233	6.79534526694	319.195341028	0.834709585233	16.8812788979	124.618954462	53.8005581752	353.27715244	0.124618954462	27.0856743888	5986.64844237	372.66456369	5.98664844237	5805.4402997	7.74389942574	5.8054402997	178.826418082	2.87136233533	0.178826418082	5.0	24.0000013276	2608.0
218.370930181	65.2352964391	66.3772403984	0.218370930181	0.355178679486	147.012718134	1.57723877067	2.4091041101	0.147012718134	0.125324482117	424.842059931	6.78604365938	644.484597496	0.424842059931	1.35637504424	74.0559939999	68.0969194733	0.0740559939999	8.92833263583	42.8655754674	0.00892833263583	363.458032961	18.4738024257	0.363458032961	6.0	24.0029414744	950.0
83.2605774481	1.17255873465	6.57597284819	0.0832605774481	0.444175260665	258.634935429	1.31356494003	10.1398546551	0.258634935429	0.173025329738	1.44243931831	4.90931818056	8.15007496883	0.00144243931831	0.159600128674	21.3621329205	45.1821350869	0.0213621329205	33.1221225311	4.38145823905	0.0331221225311	77.4071253719	1.86005937489	0.0774071253719	6.0	24.0014085267	1615.0
3491.42913599	32.2713708279	7.48122676817	3.49142913599	9.80143361437	451.850366365	4.91690123569	7.46076327719	0.451850366365	64.1823451941	212.131283004	16.2243633723	27.8911790473	0.212131283004	13.6708617912	958.262013751	233.662212515	0.958262013751	2892.52577145	2.54216642445	2.89252577145	19641.9255442	1.91819082935	19.6419255442	6.0	24.0000007232	1685.0
472.440139262	1.40220249607	11.8683719311	0.472440139262	11.9290166836	8522.69988946	18.1978542732	2.0912410259	8.52269988946	68.0741650063	1559.12870635	153.974754446	7.80403436383	1.55912870635	105.33730789	370.979049369	15.4516844442	0.370979049369	557.035342516	44.6467606293	0.557035342516	1138.53582492	7.8040061051	1.13853582492	7.0	24.0000734112	1647.0
141.985218652	1.90027002598	62.7609602737	0.141985218652	3.29255995519	609.188597501	77.5058640699	126.182515602	0.609188597501	1.59418417929	3929.95247608	10.283314264	1.21483795378	3.92995247608	558.273336694	2063.8266542	1.2786937617	2.0638266542	504.84039592	22.084271094	0.50484039592	3159.54235766	1.63837927872	3.15954235766	7.0	24.0000158377	577.0
194.465149171	2.9448399187	224.294735142	0.194465149171	5.51738086388	860.895865025	7.11154655652	20.680639141	0.860895865025	8.2047961813	447.066315682	18.2941782692	940.609191704	0.447066315682	10.9303112154	3646.77490101	12.2554698082	3.64677490101	1586.0778497	8.9347258661	1.5860778497	3163.3271069	88.9509411589	3.1633271069	3.0	23.9998863603	1630.0
111.797690216	41.4337998736	362.076115764	0.111797690216	706.274807302	3643.96558061	144.661704021	139.281839543	3.64396558061	27.4512075319	400.658165142	46.2103971316	49.1760882391	0.400658165142	3.00069706516	5914.35512884	16.7490031204	5.91435512884	1290.72924699	8.65707874989	1.29072924699	492.542822815	28.6671907634	0.492542822815	7.0	24.0005169287	2685.0
162.810952186	1.2191068529	43.07645094	0.162810952186	22.2393394346	2839.29541998	23.1876115981	1.83864739416	2.83929541998	4.42118186604	849.163507856	2.86824664482	922.544067597	0.849163507856	30.6914808926	3083.26324175	3.12735336474	3.08326324175	102.576750328	14.9478487508	0.102576750328	5815.55723043	1.9260760928	5.81555723043	5.0	23.9999950102	643.0
1372.82097793	30.5146249868	4.35695469751	1.37282097793	15.6051457035	5743.10159883	3.30033429754	356.765069377	5.74310159883	137.231636721	47.4790990039	3.661358796	161.802659451	0.0474790990039	29.7775759169	409.369223272	15.5630400589	0.409369223272	1733.66662244	1.33626469173	1.73366662244	317.046097026	2.0706883313	0.317046097026	7.0	23.9999926582	1943.0
207.74173678	7.75682384874	1.06373652828	0.20774173678	0.448261013512	110.458596639	8.11457804668	4.61491608242	0.110458596639	0.19994110682	411.626837219	10.17060964	389.546867917	0.411626837219	0.921962799421	15.3371409986	2.58679083839	0.0153371409986	41.4170963197	335.770952208	0.0414170963197	1301.12502615	46.286588512	1.30112502615	6.0	23.9842698097	2766.0
210.612526802	3.33791569776	883.366593736	0.210612526802	270.885832926	267.484996687	48.8287918665	93.1998876247	0.267484996687	2.26232458373	2055.17616539	67.7503840762	427.741259775	2.05517616539	5.73798953362	112.555701798	4.3367502757	0.112555701798	482.6582872	2.45698497936	0.4826582872	40.3263039374	147.107517599	0.0403263039374	6.0	23.9929872726	2390.0
306.273707984	3.20483876938	269.608191845	0.306273707984	5.95979230403	62.795255937	48.5017123824	39.402609166	0.062795255937	0.157803960456	395.590007814	260.435583319	16.2478008259	0.395590007814	0.362331027124	531.57354631	6.18369301572	0.53157354631	131.230296102	59.807037354	0.131230296102	28.9281292941	185.013691938	0.0289281292941	7.0	23.9982548502	1957.0
6006.14718151	92.2791047581	1.98022971517	6.00614718151	198.131921968	2662.24025741	6.58458548378	766.010302636	2.66224025741	5.74505488653	39.5612887376	17.6946905599	606.882264895	0.0395612887376	787.767217255	3484.40482927	12.0807778345	3.48440482927	10704.311547	1.20256350549	10.704311547	303.939249993	6.74788380238	0.303939249993	7.0	24.0000138117	1689.0
811.454304137	28.9178471878	3.36979004194	0.811454304137	0.866365217885	858.920126419	3.60082770749	1.740072656	0.858920126419	0.639929650583	84.1869729684	33.9744593892	824.719754041	0.0841869729684	20.3472535456	110.891369195	226.043357706	0.110891369195	16.9498769051	81.5540831071	0.0169498769051	1949.91432445	7.36104394031	1.94991432445	3.0	24.0000062242	2190.0
580.552566749	1.5063210577	1.45703302911	0.580552566749	0.696919538759	708.346842808	20.4812062817	562.787132141	0.708346842808	1.45427883223	356.399545998	3.07675120939	158.753445775	0.356399545998	2.52251797314	2853.1063417	1.0514756187	2.8531063417	305.631449268	106.483175435	0.305631449268	1780.61235264	10.2402056789	1.78061235264	5.0	23.9999800732	919.0
626.700002092	43.9967151497	32.061143088	0.626700002092	4.02135162885	6331.11308425	16.457871274	340.442215984	6.33111308425	1.66946662732	20.6489958178	13.6262320642	124.126522084	0.0206489958178	12.9855981763	1663.9595838	9.60192434453	1.6639595838	890.167673819	34.398440421	0.890167673819	1688.4965931	2.24736542635	1.6884965931	2.0	24.0012374447	408.0
2781.5079498	8.24364846967	50.2441558642	2.7815079498	1.1597945361	1437.00792	406.889915014	288.58203233	1.43700792	53.412565352	205.928483357	6.32053937556	716.867163631	0.205928483357	9.62669903742	6675.31727941	17.1304833538	6.67531727941	5974.24886849	24.3167368772	5.97424886849	34.9907754227	155.467961852	0.0349907754227	3.0	24.0041553543	2551.0
17.7767244469	56.8966211008	1.6885586665	0.0177767244469	0.136722426176	235.368600332	58.0210344417	698.696846835	0.235368600332	0.202262619699	68.8168813907	11.2931651875	59.0464051399	0.0688168813907	0.193308039562	79.9872195486	3.66548292431	0.0799872195486	215.867591588	465.173342377	0.215867591588	38.5808085194	29.2875197862	0.0385808085194	4.0	24.0134493027	1197.0
267.458032267	96.5920284503	550.628077696	0.267458032267	35.6598741841	1202.22677405	3.33572121897	692.728178345	1.20222677405	0.542661528322	17.7695129286	5.42127492183	78.5483835931	0.0177695129286	0.580119954333	10.9860437039	23.1802019375	0.0109860437039	35.6621084675	11.1605128658	0.0356621084675	4615.35047768	7.86686358975	4.61535047768	5.0	24.0213290127	3084.0
188.774306559	130.402102942	273.983767843	0.188774306559	240.813577014	22.8762741172	1.7061578605	406.235371858	0.0228762741172	3.33405990894	3000.99198064	89.0118045125	75.5516373217	3.00099198064	69.0387917446	3439.59639404	33.9913394259	3.43959639404	5354.54425109	40.7480393749	5.35454425109	11852.9603191	5.82446689105	11.8529603191	5.0	24.0022279557	807.0
1413.84601573	5.38700122394	908.661390639	1.41384601573	17.0362599664	387.358022731	20.6738865415	211.580171797	0.387358022731	1.38344626018	53.1441149195	321.226640736	50.2927471537	0.0531441149195	6.89099337871	29.7193394365	141.306742033	0.0297193394365	584.681594966	2.25112510472	0.584681594966	2595.20263779	11.07909797	2.59520263779	5.0	23.9999852345	1289.0
50.5104704128	2.96284856687	29.5411231151	0.0505104704128	0.181307567296	642.635865739	20.0335100851	741.636577812	0.642635865739	0.120966602146	55.3922796442	14.2990364696	4.37062688064	0.0553922796442	0.109507272786	14.9627669061	66.24781834	0.0149627669061	8.52933992396	5.11288222909	0.00852933992396	3.76608694267	64.0267095692	0.00376608694267	4.0	24.0099970671	353.0
163.587724294	41.4610673538	2.04280612406	0.163587724294	0.917125240726	253.481305549	5.06993969441	104.160440894	0.253481305549	0.363961493385	72.0862793445	2.70240106726	115.571581537	0.0720862793445	0.273403305259	5.96800326095	152.145250137	0.00596800326095	788.260687995	97.0628611122	0.788260687995	293.786309743	3.92574362658	0.293786309743	5.0	23.9996231811	1470.0
2932.1743789	26.5960007526	33.1132400563	2.9321743789	2.26764014022	375.044426634	20.2088512529	58.0441943265	0.375044426634	88.5950739826	193.070052735	46.5685471638	310.247721518	0.193070052735	67.2666099469	6234.63293051	3.65997688154	6.23463293051	11301.0814794	1.32160253336	11.3010814794	2909.08372822	9.36124483863	2.90908372822	7.0	23.9999979724	1850.0
695.721272675	1.89695456524	124.734158761	0.695721272675	3.3676166911	196.893718698	4.96372231388	96.9319306326	0.196893718698	4.36068115569	17.038802492	26.5608262631	141.913237073	0.017038802492	0.55539310001	499.943882936	59.9040602021	0.499943882936	42.9848055317	3.52357688191	0.0429848055317	28.2186019066	3.45610746608	0.0282186019066	3.0	23.9771669392	955.0
129.294865856	11.179592546	1.14344741912	0.129294865856	0.454118571265	953.254948082	10.8815791559	79.5546854243	0.953254948082	0.48138164559	244.182638036	1.37829630646	9.35608943047	0.244182638036	0.936812668354	5.35440521792	24.1945224315	0.00535440521792	853.255883242	382.578573158	0.853255883242	1625.87178665	1.20627183631	1.62587178665	6.0	23.9839406853	153.0
2488.70459305	1.64657674952	192.282813999	2.48870459305	56.0561964787	64.0357397496	1.6247089441	632.306145573	0.0640357397496	7.46360468911	349.888122754	12.0070404255	13.0300862336	0.349888122754	57.8966943443	18.2759094336	41.2799828237	0.0182759094336	14148.1929712	1.36223431044	14.1481929712	298.898445108	1.7423518855	0.298898445108	7.0	23.9751212366	701.0
99.9638126379	1.00862679738	684.174700113	0.0999638126379	4.72156759124	1199.6100771	6.00096673064	283.484795897	1.1996100771	14.8162918239	599.35680837	3.38527374396	1.64379690895	0.59935680837	2.8996966929	971.817158727	1.84093365243	0.971817158727	3.2684962816	12.6757674709	0.0032684962816	235.305164371	1.1868196818	0.235305164371	7.0	24.0104379912	1570.0
764.974808745	3.25723841954	5.54941774738	0.764974808745	2.84672974144	331.246337432	31.0602760137	3.63065244739	0.331246337432	4.71051946619	1074.31309641	1.07062107297	257.369640513	1.07431309641	35.8391874075	2442.15489389	2.17800423317	2.44215489389	12579.3964415	5.01611833972	12.5793964415	116.003678513	3.60010075177	0.116003678513	6.0	24.0002130039	288.0
632.343351758	45.3002622956	3.79779650188	0.632343351758	2.56065112734	830.579697586	6.65488058777	5.76890089792	0.830579697586	25.9243166871	218.076635212	2.52634621389	48.1460927729	0.218076635212	1.13679740155	663.357328147	233.890664922	0.663357328147	3417.54026173	10.6312566086	3.41754026173	974.172581665	2.94777204482	0.974172581665	7.0	23.9999985281	2275.0
819.232441906	1.26524378784	999.214611027	0.819232441906	0.606306806272	961.001170418	35.9130844036	23.6830155269	0.961001170418	10.0353000775	126.878420808	1.47884944252	543.367175549	0.126878420808	2.0435819306	2.57884265084	9.9233955593	0.00257884265084	890.511037312	2.2541176515	0.890511037312	17.7274190688	43.4357118373	0.0177274190688	4.0	24.0072985625	1122.0
225.617231902	1.79457694713	1.01153594794	0.225617231902	0.392174648116	109.107908552	7.11453953698	21.2055513959	0.109107908552	0.381950440632	469.738071135	10.7541060313	780.810242701	0.469738071135	31.6964854374	7.23193317476	1.02812302146	0.00723193317476	18.3973879303	3.98099346637	0.0183973879303	436.232520407	8.5851300108	0.436232520407	6.0	23.9926998094	1949.0
574.087950156	90.9543555678	24.3077381554	0.574087950156	37.6799952783	1420.8770628	1.45574199776	69.4675924783	1.4208770628	31.225713951	2333.28496942	9.03267685639	116.511988468	2.33328496942	1.09878854886	707.853817013	8.2279819722	0.707853817013	411.000217572	3.49709963384	0.411000217572	29.4699736884	69.7303960247	0.0294699736884	5.0	23.9998240969	1568.0
33.0663402775	6.18070703275	1.75719822247	0.0330663402775	0.446743528553	491.193297597	2.71602344475	822.454728396	0.491193297597	17.573090761	18.4066238876	2.14454414103	1.44445947093	0.0184066238876	0.342260896743	318.442322968	6.81267647329	0.318442322968	630.447335087	3.86762647662	0.630447335087	26.1926506211	1.09897673848	0.0261926506211	6.0	23.9998700719	2887.0
214.060647371	45.412936856	770.013267985	0.214060647371	11.7993686562	707.657790886	20.7038351735	307.452939653	0.707657790886	3.08796197656	2945.982342	8.98448332527	8.87972566566	2.945982342	769.552217626	11059.9772811	2.6160650419	11.0599772811	155.128262524	30.6143245699	0.155128262524	1210.41356206	1.27126483321	1.21041356206	4.0	23.9999827463	44.0
127.907999484	2.37890373606	1.33987719854	0.127907999484	0.544019534109	631.15155363	119.028560997	462.615864991	0.63115155363	0.96342872054	131.402770691	1.0150203689	225.116969934	0.131402770691	0.904608210714	56.9472155759	77.1462919481	0.0569472155759	365.646501869	24.3097988305	0.365646501869	76.3119415115	57.8876855188	0.0763119415115	7.0	24.0000211981	936.0
41.7821991871	1.05556980603	441.214886034	0.0417821991871	5.54623752377	426.5777979	40.7498805821	686.935776888	0.4265777979	67.9113285029	4347.5375061	1.08890035015	212.806561694	4.3475375061	26.2190430475	14675.2008921	3.02129255797	14.6752008921	1348.07354787	1.19534215174	1.34807354787	12743.7283326	46.0174496974	12.7437283326	5.0	23.9998847212	2181.0
40.1507570652	28.7805976692	2.96362590496	0.0401507570652	0.465321774514	89.8001386307	22.8042081052	528.626614256	0.0898001386307	0.404729135079	710.76528124	1.17519002669	27.3541339153	0.71076528124	0.793364945798	118.086955383	26.9156078485	0.118086955383	2289.56303121	141.547997004	2.28956303121	552.707750661	82.2665199876	0.552707750661	4.0	24.0004472735	1107.0
1744.19204275	26.5023603789	54.1742549441	1.74419204275	66.9299083395	26.0159394791	6.43892636723	850.228257782	0.0260159394791	2.60928200504	996.079538071	10.4874028301	18.3789338603	0.996079538071	2.88635741457	1867.47448044	8.96634899208	1.86747448044	1722.61921686	28.2684144609	1.72261921686	211.481969489	678.612091552	0.211481969489	2.0	23.9999993031	231.0
1986.04375992	2.56534615493	534.099210585	1.98604375992	0.678961899788	31.076578775	1.44534167975	3.81566741434	0.031076578775	0.610771336061	214.83806933	1.24303473299	884.996920241	0.21483806933	0.556400880916	808.511319924	22.6846186954	0.808511319924	65.9081371865	6.31516521832	0.0659081371865	950.39234523	48.2483404841	0.95039234523	7.0	23.9964031855	1204.0
124.5953362	3.61155747485	99.8461048695	0.1245953362	17.5698986663	6507.20599597	78.1031005202	3.70238658683	6.50720599597	1.87344095704	380.758640097	12.9836564272	410.952735027	0.380758640097	1.90124236898	7186.80142485	4.74263512699	7.18680142485	5208.01140189	245.083737823	5.20801140189	1203.90548218	18.4122365814	1.20390548218	3.0	24.0000086283	1935.0
3117.67654478	5.94695508033	404.161259214	3.11767654478	4.3728911148	9707.80739953	24.8035639411	669.666069	9.70780739953	129.113848717	265.860247141	357.477130901	161.00984499	0.265860247141	3.37368357644	7329.62370666	21.9636436777	7.32962370666	23868.2366807	7.74051610366	23.8682366807	54.2924429401	62.4965107966	0.0542924429401	3.0	24.0534234591	3029.0
2030.24059366	22.3738629971	3.30114016522	2.03024059366	109.028755061	114.010964582	3.53448968654	62.4021093524	0.114010964582	1.58184254705	3260.79059929	6.7431433762	6.04977954159	3.26079059929	11.5726422772	4354.96441709	3.55052810074	4.35496441709	3385.36040873	5.67980122346	3.38536040873	3206.71173981	2.2533701769	3.20671173981	4.0	24.00000754	618.0
9239.4194666	5.12770372344	14.3034263773	9.2394194666	1469.20152343	172.03804142	264.75000796	26.192650275	0.17203804142	45.1685095079	2987.7466672	41.7363921098	84.7609615036	2.9877466672	39.1561346905	1198.41672783	3.33583550541	1.19841672783	2672.06951669	2.15057860779	2.67206951669	34.4274650005	4.72992463665	0.0344274650005	6.0	24.0596148237	473.0
3549.35449048	84.9900437409	109.863150831	3.54935449048	98.8567361133	457.103156251	38.330700549	43.8283230128	0.457103156251	5.88139365638	153.537762516	7.96269924781	188.490775566	0.153537762516	738.487374661	195.811833712	4.0475060041	0.195811833712	472.006709558	6.33636072171	0.472006709558	1053.92102264	7.20085735759	1.05392102264	7.0	23.9957725146	2040.0
2877.70490754	230.456148045	408.588614157	2.87770490754	32.0160005315	2932.89089409	1.06691913318	6.57613239204	2.93289089409	285.091404705	103.919440967	39.4070478984	109.460748766	0.103919440967	0.507494970458	2198.91235928	90.0129777622	2.19891235928	2516.42042648	1.75796420076	2.51642042648	955.4815937	1.39133893494	0.9554815937	4.0	24.0000064719	2572.0
123.265394995	21.9816876806	9.14771223584	0.123265394995	0.21791725203	297.580451838	6.50521027414	25.5495621003	0.297580451838	0.198257932391	310.976606086	20.7502536223	5.63660655795	0.310976606086	0.149874459577	8.15818338469	70.9831230897	0.00815818338469	148.18483294	43.1998777466	0.14818483294	122.309555258	1.46904125527	0.122309555258	4.0	23.9911070351	2041.0
166.334600643	85.646656173	7.15731432224	0.166334600643	0.291879230797	155.878500955	32.1608701058	337.431120587	0.155878500955	0.218889892476	147.985026749	62.7893450957	663.68987298	0.147985026749	171.947311314	15.8939690712	171.461269473	0.0158939690712	205.439062173	276.041487939	0.205439062173	169.177659681	14.8542248689	0.169177659681	7.0	23.9965558149	3036.0
29.7690226032	43.0040234836	785.658230372	0.0297690226032	26.4110550256	187.596181502	1.52603531024	47.2277500298	0.187596181502	3.2080002867	34.1881605413	159.872928396	2.46775877764	0.0341881605413	0.782866119907	104.85489283	93.811258816	0.10485489283	3418.3546311	9.50098032424	3.4183546311	26.1919856767	6.15892231738	0.0261919856767	6.0	24.0037891393	300.0
1057.24176083	80.5023160129	6.87898970625	1.05724176083	2.21155611549	310.383164093	1.51280765379	70.7682767063	0.310383164093	5.36996895696	397.236423061	15.2758104007	74.8434822741	0.397236423061	1.82677537411	2212.14872735	8.74488613155	2.21214872735	307.757183685	12.7947289431	0.307757183685	3515.89244863	24.2431728413	3.51589244863	6.0	23.9999990914	2537.0
277.001098062	3.76225367501	198.345459457	0.277001098062	4.32521728849	143.443097301	4.47414544264	2.43805376842	0.143443097301	1.26037634515	224.349312554	104.591288075	117.252487078	0.224349312554	16.3786592549	2327.6579066	31.7156982056	2.3276579066	4965.38012341	59.9434298826	4.96538012341	5158.66924652	3.0931749752	5.15866924652	3.0	24.0000094213	278.0
324.575686248	106.920296503	25.8678233996	0.324575686248	0.23725652993	18.0550041285	126.836845799	228.499271448	0.0180550041285	0.356660087568	638.108958286	9.82075567724	148.116263482	0.638108958286	3.81302928012	585.080075013	4.84733632767	0.585080075013	634.031486731	78.8707554078	0.634031486731	16.7129692336	55.4517369775	0.0167129692336	6.0	23.9942276101	2657.0
262.169138143	1.11198404395	289.638922572	0.262169138143	1.36258330945	147.329543322	7.19106785235	28.4833403597	0.147329543322	0.631770393799	412.278525431	106.152281363	14.4757419415	0.412278525431	0.977677223723	5.38717712524	56.9390876137	0.00538717712524	692.926514022	276.442189728	0.692926514022	1710.99379823	4.41601387855	1.71099379823	7.0	24.0018132517	2425.0
589.894865059	1.50503453045	6.42465748903	0.589894865059	1.13337852399	616.925453352	26.3686341744	565.181586858	0.616925453352	239.580054644	2257.13155953	13.8596540438	9.26556686233	2.25713155953	49.47297868	45.9251296857	40.2166544284	0.0459251296857	827.423333989	2.09083375319	0.827423333989	190.102364164	9.49010949884	0.190102364164	4.0	23.9999630324	1030.0
2174.95970031	1.3218548988	9.11144790357	2.17495970031	2.77311112621	193.728340197	5.03430150741	172.266619379	0.193728340197	1.56593114197	1867.12071084	1.28098294142	518.410775593	1.86712071084	5.22059907185	749.953979451	313.881577688	0.749953979451	11239.6073111	2.63984476954	11.2396073111	2565.12686384	2.37937491867	2.56512686384	7.0	24.0000197785	2055.0
788.509615504	10.0170978526	1.09002746539	0.788509615504	3.0355614557	104.995910477	8.25120347347	784.403505089	0.104995910477	2.01588261314	277.735922391	8.05709687818	720.556042244	0.277735922391	3.07921013025	9.41842694844	8.70666383343	0.00941842694844	656.45689614	7.36326052922	0.65645689614	410.717893491	72.3645856714	0.410717893491	4.0	24.0002819567	433.0
142.811432829	129.543041804	28.322182088	0.142811432829	3.40198560843	86.2360290519	8.89165669788	687.675997563	0.0862360290519	84.0978043779	3107.20740306	11.9457580873	3.1879760093	3.10720740306	89.5038691873	3553.46186685	4.76473550798	3.55346186685	591.853738017	113.75057972	0.591853738017	137.112577855	7.30194699302	0.137112577855	5.0	23.9999954809	78.0
383.330579912	16.892526025	525.429779134	0.383330579912	83.9209371219	234.519725866	34.5317100216	585.933123571	0.234519725866	0.941775270705	291.442523754	107.714507357	1.71703008307	0.291442523754	2.43501331567	14.3632661959	5.96861335615	0.0143632661959	19.1502461546	8.33531335323	0.0191502461546	485.992436598	14.2582132554	0.485992436598	6.0	24.0259805188	1891.0
274.300414548	1.99414764909	76.5282452661	0.274300414548	3.37870521094	514.771989056	12.9983839712	309.271975111	0.514771989056	1.07083305981	257.50654914	2.40588537169	7.5940595946	0.25750654914	2.46378020271	2075.83989735	8.94575390706	2.07583989735	11.2728410446	25.4946370174	0.0112728410446	2136.5847431	10.2243188711	2.1365847431	3.0	24.0324530623	1717.0
2074.60759193	1.28233770658	638.027054437	2.07460759193	12.7640257946	1327.01293105	5.63478707445	751.689698772	1.32701293105	57.7660960677	207.176048048	58.601604512	275.587448856	0.207176048048	5.72058754671	9338.78470652	3.36007680591	9.33878470652	4893.77728279	1.37661517608	4.89377728279	12327.2804358	11.8154176379	12.3272804358	6.0	24.0437177069	154.0
319.883851046	1.36464536172	127.651556383	0.319883851046	1.37770127675	77.1419465838	1.44131213046	2.14493137582	0.0771419465838	0.588281006008	16.5638021938	46.0161414332	7.57724867785	0.0165638021938	0.309970989174	659.118473075	36.258186275	0.659118473075	14.2875217915	10.3121525172	0.0142875217915	3.46833326732	1.94305152798	0.00346833326732	6.0	24.0106194276	2144.0
17.6300900569	1.23610022076	2.05070303127	0.0176300900569	0.307416312369	128.783554153	1.84189221274	5.68419228813	0.128783554153	0.310224473171	395.669173174	1.21552368157	3.7385199788	0.395669173174	0.185963507939	314.310000833	65.7608469175	0.314310000833	246.688068423	544.733695136	0.246688068423	7.60779835173	1.35108032478	0.00760779835173	3.0	23.9883886291	2368.0
566.380648896	8.45862622917	3.3289533831	0.566380648896	6.5499435814	230.90294378	112.259472335	7.596434049	0.23090294378	38.3333197935	1010.09607902	103.446828387	294.412631899	1.01009607902	69.1755113646	4449.97867723	1.68270914389	4.44997867723	5239.65413245	2.07882464045	5.23965413245	5546.77060976	2.98838393673	5.54677060976	4.0	24.0096167996	604.0
50.3061662552	6.44902336266	1.77054403525	0.0503061662552	0.0958658219462	232.220512971	1.43196349874	688.770590154	0.232220512971	0.653713463534	2.54038390468	61.9732597479	2.39062182467	0.00254038390468	0.0671820917045	130.236980469	39.5643992027	0.130236980469	8.25649006093	15.0394233498	0.00825649006093	64.3208592922	8.723637165	0.0643208592922	4.0	24.2723579586	3063.0
643.797214557	32.8763724495	49.9186039602	0.643797214557	29.9126802852	1132.9690045	61.0471032422	146.156688606	1.1329690045	35.5442918506	154.33826835	1.43135049603	993.842784224	0.15433826835	174.490697486	4378.19365221	1.38506863848	4.37819365221	1812.72853149	11.7100672849	1.81272853149	163.193539986	23.2835811556	0.163193539986	7.0	23.9927064994	2610.0
10.3075769293	2.97864107882	31.1954297816	0.0103075769293	0.122793582038	607.379785956	5.20986617417	155.016069726	0.607379785956	12.3169089035	78.7648834842	3.55373623062	218.762073097	0.0787648834842	0.889365195569	63.3992752908	9.90236116069	0.0633992752908	683.406517857	6.24907841108	0.683406517857	168.918782792	8.04713486474	0.168918782792	2.0	24.0085088264	1961.0
40.4391434529	3.25148695439	10.3922918096	0.0404391434529	3.77742552635	2235.52879867	2.45987870173	748.087759106	2.23552879867	51.0102430727	5628.62600751	2.15117355222	1.46629352514	5.62862600751	1.71093056781	9709.41498948	2.37414481836	9.70941498948	4747.43966728	3.63026965004	4.74743966728	5295.02715872	12.1771999681	5.29502715872	4.0	23.9999947266	616.0
216.281192594	1.07840516257	2.35277787098	0.216281192594	0.181645318813	439.700019345	1.22263051146	10.1016078874	0.439700019345	0.139978344229	90.3190804997	4.03838781261	353.267516895	0.0903190804997	0.937500427267	8.24331788813	13.2170220694	0.00824331788813	11.0929349602	34.10096718	0.0110929349602	314.25898151	160.283073353	0.31425898151	6.0	23.9963879	1371.0
388.926554856	3.16458192783	1.69381604091	0.388926554856	0.622655076438	2711.59917967	1.01038201264	57.381191311	2.71159917967	0.952260287962	174.533943608	5.00199824452	182.218661028	0.174533943608	0.445666039637	4.74648608438	9.70103116992	0.00474648608438	5.5582966012	19.8638384942	0.0055582966012	47.2030391456	1.2653816914	0.0472030391456	7.0	23.9998526808	482.0
2096.313435	18.6154706887	21.6583371454	2.096313435	2.77454825657	260.746140488	24.9137941518	638.368982331	0.260746140488	1.06050638822	183.863688339	3.27919418095	418.247124298	0.183863688339	222.433668817	994.089677903	7.7689468026	0.994089677903	20.6279392163	1.55546431682	0.0206279392163	14.0740090036	16.6625560325	0.0140740090036	6.0	23.996014217	1948.0
1328.56149267	18.0839094728	381.279001979	1.32856149267	21.1417380327	2325.75995918	2.42649600254	59.0806992494	2.32575995918	1.76616657003	42.9569618213	19.1686327154	934.014072376	0.0429569618213	20.8556230816	1806.87983571	70.1398620831	1.80687983571	1800.98375033	3.34952035443	1.80098375033	65.8245724708	1.38347434769	0.0658245724708	2.0	23.988976255	1103.0
1274.7952285	74.0981459658	7.33110818447	1.2747952285	0.642728361151	123.033536306	3.65400513452	149.390692085	0.123033536306	4.56023584638	371.716101366	24.9595175295	525.710190959	0.371716101366	2.8529121453	349.552223645	5.76453387038	0.349552223645	43.501684241	18.6187923493	0.043501684241	99.8527103523	3.71021265128	0.0998527103523	5.0	23.9982650734	2555.0
137.38003608	143.783972287	3.91178340939	0.13738003608	0.27738640157	1298.79119869	10.8626787523	67.503374029	1.29879119869	60.7083259018	141.951073748	7.828047399	347.723069157	0.141951073748	1.02741186306	276.106583692	704.917831369	0.276106583692	839.625299097	4.84220324302	0.839625299097	65.0989800525	2.4386934	0.0650989800525	5.0	23.9999536063	2715.0
777.571919982	41.3712874247	11.2705094499	0.777571919982	4.07857916279	3872.20907796	3.70218159734	9.28408861372	3.87220907796	2.28411455173	99.8357189401	5.0562535374	65.2728302157	0.0998357189401	1.14911342745	1235.95260736	8.71457263979	1.23595260736	1561.28854774	91.5138184868	1.56128854774	3867.1534323	4.97431423576	3.8671534323	6.0	24.0000025976	2046.0
423.03244001	1.03847849511	39.0220424382	0.42303244001	3.47705475894	71.608930576	3.54210770046	283.474634335	0.071608930576	2.59149266567	533.934968921	148.913602894	7.00759782489	0.533934968921	114.295520854	1271.16494872	8.72384774086	1.27116494872	143.225375556	42.8637413131	0.143225375556	527.775540729	1.3243685664	0.527775540729	6.0	24.000003704	859.0
1238.49242788	10.8690432456	37.2383803635	1.23849242788	1.25010075762	285.397561239	1.24614159243	29.4696465092	0.285397561239	2.22450700226	26.4385036414	3.69092740166	6.52133209923	0.0264385036414	1.22726797872	6.44852250079	6.30743429794	0.00644852250079	79.7202958206	72.1353489882	0.0797202958206	3989.04515755	1.43999574767	3.98904515755	6.0	24.0334155152	2226.0
1538.87430327	10.0663121557	241.57146129	1.53887430327	156.264902341	124.464911271	63.5151227262	6.21705875644	0.124464911271	17.1289881986	3445.12179429	44.9513579776	54.3459045983	3.44512179429	2.52934812359	801.016074346	2.5669265384	0.801016074346	7901.10409948	2.79128057043	7.90110409948	12488.1028793	51.1050588168	12.4881028793	6.0	24.0021402594	1065.0
24.6979877859	1.47945897199	667.530337577	0.0246979877859	0.796528633224	369.21247241	14.0156572709	213.336053242	0.36921247241	14.0077371875	7355.81474578	2.77746936525	137.951819381	7.35581474578	2.48663613388	5080.86780804	10.4238678678	5.08086780804	2244.86574203	6.98345659885	2.24486574203	1059.53370454	1.95007823646	1.05953370454	6.0	24.0000103798	2775.0
1726.96164132	18.5423863025	18.7638951645	1.72696164132	120.331351167	363.112695217	4.97463094201	3.51424457546	0.363112695217	0.810906488996	623.044767879	11.6956407362	547.371640227	0.623044767879	14.8047422155	402.77070739	3.49653046328	0.40277070739	4982.88822801	17.6142663934	4.98288822801	883.332617827	3.43272090016	0.883332617827	5.0	24.0001745662	1266.0
460.758353529	19.7859848794	4.10479867832	0.460758353529	1.06036431449	210.235238443	1.37864917305	4.81240114338	0.210235238443	41.7631704701	1850.09120984	224.728404204	6.53268090561	1.85009120984	1.06586111146	685.306028049	82.2879782526	0.685306028049	1990.99643733	1.22785212449	1.99099643733	37.1850106154	4.18587166751	0.0371850106154	5.0	23.9955331268	1446.0
128.367563035	11.491926396	982.81492247	0.128367563035	56.1279300733	67.9184905301	29.3457406027	9.42138223062	0.0679184905301	0.514142913385	1664.87441285	3.82286337914	8.94426183959	1.66487441285	0.895487396003	175.828001203	6.66924522632	0.175828001203	945.88379587	76.4664140115	0.94588379587	1800.57107867	2.45278902687	1.80057107867	6.0	23.9925257511	281.0
23.6540399946	57.8608235915	3.69072042795	0.0236540399946	0.165613086279	73.452680287	408.305750906	1.38431197286	0.073452680287	0.237023152054	278.877936524	1.80069887164	379.117695598	0.278877936524	0.356275011871	124.24061094	1.5930572354	0.12424061094	78.2520102064	58.0302349359	0.0782520102064	310.399483589	84.5721219724	0.310399483589	7.0	23.999565249	1257.0
25.0887753787	4.81491466983	130.752744467	0.0250887753787	0.611429870059	244.435064491	1.31357772634	1.60462989925	0.244435064491	1.14637151577	172.890109352	8.88596596307	658.994946919	0.172890109352	0.369728141328	8.5502335446	20.5042687365	0.0085502335446	1.82986832601	4.24821915842	0.00182986832601	1108.2503977	3.04804410009	1.1082503977	4.0	23.9464198337	1902.0
35.3915806767	14.6849061795	764.761113819	0.0353915806767	3.34353498575	4600.07134401	18.3798908135	72.8237218364	4.60007134401	4.40411107697	154.107836031	1.6327895226	952.430530364	0.154107836031	1.19645206663	16.7193299411	9.16668695864	0.0167193299411	13.2673801496	124.418182713	0.0132673801496	101.883906353	2.09575202317	0.101883906353	7.0	24.0454040225	882.0
168.236519675	30.672074989	543.492696843	0.168236519675	28.6707342003	678.187704487	18.0776098211	360.665736305	0.678187704487	4.04749390004	1004.04940827	13.4311119133	220.753854074	1.00404940827	119.963661466	41.0729309948	5.37785430012	0.0410729309948	45.0284528348	352.289805675	0.0450284528348	932.357108435	3.63489295053	0.932357108435	2.0	23.9931543867	606.0
227.11454844	24.7024945405	589.713561749	0.22711454844	2.64297465013	56.9370120973	3.49315731216	198.797879511	0.0569370120973	1.18058125524	7.4069856591	4.3048263999	1.44817590993	0.0074069856591	0.273709886548	15.724027885	1.7514749032	0.015724027885	90.8483874769	24.5676407305	0.0908483874769	167.308454771	9.9253700037	0.167308454771	3.0	23.9929489689	206.0
357.300034922	23.8443712535	937.918020194	0.357300034922	85.5086983727	223.075465951	1.12816130059	799.365903151	0.223075465951	278.481798096	1574.11831632	6.21546225961	31.0614842193	1.57411831632	14.0047249654	4919.79892609	1.22728297767	4.91979892609	335.105962022	13.9090997186	0.335105962022	8662.60513697	29.6482852189	8.66260513697	5.0	24.0001350395	2991.0
60.6393403173	46.2173807024	1.52621132602	0.0606393403173	0.950886288467	526.051115305	22.38100083	479.306130163	0.526051115305	52.0841059445	5369.09871656	39.7606882737	870.730639829	5.36909871656	11.8139346188	943.807674601	9.05806083463	0.943807674601	1426.05535897	1.48572490083	1.42605535897	3097.67630509	4.39854046862	3.09767630509	3.0	24.0000085066	1749.0
4440.89451306	65.1254694033	29.9557430153	4.44089451306	63.3002435925	46.9865512673	34.5272576904	808.761871678	0.0469865512673	18.1136486929	501.9521771	16.6389298665	649.331244068	0.5019521771	5.85072940386	8697.44500489	18.8316355427	8.69744500489	3687.569436	18.4860667269	3.687569436	9003.86972979	20.8623278867	9.00386972979	4.0	24.0000664739	886.0
185.248654514	8.67053172574	284.636026311	0.185248654514	0.626718631405	1156.90354486	1.28415461774	3.43537299626	1.15690354486	1.06305865927	319.371432102	1.57171164932	1.54281947599	0.319371432102	2.63063687868	2417.90684493	3.60408013533	2.41790684493	3459.86898622	870.961695311	3.45986898622	6.48195945979	9.63007359008	0.00648195945979	6.0	24.0000074901	1000.0
727.68989548	5.38764711368	639.542547376	0.72768989548	10.2226759986	133.286977688	4.88504972795	522.652439281	0.133286977688	2.89449601193	1195.74550298	14.823957651	308.989926141	1.19574550298	33.3899556572	2900.45479987	21.2768064918	2.90045479987	89.6634153069	19.8635963787	0.0896634153069	6602.71093095	29.6581431899	6.60271093095	5.0	23.939528938	2410.0
8122.89762622	3.94624791046	718.631591356	8.12289762622	2932.83491372	456.898352789	9.64970693845	462.856748058	0.456898352789	18.1268853871	195.137497046	82.9971994402	986.265295312	0.195137497046	7.60887023664	32.120307482	1.71754042187	0.032120307482	9565.73147754	3.38523319159	9.56573147754	19406.2642493	26.659803705	19.4062642493	5.0	23.9813394248	108.0
105.716184625	15.0885437158	38.562200348	0.105716184625	0.151245562975	559.231150902	3.00893642796	243.621710606	0.559231150902	3.15253126776	41.9718016576	14.7776588034	25.9814070707	0.0419718016576	0.161461557869	20.1933925759	349.016877864	0.0201933925759	8.66197599775	1.59540469305	0.00866197599775	5.99362722292	4.09597990987	0.00599362722292	3.0	23.9333328225	2452.0
836.057058039	18.0966341823	7.66040346548	0.836057058039	3.42389230973	603.952405779	2.63703742262	824.973684186	0.603952405779	0.464100469862	252.655351544	42.2593508777	1.73766436293	0.252655351544	3.64265970439	1968.4348735	1.45116058657	1.9684348735	433.101091341	77.7400424367	0.433101091341	1775.3966492	6.39657303895	1.7753966492	7.0	23.9999782366	758.0
232.707364074	33.6502874204	113.550349586	0.232707364074	5.57985951446	94.2818741477	1.40349100628	211.336827233	0.0942818741477	1.0968856585	1545.58162809	12.9418775323	159.894184489	1.54558162809	9.35480852076	1624.01890577	3.77265765533	1.62401890577	207.607265251	23.0829699038	0.207607265251	9.19855930744	9.50839084016	0.00919855930744	6.0	24.0600746737	787.0
318.666832534	1.32562361652	3.43590729821	0.318666832534	0.864666965329	118.917052475	69.4680388093	493.170108397	0.118917052475	7.86252290198	1128.9672521	1.22823753322	784.521357202	1.1289672521	29.2078774123	2092.82836401	1.06711346264	2.09282836401	173.904028172	13.0216396792	0.173904028172	56.3026705016	3.03602646687	0.0563026705016	3.0	24.0244270324	118.0
484.644768011	35.5369018338	13.3054694551	0.484644768011	0.454974814856	93.6086219719	1.10915338624	946.510424718	0.0936086219719	4.45516685673	1245.56140861	111.02189935	200.635672597	1.24556140861	1.76670355412	571.012606561	6.62423796004	0.571012606561	1553.65601691	39.0372094963	1.55365601691	571.203956419	147.994405554	0.571203956419	6.0	24.0004559447	612.0
566.324863287	48.7812843399	35.8673547243	0.566324863287	3.06549842684	3090.18647061	11.8369597034	515.392012359	3.09018647061	390.810468524	217.035996341	4.07299791093	866.083978442	0.217035996341	150.19535734	882.688268647	1.87682991301	0.882688268647	512.152952347	4.62718503006	0.512152952347	1841.87198854	3.65623283274	1.84187198854	3.0	24.0000006234	1014.0
89.9122265988	1.544049735	256.638608015	0.0899122265988	12.829775905	619.66745421	2.64767966025	509.690358065	0.61966745421	11.7254559781	2618.55754586	2.39308588617	165.033504722	2.61855754586	40.9799591804	856.923357243	2.60301908884	0.856923357243	1966.35403104	1.25681109721	1.96635403104	576.785751603	1.46908392936	0.576785751603	4.0	24.0002285019	1889.0
651.082854036	28.7243061509	11.7142327847	0.651082854036	7.61945330528	4671.55244391	83.9935265625	455.297509454	4.67155244391	538.935816259	6426.59359138	114.441044641	1.57661220413	6.42659359138	106.150139969	2199.38953842	3.55549698842	2.19938953842	2332.00427442	3.56379498281	2.33200427442	261.167024508	4.05404687317	0.261167024508	4.0	23.9999460285	2242.0
50.546801548	1.3818374723	335.728406003	0.050546801548	18.0898451556	3806.10618509	1.25626601491	690.694189844	3.80610618509	137.24986036	73.5364921586	1.21123737827	370.676033597	0.0735364921586	2.3408952071	2558.76223118	1.78463255535	2.55876223118	2470.77094912	5.59291814647	2.47077094912	715.570735668	42.0593167095	0.715570735668	3.0	23.999998519	2914.0
1760.07631658	16.6611246006	4.18813848117	1.76007631658	137.431383709	1617.22094742	17.2234658586	35.2270498939	1.61722094742	0.974746109618	821.621220534	56.5165315038	25.3915147784	0.821621220534	1.32268161824	147.591287198	3.8640870196	0.147591287198	2156.35464845	24.1743879776	2.15635464845	373.790866217	78.323074698	0.373790866217	7.0	23.999933794	106.0
644.051474722	2.76791170101	63.2789754865	0.644051474722	158.494203383	365.295925132	3.8296675287	626.587707947	0.365295925132	2.69284268338	15.7210834395	7.43871035712	2.44003391612	0.0157210834395	1.0296329944	6332.11843552	2.42185166257	6.33211843552	11.6704650266	2.31972688743	0.0116704650266	105.202481714	5.91813199398	0.105202481714	7.0	23.9999020339	178.0
1021.25845839	4.8006186044	58.3935145372	1.02125845839	56.254934875	114.996976431	2.72298509394	686.325421535	0.114996976431	1.37268752547	6522.95013222	12.6031892347	133.795235695	6.52295013222	453.699058113	1728.87525823	1.08726474992	1.72887525823	325.693562102	15.1686307575	0.325693562102	4463.20321675	6.6358339335	4.46320321675	3.0	24.0000358846	802.0
537.179752169	5.5806374889	4.55632193294	0.537179752169	0.175931348999	194.124231539	15.6002840078	50.2149649891	0.194124231539	0.233245475654	463.131933024	1.79472293962	371.314282423	0.463131933024	5.94187528644	235.93747941	8.1760217238	0.23593747941	15.8899025889	522.647153179	0.0158899025889	766.418095183	19.2362820272	0.766418095183	5.0	23.9980694145	2689.0
950.580746923	2.52363552994	41.2856038788	0.950580746923	26.6190143864	92.4341873592	10.5436621609	1.96405476501	0.0924341873592	0.676986452096	218.387841363	41.0798428117	107.551496532	0.218387841363	1.06745543173	1241.98559068	20.0060237047	1.24198559068	661.825468793	4.45779097473	0.661825468793	556.434132726	38.5881090326	0.556434132726	5.0	23.9999808828	1469.0
71.6340278499	1.87781593378	1.70076565354	0.0716340278499	0.153012365899	887.459348327	28.9816370116	36.0662617137	0.887459348327	1.02583524316	395.931385834	41.2928506355	3.80469210112	0.395931385834	10.568226687	774.526948859	41.9412193759	0.774526948859	29.0970763324	134.591523512	0.0290970763324	1069.01535466	4.73924946706	1.06901535466	7.0	23.9999951943	1046.0
3091.2641475	34.92036413	71.1091865333	3.0912641475	520.749925996	101.053403672	227.461752898	427.145864532	0.101053403672	25.8444012494	8763.59710532	17.9397489778	156.375682364	8.76359710532	87.4295473713	5679.22031372	1.96861064225	5.67922031372	23.4431812384	44.8494229149	0.0234431812384	219.335848717	87.3916543298	0.219335848717	7.0	24.0069339661	1602.0
690.771808564	2.25678793669	4.7220942621	0.690771808564	1.51328898132	74.6514009875	1.20394147509	3.23702698742	0.0746514009875	0.664978990524	327.678929975	4.23580871796	645.787129251	0.327678929975	239.157907676	84.6746252856	10.8954924589	0.0846746252856	1626.31291502	116.532605043	1.62631291502	716.428952591	1.68596330945	0.716428952591	7.0	24.0060452589	1500.0
704.340224238	8.3337290794	906.07152015	0.704340224238	16.3351496765	1253.89881917	14.6389984124	241.904893476	1.25389881917	27.5165702369	176.869920718	3.74317409061	13.8863276627	0.176869920718	1.03745643792	32.1663380362	31.350515148	0.0321663380362	2770.74969666	1.85074036983	2.77074969666	1991.15487933	20.2929423301	1.99115487933	7.0	23.9997880102	1623.0
572.877060693	2.93679635975	267.151346153	0.572877060693	147.894358547	17.4292933833	45.9664432848	17.4775079266	0.0174292933833	1.41340696831	225.535612293	7.79855496958	844.216612098	0.225535612293	16.9997873474	150.183951346	2.92286409655	0.150183951346	9800.30111734	12.9736373495	9.80030111734	1608.77484401	33.8890379089	1.60877484401	4.0	24.0003484486	1099.0
350.179829966	294.765584774	808.245784327	0.350179829966	15.3797686135	514.684074619	16.7571979767	758.156265466	0.514684074619	5.43899726339	178.976227018	62.1933699468	919.739813362	0.178976227018	37.584134574	736.625219816	44.171248209	0.736625219816	254.926780669	9.33212535251	0.254926780669	162.772775204	16.297420734	0.162772775204	7.0	24.0289432933	510.0
567.172116045	16.9431224674	24.1234712551	0.567172116045	0.539220710942	409.24545048	4.59459274288	207.345632593	0.40924545048	1.0198519717	34.7626431509	19.0191750245	8.10140677344	0.0347626431509	0.751935294	341.130820426	4.17399725605	0.341130820426	1759.35081015	241.402957577	1.75935081015	2376.48293836	1.99501836993	2.37648293836	3.0	24.0000347932	3019.0
216.821631723	17.9805024512	957.878786976	0.216821631723	0.327709090754	91.2880586843	60.9972733156	27.2694883403	0.0912880586843	0.309278663997	178.335789739	6.66016858622	534.321429895	0.178335789739	1.58615219673	132.022649491	240.181628693	0.132022649491	49.9610068439	56.7142634954	0.0499610068439	342.437002804	22.8160821285	0.342437002804	3.0	23.9812190297	450.0
17.1947549037	25.6317957645	27.0183654651	0.0171947549037	0.176669217925	188.521473394	23.774822216	741.234325342	0.188521473394	0.0913136676689	16.9168800812	30.432958576	36.2981241466	0.0169168800812	0.240205385389	20.5101867513	40.5251923432	0.0205101867513	82.0229162689	115.983484404	0.0820229162689	4.24256379068	29.5095398914	0.00424256379068	7.0	23.9865648318	1945.0
44.6780295341	253.329331537	215.035297082	0.0446780295341	12.756156783	1433.16113677	9.46687078597	536.843645565	1.43316113677	2.28057416009	616.054274299	55.7935847249	319.210458299	0.616054274299	5.5488429111	2996.6344703	21.3572465287	2.9966344703	136.728698695	413.077224601	0.136728698695	2632.20688021	4.27351076535	2.63220688021	4.0	23.9994678287	1644.0
714.7319853	3.00633483862	706.597228249	0.7147319853	0.916910419965	66.6124396234	93.2855243494	49.4203096036	0.0666124396234	0.312716698451	81.6749293202	3.75117286158	21.8415038857	0.0816749293202	0.168378012449	677.746684991	65.085782386	0.677746684991	80.7241580412	6.47039007237	0.0807241580412	449.460241035	98.4136214124	0.449460241035	6.0	24.0009282472	2107.0
36.7805170548	6.14257422826	101.468186449	0.0367805170548	0.668957091957	201.07265638	2.50345840736	14.8640802512	0.20107265638	0.615777198161	279.250291191	4.28563305628	101.056672739	0.279250291191	6.634033798	379.111630234	17.6295091864	0.379111630234	15.0854477281	10.089095965	0.0150854477281	1423.65798615	11.8013671332	1.42365798615	3.0	24.0132834409	2392.0
712.561295545	3.24796717782	804.782197135	0.712561295545	2.42438441595	168.098553751	4.12519657878	654.321619663	0.168098553751	2.72048854406	660.735410562	169.099549311	767.623091186	0.660735410562	0.757510915208	8.33537846125	49.0685026405	0.00833537846125	133.984985534	1.90239282369	0.133984985534	4539.94590243	10.1992007272	4.53994590243	5.0	24.0444366292	2102.0
1071.23743856	10.9360710211	1.61570524559	1.07123743856	41.0182564165	3388.69412398	87.4057204074	1.00656705347	3.38869412398	41.1890834844	4331.78500646	131.229032078	3.3121972842	4.33178500646	53.6154546188	725.359360623	6.25537035917	0.725359360623	83.5876554903	46.020305426	0.0835876554903	299.29487035	25.2273580102	0.29929487035	7.0	24.0004324823	319.0
342.167515673	1.80330594223	506.238426936	0.342167515673	7.47858627822	188.382388739	8.37769193132	114.884972644	0.188382388739	0.164705250105	647.735777067	157.820922165	18.2671632585	0.647735777067	3.32038993558	1218.56380989	1.06320914979	1.21856380989	529.686280684	30.4692692261	0.529686280684	1082.34040124	11.5061132315	1.08234040124	3.0	23.9999877853	2979.0
2382.27551509	2.64361448148	5.81945283386	2.38227551509	0.31598806177	172.730047574	11.9007933064	609.408342101	0.172730047574	0.498409165827	305.522668427	25.3668160726	147.881718363	0.305522668427	0.564867528603	5.18457489709	127.223910775	0.00518457489709	22.6757968726	1.50682996076	0.0226757968726	36.0081069706	33.1003735169	0.0360081069706	6.0	23.9768151966	36.0
141.778733738	3.56384700283	209.863075282	0.141778733738	50.9237138191	689.200632923	4.70138939927	2.23987209749	0.689200632923	3.33115783634	516.472980325	12.591019891	396.528694649	0.516472980325	1.35230014626	1669.46606024	2.82453610681	1.66946606024	557.770659937	3.88643601622	0.557770659937	47.4619598251	42.8654688274	0.0474619598251	5.0	24.0082344248	623.0
1448.61410663	71.9642040398	4.5377339876	1.44861410663	5.1430203999	810.500179489	88.3320677701	168.206912466	0.810500179489	16.5078661345	93.9716390667	21.6959463079	875.965566723	0.0939716390667	2.60208211858	294.731583422	3.13463104867	0.294731583422	2000.21131383	33.9155461049	2.00021131383	679.16739552	22.5951797947	0.67916739552	5.0	24.0082298898	980.0
2776.0731898	48.2429485862	2.49103177031	2.7760731898	87.7456484915	1123.31063161	227.551053729	21.5942181684	1.12331063161	57.3834254872	3868.4205893	166.146399899	12.9837298485	3.8684205893	4.55936926033	293.075150166	11.5282749573	0.293075150166	2045.15574714	9.68625671027	2.04515574714	2173.05358827	738.398496157	2.17305358827	7.0	24.0005297632	2980.0
252.883340976	15.1760894202	167.675883109	0.252883340976	0.894307559958	385.036962102	3.53832452556	609.548858331	0.385036962102	0.63842601707	38.479737123	50.4940836579	389.035686341	0.038479737123	0.332478215701	1.89148915546	22.8191345323	0.00189148915546	24.7567119361	222.070884909	0.0247567119361	1051.21974613	81.7177003133	1.05121974613	6.0	23.5550843528	2244.0
63.4111976083	16.9184907129	199.831188019	0.0634111976083	5.10017501796	1999.73845833	7.02457637572	110.581537806	1.99973845833	28.7882760911	4044.03443885	103.331260552	49.3602358919	4.04403443885	250.76133471	378.388943314	52.3784282475	0.378388943314	62.5898585528	2.04024856522	0.0625898585528	2927.54643933	4.94910440081	2.92754643933	4.0	23.997896632	878.0
244.751121039	4.5377097079	110.3864353	0.244751121039	6.17305572827	938.066028738	124.083218648	23.7301558746	0.938066028738	0.658964567142	128.742173135	8.89183816293	457.880338772	0.128742173135	131.749713322	1931.36138039	6.34866059792	1.93136138039	36.9902592018	3.00285909076	0.0369902592018	15.4168296812	42.0791939813	0.0154168296812	6.0	23.9854559443	1541.0
1790.90676035	5.24954664098	292.750910996	1.79090676035	16.3794168791	3639.29873956	261.212730523	2.35627449456	3.63929873956	18.5663492272	119.515121647	105.784958932	489.990642041	0.119515121647	0.438616099429	327.482694603	43.6443839598	0.327482694603	62.2688009419	21.1332697201	0.0622688009419	27.7361707438	388.703870025	0.0277361707438	3.0	24.0134581834	593.0
3558.81200393	1.78667868534	38.1344696807	3.55881200393	36.2884888056	2561.33434133	2.30261044572	31.6542824875	2.56133434133	1133.96083545	86.5650502365	58.2265268568	393.188998606	0.0865650502365	38.7655028123	5701.03029799	1.43189764651	5.70103029799	8235.0974474	1.28477047028	8.2350974474	29.9461384105	1.9180487465	0.0299461384105	5.0	23.8489229624	239.0
811.464014118	4.00958809199	390.203646088	0.811464014118	56.4162989573	311.129324388	6.67373434918	484.20873382	0.311129324388	6.86542519719	658.961476343	20.5406401353	314.613999531	0.658961476343	629.765469056	3393.64912173	6.39705005984	3.39364912173	164.620379258	2.53296515786	0.164620379258	29.3511888604	2.31940668154	0.0293511888604	5.0	23.986761922	1393.0
1502.50870276	6.92688819249	501.925615386	1.50250870276	6.29731632121	4066.87376065	1.30584805256	178.304456788	4.06687376065	135.039877545	189.661236013	6.5308169626	294.217108547	0.189661236013	28.8580928555	9.50905140255	7.46456134073	0.00950905140255	7427.51173539	19.8404848111	7.42751173539	4355.61593018	2.17578227184	4.35561593018	7.0	23.9964867913	2320.0
77.7578012475	10.8824583755	908.278797587	0.0777578012475	1.2958656868	182.307464709	4.84183705184	785.402525926	0.182307464709	2.22281810741	47.8937010376	2.95113736766	8.96939480962	0.0478937010376	0.326215281737	79.7174538908	71.748430015	0.0797174538908	139.445322978	3.74772456363	0.139445322978	604.876761621	73.5987277738	0.604876761621	4.0	24.0203059637	1925.0
58.6339270458	1.58335125877	19.9064613464	0.0586339270458	0.432458580279	52.8259181347	5.36142948321	2.24359185528	0.0528259181347	0.93355720636	26.8632008106	4.89718357184	983.978858066	0.0268632008106	2.11734716655	4.33734982377	7.53761046973	0.00433734982377	27.3343862645	3.18057248417	0.0273343862645	22.2462283794	12.4783729195	0.0222462283794	5.0	24.0061996003	1506.0
266.245101848	1.25266320362	319.349166161	0.266245101848	0.683532433916	1300.13198209	5.10478799643	292.59544487	1.30013198209	0.575323459282	17.0366123351	9.64983870895	25.1501695943	0.0170366123351	0.340878987664	51.8393389429	2.99388476238	0.0518393389429	100.793814967	5.37563490738	0.100793814967	16.1842829842	4.07028083857	0.0161842829842	7.0	23.9827169336	440.0
69.4984737003	1.94975082877	18.7998489508	0.0694984737003	0.128005712394	12.3104694415	4.05101874468	1.06549428848	0.0123104694415	0.303879137533	25.5221768185	13.8202463266	62.7841499231	0.0255221768185	0.288561775467	22.4528445986	243.155088268	0.0224528445986	18.9771506348	1.14908968916	0.0189771506348	452.162985075	47.9378602113	0.452162985075	3.0	23.9713049969	379.0
6207.21781506	123.392940345	554.773822131	6.20721781506	2.82083592818	841.696285203	3.31241995974	287.878219834	0.841696285203	45.0014857441	103.667274707	1.82141765148	521.125479662	0.103667274707	1.50604502413	10005.0550759	195.859190578	10.0050550759	6667.032209	10.3755594776	6.667032209	2415.29678999	4.65786028499	2.41529678999	5.0	23.9999960123	1273.0
1021.56908369	79.9340326115	13.7747646448	1.02156908369	24.2082549708	48.2426324299	1.67351370587	209.138406765	0.0482426324299	9.97892785774	803.978394897	21.3019567781	19.0712580122	0.803978394897	4.99471612351	1468.38841148	13.1197737424	1.46838841148	3023.51813764	32.3267478237	3.02351813764	38.88922585	46.5304610754	0.03888922585	7.0	23.9999590311	711.0
514.981732234	56.1683808061	25.6325352437	0.514981732234	8.56423306458	1014.43781745	24.3829216162	1.26369481794	1.01443781745	0.858455307815	14.5135818473	2.75756878727	263.785091507	0.0145135818473	77.6325811561	4656.55631326	5.87890859573	4.65655631326	10.4448073372	119.141677491	0.0104448073372	897.552923237	9.57452637045	0.897552923237	4.0	24.0000369103	897.0
552.311818945	4.43594404177	32.8652553109	0.552311818945	4.58483377227	47.5193382949	8.48953925266	892.977228739	0.0475193382949	0.420571880695	340.401061032	12.5340774165	177.351219366	0.340401061032	0.839800323306	2766.01629092	2.3067433414	2.76601629092	62.3694222423	113.397643806	0.0623694222423	20.3632920852	10.0447671219	0.0203632920852	5.0	24.0308392636	2823.0
329.165576285	28.0255097204	250.233968261	0.329165576285	0.459989678277	412.202894796	8.52125888786	5.63465899418	0.412202894796	0.5734216801	124.38551509	3.3833579987	157.13393887	0.12438551509	1.40130074124	499.882124083	150.041084283	0.499882124083	268.861942335	4.69471936781	0.268861942335	598.740750691	3.70726228898	0.598740750691	5.0	23.9940051848	2569.0
176.137534709	6.69218733185	62.3938878866	0.176137534709	12.3201413905	258.044855618	5.19558358446	14.2213559767	0.258044855618	48.1819413333	616.670653981	79.0731202898	32.7112392005	0.616670653981	2.02055128673	1064.7400773	4.11870890355	1.0647400773	4006.28125639	1.47998976384	4.00628125639	11.7057159376	5.68174970539	0.0117057159376	4.0	24.006351566	1745.0
64.0996152609	14.6132270091	85.945027168	0.0640996152609	0.591877932695	821.480408519	4.67085484029	9.07990336605	0.821480408519	3.06437186204	1689.87394772	1.35019387329	6.13769300645	1.68987394772	1.05541933197	638.530764375	4.46002604209	0.638530764375	1774.21547496	20.1692703183	1.77421547496	775.232771225	213.577158616	0.775232771225	6.0	24.0000675098	1899.0
168.461152791	3.00723252956	26.522207964	0.168461152791	4.00921986302	442.515515624	3.42505757517	52.2025305484	0.442515515624	1.52780946406	4097.90855192	1.39923373437	988.247215557	4.09790855192	13.911468484	7540.36866764	10.5196728821	7.54036866764	177.220088995	7.42047288624	0.177220088995	98.371507734	5.54375293252	0.098371507734	7.0	23.9999277005	1599.0
182.152748892	155.120347275	41.2641050113	0.182152748892	1.9020913209	2366.76844396	10.4072964774	322.953655312	2.36676844396	43.5094121764	120.950680147	16.8371037014	307.299202462	0.120950680147	1.70606533658	635.12513844	13.158795269	0.63512513844	6.07608460029	100.358898038	0.00607608460029	1308.74840313	3.01955912319	1.30874840313	5.0	23.9873184912	2034.0
4538.3363946	155.386450745	2.40141464957	4.5383363946	7.31047863811	583.369002031	2.36720809673	8.02630902505	0.583369002031	8.92637142297	175.280459735	55.9545661672	209.866125931	0.175280459735	561.484780988	1017.86805583	57.734212509	1.01786805583	4655.76211895	4.11891522846	4.65576211895	4913.46872781	1.02266089583	4.91346872781	7.0	24.0092573038	1545.0
173.061598636	2.3425842743	568.599653003	0.173061598636	1006.353683	1305.23187823	23.951650359	1.49792198574	1.30523187823	8.76416224686	1097.53906116	6.56775258811	747.147514982	1.09753906116	16.0343172758	62.4520394615	2.76842802093	0.0624520394615	2239.04533696	12.331405877	2.23904533696	3390.48048408	19.7753790877	3.39048048408	4.0	24.0040857306	2652.0
643.100369134	1.39787777113	2.4937733192	0.643100369134	0.445034943222	304.599514334	10.9113648923	2.23018983249	0.304599514334	0.358307919182	274.968665296	2.18175341865	41.0539306981	0.274968665296	0.488053395012	35.4011343826	369.844109552	0.0354011343826	4.49656649238	63.7669402758	0.00449656649238	1616.71940168	22.9878591711	1.61671940168	5.0	23.9999771002	891.0
144.938475947	3.56519566174	194.875383425	0.144938475947	10.5280716571	784.308388892	10.5914096592	207.411283341	0.784308388892	11.8064083178	3205.65783237	12.7326440282	2.73342389286	3.20565783237	40.1307999529	136.116410862	5.35301028284	0.136116410862	1319.1726472	4.88705098972	1.3191726472	1219.06803014	11.2500786933	1.21906803014	6.0	23.9999780735	2599.0
308.15978632	114.200897412	555.761036255	0.30815978632	0.754226101397	443.764689718	10.0594244899	824.903447764	0.443764689718	0.444015134199	170.125291574	190.482937851	51.5412139914	0.170125291574	10.2352954613	416.053124169	63.3701007317	0.416053124169	102.957521654	1.00155819883	0.102957521654	882.813603412	4.10156215693	0.882813603412	5.0	23.9932883578	406.0
4498.55790066	4.79264974281	15.6688041705	4.49855790066	198.780427264	144.611479494	6.29424899329	656.041513556	0.144611479494	11.8706259619	1526.92653553	3.60096267852	5.15711020604	1.52692653553	163.127721404	13434.3268695	5.39988183351	13.4343268695	6653.80032678	8.97495382706	6.65380032678	1409.84540913	1.25321826823	1.40984540913	7.0	23.9999936955	1722.0
185.762417889	23.6071069048	19.5009408885	0.185762417889	16.1000066418	872.197363374	1.32195734714	208.536911165	0.872197363374	1.50637541032	1179.65356795	3.29630157732	2.43587031924	1.17965356795	0.686395810552	1908.59299393	2.46887832852	1.90859299393	1201.77092884	44.3383851896	1.20177092884	198.252943764	152.356510731	0.198252943764	6.0	23.9994592023	1056.0
356.547268154	6.33260257981	195.46759182	0.356547268154	80.6383513825	248.531284504	9.77564898743	13.6295127884	0.248531284504	30.9693438458	7905.37322098	55.8517845663	198.00883098	7.90537322098	19.9785339785	2921.14922825	3.6003659347	2.92114922825	2557.19328666	1.17399937455	2.55719328666	57.0707860039	25.3701229743	0.0570707860039	5.0	24.0046996185	2010.0
1749.65139651	8.7565710888	54.1085215407	1.74965139651	54.2159668888	157.489305811	8.06485469898	667.645805614	0.157489305811	70.1179955695	6263.80852052	57.8313051264	1.44188957186	6.26380852052	223.454290631	15073.0799472	17.391090517	15.0730799472	41.4695800326	6.54223865505	0.0414695800326	10265.0233233	2.61917698501	10.2650233233	5.0	24.0023470051	649.0
100.044016691	5.00201766593	673.301170336	0.100044016691	2.15827530918	1051.77593791	7.84276657545	272.804597544	1.05177593791	2.86393487758	630.549950705	13.8937307522	40.0156010597	0.630549950705	8.141428179	2580.08241678	5.33725937797	2.58008241678	5.53854025905	3.7058994595	0.00553854025905	649.456185784	7.01455666114	0.649456185784	5.0	23.9675156612	2088.0
70.6472848427	3.65548389345	191.394172687	0.0706472848427	0.554940362642	332.26335389	6.11402203558	250.338335766	0.33226335389	16.8024288012	34.9700774182	35.1180801337	6.28192562135	0.0349700774182	0.292883362294	401.440577384	7.46490158229	0.401440577384	38.2419476669	2.05577759797	0.0382419476669	6.61233475821	49.3952683252	0.00661233475821	3.0	23.9497723287	1288.0
1151.69865507	64.0318716832	141.683263075	1.15169865507	0.673317027001	483.766815319	2.67626462129	10.6685175845	0.483766815319	0.431155280524	229.253174671	3.19101335927	480.634255515	0.229253174671	213.57751795	349.366545143	1.33330016195	0.349366545143	33.7922295828	130.592709304	0.0337922295828	6.88527644188	1.63043520261	0.00688527644188	6.0	23.9360277426	2153.0
47.9840201934	14.9030648232	200.739905702	0.0479840201934	11.12683199	260.446864413	17.7883889774	409.099284397	0.260446864413	5.58696130444	5252.42592353	2.67273383982	21.5751722372	5.25242592353	2.5934953199	131.417914747	1.95248060423	0.131417914747	9790.85375773	24.154468727	9.79085375773	235.728884991	20.5700186293	0.235728884991	4.0	23.9988631354	1762.0
236.576637815	4.37295237897	3.51881838535	0.236576637815	0.825931753884	207.797712158	14.77066664	707.941906395	0.207797712158	8.36596080723	710.739060351	27.7273662575	171.456559628	0.710739060351	6.8947290473	395.529895903	15.2820147654	0.395529895903	1351.91500717	5.44378814655	1.35191500717	5304.00509554	22.1681727902	5.30400509554	4.0	23.9999971642	1028.0
113.965952643	129.146633689	38.313207881	0.113965952643	0.677451249897	212.252660032	1.3888787466	452.06127333	0.212252660032	0.970883929912	150.395739149	49.366268114	14.6324885269	0.150395739149	0.0923930406922	268.338309258	200.611926836	0.268338309258	390.506005044	12.1203468882	0.390506005044	188.278769549	40.5696830318	0.188278769549	7.0	24.0029476923	735.0
2715.84361572	4.75642623126	493.537459702	2.71584361572	222.027763508	272.866532913	1.95856327157	123.80342948	0.272866532913	48.28599074	761.932184503	4.13937290432	150.892067982	0.761932184503	3.4598565828	645.059111547	10.9741169211	0.645059111547	11467.7838957	4.12913672254	11.4677838957	207.145419524	12.8490085837	0.207145419524	7.0	23.9998077809	1564.0
418.456214615	1.49485018212	623.133444071	0.418456214615	23.7231419684	563.246930883	12.9035877291	10.9957722091	0.563246930883	0.629693026036	864.203906824	7.66184055992	46.5948650406	0.864203906824	0.992008813539	2066.6460807	2.77826173933	2.0666460807	1023.60345297	9.87372366733	1.02360345297	631.772196736	13.7910976758	0.631772196736	7.0	23.9999525467	71.0
226.41119253	8.42621237513	252.490872311	0.22641119253	43.0728254871	542.073028133	16.8118759312	32.9902261451	0.542073028133	27.492123492	2122.19120939	6.05865924351	861.17236332	2.12219120939	0.850809063349	1637.98997438	4.0226315289	1.63798997438	880.282524996	4.09201506731	0.880282524996	7.22045108695	136.939990264	0.00722045108695	4.0	24.0281577493	2258.0
204.203146642	2.41821738601	1.31342093314	0.204203146642	0.227508916211	2.05570268985	26.8445899351	21.9168456442	0.00205570268985	0.212922547785	231.143503049	8.79880694979	980.275142765	0.231143503049	0.398892764398	10.3994823002	6.05175431187	0.0103994823002	331.383995601	13.8400082564	0.331383995601	103.713077394	53.3017694553	0.103713077394	5.0	24.0049243489	1077.0
181.756080005	22.724824095	972.373990526	0.181756080005	32.0197583795	66.4507929877	129.271454381	35.2762015215	0.0664507929877	0.343021655153	540.904788281	3.00512349604	1.84146916678	0.540904788281	0.191283736946	434.931885436	5.90772995985	0.434931885436	1274.11080131	387.03462284	1.27411080131	7.42081261047	261.521868112	0.00742081261047	5.0	23.9999984714	339.0
146.118853237	12.368104938	310.024964242	0.146118853237	0.875494756529	150.571199032	214.141267029	30.7688985565	0.150571199032	2.04042195048	2457.64326167	8.171685594	15.6296599814	2.45764326167	0.368958250927	1340.77160493	4.08647189362	1.34077160493	302.092264608	8.5969611093	0.302092264608	440.200949752	173.16468455	0.440200949752	5.0	24.0001290135	833.0
200.53223313	2.42193683945	5.42649285684	0.20053223313	0.309571835564	33.3285142546	5.8187135028	58.9396052913	0.0333285142546	0.491338599481	297.974592566	6.30602991854	7.66593655158	0.297974592566	0.110849823545	169.957115894	6.51992656553	0.169957115894	20.6301765079	11.5968931481	0.0206301765079	25.7106379751	60.3069574004	0.0257106379751	7.0	24.0000232915	1559.0
39.732815939	1.68251680949	4.83276231757	0.039732815939	0.200711231537	129.351209017	1.888225565	808.027547479	0.129351209017	2.71436878205	21.7603193752	3.32290942408	91.2406862049	0.0217603193752	0.104094772385	39.5613643398	25.8027969497	0.0395613643398	196.289535989	85.2216067961	0.196289535989	8.89780619828	2.43980856834	0.00889780619828	5.0	23.9550590649	2397.0
926.30884902	2.57273219232	6.22204469294	0.92630884902	2.44389354828	208.617116609	5.90706890952	188.601854388	0.208617116609	2.55799872931	3153.05069562	9.59976897997	347.007928969	3.15305069562	2.59871863992	3388.25957659	7.72010891142	3.38825957659	2497.48574988	1.72801871129	2.49748574988	412.187524262	9.15027015214	0.412187524262	7.0	24.0000707796	1482.0
1090.34782691	81.8163145476	754.919546875	1.09034782691	19.9859143865	956.709306797	16.3979976969	1.45043307277	0.956709306797	17.5152609307	616.276561831	7.82718889986	85.2361220869	0.616276561831	9.54412967398	8.52241801651	437.437265219	0.00852241801651	402.990265757	8.65764178664	0.402990265757	1159.89325456	1.5432471492	1.15989325456	7.0	24.0186779419	1248.0
230.588569835	1.47348489798	648.162234378	0.230588569835	132.336918083	885.505545897	3.069668776	377.600247315	0.885505545897	68.1416288781	1655.33876447	11.7624918828	407.345773757	1.65533876447	170.094177607	18.9005281382	3.39035982036	0.0189005281382	2732.32162854	5.18932757858	2.73232162854	1035.64606537	1.09204894942	1.03564606537	4.0	23.9920161745	2605.0
398.173966665	18.8804039839	564.657433877	0.398173966665	12.195064935	1010.58345189	3.47379899464	6.97201203638	1.01058345189	107.448142691	367.263830134	8.19026386637	3.16363207905	0.367263830134	0.751093277275	1597.57480005	42.5083510517	1.59757480005	508.415891193	1.12488121955	0.508415891193	914.069296757	118.712925678	0.914069296757	4.0	24.0000356265	588.0
79.5433172776	8.47868034203	825.780773204	0.0795433172776	1.5653961549	8481.26711611	9.78446035356	995.014822249	8.48126711611	44.8859019987	170.169697694	2.10689616519	19.6659180583	0.170169697694	1.6628273698	4536.56465929	9.90160499501	4.53656465929	281.609014982	17.463278843	0.281609014982	278.14139176	13.4546958785	0.27814139176	7.0	23.9999987925	454.0
515.706914533	6.22883518374	21.3390464612	0.515706914533	15.7697682599	2072.39015706	7.24702181043	147.802197389	2.07239015706	12.467126652	241.388257184	10.9319272833	944.341083166	0.241388257184	1.82411206401	1963.22976221	13.8169692034	1.96322976221	3296.59803195	15.0420199379	3.29659803195	202.19729214	4.94623581161	0.20219729214	6.0	23.9999876978	1404.0
452.167794014	15.0467265101	14.4606677176	0.452167794014	10.610101613	521.06260444	15.8753212162	70.8114155376	0.52106260444	10.092039102	566.955918187	4.7214805832	258.273211592	0.566955918187	24.2969219073	2452.75248182	4.79757718147	2.45275248182	1522.63153867	18.6791759755	1.52263153867	20789.6066106	7.88885549411	20.7896066106	5.0	24.0000191598	795.0
9.04706991252	24.9595395842	710.062150023	0.00904706991252	0.271565661131	27.7598253862	8.3765769472	7.99839665978	0.0277598253862	0.101938623961	77.793956578	1.48591264687	1.34753645281	0.077793956578	0.451332498629	283.745488258	6.57034456056	0.283745488258	156.062970957	226.975006558	0.156062970957	308.353011915	103.73445002	0.308353011915	3.0	24.0805820405	754.0
165.863191332	11.6120372105	10.4893382172	0.165863191332	0.864259095117	130.57380226	4.35851230183	302.712452072	0.13057380226	13.7016399662	72.5873063266	12.2685108833	1.50278323524	0.0725873063266	0.170678473897	733.535223857	272.104719329	0.733535223857	409.840944732	1.08036341424	0.409840944732	7.50732928654	120.190189228	0.00750732928654	4.0	24.0128164196	2691.0
716.753911963	5.03338354495	71.0528358638	0.716753911963	6.75910088821	251.192176712	49.1181502363	12.0707833014	0.251192176712	5.79423330946	2049.64933103	3.00990879338	17.0403606041	2.04964933103	7.53888191072	6508.71981553	1.6327156231	6.50871981553	1600.49565691	3.98324970315	1.60049565691	6396.41517651	13.5819700455	6.39641517651	4.0	23.9999447943	2480.0
69.7863029842	52.986752461	392.394282148	0.0697863029842	1.03927045085	257.12730106	18.7900693242	21.0688197399	0.25712730106	0.80958138188	4861.1450861	216.425638469	552.137307109	4.8611450861	47.3540662204	114.590587306	50.0661652346	0.114590587306	1792.59692368	54.8821381935	1.79259692368	402.216464025	33.5820945797	0.402216464025	4.0	24.0003529543	1374.0
62.8859536697	3.36863064533	5.13002449464	0.0628859536697	0.251994981561	9.81918579292	71.1906391223	2.96311952017	0.00981918579292	0.114222379159	544.974981569	8.50047629828	119.010787264	0.544974981569	0.2236036664	94.8805776783	1.96642236601	0.0948805776783	105.84816744	20.0820752704	0.10584816744	67.1834226834	106.391710958	0.0671834226834	5.0	24.0048017347	186.0
779.959714462	1.82419507655	786.025993933	0.779959714462	16.2445206907	526.574286649	1.00778623539	24.8817716502	0.526574286649	1.77739698553	251.278091289	1.09690969141	4.16128827007	0.251278091289	51.2800964622	7970.91543977	78.8194931041	7.97091543977	73.4796108958	261.961631679	0.0734796108958	13182.1586746	1.34487980331	13.1821586746	7.0	24.0014412944	3057.0
1134.34176382	10.7639160257	696.910703414	1.13434176382	6.80011283145	363.317141857	3.12600525444	122.556772904	0.363317141857	17.0391587482	340.580010754	5.63342366373	271.305414711	0.340580010754	2.24957569321	5132.57102703	4.56510815637	5.13257102703	4888.38071794	15.0972316568	4.88838071794	1198.70266299	44.9659068451	1.19870266299	6.0	24.0000355519	130.0
154.371693122	3.55067679889	716.316749874	0.154371693122	3.12690598958	485.542564971	14.8527509932	467.22426839	0.485542564971	2.72390144495	2697.89091926	14.3671111703	1.24783583322	2.69789091926	0.438240026688	861.102558845	19.4063288683	0.861102558845	161.43487209	27.3845355993	0.16143487209	2357.72560211	40.3665015268	2.35772560211	7.0	23.9997899057	375.0
827.66126725	16.3148188446	167.430898501	0.82766126725	2.2519336155	167.806563833	5.94583535247	67.5220904947	0.167806563833	0.525979221212	251.558007003	216.52285151	768.346252729	0.251558007003	22.7028346441	143.828409878	68.5890686624	0.143828409878	7.57436388795	6.36333512677	0.00757436388795	1815.68556233	7.75789635956	1.81568556233	7.0	23.9805357034	2571.0
5250.02723368	12.4621045442	3.54568091905	5.25002723368	6.87776345958	228.985639181	33.2722520918	5.17466144926	0.228985639181	2.81295105087	73.7221076761	15.2640631979	422.110331358	0.0737221076761	3.32693747669	4871.48975438	75.7581692025	4.87148975438	1607.16700974	1.1477252505	1.60716700974	765.136594224	18.5774213927	0.765136594224	2.0	23.9969175442	80.0
186.761509881	5.07719913988	1.55508875024	0.186761509881	0.147303637953	118.645150152	1.28679419839	143.623274576	0.118645150152	0.11855914513	452.138225873	14.970866963	6.98271345752	0.452138225873	0.782611681212	17.8992274452	67.1771249074	0.0178992274452	5.63848742143	164.273164735	0.00563848742143	3.28028795189	2.6003791567	0.00328028795189	4.0	24.002959903	994.0
84.7176201604	7.07195744698	45.4197810771	0.0847176201604	6.31178564934	1829.85218764	1.25747148774	960.399046398	1.82985218764	1.49279292487	1000.71895729	1.84866456857	275.886219127	1.00071895729	0.624498672066	2013.64832717	5.5157681081	2.01364832717	16.5749321807	35.8133945663	0.0165749321807	383.422416556	7.40833438773	0.383422416556	3.0	24.0033531956	2215.0
647.582921638	15.0791411724	989.623933655	0.647582921638	0.428585062907	99.2427100322	6.92819592336	24.9708892062	0.0992427100322	0.504081560096	88.7211865369	2.57988264026	732.359630646	0.0887211865369	17.6458758256	5.73872520292	28.5132089666	0.00573872520292	21.2853992537	78.1406417245	0.0212853992537	22.0824260956	2.05483118719	0.0220824260956	4.0	24.0092342322	899.0
155.399045486	9.74410047407	122.200235213	0.155399045486	14.9228593372	918.290443049	119.904125327	3.1662570382	0.918290443049	3.43738925215	2124.0273194	1.02766845845	251.340170448	2.1240273194	9.68423458806	9831.05810247	2.11428022277	9.83105810247	11228.0703164	70.1659767283	11.2280703164	4039.34157818	153.984029076	4.03934157818	5.0	23.9999877148	904.0
3177.22480323	6.1992413877	916.508679225	3.17722480323	0.81285729982	191.211903238	3.72364261121	215.754443613	0.191211903238	5.95238324426	314.780653381	1.82925012169	683.005502022	0.314780653381	1.75748025325	158.11649894	3.44373917681	0.15811649894	27.1600820461	1.16893394141	0.0271600820461	118.413284715	2.6632655904	0.118413284715	5.0	24.0053986504	385.0
939.172151201	29.9534263147	12.8107976033	0.939172151201	94.9909235042	284.049921891	38.7097553214	29.2132276541	0.284049921891	17.8143930123	560.568157876	26.6694546544	446.173416819	0.560568157876	54.7382288892	5980.94535761	3.95243786035	5.98094535761	4845.0285852	2.67179819689	4.8450285852	5668.92789616	2.77665987442	5.66892789616	4.0	23.9955885918	1753.0
1641.22280241	7.24290731751	3.05955440195	1.64122280241	14.4863613473	27.9115557529	4.29712460634	11.6217769695	0.0279115557529	5.57016981687	1087.15814554	15.8126355756	408.49426085	1.08715814554	7.42311517451	1495.14387817	4.77517385211	1.49514387817	226.660074283	1.50850905798	0.226660074283	674.610909381	16.4954585024	0.674610909381	3.0	23.9999521786	2082.0
17647.5373414	2.98669031859	955.393381047	17.6475373414	9.32151345179	31.5858675635	1.8507374934	10.3213024563	0.0315858675635	3.2549256074	409.009244346	42.822380897	407.333570633	0.409009244346	4.51211684161	5383.91133904	127.826382105	5.38391133904	14788.7020664	1.37650371463	14.7887020664	235.179822151	18.773777258	0.235179822151	7.0	23.9987210512	1547.0
636.403835211	17.042938486	6.38897638097	0.636403835211	1.54093969171	33.7135098608	6.86885485367	786.133335523	0.0337135098608	46.5270173287	206.613177884	34.0805118674	241.712267269	0.206613177884	0.813185352435	24.9080682088	11.2228386853	0.0249080682088	45.2772372801	14.1270182554	0.0452772372801	478.308081737	124.827694195	0.478308081737	5.0	24.0108782854	221.0
241.225916087	1.99880124831	140.617142725	0.241225916087	0.335410075443	241.073389495	12.2791521319	558.707094124	0.241073389495	0.584885074211	331.554556963	2.69587988132	197.99003886	0.331554556963	5.86094950324	78.3793010369	125.543447431	0.0783793010369	440.448330465	66.7521095975	0.440448330465	1109.15374587	7.54513983543	1.10915374587	2.0	24.0068202211	1585.0
99.950206769	14.3735742034	804.893198635	0.099950206769	170.677426586	5119.03852126	3.09329344144	559.402170727	5.11903852126	6.14230153166	1243.20656418	61.6587043187	54.7861284351	1.24320656418	177.159034486	1753.2953549	18.2405567696	1.7532953549	4965.01799113	36.2171222083	4.96501799113	11731.8333116	2.92628251675	11.7318333116	4.0	23.9999798494	2755.0
67.2894101771	22.0435792951	253.998843387	0.0672894101771	14.2045237404	103.315084397	5.24554393455	847.936421906	0.103315084397	1.65207437341	1608.68250435	1.33242706551	829.098231026	1.60868250435	3.0309800008	6840.12786623	4.27561752697	6.84012786623	5395.72900159	17.3342784022	5.39572900159	762.216407838	613.164433822	0.762216407838	2.0	24.0000061293	2844.0
71.4376602392	1.57375065767	785.055597679	0.0714376602392	9.11859433568	1189.19378737	7.82630637773	34.5006635795	1.18919378737	8.01895389022	28.0085266352	2.79300569242	899.950525375	0.0280085266352	1.39123936196	21.8579750029	2.21187165747	0.0218579750029	2234.98166787	8.38064962025	2.23498166787	126.619912057	18.4352436849	0.126619912057	3.0	23.9913475864	976.0
13635.9198261	19.1503486547	138.239353155	13.6359198261	5.64086072598	126.396078377	1.12499268155	132.015468638	0.126396078377	1.76883900987	173.262586647	11.7491528652	827.354392779	0.173262586647	2.49996320174	3896.84022136	7.01895181692	3.89684022136	9435.62445444	1.65478985661	9.43562445444	68.5267705834	32.9274948975	0.0685267705834	7.0	23.9856491069	1748.0
621.636396405	5.80171031956	470.646938633	0.621636396405	9.58521057828	16.4243678791	2.11075109937	41.430855069	0.0164243678791	1.27687636786	684.994529649	2.31036763605	24.8791079019	0.684994529649	1.45479132686	22.517021501	1.00196903541	0.022517021501	757.702374413	6.13936743743	0.757702374413	4960.9197902	1.13735123503	4.9609197902	6.0	24.0000393574	169.0
44.1594354163	4.22660221487	970.729860474	0.0441594354163	42.1756823511	60.6465249875	2.59907961883	166.291270039	0.0606465249875	0.410493621833	8.67901511442	25.7155622209	1.02943916824	0.00867901511442	0.104165620002	6.2950234049	29.6801463769	0.0062950234049	6.29414779317	17.2484869302	0.00629414779317	18.7325111121	8.91236794747	0.0187325111121	3.0	24.2109132303	1439.0
188.919781762	1.63759455037	119.860226114	0.188919781762	0.616059632618	88.0962088805	8.80431587359	464.989267353	0.0880962088805	0.737943698198	1204.88922447	1.32099495413	78.1734418089	1.20488922447	0.75494383568	552.932253017	1.61195126798	0.552932253017	748.532840177	1.41247263544	0.748532840177	486.17388402	389.265728211	0.48617388402	5.0	24.0005368498	1004.0
369.263284568	4.14766764318	33.0874615942	0.369263284568	2.44909881495	448.069268431	23.9056114097	33.1978093084	0.448069268431	24.1373322339	624.292836133	59.0271468702	89.0209886695	0.624292836133	7.65528194745	8039.52152863	25.1322527688	8.03952152863	12431.4941897	1.98404057848	12.4314941897	307.492898182	3.76582209961	0.307492898182	4.0	23.9995876786	2859.0
536.740877061	2.78774817796	638.031435325	0.536740877061	189.95607934	484.181952713	3.16382622873	6.49346128101	0.484181952713	2.54832142698	359.296348906	3.4368861101	170.179045789	0.359296348906	197.814507352	29.4582697848	2.83169144527	0.0294582697848	372.421677586	186.319968798	0.372421677586	8037.83842523	1.19425378832	8.03783842523	7.0	24.0000129163	334.0
527.140506144	13.4173241957	62.8118169883	0.527140506144	5.0907153018	213.222794501	1.16161668722	334.631229864	0.213222794501	23.4851686333	949.417460955	11.1267130488	71.1290237211	0.949417460955	0.584129022451	1102.28688746	38.6188071194	1.10228688746	130.935468768	8.39843218411	0.130935468768	1201.98093451	24.1562957109	1.20198093451	6.0	23.9917654087	2097.0
148.373301687	2.30894425349	51.7883169308	0.148373301687	1.03969113316	584.189719565	2.57404243722	2.87910201941	0.584189719565	0.852526409481	3874.59246212	2.36756315712	5.98326748165	3.87459246212	25.2292423172	1859.64458068	4.13428524886	1.85964458068	1024.44357487	10.343894236	1.02444357487	3058.47575814	2.86108622617	3.05847575814	5.0	23.9996378894	935.0
133.12280707	1.4308341209	720.925514174	0.13312280707	24.9970369229	236.617040917	78.1041196777	43.6667833345	0.236617040917	2.78728589505	518.592642368	23.3938046694	7.63269643915	0.518592642368	5.23601473307	247.893182348	6.80099665122	0.247893182348	29.786756313	8.32364091065	0.029786756313	386.928053569	8.3144883079	0.386928053569	6.0	24.0123418709	2898.0
523.612803587	125.147524798	345.049253132	0.523612803587	8.83268010808	942.544602177	25.4993362861	12.3959253589	0.942544602177	7.22962588121	131.941972159	1.39030644916	575.654746525	0.131941972159	28.5789119328	572.780285591	37.1836264796	0.572780285591	1326.80637745	2.02644030192	1.32680637745	129.266062945	13.3197584003	0.129266062945	6.0	23.9999383292	166.0
248.184210511	27.8487802247	903.825346884	0.248184210511	0.236331462453	58.505020257	103.227022837	51.7045629048	0.058505020257	0.272483244463	351.040472502	4.25463732312	994.051353881	0.351040472502	5.01186241044	184.990381921	35.2402712568	0.184990381921	31.2284664353	32.1930683245	0.0312284664353	15.2271372555	32.8840306721	0.0152271372555	5.0	24.0340360133	2501.0
26.195328123	22.7742737123	316.184272278	0.026195328123	13.6151267428	338.307319327	3.31424346362	387.669317561	0.338307319327	0.234948103908	1246.96603598	36.3201517841	532.299591599	1.24696603598	1.3568804698	2116.43958113	28.8093287969	2.11643958113	35.7122038798	124.633975647	0.0357122038798	42.2148850287	2.01476783675	0.0422148850287	7.0	23.9212494836	1880.0
1404.0085844	4.10458354121	568.577314906	1.4040085844	1.24424548967	80.7062261188	1.56515836959	207.594552096	0.0807062261188	5.19272320182	956.139927988	263.587236234	915.528003773	0.956139927988	19.2409719886	12.3858324199	6.23475259573	0.0123858324199	175.386867878	1.84439093467	0.175386867878	174.561942378	165.153969966	0.174561942378	7.0	24.0082090428	669.0
68.6292769099	30.165861375	30.8712340454	0.0686292769099	0.302478355811	263.962750575	8.25762471866	71.1022173694	0.263962750575	1.86063163946	535.130127404	77.3025380332	8.8935013643	0.535130127404	65.669031815	9.63934492722	4.09713157383	0.00963934492722	79.6471337742	8.65010888028	0.0796471337742	991.080536264	4.51893120998	0.991080536264	7.0	24.0261097731	1721.0
47.1366437633	3.23201938422	693.201228564	0.0471366437633	761.656533631	707.170945862	15.4723882593	78.7622730501	0.707170945862	10.2205470991	9657.73218242	19.2352972334	1.22497869167	9.65773218242	130.021718205	403.207733867	2.35889027625	0.403207733867	724.677196611	4.97850157105	0.724677196611	1364.81903664	14.7795877722	1.36481903664	3.0	23.9998498032	2801.0
876.400807192	12.2636297547	274.410400371	0.876400807192	14.6305270559	97.6104882812	42.6518313014	34.6283507111	0.0976104882812	11.3628598669	724.503636291	172.370891022	724.319602657	0.724503636291	133.386207272	13175.9985788	3.15889073429	13.1759985788	1113.06645703	2.33757653367	1.11306645703	16268.2387176	7.85175589316	16.2682387176	2.0	24.0293203978	1731.0
279.287792915	9.12046144271	874.88805487	0.279287792915	79.7069725794	611.131157411	75.7720665194	1.19930435603	0.611131157411	14.5304508216	478.236373858	41.4523535777	11.6643308913	0.478236373858	18.6298158379	127.69048973	23.36534712	0.12769048973	3939.36114566	10.4673102525	3.93936114566	1184.508938	6.64323483325	1.184508938	7.0	23.9990448287	2498.0
227.614977297	87.2583484607	448.876176694	0.227614977297	219.644431335	3686.04886019	28.5044725983	195.849423104	3.68604886019	16.1200438468	2612.67802904	1.36611996021	132.844398034	2.61267802904	350.100051909	7730.30669364	1.30281333416	7.73030669364	11.2445692757	2.09665411769	0.0112445692757	7414.7775402	3.90456871927	7.4147775402	5.0	23.9998863842	1352.0
229.35005063	3.94629331225	11.4965613298	0.22935005063	0.734643661879	331.326737284	13.9366568374	200.446418854	0.331326737284	50.1842240825	511.475285143	66.812317778	627.309363938	0.511475285143	18.8290425927	169.431929512	6.85637425401	0.169431929512	1059.54945727	1.29548879067	1.05954945727	46.354411636	5.95831603362	0.046354411636	2.0	23.9967838542	1264.0
141.773136923	5.67041730242	991.532840405	0.141773136923	186.318249921	2675.05823466	208.441711213	3.87508417885	2.67505823466	20.0107592846	1354.44305833	5.25646884447	13.2404878838	1.35444305833	19.9244250635	362.021501035	2.27569383445	0.362021501035	3545.79335562	4.4689313055	3.54579335562	9718.56032389	20.6571125654	9.71856032389	6.0	23.9999953334	2360.0
166.960411942	11.2192727014	1.71202834521	0.166960411942	2.64380176212	4322.38399982	9.62492661769	504.00776888	4.32238399982	1783.81591323	1121.69461959	1.56125592757	576.763600212	1.12169461959	53.1112156639	4207.97302272	4.77377084146	4.20797302272	2719.7473582	1.04784066569	2.7197473582	1341.24087044	2.32679841896	1.34124087044	6.0	24.0000936227	2671.0
6617.77111426	13.4304542681	1.3809457747	6.61777111426	10.3531795807	752.581300807	2.98248141026	504.338893129	0.752581300807	39.6439753015	30.9115810223	11.3581683805	597.495271929	0.0309115810223	4.63568321266	1842.76206177	123.2485016	1.84276206177	730.67567884	6.99122261686	0.73067567884	4294.55424719	2.5155944896	4.29455424719	2.0	23.9999724843	2186.0
92.7152460509	9.83147063688	93.5682987097	0.0927152460509	1.15779777162	293.26732618	1.15151714065	523.719022786	0.29326732618	3.15142350704	51.8935738607	13.9688393442	45.6661795263	0.0518935738607	1.43402758164	1461.31932412	7.56202236968	1.46131932412	8.93183959544	4.27554357268	0.00893183959544	1098.72339999	86.9242446411	1.09872339999	3.0	23.9866877311	1520.0
436.983758484	1.85745179672	1.41202125715	0.436983758484	13.9206423701	221.414486112	33.5253110146	36.2004176772	0.221414486112	28.7702050667	767.221654993	28.3035622898	2.80131098366	0.767221654993	30.9741626665	539.730261776	5.14126121995	0.539730261776	26.0013789545	2.96639572422	0.0260013789545	1348.07609189	1.90922495989	1.34807609189	7.0	24.0000119958	2101.0
129.564266403	15.2300111068	210.291166074	0.129564266403	1.20637588155	97.7979008565	11.5720201856	16.6485863117	0.0977979008565	0.647836217537	103.129618211	35.6794483477	3.01575213567	0.103129618211	0.254211141052	213.143059503	21.7554272789	0.213143059503	100.422343913	68.0824243799	0.100422343913	8.65396310906	23.4556329513	0.00865396310906	6.0	23.9998201267	2684.0
259.519037504	55.056222631	25.2081763071	0.259519037504	1.31979077023	88.9632339033	147.678339164	62.8140231657	0.0889632339033	0.909672660999	177.153258784	11.2224306211	127.151119977	0.177153258784	0.884118451813	5.84661685601	23.0711166871	0.00584661685601	856.319149498	52.6872115922	0.856319149498	1457.70427843	65.0533570504	1.45770427843	6.0	24.0207320416	2091.0
915.682013374	12.4726282349	238.337891249	0.915682013374	42.8834183384	337.702961622	92.004403478	673.617931029	0.337702961622	2.54044349851	232.977509675	4.75095535287	187.727133583	0.232977509675	2.07233994773	874.318228805	13.6560328566	0.874318228805	19.4952425236	7.4871336429	0.0194952425236	944.892074492	18.0241415368	0.944892074492	6.0	24.0007273747	637.0
493.459626236	2.67046875958	282.851181194	0.493459626236	0.848188102021	456.885716196	1.07506323598	234.219101351	0.456885716196	0.216895975381	630.081863116	13.9009199312	987.024105785	0.630081863116	0.922476968034	928.898810638	23.200986271	0.928898810638	21.753270767	322.628338836	0.021753270767	14.7469131974	96.1759878855	0.0147469131974	6.0	24.0735307307	621.0
42.1497312747	2.03547376486	31.6923032035	0.0421497312747	0.56862733232	118.76188461	4.24285496678	6.61109039716	0.11876188461	0.266060273075	76.2627745997	1.17816323737	218.067244461	0.0762627745997	0.422090861404	4.11589581972	12.9530079068	0.00411589581972	29.1649801139	25.0436196512	0.0291649801139	18.7039846506	121.18317376	0.0187039846506	6.0	24.015470437	2462.0
1057.83271116	41.1363941233	28.4626098746	1.05783271116	53.0517655948	330.207120529	122.470211771	12.4186351499	0.330207120529	4.8033286664	861.802390075	97.9175342616	924.388400172	0.861802390075	17.9080894519	267.983828176	2.81808556592	0.267983828176	5468.14481568	16.5867149818	5.46814481568	900.203886143	67.4269066627	0.900203886143	7.0	24.0002799303	2677.0
95.3476963891	1.81624245545	285.918127486	0.0953476963891	225.590808748	1680.72078781	39.8172287898	9.70380775146	1.68072078781	9.89968357258	4234.80304244	2.20303111567	8.67703180382	4.23480304244	1.9280856923	163.226487251	1.24251315865	0.163226487251	158.740983216	4.21469711415	0.158740983216	7488.28192772	57.4330787913	7.48828192772	5.0	24.0051230582	696.0
1146.04966699	25.8818207404	658.438206675	1.14604966699	22.4670310138	343.9281691	3.00660817156	828.721409619	0.3439281691	5.58135827897	294.456746182	2.22313688228	652.300683769	0.294456746182	17.3198058667	310.817908323	9.54139108834	0.310817908323	139.562759528	15.6326105371	0.139562759528	6958.54423705	23.7726458537	6.95854423705	5.0	23.9916449874	2300.0
527.331423244	1.16773353095	453.136288108	0.527331423244	68.0194113217	223.220438593	2.24594242484	2.70898235684	0.223220438593	4.77813714914	236.714097552	2.75879318919	118.906702229	0.236714097552	61.4841398628	2514.19308112	4.96436971167	2.51419308112	197.290819466	1.72323257498	0.197290819466	13370.627543	1.28599599817	13.370627543	4.0	23.999989894	2714.0
2491.47076252	15.1965766164	56.0094328424	2.49147076252	368.776183047	632.364932659	22.7915080481	39.1336270262	0.632364932659	68.1202796058	18516.0048671	8.2231541424	40.3645315824	18.5160048671	786.475426789	398.593846817	1.06488302998	0.398593846817	1787.67744547	1.01767794565	1.78767744547	186.818464817	5.06460084605	0.186818464817	4.0	23.9997523123	1972.0
2160.69529959	246.594169838	352.574712965	2.16069529959	1.93871858412	491.008644782	1.49935172026	95.6678994151	0.491008644782	6.29674214423	152.112627474	11.4392107079	11.9262321243	0.152112627474	7.14621006955	7025.76747765	208.212372807	7.02576747765	674.920417518	1.99498811344	0.674920417518	6260.66465849	1.15080377044	6.26066465849	6.0	24.0024366748	333.0
49.5730449392	2.30455393742	114.07676692	0.0495730449392	1.16825390899	90.0563459185	1.18124622122	108.9496316	0.0900563459185	2.3709744973	3669.73516413	4.25776720219	244.825050195	3.66973516413	1.00378403477	1329.62167928	9.90994709759	1.32962167928	3960.56155688	4.55340945785	3.96056155688	3066.41703269	1.64990598084	3.06641703269	3.0	24.0000086177	1108.0
739.347280046	54.1187460955	442.5812758	0.739347280046	56.0500994219	133.243180769	5.61660704887	23.3375384633	0.133243180769	0.807262275497	1216.33374539	5.99833303494	27.8358740133	1.21633374539	0.416503697001	1247.47415814	1.19006367863	1.24747415814	2528.74544708	36.080647446	2.52874544708	1693.6904194	350.778124962	1.6936904194	5.0	24.0000013375	2588.0
316.951313861	6.88174663146	22.0751186333	0.316951313861	0.784613693649	80.2103761897	92.923145874	77.4375774267	0.0802103761897	1.11689078271	695.006369819	9.06665794923	295.958135804	0.695006369819	4.25434666666	1255.46812819	73.3004314288	1.25546812819	1016.11625427	38.1402135687	1.01611625427	94.4993355968	85.8630333929	0.0944993355968	7.0	24.002983883	2407.0
101.183661407	11.4532053763	694.930421258	0.101183661407	5.6621880234	81.6159772103	1.23636507418	315.30033414	0.0816159772103	8.46461337322	441.198179469	56.6111595997	4.90438734828	0.441198179469	0.556859640077	13.6808447873	64.0458783406	0.0136808447873	84.5770484595	6.78415277974	0.0845770484595	93.2109591577	13.4218741345	0.0932109591577	4.0	24.0110977614	2553.0
1186.26457875	2.49677839689	496.510362846	1.18626457875	83.2233366238	594.35661464	9.30351038894	5.18532988836	0.59435661464	17.1036932101	318.656083259	19.8122695565	476.940793964	0.318656083259	5.64001479518	1180.47928125	9.19646554528	1.18047928125	2536.04499952	2.98241937088	2.53604499952	33.0813242701	9.70744931297	0.0330813242701	7.0	24.0000537972	1386.0
125.833216453	1.18393466709	506.841761255	0.125833216453	0.300482608138	7.54415875984	4.95613493048	9.93526005433	0.00754415875984	0.44876827267	34.9131784772	5.15647993174	1.35169856974	0.0349131784772	0.265042102367	5.82369635317	196.535898376	0.00582369635317	24.4351284859	10.0420050608	0.0244351284859	538.278341174	76.7658506975	0.538278341174	6.0	24.1924228391	1055.0
954.418485114	6.05011654317	124.195357752	0.954418485114	7.51768752651	99.7912385495	1.08994509257	267.05661977	0.0997912385495	0.486506719116	120.912336941	44.5729419941	143.230508119	0.120912336941	1.3620957171	876.554886229	47.6070434235	0.876554886229	138.088235361	1.07119867295	0.138088235361	1828.36394152	17.0077641379	1.82836394152	2.0	24.0012227831	141.0
212.460663001	1.27801265304	12.8183366206	0.212460663001	3.94889867462	109.142611275	11.6241742443	126.356686184	0.109142611275	12.0955427332	5578.96101931	5.77554723952	91.6006196369	5.57896101931	212.30343729	214.517754265	15.9895597567	0.214517754265	11293.7512037	1.68846693237	11.2937512037	4226.99052865	10.4962142967	4.22699052865	4.0	23.9999653432	2231.0
17.2618083715	7.48528072934	995.134907915	0.0172618083715	3.69707437898	406.022351774	2.05479047847	95.191622107	0.406022351774	1.4339147227	2137.08825866	1.77489031906	2.25452467667	2.13708825866	4.1879692557	160.069318868	1.35049227272	0.160069318868	254.518484889	15.8465844015	0.254518484889	5329.62501265	3.96992040719	5.32962501265	3.0	24.0001321824	910.0
1251.37091518	39.0557719929	79.3235912024	1.25137091518	1.49274657131	1017.00098126	3.82127166807	2.76756030486	1.01700098126	56.2822986297	162.143748357	2.29122169161	9.86717197827	0.162143748357	1.01611273713	15.8911612132	74.8776493137	0.0158911612132	1722.36078822	7.10783899383	1.72236078822	4073.61731365	13.7201856892	4.07361731365	7.0	24.0035595656	145.0
50.2269810501	1.52117764841	23.3409021921	0.0502269810501	3.23317579625	11527.0593417	4.55463801033	301.946320236	11.5270593417	334.33054345	3117.85529462	3.11727570006	45.8973752541	3.11785529462	17.9528045064	1505.49223294	1.15772723653	1.50549223294	2068.08736803	1.72448647334	2.06808736803	3960.62092825	2.4530404325	3.96062092825	3.0	24.0000013012	2593.0
624.565526091	6.15001644302	292.763748161	0.624565526091	10.2886523237	36.5579339059	19.8676172245	127.72249011	0.0365579339059	9.22302579011	544.4910567	41.6181146745	15.1549765297	0.5444910567	55.17158662	661.877613021	15.4539412428	0.661877613021	16.984416644	3.23026697491	0.016984416644	379.25199138	1.96471732305	0.37925199138	5.0	24.0049516931	2070.0
335.799034159	6.90204804002	655.621903316	0.335799034159	8.94751990832	3118.50522845	26.1430708108	111.188501272	3.11850522845	64.7004770481	319.644632245	1.26779793582	733.198013155	0.319644632245	1.22563621936	1579.73726796	1.21985083736	1.57973726796	278.868029865	7.33614197806	0.278868029865	372.160118458	6.4276180505	0.372160118458	4.0	23.9999836903	474.0
978.558951773	12.6002743575	44.1354762194	0.978558951773	0.802656869668	4750.58928476	47.8949605369	22.5331565176	4.75058928476	170.215326158	44.0989949493	20.4805378731	914.322363163	0.0440989949493	0.727329871577	332.901342651	71.5080285276	0.332901342651	527.178988282	7.3660746697	0.527178988282	1375.62637458	20.7375358221	1.37562637458	6.0	23.987201867	1970.0
1132.2473669	8.88903436733	921.258283873	1.1322473669	5.6401120409	1061.07696836	1.60554750213	18.8771176077	1.06107696836	0.586190357209	121.723971193	120.228725959	196.825024138	0.121723971193	1.28266156829	10.1540133259	42.2770054759	0.0101540133259	2965.83011817	2.57376185195	2.96583011817	2987.22138231	9.04007372293	2.98722138231	3.0	23.9985074997	2006.0
3675.23959134	73.2059831623	14.5533720068	3.67523959134	5.41525679179	413.327561668	3.47923714673	606.289339885	0.413327561668	20.2158154811	180.404765025	19.1252663498	59.7572783371	0.180404765025	15.7067619763	773.794146512	8.83477535913	0.773794146512	5893.06444064	4.83943045714	5.89306444064	7563.24533149	1.00440494802	7.56324533149	5.0	23.9999978271	129.0
431.681691618	1.17509050294	18.3802255969	0.431681691618	0.259113956901	50.8367077608	1.26542634609	2.77360808903	0.0508367077608	0.296508063717	4.12088654071	5.34759566377	1.0881274066	0.00412088654071	0.27913500523	264.716246127	647.530472417	0.264716246127	181.975624585	7.94460370838	0.181975624585	4.80727777961	1.86800039103	0.00480727777961	5.0	24.0171963575	2119.0
253.873737436	23.6348903785	74.342180868	0.253873737436	4.05397212252	11358.9162417	11.7319388857	917.234532935	11.3589162417	843.215124761	132.694029175	1.21181475148	522.396976711	0.132694029175	9.25209027149	346.245832386	12.2281187934	0.346245832386	4128.4343549	28.7745964213	4.1284343549	67.7178613431	1.54265952539	0.0677178613431	3.0	24.0034202422	67.0
1824.26641399	1.11160775357	650.374964142	1.82426641399	0.928990960256	15.2557700186	3.35732755541	12.6074858424	0.0152557700186	0.452551999135	335.245445641	1.03030948942	546.339607154	0.335245445641	7.27735509311	7.15042076697	29.8211380556	0.00715042076697	3.43234744418	4.15064928313	0.00343234744418	4.11331622091	1.77509997546	0.00411331622091	7.0	24.0059289749	1763.0
146.791122526	19.334036607	8.25176993896	0.146791122526	13.1493029399	1104.95220405	25.3427874968	9.5246978546	1.10495220405	10.2388997991	283.359950761	4.28213568346	714.432220889	0.283359950761	11.639230141	3417.55155963	1.44224457429	3.41755155963	2786.66181457	228.233693237	2.78666181457	2914.33551554	8.94276678406	2.91433551554	2.0	24.0045669812	1119.0
33.7297897057	3.97855285685	179.875228016	0.0337297897057	4.83511061275	143.729198472	19.6942284181	107.072541804	0.143729198472	1.31926448587	368.859327006	21.9538179344	3.2028936167	0.368859327006	4.61718956497	492.400760252	7.33505523544	0.492400760252	2272.24626147	58.0686626021	2.27224626147	70.1232368513	13.9187767849	0.0701232368513	7.0	24.0048780963	1259.0
3.33138021175	12.0444880775	74.6951324283	0.00333138021175	0.197214875138	296.956750476	2.12336078132	720.925180914	0.296956750476	0.319258203327	19.385103688	1.91430403481	236.48034283	0.019385103688	0.26220171091	96.1169119255	35.6681162781	0.0961169119255	63.3298047219	17.7512556936	0.0633298047219	60.8690415819	12.594392428	0.0608690415819	3.0	23.9599324125	1385.0
2723.51467871	2.27089071331	732.62747126	2.72351467871	3.31430012145	139.147457713	12.7737615348	51.539220034	0.139147457713	3.18408168842	1019.57721381	20.44118908	8.07489949591	1.01957721381	4.37483126118	26.3790584748	5.23693339786	0.0263790584748	179.7545503	1.20055574194	0.1797545503	716.463976814	10.9445810308	0.716463976814	7.0	24.0105869241	860.0
5932.08642003	41.9208953801	1.16363969468	5.93208642003	47.5885460573	752.459831926	38.762307058	6.71108955096	0.752459831926	12.0936306354	112.151801624	2.20603136406	148.683766726	0.112151801624	1.48301107819	4126.54192604	881.939378725	4.12654192604	3223.93447745	7.07893819987	3.22393447745	13301.5022284	1.89915862657	13.3015022284	2.0	23.9983903315	2707.0
250.710741735	1.15617906544	915.428262018	0.250710741735	7.03182499723	3482.11370627	2.42124653512	3.51943952231	3.48211370627	5.28728593641	45.1948973243	6.26187766707	427.776060089	0.0451948973243	6.56902407438	357.973472301	30.4221708236	0.357973472301	2219.15885671	17.2371024841	2.21915885671	8098.16194587	2.04879792463	8.09816194587	5.0	23.978824785	2431.0
163.760753141	11.1774197696	821.609976334	0.163760753141	0.994780965202	573.127089575	47.7059876039	135.557610758	0.573127089575	6.24910391709	403.300123954	59.7857705382	16.1348097043	0.403300123954	5.04094758702	52.1793665855	156.502840943	0.0521793665855	49.3037353642	1.5301269124	0.0493037353642	968.747330549	6.75456812965	0.968747330549	6.0	24.0215007914	1822.0
313.0224258	2.07000518267	206.413787669	0.3130224258	0.187191720215	160.909327302	8.08881441278	57.8648227011	0.160909327302	0.267848188486	1000.19972243	30.6748643863	950.363982509	1.00019972243	0.372828150973	699.303487321	8.03760309758	0.699303487321	6.20923108742	1.67178915758	0.00620923108742	98.554632203	1.75166226029	0.098554632203	6.0	24.0193471718	975.0
152.297520443	6.23485349982	2.29927447241	0.152297520443	2.18571792438	335.38338056	1.86063974479	275.233440492	0.33538338056	1.50337102401	78.6103839235	15.9382126572	36.2705386692	0.0786103839235	1.22079109821	6704.15540107	2.43395410439	6.70415540107	68.4402559394	2.60421668019	0.0684402559394	25.2780782339	11.6207587998	0.0252780782339	3.0	24.0023728782	1546.0
304.717859029	2.99099236801	15.1404028945	0.304717859029	0.33414340235	5.42334661149	3.52132816057	5.75537066427	0.00542334661149	0.269713795815	148.668350125	40.5531683444	9.28569397344	0.148668350125	0.252485846221	1025.98107207	48.357880322	1.02598107207	56.8778813958	1.2501448597	0.0568778813958	131.5703748	2.76935676404	0.1315703748	4.0	24.0001288334	1610.0
43.684467294	6.91214073103	258.855535158	0.043684467294	4.6390610934	4181.07018075	19.1754495356	246.032605228	4.18107018075	185.502763267	368.745769186	19.5547950621	58.7436446311	0.368745769186	16.3439418005	16083.0225431	6.74978453655	16.0830225431	11311.0768216	6.89219878723	11.3110768216	77.5174336153	8.75302167688	0.0775174336153	2.0	24.0000107893	380.0
474.952708087	19.4006601287	37.9111047744	0.474952708087	1.70444371923	683.350662585	5.34637700776	162.740827763	0.683350662585	0.987868056363	555.596801296	1.73436029549	185.595000642	0.555596801296	0.591131183797	2459.97384308	1.15048781336	2.45997384308	120.310352993	7.24036658731	0.120310352993	3193.77499795	1.65271345536	3.19377499795	5.0	24.0043065967	1453.0
154.973613218	3.70052052889	67.0520482857	0.154973613218	16.6548100247	1676.0546559	191.717110987	151.162372368	1.6760546559	506.15749138	1166.74898556	2.34563049025	849.792011737	1.16674898556	1.89968988194	2099.6020038	3.27571635268	2.0996020038	3284.72067298	2.20019313132	3.28472067298	241.57653017	2.00506187722	0.24157653017	7.0	24.0045184574	1505.0
143.495810068	8.69007071679	304.181377485	0.143495810068	0.331410845033	741.316643998	27.5767083182	166.097417764	0.741316643998	33.2580908967	986.842546222	8.83793249318	818.510019257	0.986842546222	17.2890535313	3099.54579204	1.57275040161	3.09954579204	2569.79740963	11.9709808515	2.56979740963	1333.19491843	9.28673514142	1.33319491843	2.0	24.0000118129	1631.0
669.233127763	346.608707405	95.8632584819	0.669233127763	56.4267069238	12173.0742858	4.48845066615	5.37897219141	12.1730742858	3.28848561983	61.3354497835	2.56105755568	43.910656478	0.0613354497835	14.5547553025	2256.3276714	4.30562212753	2.2563276714	1751.51432298	203.739173719	1.75151432298	1813.26833089	1.00829231703	1.81326833089	5.0	24.0007942845	2992.0
1075.33930385	107.506496471	715.649749459	1.07533930385	7.96580947806	342.036012673	16.7923350394	1.17185045909	0.342036012673	0.442056487262	75.5477623694	11.0990342532	892.645856303	0.0755477623694	0.474137708602	2.32749830893	40.6885668691	0.00232749830893	218.919038876	2.52408257367	0.218919038876	1464.22012876	27.4497545865	1.46422012876	6.0	24.0002144937	2962.0
480.25841544	25.0091662792	848.555445301	0.48025841544	129.826882493	422.170066218	14.4072958318	673.298044348	0.422170066218	9.05428038443	211.597556129	31.8526018762	153.972312476	0.211597556129	0.993387481768	102.224587887	7.33567070935	0.102224587887	847.46678321	19.9298883407	0.84746678321	443.459377898	56.9792252866	0.443459377898	4.0	23.9876665188	1429.0
41.311513145	3.10654976682	3.49123643445	0.041311513145	2.71742501938	612.39293472	6.34438180235	2.82142629388	0.61239293472	39.4271909335	9130.83519902	8.00466251501	699.681449557	9.13083519902	354.767553989	4343.5596244	4.23053101814	4.3435596244	11879.6791767	2.36965039884	11.8796791767	5305.04071246	1.84170754911	5.30504071246	6.0	24.0000508139	1334.0
3039.04446207	68.1142307159	1.42604583761	3.03904446207	31.9344285693	454.683334191	89.9358372767	13.60388031	0.454683334191	3.10883435002	216.769252583	221.81203416	13.8109969144	0.216769252583	1.13903247974	560.795546736	3.37600796254	0.560795546736	564.524168584	9.66234619334	0.564524168584	507.5054533	47.1825744577	0.5075054533	2.0	23.9980943141	644.0
418.526707663	18.0124457455	357.597053703	0.418526707663	1.36643034538	358.209756354	1.17813885628	96.0211005662	0.358209756354	0.435290734392	18.6193475187	1.31105154117	99.1157237563	0.0186193475187	0.297316362342	2841.56748089	8.21598477122	2.84156748089	11.0705858084	6.69655433228	0.0110705858084	5.40911625471	1.2377701084	0.00540911625471	4.0	24.0365489135	1725.0
1650.09549298	190.86972403	53.7536202585	1.65009549298	2.77383136186	3071.55213772	5.52506132078	953.846285047	3.07155213772	1.7680010998	81.2523899508	1.49559701093	464.353406713	0.0812523899508	13.2112190579	308.74516901	1.16405434344	0.30874516901	206.826119577	1.61822074536	0.206826119577	12524.8803065	4.32308320009	12.5248803065	7.0	23.9999736785	1205.0
2802.6292505	2.46428986144	584.654905315	2.8026292505	1402.10901454	3938.39747982	1.44423287562	57.9793936311	3.93839747982	26.277907163	174.470663363	34.5299339364	41.7056888769	0.174470663363	15.2863119488	59.5566675463	10.7428029172	0.0595566675463	16872.6653293	1.02632481921	16.8726653293	14209.7477345	1.54658837177	14.2097477345	4.0	24.0000729782	1605.0
724.290557023	59.1048867371	74.0466312949	0.724290557023	2.61466693601	151.631436738	9.59995798323	991.384656593	0.151631436738	0.347512947946	428.508722338	6.54854197548	287.176999221	0.428508722338	0.324843831135	2404.98213293	26.535209873	2.40498213293	1439.67951238	10.6269005334	1.43967951238	91.9788208527	52.8741557749	0.0919788208527	5.0	24.0017193144	2130.0
41.2837616215	10.6661148446	990.602668967	0.0412837616215	1.65833857591	389.117641411	38.4817312005	4.8473164571	0.389117641411	0.762774037287	338.428335602	1.45472740608	3.03328213145	0.338428335602	2.29780727916	38.9474668059	61.6026587323	0.0389474668059	23.2035213968	97.5894494008	0.0232035213968	4630.9965626	13.9524761774	4.6309965626	6.0	24.013816686	2583.0
1176.06725796	41.9439406651	11.0020895695	1.17606725796	26.8213783279	167.064954072	16.8747363352	194.104914804	0.167064954072	1.21661438324	193.923085165	107.754319803	34.1286235425	0.193923085165	0.881342700641	328.974495065	2.49394195723	0.328974495065	1855.54465741	2.49231598775	1.85554465741	24.224356807	234.950156755	0.024224356807	5.0	23.9990934768	1896.0
185.63858406	14.9864729154	273.688834509	0.18563858406	106.912883473	2891.7119355	8.70156098379	511.672036702	2.8917119355	2.35294150178	356.297412258	41.2887342871	3.43504328688	0.356297412258	29.4378983305	1122.67490194	14.255852104	1.12267490194	147.341743137	3.28515861732	0.147341743137	2621.73371359	1.12372225768	2.62173371359	4.0	23.99982418	2796.0
3168.73730759	16.9457038832	33.1668608451	3.16873730759	144.082534086	285.244853711	279.762895807	1.71604521303	0.285244853711	9.40447904321	220.308783415	25.0931423869	279.237539699	0.220308783415	7.62092613619	392.59651063	1.3744283639	0.39259651063	2819.20237716	1.14237609139	2.81920237716	24.1880365139	184.455547968	0.0241880365139	7.0	24.0007679167	1381.0
1928.37509829	43.8519554572	16.7336859664	1.92837509829	0.545052121997	156.95105645	12.1002887157	995.190082315	0.15695105645	0.377989230094	134.713597891	5.44007673215	252.123243303	0.134713597891	0.698298474717	47.5990111885	1.25493170039	0.0475990111885	35.5762544494	33.3559064125	0.0355762544494	2212.57070375	15.2760891732	2.21257070375	3.0	23.9788927931	364.0
230.363577969	6.44611788661	990.32146682	0.230363577969	1.89820487425	33.5511085984	5.1054684841	352.165582901	0.0335511085984	3.4386233353	2097.90540331	12.7029264758	36.8588306854	2.09790540331	24.9792509818	380.519978103	146.553499353	0.380519978103	27.2156323717	4.937175498	0.0272156323717	696.117812742	10.3636688864	0.696117812742	3.0	23.9630886085	2616.0
2905.89920543	54.0996495962	473.450663006	2.90589920543	9.01495075737	32.34896491	4.97820780821	603.133168768	0.03234896491	1.88673168923	575.720170073	14.0628740234	18.6966885698	0.575720170073	7.3500486894	2350.86530459	168.911179107	2.35086530459	1987.2228715	4.2056819755	1.9872228715	2943.24718941	1.99797779543	2.94324718941	2.0	24.0000198874	1420.0
633.113780155	11.3112363105	1.14547403209	0.633113780155	1.63611304777	839.099037236	2.39683090648	6.26892903817	0.839099037236	97.0155762033	111.126041647	169.03991701	7.56442628707	0.111126041647	26.2055995142	2932.07334481	5.5830701482	2.93207334481	1988.9732056	2.88728229553	1.9889732056	507.767088942	1.86475259099	0.507767088942	7.0	23.9992124943	457.0
85.1355835588	2.40164847779	377.031386703	0.0851355835588	1.86459727254	269.418974084	47.4689459856	75.2034438701	0.269418974084	0.787363476972	2649.82529198	30.3575170615	49.0853991895	2.64982529198	78.6462999415	157.098834282	10.8482631896	0.157098834282	61.6535808518	363.803479329	0.0616535808518	393.677767142	2.20983994529	0.393677767142	7.0	24.0000463954	2679.0
426.518496015	16.8249766063	37.9344481529	0.426518496015	0.141615196044	565.233872817	3.04348031964	524.219669996	0.565233872817	1.93082621243	524.293240213	1.29256435978	56.5273003568	0.524293240213	0.267905050951	448.516924429	30.8046510837	0.448516924429	32.0588330989	1.39875622611	0.0320588330989	6.87397626693	33.7043433418	0.00687397626693	7.0	24.0000556362	581.0
809.498865124	3.440084062	672.650365936	0.809498865124	300.830059311	78.4067938163	41.5764817578	488.118271404	0.0784067938163	107.899664449	9185.74326938	136.395803445	1.48045813089	9.18574326938	4.49618223313	1003.22939048	1.29506708414	1.00322939048	20653.5431031	1.57592825783	20.6535431031	27.2072916624	173.696220848	0.0272072916624	7.0	23.9999551939	301.0
1153.43721808	191.74854738	3.97047307036	1.15343721808	18.1033014539	584.384930186	1.54111441611	202.807595215	0.584384930186	39.851704188	358.334068908	30.276208314	892.321311869	0.358334068908	12.7794957338	131.703318957	16.701675683	0.131703318957	766.758227116	7.48910186119	0.766758227116	8761.99643183	12.5204493748	8.76199643183	6.0	24.0015606089	1460.0
82.4098659568	3.66009062925	15.1593211187	0.0824098659568	0.293207995501	53.8671627866	1.47828268388	26.0666854819	0.0538671627866	0.441788148739	96.1978740056	1.06395252735	1.24448310673	0.0961978740056	0.268672281703	462.22762084	14.1215637284	0.46222762084	5.55671023088	96.778660037	0.00555671023088	31.2225930131	68.5852699156	0.0312225930131	3.0	23.9949756255	745.0
247.848152479	11.9762310526	7.9454902034	0.247848152479	3.64094418121	1257.37511821	1.46120015587	25.2214526179	1.25737511821	0.636972624009	480.118147974	2.68287603886	162.747224492	0.480118147974	3.03712399434	285.066521861	2.04292047892	0.285066521861	83.879543693	1.25208568202	0.083879543693	2756.69715887	1.59862665253	2.75669715887	4.0	24.0007280002	601.0
416.201870569	2.37461412566	2.32261693496	0.416201870569	7.3996987951	75.9743998034	3.63598357176	19.03674182	0.0759743998034	0.145517059558	33.8299960131	328.525169031	15.8804323428	0.0338299960131	0.550858078384	852.275266461	11.9642253102	0.852275266461	920.310595746	29.432675048	0.920310595746	59.2705248912	107.100372836	0.0592705248912	4.0	24.0001332425	725.0
37.9620580167	2.77717377651	16.1400820267	0.0379620580167	0.903246207681	6.42955785913	28.3698401107	10.7846090366	0.00642955785913	0.155679721752	131.816538401	8.17089014946	260.326149852	0.131816538401	5.11529907459	9.32091769385	15.7658644646	0.00932091769385	60.6253393782	4.60159365336	0.0606253393782	3.49666102176	24.1546231864	0.00349666102176	5.0	23.8615408421	1702.0
386.455766545	14.246290515	1.60530587363	0.386455766545	0.168458325079	22.2380509229	6.2667430771	940.898059758	0.0222380509229	0.209228524711	108.158076076	130.729800664	528.382031619	0.108158076076	2.06679793593	29.2125257443	66.3595334855	0.0292125257443	59.6706214086	44.6404208442	0.0596706214086	12.3040815449	47.0101504669	0.0123040815449	5.0	24.0780289938	2727.0
79.0045672192	24.9558310386	35.3539929278	0.0790045672192	0.654080852455	3.8218681123	2.13355352572	924.571780705	0.0038218681123	44.0542248628	753.904273177	1.77203595	96.8201421137	0.753904273177	2.28073347924	507.425694628	30.1096209897	0.507425694628	284.334737976	22.2864987545	0.284334737976	1015.89842062	1.66393027237	1.01589842062	3.0	24.0010709121	2155.0
159.283611897	10.3642676232	122.643049808	0.159283611897	0.309986842806	458.687324063	1.17259213609	26.4571205906	0.458687324063	0.274276803942	6.7961522696	1.09335329388	2.23941062696	0.0067961522696	0.414054253138	34.9931764002	6.56562572527	0.0349931764002	480.789931823	79.7744352224	0.480789931823	6.90682038074	13.7800977742	0.00690682038074	6.0	24.0015503017	1622.0
1468.76538415	15.3724490122	2.67091948448	1.46876538415	5.09267164522	179.930374633	19.2145693961	1.72313854279	0.179930374633	1.6573836097	202.487917851	51.5629475878	610.494785766	0.202487917851	2.44289486217	1062.83025959	37.0173212318	1.06283025959	9346.09368373	1.83103717678	9.34609368373	13011.5946852	14.1336087083	13.0115946852	3.0	24.0116185948	2073.0
523.806286249	96.4679174571	344.113666947	0.523806286249	121.22472155	9342.98956069	34.414386916	811.992658571	9.34298956069	2.64057532993	80.6854843255	1.76294017668	21.2670243014	0.0806854843255	3.93331848809	3322.30354555	1.03752573065	3.32230354555	77.8698261624	90.5690980142	0.0778698261624	1113.31051393	2.92214936756	1.11331051393	2.0	23.9999916226	1220.0
151.404478091	12.6920175311	32.4128892102	0.151404478091	5.89944894241	1937.64332526	211.01770323	545.740261665	1.93764332526	1373.4754747	110.282475645	25.4260756255	246.949074865	0.110282475645	4.30894772768	2151.54691245	5.96365311474	2.15154691245	85.9451052949	2.90855118675	0.0859451052949	23.5186555325	96.1660916398	0.0235186555325	5.0	24.0183826249	2007.0
413.125860006	41.0218526656	275.302552977	0.413125860006	62.0515729012	529.591958428	97.5414345148	655.221981675	0.529591958428	0.265952793774	28.1495061381	38.1408004298	64.6759035097	0.0281495061381	0.127071695877	266.775527774	3.98964616857	0.266775527774	4.65786813964	45.1338152412	0.00465786813964	5.6129919232	97.9039365446	0.0056129919232	7.0	24.0295115558	1201.0
106.346438905	4.03026244255	8.47016029001	0.106346438905	3.16648244472	180.243252665	37.7833284904	121.984464733	0.180243252665	1.49695498791	566.448637362	3.46679249149	657.507848853	0.566448637362	0.683593221313	3070.53226596	1.13871064271	3.07053226596	225.337962982	21.0413199068	0.225337962982	17.2650824129	14.2879026115	0.0172650824129	2.0	24.0600214064	2530.0
32.2803813529	3.68736764644	108.776159232	0.0322803813529	0.550345249055	261.965254372	3.18690476815	577.155273547	0.261965254372	0.122031798929	159.657831379	3.47712363492	114.616758886	0.159657831379	1.25379635114	21.1078161384	4.22391520394	0.0211078161384	24.8100169683	244.22358742	0.0248100169683	714.544502672	21.6262552367	0.714544502672	2.0	24.0642910131	2473.0
139.845653944	135.701834371	952.456908331	0.139845653944	1.19568890747	181.279610778	1.67355735209	7.92162736673	0.181279610778	1.70074929215	5424.426636	207.51261118	6.57457303378	5.424426636	216.234107797	53.4998763692	97.8039820347	0.0534998763692	694.27413418	22.5655052413	0.69427413418	50.3682264518	9.87962824713	0.0503682264518	3.0	24.0000438548	2367.0
293.959410542	20.7087625732	31.7324297922	0.293959410542	0.189833657629	830.275214109	31.2482161071	137.232583766	0.830275214109	0.226135909269	154.657596658	3.88186934777	525.491223238	0.154657596658	0.335356567305	66.5813408929	147.45412729	0.0665813408929	487.369933312	747.801058144	0.487369933312	41.3205856883	23.6663028315	0.0413205856883	5.0	23.9992284445	2577.0
3272.92302148	5.67026992544	497.500749135	3.27292302148	14.3380392696	1993.79146524	1.42288591121	269.804624681	1.99379146524	11.0877653379	105.651639919	317.155595338	11.6780732447	0.105651639919	9.30842651197	8501.00345999	96.9079765143	8.50100345999	7566.26473036	8.09613884185	7.56626473036	10224.647941	5.07086300963	10.224647941	5.0	23.9999716539	1428.0
757.160949908	73.5960818223	5.77892507324	0.757160949908	20.1064629049	1679.98265424	5.27142950042	8.95171557975	1.67998265424	1.21602170327	135.83355009	2.10169857484	580.147577555	0.13583355009	3.82480198721	282.235163493	1.97087786167	0.282235163493	32.4992175095	238.070072578	0.0324992175095	43.7940248296	3.51763476291	0.0437940248296	5.0	24.000156759	1105.0
238.854972592	1.19175846343	81.0564860672	0.238854972592	2.02303963944	285.783343411	6.28805718141	121.360201259	0.285783343411	2.89155910603	583.652756466	1.75619236148	6.5115432097	0.583652756466	2.36848757846	2700.46439306	6.00961180836	2.70046439306	211.255561209	34.492022276	0.211255561209	1530.07251556	121.819767379	1.53007251556	7.0	24.0001910723	1887.0
37.7245746401	8.03684464228	5.98623764371	0.0377245746401	0.16458358191	571.282677128	4.3367180113	602.345657597	0.571282677128	23.5871561169	19.4228446545	12.2677076543	6.53128146435	0.0194228446545	0.295935841881	2.24140337163	11.0140056318	0.00224140337163	4.85307179496	4.36069716577	0.00485307179496	86.1577178963	5.24480650082	0.0861577178963	5.0	24.3089528362	413.0
904.434369681	22.8452231755	1.52565993418	0.904434369681	30.817439982	374.167316608	6.45815981113	6.68746235057	0.374167316608	22.9874211316	132.085862675	36.2525772519	2.48539719454	0.132085862675	5.07332369345	2225.06180519	1.81015390129	2.22506180519	844.322595923	1.80094203888	0.844322595923	64.2865760511	4.56841444389	0.0642865760511	2.0	24.0006261917	2009.0
42.9869627812	5.62337160857	136.979016117	0.0429869627812	2.98275082061	1143.44504642	21.4371482085	3.54041126787	1.14344504642	15.7120921015	1768.25236462	150.093903787	332.66386059	1.76825236462	50.7150722383	3541.85237546	40.9055236684	3.54185237546	5855.2725637	10.1153818672	5.8552725637	6157.86866744	18.3667765662	6.15786866744	6.0	24.0000160988	2123.0
257.471637871	3.02755326575	524.138628117	0.257471637871	5.16491079873	1239.67988158	4.56016595785	1.00107058502	1.23967988158	1.04263210658	387.094279251	15.0866195292	235.529087645	0.387094279251	28.2099633398	23.9784778008	59.5275737442	0.0239784778008	4948.68506045	20.6498581951	4.94868506045	535.408396421	1.04692070415	0.535408396421	7.0	24.0167967892	1883.0
282.460663763	8.05408760311	285.716678506	0.282460663763	1.69330731986	340.914665531	8.98390696837	315.496003556	0.340914665531	0.844696017677	194.111997502	9.7577481714	379.447930092	0.194111997502	0.654985987703	1688.75026197	102.57875198	1.68875026197	50.2943261591	2.1728476896	0.0502943261591	7.32479824987	33.7790682422	0.00732479824987	3.0	24.0607894483	538.0
50.1122036649	2.61919356644	555.26630798	0.0501122036649	5.73973033689	542.543317737	3.61326425454	976.402100383	0.542543317737	158.202843657	962.838689049	28.7879743161	926.897621205	0.962838689049	0.567413660793	3447.70828864	34.6156146664	3.44770828864	59.0199804991	4.02650962709	0.0590199804991	56.7888898186	1.41797199009	0.0567888898186	5.0	23.9968776911	2891.0
159.456293954	1.0056085378	3.1458268634	0.159456293954	4.85146285954	358.599530539	122.014284636	779.22061005	0.358599530539	31.9717717084	4027.22596921	43.4420364759	167.906289207	4.02722596921	18.6705103828	3514.68318827	2.18824959833	3.51468318827	5136.73738065	2.91352323491	5.13673738065	775.561027201	10.6987284953	0.775561027201	7.0	23.9999533361	816.0
1095.52501991	1.77733677883	397.237774192	1.09552501991	118.143922362	506.216140285	5.23269216671	34.2452808103	0.506216140285	47.2378004186	14.8312828184	1.92284661171	355.082354351	0.0148312828184	12.7541311959	2718.07565664	5.4197498439	2.71807565664	3069.86562478	73.9473422343	3.06986562478	1212.3399698	1.46677996405	1.2123399698	2.0	23.9999854358	1427.0
16.724120873	26.4731696049	38.5270534426	0.016724120873	2.07700179728	386.703641304	14.6850070701	20.4592972868	0.386703641304	0.492750986783	768.859225665	1.65298772708	449.380813854	0.768859225665	0.791403714628	1637.28538508	3.95228354415	1.63728538508	1617.83659074	36.4182437083	1.61783659074	514.872989484	122.645707821	0.514872989484	4.0	24.0011361388	1909.0
555.614314045	5.59213096748	892.427678181	0.555614314045	14.5917676605	1512.99934882	28.6095295581	16.085910764	1.51299934882	50.2766409969	171.553695927	37.8580331731	105.2084085	0.171553695927	6.97498331038	24110.7326251	11.709114168	24.1107326251	4093.08852205	6.33345213738	4.09308852205	6659.71124918	11.5472365249	6.65971124918	6.0	24.0000182765	3024.0
169.460383776	3.16219641706	325.333535051	0.169460383776	6.78376477282	7911.04970456	86.441298545	1.20461086438	7.91104970456	54.5846926359	329.732196679	23.4602073432	10.5531727438	0.329732196679	8.97205155843	2927.84634719	13.1221495679	2.92784634719	681.160514415	1.19945232521	0.681160514415	1033.94659165	6.00460919003	1.03394659165	7.0	23.9999931473	2373.0
217.501195849	1.06742739848	128.365659281	0.217501195849	3.24392495978	2900.03883886	9.98938142871	124.705844749	2.90003883886	14.4935689673	123.971484283	18.9774457829	206.067732652	0.123971484283	1.2626291794	50.777446356	4.28877072819	0.050777446356	229.851451145	2.95659389052	0.229851451145	1020.93840647	18.0948104315	1.02093840647	3.0	23.9860595736	3018.0
2900.96284068	1.23138909374	601.689178393	2.90096284068	13.5955792026	108.267049005	2.73510310358	301.132899941	0.108267049005	2.54455307214	5598.97239152	18.8506242641	320.57925229	5.59897239152	1523.24578583	889.309154286	10.2611602571	0.889309154286	1842.93533257	5.59317250711	1.84293533257	295.419328644	4.27473517606	0.295419328644	6.0	23.9990403915	327.0
877.776803619	11.3674525177	135.118498096	0.877776803619	8.30292392412	1444.05201435	5.91760542926	341.832686939	1.44405201435	46.5040982428	105.312651236	35.2691736758	828.339758568	0.105312651236	567.68361849	30.0703355972	19.6607079625	0.0300703355972	622.810874293	2.14224983333	0.622810874293	611.160662712	3.01374339627	0.611160662712	3.0	24.0395513159	1208.0
325.886564746	1.73341147232	1.23659926328	0.325886564746	0.79902596254	21.5330623953	1.81246909289	195.453794368	0.0215330623953	0.434284077179	127.792934413	1.48669206519	242.92610393	0.127792934413	0.439822999722	1620.27504301	17.6362604719	1.62027504301	470.315239664	92.9802557375	0.470315239664	54.5875311835	16.8013699662	0.0545875311835	5.0	24.0045339263	436.0
1165.35560576	1.102444723	579.309430238	1.16535560576	1.27563922617	20.7814444328	15.5485112411	699.538335698	0.0207814444328	1.59589576819	4491.19959847	22.0776694963	6.0560815855	4.49119959847	5.84473182193	197.684459276	365.104516106	0.197684459276	2902.54591273	9.5400816432	2.90254591273	393.438715018	3.91389506707	0.393438715018	7.0	23.9999865086	2333.0
794.161644972	1.7483207212	21.4977193184	0.794161644972	11.5612672095	305.374654444	1.43401646291	18.8840364442	0.305374654444	1.00765366372	6.25981520484	1.45564085052	1.95547291495	0.00625981520484	0.21698511962	553.038623919	10.5207599105	0.553038623919	1470.74899272	19.9560456568	1.47074899272	210.181950378	1.94079877506	0.210181950378	6.0	24.0052817837	1769.0
226.109140299	2.59877701201	451.093202193	0.226109140299	0.50431271772	253.744802907	15.0685925482	2.62992838778	0.253744802907	0.348929220089	514.179906717	16.8439095732	5.18686145091	0.514179906717	0.264089821447	5.69640473731	19.7118709011	0.00569640473731	837.413492366	378.548347837	0.837413492366	168.038958237	179.604210871	0.168038958237	6.0	24.6429305214	809.0
528.451987122	43.204651857	241.428867345	0.528451987122	7.72745118235	964.031691535	13.3463478382	905.226232885	0.964031691535	16.6068471584	37.866273169	2.03082636846	408.578872178	0.037866273169	7.93899156348	68.7678949648	6.85717824205	0.0687678949648	1538.84520722	60.3046502142	1.53884520722	86.2401516996	2.72785344514	0.0862401516996	2.0	23.9967895768	486.0
482.810267229	11.3032358391	1.52756164619	0.482810267229	5.43293223976	19897.5511883	8.47462340499	3.82504982361	19.8975511883	451.006753012	3434.53956207	130.514635149	3.08554630437	3.43453956207	339.841294566	1233.00574179	24.9800850539	1.23300574179	1638.9084958	1.4172372516	1.6389084958	440.710071268	1.75533978848	0.440710071268	5.0	23.9999485676	1157.0
22.1127724689	61.3262139181	1.69513920882	0.0221127724689	0.155267702832	290.965412707	2.07982147354	53.0268931349	0.290965412707	1.66572708469	19.5034897488	10.622846178	35.3922366868	0.0195034897488	0.401356643576	570.601424866	213.375854946	0.570601424866	113.63824054	11.6857445257	0.11363824054	174.861985734	8.57525827933	0.174861985734	4.0	23.9970011484	1560.0
1021.74166262	1.54339563264	9.51195199426	1.02174166262	1.26968991336	208.246446759	19.3828125718	102.621625067	0.208246446759	10.7491038393	1212.14555238	7.12128767885	156.278756264	1.21214555238	11.2040037292	1444.11253361	1.13143726021	1.44411253361	2911.87104749	3.55312044649	2.91187104749	9.94640900856	32.1539647738	0.00994640900856	7.0	24.0194690606	29.0
267.462626463	2.23673076776	409.246590276	0.267462626463	94.634301553	165.695409872	94.1261689981	2.47244987398	0.165695409872	1.64073671331	279.282918448	4.5678538956	208.195035385	0.279282918448	84.0745057937	79.1638306494	1.84104037791	0.0791638306494	215.731616382	1.36856623987	0.215731616382	614.14443364	1.39670151592	0.61414443364	7.0	23.9999787263	2876.0
511.02620596	1.71186997761	305.596302995	0.51102620596	0.988748954896	272.222869649	26.0428956191	6.74061718089	0.272222869649	1.87538292022	2307.60971971	1.55136918532	30.0323140587	2.30760971971	34.4745561504	1898.01289222	55.0001827409	1.89801289222	6439.2341658	5.81693297514	6.4392341658	1303.34100549	22.1299962046	1.30334100549	7.0	23.9999446972	1632.0
243.439626168	2.07897987047	787.553211404	0.243439626168	18.7658162967	3469.14996798	24.6787704704	40.8235169158	3.46914996798	327.286869442	988.041082976	1.43009880697	44.9098956647	0.988041082976	3.22472417813	39.8925949366	1.05077483011	0.0398925949366	4557.81312961	2.46415926572	4.55781312961	3849.02080041	53.2609286081	3.84902080041	7.0	23.9999874281	1884.0
221.481289194	1.08802223564	55.7711725632	0.221481289194	7.07283788106	1303.21141237	56.7170831172	172.525775286	1.30321141237	13.2764347072	908.601227183	1.10700714251	547.750886427	0.908601227183	10.669938532	6843.44208258	1.32130302205	6.84344208258	1200.14034147	1.19528211973	1.20014034147	246.860046308	42.8242575065	0.246860046308	4.0	23.9989249732	2847.0
251.823945466	1.08540679377	102.11303671	0.251823945466	0.375120706434	229.790809942	1.62866856237	782.163245636	0.229790809942	0.928223597101	10.2224107968	29.0220164163	21.2068660812	0.0102224107968	0.504239828555	41.2671817932	1.1154671211	0.0412671817932	3.70423076851	23.3910631456	0.00370423076851	141.855334245	15.4119138118	0.141855334245	6.0	25.2045970223	1379.0
96.5588689853	6.11336316581	469.323573279	0.0965588689853	1.51678473814	216.736383734	46.1419432913	41.2799849853	0.216736383734	2.87018776385	764.58234962	36.6793553968	48.9824707922	0.76458234962	39.0770860754	43.7825807169	21.0266979818	0.0437825807169	151.62776251	41.4351179688	0.15162776251	1780.30790706	5.90071113484	1.78030790706	4.0	23.9995424421	755.0
8.21547027684	24.9363624056	276.433789429	0.00821547027684	0.207877281234	423.210131786	22.2056961004	501.080068673	0.423210131786	0.64627484129	416.790847542	2.74975643801	191.812403339	0.416790847542	0.194078351511	41.9345965685	19.958364522	0.0419345965685	40.2820375985	53.8686559165	0.0402820375985	2.96836939213	4.52415804279	0.00296836939213	7.0	22.9892519251	851.0
123.960171105	1.57116730671	263.573579893	0.123960171105	0.491400817844	208.579641833	3.3708807069	304.210918736	0.208579641833	6.38153336105	733.228124046	5.53740189001	218.282390068	0.733228124046	10.5364877018	91.0741670666	1.59420097763	0.0910741670666	342.391266798	20.605923997	0.342391266798	221.122545428	109.125734007	0.221122545428	4.0	24.0066512429	1384.0
46.010887969	131.351595597	30.8619426835	0.046010887969	0.566108190958	1253.23044049	1.35828425465	599.713903769	1.25323044049	20.2541454033	155.946533568	1.47074611347	588.576275896	0.155946533568	0.621705593552	19.8142053954	34.7403215439	0.0198142053954	101.648777072	7.63410371043	0.101648777072	791.575159331	1.98219068329	0.791575159331	6.0	24.0014892957	209.0
546.371729088	2.08172625502	166.123236693	0.546371729088	2.49781528389	1820.965979	1.8995605851	46.3672376223	1.820965979	0.345723708289	357.196066656	2.13825988026	672.592221766	0.357196066656	2.2063812321	3.89698648224	1.86205042485	0.00389698648224	84.5999603001	17.2809181733	0.0845999603001	131.130616621	2.43603743716	0.131130616621	7.0	23.9927573912	1715.0
61.5339318156	19.3580037856	967.654937625	0.0615339318156	30.0879408648	5940.04546236	3.71445355111	3.8406770992	5.94004546236	62.648532839	15.6979833766	5.76992537121	57.2247045377	0.0156979833766	1.56763836496	10553.3728114	5.53015723163	10.5533728114	6252.54170976	33.3802855521	6.25254170976	16.6031531049	2.17971385696	0.0166031531049	5.0	23.9999900552	2348.0
766.349142019	13.8716482531	25.4781053693	0.766349142019	12.9075596795	205.867502938	8.2117802119	58.0255539403	0.205867502938	32.2165730258	1671.28679701	3.23470721063	1.37540125133	1.67128679701	2.42081947123	15630.5036942	2.70054239567	15.6305036942	7813.29780838	4.78368280258	7.81329780838	1600.84692545	15.4046737542	1.60084692545	6.0	24.0024712446	2000.0
358.865069269	13.0752499087	655.567454579	0.358865069269	0.570915263104	580.972537786	63.3094298273	362.214030897	0.580972537786	9.99199056419	98.7605801598	4.10220327698	458.092314647	0.0987605801598	1.35711781208	1056.01426812	1.56569876542	1.05601426812	261.49680619	68.7557426286	0.26149680619	1460.36076429	20.1773541019	1.46036076429	3.0	24.0017648448	1376.0
160.436080341	9.55814027639	34.9597860677	0.160436080341	2.93604471101	7028.61717263	6.91288049383	907.191126983	7.02861717263	17.9487565132	1705.01789812	1.79131822865	25.9081780903	1.70501789812	17.1708853556	10649.9312976	4.55672154082	10.6499312976	23.3194019134	3.13254053072	0.0233194019134	15765.7966326	12.3905223176	15.7657966326	6.0	23.9998712956	2328.0
66.0889195358	9.38222614708	845.13413481	0.0660889195358	2031.75335617	6816.63801593	29.8113841275	38.7437507212	6.81663801593	171.893756775	513.16830829	30.9812143749	27.4180162077	0.51316830829	6.27995415489	1700.77906994	15.465138662	1.70077906994	20721.7555319	8.0759097175	20.7217555319	1313.0743028	3.88510807947	1.3130743028	4.0	24.0000001624	1087.0
72.5062136513	4.67676636344	324.027344402	0.0725062136513	72.9345736267	813.969214181	5.98416386737	50.416091921	0.813969214181	1.02609221277	241.624929384	8.66521757064	5.16338134753	0.241624929384	0.295669338039	552.722196311	6.68076456705	0.552722196311	1434.1902216	43.8663242815	1.4341902216	6.7671191498	2.95604858902	0.0067671191498	4.0	24.0000458164	2591.0
172.382915893	50.2459124857	49.7741981033	0.172382915893	1.15374170313	1970.19297358	20.1240564856	346.320049043	1.97019297358	74.031258317	72.4073498053	4.15120817083	607.030823133	0.0724073498053	23.7914675934	116.62056647	175.063356261	0.11662056647	200.749253395	3.4689225604	0.200749253395	23.5580822003	18.1528265841	0.0235580822003	7.0	24.0039332917	767.0
108.861937422	2.89495682822	517.894262133	0.108861937422	6.2456909272	1384.35631696	2.23908376615	1.68155588339	1.38435631696	3.0193780726	265.872943299	1.25670177596	1.19564635484	0.265872943299	2.07830552061	1399.32259511	10.3321924776	1.39932259511	3414.48308343	1.03317046367	3.41448308343	558.842830989	45.3177849233	0.558842830989	7.0	23.999990006	1489.0
22.9431592204	1.11654702689	152.059381414	0.0229431592204	5.02207116325	513.712634413	7.57892087626	34.3576446122	0.513712634413	3.03226036321	152.416654832	1.89959191422	21.0287190489	0.152416654832	1.75003686466	2504.51531738	2.63546920058	2.50451531738	18.6506135192	7.96575567408	0.0186506135192	18.8069769747	7.06182266848	0.0188069769747	7.0	23.9840427504	839.0
442.384737237	86.5993538952	237.425956023	0.442384737237	10.4645212466	369.844508991	14.4421028886	921.163788476	0.369844508991	49.9603946489	329.58852981	74.366664725	51.3252230908	0.32958852981	1.58951780705	2146.02626901	26.6157360117	2.14602626901	21.8373554501	1.70554063996	0.0218373554501	12104.6205675	12.0864812998	12.1046205675	4.0	24.0005047095	269.0
151.399976852	41.7887669416	1.55550277203	0.151399976852	0.372932516119	128.710587201	8.48214681252	757.447072681	0.128710587201	1.73147404602	120.548971449	6.15946761202	49.8845708049	0.120548971449	0.346810745314	1443.97138414	33.907660767	1.44397138414	222.201310671	50.1310456026	0.222201310671	43.8238035261	7.32447483428	0.0438238035261	4.0	24.0162660231	2296.0
388.438359819	399.236136764	16.6653677094	0.388438359819	6.58749364605	4153.35418278	110.493082138	175.981230748	4.15335418278	18.6578931525	698.452236547	392.843665206	39.2593318651	0.698452236547	33.3065838682	9108.68678571	1.64809622085	9.10868678571	1923.18918477	134.119187334	1.92318918477	62.8568030482	11.1960824445	0.0628568030482	7.0	24.0000224725	1716.0
127.398777759	3.92295862961	327.977696785	0.127398777759	1.66938873703	4845.53257144	217.455974064	22.407382168	4.84553257144	220.394870816	521.747917051	8.34811715548	666.053772278	0.521747917051	16.0503611672	390.660977023	6.17034539429	0.390660977023	829.47151569	12.0634303445	0.82947151569	83.5098331948	1.67815160033	0.0835098331948	7.0	24.0011304402	2077.0
352.984724779	2.5643813926	34.803531828	0.352984724779	1.36457347557	26.1684287979	4.07461103193	86.2145723344	0.0261684287979	2.30504824873	39.6501023663	7.81046122817	160.465599814	0.0396501023663	5.16716642813	2346.80209928	12.6107359987	2.34680209928	2643.39563572	27.228851408	2.64339563572	4022.83672457	1.78943268437	4.02283672457	3.0	24.0000068805	1728.0
3328.14937775	87.8221097867	9.11988352718	3.32814937775	1.34787335287	272.953024865	1.50730763484	211.795644884	0.272953024865	8.0237049055	113.112208402	25.3852329037	645.90427757	0.113112208402	0.452281450305	1495.3738458	19.1544208834	1.4953738458	39.0860659182	2.62204707323	0.0390860659182	16.1727060668	7.22595065114	0.0161727060668	5.0	23.9967445867	2545.0
96.3877718496	15.9823528507	69.5760398446	0.0963877718496	1.92022798086	4464.17135494	2.26803159823	176.708398013	4.46417135494	8.86673245205	140.697237219	4.13198171121	29.2262071837	0.140697237219	22.2127500475	289.794945587	49.4703556945	0.289794945587	1463.83549979	2.21632601181	1.46383549979	11661.6974481	2.09586965003	11.6616974481	6.0	24.0000051898	967.0
34.2378166277	11.1816232329	1.55150128515	0.0342378166277	0.325925522578	763.692515491	2.34564374403	944.797916467	0.763692515491	178.927422095	39.6199989672	3.34965156782	2.73191093719	0.0396199989672	0.355524269882	27.1307853043	61.5342857435	0.0271307853043	349.865142235	8.25306656222	0.349865142235	207.099390319	1.67968876927	0.207099390319	5.0	23.9999962622	1335.0
75.2576936165	4.42435103841	53.5770167194	0.0752576936165	0.295241981998	640.07222762	1.95893976944	644.939965829	0.64007222762	0.333403026657	109.309203151	9.47591954458	19.4619343639	0.109309203151	0.378082465899	6.57642895746	3.95060335637	0.00657642895746	193.80737674	32.4623625745	0.19380737674	40.2634014154	15.3898750597	0.0402634014154	7.0	24.0028062901	2672.0
59.2335271596	6.92143956492	8.3986050292	0.0592335271596	2.12154806612	121.920023129	2.78328775693	72.3143181445	0.121920023129	1.42880981438	437.386752944	7.49421109454	5.91366301269	0.437386752944	1.84081146561	231.169195734	2.51566899169	0.231169195734	9248.30235962	4.60967718699	9.24830235962	881.800541065	23.9185135194	0.881800541065	7.0	23.9998800699	1527.0
5352.3316619	11.1962597977	327.996543756	5.3523316619	15.5317143671	604.052605838	21.7032576929	17.0015220477	0.604052605838	45.9318747076	170.806741727	13.1405086387	48.7387096917	0.170806741727	2.50086965702	292.378266025	17.2069342284	0.292378266025	4250.20925052	5.50763515673	4.25020925052	2182.00255449	12.9698901181	2.18200255449	5.0	24.0008262849	1094.0
1322.27355115	1.60075878648	159.33122053	1.32227355115	2.41372091325	130.815248036	3.14189171881	219.424302272	0.130815248036	1.79158031396	1231.43133635	2.50833113326	322.003020103	1.23143133635	7.47240626226	365.478842457	4.43707285797	0.365478842457	643.906843636	1.74650433264	0.643906843636	495.541026008	141.663431721	0.495541026008	6.0	24.0003379487	1901.0
87.0466479637	5.31320595991	156.7455168	0.0870466479637	3.45153547081	1527.38580343	10.4798581519	13.7946538966	1.52738580343	2.27418427306	1423.68303514	206.598780865	195.011434447	1.42368303514	38.5944568512	2572.00073758	23.9721127621	2.57200073758	27.0894481355	72.8115939866	0.0270894481355	4608.47174167	24.4696249408	4.60847174167	3.0	23.9999899224	2805.0
172.390717274	262.306937018	16.2579209026	0.172390717274	1.17521128826	556.343502109	158.414871734	153.810038882	0.556343502109	0.419878567795	121.854374987	1.45540038917	735.395447617	0.121854374987	0.520202618439	1514.29838684	7.22079626772	1.51429838684	11.5419106899	217.077916227	0.0115419106899	380.133595004	6.76427469028	0.380133595004	5.0	23.9802476584	1598.0
2454.52954711	55.264082824	7.34872934507	2.45452954711	17.0667145521	91.8131287838	20.6431663347	942.453647459	0.0918131287838	43.6446611523	230.675234559	49.0352386892	639.068759571	0.230675234559	9.59184407556	225.09277236	1.45041663892	0.22509277236	9925.81565082	8.72633408654	9.92581565082	836.866478891	31.8062325092	0.836866478891	5.0	24.0278211809	1906.0
724.336653989	68.7520260879	83.5616275155	0.724336653989	22.0596806638	180.374656011	1.05521097804	66.5091291077	0.180374656011	0.65273095728	24.0698045415	25.0715745344	493.611255916	0.0240698045415	1.06757950879	346.110903076	19.0351605475	0.346110903076	35.5761945763	42.011924984	0.0355761945763	5.7122944986	1.17209164022	0.0057122944986	7.0	23.9256627717	563.0
54.0353939257	15.8058261312	447.335563303	0.0540353939257	60.2490250594	5272.23334572	141.697786761	10.6115859822	5.27223334572	3.83104455004	1400.61852488	6.13574925652	5.03537203853	1.40061852488	80.6624290318	20.4447092376	3.98336502489	0.0204447092376	4026.89651788	8.39979037252	4.02689651788	7984.69180923	2.94082748396	7.98469180923	4.0	24.0555161756	2654.0
44.2917919846	216.875583356	6.21911497763	0.0442917919846	0.887022775771	2275.19406218	7.81698307206	1.81512371424	2.27519406218	355.195171314	106.881934415	16.6478327788	973.090403456	0.106881934415	287.777251628	4300.41292291	60.2761464937	4.30041292291	1308.37839542	1.35732965448	1.30837839542	123.212249953	3.63563578557	0.123212249953	6.0	23.9999937937	692.0
19.4087493253	149.856145479	17.2811307698	0.0194087493253	0.845808193828	181.359700359	1.02319599646	11.4055006982	0.181359700359	0.133362256032	8.43149053039	2.6384950794	80.5020923318	0.00843149053039	0.159540239361	184.313514553	10.7932419403	0.184313514553	783.3342288	21.2209282651	0.7833342288	25.2233716659	5.5734771809	0.0252233716659	6.0	23.993210062	2580.0
90.0545805225	20.381363682	163.015995896	0.0900545805225	4.51356710898	864.229130415	6.65821483502	2.9195497153	0.864229130415	5.95566527582	45.9503019859	16.7688185021	5.78653631062	0.0459503019859	0.852502239394	2054.22234202	8.33549731009	2.05422234202	507.435067024	23.0263654751	0.507435067024	7313.65590643	24.2239570652	7.31365590643	5.0	24.0000293576	400.0
2010.36754553	33.0164216368	104.369052494	2.01036754553	10.3855251596	4222.42290463	52.1282414043	17.6680049936	4.22242290463	93.7442581066	63.569728557	36.0093844407	137.561891742	0.063569728557	2.01831829544	4757.88434928	485.99875598	4.75788434928	2676.45035593	7.5213360788	2.67645035593	6283.20422665	8.66685439573	6.28320422665	3.0	23.9997405832	985.0
2667.10288653	9.95998909312	5.11494937076	2.66710288653	62.5550762758	119.545216413	6.59781016539	28.5204124232	0.119545216413	28.6096947405	1735.54914622	120.520063837	2.08233592293	1.73554914622	10.5818501812	305.042689827	1.57587451231	0.305042689827	4617.82570992	1.74382737956	4.61782570992	1390.83063641	64.8100040647	1.39083063641	5.0	24.0000317423	1876.0
586.755714132	3.22155932655	26.6475193834	0.586755714132	74.0590004103	43.8883181437	103.318157729	189.308260583	0.0438883181437	0.412095062437	347.046055877	33.1369811561	62.0828905108	0.347046055877	0.186502956232	677.51255545	1.8962195561	0.67751255545	25.0789911276	37.0067574354	0.0250789911276	97.3695425134	30.5842514563	0.0973695425134	7.0	24.0087170398	51.0
2346.8027833	6.31559736906	357.011254016	2.3468027833	48.7486317141	29.3250854863	2.41534336328	3.62172623625	0.0293250854863	0.860100748675	42.1908885233	18.4278114985	76.6709473726	0.0421908885233	0.991539859618	644.693311579	13.4275466855	0.644693311579	9.39823025883	2.35286877284	0.00939823025883	2101.09074908	8.25223975479	2.10109074908	5.0	24.0000005374	1586.0
954.173645748	22.2655910421	26.0855419612	0.954173645748	16.8720971492	90.3277847022	5.32528249951	387.964102291	0.0903277847022	15.851665774	769.386602659	6.06408198489	50.2992898597	0.769386602659	3.74282653077	3454.37685947	3.93444853464	3.45437685947	592.946942936	21.1914658379	0.592946942936	40.7977532095	7.25636758163	0.0407977532095	5.0	24.007543274	1907.0
1014.44522585	4.26585085734	565.35841382	1.01444522585	3.49267090947	186.91937625	1.49635042064	10.9776953766	0.18691937625	1.83198559343	215.57532846	4.31593639015	829.291599877	0.21557532846	16.3494696239	967.004887274	85.6316704102	0.967004887274	212.234355825	3.54515423204	0.212234355825	67.3506038029	2.36306054711	0.0673506038029	5.0	24.0048107728	1976.0
92.086343966	4.62010992134	334.872604987	0.092086343966	1.27931247893	18.3935549723	9.70500799798	847.944878993	0.0183935549723	5.62393219816	540.479828054	7.10767539636	923.565945966	0.540479828054	8.41452086609	11.1318167406	9.54927449574	0.0111318167406	7.76945235864	4.8165554821	0.00776945235864	41.58203703	25.2952173901	0.04158203703	4.0	24.0169127886	2484.0
202.099507923	7.46880903113	112.24164317	0.202099507923	16.1543613825	8219.80795769	5.69288251506	188.124186565	8.21980795769	8.40398356841	522.846675555	10.3499388583	309.57285483	0.522846675555	93.0813722144	333.734999628	2.63621544141	0.333734999628	31.2160524056	3.32063918624	0.0312160524056	6022.9701294	4.07550623626	6.0229701294	3.0	24.0216956412	1953.0
2084.10069772	9.55947777963	48.5230384699	2.08410069772	6.24922053012	534.804702001	17.6997950568	18.1204725522	0.534804702001	33.4139855424	106.268592585	3.18386813999	16.1564009174	0.106268592585	2.93584437356	629.542221943	30.6401228468	0.629542221943	1307.28273608	1.60481703924	1.30728273608	1348.97209206	2.31802192982	1.34897209206	2.0	23.9963825297	2100.0
3749.55076635	7.00284611287	28.8359812771	3.74955076635	3.41556005925	46.765108144	2.22674914278	322.905570612	0.046765108144	0.58346486521	304.92383769	3.56738891085	1.9093811754	0.30492383769	0.534690566849	683.418116866	9.60716416587	0.683418116866	732.116560102	18.7906893669	0.732116560102	4204.00839666	24.2024971986	4.20400839666	7.0	24.0032802394	1914.0
5001.50645652	113.035146789	937.211717313	5.00150645652	155.215126769	4990.30368516	1.41517832435	8.95388826987	4.99030368516	12.8953740368	69.1796508132	37.3283448577	368.038771203	0.0691796508132	2.20934275039	737.985072036	70.8754919884	0.737985072036	6581.91485881	1.50223888643	6.58191485881	10073.6409873	1.83715876794	10.0736409873	4.0	23.9999879343	2228.0
783.638549477	1.76510728953	8.02084893331	0.783638549477	22.3978355661	5073.17653247	15.573999605	906.113925138	5.07317653247	417.2890888	79.2407150517	161.63310911	594.997748105	0.0792407150517	51.4416195486	7775.82927112	2.17312596044	7.77582927112	5195.21991676	3.68601528291	5.19521991676	8932.30896231	10.0945671388	8.93230896231	2.0	23.9912296231	475.0
3718.60970849	22.0039976129	95.7813881765	3.71860970849	173.738162618	55.3915675829	50.9315339055	449.880881303	0.0553915675829	523.214024142	7086.46840723	16.184506284	901.222794457	7.08646840723	5.79516237408	1958.34354549	9.29337289675	1.95834354549	67.2838520102	13.3412167147	0.0672838520102	737.624439899	10.4624269106	0.737624439899	5.0	24.0099182166	1025.0
263.915494262	49.8179108712	172.55526139	0.263915494262	0.22002545008	212.999893219	5.2190583085	7.34051773186	0.212999893219	0.0789685986158	332.126280611	79.7541369042	21.9998480611	0.332126280611	0.184130795535	580.829625448	280.864491926	0.580829625448	11.6167528586	68.5453521429	0.0116167528586	229.84995462	45.5543311597	0.22984995462	7.0	23.9942253049	369.0
34.3295359948	3.43002812236	259.45999632	0.0343295359948	2.27492615416	1465.34884946	7.57397551098	5.62214636113	1.46534884946	11.8351508425	737.910672848	27.8165245635	46.3861908509	0.737910672848	8.90965562626	483.553973804	19.9196455332	0.483553973804	3028.51925713	3.43852390655	3.02851925713	2253.5778184	2.584257663	2.2535778184	2.0	24.0021388845	2165.0
2005.90579	5.74297789313	1.88491319717	2.00590579	94.1130340399	237.14955244	44.8571169063	298.946014924	0.23714955244	17.2716389285	1429.79684513	25.314382422	1.04199843085	1.42979684513	15.2554199735	12214.9484458	2.71719101509	12.2149484458	264.361201524	2.01008378972	0.264361201524	1345.56229348	18.6550859245	1.34556229348	4.0	23.9999789727	2050.0
130.437833701	14.5998107071	1.38554442501	0.130437833701	0.154575709986	967.17501515	3.19969602591	2.20354164711	0.96717501515	0.374673205772	715.972814034	1.74773243397	688.896071903	0.715972814034	2.25877589859	133.017789617	4.36596149442	0.133017789617	1045.58001607	115.306318256	1.04558001607	463.658180696	2.98649142907	0.463658180696	5.0	23.99982458	2110.0
5474.84692041	30.0751462943	965.748484825	5.47484692041	11.3043923042	891.725598218	4.71764768283	531.499035858	0.891725598218	80.2533665935	64.1879969476	38.8604079592	382.964437491	0.0641879969476	11.2110150642	122.245403778	613.683874726	0.122245403778	433.677357218	13.2324930116	0.433677357218	1248.61637323	1.76513950653	1.24861637323	2.0	24.0002106316	41.0
216.641228703	30.8403746265	481.905306831	0.216641228703	308.888850362	1761.37932697	4.85339678942	5.82467265562	1.76137932697	7.93873545974	333.40853488	11.9116087611	14.0939638176	0.33340853488	6.7233935599	39.5893913536	21.0556367553	0.0395893913536	1457.4115242	1.32909527557	1.4574115242	19516.955969	6.88180838278	19.516955969	6.0	23.9512351772	2602.0
102.141467759	31.4007641807	8.50942065468	0.102141467759	2.21493302812	2664.84821764	1.61003979554	7.52881869087	2.66484821764	26.6078179769	768.987487069	9.6163707996	648.762118046	0.768987487069	1.86751252333	1868.07284359	7.9441041548	1.86807284359	250.84965058	26.6262499625	0.25084965058	7322.94440439	1.97098725044	7.32294440439	6.0	24.0000207989	1593.0
2543.07801051	4.60587221048	10.1009828485	2.54307801051	0.906828509065	1954.3035455	1.35192002722	27.6068149815	1.9543035455	60.1984313319	94.818006538	1.06088613426	708.875552173	0.094818006538	1.47687044181	135.664221995	8.957032086	0.135664221995	3272.62490136	1.64105326644	3.27262490136	4419.92370555	29.2649475544	4.41992370555	5.0	24.0012477842	3044.0
1625.80926705	14.4087066694	232.521371684	1.62580926705	15.8152989896	925.416139987	48.344577429	23.9231908389	0.925416139987	5.75701649138	29.2455858837	8.61888916178	712.327602077	0.0292455858837	6.82620975504	34.0988355535	6.56297573865	0.0340988355535	2253.89813426	5.78237502208	2.25389813426	574.115783248	16.4179081974	0.574115783248	4.0	24.0024370741	220.0
197.747225432	27.7636765738	5.03048174589	0.197747225432	0.165503295549	203.663449114	3.65242803239	342.930154721	0.203663449114	0.129263272926	261.304707614	27.7162521875	22.457043983	0.261304707614	0.18356735352	293.977833571	56.3372369698	0.293977833571	10.3942359385	6.9348147379	0.0103942359385	14.1117847461	245.812540351	0.0141117847461	3.0	23.9954058272	2319.0
2391.17338967	77.8600891526	886.457098772	2.39117338967	4.85032075328	4216.46022349	3.17281930822	35.1631057747	4.21646022349	16.4905162299	49.2061919527	28.789791261	113.51969012	0.0492061919527	2.92498118972	111.329677194	49.255783086	0.111329677194	4861.90250938	22.1881387286	4.86190250938	23548.1305743	2.15675041649	23.5481305743	3.0	24.0000750707	2675.0
28.0041636352	2.36398130022	14.8000901696	0.0280041636352	0.618594947665	127.907437006	42.6943546716	401.100236129	0.127907437006	0.192287740189	499.912890976	1.68116944841	503.840314048	0.499912890976	0.33934080727	8.19459885647	11.477390315	0.00819459885647	139.150793558	128.090093267	0.139150793558	191.216688404	557.487479176	0.191216688404	6.0	24.0081729716	2172.0
290.905786776	27.3638486367	698.872348588	0.290905786776	0.285196209639	370.651081483	2.21270162082	320.922130329	0.370651081483	0.6549990459	420.369355008	21.3095037639	7.63298249846	0.420369355008	0.247512631777	58.5282770811	351.876450247	0.0585282770811	58.9935323024	6.46677935945	0.0589935323024	18.0368662576	3.51686924062	0.0180368662576	6.0	24.0282638669	2809.0
507.012738934	5.08482541932	9.23933316415	0.507012738934	0.959882680212	284.053963306	144.107120159	405.329367561	0.284053963306	0.925952306705	164.649236382	1.83363918188	535.875830491	0.164649236382	13.3066467767	36.7076676245	1.24158844443	0.0367076676245	1271.21758195	5.49620327171	1.27121758195	17.8703784652	121.846124804	0.0178703784652	7.0	24.0059667723	2520.0
69.4260298873	12.711005505	24.1971135928	0.0694260298873	1.35351979639	36.7881246861	1.30597267094	624.016365133	0.0367881246861	68.5993738964	517.054943268	10.2972745298	7.49655112579	0.517054943268	14.7491678479	862.98195042	5.861410545	0.86298195042	3134.96660805	4.18969498647	3.13496660805	9.20789556491	8.82094421986	0.00920789556491	3.0	24.0003511762	2021.0
672.019222338	4.72809326827	70.5245682305	0.672019222338	5.50049678172	129.010215165	36.8448261975	6.65733213252	0.129010215165	18.1568841806	9674.93713097	53.232412046	2.43716330291	9.67493713097	12.4299451516	1520.91954254	24.1164337882	1.52091954254	1344.58575998	1.82832421003	1.34458575998	1059.0225823	7.69282496382	1.0590225823	6.0	24.0002402096	1952.0
291.955868954	22.9683496908	1.42584893844	0.291955868954	0.956712573605	195.650429904	2.15789048931	337.831690472	0.195650429904	405.965409224	365.32764905	5.60170059149	75.1010237892	0.36532764905	11.2203827387	509.136940493	33.5524721322	0.509136940493	9246.02581472	2.64732506044	9.24602581472	430.243406551	10.017402745	0.430243406551	4.0	23.9993908771	2048.0
1171.30025431	23.5235696998	341.805398383	1.17130025431	170.753039889	113.775456387	45.527850546	16.6106494328	0.113775456387	2.19999807842	3230.81619876	2.93111907865	803.006114579	3.23081619876	1.56045506307	3985.12962193	3.06383284859	3.98512962193	663.007985799	7.91908753472	0.663007985799	28.6468040201	1.09120708527	0.0286468040201	3.0	24.0000315975	928.0
425.045756441	5.24171070113	392.709474171	0.425045756441	0.560937379155	254.435578643	85.3782326507	558.263590898	0.254435578643	0.801205866879	433.302877999	147.132841288	440.644968323	0.433302877999	0.363470446856	537.709643137	2.03896319878	0.537709643137	1030.21841735	1.85197603218	1.03021841735	70.4490497226	228.741038704	0.0704490497226	5.0	23.9970779629	2889.0
484.065382601	1.82367923926	2.32332278568	0.484065382601	0.337023661812	456.787624251	18.5456965232	23.3446577655	0.456787624251	3.33909267771	304.006846124	1.00731107903	389.840988982	0.304006846124	0.395958907304	750.968778669	39.8623534283	0.750968778669	1459.25647485	5.71867490029	1.45925647485	41.8359237711	85.3972699338	0.0418359237711	5.0	24.0148646685	1309.0
525.093068474	31.4500705009	91.5960453723	0.525093068474	109.921678656	171.41397452	199.991062283	106.46827635	0.17141397452	0.83756240821	56.1347853425	1.75839329445	734.437748197	0.0561347853425	19.0533508077	45.6407308786	3.07292619997	0.0456407308786	1059.49688629	20.2438058681	1.05949688629	15.0244680867	139.45057603	0.0150244680867	4.0	23.995065511	1090.0
49.1532381109	10.4380878195	35.0936008609	0.0491532381109	0.226978995089	1027.7805737	1.3585896297	490.884227815	1.0277805737	167.217165529	372.060285892	6.05639069607	135.87426388	0.372060285892	0.327175011975	18.9485750087	28.1983164339	0.0189485750087	1309.90746468	5.43188762229	1.30990746468	393.395645943	4.55123188478	0.393395645943	5.0	23.9997729601	64.0
289.397437181	2.14467327211	51.7315144119	0.289397437181	0.341139065997	960.208639111	82.2093853851	3.97163951642	0.960208639111	0.268293857628	138.283369795	1.61449427954	659.580326153	0.138283369795	2.15956540159	1078.9427833	120.558676792	1.0789427833	535.355775995	48.3628322366	0.535355775995	1293.0962432	14.8820813499	1.2930962432	6.0	24.0082699052	1938.0
61.2140480807	4.77462039635	7.9469800907	0.0612140480807	0.48804952338	296.268580043	2.20651404475	2.20968908561	0.296268580043	15.1788047438	355.214211037	1.8249888447	1.42144894232	0.355214211037	0.512848562311	6.89989458791	66.4685598902	0.00689989458791	1440.12720063	6.59004710279	1.44012720063	24.7206402921	22.5378507468	0.0247206402921	7.0	24.0000004763	2201.0
1826.77801239	46.1638773432	24.5970993967	1.82677801239	28.5307097635	98.6233843434	6.20518139899	219.449395828	0.0986233843434	3.05495836906	769.390851077	62.4765455365	151.473229432	0.769390851077	57.9135889478	3267.08948361	20.7196134642	3.26708948361	34.3486431704	8.29266059393	0.0343486431704	50.8749852928	9.41566542727	0.0508749852928	3.0	23.9966068911	2104.0
309.218548822	6.57375504238	12.3908007289	0.309218548822	61.1158983768	480.193328841	75.7433504374	860.864783121	0.480193328841	232.781008027	1312.39448016	20.2756310899	953.529864087	1.31239448016	77.2339054863	1401.36045502	1.33099540995	1.40136045502	25.6267288678	7.52267879935	0.0256267288678	30.3622460804	81.5882592342	0.0303622460804	7.0	23.9785164647	148.0
11287.1095399	113.092529504	720.843387761	11.2871095399	50.6982453495	9649.51951926	2.22158927697	69.3217394494	9.64951951926	81.0063417283	26.1017392226	10.2351656511	724.446731486	0.0261017392226	689.965518482	7714.560995	35.0362951807	7.714560995	7567.80482139	23.1361090491	7.56780482139	714.593579529	1.73098312168	0.714593579529	6.0	23.9999669705	111.0
816.930883451	2.74900918005	230.17098987	0.816930883451	0.449743807456	398.922720303	1.12890652635	841.528374543	0.398922720303	5.0438324572	39.2338454141	5.21854533339	58.8588877132	0.0392338454141	0.472602361954	132.522601324	18.5673022434	0.132522601324	1079.57746221	6.80921782381	1.07957746221	91.2777490551	35.8277787387	0.0912777490551	7.0	24.0003525312	2438.0
585.90097993	4.05968261714	1.34844823298	0.58590097993	8.82859662041	180.286122584	22.2120699714	3.42886589407	0.180286122584	0.985566166429	1903.13627095	7.50041845048	362.603046803	1.90313627095	12.2502057153	6679.83515522	5.92922017505	6.67983515522	5239.60945245	5.72106876812	5.23960945245	1849.64658647	3.59536818601	1.84964658647	4.0	23.9999992413	2312.0
102.33674913	23.6877116142	712.388176796	0.10233674913	99.7142799365	575.494556361	31.2730588085	24.1966237117	0.575494556361	3.08248842009	1023.90546231	54.1919185878	57.707879269	1.02390546231	8.16972936328	4449.82650391	17.7502275929	4.44982650391	2395.29066729	19.8862817003	2.39529066729	898.323429855	15.9467493237	0.898323429855	4.0	24.0016534352	363.0
301.964257244	9.62012951941	127.481147093	0.301964257244	1.24572349525	88.5369368999	3.71957639318	345.899919284	0.0885369368999	0.357880210593	28.8959352651	55.5108356875	2.3994074003	0.0288959352651	0.342659357165	893.326457007	75.8295804465	0.893326457007	37.5109552242	8.25304612152	0.0375109552242	6.28281593526	2.80253125176	0.00628281593526	3.0	23.9658594659	1674.0
22.0546901231	12.6436942775	504.7914227	0.0220546901231	0.245687444134	9.98595370221	1.01008243532	28.0815205315	0.00998595370221	0.139552395443	823.618975907	2.82455893153	87.6291195738	0.823618975907	0.224901124273	77.6757952269	25.6914308623	0.0776757952269	830.14910633	66.6115279212	0.83014910633	153.07554572	396.876966991	0.15307554572	6.0	24.0078374146	1529.0
1310.80008512	2.03757800166	91.2259972666	1.31080008512	152.982671108	1989.7910694	5.67065694128	245.320138614	1.9897910694	153.778213744	224.480365815	1.26638441559	16.2622195503	0.224480365815	25.5969122239	3360.09111562	4.96122137975	3.36009111562	1264.50741566	3.84595374112	1.26450741566	3422.70126042	2.08459305582	3.42270126042	5.0	24.0073993052	2433.0
1492.7754297	2.20344859633	823.190158562	1.4927754297	14.3425425079	158.197835244	1.05210747383	538.295000087	0.158197835244	2.68659522498	77.0765225817	7.06009124873	244.588134303	0.0770765225817	2.27703737197	1267.79839762	4.97657661405	1.26779839762	45.2784478936	6.10895625885	0.0452784478936	1127.03143802	71.0116662127	1.12703143802	5.0	23.9907042926	2080.0
5106.03041117	193.704910358	11.6615097204	5.10603041117	94.3777671143	1704.21166586	6.82432036416	1.33249988351	1.70421166586	6.15635086365	182.274240308	83.5392541534	41.7459960479	0.182274240308	8.59310765021	717.48743676	9.61292059372	0.71748743676	1368.60329626	7.11080167829	1.36860329626	3644.5803398	3.52431128265	3.6445803398	2.0	24.0000091284	2877.0
540.183411666	9.6732834061	68.536163629	0.540183411666	67.8469980805	902.288202199	47.7664972104	5.22567134328	0.902288202199	4.59117573314	16.0969721766	2.83127595784	778.832110983	0.0160969721766	20.9697430274	3186.93949334	10.1101220567	3.18693949334	610.301715586	4.48170541834	0.610301715586	218.729312996	36.6380906711	0.218729312996	7.0	24.0000661563	1678.0
118.272802028	1.36750727557	669.073844755	0.118272802028	1239.69748394	69.7195487142	10.5247342113	22.3088559045	0.0697195487142	11.8535886039	164.929174477	118.706219637	1.31106143022	0.164929174477	17.3802224155	3691.62549714	63.8224138692	3.69162549714	146.675949411	1.285656063	0.146675949411	4291.7160649	1.62013632917	4.2917160649	7.0	23.9999860047	337.0
6355.7963091	1.61493672515	5.65190273976	6.3557963091	17.0397859592	286.847464431	2.10276736788	537.249249981	0.286847464431	2.06497347443	106.564625876	7.30205754942	217.302387905	0.106564625876	2.90721146617	4579.72820375	2.07153737337	4.57972820375	61.5448194668	44.6856388035	0.0615448194668	18400.4797819	12.3510755897	18.4004797819	7.0	23.9970978638	634.0
432.476882114	9.36983306064	19.1614199113	0.432476882114	25.4765276177	461.707776094	4.45596905317	545.508392823	0.461707776094	94.5342639952	991.911200148	28.4447636932	5.48161801962	0.991911200148	0.6335398048	798.744546431	2.31605690536	0.798744546431	478.353435588	5.53782811336	0.478353435588	23.0443771743	44.990780072	0.0230443771743	4.0	24.000428026	2896.0
1940.74747441	75.6178378364	3.77846606379	1.94074747441	8.01579276329	42.476479975	2.11383922022	115.412827507	0.042476479975	2.6392657915	335.625081309	34.9376893831	126.514337768	0.335625081309	10.0009224592	6885.00042101	30.4103580575	6.88500042101	457.862850306	20.4920667098	0.457862850306	3512.75504486	19.074844531	3.51275504486	6.0	24.0000464919	1188.0
125.27510489	11.1746338667	8.08214406352	0.12527510489	0.275732330449	306.478016199	1.39074037951	59.7105512192	0.306478016199	0.239327673447	104.573313117	2.25412015114	151.036681724	0.104573313117	1.15230905931	6.04419981348	24.0218767365	0.00604419981348	1144.900565	586.038191722	1.144900565	434.406080792	5.60243385997	0.434406080792	3.0	23.9998345774	133.0
43.9658979976	1.13304715783	328.500624746	0.0439658979976	7.57509069415	7535.30695696	8.83271359337	10.994013921	7.53530695696	72.8136818681	1055.02165544	6.42778686633	47.5980910527	1.05502165544	35.2233954919	99.2208363078	1.47655653863	0.0992208363078	12270.6101537	49.9510138256	12.2706101537	17129.3460558	7.36020586004	17.1293460558	2.0	24.0043612063	2170.0
298.787355615	2.21282048734	816.997636684	0.298787355615	54.3581514053	703.878822288	19.2627047918	850.32938094	0.703878822288	31.4706162357	436.238113561	27.6949810785	3.42506891855	0.436238113561	1.46082289083	9.31594089998	5.96745682764	0.00931594089998	143.186343696	4.09380666076	0.143186343696	118.215079782	1.13876376827	0.118215079782	4.0	24.001239372	2378.0
523.73571862	2.67183357966	558.429824018	0.52373571862	3.22076206078	36.9039472475	30.1939939385	682.595764609	0.0369039472475	556.544201623	701.574249993	11.3328818316	191.295926655	0.701574249993	3.41046552547	193.852186891	31.7059085953	0.193852186891	48.2766250775	2.22895328992	0.0482766250775	12263.6649791	51.3135094333	12.2636649791	5.0	24.0002062558	3.0
116.240347342	31.7462563378	242.302179628	0.116240347342	6.02647036826	394.596944382	3.60847317852	175.763296996	0.394596944382	7.13006922669	1425.22794631	1.0108928591	374.550736056	1.42522794631	5.40787996641	9290.2359911	3.78377547919	9.2902359911	2197.49084103	15.1235482794	2.19749084103	5084.62616462	53.1219704309	5.08462616462	2.0	24.0127335641	2870.0
392.671946675	15.6955708241	888.218047171	0.392671946675	13.2400005634	761.957077628	5.9900592283	969.030284604	0.761957077628	37.3300645823	88.5545648854	14.358381709	15.3481218834	0.0885545648854	0.260467510909	377.682205832	13.7341169606	0.377682205832	1152.08743455	2.91999625892	1.15208743455	44.1117907253	55.0708950549	0.0441117907253	5.0	24.0000243126	2416.0
1176.51093177	34.1056466007	120.450274374	1.17651093177	13.5044527367	2819.07991446	195.44177441	90.4839241805	2.81907991446	3.20486392647	103.482604412	12.2801086957	873.483588951	0.103482604412	4.40748867024	580.647459938	2.28343792488	0.580647459938	14360.3878248	12.3967503603	14.3603878248	59.5848001519	150.711180476	0.0595848001519	2.0	23.9866736166	991.0
39.1580442079	136.158458147	9.0397574232	0.0391580442079	0.253971547858	456.552093171	11.8715981374	180.535825206	0.456552093171	0.256973056726	553.041472702	2.12617761982	62.0056295568	0.553041472702	2.51217805265	11.3133688176	1.23996916015	0.0113133688176	607.969778008	54.635148255	0.607969778008	1763.49627968	7.14945029875	1.76349627968	7.0	23.9828965188	1035.0
101.740539268	7.0697617349	1.47697129446	0.101740539268	0.263425762591	376.488724931	2.01089788225	727.530620046	0.376488724931	0.619595095381	1020.40280892	50.7256747617	768.270789384	1.02040280892	0.870381317423	1101.65424955	52.4897737832	1.10165424955	1515.7750812	2.13901182381	1.5157750812	82.563671379	40.5833039103	0.082563671379	6.0	23.9964110407	722.0
116.385731514	84.2632217957	218.531431631	0.116385731514	3.47994981677	4637.23256907	35.2577249701	2.5023012851	4.63723256907	55.6042522548	2838.63333423	56.5631400354	728.084687131	2.83863333423	175.614964123	537.050092983	25.4947960165	0.537050092983	1299.22087708	5.62540048768	1.29922087708	767.740113327	22.2665493096	0.767740113327	4.0	24.0006814243	1467.0
370.560303279	3.3741177463	10.8519187712	0.370560303279	5.48096566957	200.622985489	25.3396036004	5.884703409	0.200622985489	20.5137271681	195.123180421	283.704918462	96.6553128099	0.195123180421	1.40303622193	2797.5774502	6.05774789005	2.7975774502	10208.4153533	1.18703030796	10.2084153533	62.9538447395	50.3168447055	0.0629538447395	3.0	23.9915152798	1963.0
243.703103169	1.07152492944	391.293320071	0.243703103169	0.341021940862	13.5617805277	3.95084222805	1.13532573433	0.0135617805277	0.148511613307	664.753110889	8.15379096279	1.03107995246	0.664753110889	1.21296967668	50.3243913096	47.7482151362	0.0503243913096	6.59055071938	16.8285913389	0.00659055071938	1.8542298267	1.89890976186	0.0018542298267	7.0	23.9936742586	775.0
51.3955472392	2.16579705451	15.2595810517	0.0513955472392	2.11322188541	4662.13004183	1.85991239548	762.305914927	4.66213004183	30.6865406244	7925.89044264	1.53614808371	16.7810035898	7.92589044264	1.99118887225	7543.59107782	2.30118919913	7.54359107782	19.3717015101	20.627443878	0.0193717015101	991.48950323	3.17518660363	0.99148950323	6.0	24.0001643458	1445.0
267.677986289	10.0370332893	11.1460927672	0.267677986289	0.293476078435	96.2587963347	10.6756116315	7.25874148373	0.0962587963347	0.507024242788	435.618749977	19.6749278168	319.557008847	0.435618749977	16.1807515657	521.937628658	2.15457662326	0.521937628658	536.847278683	320.190557741	0.536847278683	2025.89866018	6.91004296882	2.02589866018	3.0	23.9999965684	2347.0
5855.6247292	2.29188913065	3.81597571875	5.8556247292	721.201055416	2697.40096403	5.36628066756	5.0295835173	2.69740096403	5.16463160945	427.767550394	8.31458160785	775.226075815	0.427767550394	8.90580721684	225.63542329	2.78566268555	0.22563542329	354.134846509	2.11520520769	0.354134846509	3291.22571115	26.6386427772	3.29122571115	6.0	23.9999612297	2737.0
195.835862921	9.86660225765	278.84751973	0.195835862921	0.437852366574	703.791027714	94.1105887495	182.130776552	0.703791027714	1.84481132019	314.720228265	16.031949394	80.8275892566	0.314720228265	0.273518387152	9.6099357437	5.1766631031	0.0096099357437	332.028968627	3.96097160634	0.332028968627	199.738781974	12.1396281028	0.199738781974	7.0	23.9951312428	2399.0
41.6152442466	2.46009476163	13.246218858	0.0416152442466	0.412791226272	67.5293611165	2.95180328699	1.42111162929	0.0675293611165	0.249622247379	488.395032911	1.3868437951	254.217750211	0.488395032911	0.2947450822	14.466781052	74.2974029369	0.014466781052	1085.00275055	27.1651738797	1.08500275055	11.3261919886	390.020722272	0.0113261919886	4.0	24.0390146797	1182.0
248.776377968	156.281733772	445.571780441	0.248776377968	2.58531989181	315.265477039	3.697132911	172.020700021	0.315265477039	0.893847682445	601.634450215	12.0962713673	663.960695093	0.601634450215	10.7523461075	14.969615414	10.6472971653	0.014969615414	166.409629235	45.5268338023	0.166409629235	648.942805556	5.66893827248	0.648942805556	4.0	23.9913704104	275.0
227.217416356	6.55958196475	321.807498353	0.227217416356	0.865687431158	868.216590411	11.5712589019	111.588943265	0.868216590411	52.1501227215	188.582203202	5.98317874612	225.925967894	0.188582203202	1.04961500972	129.087116807	3.06796643152	0.129087116807	2081.51502995	4.16993815431	2.08151502995	12.5410400029	30.8968494992	0.0125410400029	7.0	24.0095571849	1291.0
2056.65129186	36.6086956354	359.753652773	2.05665129186	9.91194200144	8749.83081452	16.3868541517	162.37997004	8.74983081452	48.3861165255	14.3522030989	63.6010613864	328.831104363	0.0143522030989	3.0197806433	4326.40787042	73.5435222922	4.32640787042	5098.4227046	20.1785246939	5.0984227046	43.3266237593	16.8155627214	0.0433266237593	7.0	23.9904099892	922.0
2028.80851072	16.5806383667	71.2727268419	2.02880851072	1.26250785786	1135.7395794	22.8159434639	163.8895186	1.1357395794	257.312311815	174.345373028	2.46974520499	451.596587625	0.174345373028	83.6851837033	247.666492547	5.88993684401	0.247666492547	1665.56199227	2.05820865157	1.66556199227	19.1296733402	9.43165160149	0.0191296733402	7.0	23.999709729	2426.0
576.32326154	6.20608614792	34.5373850851	0.57632326154	69.7066893091	158.707051078	16.7038277543	271.92458216	0.158707051078	3.48514758989	2191.10221272	7.56258501764	748.264298788	2.19110221272	28.4434061475	551.541243637	1.49657184153	0.551541243637	446.994114163	2.86399269034	0.446994114163	580.217469277	79.0158060061	0.580217469277	5.0	24.0001555565	250.0
735.222395939	19.5119609837	47.7734448471	0.735222395939	26.8300668472	242.130846074	1.50170218201	578.741037733	0.242130846074	162.654521332	891.478360352	20.1520422647	40.2687824157	0.891478360352	2.84563380883	5027.50389506	9.61324716572	5.02750389506	9.78262646748	4.62367271431	0.00978262646748	947.371963919	16.3198206171	0.947371963919	5.0	23.9836222974	1051.0
16567.5864867	10.1865944949	5.90286432126	16.5675864867	11.7765517561	720.2254271	8.67527123637	604.875064958	0.7202254271	58.0331284284	104.500004237	1.53044900934	57.8649511074	0.104500004237	3.6127590344	46.9531701095	102.84406546	0.0469531701095	3097.40151839	11.0288302643	3.09740151839	3055.74417978	6.8850174009	3.05574417978	6.0	24.0000453389	1086.0
1270.75018212	35.8684998818	399.191160279	1.27075018212	32.034624948	1055.10710586	7.22058775529	72.2135162647	1.05510710586	7.78925721713	147.858153309	130.537102409	243.819202511	0.147858153309	2.02014132783	164.154898588	27.4115975567	0.164154898588	1638.02026323	19.0534957479	1.63802026323	3569.52144951	6.52941262643	3.56952144951	4.0	23.9999783155	2678.0
1787.53187377	64.6531291475	1.01569398594	1.78753187377	95.0658749158	310.7393023	17.1304249018	229.121544011	0.3107393023	8.48367656217	845.072092842	18.2627156522	945.046240521	0.845072092842	73.0610416865	620.820894375	3.57891614284	0.620820894375	613.090801463	2.09325787063	0.613090801463	61.5483758443	72.9666989307	0.0615483758443	6.0	23.9890264909	1160.0
318.587934762	32.2562065858	32.6810870716	0.318587934762	0.511105432279	776.590656935	1.72473856719	75.9303112033	0.776590656935	0.702351618215	526.299654984	10.3859136559	2.24118083688	0.526299654984	0.553377965613	788.796314266	27.0144558666	0.788796314266	1253.42174637	6.0665602603	1.25342174637	3056.99756628	2.55095154057	3.05699756628	5.0	23.9998619232	1487.0
40.5015178008	43.7857366964	139.901619488	0.0405015178008	0.372785144692	117.654660674	14.7193360275	193.441986455	0.117654660674	0.224147217122	283.939614909	8.57150649156	217.944776538	0.283939614909	0.226203417599	3.69596513923	14.5912179092	0.00369596513923	295.097603638	15.5846615592	0.295097603638	308.607817789	510.222659183	0.308607817789	4.0	24.0813900894	2750.0
439.914039932	15.1784640698	981.741009929	0.439914039932	19.4755339305	736.52578669	1.61197280782	35.4518729898	0.73652578669	6.49342785683	748.598792801	4.61843590118	7.25601285511	0.748598792801	75.333051141	31.3349144929	13.763429003	0.0313349144929	647.928920914	1.1949819825	0.647928920914	14558.1526753	1.89317527799	14.5581526753	7.0	23.988737992	2188.0
55.2671368744	41.893197076	25.7463672033	0.0552671368744	0.344264999997	551.960641136	3.1566416389	897.128405226	0.551960641136	1.52916972469	28.2861381764	9.54074054815	1.04084266339	0.0282861381764	0.117670390616	4.11965604633	7.4598293829	0.00411965604633	8.62208386704	9.88319217687	0.00862208386704	629.828425699	32.4879118354	0.629828425699	4.0	23.6398938025	2735.0
111.331935056	1.12594761489	9.71978878406	0.111331935056	0.644231844125	1206.08733892	3.73447854935	120.771458451	1.20608733892	2.84822443979	310.412816589	2.98724429232	2.5758818322	0.310412816589	1.2305897051	10.8382727965	2.25166146754	0.0108382727965	1513.96327469	4.83165707783	1.51396327469	4322.00216772	2.5019044794	4.32200216772	7.0	23.9999083123	242.0
110.293000664	4.08995007289	160.418648336	0.110293000664	4.21928094157	214.131182766	42.8348823572	598.117358161	0.214131182766	192.772243148	6950.79859665	2.09034645104	16.4266049553	6.95079859665	1.08687479331	2336.75085552	1.1192479585	2.33675085552	29.2393922775	4.88982115325	0.0292393922775	813.804823083	13.7891955299	0.813804823083	4.0	23.9999202585	1081.0
8.81979600213	12.9417204831	8.41356585371	0.00881979600213	0.315388787622	162.56298542	2.03005057267	13.4825004833	0.16256298542	0.330569354917	861.9535083	3.19627774504	299.574869288	0.8619535083	23.576305141	864.008651879	2.11071940426	0.864008651879	1091.13623495	2.40823776743	1.09113623495	423.863797221	14.9055945261	0.423863797221	2.0	24.0275764709	1680.0
826.330855235	12.7052316981	17.3641144932	0.826330855235	6.49347520474	699.336296422	56.7059448608	118.289734686	0.699336296422	68.5763441255	1030.11267954	465.967285997	981.605647259	1.03011267954	217.341394675	2201.5780701	1.2546255328	2.2015780701	449.710224651	5.17925006439	0.449710224651	98.0274600065	38.7018876864	0.0980274600065	3.0	23.9971862106	1461.0
310.055895951	8.30133941218	621.197922379	0.310055895951	44.8873460373	232.711972602	49.0603267088	287.046406756	0.232711972602	2.99891041026	719.450859106	150.082030805	578.082356054	0.719450859106	0.714710182765	2257.56182574	4.21281238662	2.25756182574	276.390282049	6.37930192697	0.276390282049	60.002601832	6.29592053482	0.060002601832	7.0	23.9995888876	961.0
481.539533936	32.3755007847	468.487259901	0.481539533936	2.24493611172	247.652889928	46.0417305718	2.39152321753	0.247652889928	0.434926590483	509.530535762	20.6107710215	43.9117484162	0.509530535762	2.50935743289	208.850629393	10.37899106	0.208850629393	1953.85507003	15.1286525588	1.95385507003	655.315271866	3.26733689933	0.655315271866	5.0	24.006399271	2912.0
105.960899088	2.26701695319	195.264431332	0.105960899088	0.558813812162	213.912344797	4.50393406245	14.6879558586	0.213912344797	3.25695167372	3298.2969258	2.18763093695	885.375874139	3.2982969258	182.09265869	439.378557699	4.11284030953	0.439378557699	134.396517104	1.49609394157	0.134396517104	4998.14149053	6.94241814457	4.99814149053	5.0	24.0001487338	2.0
1059.09861916	6.28826297542	375.364334418	1.05909861916	363.353251218	107.870599643	1.59189091826	520.21772207	0.107870599643	61.1261422154	714.687541981	491.190650267	264.568275946	0.714687541981	10.3467632958	661.463455524	1.53488269344	0.661463455524	133.349150348	1.24308840828	0.133349150348	2465.59328452	10.8896826912	2.46559328452	7.0	23.9980756456	2706.0
21.3423621928	3.45071354338	652.621645239	0.0213423621928	0.909840561467	325.628542506	16.9737736689	98.5061821337	0.325628542506	24.4625713711	75.3086284281	6.11854147988	49.2112051383	0.0753086284281	0.158906021222	168.055075569	42.4934406281	0.168055075569	1090.58675348	1.29032695048	1.09058675348	45.8534600729	71.5114515366	0.0458534600729	3.0	24.0086943539	2343.0
551.785396748	1.40246555717	40.1090943823	0.551785396748	8.08971819151	832.641386678	22.0337938415	7.65683916481	0.832641386678	6.6109722526	73.1376560966	223.109156034	371.516506701	0.0731376560966	1.23766954038	205.593191023	27.1505680987	0.205593191023	4002.26455992	51.6218027548	4.00226455992	10350.9450997	54.2289136498	10.3509450997	3.0	24.006122762	2813.0
191.763580613	23.0921030994	896.325510483	0.191763580613	5.376881951	38.9983723487	13.2668511205	27.8266797167	0.0389983723487	0.139827736645	824.444721905	46.7352806356	15.5447813349	0.824444721905	0.148413226826	3.03205991133	59.1262512325	0.00303205991133	123.155531624	39.742839668	0.123155531624	45.4719324159	388.684601759	0.0454719324159	7.0	24.9151449673	2618.0
331.949749253	27.1086847255	541.177777275	0.331949749253	1.88939704211	10094.4547339	55.2591350359	16.0696699794	10.0944547339	49.4484053138	35.9115641698	28.9106888162	158.413919096	0.0359115641698	4.1858664723	48.3535699401	26.2236953887	0.0483535699401	956.599090644	27.1149990483	0.956599090644	382.185309064	20.8917382154	0.382185309064	4.0	23.9994074353	531.0
1362.57315547	153.541454794	44.2261477949	1.36257315547	5.62699189351	54.9978186259	2.56226747342	533.036431596	0.0549978186259	2.55287567851	235.024973382	17.9874587853	392.938105347	0.235024973382	1.40895521989	6482.7324254	22.937745884	6.4827324254	147.612470262	74.0312715605	0.147612470262	267.600136164	65.5958507264	0.267600136164	7.0	24.0004339376	1363.0
165.957583403	2.86324919278	52.041984128	0.165957583403	2.56000727872	1287.40505415	154.096500437	115.102224765	1.28740505415	2.09141660504	826.806452376	4.10424704623	1.75932815042	0.826806452376	27.0782169732	1864.76236162	1.41359991194	1.86476236162	25.2041634441	109.439390282	0.0252041634441	1076.22935959	11.1549172624	1.07622935959	6.0	23.9184265595	2882.0
439.149468715	34.6712480033	1.54453677098	0.439149468715	17.8550144254	257.962445174	1.04405318668	3.10337308391	0.257962445174	15.1648670768	1160.6848375	2.07334880373	48.6063052594	1.1606848375	1.88934736944	2800.87616603	1.15278849389	2.80087616603	248.087627877	1.14500568043	0.248087627877	151.564208177	845.934891318	0.151564208177	2.0	24.0010335829	190.0
91.8429860228	1.16317104232	574.965719586	0.0918429860228	1.85911017145	74.1456213249	4.28993739255	159.493284646	0.0741456213249	1.46681676933	4802.43360154	18.8360892503	8.7196727742	4.80243360154	2.97245048918	486.717082175	16.0835602526	0.486717082175	3297.03998122	1.78980920602	3.29703998122	317.026732406	25.1228884831	0.317026732406	5.0	23.999601546	340.0
97.8006502109	2.92819408481	40.2284633119	0.0978006502109	14.8557194696	110.822541454	5.82048654766	2.46748460149	0.110822541454	2.82585944502	2185.75305699	6.81162290773	3.62930365591	2.18575305699	62.2567586146	4206.20658555	1.2012704623	4.20620658555	1416.91220027	1.55224898074	1.41691220027	396.647660074	26.9682422183	0.396647660074	3.0	24.0002709788	2557.0
1138.99634602	1.37088414168	916.466338797	1.13899634602	14.1007395931	1873.12873619	1.49104965103	476.051929757	1.87312873619	594.515812795	124.359957286	57.7122531082	149.965457572	0.124359957286	22.6698107903	9454.53866181	16.0065141432	9.45453866181	11823.4270267	4.21525158852	11.8234270267	22080.2187164	1.9878459772	22.0802187164	2.0	24.0000043162	96.0
221.714150005	62.6020678526	197.293813371	0.221714150005	9.84945804105	7382.48506598	70.0745598998	3.16610229852	7.38248506598	6.67216949888	625.205938848	1.90541081337	13.6039287407	0.625205938848	22.7791815591	2268.80824778	1.42442427792	2.26880824778	11281.0457117	2.04661617353	11.2810457117	2489.99591176	7.55960195771	2.48999591176	7.0	24.0000109585	195.0
218.703833878	1.56944894679	4.55000552136	0.218703833878	0.357507110215	180.831070196	1.44224470259	6.30565534038	0.180831070196	0.319483869802	219.447204619	1.69700379995	24.0452951133	0.219447204619	0.615140734473	4.08018144802	23.7547609216	0.00408018144802	11.6715033955	20.8607003502	0.0116715033955	110.90565317	9.70183975659	0.11090565317	7.0	23.9998363906	73.0
821.714579601	1.54364491538	50.9008561315	0.821714579601	0.202054428587	936.573417372	9.72664052875	213.474146705	0.936573417372	0.161093469708	156.652688262	3.66986215065	66.0174922334	0.156652688262	0.442881451926	3.76660381165	1.32487029068	0.00376660381165	854.370215286	1.84120722128	0.854370215286	756.945840484	75.424182608	0.756945840484	7.0	24.000296936	1278.0
805.162104718	67.1873775991	26.2882385764	0.805162104718	0.187556438703	319.665742645	2.22454995368	248.11116995	0.319665742645	0.31767073254	68.2616202207	2.60906918353	21.5907589117	0.0682616202207	0.184774217382	95.6536104513	15.4383638718	0.0956536104513	364.480474697	1.67661809927	0.364480474697	16.6459944428	2.04116140955	0.0166459944428	4.0	24.0073537798	2871.0
801.795581679	11.1204419795	2.5784283117	0.801795581679	0.735760621779	701.398725915	11.3544586062	240.793259452	0.701398725915	2.76142199989	179.890047582	11.3576786502	29.462688407	0.179890047582	6.86148910994	3047.96177428	5.37439927674	3.04796177428	3777.43366924	2.95164454876	3.77743366924	702.428667664	5.42272045369	0.702428667664	5.0	23.9875119121	594.0
793.061666866	1.53351293136	232.124407529	0.793061666866	4.58517603144	318.358435447	30.7321372935	616.916106082	0.318358435447	188.287898875	839.862878459	25.8687516199	403.868936666	0.839862878459	734.013400416	819.172021036	60.5132421802	0.819172021036	6454.53989199	2.72845072203	6.45453989199	151.638765009	1.43918921731	0.151638765009	4.0	24.0000523665	1326.0
1036.19107577	28.9559314968	1.38079291721	1.03619107577	3.37563156122	303.018571711	5.22127906436	664.277733403	0.303018571711	32.2518815662	393.603905348	115.375724414	10.6357932805	0.393603905348	9.46357858305	983.277224537	1.84847468544	0.983277224537	2525.39246396	3.81140940445	2.52539246396	11849.6547036	1.44839000247	11.8496547036	7.0	24.0017587634	2488.0
101.586390867	3.44754431725	439.823476128	0.101586390867	2.38511567103	24.9640569688	198.580267751	1.61035855321	0.0249640569688	0.305694093554	575.045832051	36.9570244498	209.33281334	0.575045832051	0.102526349115	23.2485972077	18.7286019031	0.0232485972077	26.0005982712	22.1417757684	0.0260005982712	17.8077207075	994.056475522	0.0178077207075	6.0	23.9956498929	694.0
19167.9434698	2.16048404145	1.05181568262	19.1679434698	60.6088012293	156.49933066	62.1652264981	575.099833017	0.15649933066	2.91583416104	60.9649869368	10.8411214433	35.3055009954	0.0609649869368	3.20019759372	14039.9468246	3.64311971919	14.0399468246	15406.0334378	1.87470894098	15.4060334378	18532.7608957	40.6059964061	18.5327608957	7.0	23.9999975222	2955.0
2900.67515091	13.5554081784	126.278464295	2.90067515091	5.27779321467	81.7840976266	4.08994271139	131.490011877	0.0817840976266	2.37457906733	202.791153853	2.60980368298	181.549976937	0.202791153853	22.328771949	1368.37014373	244.14561758	1.36837014373	6875.26044502	18.2128555789	6.87526044502	660.271251566	5.02464998051	0.660271251566	3.0	23.9999871002	871.0
758.070912656	1.05883775081	10.2616680689	0.758070912656	0.729140745687	359.10101079	1.06479525532	13.2813596241	0.35910101079	0.684490169597	178.172836268	7.87050504702	542.756357478	0.178172836268	0.612572802571	2412.23336812	2.51634502734	2.41223336812	33.503970162	213.437957546	0.033503970162	3423.742013	41.2626632853	3.423742013	3.0	24.000010801	1255.0
42.836405166	1.00081291126	143.658629863	0.042836405166	5.16720668421	24704.6797235	2.53294932913	272.322873985	24.7046797235	46.3366012837	709.722709258	10.7216859564	43.2179211815	0.709722709258	61.0342068046	9369.43791854	2.92761623405	9.36943791854	201.560677951	7.45584342226	0.201560677951	845.219279446	2.88952334046	0.845219279446	2.0	23.9815429751	825.0
4627.42568164	183.471036128	355.691883935	4.62742568164	54.475078856	375.350996724	4.12712721645	3.37686250256	0.375350996724	1.84445382313	28.0576059843	41.7931931816	824.20391806	0.0280576059843	1.87450232465	7.20467780276	324.157503457	0.00720467780276	5098.81899619	26.3143071519	5.09881899619	356.956618913	2.1290883288	0.356956618913	6.0	24.0011072818	2160.0
39.7203771003	1.98897413969	127.668552434	0.0397203771003	0.31986768823	298.307938097	14.6427760309	390.155540177	0.298307938097	87.304053452	380.677828699	2.4317536592	157.761528263	0.380677828699	2.65486683999	156.057316993	9.62150528355	0.156057316993	47.825953376	1.08737818386	0.047825953376	540.41850122	69.1308998209	0.54041850122	5.0	24.0068545333	5.0
59.5308305925	6.64932967932	972.240875036	0.0595308305925	1.04464782784	1725.36274261	102.797369502	7.34694298624	1.72536274261	9.35813396725	463.384665809	32.0081808877	153.493482377	0.463384665809	9.85456271339	50.1634085327	15.0301125398	0.0501634085327	1225.55089973	52.9505808331	1.22555089973	1849.08016688	11.0103358382	1.84908016688	5.0	24.0000091282	2626.0
117.568531589	20.8939013569	3.37436056985	0.117568531589	1.07071011268	175.666210513	21.9307042861	294.47610656	0.175666210513	4.15441220777	185.726397211	16.7107426765	399.642781296	0.185726397211	49.5414633123	94.5230220114	10.7870485599	0.0945230220114	173.4512677	2.10888867255	0.1734512677	50.2238984462	16.3184928167	0.0502238984462	6.0	24.0058026039	2440.0
5917.8535927	13.3661609367	84.7857339027	5.9178535927	169.485301715	57.5959141873	1.07602579283	52.8084230762	0.0575959141873	12.65624438	1253.01783067	30.2289133394	558.007424557	1.25301783067	3.22432605388	823.306354121	15.3570887053	0.823306354121	6997.60485176	4.00518667955	6.99760485176	5110.05621575	540.619342135	5.11005621575	7.0	23.9997474306	2068.0
451.922138188	2.91938365223	9.83615587894	0.451922138188	9.63696011408	64.8199867123	19.8999869316	92.7345888501	0.0648199867123	4.22478490116	1575.79868164	9.59875576957	7.2074376182	1.57579868164	1.00259545774	813.575653812	2.19083768713	0.813575653812	35.1866697926	1.05765697612	0.0351866697926	22.7887860315	27.2950228773	0.0227887860315	3.0	23.9021898783	1317.0
7641.40239651	7.28556641127	75.6304610698	7.64140239651	2.829542928	19.7317480105	2.83262690503	762.528571155	0.0197317480105	7.80604462464	5013.08523192	104.146358461	476.251103986	5.01308523192	178.426774347	262.820040816	65.0485378829	0.262820040816	280.087929351	1.76897234577	0.280087929351	8761.22185906	6.4129487063	8.76122185906	2.0	24.000752659	2790.0
2992.88119643	6.01169777648	29.8153210878	2.99288119643	5.51420052323	1390.5523601	1.8855901801	61.4777589192	1.3905523601	17.8495090122	221.752466218	55.4650622977	343.506664708	0.221752466218	1.22741594993	12.8230988268	3.79669841671	0.0128230988268	2848.21676943	2.55061142801	2.84821676943	202.052981052	1.32303292202	0.202052981052	7.0	23.9931305777	2688.0
190.610369121	2.88770030136	95.1643783098	0.190610369121	0.369080201947	7.91998759863	9.42373548563	12.9121635834	0.00791998759863	0.197957345874	445.249217384	233.690339659	491.103088034	0.445249217384	2.10574032149	1009.77477849	98.3940390196	1.00977477849	151.474698675	17.3192213298	0.151474698675	437.463101029	90.4607984448	0.437463101029	4.0	24.003613863	3054.0
3986.24954091	7.62438210831	11.5161800994	3.98624954091	15.4580737633	2856.51617811	24.4116799094	193.227949412	2.85651617811	327.801083788	51.6388722263	2.10072502818	702.893987846	0.0516388722263	977.266547566	7904.81305052	1.32181042764	7.90481305052	15698.7462553	1.65744115445	15.6987462553	6102.44953373	14.9493905592	6.10244953373	7.0	23.9999589046	1222.0
715.211388208	73.1602424272	2.7460792498	0.715211388208	133.587627131	2248.62345844	310.012921989	212.424883594	2.24862345844	1.47963290851	325.84603771	16.0651370096	2.55364504294	0.32584603771	1.55739202757	421.70165882	1.11414761588	0.42170165882	14.9414962974	193.934340438	0.0149414962974	5537.35878785	66.5913784234	5.53735878785	6.0	23.9985185057	2565.0
41.139816074	1.41469861131	143.108107809	0.041139816074	22.0282217981	417.041596491	83.9834806532	456.377964141	0.417041596491	1.39191896547	7041.87584583	1.9022534862	139.889316872	7.04187584583	1.67579190521	1656.50259551	1.17157968505	1.65650259551	651.454564412	47.9029856329	0.651454564412	16.5979781453	7.90246569162	0.0165979781453	7.0	24.007516745	1375.0
13.1635801139	8.07761504745	53.9817051669	0.0131635801139	0.191564117496	443.283116595	2.94091819368	50.9286609538	0.443283116595	0.539925580692	549.812749802	4.21581566383	308.31719276	0.549812749802	0.186338253988	6.18705069098	42.8771983207	0.00618705069098	987.490615518	72.4567437593	0.987490615518	44.0010167781	163.273008915	0.0440010167781	7.0	24.0021464539	30.0
85.042547943	7.40903435068	12.3102540364	0.085042547943	1.3509559786	34.8106686731	21.2339245517	2.06857892633	0.0348106686731	2.68778993673	398.354100033	7.71262733053	504.912343539	0.398354100033	8.90917122098	7897.0540547	26.2700451619	7.8970540547	6538.74408553	1.80901608922	6.53874408553	9461.90421732	34.6990142623	9.46190421732	3.0	24.0000206304	2945.0
56.7869306497	3.88535113575	377.997301749	0.0567869306497	33.0765514073	751.293331728	10.3028282647	497.540943771	0.751293331728	53.6461150024	12383.8919231	32.1078774324	44.8572187399	12.3838919231	7.16360243239	119.998646863	6.37188728808	0.119998646863	393.391460573	3.14570369606	0.393391460573	581.823755285	1.19818142106	0.581823755285	2.0	23.9995180217	2159.0
213.8975927	1.16144844564	229.029348864	0.2138975927	4.037045171	364.469474033	3.35425776183	62.2080846614	0.364469474033	0.635211874646	999.373842825	34.0306674385	50.7617287949	0.999373842825	107.505685226	3261.69336908	16.1468514364	3.26169336908	182.933079337	352.34129115	0.182933079337	3802.18700026	1.17112937622	3.80218700026	5.0	24.0000791888	1795.0
293.848929645	2.21486064472	197.758557449	0.293848929645	1.00017388815	618.653526495	1.68444534266	735.487402969	0.618653526495	0.52461335134	262.712299354	5.83680742055	605.072115409	0.262712299354	228.145330624	18.1690488333	14.4654067404	0.0181690488333	43.2406565527	54.2931305533	0.0432406565527	5.58731194951	2.09098370619	0.00558731194951	4.0	23.9590352116	1759.0
629.16674921	8.15877553031	237.94414731	0.62916674921	2.57899634036	1663.75815249	2.60540519485	3.05551097891	1.66375815249	1.51889089781	146.521279589	3.30443113058	749.154402241	0.146521279589	2.19519214944	10.8156441389	9.32190143257	0.0108156441389	50.1729910377	22.7800742105	0.0501729910377	242.748709179	1.4014710081	0.242748709179	6.0	24.0002644934	2967.0
211.436421816	14.1536055195	35.3515432665	0.211436421816	8.46325426457	3562.96159429	8.1431941121	529.923758994	3.56296159429	86.3025102737	95.1426865769	4.93186334974	168.508378218	0.0951426865769	6.77546401514	750.846277206	2.14305099335	0.750846277206	573.514303114	18.8306379964	0.573514303114	7842.16287507	7.6489642571	7.84216287507	2.0	23.9999746095	785.0
175.111769988	1.35426584727	374.310655178	0.175111769988	1.15240888191	1319.41500662	7.96776562622	871.140212046	1.31941500662	173.369960938	408.521310553	1.92713787382	646.594982371	0.408521310553	3.38103615845	49.740858063	26.1832206013	0.049740858063	4299.35790906	6.86814520157	4.29935790906	3533.14642834	1.56423443873	3.53314642834	4.0	24.0076967376	175.0
191.087267175	5.64594576124	144.188236597	0.191087267175	3.21660141219	260.685392666	7.64893407692	732.469404859	0.260685392666	3.66299564431	2686.23074582	141.548782447	59.8870158009	2.68623074582	2.98790154279	8477.18277679	43.600473942	8.47718277679	1709.60747966	1.04701117581	1.70960747966	4754.59704326	6.17081072992	4.75459704326	6.0	23.9999787667	416.0
1747.63995937	33.2756343964	43.977253851	1.74763995937	2.8633024021	166.689870927	1.09872650332	262.005844093	0.166689870927	24.2493959734	184.931813321	181.155858689	75.7746812464	0.184931813321	3.71866494717	5.21584029209	71.5401631347	0.00521584029209	1446.20291753	2.4979135099	1.44620291753	3047.57596771	9.3803392421	3.04757596771	6.0	23.9653365087	1413.0
230.30525274	4.64087388257	2.59899778782	0.23030525274	0.432588646937	697.96582585	18.2578780996	623.005190486	0.69796582585	13.6141814765	387.217044948	4.60205027048	119.605222553	0.387217044948	19.4980006438	721.48055735	53.2865905824	0.72148055735	54.6159850441	1.20664502682	0.0546159850441	179.149926989	5.37874909659	0.179149926989	7.0	23.9949280291	2264.0
143.17472951	1.56419240993	452.151323532	0.14317472951	46.4343709712	2908.37976346	4.99204558111	95.4259604995	2.90837976346	134.106759447	56.8976905885	2.02413369787	3.80060360576	0.0568976905885	1.18815180111	1702.99878211	1.61832607107	1.70299878211	5757.6482995	3.68761853872	5.7576482995	1556.27739114	8.95170122876	1.55627739114	4.0	24.0000068831	801.0
282.35494613	2.50951723822	47.5716232742	0.28235494613	2.5394791712	4894.78579662	2.61133063424	6.66580282549	4.89478579662	1.19794329744	663.758592115	3.25895581911	618.209374702	0.663758592115	1.20971839041	1582.06536756	4.65174218073	1.58206536756	1204.17166345	43.3851814168	1.20417166345	2447.68921368	6.2469030121	2.44768921368	6.0	24.0000192938	2764.0
785.504790333	248.764883872	37.6527273147	0.785504790333	0.244557631854	182.624986479	3.71739923183	215.491169173	0.182624986479	1.64780722666	217.367326493	1.07264015883	66.5988007287	0.217367326493	0.428540513998	563.525659988	17.2779157628	0.563525659988	105.595857585	78.5914295576	0.105595857585	2330.31543886	1.30398964067	2.33031543886	6.0	23.9968917838	1681.0
72.3972470302	307.5524046	4.01064187805	0.0723972470302	0.326825762224	319.067270856	4.02275517746	395.412386772	0.319067270856	0.295446362384	40.330668154	1.16444582457	1.40506801487	0.040330668154	0.239771817583	46.5631991172	7.65762409233	0.0465631991172	2.82055244555	100.468147914	0.00282055244555	7.09202317662	26.7297553955	0.00709202317662	7.0	24.0003410619	1156.0
56.2550974902	28.4825202578	8.19945884253	0.0562550974902	0.271710415233	197.543613562	37.2798586062	564.714774141	0.197543613562	3.38172080603	936.550287495	8.69464806098	40.8521871809	0.936550287495	0.279638117327	13.6151432973	13.0439344043	0.0136151432973	8.19478605675	51.2291834557	0.00819478605675	960.755136022	215.261398043	0.960755136022	7.0	24.0623717662	3068.0
540.39301089	3.88559208547	3.39710163176	0.54039301089	0.334270299087	14.7578923381	2.71273622118	13.3641300947	0.0147578923381	0.200293718362	281.657350675	18.7854010057	274.024047361	0.281657350675	8.5406132585	42.6403495211	346.088928605	0.0426403495211	2.21794834056	1.41299380682	0.00221794834056	82.9816700741	3.58857368631	0.0829816700741	6.0	24.042408356	911.0
744.929347192	18.7257942403	230.708369312	0.744929347192	2.21092270028	486.948539111	4.38030837266	1.07045027441	0.486948539111	2.53871836278	341.532169935	24.4787708288	290.95359125	0.341532169935	2.28541177545	430.186115485	2.95335069408	0.430186115485	1711.23341599	2.05416002121	1.71123341599	2.07872296804	3.7170209681	0.00207872296804	5.0	24.1822908447	1803.0
238.303230156	2.2527945757	42.070750277	0.238303230156	0.570203391361	355.305409668	130.849931929	556.878848379	0.355305409668	69.0834567527	1049.1747774	3.69753129889	35.2984965309	1.0491747774	3.54254618134	2009.06772767	2.81127399448	2.00906772767	49.3152763382	2.18001134201	0.0493152763382	206.926566823	18.7836127165	0.206926566823	5.0	23.9955462441	204.0
563.240587747	14.4774060828	672.505106587	0.563240587747	0.242449073526	1023.0129857	36.0044730837	2.04686109988	1.0230129857	0.489471129166	90.8973634212	9.67103467837	607.462923712	0.0908973634212	1.89688958149	2.88082646074	31.7365583514	0.00288082646074	524.483206435	2.86621185554	0.524483206435	71.4256899024	23.8448163372	0.0714256899024	6.0	24.0040682398	46.0
801.542739049	6.16940261471	21.2387531623	0.801542739049	2.20840019699	69.7066283504	1.43867109647	20.1370269528	0.0697066283504	4.36714377914	14.0706364228	64.55717148	42.5756081297	0.0140706364228	0.314138239211	896.883253889	48.0611625981	0.896883253889	1353.05082217	6.21802415553	1.35305082217	131.044747006	6.15023392433	0.131044747006	6.0	24.0002964269	199.0
16516.4298159	49.3375363725	20.1775958231	16.5164298159	5.49020751886	651.650925174	5.3839644342	4.14289065681	0.651650925174	6.11965071285	42.4312249567	33.3699167052	13.3061912239	0.0424312249567	3.72379469003	442.233363526	55.2309107314	0.442233363526	9270.24418484	7.82165864618	9.27024418484	13984.2222429	2.72250226002	13.9842222429	3.0	23.9999584689	568.0
746.155844907	11.5770580495	316.452233135	0.746155844907	14.3828117748	142.559923959	17.9695731933	7.94269349293	0.142559923959	1.25259667028	46.2486210721	1.33488416591	2.68523312024	0.0462486210721	2.84442966705	282.472324137	2.28480278257	0.282472324137	57.7531041741	41.3269864502	0.0577531041741	3141.7431361	4.47048631471	3.1417431361	4.0	23.9999678815	293.0
907.574272201	2.56774406532	1.54213148274	0.907574272201	46.5528427665	227.999747549	21.4523223198	2.36542930143	0.227999747549	4.07512113841	1225.69813554	138.044719061	19.1094335782	1.22569813554	1.6333773631	997.067030546	1.3181989336	0.997067030546	6022.57597036	1.94511752952	6.02257597036	13.6244758308	31.9155368274	0.0136244758308	7.0	24.0000654842	18.0
1156.10859056	67.8273296699	171.87144565	1.15610859056	4.28749910659	226.966992842	222.631281785	99.3572107373	0.226966992842	5.72778312172	436.248979299	309.127980903	1.49733541033	0.436248979299	3.4676918664	7.51654057501	20.8883315418	0.00751654057501	13.9419922744	40.3947845032	0.0139419922744	584.357009975	34.5511013903	0.584357009975	5.0	23.9833799304	3065.0
26.472015248	1.3960897012	941.021185535	0.026472015248	2.84134543719	1054.49808225	2.50891687816	2.18155977319	1.05449808225	0.936404966341	152.929479224	5.86970390131	496.112322839	0.152929479224	0.461053005371	14.0440792057	16.5663880179	0.0140440792057	80.4334797909	3.58486607288	0.0804334797909	73.7050526669	3.05381570015	0.0737050526669	6.0	23.9945020828	468.0
71.3221960209	75.0523571003	828.017308966	0.0713221960209	0.249757119603	242.23093592	4.08554036307	1.80302278287	0.24223093592	0.374918388954	166.116840734	7.42609609695	470.373088501	0.166116840734	11.7064908175	194.88477297	13.0780312057	0.19488477297	87.8613435862	692.813357374	0.0878613435862	352.825163429	2.60838939295	0.352825163429	3.0	24.0012547782	1217.0
157.408808688	2.85908280043	4.5351773009	0.157408808688	0.533049082916	29.4378072242	1.79131548906	3.62523356138	0.0294378072242	0.425982770408	116.774323683	1.8590404568	45.7064126472	0.116774323683	0.273667073216	2.71681420991	10.1788791932	0.00271681420991	527.561690112	39.1048435511	0.527561690112	151.907438793	15.9398478259	0.151907438793	6.0	23.9999785129	2733.0
218.835944296	1.71023582318	140.334505394	0.218835944296	1.14409387033	227.486637808	55.5351030614	710.817764061	0.227486637808	30.324180778	195.895269388	1.35210107726	1.70511250193	0.195895269388	0.269198554069	5.7118175728	17.4846603245	0.0057118175728	1268.25916438	7.36558687219	1.26825916438	25.3924443988	238.923812853	0.0253924443988	4.0	24.0287337425	138.0
739.740856973	34.0890856565	6.01458383398	0.739740856973	4.21499546448	237.923388593	2.21139269582	335.347232925	0.237923388593	8.55028397239	256.152721157	8.87700662485	38.3875819815	0.256152721157	3.46170960999	11522.7512035	45.2760989788	11.5227512035	259.877189685	21.9111444933	0.259877189685	7502.79827211	1.78796788843	7.50279827211	4.0	24.0278118383	1463.0
236.305558044	18.5298353573	590.51943724	0.236305558044	334.323060817	523.744955742	10.9344775236	8.45439825992	0.523744955742	8.84576229401	460.163525403	241.172276981	3.67444757502	0.460163525403	14.3967989386	5076.12049682	28.1164659791	5.07612049682	2765.81290477	2.53269472796	2.76581290477	2131.77952581	3.58757242818	2.13177952581	4.0	24.0284849606	924.0
28.8476319964	5.00366907229	15.98746572	0.0288476319964	0.275813406363	381.982870209	4.62581548531	239.641058709	0.381982870209	0.132912279005	42.6610242759	3.47642036782	6.25308836785	0.0426610242759	0.278898643232	213.896669158	36.1938164043	0.213896669158	9.92294093472	1.38152142858	0.00992294093472	78.7478689439	9.15658992736	0.0787478689439	3.0	23.9911403918	2293.0
1772.27730081	3.49989346343	22.4670406094	1.77227730081	49.5477780456	124.154609338	8.06610443936	41.6223822722	0.124154609338	2.29854697905	1386.5936913	63.1507572955	111.405208013	1.3865936913	2.70544828037	1015.82379655	9.60561278317	1.01582379655	11995.7035841	6.90230579828	11.9957035841	643.034480954	15.5330067812	0.643034480954	4.0	23.9999968782	733.0
180.873932532	8.68096054807	990.711050436	0.180873932532	5.8493942954	2246.51349092	46.4050122715	5.10692637934	2.24651349092	10.4981134373	216.090410149	78.822776862	538.965870914	0.216090410149	5.43437184943	8521.54689093	14.2948401942	8.52154689093	5987.58150462	1.63193471548	5.98758150462	2828.27337174	32.1676499354	2.82827337174	6.0	24.0000150515	3076.0
337.876409571	110.339124223	682.415738625	0.337876409571	3.13177730398	372.612649181	5.09922243771	223.877030497	0.372612649181	0.664339966844	1200.72233917	2.79709848265	168.806524045	1.20072233917	367.611772503	18.3235123804	4.51577273602	0.0183235123804	7.28612810442	210.760147966	0.00728612810442	2212.45056197	1.90667943421	2.21245056197	7.0	24.1827640148	1917.0
47.0682417124	7.08370358635	47.7623886334	0.0470682417124	0.236077647401	300.890565267	1.25664639486	7.68570679898	0.300890565267	0.179285130471	10.1592584777	7.86900469228	180.242871327	0.0101592584777	0.125827651578	798.209313434	364.011629803	0.798209313434	42.3040162686	17.8951324722	0.0423040162686	23.8818005668	5.30734093306	0.0238818005668	3.0	23.9823638582	1671.0
178.610351825	22.1851149481	349.152750281	0.178610351825	2.20903406108	1365.7882618	34.2366423032	838.807542701	1.3657882618	8.61493991371	488.102486138	5.89159414213	320.08085831	0.488102486138	13.8137212886	2872.511764	33.869473883	2.872511764	10.2309454085	186.378114303	0.0102309454085	664.246379858	4.51787623138	0.664246379858	6.0	24.0041708966	560.0
388.929267455	24.8763545535	883.432219192	0.388929267455	79.0487199237	219.871747579	2.61305583726	583.756030759	0.219871747579	33.5380871146	966.724081282	224.326337404	561.531349136	0.966724081282	49.5211518179	976.410505226	31.2103084822	0.976410505226	99.5929282345	2.61491177782	0.0995929282345	272.827359797	8.22240654017	0.272827359797	3.0	24.0215567406	1047.0
288.382911321	32.9715597447	21.7857320425	0.288382911321	12.9924614798	708.436248594	46.9952958958	6.92494651522	0.708436248594	109.432230633	1087.07112563	46.5288639628	251.485701344	1.08707112563	62.965803445	1702.42897422	3.72175845191	1.70242897422	6083.91161962	2.63026578406	6.08391161962	229.401863233	1.71474930152	0.229401863233	7.0	23.9969286998	498.0
1621.65613763	1.26004094379	105.779961074	1.62165613763	15.5409330807	545.051678251	1.77311356499	174.110798531	0.545051678251	34.0234230381	39.4085920145	39.0312697335	660.048704639	0.0394085920145	17.7107847071	678.080214205	53.697391384	0.678080214205	36.9632459813	2.93406081969	0.0369632459813	9225.95731326	1.21391124153	9.22595731326	2.0	23.999858956	9.0
480.856464938	6.21244540541	799.132624245	0.480856464938	1.48035518265	785.821870629	42.8147143118	3.17707942262	0.785821870629	5.33993560569	93.4394716819	149.82925188	111.954687761	0.0934394716819	1.06944263747	27.6328119634	71.0897690263	0.0276328119634	1416.63349818	1.01812255235	1.41663349818	540.385442251	31.8759398504	0.540385442251	5.0	23.9984200211	585.0
47.2256364453	13.2455102514	4.80697011408	0.0472256364453	0.0890553966282	11.2559190443	24.5187978086	1.27681944236	0.0112559190443	0.141933011711	31.3805276775	14.2629201736	13.9651284054	0.0313805276775	0.188113730391	29.3764331197	48.8912527591	0.0293764331197	142.893645966	39.7083252417	0.142893645966	223.86744929	28.7036380884	0.22386744929	3.0	23.9785709386	2902.0
575.473306149	2.01094047321	190.104881404	0.575473306149	77.639237774	1035.59744428	3.88336308682	174.238881701	1.03559744428	3.80380406504	479.729615791	2.59305000741	293.487101257	0.479729615791	5.36416876404	2717.64149306	4.37184754007	2.71764149306	455.883792481	5.99471736278	0.455883792481	4348.30320377	5.05519471823	4.34830320377	5.0	24.0000128409	1053.0
318.400386407	2.70219923541	300.379850497	0.318400386407	3.24759048552	365.102613985	1.19859089949	64.119748243	0.365102613985	0.197316356023	438.963408064	28.3751364917	4.62174339487	0.438963408064	0.135194779598	75.7639161552	4.85847185316	0.0757639161552	282.687451118	1.07654988164	0.282687451118	28.1839863059	6.65946018815	0.0281839863059	3.0	23.9928781849	1071.0
28.932758208	2.17028826502	252.749282843	0.028932758208	5.93572678239	15810.4620866	25.7756888989	100.104798139	15.8104620866	690.457108177	66.7124784187	1.40571970598	243.212670117	0.0667124784187	7.20467475191	24.8583280094	1.67185878806	0.0248583280094	12011.2936937	2.48308234015	12.0112936937	1255.15671203	2.33116688674	1.25515671203	2.0	23.98491055	402.0
143.284459473	23.4184715342	366.747143993	0.143284459473	106.539890262	2114.11341213	36.3870097881	59.5105143133	2.11411341213	9.95764671721	881.346626559	11.2813792276	982.108040343	0.881346626559	17.215852231	22154.1924186	6.10298678558	22.1541924186	200.095875026	6.71185951437	0.200095875026	1050.87686873	22.6892793497	1.05087686873	5.0	23.999999585	285.0
131.410629157	2.91332724417	396.758969492	0.131410629157	4.41075229981	2490.36133375	1.32284893477	276.377716419	2.49036133375	15.7411586854	1293.45968049	7.10972090193	1.79606963038	1.29345968049	3.52418849021	12282.8469157	27.569535449	12.2828469157	1578.47500807	4.95366452743	1.57847500807	9087.94703073	7.25066361534	9.08794703073	7.0	24.0000524096	3082.0
1218.6228015	4.93271658331	4.45087708104	1.2186228015	34.5949949646	234.082229223	42.4733011924	759.705200896	0.234082229223	33.1077234529	2091.21405045	27.989173918	46.0343112654	2.09121405045	211.008875384	5284.08124381	1.49142952815	5.28408124381	174.045628035	2.29512555285	0.174045628035	5793.30178498	6.54040513663	5.79330178498	6.0	24.0000071659	611.0
230.074124933	12.7547972817	8.85380123944	0.230074124933	2.62106452659	183.462321885	11.7092482235	13.4009259169	0.183462321885	4.32955301212	749.675753559	5.41768317891	2.18665482674	0.749675753559	0.760806671781	1933.79789476	6.54436812143	1.93379789476	2671.29883692	13.155420045	2.67129883692	610.097085973	721.813317233	0.610097085973	4.0	23.9964983133	1774.0
21.8543658692	41.5761911102	1.2363512593	0.0218543658692	0.151900167155	65.8230486937	43.3152760016	2.30718725981	0.0658230486937	0.215758095014	293.237400528	7.83334853504	284.211858934	0.293237400528	15.7977411095	25.9323978694	88.3864212021	0.0259323978694	3.89682148832	27.9108595	0.00389682148832	190.134128207	3.62974474745	0.190134128207	4.0	23.9985706275	2629.0
369.103928108	2.69262683878	820.540937506	0.369103928108	17.6195442407	187.521830184	1.14551388377	729.641031476	0.187521830184	2.33399475295	335.828514761	12.7970155508	79.1842119835	0.335828514761	17.6896750551	51.1204345881	2.85551383467	0.0511204345881	17327.6685621	38.1794642327	17.3276685621	822.574784495	1.73551215536	0.822574784495	2.0	23.9966376803	957.0
23.8279545046	3.39518055274	3.41408412656	0.0238279545046	0.228470443469	15.1500820465	33.5046320739	7.65377002542	0.0151500820465	0.256201245996	770.3504092	2.7515215556	91.5799725166	0.7703504092	0.892836631692	32.7111646392	1.22664510492	0.0327111646392	224.62764657	79.6576584308	0.22462764657	634.251730181	38.3170188324	0.634251730181	6.0	24.0001754643	3031.0
7521.04019598	17.7100957518	236.712971627	7.52104019598	39.5051517502	262.302043931	1.51351614373	220.759319832	0.262302043931	3.13057075222	218.860175977	3.41045684654	2.85569725903	0.218860175977	1.97311275466	34.2976744902	7.2496551036	0.0342976744902	11424.4747287	24.874688104	11.4244747287	3701.56298767	4.31835401474	3.70156298767	6.0	23.9833183164	947.0
122.565829951	6.46182431225	84.9771407777	0.122565829951	30.5626565599	338.924344093	528.99777619	654.769429527	0.338924344093	40.5970138572	5387.59941375	9.69922882729	248.158511819	5.38759941375	153.590493686	7744.67661333	1.64937308828	7.74467661333	304.477601453	23.6790277836	0.304477601453	8.70684345519	14.43513765	0.00870684345519	7.0	24.0124309796	114.0
139.17120071	5.05094050566	699.4514426	0.13917120071	1.52096321475	346.330127747	87.2894045482	608.519788846	0.346330127747	0.371336383472	402.265671312	117.164681334	36.3437766612	0.402265671312	0.233406954651	110.684679194	41.2013870903	0.110684679194	218.177475838	33.1198330325	0.218177475838	7.70242662486	137.974092672	0.00770242662486	6.0	24.0089038757	32.0
122.261089274	162.675600536	74.9618306461	0.122261089274	0.412812892173	175.44680793	72.1697024061	380.334613339	0.17544680793	53.73770435	400.906019555	90.4493112683	282.63642024	0.400906019555	0.126353770673	512.631027147	20.6950186313	0.512631027147	34.628860856	53.5441135038	0.034628860856	4.08340725981	25.4986953314	0.00408340725981	4.0	24.1685755259	731.0
435.135351548	1.07683969444	11.4955775216	0.435135351548	0.996745338709	657.908731596	102.58723476	31.2780705635	0.657908731596	43.8272028626	359.957176638	1.3751412394	319.538138014	0.359957176638	17.5920676853	2392.11642607	6.69753246401	2.39211642607	3088.76506825	2.6717516432	3.08876506825	1765.49838726	3.4005043269	1.76549838726	5.0	23.9998951609	856.0
150.187807656	13.247815018	87.9062864948	0.150187807656	1.01788539526	132.187122513	2.88023367688	24.0441710932	0.132187122513	0.704494067614	17.6476189591	25.9714847775	2.3915545719	0.0176476189591	0.184274805155	395.06738788	21.3162425131	0.39506738788	25.0008494991	48.7932750802	0.0250008494991	51.3600133914	12.2124443869	0.0513600133914	3.0	24.0071936467	2958.0
261.863119013	2.7164720497	792.721239035	0.261863119013	12.3769636821	53.2264039227	10.8965181028	2.21176551734	0.0532264039227	1.83270316633	13659.8629643	19.1166366801	3.00817196563	13.6598629643	101.057180145	11505.4731562	2.98794504368	11.5054731562	13688.9037518	3.79527881507	13.6889037518	242.058824556	205.248221915	0.242058824556	7.0	23.9999462196	964.0
26.7432356201	75.3637549971	46.8829738148	0.0267432356201	0.213579634914	1063.80192836	59.9826584881	19.4694030102	1.06380192836	0.752433945463	75.8489942261	1.04257810559	331.650344394	0.0758489942261	0.205703182162	27.1668326799	43.4669430046	0.0271668326799	6.415240284	281.474056437	0.006415240284	1584.86982442	44.8795046481	1.58486982442	5.0	24.000680912	2852.0
1330.32295614	2.34359651542	254.875912509	1.33032295614	1.19288070707	986.506310733	63.3610284446	302.666369455	0.986506310733	354.097982917	166.324753372	4.60256377699	182.028053845	0.166324753372	2.04724141605	1474.50839569	690.942526903	1.47450839569	9467.41496093	2.84406906247	9.46741496093	6924.25570287	7.28584555013	6.92425570287	3.0	24.0008210443	2694.0
1402.17464622	9.77799274059	793.069698932	1.40217464622	35.8997010584	152.789442474	1.22701904349	66.8869122467	0.152789442474	9.68811552873	489.710137795	1.03273548924	6.87208866056	0.489710137795	11.2357439907	3820.64832585	40.4376426922	3.82064832585	1228.72701661	6.5159837178	1.22872701661	11122.398745	3.58348219844	11.122398745	4.0	23.9999105746	749.0
114.648768801	12.5314629648	280.26376411	0.114648768801	1.65974701935	737.238337437	25.3013446167	15.5148124278	0.737238337437	10.07295973	177.417278802	8.28868656364	186.684735073	0.177417278802	1.86833373475	4617.41967274	24.6168480115	4.61741967274	69.7672998938	28.3295711326	0.0697672998938	6982.40829484	6.42664980574	6.98240829484	5.0	24.0000026201	68.0
143.147741095	78.2051747322	2.59866337668	0.143147741095	1.58597217298	390.435720278	35.4827119175	326.79174526	0.390435720278	2.83734872415	504.25536174	2.40736161335	10.203979963	0.50425536174	1.18010021607	1126.73234404	10.0610901288	1.12673234404	48.9613545913	13.3914711218	0.0489613545913	2416.1815779	9.97955803575	2.4161815779	6.0	23.9996722334	2656.0
1208.76483254	113.339814918	203.700064852	1.20876483254	1.38752717154	6191.24558466	2.00620650005	3.02246679023	6.19124558466	661.663752907	565.88045786	3.20567777607	408.300703299	0.56588045786	4.94947969163	12598.6782682	91.610610049	12.5986782682	316.524104668	1.95902633525	0.316524104668	7035.12925706	7.46389839824	7.03512925706	6.0	24.0000050132	1589.0
1889.52173612	353.216529128	935.45446774	1.88952173612	311.562381603	860.830862987	1.64930252423	21.0245298645	0.860830862987	101.827171396	244.823263291	1.84607370587	270.757715983	0.244823263291	5.16080167726	1193.76977288	14.7363433708	1.19376977288	797.437103515	3.37387107643	0.797437103515	2463.73430721	2.24130001217	2.46373430721	6.0	23.9999921815	1258.0
60.3058353942	15.7129565596	48.4713656081	0.0603058353942	0.249326823322	288.2284758	14.742690504	655.262900894	0.2882284758	1.38345332505	153.866582018	11.7685196561	111.939982605	0.153866582018	0.117294668708	4.48509276771	28.1405995449	0.00448509276771	6.08820394127	19.1669105024	0.00608820394127	153.08191966	48.4859176184	0.15308191966	4.0	24.4267984352	1578.0
915.999585329	2.89105108333	6.70574108957	0.915999585329	0.593824371173	358.95089198	1.13597344294	1.582431813	0.35895089198	0.246092706843	411.217961749	1.74818649494	725.341150718	0.411217961749	0.436321712467	131.736846966	9.27441248314	0.131736846966	99.8488583483	1.30143745287	0.0998488583483	817.952142686	25.2447640609	0.817952142686	7.0	23.9998576003	2476.0
8645.02253772	6.39711283429	254.028502776	8.64502253772	88.838457413	53.7514241238	3.43109080142	462.70929633	0.0537514241238	356.232307458	541.882609411	4.8600736949	1.67403585916	0.541882609411	4.7863044555	3773.25607529	1.6560236594	3.77325607529	11132.7955881	2.92889938536	11.1327955881	398.647558678	4.70091186568	0.398647558678	5.0	23.9916006335	256.0
457.622709204	2.8362297968	14.0191909411	0.457622709204	0.774818391907	27.398636871	40.1168464499	224.242895647	0.027398636871	0.261227811297	109.802469698	3.37458807751	143.646312504	0.109802469698	4.23145519209	1148.61460987	698.86277665	1.14861460987	12.7059917353	3.92823087647	0.0127059917353	4.19201467526	32.5837968424	0.00419201467526	5.0	24.0594134887	983.0
422.743599645	17.4846156735	60.3121880294	0.422743599645	0.205910815949	191.942408472	5.61152103617	209.571472041	0.191942408472	0.424946568695	140.107271387	18.6284318664	1.81659926107	0.140107271387	0.382265728263	53.0264998515	189.123175133	0.0530264998515	25.2552974528	5.44185558574	0.0252552974528	22.8461870558	309.38763962	0.0228461870558	4.0	24.0002789195	325.0
14.3369874217	43.1677992407	117.283730217	0.0143369874217	0.455029089558	170.767348641	46.0222991489	42.7446475544	0.170767348641	0.170199831953	76.1580793977	4.93815280679	186.335661789	0.0761580793977	0.194764792273	559.270734778	70.5332208641	0.559270734778	89.2933524005	164.255849826	0.0892933524005	7.50657804571	48.6796388938	0.00750657804571	5.0	23.9562595445	2106.0
7266.96183736	72.9733375295	469.362297629	7.26696183736	1789.19640115	3413.27732151	4.32521451084	3.60094858723	3.41327732151	45.5293701406	111.378648008	2.22483194378	562.508004375	0.111378648008	25.5146204033	19735.6414267	1.42919175231	19.7356414267	750.405921978	12.5205350529	0.750405921978	1846.5025516	3.19203242164	1.8465025516	6.0	23.9999652369	537.0
303.056065505	1.86552099681	124.150960057	0.303056065505	0.147233231922	648.07459538	2.67110730014	603.726068593	0.64807459538	3.42041054124	317.618404669	5.08427453246	5.22580993586	0.317618404669	0.408452844176	17.87859001	2.18425712531	0.01787859001	780.845787402	3.39680937577	0.780845787402	172.088738806	92.8584678484	0.172088738806	3.0	23.9730743898	700.0
953.307668112	16.9094834973	32.3278782653	0.953307668112	2.28557874205	500.3195575	23.2865273268	178.190319929	0.5003195575	33.5003013053	241.498327094	4.91295004413	349.561746514	0.241498327094	8.95713252345	2209.85521676	63.6473877235	2.20985521676	3597.47477629	1.26296817059	3.59747477629	176.016228731	8.24824601908	0.176016228731	7.0	24.000015041	420.0
2603.60135749	35.8722617787	8.80474766622	2.60360135749	0.962112659426	78.8776031158	10.1645227104	818.303674959	0.0788776031158	138.577404279	262.988319161	33.7099747301	24.4628846683	0.262988319161	1.57828472857	4.56705791967	198.46709151	0.00456705791967	75.0295380006	9.82698709139	0.0750295380006	3642.91610271	6.10649094994	3.64291610271	6.0	24.0019380372	1353.0
452.23474086	10.343379328	1.61642276026	0.45223474086	0.488946531974	402.002310758	2.58090954224	939.089013329	0.402002310758	1.29683355403	280.799651711	18.7955877423	304.406994355	0.280799651711	55.8282359132	9.58926879729	17.9107994699	0.00958926879729	457.97551342	6.84412718643	0.45797551342	57.6528092779	3.09861747233	0.0576528092779	4.0	23.9835969355	2098.0
497.038750709	89.3759352706	2.30173146233	0.497038750709	6.74741959872	199.706699552	1.65972077325	785.823211433	0.199706699552	76.5813993913	674.197535729	6.98969000132	343.106262469	0.674197535729	14.7242747691	726.637400934	10.9451252642	0.726637400934	59.4272986623	13.0736034737	0.0594272986623	11122.7988969	1.02795334494	11.1227988969	6.0	23.9976958223	2403.0
958.928036373	82.6965891037	12.2065273235	0.958928036373	1.70128516366	453.386803293	1.91267354419	763.79843287	0.453386803293	0.65427944208	309.102573248	10.2073622021	809.152057279	0.309102573248	2.24940352494	140.266411693	1.62513592883	0.140266411693	1168.79002629	45.202740909	1.16879002629	3762.04668019	5.2172316745	3.76204668019	6.0	23.9962405103	2158.0
1046.40448374	33.2776070884	631.786744322	1.04640448374	55.7586635029	158.394667927	2.57185553115	680.808759664	0.158394667927	0.33853606404	610.582848607	99.0461718647	551.357116804	0.610582848607	138.282155635	2708.479546	8.45651438489	2.708479546	12.8760759207	9.02830230173	0.0128760759207	4.26730845343	6.03374630682	0.00426730845343	7.0	24.0018786119	1464.0
341.107951855	207.450001249	1.65553133607	0.341107951855	0.969261966786	834.0320792	15.5299903784	939.589337196	0.8340320792	1.75668985553	208.935914076	1.75630086713	887.331029184	0.208935914076	0.688367609072	3525.41929116	37.3516017788	3.52541929116	51.3907545089	24.5120557646	0.0513907545089	1317.88229755	23.9783996236	1.31788229755	7.0	24.0000569426	1556.0
459.315931322	8.29517338547	358.953314652	0.459315931322	187.430781354	11814.9387867	8.97927318226	315.855277036	11.8149387867	1.9009087686	174.325927305	2.97907608318	44.6192755832	0.174325927305	8.85316183451	3523.04877405	3.48496702427	3.52304877405	607.621132126	7.51021261995	0.607621132126	6726.25109179	1.47765062895	6.72625109179	2.0	24.0000745896	1936.0
165.38602592	11.2193562523	317.740726077	0.16538602592	5.97907784027	54.3296554563	5.34164197638	718.042621121	0.0543296554563	83.9064000126	610.294762935	173.697729286	2.78908126934	0.610294762935	0.313019800603	1.7653724198	99.6065641988	0.0017653724198	96.716327435	6.29080615682	0.096716327435	133.659614693	827.690637094	0.133659614693	5.0	23.9507209594	3041.0
88.7077032463	146.904360074	654.67180806	0.0887077032463	9.48215493539	940.612309817	11.6511203731	136.433327642	0.940612309817	1.14176556563	842.995185721	31.8912717087	30.1006476521	0.842995185721	14.431954465	15.2440677909	18.0103387413	0.0152440677909	31.3100346181	46.8669013192	0.0313100346181	1007.16710341	3.81277260249	1.00716710341	3.0	23.9672750027	287.0
196.056236476	1.0822616139	12.7036232795	0.196056236476	0.212074593169	48.3354036934	16.3416857648	324.811880137	0.0483354036934	0.132678130549	520.703220616	8.87747069898	3.35729531571	0.520703220616	0.621302745709	146.473439063	2.46503483547	0.146473439063	75.5971669669	34.7515589053	0.0755971669669	89.5664084239	9.06699608336	0.0895664084239	4.0	23.9802446264	2157.0
404.716387726	16.1406807697	4.60712683634	0.404716387726	12.5310101086	427.709382589	14.3222918914	409.569007299	0.427709382589	7.21159789967	61.1312902675	7.5643003676	3.96484965228	0.0611312902675	3.59649742618	559.285930786	17.0339187128	0.559285930786	267.148743338	11.1382952714	0.267148743338	177.620178796	4.96079647386	0.177620178796	4.0	24.0048735912	2321.0
6.90017177246	1.56785220812	408.2365102	0.00690017177246	0.64462165462	1179.36136509	48.509847438	6.5509697083	1.17936136509	2.76186443623	388.459530957	4.72277937508	271.611364459	0.388459530957	1.70707474368	697.148327556	8.92475886362	0.697148327556	664.518826764	6.53894406982	0.664518826764	2591.5512963	56.9361309125	2.5915512963	4.0	24.0005057867	2086.0
10.8914202517	1.17065838768	9.39869644806	0.0108914202517	0.175561544243	2.0495271676	4.76691509485	17.6985552021	0.0020495271676	0.127342783925	794.589652207	7.38234121248	7.57792452137	0.794589652207	0.2385946947	54.6178945546	25.8994371321	0.0546178945546	13.2534728422	2.6826144459	0.0132534728422	182.360058983	11.2357508557	0.182360058983	6.0	24.0008841813	1063.0
244.691653161	1.56925616664	753.42727846	0.244691653161	114.577382022	3898.33942531	30.4870925104	13.6163154161	3.89833942531	73.3052767767	167.921418321	36.2962486203	15.3704694018	0.167921418321	3.5928446273	29.7671504488	15.5248555396	0.0297671504488	1187.21792416	1.65298674641	1.18721792416	4618.0138029	16.3170339207	4.6180138029	4.0	24.0388864414	768.0
126.0287252	5.607394499	27.414598339	0.1260287252	11.3111873822	799.261766382	98.7656020549	20.0058206758	0.799261766382	6.47295651938	343.943493676	1.92290686554	316.46644306	0.343943493676	19.010465691	4760.52557122	3.39292533274	4.76052557122	13.4439330085	7.66171863016	0.0134439330085	1889.72086966	11.5613404036	1.88972086966	7.0	23.9926515714	1172.0
161.637434865	1.37292549001	29.6765118952	0.161637434865	0.457818217036	890.733167594	1.8640732114	4.92177449929	0.890733167594	0.458746092436	81.4261970029	1.12821579683	87.2535459695	0.0814261970029	0.817998726396	1451.55452638	271.008588923	1.45155452638	9.70706627506	9.64166164672	0.00970706627506	837.348816669	8.66339108334	0.837348816669	3.0	24.0069298601	2350.0
726.07274159	6.09186873794	207.405269346	0.72607274159	0.659016459457	961.375244358	1.5742503032	240.057453558	0.961375244358	0.2925368408	112.019832175	6.21995503384	50.0964845904	0.112019832175	0.244404525698	131.8918883	19.6305185422	0.1318918883	1161.54341633	2.41348625661	1.16154341633	12.5077763272	103.815753187	0.0125077763272	7.0	23.9991091562	437.0
63.1023783968	5.45970952084	4.45664635087	0.0631023783968	0.338037512375	822.334545637	1.66426552316	356.655763208	0.822334545637	76.964571943	134.638490808	4.50566330934	11.0758362835	0.134638490808	0.324548058562	26.8697850917	47.9875642628	0.0268697850917	392.894270369	2.71082147475	0.392894270369	7.7814708798	1.32012048041	0.0077814708798	5.0	24.0001012171	790.0
430.481564842	14.8563971807	891.995954298	0.430481564842	2.80085035177	149.035013437	1.28891928909	1.06440795511	0.149035013437	2.74641425018	2135.7364298	17.2774600067	101.000274944	2.1357364298	194.019247785	96.9533467641	18.9506323638	0.0969533467641	2100.98492394	10.21166253	2.10098492394	836.993219407	2.51269611163	0.836993219407	6.0	24.018462715	2525.0
47.0936281901	96.1807817544	231.454490464	0.0470936281901	30.8804774738	112.005791767	2.97325919303	106.672418421	0.112005791767	0.474889265696	20.5102530519	43.8676533695	1.30522167313	0.0205102530519	0.374359628331	2.2127783643	13.5071853579	0.0022127783643	112.492169918	36.8319738567	0.112492169918	162.418134693	68.3849684287	0.162418134693	5.0	24.1655128636	1088.0
528.640718841	5.10256152344	199.295568132	0.528640718841	2.31748952746	2314.28772086	6.23606675842	17.8865379239	2.31428772086	281.101489868	1717.86134551	164.455005021	1.13666807339	1.71786134551	59.0352690268	124.204469455	61.0333017555	0.124204469455	868.608555655	1.22140926336	0.868608555655	9.64225294816	7.58253868017	0.00964225294816	3.0	24.0158742174	2836.0
9.78301168023	98.8890748518	1.05755858998	0.00978301168023	0.160984209254	680.284863689	5.14009172784	329.480401282	0.680284863689	1.40258462554	60.4357447399	3.18359825129	214.533919355	0.0604357447399	0.597317384409	606.366546858	157.756727756	0.606366546858	1045.08875506	41.6063931137	1.04508875506	31.8234746197	2.94145937768	0.0318234746197	3.0	24.0214613744	54.0
483.509165834	2.0936383622	682.743967024	0.483509165834	71.8657334039	925.776903119	10.132324741	125.587620503	0.925776903119	0.583496670971	265.923667856	14.9877521593	987.414169674	0.265923667856	0.468078518019	199.803562021	3.17498448091	0.199803562021	15.6155279331	21.8100002383	0.0156155279331	31.1183195867	37.5594333183	0.0311183195867	7.0	24.0067353787	371.0
39.564421287	2.02439514	19.116889885	0.039564421287	0.176856062642	91.4320408364	3.82932281204	606.44746653	0.0914320408364	0.343929570471	192.985050282	18.2387154351	144.679473614	0.192985050282	1.53701809982	245.092767313	65.1495299736	0.245092767313	5.78219958349	74.1547907193	0.00578219958349	36.712162209	3.34600852591	0.036712162209	5.0	24.5927120304	1231.0
306.517127416	14.2031066905	910.880456245	0.306517127416	11.8990478715	417.828554532	1.17912132536	728.787561411	0.417828554532	8.20816817536	344.659721778	29.9734158763	691.683336346	0.344659721778	1.03870532019	162.201533374	36.9002861483	0.162201533374	6.79043790119	6.02158139745	0.00679043790119	199.301613869	10.1719448175	0.199301613869	5.0	24.1132782964	1042.0
144.444557163	3.01353433721	52.1821810364	0.144444557163	0.375088068503	24.4340102164	5.319569671	1.13174088839	0.0244340102164	0.352360352226	195.42775876	41.7121441636	32.7781344511	0.19542775876	0.0979712285103	147.014956203	20.9058931305	0.147014956203	145.556304139	106.120753689	0.145556304139	16.0989502694	68.9060040325	0.0160989502694	3.0	23.9810946968	760.0
896.850377398	26.4918555265	330.16839578	0.896850377398	46.9394957438	68.8066997068	6.76597005171	617.42953367	0.0688066997068	5.86467778596	4262.0256268	1.33301035986	240.031284575	4.2620256268	20.2655339581	341.124303339	1.66301908381	0.341124303339	54.142762837	16.0981109559	0.054142762837	110.701645075	11.4034598959	0.110701645075	3.0	23.9999046009	1373.0
19.4757462554	3.53310826809	8.55500157108	0.0194757462554	0.304641532724	53.0348672686	2.31266658443	51.1525862071	0.0530348672686	0.482699257443	191.141925599	5.86868187035	22.2023654095	0.191141925599	0.2141645496	6.92386679327	26.0987776619	0.00692386679327	63.666554005	4.46938653662	0.063666554005	2.36638700151	2.18814184695	0.00236638700151	7.0	23.998385147	1299.0
1659.95022517	4.82394998821	3.75560297888	1.65995022517	0.595046463512	166.566802309	1.08956877403	258.168418113	0.166566802309	5.99313786238	228.200037913	1.40076050777	67.359671315	0.228200037913	1.88636807879	995.616394288	6.37354045706	0.995616394288	2044.6701737	9.90248701201	2.0446701737	806.029541956	173.318195988	0.806029541956	7.0	23.9999716257	1967.0
156.178723247	37.6064482551	41.4054093178	0.156178723247	44.6812748188	7056.34191648	118.378133841	2.65605804941	7.05634191648	7.18033345968	2653.38142512	6.95071054121	154.173102767	2.65338142512	25.8017451843	1088.26700566	2.19108947561	1.08826700566	47.0805210528	16.8102975989	0.0470805210528	2379.51980562	64.8312947174	2.37951980562	5.0	23.9999994383	930.0
4969.20986912	1.54517791149	458.518842375	4.96920986912	1986.10715299	185.228642505	18.904488287	527.125446844	0.185228642505	5.38994622687	2324.8025079	2.6409287427	752.364020199	2.3248025079	508.569293785	28494.710897	1.14132251642	28.494710897	170.284383549	1.88900615331	0.170284383549	970.734130795	13.616304178	0.970734130795	4.0	23.9975010972	1054.0
362.572651584	4.79093339557	34.5907886158	0.362572651584	8.43703591942	15275.3311098	9.90787332352	283.426590692	15.2753311098	689.200407922	394.534925385	19.1137259744	19.7032516076	0.394534925385	2.49900564614	110.611183338	19.1858766903	0.110611183338	4230.0411354	14.7782017769	4.2300411354	3188.62364052	4.92042025734	3.18862364052	3.0	23.9896794555	1465.0
1853.84837051	3.22108621869	31.7701171029	1.85384837051	26.2771573215	131.058304691	38.0047695114	174.654985369	0.131058304691	65.602252056	11408.9117108	88.7645649459	938.969941894	11.4089117108	40.4294746274	3122.6260276	15.8480497261	3.1226260276	16593.9040094	2.03081375352	16.5939040094	11788.9534239	53.0390433405	11.7889534239	7.0	24.0001116994	132.0
160.664454916	17.3695866368	738.034489885	0.160664454916	57.4208224317	827.778131482	3.26057332253	36.5361485064	0.827778131482	22.378731007	6719.32038557	1.44582796761	196.261125221	6.71932038557	2.63868134912	5161.41573434	4.2022622305	5.16141573434	201.290901131	17.9289003408	0.201290901131	109.201911689	63.4133537047	0.109201911689	5.0	24.0014719514	1027.0
737.889499685	2.394408558	438.062097152	0.737889499685	0.571283527505	61.3091413112	2.67833632367	122.366317789	0.0613091413112	6.79500420234	72.0455858165	43.3604518456	143.361966436	0.0720455858165	1.53165941005	129.427709393	30.2898850654	0.129427709393	1319.43929151	2.75347978712	1.31943929151	212.675292266	56.4088105745	0.212675292266	5.0	23.98787861	2509.0
165.40405166	34.4170088077	3.68634024782	0.16540405166	0.191028745027	23.2884939603	13.7649280513	256.950626139	0.0232884939603	0.388386323474	354.35453505	50.1868889454	10.0756455532	0.35435453505	1.0762166994	645.834354089	24.9184258902	0.645834354089	352.30508628	34.3413323252	0.35230508628	476.221138401	335.471729058	0.476221138401	4.0	23.9853560251	2620.0
224.242572133	8.82963751014	984.889624731	0.224242572133	1.71403024612	5772.75022897	1.46208819307	3.75067317467	5.77275022897	5.75147318713	141.328706776	2.75110100904	218.284374894	0.141328706776	3.24761998704	21.7073686489	10.7011551023	0.0217073686489	21.1200535658	162.608941995	0.0211200535658	3804.19191561	1.16022859729	3.80419191561	6.0	23.9997075682	999.0
391.451279881	4.72435482396	41.7902537687	0.391451279881	8.35536055273	962.471128273	3.46838904055	123.710906076	0.962471128273	14.9096051435	335.618522416	32.0400662319	638.440975395	0.335618522416	120.174300062	37.8700991341	5.64318527194	0.0378700991341	1268.14935516	5.47989647237	1.26814935516	116.476464807	2.78899638493	0.116476464807	7.0	24.0014492811	295.0
249.159053145	2.97431925252	264.065966094	0.249159053145	8.03926794781	311.006537916	11.2502832378	10.1780537046	0.311006537916	13.3572520439	2629.88068934	6.52011941645	11.5289876274	2.62988068934	5.58833407455	9005.42527611	2.33995064907	9.00542527611	19417.6944663	3.58423156866	19.4176944663	40.485611515	35.0174866089	0.040485611515	6.0	23.999959525	2818.0
2474.32330759	5.42354582491	128.397687724	2.47432330759	13.1870677477	64.487367481	2.68133748018	117.589719008	0.064487367481	2.12712538676	1243.53854953	5.35018114195	18.6000885065	1.24353854953	15.2876015807	1586.68721468	8.11575954409	1.58668721468	4771.45072303	1.82628051472	4.77145072303	564.169082134	1.70274121865	0.564169082134	2.0	23.9999434168	185.0
1507.6796583	236.900770032	8.45154539092	1.5076796583	2.83278325317	625.665386483	6.47676118532	46.1715564967	0.625665386483	1.89521810234	104.886243098	4.14456038811	667.475281067	0.104886243098	67.598811518	9.99987538277	20.2342319037	0.00999987538277	464.720557446	15.9933872629	0.464720557446	3129.312282	3.06834312861	3.129312282	7.0	23.9999977833	2698.0
245.709366143	1.06180079811	64.4991011603	0.245709366143	7.86108673927	1605.27140651	60.4825076941	222.219526401	1.60527140651	46.7466523236	180.952437739	58.9198144421	114.305595162	0.180952437739	1.14484715109	254.640003231	18.0819175277	0.254640003231	1645.57075831	8.52851021142	1.64557075831	703.481559864	47.6047830446	0.703481559864	6.0	23.9998203509	1540.0
359.199746498	61.3082618283	66.0649924031	0.359199746498	32.0089265937	1761.93448638	17.0903600406	19.4347281991	1.76193448638	0.790340736964	34.2592785206	22.7321609271	294.104721025	0.0342592785206	1.03213851534	1325.51383831	5.48616404764	1.32551383831	328.197685519	533.519424314	0.328197685519	529.558966292	32.4697002355	0.529558966292	3.0	23.9999989101	569.0
324.057561922	3.16872557765	16.3176265062	0.324057561922	0.836013683199	648.097392908	4.57257625975	807.481667045	0.648097392908	1.53100145127	163.78951664	7.03248709592	200.45339215	0.16378951664	1.26116817099	2795.69865364	2.75079933779	2.79569865364	3133.30511982	20.0983152175	3.13330511982	28.4838837441	3.08276093112	0.0284838837441	2.0	23.9922214391	205.0
361.398414735	14.7696762381	3.70139246329	0.361398414735	0.519505359537	1619.96994776	4.99736830713	232.88792229	1.61996994776	0.275916198653	260.614413298	41.4724013479	116.473268952	0.260614413298	83.6608529327	1918.99021851	166.621375259	1.91899021851	7.23240889991	72.0487187808	0.00723240889991	1845.4582593	2.28832512021	1.8454582593	6.0	24.0090832354	532.0
53.3205530291	19.4798976298	66.8270117244	0.0533205530291	0.47774941132	291.304940254	15.2111067493	4.46028169507	0.291304940254	1.10120003273	1121.43177477	1.90734245855	1.58551478408	1.12143177477	2.05972536441	147.29292856	1.31804360218	0.14729292856	37.2914368459	17.3414583312	0.0372914368459	22.4158841992	28.4477086681	0.0224158841992	7.0	23.9832820163	1895.0
148.395549697	5.5995918362	6.70017767836	0.148395549697	0.865320930059	94.0052425411	8.37369360857	520.674712133	0.0940052425411	15.8349255119	241.940231057	33.8573375934	46.594136285	0.241940231057	0.334525744958	424.850541357	14.1686770924	0.424850541357	1220.88265691	1.45822258671	1.22088265691	401.28234293	183.908129412	0.40128234293	2.0	24.0002896049	251.0
205.918305621	5.40419956411	6.37691372676	0.205918305621	3.55031743705	545.253143654	5.68488956338	83.8353731292	0.545253143654	38.8688223393	1820.5922586	1.33193539583	52.0010598208	1.8205922586	11.5801927367	7326.10015088	3.35446355004	7.32610015088	3006.30855465	6.00714117005	3.00630855465	1920.15364238	35.0209815642	1.92015364238	4.0	24.0000363739	456.0
1710.4295193	44.2556435916	10.3593596926	1.7104295193	0.397037601199	66.5394762826	12.1021648897	127.416847829	0.0665394762826	2.95648331156	263.888642721	9.23449794468	337.281972603	0.263888642721	0.517185270465	316.759384722	18.0121492081	0.316759384722	78.04400245	20.5639089033	0.07804400245	2374.77683698	88.7009137554	2.37477683698	7.0	23.996427269	2303.0
251.3009486	82.8449640738	17.1035036109	0.2513009486	21.469658593	271.011996578	239.638428352	630.025546939	0.271011996578	7.55744785766	1281.42783086	112.472920905	186.511535676	1.28142783086	27.4142366933	3500.13489994	1.6260160726	3.50013489994	7893.07084899	10.3431515363	7.89307084899	8392.7129208	40.3708970023	8.3927129208	3.0	24.0011109602	3030.0
1203.97417887	6.33397007255	730.640636081	1.20397417887	2.05317194759	105.339376951	145.121895413	6.21208592045	0.105339376951	2.73063762793	2741.15150219	386.783858121	136.949200274	2.74115150219	10.0946300368	1420.721037	3.51711895386	1.420721037	3895.44908436	1.08695264352	3.89544908436	744.32165654	112.54408452	0.74432165654	2.0	23.9999614944	1903.0
327.782743741	1.33688650977	2.56365256788	0.327782743741	24.0055030496	368.576124179	25.2714584809	349.49798698	0.368576124179	1.03824997661	2255.46011653	35.4712388421	760.116875402	2.25546011653	123.459317029	5457.06763054	2.93356806404	5.45706763054	72.1012492778	1.28311032613	0.0721012492778	87.4972940442	1.23436462258	0.0874972940442	4.0	24.0002013016	1301.0
528.954959855	13.4961907374	417.440183272	0.528954959855	37.1396225276	5622.66996467	1.46262480339	3.16867219934	5.62266996467	1.23545526718	92.9525500793	1.75387045809	611.136127068	0.0929525500793	1.37333270978	18.1406705352	1.58319714096	0.0181406705352	198.303691563	336.009269643	0.198303691563	9798.95443394	1.43370448559	9.79895443394	6.0	24.0000056638	834.0
148.05636725	24.8641790172	259.749532613	0.14805636725	0.583031014717	92.0028032648	10.4978985999	5.26584253849	0.0920028032648	0.383748982234	172.766328606	21.444766576	1.61582143895	0.172766328606	1.54959308097	1763.40574504	244.993307098	1.76340574504	177.246865983	14.9803465618	0.177246865983	3537.41715799	6.57343033814	3.53741715799	6.0	24.0000290651	1734.0
316.462249944	5.5669381577	62.5731720902	0.316462249944	28.3665193412	713.979432183	131.059512407	78.1551988705	0.713979432183	90.6850571836	855.424112417	4.0325852041	171.721690996	0.855424112417	2.00719287639	10871.1831308	1.54384935712	10.8711831308	4469.19393038	2.37026331045	4.46919393038	1207.25268717	8.57256901072	1.20725268717	3.0	24.0000066366	1052.0
361.149454111	3.6762237371	193.397720368	0.361149454111	16.6397507808	504.830451795	1.86955905135	100.693489268	0.504830451795	0.653268055001	497.10617852	1.3395175402	932.061707599	0.49710617852	1.40743598111	493.624507504	7.21823875359	0.493624507504	9.71256097321	126.603585915	0.00971256097321	3179.98336854	79.5305101885	3.17998336854	5.0	24.0021034291	357.0
386.245279719	10.9473893666	1.00377019999	0.386245279719	16.3342478161	663.35486732	1.88059201128	12.2398347986	0.66335486732	0.325057973854	516.95020333	5.29852972226	586.452233465	0.51695020333	62.4161491207	1047.79564966	1.41639983427	1.04779564966	194.078781671	26.3036012725	0.194078781671	1563.29112171	1.23276781009	1.56329112171	3.0	23.9976477213	861.0
73.7331165859	5.60199983837	24.6050096175	0.0737331165859	2.32951029763	532.850675989	59.3433121438	242.941795803	0.532850675989	1.6906938134	264.362324674	3.62846316739	290.186576751	0.264362324674	5.84346525316	3863.43485533	5.26401930644	3.86343485533	294.975080811	851.355428409	0.294975080811	866.236468728	7.55509998545	0.866236468728	3.0	24.0000095863	2455.0
238.204889728	3.60318076026	131.602611486	0.238204889728	3.62004622541	446.09407604	4.76318476093	68.9461261699	0.44609407604	3.75935104239	26.7590865636	1.21351458771	5.8504087748	0.0267590865636	0.590914698914	737.052876612	1.27673898705	0.737052876612	1016.98962679	21.1069783437	1.01698962679	119.931243237	31.7712282987	0.119931243237	5.0	24.0000024423	3046.0
307.70467155	8.42067701692	77.392414909	0.30770467155	31.4260265881	68.8840652702	103.329123842	3.47071200956	0.0688840652702	1.55362337936	7797.96159866	17.8620445617	39.2842344306	7.79796159866	567.833777626	2146.59657454	4.83781589256	2.14659657454	7067.01679404	5.45357177282	7.06701679404	50.8864939396	5.24912233728	0.0508864939396	3.0	23.9986415695	1701.0
1252.14269517	2.41921610976	2.7816061113	1.25214269517	2.86508669092	18.7087066948	38.9603464983	24.3387663308	0.0187087066948	1.62349755031	502.336813237	107.017014888	115.00236436	0.502336813237	6.90827332219	66.6768166565	56.3486804937	0.0666768166565	6897.75205524	1.21864705149	6.89775205524	34.8857584039	41.1036971974	0.0348857584039	6.0	23.9998725354	2005.0
260.1574165	1.22164817295	2.34996695334	0.2601574165	0.121086264543	64.8607506832	12.6255855125	5.40946191194	0.0648607506832	0.501533338136	199.035360225	2.55141644207	1.78488380657	0.199035360225	0.143935388504	935.26095326	49.4267716392	0.93526095326	136.383268627	16.1163561726	0.136383268627	255.954063795	12.0039862021	0.255954063795	3.0	23.9989510047	467.0
3711.7959285	37.7939820722	101.186651176	3.7117959285	9.52953527958	26.6569080488	68.5858526966	218.94936846	0.0266569080488	9.38648830736	13092.4889702	180.829442059	1.73666314324	13.0924889702	4.99728430221	1833.52898076	125.169243146	1.83352898076	962.340313489	3.10792854153	0.962340313489	83.6369080689	161.763810583	0.0836369080689	2.0	23.9999686886	1075.0
703.105229526	4.43019317923	197.965538291	0.703105229526	0.214833807092	398.220056096	25.4020584727	155.268650803	0.398220056096	2.08535700028	478.964672161	4.31928146951	116.479430068	0.478964672161	2.32604531934	425.047079929	190.138142856	0.425047079929	1248.95166208	4.19686602464	1.24895166208	912.538974689	51.4338402292	0.912538974689	6.0	23.9997088855	2308.0
838.213596788	2.52629165985	400.917225783	0.838213596788	1.2429018895	439.704966873	4.48203749643	357.662283237	0.439704966873	13.8901171591	764.335560811	3.265816081	99.3724385873	0.764335560811	5.21036349543	143.135168364	1.8940597157	0.143135168364	628.449448786	3.7651072205	0.628449448786	613.274442775	8.16676506494	0.613274442775	7.0	23.9997323596	1290.0
148.774509851	12.9449292422	1.49736547273	0.148774509851	0.112038023364	84.9169947801	6.73988065823	2.66215019558	0.0849169947801	0.294481322067	200.606549746	17.2175358722	794.041303883	0.200606549746	0.150516272068	120.952289501	59.555087875	0.120952289501	35.1449189087	99.8276303702	0.0351449189087	198.228121618	119.841472944	0.198228121618	3.0	23.9842891778	900.0
22.0391568047	9.34952938852	493.187803021	0.0220391568047	0.371855969928	113.784804899	4.67273326594	104.526624417	0.113784804899	0.225112937413	72.5736566571	4.22588440162	623.586037669	0.0725736566571	0.0684132634033	47.1394967352	70.6827043607	0.0471394967352	17.7084540065	42.5341872555	0.0177084540065	5.68750037687	41.3293250289	0.00568750037687	3.0	23.8181704637	2148.0
739.007979639	12.3939966744	1.50965868686	0.739007979639	3.46901611357	328.224731556	6.27493497848	14.6469908228	0.328224731556	0.356214701366	326.452292466	1.82648602943	49.9083819338	0.326452292466	6.15667952667	1624.87791706	1.99980914007	1.62487791706	552.476523618	314.290029529	0.552476523618	1619.68693189	7.4172946587	1.61968693189	6.0	23.9779407531	282.0
4924.73907769	8.22908789153	27.5628557772	4.92473907769	1.7585658294	930.711274731	6.29273736318	40.3626764897	0.930711274731	96.7619682209	195.235013448	1.98976215591	383.050361028	0.195235013448	341.351299018	2618.17296603	3.85576379157	2.61817296603	2649.27581697	1.72380874528	2.64927581697	5551.09332648	1.74157831224	5.55109332648	3.0	24.0000293101	587.0
65.6789995616	6.65454508489	805.278754625	0.0656789995616	21.0717124242	966.620617557	2.87837678162	769.784154163	0.966620617557	6.40869285501	1481.91403203	4.60544054186	1.71425017804	1.48191403203	2.30060381014	3324.63533233	2.85207865158	3.32463533233	19.8151938683	158.185690469	0.0198151938683	2969.04591047	3.36851760543	2.96904591047	5.0	23.9946275157	12.0
21.8383952413	3.81571064515	563.035456266	0.0218383952413	1333.3229527	2698.32712074	6.13664955618	125.01008198	2.69832712074	98.7825432707	3668.98873208	2.12344420742	13.3890028561	3.66898873208	11.1956156235	63.0581946394	2.30818987621	0.0630581946394	92.3904814019	31.1991432336	0.0923904814019	14012.5630412	1.71577307902	14.0125630412	6.0	24.0057356687	2517.0
182.90247798	4.29174019771	284.927234096	0.18290247798	6.30074026618	6577.22158881	112.066871229	12.4157781784	6.57722158881	30.4244461845	512.888473512	4.96692841583	460.464410928	0.512888473512	21.1547234694	171.392952775	2.22901201484	0.171392952775	4194.93355718	2.03768307957	4.19493355718	1106.04894508	16.7110855339	1.10604894508	5.0	24.0000002548	1313.0
208.341795866	4.29073153957	115.746481039	0.208341795866	2.65985546297	705.759990982	5.62112075464	194.199913153	0.705759990982	0.419895789112	272.696370728	3.35479631725	13.0470844013	0.272696370728	0.58070799772	1389.1388476	11.6804829327	1.3891388476	1821.87515593	40.4311210433	1.82187515593	40.4085344108	5.59636157004	0.0404085344107	4.0	23.9999688879	1133.0
1685.92619719	37.645854721	409.453662885	1.68592619719	21.4737291548	1927.21184065	3.14096124829	941.370361864	1.92721184065	71.6467723501	61.5503714434	75.8125935876	257.88781575	0.0615503714434	4.8462465456	3648.2010014	9.58539896901	3.6482010014	2800.98994777	5.12245682757	2.80098994777	2455.68668542	9.63125403935	2.45568668542	6.0	23.9999935214	2890.0
399.253821133	227.934438756	210.711047961	0.399253821133	1.29729638386	289.884509407	21.1583030869	41.4349469753	0.289884509407	13.0381108565	277.0623249	352.061940656	84.8492944825	0.2770623249	3.76121137042	316.254089199	139.291353946	0.316254089199	913.0229808	12.5666562509	0.9130229808	182.352920233	2.79558514243	0.182352920233	7.0	23.9997932147	673.0
557.931335653	7.10696491961	179.794354448	0.557931335653	1.4932965883	235.942303735	2.35725137622	225.08205236	0.235942303735	0.428700533371	63.9140736597	1.34208416559	9.4923089736	0.0639140736597	0.200684332033	20.8346896304	1.7220846704	0.0208346896304	7.59751215654	70.5054576678	0.00759751215654	36.1957094366	27.4686420418	0.0361957094366	6.0	23.9582072759	2884.0
149.668216923	12.1904385389	339.912729055	0.149668216923	0.105702146122	12.0670988665	2.32030872963	2.02810468025	0.0120670988665	0.137144200428	106.398863874	42.3707991899	6.24636767313	0.106398863874	0.217246808558	104.033918243	161.589943202	0.104033918243	81.7390193829	18.0676892049	0.0817390193829	134.975707251	1.37649637691	0.134975707251	3.0	24.0170953133	2792.0
423.050537179	5.73201206006	810.372019127	0.423050537179	0.702376643345	1034.23410701	24.1043517986	993.142792206	1.03423410701	2.90044961707	335.305504663	4.63831718084	224.306834569	0.335305504663	10.970753761	6.260598416	163.068620366	0.006260598416	5.261863639	23.9501097351	0.005261863639	2585.22092713	5.66492944797	2.58522092713	6.0	24.1692420695	2923.0
687.338107162	6.39040340721	618.182059559	0.687338107162	2.43697515907	478.757627344	7.94874448406	14.4840613003	0.478757627344	4.09271561896	219.450800071	103.362883219	44.108774505	0.219450800071	2.73404132979	310.069240516	6.56444113819	0.310069240516	2181.58147077	1.62161296704	2.18158147077	6068.2627756	46.2487597917	6.0682627756	7.0	23.9998908231	2033.0
124.533862898	61.9093802625	43.9201198035	0.124533862898	0.0684217937811	119.426374331	6.62115311891	212.015376487	0.119426374331	0.205510394814	36.6598933525	146.287810192	183.225613187	0.0366598933525	0.0655392256604	68.9911164164	190.628372974	0.0689911164164	48.9991782911	115.460044338	0.0489991782911	10.9079216953	23.8187439085	0.0109079216953	4.0	24.0349100202	2069.0
255.680750077	7.7470997183	560.26090196	0.255680750077	6.12277259789	223.129877282	1.71753333125	272.932286901	0.223129877282	0.76887178347	3.36482785545	6.21617354832	1.86500178021	0.00336482785545	0.42205426433	353.13237295	5.23201025181	0.35313237295	35.9103839384	84.6213023511	0.0359103839384	97.3294905789	8.42683971824	0.0973294905789	7.0	23.9979610185	1743.0
35.3523675577	2.11652718571	325.231906345	0.0353523675577	13.0561004263	2776.44938664	117.058754517	94.9844246963	2.77644938664	24.5913267564	1632.1417697	5.01146044235	50.4247716039	1.6321417697	5.15766631552	1312.77491002	3.33435091832	1.31277491002	2494.14195537	57.0478674703	2.49414195537	2546.65408395	38.4254654636	2.54665408395	4.0	23.9999829805	2874.0
330.830142407	4.96334445173	2.03340120509	0.330830142407	38.4740296292	190.110109237	3.38234065566	64.878887688	0.190110109237	1.32278599499	2813.78860612	5.23605461776	564.340904056	2.81378860612	48.0308539462	721.565470195	2.19818511921	0.721565470195	8253.48574286	6.76484771218	8.25348574286	81.155200975	15.1253687284	0.081155200975	4.0	24.0001049035	1112.0
3513.27284151	344.830612535	8.79108246196	3.51327284151	11.434656086	2504.14496878	1.614920527	262.463714423	2.50414496878	6.2947893298	50.3277850692	198.18861146	557.416697176	0.0503277850692	1.94129955895	53.26290773	109.697110676	0.05326290773	8164.0482291	15.3614475839	8.1640482291	928.503733934	2.59342193236	0.928503733934	6.0	24.0002460691	1441.0
297.580993664	27.3593304942	1.11651653203	0.297580993664	0.242176780092	392.022588446	93.4901224811	77.4945883827	0.392022588446	10.3524956414	190.759996002	39.793559335	33.8208535524	0.190759996002	0.460473325991	135.329894953	537.650467957	0.135329894953	1252.96177852	12.4563523382	1.25296177852	1510.80528576	87.9270688343	1.51080528576	6.0	23.9911422118	2149.0
443.413905387	43.062414851	283.457740147	0.443413905387	1.22382440713	56.8164532412	26.5015856285	606.429546379	0.0568164532412	9.60150803035	2198.57567582	2.94662898291	5.71557532885	2.19857567582	33.5863907705	67.1286211376	2.3260011498	0.0671286211376	865.593059585	43.1507681355	0.865593059585	1758.9496208	1.22913127076	1.7589496208	2.0	24.0029214674	1492.0
667.42882255	2.24146361319	1.70476642692	0.66742882255	31.4940758153	303.26065389	1.12973986797	6.48904604175	0.30326065389	0.389801723163	612.731906296	5.70156898505	300.345278357	0.612731906296	3.57180819163	1290.26429814	1.25854445102	1.29026429814	6.13632348985	136.344002566	0.00613632348985	366.513523695	2.82647745513	0.366513523695	6.0	24.0028434192	388.0
180.586984846	40.5567755267	121.103018183	0.180586984846	0.297502030704	261.534836881	12.3814636742	49.727688167	0.261534836881	0.270965812228	114.926556423	33.8001011796	213.443031113	0.114926556423	3.24677562119	1020.5252455	25.9854645591	1.0205252455	17.2959014681	86.1943575011	0.0172959014681	98.3099833142	3.45645194048	0.0983099833142	3.0	24.028420138	2402.0
81.7595199097	3.18478786607	751.163512694	0.0817595199097	1.80225756933	21.7802490092	193.351707665	341.3715994	0.0217802490092	0.101440527995	138.87553835	58.9708800839	95.8922606965	0.13887553835	0.0618959984461	22.582633601	38.3159757174	0.022582633601	202.467919066	9.94885362989	0.202467919066	50.2652073997	259.579744069	0.0502652073997	4.0	24.0096780612	1832.0
295.912912782	3.56215563492	370.11163689	0.295912912782	5.93270498378	549.907513422	14.9148665106	154.318555206	0.549907513422	6.70601704911	1377.66747352	7.40141245972	9.79894028211	1.37766747352	3.28800464655	2924.47200809	5.05832361987	2.92447200809	557.722143803	5.02758640213	0.557722143803	3218.06352664	2.65414311367	3.21806352664	4.0	23.9999874198	2607.0
3799.11507587	1.69140363155	4.93266405635	3.79911507587	2.62147575808	116.94396376	1.5737187477	810.831674733	0.11694396376	2.07186272393	1459.35732805	12.3067706886	16.016225428	1.45935732805	228.825484006	162.175789974	457.740126071	0.162175789974	2423.40775489	7.69036347958	2.42340775489	1098.69478288	2.1185975977	1.09869478288	6.0	23.9999721038	770.0
1169.22523748	202.777175075	15.0712262854	1.16922523748	10.021300927	434.252213765	2.04794742499	1.32910838016	0.434252213765	3.86192088761	8910.40284534	43.9188260867	2.27206795176	8.91040284534	5.69134692398	303.079520773	45.1778898422	0.303079520773	1089.83433235	2.70900041193	1.08983433235	116.485426429	16.4497421459	0.116485426429	5.0	24.0002943623	1761.0
1024.88768195	35.679992906	15.9372944805	1.02488768195	32.0385695517	326.322626837	9.95830080887	27.8070979759	0.326322626837	11.4349157081	292.637409445	1.45243154419	602.252962123	0.292637409445	0.752433115914	2161.40730123	5.76206281944	2.16140730123	4896.18267107	1.09570616783	4.89618267107	31.9419574797	16.4098651616	0.0319419574797	4.0	24.0309722553	873.0
1844.45379423	36.5540343097	210.233248148	1.84445379423	313.0908132	151.466419718	119.794493557	734.874468758	0.151466419718	8.65573317125	690.734023093	4.58257526001	243.913594936	0.690734023093	35.9428036415	18452.0451886	2.79233494165	18.4520451886	4242.89459038	28.484116241	4.24289459038	1019.37595397	6.66839570582	1.01937595397	2.0	24.0000114954	394.0
563.138534439	113.573506831	24.8322228429	0.563138534439	48.1178029202	231.855274312	238.557484359	893.966766537	0.231855274312	3.14078708223	478.51585141	56.5260585716	16.3980973547	0.47851585141	1.00519429797	2376.52719395	4.75197560884	2.37652719395	1117.27111555	78.9264283697	1.11727111555	307.214902568	17.8222179944	0.307214902568	4.0	23.9988769481	252.0
3071.48786429	4.3548413475	48.181625044	3.07148786429	9.11454288062	1320.46459761	2.92325967968	138.324495744	1.32046459761	3.62253716344	34.319887534	46.3805779695	457.633915505	0.034319887534	4.52752371741	6346.49559472	9.23765689407	6.34649559472	155.011704872	68.2232375724	0.155011704872	4704.26130637	5.88567732548	4.70426130637	4.0	24.0000159043	1698.0
623.651689702	5.11997173715	455.338682727	0.623651689702	41.6382479227	59.3670045073	10.6083877006	809.425647485	0.0593670045073	0.472746491929	106.088736268	4.73676839501	1.44063986641	0.106088736268	0.260417665389	391.824033853	4.87944315407	0.391824033853	150.538701249	238.974009849	0.150538701249	228.045776528	92.4721439931	0.228045776528	5.0	24.0020915276	412.0
376.57050754	65.1458332428	1.12894179476	0.37657050754	0.653909917348	413.070082652	9.30578209792	802.925954792	0.413070082652	1.16225521985	105.765222322	8.84188724703	702.574136695	0.105765222322	0.391229867142	4.70075215573	154.081835754	0.00470075215573	164.886576883	16.4605660175	0.164886576883	435.88821907	2.6670870226	0.43588821907	4.0	24.0129440056	152.0
105.554074977	4.33459953991	452.670722863	0.105554074977	3.05035970991	1477.84355017	5.68198138335	425.544584405	1.47784355017	3.6249422231	355.43454934	3.27061802888	492.478097917	0.35543454934	2.77783510487	150.454555247	3.6048247677	0.150454555247	170.607731974	179.613530338	0.170607731974	12.0516244502	1.74214414476	0.0120516244502	7.0	24.0249817326	772.0
205.962844488	3.87472453479	930.742237028	0.205962844488	74.3591777793	1992.19662446	36.9707866792	432.764933451	1.99219662446	11.9022329966	707.79197247	3.27223243876	87.2223127192	0.70779197247	1.48999450666	147.1834043	13.9122208111	0.1471834043	1080.38555404	2.13746279067	1.08038555404	1793.70136008	4.48295262724	1.79370136008	7.0	23.9997416837	1310.0
791.541572611	72.4924274804	141.84565542	0.791541572611	3.15510804885	259.560119514	34.4523318738	462.047130337	0.259560119514	0.363926301798	194.248019499	77.9875585887	164.453144803	0.194248019499	28.2076244085	25.5507421267	5.52150218279	0.0255507421267	152.554082746	2.6876809277	0.152554082746	157.529121708	11.9390741289	0.157529121708	6.0	23.9969034442	254.0
263.326226156	7.31542501607	388.591018391	0.263326226156	3.0663105976	50.4981724991	1.29878901434	403.404079835	0.0504981724991	1.91261374531	247.666249988	11.4023274398	3.2844819956	0.247666249988	1.35718632444	2.13841117781	3.57687677663	0.00213841117781	102.6407966	24.8748912259	0.1026407966	4.47316081873	2.45293557617	0.00447316081873	5.0	23.9712267231	605.0
6.12808216855	21.0504122429	77.6768109168	0.00612808216855	0.807996719886	343.709538237	14.6129813357	5.66989974945	0.343709538237	0.16159655248	427.68426039	1.80644629499	83.006170552	0.42768426039	0.277066991146	999.898430433	1.19106176903	0.999898430433	13.3615943979	77.5501547024	0.0133615943979	683.65073615	39.6249054209	0.68365073615	2.0	24.0426293174	2361.0
3203.35123221	8.02775980653	267.60270007	3.20335123221	98.2164187244	38.5442326282	3.59527545449	179.387681866	0.0385442326282	1.43744025793	77.2556592443	3.08658297574	60.9085440929	0.0772556592443	17.2773981328	513.646790269	4.25326559175	0.513646790269	231.200314972	8.68669101575	0.231200314972	7585.78015424	2.47941434229	7.58578015424	6.0	23.999995872	1944.0
274.941037849	49.7526691661	537.229143491	0.274941037849	1.64769423843	260.707337302	2.62403736633	877.461456098	0.260707337302	5.44755227594	112.095976447	169.160972705	69.6915873188	0.112095976447	0.417652575105	1842.17743413	85.8910094625	1.84217743413	9.92502021569	14.6265911812	0.00992502021569	75.217830755	7.23157938691	0.075217830755	6.0	23.9950555959	2220.0
465.836074514	6.531778585	887.165121716	0.465836074514	3.82583917784	620.646532927	11.2577139199	390.499645773	0.620646532927	2.08251087072	281.912941036	158.523670595	147.779708756	0.281912941036	17.4105147799	26.2645521039	14.4105505308	0.0262645521039	218.117259253	1.88981654994	0.218117259253	10603.1736939	8.56261806844	10.6031736939	5.0	24.0101509815	2224.0
335.32318058	61.9275289754	5.59455129849	0.33532318058	6.92904244712	77.8267199381	2.05232798098	1.97978223433	0.0778267199381	0.236285747586	265.034615394	1.29211624791	5.08405437079	0.265034615394	0.273552269996	1373.87482366	3.40237381395	1.37387482366	609.789871388	306.818168606	0.609789871388	975.703201492	3.22405604163	0.975703201492	3.0	24.0002627491	446.0
496.856346984	2.61824383093	605.107842819	0.496856346984	2.34713297093	614.854235522	1.71310263305	305.479383557	0.614854235522	44.0142806381	220.022033505	2.47994160363	8.05166927585	0.220022033505	5.16067662174	2039.71422305	13.6378417955	2.03971422305	7899.96273787	8.81110834784	7.89996273787	6237.65349092	2.82836013273	6.23765349092	2.0	23.9996932852	1180.0
90.6641985295	47.1628129316	215.346957538	0.0906641985295	3.73170310534	509.964535132	22.6681671168	282.528805479	0.509964535132	0.510360606458	592.614851732	72.0212111723	2.60237163265	0.592614851732	5.04173451288	1530.97832124	23.8964580319	1.53097832124	28.3996876397	124.379045678	0.0283996876397	937.006953383	2.27456793535	0.937006953383	4.0	24.023750155	1840.0
1103.2679287	21.0400950599	257.557340484	1.1032679287	41.0888570479	23823.8998585	67.4377733766	6.82540172768	23.8238998585	254.755014661	215.346190967	7.72003204564	33.2435241761	0.215346190967	6.01720298829	15728.6345908	3.55309635382	15.7286345908	18180.1735764	18.3291323015	18.1801735764	51.0804295654	8.76798274314	0.0510804295654	6.0	23.9999997566	110.0
271.218290927	1.35587381782	35.0287540364	0.271218290927	0.725474106985	51.1566134947	5.17609593189	645.641182022	0.0511566134947	1.30569493761	944.062658506	7.93999319494	6.43395081093	0.944062658506	0.408054836033	106.629264111	1.42015892802	0.106629264111	12.4662369337	1.14935851314	0.0124662369337	5.00673972903	36.878324775	0.00500673972903	6.0	24.0000669334	1059.0
1659.06161879	3.13066767603	246.902301361	1.65906161879	138.878056142	552.179778096	4.93918511728	516.243773022	0.552179778096	330.348241666	293.70692529	2.0980466584	1.72233390032	0.29370692529	3.01629579197	2712.41379415	4.63094381988	2.71241379415	6214.95909336	1.18262128799	6.21495909336	1223.23017374	6.77048191877	1.22323017374	4.0	24.0063310579	1181.0
34.1456698416	12.6042022562	129.924240365	0.0341456698416	0.104296699861	410.153879444	51.3705694544	9.95609109111	0.410153879444	0.0955018078607	179.66592487	26.0559243153	935.336045192	0.17966592487	17.8975973456	105.751338492	17.8479847708	0.105751338492	65.8095108263	386.97929766	0.0658095108263	12.1140927361	57.2260655815	0.0121140927361	4.0	24.0827973985	280.0
34.500987635	35.7648476943	3.22846754899	0.034500987635	0.542741656371	155.424351554	100.043212673	96.9834143333	0.155424351554	2.11558245717	519.808244926	1.75089329063	46.8104057084	0.519808244926	4.23410206793	221.834857427	56.1890067	0.221834857427	854.179750783	39.3060328613	0.854179750783	100.429272127	5.29370682619	0.100429272127	6.0	23.9975590206	516.0
852.756485086	20.1945186364	10.9938831354	0.852756485086	0.199276845123	185.082916469	1.42307565815	97.3776263006	0.185082916469	3.35550786916	173.996042035	26.5856562444	37.9132934613	0.173996042035	0.234034577399	645.89592285	294.029307287	0.64589592285	378.444947147	1.49471925615	0.378444947147	44.6031234504	108.406792128	0.0446031234504	4.0	23.9789384278	1646.0
6137.95236292	2.54418348723	70.1944877184	6.13795236292	157.560952389	11.3929706061	37.1867851794	229.810593005	0.0113929706061	1.05534188006	268.51558735	2.98609851062	541.073300134	0.26851558735	1.17236575437	262.63936291	2.91303570758	0.26263936291	2276.30247331	2.31573273464	2.27630247331	215.094070164	13.4425632013	0.215094070164	2.0	24.0005453035	158.0
3281.65474279	38.8188125553	824.731645529	3.28165474279	9.52817784507	397.333311433	10.3335146172	3.38978833273	0.397333311433	19.4548656327	191.704661276	1.268432564	160.872047327	0.191704661276	1.38217131376	1715.44810504	3.64545656836	1.71544810504	2013.55765057	1.47365876321	2.01355765057	147.243575015	5.18563930561	0.147243575015	4.0	23.999739284	2906.0
1451.7914609	8.81692317385	597.130605099	1.4517914609	9.67160262466	155.062732335	224.257967125	904.143212587	0.155062732335	2.47962661797	432.667286173	1.19410400618	22.7478145302	0.432667286173	1.51543333918	511.841796783	10.4730279384	0.511841796783	1307.45527187	48.1053801367	1.30745527187	165.509431236	36.1012545356	0.165509431236	6.0	23.9999386892	2487.0
5.45819352928	51.7264244381	357.229204056	0.00545819352928	0.24627822659	569.704942536	3.38948227399	569.936382338	0.569704942536	2.13706156415	73.5632199436	1.24093116064	3.87137379062	0.0735632199436	0.204447960132	95.7539106971	16.563289765	0.0957539106971	12.3038939199	16.7263628652	0.0123038939199	111.250327726	8.94835347275	0.111250327726	5.0	24.2247929414	1871.0
227.792310769	136.921845559	106.1628528	0.227792310769	4.60679626725	90.8038967548	5.42532825413	405.327574876	0.0908038967548	7.79484109415	6817.89232093	5.59662563362	5.20947931553	6.81789232093	65.8081290972	8876.76527041	6.55954555807	8.87676527041	172.087201096	168.216040431	0.172087201096	5742.7328042	3.11655525478	5.7427328042	6.0	24.001005309	335.0
575.794005887	9.10174002746	464.565990319	0.575794005887	0.705451562866	515.835338576	1.08525012765	38.9216660469	0.515835338576	1.16222935872	616.423255911	4.4914640994	305.421076697	0.616423255911	1.39423342385	322.404777824	6.75488569488	0.322404777824	525.351358896	9.50586015867	0.525351358896	1279.05497797	4.60463347179	1.27905497797	5.0	23.9999954782	2274.0
78.9806350604	10.0570218678	148.428151244	0.0789806350604	0.769439726968	92.9383859668	15.8167638765	18.4021718659	0.0929383859668	2.70152254967	2162.73822026	32.7414027522	6.48757054076	2.16273822026	64.9711074023	252.479014063	6.27206335606	0.252479014063	5343.06309388	6.42604914711	5.34306309388	447.480454569	8.19758757243	0.447480454569	7.0	23.9998503935	1332.0
1074.96392477	1.44632907264	12.0212057889	1.07496392477	10.8321163651	445.602422462	4.70116250962	14.2881801439	0.445602422462	2.33417768137	40.1968266592	130.818065761	1.19372692819	0.0401968266592	0.761024539306	304.149111632	4.69530532275	0.304149111632	4919.80581839	1.8640655103	4.91980581839	17.6543525337	27.5691289908	0.0176543525337	6.0	24.0000001143	2919.0
14.8798979886	26.0182807848	271.519337029	0.0148798979886	10.6707652347	239.458258439	226.649745693	31.0013836585	0.239458258439	0.401422977726	1177.71935155	63.3671582839	842.630758573	1.17771935155	2.93268398702	185.56120631	37.5974668498	0.18556120631	1363.2462774	56.1524395557	1.3632462774	4.41364810474	110.696737888	0.00441364810474	7.0	24.0062430812	1897.0
1484.46104581	92.0045076101	38.9985794344	1.48446104581	2.82833166535	194.348590547	1.24515050906	307.74481604	0.194348590547	79.5207744069	370.596882247	3.63611430997	896.364249219	0.370596882247	118.653889171	131.569784261	1.89946704759	0.131569784261	803.172342821	4.22913327097	0.803172342821	652.337130004	1.81079083946	0.652337130004	6.0	23.9985189531	2817.0
186.628217024	1.72361423231	3.33294535969	0.186628217024	1.04495582561	93.9323001428	1.97401705325	5.33517130853	0.0939323001428	2.34606962022	1391.92639684	1.35492196708	47.7812072903	1.39192639684	1.31302278789	341.390228387	144.506560404	0.341390228387	7167.43233697	17.1124676589	7.16743233697	67.1916135779	2.4966577552	0.0671916135779	7.0	24.0002616935	1271.0
147.942933899	4.90879167251	278.273853637	0.147942933899	1.39449810196	21.6925260497	2.37555626416	11.430445565	0.0216925260497	0.175458334114	1427.71891672	1.59013409098	98.6890448556	1.42771891672	11.6723935078	29.700454225	2.53321414129	0.029700454225	357.166315628	3.11957117474	0.357166315628	71.1244019747	7.61931078661	0.0711244019747	6.0	24.0008766445	115.0
302.455769189	45.3044752529	812.118402559	0.302455769189	1.99157355424	58.6000424359	3.08473970767	229.448219584	0.0586000424359	55.5492207403	1673.66332644	44.5827560246	609.318722391	1.67366332644	2.12215956395	862.872896265	4.97545903046	0.862872896265	83.3676603256	45.1328717287	0.0833676603256	530.454236688	74.4701932378	0.530454236688	7.0	24.0086841451	2942.0
207.227778521	4.46437366015	712.912009637	0.207227778521	0.316449954945	1095.84725777	6.77256089792	995.140360691	1.09584725777	1.250170674	68.5698120044	7.54143257268	2.12584230177	0.0685698120044	0.489311731845	26.6004010662	37.1074009998	0.0266004010662	113.937295138	8.09263507178	0.113937295138	19.8530313284	2.34934678618	0.0198530313284	5.0	24.0490744609	248.0
1252.80105848	29.4066946208	1.7217318767	1.25280105848	7.80809961476	468.656344602	1.95015975912	878.899440106	0.468656344602	4.92038907063	373.683221365	1.41586918894	43.0517056671	0.373683221365	0.740048893557	763.504375017	1.13658966429	0.763504375017	21.0373309329	2.45743718037	0.0210373309329	588.504134819	3.59974224582	0.588504134819	7.0	24.001713479	2988.0
488.567143866	3.03045093606	51.5248799106	0.488567143866	14.9642086952	390.164038216	13.7134279883	816.766543185	0.390164038216	6.26779942331	239.922017304	2.60741081507	11.4593807167	0.239922017304	1.14455619818	4073.39235554	2.09771836392	4.07339235554	451.937175231	1.94693131699	0.451937175231	237.58892526	3.48828916029	0.23758892526	7.0	24.0011521287	769.0
3545.34033916	167.977884403	50.139978358	3.54534033916	1.2231301255	251.661483035	1.2569699979	132.998051727	0.251661483035	7.16689304512	97.8510609152	31.0613324137	112.915631886	0.0978510609152	6.00890871963	59.7581912287	351.533162258	0.0597581912287	540.111998643	4.22156111805	0.540111998643	3358.69523998	4.95539952477	3.35869523998	7.0	24.0004119248	1162.0
506.471550725	7.0379115272	143.996769976	0.506471550725	0.782836748621	134.606249837	1.24359487563	406.017711596	0.134606249837	14.4871080849	1102.00191732	1.41246932108	222.295331951	1.10200191732	2.0551556392	103.198091486	37.1788441638	0.103198091486	7.78894033469	12.5880319348	0.00778894033469	132.670175192	33.7586875435	0.132670175192	5.0	24.0289589024	917.0
247.762478294	23.0448281989	7.56413678457	0.247762478294	0.203017727327	401.059869584	5.32293168398	683.960973602	0.401059869584	0.705511400007	413.239345073	67.8125280421	405.822833127	0.413239345073	0.827225031414	164.8513833	96.6691226306	0.1648513833	1705.47288418	3.17763438674	1.70547288418	9.99455024662	11.1843244081	0.00999455024662	7.0	24.0223063295	1894.0
223.135704667	40.0594402935	2.35444396547	0.223135704667	0.424611251742	604.023090739	2.14405310551	1.28470759178	0.604023090739	9.93394006335	51.0033578758	1.96956814665	151.980921326	0.0510033578758	0.542950155776	4.89108734524	7.75344459094	0.00489108734524	1161.75959633	24.1187154171	1.16175959633	65.0617573678	1.26331089447	0.0650617573678	7.0	24.0024949843	707.0
