# Supplementary material for: Basal leakage in oscillation: Coupled transcriptional and translational control using feed-forward loops
Source: PLoS Comput Biol. 2020 Sep 3;16(9):e1007740. doi: 10.1371/journal.pcbi.1007740 (PMC7494099; doi:10.1371/journal.pcbi.1007740)
Supplement: S1 Appendix — (ZIP) [file pcbi.1007740.s010.zip › Codes/functions/findpeak_acf.py]

def findpeak_acf(x, y, threshold):
    from operator import itemgetter
    import numpy as np

    result = []
    locs = 0

    i = 0
    j = 1
    k = 2
    no_peak = 0
    total = len(y)

    # find all peaks
    while k < total:
        pointer_1 = y[i]
        pointer_2 = y[j]
        pointer_3 = y[k]
        diff_before = pointer_2 - pointer_1
        diff_after = pointer_2 - pointer_3

        if diff_before >= 0 and diff_after >= 0:
            if no_peak == 0:
                pks = pointer_2
                locs = j
                time = x[locs]
                previous_locs = 0
                previous_time = 0
                period = time - previous_time

                y_check = y[previous_locs:locs]
                trough = min(y_check)
                trough_locs = min(enumerate(y_check), key=itemgetter(1))[0]   # find min locations
                trough_locs = previous_locs + trough_locs

                result.append([pks, period, locs, previous_locs, trough, trough_locs])
                no_peak = no_peak + 1

            elif no_peak > 0:

                pks = pointer_2
                previous_locs = locs
                previous_time = x[previous_locs]
                locs = j
                time = x[locs]
                period = time - previous_time
                y_check = y[previous_locs:locs]
                trough = min(y_check)
                trough_locs = min(enumerate(y_check), key=itemgetter(1))[0]
                trough_locs = previous_locs + trough_locs

                result.append([pks, period, locs, previous_locs, trough, trough_locs])
                no_peak = no_peak + 1

        i = i + 1
        j = j + 1
        k = k + 1

    # throw all peaks which are lower than threshold (Min_Prominence)
    if len(result) > 0:
        ino = -1
        i = 0
        result_final = [result[i]]
        previous_array = []
        temp_result = []
        next_array = []

        while i < len(result)-1:

            if i == 0:
                peak = result[i][0]
                Lmin = result[i][4]
                Rmin = result[i+1][4]
                temp = [Lmin, Rmin]
                base = max(temp)
                Blocs = max(enumerate(temp), key=itemgetter(1))[0]
                prominence = peak - base

                # Check the peak prominence
                if prominence > threshold:
                    if ino < 0:
                        ino = ino + 1
                        result_final = [result[i]]
                    else:
                        ino = ino + 1
                        result_final.append(result[i])
                    temp_result = []

                    i = i + 1
                else:
                    # which one has higher Minimum?
                    if Blocs == 0: # Left -> safe to remove left peak
                        # print('2')

                        temp_result = result[i+1]
                        i = i + 1
                    else: # Right

                        temp = [result[i][0], result[i+1][0]]
                        pks = max(temp)
                        Plocs = max(enumerate(temp), key=itemgetter(1))[0]

                        # which one has higher peak?
                        if Plocs == 0: # Left  -> safe to remove right peak
                            # print('3')

                            temp_result = result[i]
                            i = i + 1
                        else: # Right -> need to combine left and right peak
                            # print('4')

                            peak = result[i+1][0]
                            locs = int(result[i+1][2])
                            time = x[locs]
                            previous_locs = int(result[i][3])
                            previous_time = x[previous_locs]
                            period = time - previous_time
                            y_check = y[previous_locs:locs]
                            trough = min(y_check)
                            trough_locs = min(enumerate(y_check), key=itemgetter(1))[0]
                            trough_locs = previous_locs + trough_locs
                            temp_result = [peak, period, locs, previous_locs, trough, trough_locs]
                            i = i + 1
            else:

                if len(temp_result) == 0:
                    peak = result[i][0]
                    Lmin = result[i][4]
                    Rmin = result[i+1][4]
                    temp = [Lmin, Rmin]
                    base = max(temp)
                    Blocs = max(enumerate(temp), key=itemgetter(1))[0]
                    prominence = peak - base
                    previous_array = result[i]
                    next_array = result[i+1]
                else:
                    peak = temp_result[0]
                    Lmin = temp_result[4]
                    Rmin = result[i+1][4]
                    temp = [Lmin, Rmin]
                    base = max(temp)
                    Blocs = max(enumerate(temp), key=itemgetter(1))[0]
                    prominence = peak - base
                    previous_array = temp_result
                    next_array = result[i+1]

                # Check the peak prominence
                if prominence > threshold:
                    #print('5')

                    if ino < 0:
                        ino = ino + 1
                        result_final[ino] = previous_array
                    else:
                        ino = ino + 1
                        result_final.append(previous_array)
                    temp_result = []
                    i = i + 1


                else:
                    # which one has higher Minimum?
                    if Blocs == 0: # Left -> safe to remove left peak
                        # print('6')

                        temp_result = next_array
                        i = i + 1
                    else: #Right
                        temp = [previous_array[0], next_array[0]]
                        pks = max(temp)
                        Plocs = max(enumerate(temp), key=itemgetter(1))[0]

                        if Plocs == 0:
                            # print('7')

                            peak = previous_array[0]
                            locs = int(previous_array[2])
                            time = x[locs]

                            if ino < 0:
                                previous_locs = int(result_final[0][3])
                            else:
                                previous_locs = int(result_final[ino][2])

                            previous_time = x[previous_locs]
                            period = time - previous_time
                            y_check = y[previous_locs:locs]
                            trough = min(y_check)
                            trough_locs = min(enumerate(y_check), key=itemgetter(1))[0]
                            trough_locs = previous_locs + trough_locs
                            temp_result = [peak, period, locs, previous_locs, trough, trough_locs]
                            i = i + 1

                        else:
                            # print('8')

                            peak = next_array[0]
                            locs = int(next_array[2])
                            time = x[locs]

                            if ino < 0:
                                previous_locs = int(result_final[0][3])
                            else:
                                previous_locs = int(result_final[ino][2])

                            previous_time = x[previous_locs]
                            period = time - previous_time
                            y_check = y[previous_locs:locs]
                            trough = min(y_check)
                            trough_locs = min(enumerate(y_check), key=itemgetter(1))[0]
                            trough_locs = previous_locs + trough_locs
                            temp_result = [peak, period, locs, previous_locs, trough, trough_locs]
                            i = i + 1


            # to check the last peak
            if i == (len(result)-1) and ino >= 0:
                if len(temp_result) == 0:
                    peak = result[i][0]
                    Lmin = result[i][4]
                    prominence = peak - Lmin
                    previous_array = result[i]
                else:
                    peak = temp_result[0]
                    Lmin = temp_result[4]
                    prominence = peak - Lmin
                    previous_array = temp_result

                # take those who pass the prominence threshold and has simillar
                # period with the previous peak

                if prominence > threshold:
                    result_final.append(previous_array)
                    temp_result = []
                    ino = ino + 1
                    i = i + 1

        if len(result) == 1:
            peak = result[0][0]
            Lmin = result[0][4]

            temp = y[int(np.fix(result[0][2])):-1]
            Rmin = min(temp)
            Rlocs = min(enumerate(temp), key=itemgetter(1))[0]
            Rlocs = Rlocs + result[0][2]

            temp = [Lmin, Rmin]
            base = max(temp)
            Blocs = max(enumerate(temp), key=itemgetter(1))[0]
            prominence = peak - base

            # Check the peak prominence
            if prominence > threshold:
                result_final = [result[0]]
                temp_result = []
                ino = ino + 1
        elif len(temp_result) > 0:
            peak = temp_result[0]
            Lmin = temp_result[4]

            temp = y[int(np.fix(temp_result[2])):-1]
            Rmin = min(temp)
            Rlocs = min(enumerate(temp), key=itemgetter(1))[0]
            Rlocs = Rlocs + temp_result[2]

            temp = [Lmin,Rmin]
            base = max(temp)
            prominence = peak - base

            if prominence > threshold:
                ino = ino + 1
                result_final = [temp_result]
                temp_result = []

        if ino == -1:
            result_final = [[0, 0, 0, 0, 0, 0]]
    else:
        result_final = [[0, 0, 0, 0, 0, 0]]

    return np.asarray(result_final)
