# Supplementary material for: Basal leakage in oscillation: Coupled transcriptional and translational control using feed-forward loops
Source: PLoS Comput Biol. 2020 Sep 3;16(9):e1007740. doi: 10.1371/journal.pcbi.1007740 (PMC7494099; doi:10.1371/journal.pcbi.1007740)
Supplement: S1 Appendix — (ZIP) [file pcbi.1007740.s010.zip › Codes/functions/myautocorr.pyx]

import numpy as np
cimport numpy as np
cimport cython

DTYPE = np.float64
ctypedef np.float64_t DTYPE_t

@cython.boundscheck(False) # turn of bounds-checking for entire function
@cython.wraparound(False) # no negative indices
@cython.cdivision(True) # not checking zero division

def myautocorrfun(np.ndarray[DTYPE_t, ndim=1] x, int nlag, np.float64_t mean, np.float64_t var):
    cdef unsigned int i, j, k

    cdef int n = x.shape[0]
    cdef np.float64_t tempsum = 0

    cdef double[:] y = np.zeros(nlag, dtype=np.float64)

    i = 0
    while i < nlag:
        tempsum = 0

        for j in range(0, n-i):
            if j <= (n-i):
                tempsum += ((x[j]-mean) * (x[j+i]-mean)) / var
        y[i] = tempsum/(n-i)
        i += 1

    return y
