# Supplementary material for: Basal leakage in oscillation: Coupled transcriptional and translational control using feed-forward loops
Source: PLoS Comput Biol. 2020 Sep 3;16(9):e1007740. doi: 10.1371/journal.pcbi.1007740 (PMC7494099; doi:10.1371/journal.pcbi.1007740)
Supplement: S1 Appendix — (ZIP) [file pcbi.1007740.s010.zip › Codes/functions/my_functions.py]

def findpeak(x, y, threshold):
    from operator import itemgetter
    import numpy as np

    result = []
    locs = 0

    i = 0
    j = 1
    k = 2
    no_peak = 0
    total = len(y)

    # find all peaks
    while k < total:
        pointer_1 = y[i]
        pointer_2 = y[j]
        pointer_3 = y[k]
        diff_before = pointer_2 - pointer_1
        diff_after = pointer_2 - pointer_3

        if diff_before >= 0 and diff_after >= 0:
            if no_peak == 0:
                pks = pointer_2
                locs = j
                time = x[locs]
                previous_locs = 0
                previous_time = 0
                period = time - previous_time

                y_check = y[previous_locs:locs]
                trough = min(y_check)
                trough_locs = min(enumerate(y_check), key=itemgetter(1))[0]   # find min locations
                trough_locs = previous_locs + trough_locs

                result.append([pks, period, locs, previous_locs, trough, trough_locs])
                no_peak = no_peak + 1

            elif no_peak > 0:

                pks = pointer_2
                previous_locs = locs
                previous_time = x[previous_locs]
                locs = j
                time = x[locs]
                period = time - previous_time
                y_check = y[previous_locs:locs]
                trough = min(y_check)
                trough_locs = min(enumerate(y_check), key=itemgetter(1))[0]
                trough_locs = previous_locs + trough_locs

                result.append([pks, period, locs, previous_locs, trough, trough_locs])
                no_peak = no_peak + 1

        i = i + 1
        j = j + 1
        k = k + 1

    # throw all peaks which are lower than threshold (Min_Prominence)
    if len(result) > 0:
        ino = -1
        i = 0
        result_final = [result[i]]
        previous_array = []
        temp_result = []
        next_array = []

        while i < len(result)-1:

            if i == 0:
                peak = result[i][0]
                Lmin = result[i][4]
                Rmin = result[i+1][4]
                temp = [Lmin, Rmin]
                base = max(temp)
                Blocs = max(enumerate(temp), key=itemgetter(1))[0]
                prominence = peak - base

                # Check the peak prominence
                if prominence > threshold:
                    #print('1', i)
                    if ino < 0:
                        ino = ino + 1
                        result_final = [result[i]]
                    else:
                        ino = ino + 1
                        result_final.append(result[i])
                    temp_result = []

                    i = i + 1
                else:
                    # which one has higher Minimum?
                    if Blocs == 0: # Left -> safe to remove left peak
                        # print('2')

                        temp_result = result[i+1]
                        i = i + 1
                    else: # Right
                        temp = [result[i][0], result[i+1][0]]
                        pks = max(temp)
                        Plocs = max(enumerate(temp), key=itemgetter(1))[0]

                        # which one has higher peak?
                        if Plocs == 0: # Left  -> safe to remove right peak
                            # print('3')

                            temp_result = result[i]
                            i = i + 1
                        else: # Right -> need to combine left and right peak
                            # print('4')

                            peak = result[i+1][0]
                            locs = int(result[i+1][2])
                            time = x[locs]
                            previous_locs = int(result[i][3])
                            previous_time = x[previous_locs]
                            period = time - previous_time
                            y_check = y[previous_locs:locs]
                            trough = min(y_check)
                            trough_locs = min(enumerate(y_check), key=itemgetter(1))[0]
                            trough_locs = previous_locs + trough_locs
                            temp_result = [peak, period, locs, previous_locs, trough, trough_locs]

                            i = i + 1
            else:
                if len(temp_result) == 0:
                    peak = result[i][0]
                    Lmin = result[i][4]
                    Rmin = result[i+1][4]
                    temp = [Lmin, Rmin]
                    base = max(temp)
                    Blocs = max(enumerate(temp), key=itemgetter(1))[0]
                    prominence = peak - base
                    previous_array = result[i]
                    next_array = result[i+1]
                else:
                    peak = temp_result[0]
                    Lmin = temp_result[4]
                    Rmin = result[i+1][4]
                    temp = [Lmin, Rmin]
                    base = max(temp)
                    Blocs = max(enumerate(temp), key=itemgetter(1))[0]
                    prominence = peak - base
                    previous_array = temp_result
                    next_array = result[i+1]

                # Check the peak prominence
                if prominence > threshold:
                    # print('5', i)

                    if ino < 0:
                        ino = ino + 1
                        result_final[ino] = previous_array
                    else:
                        ino = ino + 1
                        result_final.append(previous_array)
                    temp_result = []
                    i = i + 1

                else:
                    # which one has higher Minimum?
                    if Blocs == 0: # Left -> safe to remove left peak
                        # print('6')

                        temp_result = next_array
                        i = i + 1
                    else: #Right
                        temp = [previous_array[0], next_array[0]]
                        pks = max(temp)
                        Plocs = max(enumerate(temp), key=itemgetter(1))[0]

                        if Plocs == 0:
                            # print('7')

                            peak = previous_array[0]
                            locs = int(previous_array[2])
                            time = x[locs]

                            if ino < 0:
                                previous_locs = int(result_final[0][3])
                            else:
                                previous_locs = int(result_final[ino][2])

                            previous_time = x[previous_locs]
                            period = time - previous_time
                            y_check = y[previous_locs:locs]
                            trough = min(y_check)
                            trough_locs = min(enumerate(y_check), key=itemgetter(1))[0]
                            trough_locs = previous_locs + trough_locs
                            temp_result = [peak, period, locs, previous_locs, trough, trough_locs]
                            i = i + 1

                        else:
                            # print('8')

                            peak = next_array[0]
                            locs = int(next_array[2])
                            time = x[locs]

                            if ino < 0:
                                previous_locs = int(result_final[0][3])
                            else:
                                previous_locs = int(result_final[ino][2])

                            previous_time = x[previous_locs]
                            period = time - previous_time
                            y_check = y[previous_locs:locs]
                            trough = min(y_check)
                            trough_locs = min(enumerate(y_check), key=itemgetter(1))[0]
                            trough_locs = previous_locs + trough_locs
                            temp_result = [peak, period, locs, previous_locs, trough, trough_locs]
                            i = i + 1

            # to check the last peak
            if i == (len(result)-1) and ino >= 0:

                if len(temp_result) == 0:
                    peak = result[i][0]
                    Lmin = result[i][4]
                    prominence = peak - Lmin
                    previous_array = result[i]
                else:
                    peak = temp_result[0]
                    Lmin = temp_result[4]
                    prominence = peak - Lmin
                    previous_array = temp_result


                # take those who pass the prominence threshold and has simillar
                # period with the previous peak

                perdiff = abs(previous_array[1] - result_final[ino][1]) / min(previous_array[1], result_final[ino][1])

                if prominence > threshold and perdiff < 0.05:
                    result_final.append(previous_array)
                    temp_result = []
                    ino = ino + 1
                    i = i + 1

        if len(result) == 1:
            peak = result[0][0]
            Lmin = result[0][4]

            temp = y[int(np.fix(result[0][2])):-1]
            Rmin = min(temp)
            Rlocs = min(enumerate(temp), key=itemgetter(1))[0]
            Rlocs = Rlocs + result[0][2]

            temp = [Lmin, Rmin]
            base = max(temp)
            Blocs = max(enumerate(temp), key=itemgetter(1))[0]
            prominence = peak - base

            # Check the peak prominence
            if prominence > threshold:
                result_final = [result[0]]
                temp_result = []
                ino = ino + 1
        elif len(temp_result) > 0:

            peak = temp_result[0]
            Lmin = temp_result[4]

            temp = y[int(np.fix(temp_result[2])):-1]
            Rmin = min(temp)
            Rlocs = min(enumerate(temp), key=itemgetter(1))[0]
            Rlocs = Rlocs + temp_result[2]

            temp = [Lmin,Rmin]
            base = max(temp)
            prominence = peak - base

            if prominence > threshold:
                ino = ino + 1
                result_final.append(temp_result)
                temp_result = []

        if ino == -1:
            result_final = [[0, 0, 0, 0, 0, 0]]
    else:
        result_final = [[0, 0, 0, 0, 0, 0]]


    return np.asarray(result_final)


def interpolate(xa, xb, ya, yb, yc, bc):
    import numpy as np
    # interpolate between points (xa,ya) and (xb,yb) to find (xc, 0.5*(yc-yc)).

    xa = np.asarray(xa)
    xb = np.asarray(xb)
    ya = np.asarray(ya)
    yb = np.asarray(yb)
    yc = np.asarray(yc)

    xc = xa + (xb-xa) * ((bc + 0.5*(yc-bc))-ya) / (yb-ya)

    # invoke L'Hospital's rule when -Inf is encountered.
    if np.isnan(xc):
        # yc and yb are guaranteed to be finite.
        if np.isinf(bc):
            # both ya and bc are -Inf.
            xc = 0.5*(xa+xb)
        else:
            # only ya is -Inf.
            xc = xb

    return xc


def fwhm(x, y):
    from operator import itemgetter
    import numpy as np

    result_final = []
    result = findpeak(x, y, 0.01 * max(y))

    if result[0][0] > 0:
        for i in range(len(result)):
            if i == len(result) - 1:  # for last peak
                Lbound = int(result[i][5])
                peakLocs = int(result[i][2])
                tempMin = min(y[peakLocs:len(y)])
                tempLoc = min(enumerate(y[peakLocs:len(y)]), key=itemgetter(1))[0]  # find min locations
                Rbound = peakLocs + tempLoc
            else:
                Lbound = int(result[i][5])
                Rbound = int(result[i+1][5])
                peakLocs = int(result[i][2])

            tempY = y[Lbound:Rbound]
            tempX = x[Lbound:Rbound]

            temp = [y[Lbound], y[Rbound]]
            base = max(temp)
            Blocs = max(enumerate(temp), key=itemgetter(1))[0]  # find min locations

            if Blocs == 0:
                Baselocs = Lbound
            else:
                Baselocs = Rbound

            temp = None

            prom = result[i][0] - base
            halfMax = base + (prom / 2)

            # get Left bound
            Lno = Lbound
            while Lno <= peakLocs and y[Lno] < halfMax:
                Lno = Lno + 1

            if Lno <= Lbound:
                xLeft = x[Lno]
            else:
                xLeft = interpolate(x[Lno], x[Lno-1], y[Lno], y[Lno-1], y[peakLocs], base)

            # get Right bound
            Rno = Rbound
            while (Rno >= peakLocs) and (y[Rno] < halfMax):
                Rno = Rno - 1

            if Rno >= Rbound:
                xRight = x[Rno]
            else:
                xRight = interpolate(x[Rno], x[Rno+1], y[Rno], y[Rno+1], y[peakLocs], base)

            width = xRight - xLeft

            result_final.append([result[i][0], result[i][2], width, prom, xLeft, xRight, base])
    else:
        result_final = [[0, 0, 0, 0, 0, 0, 0]]

    return np.asarray(result_final) # [pks, locs, width, prom, xLeft, xRight, base]


def osccheck(x, y):
    import numpy as np

    pos = []

    minProm = 0.01 * max(y)
    result = fwhm(x, y)

    # throw away the last peak (since the prominence might not consistent)
    L = len(result) - 2

    if L > 2:
        # set the reference Period and Prominence
        promRef = result[L-1][3]
        perRef = result[L-1][4] - result[L-2][4]

        if promRef > minProm:

            sus = 0

            while L > 0:
                prom = result[L][3]
                per = result[L][4] - result[L-1][4]

                prom_diff = abs(promRef - prom) / min(promRef, prom)
                per_diff = abs(perRef - per) / min(perRef, per)

                if (prom_diff < 0.05) and (per_diff < 0.05):
                    pos.append(L)
                    L = L - 1
                    sus = sus + 1
                else:
                    break

            L = len(result) - 1
            last_peak = result[L][1]

            peak = []
            period = []
            trough = []
            prom = []

            if sus >= 10:
                for i in range(len(pos)):
                    j = pos[i]
                    peak.append(result[j][0])
                    period.append(result[j][4] - result[j-1][4])
                    y_temp = y[int(result[j-1][1]):int(result[j][1])]
                    trough.append(min(y_temp))
                    prom.append(peak[i] - trough[i])
                    y_temp = []

                average_amplitude = np.mean(prom)
                average_peak = np.mean(peak)
                average_trough = np.mean(trough)
                average_period = np.mean(period)
            else:
                average_amplitude = 0
                average_peak = 0
                average_trough = 0
                average_period = 0
        else:
            average_amplitude = 0
            average_peak = 0
            average_trough = 0
            average_period = 0
            last_peak = 0
            sus = 0
    else:
        average_amplitude = 0
        average_peak = 0
        average_trough = 0
        average_period = 0
        last_peak = 0
        sus = 0

    yp = [average_peak, average_trough, average_amplitude, average_period, last_peak, sus]

    return yp


def loadCSV_array(PATH, delimeter):
    import linecache
    from pathlib import Path
    import numpy as np

    file = Path(PATH)

    if file.is_file():
        num_lines = sum(1 for line in open(file))
        line = linecache.getline(PATH, num_lines).rstrip('\n')
        temp = line.split(delimeter)

        #print('number of lines = ', num_lines, '\t', 'number of colomns = ', len(temp))

        result = np.zeros((num_lines, len(temp)))
        for i in range(1, num_lines+1):
            line = linecache.getline(PATH, i).rstrip('\n')
            temp = line.split(delimeter)
            result[i-1,:] = np.asarray(temp, dtype=np.float64)

        return result


def exp_fit(x, a, b):
    import numpy as np
    return a * np.exp(-b * x)
