# Supplementary material for: Basal leakage in oscillation: Coupled transcriptional and translational control using feed-forward loops
Source: PLoS Comput Biol. 2020 Sep 3;16(9):e1007740. doi: 10.1371/journal.pcbi.1007740 (PMC7494099; doi:10.1371/journal.pcbi.1007740)
Supplement: S1 Appendix — (ZIP) [file pcbi.1007740.s010.zip › Codes/functions/my_ODE.py]

def ODE_M1(y, t, para):
    beta_cca = para[0]
    k_cp = para[1]
    gamma_cca = para[2]
    beta_prr = para[3]
    k_pt = para[4]
    gamma_prr = para[5]
    beta_toc = para[6]
    k_tc = para[7]
    gamma_toc = para[8]
    nhill = para[9]

    cca = y[0]
    prr = y[1]
    toc = y[2]

    eq1 = beta_cca * k_cp ** nhill / (k_cp ** nhill + prr ** nhill) - gamma_cca * cca
    eq2 = beta_prr * k_pt ** nhill / (k_pt ** nhill + toc ** nhill) - gamma_prr * prr
    eq3 = beta_toc * k_tc ** nhill / (k_tc ** nhill + cca ** nhill) - gamma_toc * toc

    dydt = [eq1, eq2, eq3]

    return dydt


def ODE_M2(y, t, para):

    beta_cca = para[0]
    k_cp = para[1]
    gamma_cca = para[2]
    gccaDeg = para[3]
    beta_prr = para[4]
    k_pt = para[5]
    gamma_prr = para[6]
    gprrDeg = para[7]
    beta_toc = para[8]
    k_tc = para[9]
    gamma_toc = para[10]
    gtocDeg = para[11]
    nhill = para[12]

    cca = y[0]
    prr = y[1]
    toc = y[2]

    eq1 = beta_cca - (gamma_cca + gccaDeg * prr ** nhill/(k_cp ** nhill + prr ** nhill)) * cca
    eq2 = beta_prr - (gamma_prr + gprrDeg * toc ** nhill/(k_pt ** nhill + toc ** nhill)) * prr
    eq3 = beta_toc - (gamma_toc + gtocDeg * cca ** nhill/(k_tc ** nhill + cca ** nhill)) * toc

    dydt = [eq1, eq2, eq3]

    return dydt


def ODE_M3(y, t, para):
    beta_cca = para[0]
    k_cp = para[1]
    gamma_cca = para[2]
    betaPOS = para[3]
    kcc = para[4]
    beta_prr = para[5]
    k_pt = para[6]
    gamma_prr = para[7]
    beta_toc = para[8]
    k_tc = para[9]
    gamma_toc = para[10]
    nhill = para[11]

    cca = y[0]
    prr = y[1]
    toc = y[2]

    eq1 = beta_cca * k_cp ** nhill / (k_cp ** nhill + prr ** nhill) + betaPOS * cca ** nhill / (cca**nhill + kcc**nhill) - gamma_cca * cca
    eq2 = beta_prr * k_pt ** nhill / (k_pt ** nhill + toc ** nhill) - gamma_prr * prr
    eq3 = beta_toc * k_tc ** nhill / (k_tc ** nhill + cca ** nhill) - gamma_toc * toc

    dydt = [eq1, eq2, eq3]

    return dydt


def ODE_M4(y, t, para):

    beta_cca = para[0]
    k_cp = para[1]
    gamma_cca = para[2]
    gccaDeg = para[3]
    beta_pos = para[4]
    K_pos = para[5]
    beta_prr = para[6]
    k_pt = para[7]
    gamma_prr = para[8]
    gprrDeg = para[9]
    beta_toc = para[10]
    k_tc = para[11]
    gamma_toc = para[12]
    gtocDeg = para[13]
    nhill = para[14]

    cca = y[0]
    prr = y[1]
    toc = y[2]

    eq1 = (beta_cca + beta_pos * cca ** nhill / (K_pos ** nhill + cca ** nhill)) - (gamma_cca + gccaDeg * prr ** nhill/(k_cp ** nhill + prr ** nhill)) * cca
    eq2 = beta_prr - (gamma_prr + gprrDeg * toc ** nhill/(k_pt ** nhill + toc ** nhill)) * prr
    eq3 = beta_toc - (gamma_toc + gtocDeg * cca ** nhill/(k_tc ** nhill + cca ** nhill)) * toc

    dydt = [eq1, eq2, eq3]

    return dydt


def ODE_M5(y, t, para):

    beta_cca = para[0]
    k_cp = para[1]
    k_cpD = para[2]
    gamma_cca = para[3]
    gccaDeg = para[4]
    beta_prr = para[5]
    k_pt = para[6]
    k_ptD = para[7]
    gamma_prr = para[8]
    gprrDeg = para[9]
    beta_toc = para[10]
    k_tc = para[11]
    k_tcD = para[12]
    gamma_toc = para[13]
    gtocDeg = para[14]
    nhill = para[15]

    cca = y[0]
    prr = y[1]
    toc = y[2]

    eq1 = beta_cca * (k_cp ** nhill / (k_cp ** nhill + prr ** nhill)) - (gamma_cca + gccaDeg * (prr ** nhill/(k_cpD ** nhill + prr ** nhill))) * cca
    eq2 = beta_prr * (k_pt ** nhill / (k_pt ** nhill + toc ** nhill)) - (gamma_prr + gprrDeg * (toc ** nhill/(k_ptD ** nhill + toc ** nhill))) * prr
    eq3 = beta_toc * (k_tc ** nhill / (k_tc ** nhill + cca ** nhill)) - (gamma_toc + gtocDeg * (cca ** nhill/(k_tcD ** nhill + cca ** nhill))) * toc

    dydt = [eq1, eq2, eq3]

    return dydt


def ODE_CFFL(y, t, para):

    beta_cca = para[0]
    k_cp = para[1]
    k_cy = para[2]
    gamma_cca = para[3]
    gccaDeg = para[4]
    beta_prr = para[5]
    k_pt = para[6]
    k_pz = para[7]
    gamma_prr = para[8]
    gprrDeg = para[9]
    beta_toc = para[10]
    k_tc = para[11]
    k_tx = para[12]
    gamma_toc = para[13]
    gtocDeg = para[14]
    beta_Xc = para[15]
    k_xc = para[16]
    gamma_Xc = para[17]
    beta_Yc = para[18]
    k_yp = para[19]
    gamma_Yc = para[20]
    beta_Zc = para[21]
    k_zt = para[22]
    gamma_Zc = para[23]
    nhill = para[24]

    cca = y[0] ## or X in the figure
    prr = y[1] ## or Y in the figure
    toc = y[2] ## or Z in the figure
    Xc = y[3] ## or X' in the figure
    Yc = y[4] ## or Y' in the figure
    Zc = y[5] ## or Z' in the figure

    eq1 = beta_cca * (k_cp ** nhill / (k_cp ** nhill + prr ** nhill)) - (gamma_cca + gccaDeg * (Yc ** nhill/(k_cy ** nhill + Yc ** nhill))) * cca
    eq2 = beta_prr * (k_pt ** nhill / (k_pt ** nhill + toc ** nhill)) - (gamma_prr + gprrDeg * (Zc ** nhill/(k_pz ** nhill + Zc ** nhill))) * prr
    eq3 = beta_toc * (k_tc ** nhill / (k_tc ** nhill + cca ** nhill)) - (gamma_toc + gtocDeg * (Xc ** nhill/(k_tx ** nhill + Xc ** nhill))) * toc
    eq4 = beta_Xc * (cca ** nhill / (k_xc ** nhill + cca ** nhill)) - gamma_Xc * Xc
    eq5 = beta_Yc * (prr ** nhill / (k_yp ** nhill + prr ** nhill)) - gamma_Yc * Yc
    eq6 = beta_Zc * (toc ** nhill / (k_zt ** nhill + toc ** nhill)) - gamma_Zc * Zc

    dydt = [eq1, eq2, eq3, eq4, eq5, eq6]

    return dydt


def ODE_IFFL(y, t, para):

    beta_cca = para[0]
    k_cp = para[1]
    k_cy = para[2]
    gamma_cca = para[3]
    gccaDeg = para[4]
    beta_prr = para[5]
    k_pt = para[6]
    k_pz = para[7]
    gamma_prr = para[8]
    gprrDeg = para[9]
    beta_toc = para[10]
    k_tc = para[11]
    k_tx = para[12]
    gamma_toc = para[13]
    gtocDeg = para[14]
    beta_Xc = para[15]
    k_xc = para[16]
    gamma_Xc = para[17]
    beta_Yc = para[18]
    k_yp = para[19]
    gamma_Yc = para[20]
    beta_Zc = para[21]
    k_zt = para[22]
    gamma_Zc = para[23]
    nhill = para[24]

    cca = y[0] ## or X in the figure
    prr = y[1] ## or Y in the figure
    toc = y[2] ## or Z in the figure
    Xc = y[3] ## or X' in the figure
    Yc = y[4] ## or Y' in the figure
    Zc = y[5] ## or Z' in the figure

    eq1 = beta_cca * (k_cp ** nhill / (k_cp ** nhill + prr ** nhill)) - (gamma_cca + gccaDeg * (Yc ** nhill/(k_cy ** nhill + Yc ** nhill))) * cca
    eq2 = beta_prr * (k_pt ** nhill / (k_pt ** nhill + toc ** nhill)) - (gamma_prr + gprrDeg * (Zc ** nhill/(k_pz ** nhill + Zc ** nhill))) * prr
    eq3 = beta_toc * (k_tc ** nhill / (k_tc ** nhill + cca ** nhill)) - (gamma_toc + gtocDeg * (Xc ** nhill/(k_tx ** nhill + Xc ** nhill))) * toc
    eq4 = beta_Xc * (k_xc ** nhill / (k_xc ** nhill + cca ** nhill)) - gamma_Xc * Xc
    eq5 = beta_Yc * (k_yp ** nhill / (k_yp ** nhill + prr ** nhill)) - gamma_Yc * Yc
    eq6 = beta_Zc * (k_zt ** nhill / (k_zt ** nhill + toc ** nhill)) - gamma_Zc * Zc

    dydt = [eq1, eq2, eq3, eq4, eq5, eq6]

    return dydt


def ODE_NF(y, t, para):

    beta_cca = para[0]
    k_cp = para[1]
    k_cy = para[2]
    gamma_cca = para[3]
    gccaDeg = para[4]
    beta_prr = para[5]
    k_pt = para[6]
    k_pz = para[7]
    gamma_prr = para[8]
    gprrDeg = para[9]
    beta_toc = para[10]
    k_tc = para[11]
    k_tx = para[12]
    gamma_toc = para[13]
    gtocDeg = para[14]
    beta_Xc = para[15]
    k_xc = para[16]
    gamma_Xc = para[17]
    beta_Yc = para[18]
    k_yp = para[19]
    gamma_Yc = para[20]
    beta_Zc = para[21]
    k_zt = para[22]
    gamma_Zc = para[23]
    nhill = para[24]

    cca = y[0] ## or X in the figure
    prr = y[1] ## or Y in the figure
    toc = y[2] ## or Z in the figure
    Xc = y[3] ## or X' in the figure
    Yc = y[4] ## or Y' in the figure
    Zc = y[5] ## or Z' in the figure

    eq1 = beta_cca * (k_cp ** nhill / (k_cp ** nhill + prr ** nhill)) - (gamma_cca + gccaDeg * (Xc ** nhill/(k_cy ** nhill + Xc ** nhill))) * cca
    eq2 = beta_prr * (k_pt ** nhill / (k_pt ** nhill + toc ** nhill)) - (gamma_prr + gprrDeg * (Yc ** nhill/(k_pz ** nhill + Yc ** nhill))) * prr
    eq3 = beta_toc * (k_tc ** nhill / (k_tc ** nhill + cca ** nhill)) - (gamma_toc + gtocDeg * (Zc ** nhill/(k_tx ** nhill + Zc ** nhill))) * toc
    eq4 = beta_Xc * (cca ** nhill / (k_xc ** nhill + cca ** nhill)) - gamma_Xc * Xc
    eq5 = beta_Yc * (prr ** nhill / (k_yp ** nhill + prr ** nhill)) - gamma_Yc * Yc
    eq6 = beta_Zc * (toc ** nhill / (k_zt ** nhill + toc ** nhill)) - gamma_Zc * Zc

    dydt = [eq1, eq2, eq3, eq4, eq5, eq6]

    return dydt


def ODE_PF(y, t, para):

    beta_cca = para[0]
    k_cp = para[1]
    k_cy = para[2]
    gamma_cca = para[3]
    gccaDeg = para[4]
    beta_prr = para[5]
    k_pt = para[6]
    k_pz = para[7]
    gamma_prr = para[8]
    gprrDeg = para[9]
    beta_toc = para[10]
    k_tc = para[11]
    k_tx = para[12]
    gamma_toc = para[13]
    gtocDeg = para[14]
    beta_Xc = para[15]
    k_xc = para[16]
    gamma_Xc = para[17]
    beta_Yc = para[18]
    k_yp = para[19]
    gamma_Yc = para[20]
    beta_Zc = para[21]
    k_zt = para[22]
    gamma_Zc = para[23]
    nhill = para[24]

    cca = y[0] ## or X in the figure
    prr = y[1] ## or Y in the figure
    toc = y[2] ## or Z in the figure
    Xc = y[3] ## or X' in the figure
    Yc = y[4] ## or Y' in the figure
    Zc = y[5] ## or Z' in the figure

    eq1 = beta_cca * (k_cp ** nhill / (k_cp ** nhill + prr ** nhill)) - (gamma_cca + gccaDeg * (Xc ** nhill/(k_cy ** nhill + Xc ** nhill))) * cca
    eq2 = beta_prr * (k_pt ** nhill / (k_pt ** nhill + toc ** nhill)) - (gamma_prr + gprrDeg * (Yc ** nhill/(k_pz ** nhill + Yc ** nhill))) * prr
    eq3 = beta_toc * (k_tc ** nhill / (k_tc ** nhill + cca ** nhill)) - (gamma_toc + gtocDeg * (Zc ** nhill/(k_tx ** nhill + Zc ** nhill))) * toc
    eq4 = beta_Xc * (k_xc ** nhill / (k_xc ** nhill + cca ** nhill)) - gamma_Xc * Xc
    eq5 = beta_Yc * (k_yp ** nhill / (k_yp ** nhill + prr ** nhill)) - gamma_Yc * Yc
    eq6 = beta_Zc * (k_zt ** nhill / (k_zt ** nhill + toc ** nhill)) - gamma_Zc * Zc

    dydt = [eq1, eq2, eq3, eq4, eq5, eq6]

    return dydt
