# Supplementary material for: Basal leakage in oscillation: Coupled transcriptional and translational control using feed-forward loops
Source: PLoS Comput Biol. 2020 Sep 3;16(9):e1007740. doi: 10.1371/journal.pcbi.1007740 (PMC7494099; doi:10.1371/journal.pcbi.1007740)
Supplement: S1 Appendix — (ZIP) [file pcbi.1007740.s010.zip › Codes/functions/setup.py]

from distutils.core import setup
from Cython.Build import cythonize
import numpy

setup(
    name = 'Auto correlation using cython',
    ext_modules = cythonize("myautocorr.pyx"),
    include_dirs=[numpy.get_include()]
)

# Example how to run this file: "python setup.py build_ext --inplace"
