# Supplementary material for: Basal leakage in oscillation: Coupled transcriptional and translational control using feed-forward loops
Source: PLoS Comput Biol. 2020 Sep 3;16(9):e1007740. doi: 10.1371/journal.pcbi.1007740 (PMC7494099; doi:10.1371/journal.pcbi.1007740)
Supplement: S1 Appendix — (ZIP) [file pcbi.1007740.s010.zip › Codes/plots/data/CFFL_decayrates_0.csv]

0.9840999940842965	0.5810544590433726	0.022597797214143872	0.024855959566865257	0.14922625242592688	39.00952380952381	7.0	39.5	1.0
0.9956058878721779	1.4212913703519312	0.04071549103074954	0.1550779448950338	0.05855515419250228	45.51111111111111	6.0	46.0	2.0
0.999996395398278	3.5531043337614623	0.003966036373698006	0.13833035080915962	0.039568739026044124	74.47272727272727	4.0	73.5	3.0
0.9938991665485509	1.1705864888720705	0.028526558302476433	0.07987403334729147	0.06020751490060477	32.768	7.0	33.0	4.0
0.9934602804314714	1.1694039078079115	0.028598307442377846	0.07998560701199064	0.06203845191082164	34.13333333333333	8.0	34.5	5.0
0.9446136642901278	0.3526819997554646	0.04318676509478973	0.02836372853424081	0.16310530079226682	30.340740740740742	8.0	30.8	6.0
0.9998194483371688	2.645283286276232	0.02631261425223322	0.36794824554417754	0.013357027080421153	16.718367346938777	4.0	15.8	7.0
0.9999971088660854	3.6763682932635504	0.004517276819778565	0.17827380186832434	0.004691632445655529	31.50769230769231	3.0	30.1	8.0
0.9999942945459028	2.3929233934517162	0.002958781114970488	0.03198193698274649	0.05439006634122967	54.61333333333334	4.0	52.800000000000004	10.0
0.98761382116496	0.4216656425724494	0.011172549726511221	0.008416793870707541	0.1687094993977374	31.50769230769231	8.0	31.3	11.0
0.9999117016970095	2.687969077730658	0.014367099521702207	0.20977554246256835	0.02651460821456482	74.47272727272727	4.0	72.7	12.0
0.9999603645865488	2.8761647095397427	0.012560940298046941	0.22186470873937508	0.04771885467521338	102.4	3.0	102.60000000000001	13.0
0.9974939767167612	1.4356339625393704	0.022814482982203996	0.08820760358236734	0.04410510063355335	29.257142857142856	6.0	28.8	14.0
1.0000004457935898	2.8082301700360404	9.176341708498924e-05	0.0015132036058758617	0.07526831618637653	74.47272727272727	4.0	68.9	15.0
0.9829825769164334	0.771386709775447	0.03001869882413713	0.04713721300838563	0.07827959230095018	27.30666666666667	9.0	27.700000000000003	16.0
0.9940252332754135	1.0024778738576903	0.018106766894185687	0.04032403722413317	0.05077394832626455	27.30666666666667	9.0	27.700000000000003	17.0
0.9979560200303828	1.5802456938474598	0.025280191418447194	0.11537800274677787	0.029596492894078424	28.248275862068965	6.0	27.1	18.0
0.9926379237869323	1.2614056606114479	0.05548695959347589	0.1747081248285809	0.0853901583637575	51.2	5.0	50.900000000000006	19.0
0.9999947520126418	3.7466440289324408	0.007275916420858987	0.3080860780850799	0.005071796730486083	29.257142857142856	4.0	29.200000000000003	20.0
0.9999895217577243	3.373088475770398	0.008935809308482996	0.260188900676584	0.013321462872479787	37.236363636363635	3.0	38.2	21.0
0.9996785607022117	2.196647594850828	0.016061714449290474	0.14185737952867208	0.02729140284641344	48.188235294117646	5.0	51.0	22.0
0.9982916537682778	1.65496019543909	0.025056839666663916	0.12429696172904776	0.04519862123060704	43.11578947368421	6.0	43.2	23.0
0.9990647429035807	1.3483316693924914	0.008068403779317763	0.028078260054593317	0.051983539649980474	31.50769230769231	5.0	29.8	24.0
0.9999701014900143	2.9282784955318757	0.010509577433868164	0.19565084899249494	0.0467503719462927	102.4	3.0	103.9	25.0
0.9999686560867251	2.8726014727780664	0.007403225473199885	0.1302874426716404	0.02141079486267761	35.61739130434783	4.0	36.300000000000004	26.0
0.9973660436689873	1.328008605864404	0.01889876283134653	0.06426482124044838	0.0642910428776286	40.96	6.0	39.400000000000006	27.0
0.9957018176978395	1.0933282068867014	0.015794922291546155	0.03984512427136826	0.06145227042497008	29.257142857142856	8.0	28.900000000000002	28.0
0.9040140525961182	0.36844650745905644	0.06674563772476262	0.04643279529225968	0.12370330425316135	26.425806451612903	10.0	26.5	32.0
0.9999974260187922	3.7636105217549365	0.004787427912841442	0.20619029399968247	0.00993395355323953	48.188235294117646	3.0	49.7	33.0
0.9999930110912214	3.6904592303713	0.008768518329801581	0.3509675714457053	0.010134750633911069	43.11578947368421	4.0	45.2	34.0
0.9957310058657435	1.1632377707704546	0.02221899220200295	0.061513838101292524	0.08232516046320636	40.96	6.0	41.2	35.0
0.9729614458263625	0.5903754237472361	0.03235220353577833	0.036418186412026064	0.11092893815723229	29.257142857142856	9.0	29.3	37.0
0.9999268960529829	2.1595686155057607	0.005636132337251849	0.047923143007283134	0.10419478410223094	102.4	3.0	92.80000000000001	38.0
0.9941438737336304	1.3982856117959865	0.04471495298432506	0.16598089457158388	0.038264497683445586	30.340740740740742	9.0	30.8	39.0
0.9999486117281936	2.83337419624769	0.011041687045246091	0.1867737778580522	0.03787532129950414	63.01538461538462	4.0	64.3	40.0
0.9993885931492543	1.4443394362849677	0.0064930892309353365	0.025316507802079898	0.04556725670527689	30.340740740740742	5.0	29.400000000000002	42.0
0.9944324387961391	1.2472844544550676	0.035080942819434004	0.10828726411282169	0.06847342109849505	43.11578947368421	6.0	44.1	43.0
0.9996176108113237	2.2099803375826963	0.019672494632215737	0.17617560840276156	0.01819189115409035	28.248275862068965	5.0	27.400000000000002	44.0
0.99506480479319	1.297191691380464	0.03541955972959406	0.11625497603155215	0.07151562360186728	48.188235294117646	6.0	48.400000000000006	45.0
0.9999294042394808	2.7897133426052596	0.013412970570307976	0.21709176501315824	0.032758652930037886	54.61333333333334	4.0	56.300000000000004	46.0
0.9397668893850756	0.3373001912578853	0.050517858353071474	0.033188460530248556	0.2110248774711928	37.236363636363635	7.0	37.1	47.0
0.9999870090747387	3.0748912208937176	0.006113624138889866	0.1319255989883451	0.03815979975982024	81.92	3.0	88.10000000000001	50.0
0.9991258492773063	1.3063251633811963	0.006929762968504213	0.02291439267490969	0.05269270379915712	30.340740740740742	5.0	29.0	51.0
0.974508961028972	0.5679873317102672	0.03147375938498032	0.033812678576183516	0.12842898332673805	31.50769230769231	8.0	31.5	52.0
0.9936129599186063	0.8292241156967087	0.015327906381097947	0.0262475502060356	0.1076892564346135	37.236363636363635	7.0	37.0	53.0
0.996439807816531	0.8869216500348208	0.012316356121590068	0.02319087733485875	0.12685932837377512	51.2	5.0	49.300000000000004	54.0
0.9982612396861333	1.398096444727494	0.02040332581127198	0.0755266547131927	0.1127059011403401	74.47272727272727	4.0	72.9	55.0
0.9999679858117647	3.01071245992552	0.009858434997751464	0.19941932593956563	0.011827061646159497	35.61739130434783	4.0	38.0	56.0
0.998915163653011	2.025434211779087	0.03379509280306363	0.24979214140902622	0.023681208761954294	31.50769230769231	8.0	32.300000000000004	57.0
0.9539889372230025	0.5436333985552448	0.053485139007092154	0.055677955543884695	0.1333351343003295	32.768	8.0	33.4	58.0
0.9995106920644524	1.6033273610038643	0.007116487958230726	0.03328408574143521	0.039381044380548506	29.257142857142856	5.0	28.5	59.0
0.9947181662922999	0.906396921078821	0.01605145799812564	0.03103361826502731	0.11452582635549698	45.51111111111111	6.0	45.1	60.0
0.9999202141759329	2.3792374706351564	0.006611576523762495	0.07047493444850925	0.06352399586699728	74.47272727272727	4.0	71.60000000000001	61.0
0.9786693876352102	0.7649535648005853	0.03997077251662691	0.06236470963757188	0.102057140278362	34.13333333333333	8.0	34.0	62.0
0.9989011350179958	1.2726839829614047	0.008094754673999898	0.025685611894097387	0.08222231983726339	45.51111111111111	5.0	44.400000000000006	64.0
0.9755416932699207	0.7401825682580746	0.049299505887425474	0.07399200004683858	0.10302507004354933	37.236363636363635	7.0	37.1	65.0
0.9509271758797804	0.45611282946044124	0.04841106598547542	0.04127036958831166	0.1327141972890968	31.50769230769231	8.0	31.1	66.0
0.9683387739128754	0.4510937166901225	0.033540280446904096	0.02820180326287273	0.16579120865532548	37.236363636363635	7.0	36.300000000000004	68.0
0.9883732236867137	0.836992749964804	0.02327920914509435	0.04055748845425324	0.0699866334230344	25.6	9.0	26.0	69.0
0.999978041172938	2.941180461201115	0.007919381171339642	0.14936041697056582	0.01367569169291914	27.30666666666667	3.0	25.400000000000002	70.0
0.9895392486073976	0.9647457294375494	0.03071370999737286	0.06505937789678229	0.06548293345068919	30.340740740740742	8.0	29.8	71.0
0.9988518327517752	1.4130928669508929	0.011290047882650537	0.04245538766878169	0.07102909911341532	43.11578947368421	5.0	42.2	72.0
0.9995483858271295	1.5787115745067664	0.006152759104498956	0.02798788034043157	0.04363132432536305	30.340740740740742	6.0	28.700000000000003	74.0
0.9858742636765208	0.9308517251179793	0.03524290648768678	0.07125245836831258	0.046667481494134154	26.425806451612903	10.0	26.700000000000003	75.0
0.9998796998018932	2.378518416636977	0.010045551373676645	0.10700404003208767	0.04823333582789332	58.51428571428571	4.0	56.300000000000004	76.0
0.9991259026843584	1.8150189211018144	0.019576756870793962	0.1156167799725566	0.036357332531147236	39.00952380952381	5.0	39.900000000000006	77.0
0.9113064906805977	0.2859074104099967	0.051591514502954516	0.027489366893487084	0.13663529919700132	24.824242424242424	10.0	24.6	78.0
0.9998246321482518	1.7197805511304916	0.0040791628694367985	0.021708399957582763	0.06326108196400419	45.51111111111111	4.0	43.300000000000004	79.0
0.9995063757973581	2.0590964958446385	0.019552995195284424	0.14964010708468609	0.0340410443059397	54.61333333333334	5.0	56.300000000000004	80.0
0.999817581644795	2.4717959691938836	0.01612518846685267	0.1889791452909626	0.017312858146760625	37.236363636363635	5.0	38.1	81.0
0.9788073563349274	0.8548103769534134	0.04293742812672424	0.077730582517515	0.07253550335187121	26.425806451612903	10.0	26.400000000000002	82.0
0.9836537436118195	0.8752444777594276	0.03941739517001284	0.07334544927914745	0.08476336363337182	32.768	8.0	32.7	83.0
0.8851215717584812	0.23578260076565044	0.05555305052301508	0.025695828801263556	0.19845438487951395	26.425806451612903	10.0	26.200000000000003	84.0
0.9993830190398151	1.773931265222781	0.012500497682698628	0.07059194688632645	0.051138195241281985	40.96	5.0	39.900000000000006	85.0
0.9989073645001	1.9303810091008877	0.024503556449007438	0.16378603653104098	0.01874560256243118	24.824242424242424	8.0	24.900000000000002	86.0
0.996645122939044	1.194146212025667	0.016542352501913594	0.047620220823914775	0.06969257966738764	37.236363636363635	7.0	36.7	87.0
0.9975639108953535	1.2797611625880896	0.015774599659282164	0.05054659116154353	0.07541338872292587	45.51111111111111	6.0	45.6	88.0
0.999915020780749	2.54596382203777	0.009868606065048155	0.12473320657956176	0.023969275386161153	29.257142857142856	4.0	29.6	89.0
0.9930809280815519	1.1823751887767024	0.03913717592415108	0.11137133654552905	0.07600945208543611	45.51111111111111	6.0	45.800000000000004	90.0
0.999998690415514	3.894604672403963	0.003164485041091082	0.15539575454973095	0.017324589701867222	45.51111111111111	3.0	45.2	92.0
0.9999714872293906	2.3446794681761856	0.0031582101514271597	0.03250105560933911	0.06951459233869303	74.47272727272727	3.0	68.10000000000001	93.0
0.9999974011963934	3.1260691282264146	0.0013542815449670274	0.03076779517710889	0.011861829843026982	15.753846153846155	3.0	13.200000000000001	94.0
0.9998594891578534	2.70390424131105	0.017406022937241847	0.2583017546702374	0.012260381864696501	29.257142857142856	7.0	29.8	95.0
0.9983444408003104	1.117026807453431	0.011274081218508642	0.029506362981999875	0.15076270856561502	74.47272727272727	4.0	74.2	96.0
0.999871657615551	2.2979330457987666	0.009142236173747213	0.0896405132412663	0.05750519784873409	68.26666666666667	4.0	70.5	97.0
0.9999933817854053	2.1296978593921425	0.001966210017368866	0.01619311890640423	0.04548319719123336	43.11578947368421	4.0	40.0	98.0
0.9942794156212659	1.3964070652105163	0.03919952525752464	0.14516422890902003	0.03617541682596938	26.425806451612903	10.0	26.1	99.0
0.9999420267458761	2.836373888589438	0.010126889905676312	0.1718196188096783	0.037323725363346	63.01538461538462	5.0	63.5	100.0
0.9905442052561579	1.0425250676103652	0.038887622672298706	0.09199591263355515	0.08946868695536159	40.96	6.0	41.6	101.0
0.9999952699427499	2.9792975941556037	0.0018402790591798242	0.036066776928147096	0.04142173930384123	74.47272727272727	3.0	68.7	102.0
0.9998917293302717	2.2237253745655003	0.009461181327727145	0.08597226579912932	0.09017241119388603	102.4	3.0	104.80000000000001	103.0
0.9995375572629492	1.848213657285196	0.010886700290065646	0.06660854449271286	0.043391241548071634	39.00952380952381	5.0	38.5	104.0
0.991747255452694	0.7384004441018079	0.014543082686459657	0.02137564439442463	0.10857236887780827	34.13333333333333	8.0	33.4	105.0
0.9969128314783203	0.6289128219810493	0.0048427398522464	0.005787562795458553	0.12993359193924484	35.61739130434783	7.0	34.5	106.0
0.9976119904052936	1.2726517654811282	0.01409313189977475	0.0447581584520713	0.054793818130493104	29.257142857142856	7.0	29.0	107.0
0.9854672234738849	0.73667384750941	0.02393440042020763	0.03528108895157915	0.08688283538282678	28.248275862068965	9.0	28.400000000000002	108.0
0.9999981875315838	3.0149659955381356	0.0007570352408934138	0.015379542249271799	0.021637084813542092	39.00952380952381	3.0	37.2	109.0
0.9998332472222523	2.3809438854019143	0.014061461774221231	0.15016067779789033	0.020837045578704912	34.13333333333333	4.0	32.6	112.0
0.9999941422332217	3.219434742611905	0.0036768693511701517	0.0917540948295203	0.05221408517646718	74.47272727272727	3.0	67.8	113.0
1.0004917986238384	0.9191245844669453	0.001643271562892906	0.0032170991680588175	0.0950112229388845	37.236363636363635	7.0	36.4	114.0
0.9912985347599295	0.582798318080889	0.02292523194284169	0.028124877584778638	0.24632011242755525	74.47272727272727	4.0	75.0	115.0
0.9999493792916015	2.6336103810009344	0.009914855458158064	0.13701198482501484	0.0711421397906398	102.4	3.0	97.9	116.0
0.9999490432768895	2.378318331265696	0.006030066278558485	0.06423463932663172	0.02324579523918936	30.340740740740742	3.0	29.8	117.0
0.9991984284433464	1.8667976024687034	0.017365576785962535	0.10842680723545406	0.04862155428650246	43.11578947368421	6.0	43.0	118.0
0.9999914602202253	2.2831842583760884	0.0008383819169801699	0.008099195853012359	0.10194658218854834	102.4	3.0	95.9	119.0
0.9977539030143034	1.4657965807900424	0.04640569037746194	0.1879403490541573	0.12477209796054457	91.02222222222223	3.0	88.9	120.0
0.9999026636142997	2.5389040990238203	0.0112100769658998	0.14067491620230346	0.015398050435443974	29.257142857142856	4.0	27.700000000000003	121.0
0.9975477969397641	1.475875304158943	0.024503384874395885	0.0992873074535402	0.038461308653494584	29.257142857142856	6.0	29.200000000000003	122.0
1.00359383777555	0.4740697109719174	0.004033544843769036	0.003379183985979756	0.13858182621283247	29.257142857142856	9.0	28.6	123.0
0.999747194671722	1.998743919630771	0.009748187466712523	0.06999937796032879	0.02660121951594857	31.50769230769231	4.0	29.8	124.0
0.9999976324037827	3.599878069836301	0.00317518889007051	0.1160625949832846	0.014400598502903993	51.2	3.0	48.800000000000004	127.0
0.9971544736884725	1.5944135669341106	0.03310678654580002	0.1536499481742372	0.03818208844293056	27.30666666666667	7.0	27.400000000000002	128.0
1.0015736205669032	1.049371922794019	0.006659926233440812	0.015730997746159145	0.06986446835360138	32.768	6.0	32.0	130.0
0.9994068027086537	1.625351290718087	0.008894836700764656	0.04264518182184532	0.05280447134363996	39.00952380952381	5.0	37.6	131.0
0.9999009346817622	2.750694430322623	0.01598844283003132	0.24876061991965928	0.014732202535235134	39.00952380952381	5.0	40.400000000000006	132.0
0.9741270940919049	0.3298328090637453	0.017008403101453594	0.009921453342447283	0.18691865950270622	28.248275862068965	9.0	28.400000000000002	133.0
0.8820699935264924	0.3039184686452586	0.06990586795170053	0.04082036314492595	0.12204012456310943	25.6	10.0	25.5	134.0
0.9999962667951228	3.242815610150152	0.002455129754403802	0.06272240503411909	0.02996200440971048	51.2	3.0	47.800000000000004	135.0
0.9998062292736698	2.147551180140764	0.010090359861816074	0.08467699621119984	0.08321581107074881	74.47272727272727	4.0	70.5	137.0
0.9999974632609554	3.3937458675098284	0.002254338750964098	0.06701482982395231	0.03463071121023857	48.188235294117646	3.0	41.5	138.0
0.9966055483428835	1.1991244670393575	0.018982924844844044	0.055002821104631526	0.07649221530463671	40.96	6.0	40.1	140.0
1.0000118867626346	1.771499695453961	0.00031538786709893213	0.0017755407497252157	0.07837960819807913	58.51428571428571	4.0	55.1	141.0
0.9999733930351553	3.1758362906784225	0.01114747394325468	0.2662558351477184	0.017386605398215953	37.236363636363635	4.0	37.2	142.0
0.9742939437933201	0.5664506121858434	0.028763269434708565	0.030723467061621098	0.1130779620792541	28.248275862068965	9.0	28.5	143.0
0.9859252147914402	0.6823061614034618	0.024688082996708122	0.033027192462832825	0.11315048479654323	37.236363636363635	7.0	36.7	144.0
0.9999304358538518	2.682343039251889	0.010785376630646796	0.15658097462078455	0.02257218170968065	43.11578947368421	4.0	41.900000000000006	146.0
0.999964389161908	2.2963190628638452	0.0029649588213438442	0.029020623814811436	0.07199651126010485	68.26666666666667	4.0	67.0	147.0
0.9967548799443992	1.3995634891545674	0.027256334809719323	0.10106599998331435	0.04685195019526148	35.61739130434783	6.0	35.800000000000004	148.0
0.9992671004356595	2.053467443453315	0.023828929991423598	0.18132942688183515	0.04065354913189359	43.11578947368421	6.0	42.5	149.0
0.9999646658759201	2.1975155372489326	0.0029335418854955103	0.025942428037312174	0.09045014704363652	91.02222222222223	3.0	85.5	150.0
0.9999977635270625	3.720166020525072	0.0038138870803774484	0.15726583997007731	0.010165315816060602	25.6	3.0	25.400000000000002	152.0
0.9994123845888696	1.922773944956726	0.019881401208101352	0.1317672441293873	0.0605168369144829	63.01538461538462	4.0	62.2	153.0
0.9763460861840884	0.6775987661966549	0.033486928736021104	0.04469303522489859	0.07613421031060354	26.425806451612903	10.0	26.200000000000003	154.0
0.9902640251512898	0.9706830974023706	0.025722833985052526	0.05492104505066371	0.05314334225055185	26.425806451612903	10.0	27.5	155.0
0.9996320899230015	2.0116139704669616	0.02128232960961125	0.1551382646651897	0.08031318523261807	81.92	3.0	85.80000000000001	156.0
0.9749750066535795	0.8114729855523853	0.051696575262066516	0.08757114356388994	0.06793585479792343	28.248275862068965	9.0	29.1	157.0
0.9999857822042812	3.018189254758148	0.005976704681059116	0.12181562891828243	0.026684582144608098	39.00952380952381	3.0	37.2	158.0
0.9999856440964403	2.453343203275499	0.0019692872671192023	0.022650048543402374	0.05934928003215991	68.26666666666667	3.0	64.5	159.0
0.9996293109737328	2.018668539574642	0.01242240257015734	0.09110324358653768	0.02825529044066833	30.340740740740742	5.0	29.700000000000003	160.0
0.9746338498684682	0.6964330810295835	0.052147152958983874	0.07284876137780405	0.12407931803467236	45.51111111111111	6.0	44.900000000000006	161.0
0.9987137592524585	1.4957722350184177	0.015234415328527927	0.06309696863060661	0.031016275732895122	26.425806451612903	5.0	25.900000000000002	162.0
0.9967757952520582	0.9664781357065158	0.009544333297386128	0.020121301335772557	0.07142365038320314	30.340740740740742	8.0	28.8	163.0
0.9981481806191976	1.4650582964355165	0.020043565264235338	0.08015995610454345	0.07690300562980007	51.2	5.0	51.0	164.0
0.9998287119573858	2.5117687387057903	0.016724492254824978	0.2041610470933258	0.018636475891424913	40.96	5.0	39.800000000000004	165.0
0.992094223724207	1.248144059050188	0.041300973440089005	0.12791451913657922	0.04907589124983721	29.257142857142856	9.0	29.1	166.0
0.9944215928164087	1.369310059428044	0.03937559565703235	0.1411520773313205	0.04623316879228838	31.50769230769231	8.0	31.900000000000002	167.0
0.986486125879372	0.8835629869586538	0.04635427993226606	0.08771896724746239	0.14710542737773344	58.51428571428571	5.0	57.800000000000004	168.0
1.0000045584448127	2.692021261410019	0.0010023668082852462	0.014696146993368261	0.02466715922104757	35.61739130434783	3.0	29.8	169.0
1.0000337856808856	2.173382272795669	0.0026759254754003133	0.02307870681496977	0.03646871249819152	31.50769230769231	3.0	30.400000000000002	171.0
0.9975499745866877	1.5384377678144188	0.02335184338910657	0.1016792232842849	0.035242028789168094	31.50769230769231	8.0	30.200000000000003	172.0
0.9997884064700161	1.9027219451762203	0.006965631930435805	0.045172998305094796	0.030696952323980144	32.768	4.0	32.2	173.0
0.9995970033696329	2.1211093488707786	0.01682878309840968	0.13741160246303988	0.02777963132048192	34.13333333333333	5.0	33.6	174.0
0.9989822294576337	1.632554745847299	0.015681918996462763	0.07582391606702676	0.06455062883248733	45.51111111111111	5.0	44.900000000000006	175.0
0.9999717922887633	2.399241806668393	0.0034782642598488603	0.037853300785765605	0.0417381956294441	45.51111111111111	3.0	43.900000000000006	176.0
0.9999707972046717	2.804304952854774	0.008023656311253872	0.13179975049523263	0.08364602596899251	117.02857142857142	3.0	117.2	177.0
0.9994760288176773	1.4726132076055187	0.005773690284187783	0.023263404572560285	0.06184790874679055	40.96	5.0	39.1	178.0
0.9960392486774491	1.0432737119779136	0.01866194696795787	0.04402921267198246	0.1215241144691767	58.51428571428571	5.0	58.1	179.0
0.9998948969231929	1.894264568229873	0.0033693222527731207	0.021651858842697214	0.08720188629008509	68.26666666666667	4.0	66.3	180.0
0.9945184618183294	0.7519321576529457	0.019137227500566508	0.030259061275346864	0.2174976453754956	74.47272727272727	4.0	74.5	181.0
0.9978424217151712	1.7241898860215124	0.02860024629995024	0.1532072513671831	0.02530539138351947	26.425806451612903	10.0	26.900000000000002	182.0
0.9996288131714356	2.2339860096964284	0.03309337371519902	0.30399687999563385	0.05894368195241581	117.02857142857142	3.0	120.7	184.0
0.9722297121538447	0.7542299960277546	0.045634285979417974	0.0703229295429622	0.07552747484447368	25.6	10.0	25.700000000000003	185.0
0.9873435385865035	0.9394439030898277	0.04238740234747286	0.0867625993715071	0.09793344028210622	45.51111111111111	6.0	44.5	186.0
0.9607169808635074	0.7027233104548551	0.06438035441775845	0.09154698747131605	0.08225096503558048	29.257142857142856	9.0	29.3	187.0
0.9942030184164742	0.8018688199280275	0.011687852066075413	0.019110865640521255	0.09159534109073175	31.50769230769231	8.0	31.5	188.0
0.9999975585089553	3.795820927335877	0.004842843421049795	0.21541546949605964	0.02377447305842803	74.47272727272727	3.0	66.8	189.0
0.9999669124271797	2.70620549184809	0.007483155285146218	0.11130613408448084	0.038346991173547874	68.26666666666667	3.0	64.3	190.0
0.9999377274227186	1.9894333182193527	0.002362212911782337	0.016793518554747127	0.04606162827046681	40.96	4.0	38.2	191.0
0.9615158929332789	0.7040807051038741	0.05692303774190106	0.08105917665199878	0.06797898810136649	23.405714285714286	11.0	24.200000000000003	192.0
0.99995104320326	2.5204911770218414	0.005881599827663738	0.07243276629415703	0.053153598847703265	63.01538461538462	4.0	60.1	193.0
0.999960513614644	2.6905113963686738	0.006423834279738124	0.09403385783296553	0.017427729742569505	32.768	4.0	30.900000000000002	194.0
0.9999842043931526	2.8283666541671635	0.004552370505242689	0.07661864478992847	0.04003283727624155	74.47272727272727	3.0	70.3	196.0
0.9583401627972457	0.428533713675675	0.03439984127668397	0.02688597371853173	0.14992201486849946	29.257142857142856	9.0	29.200000000000003	197.0
0.9842811101944009	0.9150773333682153	0.03922038777745788	0.07755238545188886	0.06702832762757639	29.257142857142856	9.0	29.400000000000002	198.0
0.9999660179559839	2.906638250218777	0.00829452271591799	0.15107470424347993	0.016608286781126278	30.340740740740742	4.0	31.0	199.0
1.000013026724379	2.3180341838332437	0.003316886211966103	0.03319793278323356	0.07600070313337559	74.47272727272727	4.0	73.7	201.0
0.9999143385755055	2.528898543084287	0.009806423203097684	0.12181107750878312	0.020964405159025416	28.248275862068965	4.0	28.3	202.0
0.9969382906045762	1.3222684671926581	0.03149013498586919	0.10663433933911155	0.09200474274551163	74.47272727272727	4.0	75.2	203.0
0.9999915132007858	2.7246524054722623	0.001990900077186314	0.03017085610518464	0.04605021933645501	68.26666666666667	3.0	69.4	204.0
0.9661086893710834	0.7104588955977058	0.05931325470682604	0.08511550750105405	0.0926921050508815	32.768	8.0	33.2	205.0
0.999996450022296	3.577385658556796	0.004551772357194826	0.16267210312690447	0.020029915786266287	74.47272727272727	3.0	73.3	206.0
0.9901584213097734	0.9200197917937217	0.03630140089741765	0.07226833012682764	0.12286787106500109	51.2	5.0	51.400000000000006	207.0
0.9973439842414209	1.6987231660797673	0.03716056551365421	0.19366363233747197	0.02393818109481279	24.824242424242424	10.0	25.3	208.0
0.992531267711544	0.8239399512772403	0.019496233329851145	0.0332049226679951	0.12045572138958292	43.11578947368421	6.0	42.900000000000006	209.0
0.9963808196358538	1.4085963577508487	0.028592705364902944	0.10720095621119241	0.037773116083538325	26.425806451612903	7.0	26.400000000000002	210.0
0.9403999657060716	0.400994679910955	0.051639185181982634	0.03874210018488663	0.1504720077710025	31.50769230769231	8.0	32.1	211.0
0.9946710629405763	0.9359103647778199	0.014368304684114432	0.029012489597624667	0.0765943850520677	31.50769230769231	8.0	30.700000000000003	212.0
0.9997715724249938	1.8341943416869169	0.005536593105935436	0.03336001509014345	0.045520604473845795	35.61739130434783	5.0	35.4	213.0
0.9977957535065037	1.4077143874620526	0.021517682198088597	0.08048749318667542	0.10060299391115753	58.51428571428571	5.0	60.0	214.0
0.9966217571302516	1.3057029952583323	0.021130521107745163	0.06997243439075818	0.06403155829362267	37.236363636363635	7.0	36.800000000000004	215.0
0.9680097538302904	0.5243251316251688	0.03073034493268544	0.03001947216425084	0.11136206696436751	25.6	10.0	25.700000000000003	216.0
0.9867955631269563	0.7840400708251185	0.028505161650448887	0.04560939440005517	0.09858596945109718	35.61739130434783	7.0	35.800000000000004	217.0
1.0001059605624787	1.7792955553714465	0.0026413191198041528	0.014994857998253968	0.03937249905635723	30.340740740740742	4.0	28.5	219.0
0.9973631904601706	1.1499827681482853	0.013237099249693903	0.0359581317688856	0.0777466662493461	39.00952380952381	6.0	38.2	220.0
0.989094880272429	0.9253001197422862	0.034748104276683615	0.06951855953690525	0.11429836233310083	45.51111111111111	6.0	46.400000000000006	221.0
0.9997808347089785	1.9256775791969234	0.010742562456447094	0.07152533306076916	0.12397477073560932	102.4	3.0	99.0	222.0
0.9999828188260911	3.606220729216727	0.02333430603702064	0.8583694038671134	0.08456315312976534	117.02857142857142	3.0	128.70000000000002	223.0
0.942783150053471	0.4223441006801367	0.05110509710051418	0.040399643968061845	0.15294695664995964	30.340740740740742	8.0	30.6	224.0
0.999867569987888	1.9221741307245097	0.006447633112315041	0.04276685501546176	0.11408385346848157	102.4	3.0	103.60000000000001	226.0
0.997933361214368	0.9658100048402143	0.00724985502011995	0.015262833329377041	0.10906667928888096	48.188235294117646	6.0	46.6	227.0
0.9991519571745162	1.299647409199977	0.006693072163194387	0.02195074217318819	0.06410234467923162	35.61739130434783	5.0	35.2	228.0
0.9986046637665471	1.5365059053986332	0.01741546869192407	0.07558789400709832	0.05577733530120156	40.96	5.0	41.900000000000006	229.0
0.9999847973539925	3.3257899921525538	0.009028805035100675	0.25070712131378525	0.008848517944058358	35.61739130434783	4.0	35.800000000000004	230.0
0.9970795139131743	0.96285840293313	0.008941036595146229	0.01874630887207093	0.07777989954945697	32.768	7.0	31.700000000000003	231.0
0.9853753276493419	0.8151714943104701	0.04435538742048742	0.07562216823482623	0.12172807411985706	48.188235294117646	5.0	49.6	232.0
0.9993845299167096	1.719427606941738	0.013725300588150195	0.07304658815407891	0.07661184835408968	58.51428571428571	4.0	57.0	233.0
1.0000848252071168	1.6563046895490725	0.0016826735658702872	0.00834757163184498	0.05806762335134607	40.96	4.0	40.1	234.0
1.0000008599322032	2.6904265414302544	0.00018849574326167964	0.0027591675939292667	0.01136655452896987	14.124137931034483	3.0	12.8	235.0
0.9995284629618012	2.0282977870560166	0.015913465936701694	0.11790666799042666	0.037362369399948	39.00952380952381	5.0	38.0	236.0
0.9913759534977121	1.0394322783849397	0.02902798388736522	0.06829216919695914	0.05696140750777335	30.340740740740742	9.0	31.3	238.0
0.999998992134327	4.124848994579078	0.003858558460398034	0.2385905141351188	0.012155694353945465	74.47272727272727	3.0	74.7	239.0
0.9993281197989947	1.7293039653735192	0.015182976968543661	0.08168746429941315	0.058105126496997374	43.11578947368421	4.0	41.400000000000006	240.0
0.9824415315620483	0.7010477872504426	0.02917210743457245	0.04046157079512961	0.10308281732396139	32.768	8.0	33.5	241.0
1.0000003401094375	3.066255832610215	0.00015733029978837253	0.0033656156744635663	0.013579937901150934	21.557894736842105	3.0	21.8	242.0
0.9999188033260467	2.297057383119768	0.0057381186070009785	0.05620945632539026	0.030000698477681716	37.236363636363635	4.0	36.7	243.0
0.9994258406254317	1.6322347487996816	0.01069556855655857	0.05169308375629592	0.10508404832536275	81.92	4.0	77.10000000000001	244.0
0.9915330522941743	1.077034799665377	0.03129278734865669	0.07753526719812673	0.06822841696109336	32.768	8.0	33.800000000000004	245.0
0.9999994256064674	4.809491511943188	0.008644394487518095	1.060291497282922	0.008651852947450422	45.51111111111111	3.0	39.800000000000004	246.0
0.9986874640891177	1.7358979498219747	0.021891620678434247	0.11868361243519862	0.04712661716211587	43.11578947368421	6.0	41.7	247.0
0.9982005566782204	1.644758111056403	0.023394093244611135	0.11474965591565288	0.04241975764869449	40.96	7.0	41.400000000000006	250.0
0.9854902222537302	0.6635498063609453	0.024040202573063135	0.031064416476918818	0.12108212684897275	37.236363636363635	7.0	36.4	251.0
0.9860180916894524	1.026117082669718	0.051908568316899176	0.12052328062009718	0.07659947337478053	39.00952380952381	7.0	39.400000000000006	252.0
0.989250773625674	0.75953300389794	0.019609680762211843	0.02998570924642812	0.10102158535576915	32.768	8.0	32.7	253.0
0.999995074303543	3.182561106533528	0.002872715913081757	0.06907919628249767	0.018181066427692346	51.2	3.0	49.1	254.0
0.9963884453495148	1.4886257033893584	0.034673308513825836	0.14274702028264616	0.046396579833706306	39.00952380952381	7.0	38.6	255.0
0.9999688598307042	2.6919426659445227	0.006846405447592827	0.10037371293797609	0.006308135117889417	9.637647058823529	3.0	9.1	256.0
0.9991250657128465	1.36363588268633	0.007771802707521655	0.027546975152445773	0.06448789442431566	39.00952380952381	5.0	37.800000000000004	258.0
0.9947969362573206	1.2961389487386843	0.0295244390401257	0.09680302902314489	0.05777960230704681	34.13333333333333	8.0	33.9	262.0
0.9985664993173816	1.7800349920455558	0.02469400161937686	0.14049086042726566	0.03564015321115981	37.236363636363635	7.0	35.9	263.0
0.9998721576828028	1.3033907421683786	0.0018601935021527079	0.006122730902368975	0.058992827673621406	34.13333333333333	6.0	32.800000000000004	264.0
0.9965265585565679	1.3745619276344914	0.04038353423827923	0.1456335829533467	0.07976094323964134	63.01538461538462	4.0	64.9	265.0
0.9995098506862291	1.5693632049971216	0.006537908120721069	0.029429335939470093	0.05532194475654347	39.00952380952381	5.0	37.4	266.0
0.9196048401482684	0.50076464358721	0.07738977099477054	0.07528117233506826	0.09982523218138198	26.425806451612903	10.0	26.5	267.0
0.9996324606313696	1.8825080489774921	0.011245048216250499	0.07137867456946582	0.06697906495548377	63.01538461538462	4.0	60.0	268.0
0.9770699041571909	0.7641618303901977	0.04720370336173087	0.07374277529539149	0.10916774037958608	35.61739130434783	7.0	36.0	269.0
0.9998373546464902	2.493668482042881	0.014569767750841452	0.17460340453888032	0.029145096651325652	48.188235294117646	5.0	48.300000000000004	270.0
0.9997633384702665	1.9398503190170235	0.008638705871863205	0.05828269861019221	0.06869820454245741	63.01538461538462	4.0	60.0	271.0
0.9992348808214091	1.97159745949399	0.021537082419156552	0.1503473877346172	0.02967264928397893	40.96	6.0	43.1	272.0
0.9966966920664517	1.488023499259078	0.03132114744956151	0.1288181127026778	0.04944430717854041	39.00952380952381	7.0	38.300000000000004	273.0
0.9892552747974891	1.182562709240245	0.05653089728303918	0.1615176311729419	0.06613802771443635	39.00952380952381	7.0	38.400000000000006	274.0
0.9996678357061215	1.8981160726089126	0.010479073671827667	0.06763281077079039	0.05544171199791183	45.51111111111111	4.0	46.2	275.0
0.9998813202414801	2.7208623892619146	0.01545133961642351	0.23325191671338985	0.014047883229253984	34.13333333333333	6.0	35.0	277.0
0.9943274078969885	0.9649939402659841	0.01603054604623908	0.0338054291285338	0.0710903491279665	30.340740740740742	8.0	29.3	278.0
0.9989627705075621	1.8083762709974556	0.04062335668662151	0.23896565776533782	0.05658790581455727	81.92	3.0	79.7	279.0
0.9878185890459719	0.9253391790889245	0.03201537257204308	0.06406825780370463	0.07863447646945569	31.50769230769231	8.0	31.6	280.0
0.9893492160503508	0.9926982233447491	0.03033788795547863	0.06693704544276573	0.06465981775257869	29.257142857142856	9.0	29.400000000000002	281.0
0.9994922993574052	2.029665819885842	0.022131909134746927	0.16422880040975288	0.041271688554829516	63.01538461538462	4.0	64.9	282.0
0.9999891625345163	2.587768363523094	0.0019386096053958352	0.025569603865540372	0.05820371200982495	63.01538461538462	3.0	60.1	283.0
0.9998333096021654	2.0320734737115558	0.006234496703918736	0.04636248202186111	0.05477466483864403	48.188235294117646	5.0	46.0	284.0
0.9549491942190144	0.6407787328469572	0.0658719039775404	0.08382626761463788	0.1091969368451644	31.50769230769231	8.0	30.5	285.0
0.9991791612506441	0.6968374800487863	0.002305552291511101	0.0031199562779054093	0.1062594398991446	31.50769230769231	8.0	30.8	286.0
0.9889293510368231	0.7949846532645631	0.024269651088750708	0.03946727218233605	0.10116128309334252	35.61739130434783	7.0	36.1	287.0
0.9934200524128491	0.8802872041214816	0.016911004983705243	0.03141341942603465	0.10432733818924385	39.00952380952381	7.0	38.900000000000006	288.0
0.9974409178368225	1.6695494398367703	0.03399588525870681	0.1715371541637566	0.02851860560609905	29.257142857142856	9.0	29.700000000000003	289.0
0.9662952349877887	0.7106160557955167	0.054874337083275396	0.07871093220298872	0.0862255640705176	29.257142857142856	9.0	29.5	290.0
0.9348301862945093	0.5647678306071775	0.07317884182874344	0.08107992289289297	0.09071478961806877	25.6	10.0	25.8	291.0
0.99976934804138	2.2355891950018387	0.014878975573720697	0.1368100555813378	0.04142723147565809	48.188235294117646	4.0	48.7	292.0
0.9851934401903037	0.989645228978765	0.04258134419471322	0.09393476793631361	0.06548977902253907	29.257142857142856	9.0	30.0	293.0
0.9944666297088793	1.1072801492352138	0.03734159313438642	0.09687670626347784	0.12721042154408507	74.47272727272727	4.0	72.3	297.0
0.9940936323533902	0.679025350001858	0.01015796084692237	0.013395663110757619	0.12308484405189196	35.61739130434783	7.0	35.300000000000004	298.0
0.9921415391618494	0.8224220710022785	0.016543386725019076	0.028042976629088782	0.08885926472601766	31.50769230769231	8.0	31.400000000000002	299.0
1.0000433477339792	1.7372368968103482	0.001550685446326567	0.008409723862069021	0.04282041107362008	35.61739130434783	4.0	34.0	300.0
0.9585108290227099	0.4971580133988458	0.04399217082781285	0.041031366918009834	0.14224367896900064	32.768	8.0	32.7	301.0
0.9999859682212179	2.448050864838308	0.001352439802514562	0.01546764957709646	0.04340328166900747	51.2	4.0	49.300000000000004	302.0
0.9988180236716332	1.520192815617453	0.01818060266700791	0.07749021788476843	0.04316083697638022	43.11578947368421	4.0	42.7	303.0
0.9930934478605684	1.0491395575216456	0.023154354776702267	0.05512096006224498	0.07506236201933891	34.13333333333333	8.0	33.5	304.0
0.9827836846816314	0.8473110613905405	0.04787973176903427	0.08549156809234931	0.10336498643484639	40.96	6.0	41.5	305.0
0.9414202798677993	0.5629828773674961	0.07054388247462541	0.07739997195381594	0.08745349202212	27.30666666666667	9.0	27.8	307.0
0.9821021257033026	0.7335550525955211	0.03181274585656872	0.04681328667899929	0.09596812256348457	30.340740740740742	8.0	30.3	308.0
0.9994120864724484	1.4739962518215484	0.008068305843312482	0.03259348126356326	0.061157825491695815	63.01538461538462	4.0	59.5	310.0
0.9982896871219679	1.4815368769937736	0.01740063016197626	0.0709179920527811	0.04129982041755788	30.340740740740742	6.0	28.900000000000002	311.0
0.9673677054792462	0.3421136577923637	0.02501530149870038	0.015585627096445911	0.18760807660921278	34.13333333333333	8.0	33.800000000000004	313.0
0.9997344598723377	2.338238700125187	0.01787808894454607	0.18274189001478133	0.024451915555476298	43.11578947368421	5.0	42.7	315.0
0.9979780788316394	1.7014010726131392	0.030420588969654456	0.15890355823215796	0.03993681209755329	35.61739130434783	7.0	35.6	316.0
0.9815255862182564	0.754907380203564	0.03548530689412869	0.05425041360215057	0.0878389671715961	31.50769230769231	8.0	32.2	317.0
0.9999561366902401	2.7035472735972848	0.00986806010431123	0.1463864316410048	0.06859990883029284	81.92	3.0	80.80000000000001	319.0
0.9998616796943874	2.462868438515182	0.01399128380327456	0.16247735115997977	0.020927094119313712	39.00952380952381	4.0	38.400000000000006	320.0
1.0000379097256622	1.9284741557477583	0.0014598103841857852	0.00972791359149846	0.03817593076320095	34.13333333333333	4.0	31.6	321.0
0.998859627055243	1.7445287801055578	0.01934193893738544	0.10583700723964612	0.03944262120935854	35.61739130434783	6.0	33.9	322.0
0.9992714609444758	1.623139035762884	0.009603236697977193	0.04593281784583748	0.06916717942889511	48.188235294117646	6.0	49.1	323.0
0.9977480531037322	1.1451015227188788	0.011166720977057433	0.03012848288629964	0.07759928854212475	39.00952380952381	6.0	39.5	324.0
0.9997877339687083	1.7746380547880694	0.005245320134479069	0.02963707896260086	0.07534679388530116	58.51428571428571	4.0	58.300000000000004	325.0
0.999976007213785	3.2067470039759263	0.011129944711826299	0.2742249847599511	0.016993270802274654	51.2	4.0	49.800000000000004	326.0
0.9986230111573628	1.4333831142739426	0.014135962238707942	0.05445461732333301	0.07773504869239063	51.2	5.0	49.7	327.0
0.9999105786601173	2.434527830638075	0.008284240284177128	0.09345113039758404	0.054188076641682736	81.92	4.0	77.9	328.0
0.9336870475705995	0.4117869797361053	0.05295333345521249	0.04063433998303761	0.13949284922789038	27.30666666666667	9.0	27.200000000000003	329.0
0.9998689097262272	2.0113846893317144	0.007579746282448528	0.055226400464973666	0.13971333780947887	117.02857142857142	3.0	117.2	330.0
0.9995778107585895	2.0495229061847335	0.015447835166505556	0.11703321855100787	0.03303758137110197	40.96	5.0	41.5	331.0
0.9998898328049549	2.475703697919048	0.011101505699976609	0.13061722375397752	0.032508310399841485	43.11578947368421	4.0	43.900000000000006	332.0
0.988473705833999	1.0138306978768334	0.0366438453037923	0.08340295379349909	0.07663628433433169	34.13333333333333	8.0	34.1	333.0
0.9999966816926106	3.589441495260212	0.0043583992444860015	0.15765484246750755	0.033603570669607716	63.01538461538462	3.0	58.7	334.0
0.9991794089740178	1.473717496413356	0.009136275812096235	0.036870081181975524	0.06621410486490509	43.11578947368421	5.0	41.1	336.0
0.999990522971461	2.331152554394685	0.002035289762287291	0.020647958862143743	0.037828977026917954	40.96	4.0	38.7	337.0
0.9550625004301648	0.5424343139364386	0.05253975352729131	0.05448830346046814	0.12893701110584585	32.768	8.0	33.4	338.0
0.9999205201847677	2.534802958847439	0.00949081419007074	0.11860146349986672	0.037820515787444726	63.01538461538462	4.0	64.8	339.0
0.9448124808089126	0.1361959831220338	0.022961247754630345	0.0074864780839133385	0.2976681803384361	28.248275862068965	9.0	27.900000000000002	340.0
0.9917592316017011	1.0895931388476672	0.037881210419736744	0.09547932740427843	0.07806229810809187	40.96	6.0	42.1	341.0
0.9979377397235991	1.258053146582794	0.013071566190804967	0.040753624302847354	0.07763726864639543	43.11578947368421	6.0	43.0	342.0
0.9999353541782395	2.3374557166685483	0.007059629755499683	0.07211660364189937	0.035579559372066735	45.51111111111111	3.0	43.800000000000004	343.0
0.9977507658058526	1.4782890274836376	0.02057178131647885	0.08357272507208358	0.031001193961170688	29.257142857142856	7.0	29.6	344.0
0.978778218116833	0.4348173689203554	0.01792796298442931	0.013945897376987454	0.1504889118716961	29.257142857142856	9.0	29.8	346.0
0.9867953385794426	0.9472785318229388	0.039928971612655254	0.08266909492490791	0.08798121895750695	37.236363636363635	7.0	36.800000000000004	347.0
0.9579644317130049	0.47667107430292743	0.03865525650029313	0.034032111457825524	0.10188462894441344	25.6	10.0	25.8	348.0
0.9798233059800379	0.7083511752857983	0.033757958320602584	0.047579755455399365	0.09638025134719005	31.50769230769231	8.0	30.5	349.0
0.9999454281115431	2.467297142068014	0.005366717548226417	0.06260013854338789	0.02884762428765936	32.768	4.0	31.1	350.0
0.9999816900133661	3.107478496238349	0.009194535149984437	0.20502113779027392	0.026217649516660474	63.01538461538462	3.0	64.5	351.0
0.997638018434213	1.5011414621972965	0.03523019465471021	0.14709576962451087	0.07849933802845264	63.01538461538462	4.0	66.8	352.0
0.9595596795862653	0.7522643724277189	0.0729252491839664	0.11348402316545657	0.0866720912929339	27.30666666666667	9.0	27.1	353.0
0.9866908801472547	0.8508295259991574	0.027904411284244618	0.04979588841887892	0.07839310344643201	29.257142857142856	9.0	30.200000000000003	354.0
0.9833658625011753	0.8737333024405695	0.037321091840923505	0.0692957010187928	0.06821972719191367	27.30666666666667	9.0	28.0	356.0
0.997461816425176	1.5678549954207475	0.027944756228584975	0.1258253384420957	0.03365431964528988	27.30666666666667	7.0	27.8	357.0
0.999969185783316	2.8307047344070977	0.00892210526544241	0.1505204744257841	0.011164139018882835	17.429787234042553	3.0	17.400000000000002	358.0
0.9980853979317937	1.5805804500555432	0.02111714050849001	0.09640186495380652	0.054122319599309014	37.236363636363635	7.0	38.0	360.0
0.9528515030461875	0.48695131663462904	0.046980516622251535	0.04277657976226717	0.11829426463583434	29.257142857142856	9.0	29.6	361.0
0.9986599397752727	1.8607580530840262	0.0253082197097324	0.15707775722918657	0.030440248626928637	29.257142857142856	8.0	29.900000000000002	362.0
0.9913635616524347	0.9762560980760625	0.027510099256775142	0.05915810828158408	0.08072257696606248	35.61739130434783	7.0	35.5	363.0
0.9798297363375444	0.8397256808299631	0.0497872484557941	0.08793569705160843	0.08583619091718098	35.61739130434783	7.0	35.1	364.0
0.9999973566090283	3.318138519843029	0.0020201985600440393	0.05566622943721687	0.029912765036428205	51.2	3.0	48.5	365.0
0.9813873901104078	0.5974318019585955	0.02233041051301412	0.025292181847784784	0.10892903383461991	28.248275862068965	9.0	27.8	366.0
0.999943117534301	2.3272738197715324	0.006088785708825812	0.06155128347737578	0.07100372311743625	81.92	3.0	85.9	367.0
0.9198459519367436	0.3694188780890754	0.058099800799073065	0.040264389721524844	0.15427993350478675	29.257142857142856	9.0	29.1	368.0
0.9688129979229108	0.5536117577933266	0.03462692174143852	0.03616627493565156	0.1104537739527463	30.340740740740742	9.0	30.0	369.0
0.9997747332035083	2.005684614997006	0.008806913030974962	0.0637033439844385	0.064189474270406	68.26666666666667	4.0	70.0	370.0
0.9951796717091902	1.0865204882933572	0.019013579841170268	0.04755025360302965	0.07809890632995474	35.61739130434783	7.0	35.4	371.0
0.9995940790374526	2.337293843223617	0.02096761247108319	0.214145446887153	0.015852679324304397	25.6	9.0	25.400000000000002	372.0
0.9909434098249723	1.00338209934639	0.04000590738781343	0.08974299271700205	0.10560248399278908	51.2	5.0	52.300000000000004	373.0
0.9909898484509468	1.1001254941890115	0.03490796268004101	0.08929479649585745	0.05979777495115168	34.13333333333333	8.0	33.1	374.0
0.9994824603868775	1.799840370799108	0.011261016712322904	0.06539899382856022	0.04302703017604556	37.236363636363635	5.0	36.5	375.0
0.9998851014695401	2.4898678161232963	0.011905980091683225	0.14212345852790909	0.06951656719575937	63.01538461538462	4.0	60.0	376.0
0.9955852678240841	1.3494287849439477	0.030833318339579183	0.10779517428895301	0.057357846829778715	35.61739130434783	7.0	36.7	378.0
0.9992401585360304	1.1649060885052323	0.004677702431083388	0.012942662046489806	0.08404083332923923	40.96	5.0	41.0	379.0
0.980891220788041	0.6033842106840156	0.028024608150897246	0.032360101380322165	0.13047803844203076	37.236363636363635	7.0	36.4	381.0
0.9998899411822435	2.188879723225365	0.006604579018168949	0.05785198670012308	0.03990241907260808	37.236363636363635	4.0	36.7	382.0
0.9976656281190349	1.6258403389767466	0.02885782894568619	0.1386663225579933	0.03153504205148616	25.6	7.0	25.6	383.0
0.9999850934728952	2.97528761379681	0.005753431406916106	0.11230505111495791	0.013580626580649829	32.768	3.0	31.6	384.0
0.9999952413223442	3.4131410341117583	0.004395738409252573	0.13323918073009786	0.045501279429339486	63.01538461538462	3.0	58.300000000000004	385.0
0.9748459797544842	0.41059765226276285	0.021705339428474642	0.01610377346082642	0.16648743086551748	31.50769230769231	8.0	30.700000000000003	386.0
0.9999308494145045	2.6441799883456656	0.00995711135256747	0.13906627073416564	0.01971909872235944	34.13333333333333	4.0	32.6	387.0
0.9991736914949182	1.8290312157415625	0.023576205064885634	0.14136894529413807	0.06166922365205799	74.47272727272727	4.0	78.9	389.0
0.9993786871457471	1.839752821977523	0.014581279458826488	0.08841980581754748	0.0451328588775196	45.51111111111111	5.0	45.2	390.0
1.0006885602190196	1.334441614784321	0.005759837892119114	0.01967870124192794	0.06109352624965393	35.61739130434783	5.0	33.7	391.0
0.960386601731051	0.3289958567569551	0.02379583234214266	0.013822277957756406	0.1712009110666415	25.6	10.0	25.6	393.0
0.9967112342601547	1.3277960910206195	0.021349835409255623	0.07262635265613906	0.06769542898244296	39.00952380952381	7.0	38.0	394.0
0.9999978535346071	3.8543777192017497	0.004786105960056458	0.22574889959969136	0.028278638089630617	43.11578947368421	3.0	37.2	395.0
0.9988913012566213	1.6678956678408907	0.01821735876555943	0.09162096981111893	0.04530612070568109	43.11578947368421	5.0	41.7	396.0
0.9993444807357957	1.6645109503908624	0.013005025038640417	0.06515372514440075	0.05091149624169436	45.51111111111111	4.0	43.0	397.0
0.9995444904606937	1.3731279902463953	0.004309224997297782	0.015442193395655139	0.06313683224312114	37.236363636363635	5.0	37.0	398.0
0.9971896110193335	1.2711534624561884	0.018315382358957036	0.058086080692686205	0.08149565523664179	45.51111111111111	6.0	45.800000000000004	399.0
0.9999931649196367	2.9969696455328707	0.0027544393715760035	0.05495283666595258	0.04312634191741685	58.51428571428571	3.0	52.6	400.0
0.9998372036697455	2.3123122116127615	0.016921853362172536	0.1684715813345358	0.06681019787880539	81.92	3.0	77.5	401.0
0.9998218093322956	2.2757450996031174	0.010663893426420754	0.10219974671421456	0.03806720036472914	54.61333333333334	5.0	55.1	402.0
0.9955480198392287	0.985831488318657	0.023697967674218515	0.05224823686700755	0.1640516878180621	74.47272727272727	4.0	76.4	403.0
0.9775952505401925	0.8513235622661899	0.05756764148244088	0.10382152537372064	0.08837762337789111	39.00952380952381	7.0	39.2	404.0
0.9998917026383041	2.430677248224697	0.009934338710603343	0.11162658596620582	0.0460323168468063	63.01538461538462	4.0	62.1	405.0
0.9955012968653895	0.9303602602266408	0.017012990754724736	0.034204021695037584	0.12781898796693122	54.61333333333334	5.0	52.5	406.0
0.9998459514897649	2.5022432888961137	0.014757919615236172	0.17841094260786786	0.016635065888545762	35.61739130434783	5.0	37.5	407.0
0.9990887795569308	1.544628082164556	0.010115557673959915	0.044289392805545266	0.05902252692390806	37.236363636363635	6.0	37.9	408.0
0.9997392596474561	2.30049791358742	0.015869736787660113	0.15603410246355484	0.032313923032144046	54.61333333333334	5.0	55.1	409.0
0.9945256206405075	1.3563919509605764	0.039958273172281566	0.14102171990303217	0.05444519027187289	35.61739130434783	7.0	36.0	410.0
0.9918031134841819	0.9099508080318213	0.022586415103313853	0.04398897509238176	0.09708587595677338	39.00952380952381	7.0	38.0	412.0
0.9794082049723389	0.627571663437926	0.031547498316465236	0.038275565713470724	0.12965435529532077	35.61739130434783	7.0	36.300000000000004	413.0
0.9999783733197474	3.13113198490713	0.008151761055149734	0.1861404943001946	0.017437828954320812	48.188235294117646	4.0	49.2	415.0
0.9999808238301199	2.8574789813542525	0.005855714565721696	0.10149568400131993	0.03307765749072959	54.61333333333334	3.0	53.7	416.0
0.9999925036154164	3.3052767337926108	0.005583869255009659	0.1518880383454874	0.03139158746810649	68.26666666666667	3.0	65.4	417.0
0.9989711169250386	1.7645982527510762	0.020621971584320598	0.11532679113819409	0.06662679559345175	58.51428571428571	5.0	55.6	418.0
0.9997074040572792	1.8432723166345235	0.008758608815392872	0.053301513781712974	0.08932645829278545	68.26666666666667	4.0	66.0	419.0
0.9997075691862617	2.3501566494162676	0.01754414704943316	0.1815415859121468	0.019894239739847212	34.13333333333333	6.0	32.800000000000004	420.0
0.999896594929344	2.7276968339017773	0.015346164536258942	0.2332739069175546	0.01316735351067217	34.13333333333333	5.0	32.5	421.0
0.999137634768769	1.891440319169823	0.02343401487424334	0.15023722567554046	0.04585051804491173	58.51428571428571	5.0	58.6	422.0
0.9999931695998034	3.512509429769682	0.007693847314581288	0.25765096411447147	0.021695229972113244	35.61739130434783	3.0	36.2	423.0
0.9999987147781924	3.86953541851072	0.002953869621026512	0.14145757426166294	0.02802516640782366	48.188235294117646	3.0	43.5	425.0
0.9910307680884676	0.8828991024979073	0.020216657507474922	0.03778414221640436	0.07644436358319123	29.257142857142856	9.0	29.200000000000003	426.0
0.9999787648345319	2.941393756814316	0.007661648156370695	0.14453055406971704	0.019436249193067107	29.257142857142856	3.0	27.700000000000003	427.0
0.9999525235102018	2.42258526657584	0.006129662698811003	0.06832192179432262	0.02810993478149675	29.257142857142856	3.0	29.0	428.0
0.981647042623241	0.6922728435661109	0.037900407392730456	0.05217834307554058	0.12712920738085398	45.51111111111111	6.0	46.1	430.0
0.99951326023076	1.776493966549778	0.009052767842878893	0.05125793266228824	0.05651369969132956	48.188235294117646	6.0	46.6	431.0
0.9081571679780661	0.2851645069627251	0.053141839039288936	0.02834347920744172	0.13854064901397914	25.6	10.0	25.3	432.0
0.9811731182396827	0.45235245777717387	0.016420992200065914	0.0133288129401183	0.14871583680801595	29.257142857142856	9.0	28.900000000000002	434.0
0.9761703529648481	0.5355641531995218	0.027700351838256358	0.027682874113788926	0.13082357008102483	32.768	8.0	32.7	435.0
0.9999958354698935	3.4447463143656605	0.00409737200730156	0.12819583499519285	0.02022789938744886	68.26666666666667	3.0	63.6	436.0
0.9917817896981416	0.965421704868811	0.02872846810751629	0.06082179333863497	0.09317435108230512	40.96	6.0	40.900000000000006	437.0
0.998926441924242	1.7547167323752144	0.01846653995219481	0.10217022596738295	0.040597749991733316	39.00952380952381	6.0	40.1	439.0
0.996292395280316	1.5702477070041794	0.044495479706869755	0.20112586211593886	0.042267622680672086	35.61739130434783	7.0	35.6	441.0
0.9961446267696096	0.9501758460112446	0.012945374025879013	0.02668373958643227	0.0958240809608075	39.00952380952381	6.0	38.400000000000006	442.0
0.9991635773109587	1.2830124858196212	0.006308266491673497	0.020269075752035477	0.05933781279477806	32.768	5.0	31.400000000000002	443.0
0.9981164153557233	1.4151343718719733	0.016221615526862247	0.06118489163140569	0.056099623715208345	39.00952380952381	6.0	39.5	444.0
0.9999940254965993	3.0572035376080073	0.002714351658670513	0.05753918659076518	0.04164702139098659	54.61333333333334	3.0	47.0	446.0
0.9999173975592327	2.2735419775010364	0.005607604322916173	0.05361514058744184	0.061731259403692784	63.01538461538462	4.0	62.800000000000004	447.0
0.9961383386041924	1.2778126391636007	0.02514198534862463	0.08048251956537292	0.07858971021395227	45.51111111111111	6.0	46.1	448.0
0.9942581404394324	0.9262593085467417	0.027483787865635052	0.05588837758132495	0.15988520252184962	68.26666666666667	4.0	68.5	449.0
0.9999958771843782	3.4197068616467976	0.0038586183755586916	0.1177316212518651	0.016386484195322897	54.61333333333334	3.0	52.5	451.0
0.9999367779720235	1.9472319468115122	0.0026054571897596228	0.017713514825420364	0.06416486406766471	54.61333333333334	4.0	52.6	452.0
0.9986952178071772	1.4068254150617046	0.0242209614603333	0.09171065398862097	0.15948845041009801	102.4	3.0	101.60000000000001	453.0
0.9683529697841881	0.6581954843328168	0.042233210443999324	0.054753589506820924	0.08489826078024264	26.425806451612903	10.0	26.3	454.0
0.9814508892592975	0.7533202131353427	0.03708827873461288	0.05661161655839765	0.10509073060591848	35.61739130434783	7.0	35.1	456.0
0.9863217787228035	0.8199123486822572	0.028850188864138916	0.04899076342188514	0.08788335208539724	31.50769230769231	8.0	31.8	457.0
0.9953383557806399	0.3976298415881151	0.004965118085489291	0.003488797155748161	0.17017214795614743	31.50769230769231	8.0	31.3	458.0
0.9410659583558354	0.27923147007749705	0.03451285523659606	0.017858028623488315	0.2070125243942893	29.257142857142856	9.0	29.3	459.0
0.9850572101858153	0.7887651119208625	0.031822076321443946	0.05141309742911882	0.11441872703577388	40.96	7.0	40.400000000000006	460.0
0.9979558770632554	1.4701414070492933	0.019964103901919387	0.08032378040617776	0.06102448060312125	39.00952380952381	6.0	39.400000000000006	462.0
0.9999836002950778	2.9788960625945746	0.004717691599542842	0.09242045032307486	0.027833601950483365	48.188235294117646	4.0	48.6	463.0
0.9973202632580956	1.4946915144323416	0.02299126952315539	0.09523122964038834	0.046226185194823556	32.768	8.0	33.2	464.0
0.9892760223497876	1.0205000609795525	0.04205090096651813	0.09658337268673371	0.09696364081953324	43.11578947368421	6.0	43.2	465.0
0.9999846168426426	2.7693450387278697	0.003943266897717729	0.06252316660546413	0.02622185554222005	39.00952380952381	3.0	36.0	466.0
0.9726552144954421	0.8565608017253363	0.06135108968464153	0.11208225939446188	0.06001266307582583	24.824242424242424	10.0	24.8	467.0
0.9997848485848219	2.0542662061677177	0.00845929028023908	0.06439379130949065	0.054128737446438334	48.188235294117646	5.0	47.900000000000006	468.0
0.9137484781042872	0.4087234744207332	0.06708690674131675	0.05180554973606033	0.10543404924089536	24.824242424242424	10.0	25.200000000000003	469.0
1.0000787647237226	2.224629994393573	0.006895109997228813	0.06270212711341114	0.06328052568761082	58.51428571428571	3.0	58.2	470.0
0.9999137796985402	2.793523720309411	0.014193712248178865	0.2306140321803398	0.023275694203494585	54.61333333333334	5.0	56.300000000000004	472.0
0.8967526181864436	0.18824113866542666	0.04602927213679977	0.017765537572848916	0.19493866048339034	26.425806451612903	10.0	26.200000000000003	473.0
0.9999625692910055	2.4431506889130414	0.00395607446286317	0.045019926225414494	0.048390543948318876	48.188235294117646	4.0	47.6	474.0
0.9999960914321983	3.2437532479995177	0.0025752658951865657	0.0658535799409993	0.035626718083351	91.02222222222223	3.0	83.60000000000001	475.0
0.9863844755042874	0.9068614889378066	0.03766371696142507	0.0734098907878898	0.09594193353369024	37.236363636363635	7.0	36.4	476.0
0.9999232314095648	2.3841861725806432	0.0070649434169523405	0.07569049547590075	0.043117308446003484	45.51111111111111	4.0	44.300000000000004	477.0
0.9999180566699426	2.4514168378282433	0.007928809140713835	0.09099926552888937	0.06145580630462282	81.92	4.0	80.2	478.0
0.9964392454522915	1.2272835825825825	0.02085578959596193	0.0626476132457186	0.06079064800636467	34.13333333333333	6.0	33.7	479.0
0.9982269365155875	1.661814376214291	0.02590280036987201	0.12948316976373173	0.040186488019659954	37.236363636363635	6.0	37.2	480.0
0.9892677422932344	0.9558363352220793	0.029814440949934632	0.062349453066880646	0.06970141841454972	29.257142857142856	8.0	28.8	481.0
0.9724781941057521	0.56664269333066	0.03378923059441897	0.03627152743946813	0.12314247960631476	31.50769230769231	8.0	30.8	482.0
0.9842047820409656	0.8065920400121775	0.03216736357652453	0.05355197853502439	0.09648158884679114	32.768	8.0	33.2	484.0
0.9999962743171769	3.782405035186365	0.0071946414444714005	0.31575504523101333	0.011939563525771388	43.11578947368421	3.0	45.300000000000004	485.0
0.9999774320751974	1.9988355745312922	0.0018337407268713714	0.013166008890947151	0.036824308369297454	30.340740740740742	4.0	29.1	486.0
0.9996250755284539	2.0458071730618466	0.01612377533233722	0.12167706918841296	0.054165063635204055	58.51428571428571	4.0	58.5	487.0
0.9997038001653485	2.1276573588519843	0.013017772643176719	0.10701110371970216	0.040494166135741146	43.11578947368421	5.0	43.7	488.0
0.9999814655817275	3.280325853289048	0.009906616734712102	0.26280773287929027	0.011253501325600792	48.188235294117646	4.0	48.1	489.0
0.9978679466691083	1.2089699899172162	0.010916903999626915	0.03198969478232516	0.049470064901228336	26.425806451612903	7.0	25.6	490.0
0.977425026932782	0.6319192126930913	0.035871919806765656	0.043982602208414684	0.10966777125861003	37.236363636363635	7.0	35.9	491.0
0.9995003277500605	1.495570527621992	0.005376745659999179	0.02224502338637224	0.04358627774173292	28.248275862068965	6.0	27.3	492.0
0.9999947290306433	2.389955806615519	0.0006381940795088382	0.006879499197387304	0.04144991519330545	43.11578947368421	3.0	40.0	493.0
0.9623174169873846	0.49836150785064637	0.039812848451565665	0.03709013752208131	0.13304431162730426	30.340740740740742	8.0	30.700000000000003	494.0
0.9999716500980719	2.8428524825583583	0.006161014941792309	0.10521700598562858	0.03298367700407538	45.51111111111111	4.0	44.400000000000006	497.0
0.9959673019123453	1.4266232893548274	0.03130280625316458	0.11993379123155029	0.03265765444918386	25.6	8.0	24.6	498.0
0.9998553840450742	1.932794413950843	0.004959641669179623	0.03320833088626793	0.04399960828183353	39.00952380952381	4.0	37.6	499.0
0.9812548241333766	0.6848088590377303	0.043949755964752805	0.060780288346255304	0.16898589762243785	58.51428571428571	5.0	60.6	500.0
0.9999962257116426	3.7472014403725242	0.006793508182534101	0.28782082643253576	0.013236172889339337	40.96	3.0	42.400000000000006	502.0
0.9999539377868443	2.5092504398523316	0.007055410927977394	0.0859144625816749	0.039884829955901535	45.51111111111111	3.0	44.400000000000006	503.0
0.9745490646831506	0.6671261134995238	0.04818325900597347	0.06384555637517295	0.14703647649295046	45.51111111111111	6.0	45.6	504.0
1.0000872411834847	2.1364232149954803	0.006429524910596677	0.053363145097079345	0.04971706462350104	48.188235294117646	3.0	44.1	505.0
0.9963561660767069	1.2091539426443905	0.02985053713497032	0.08802224983089131	0.10995423681105838	68.26666666666667	4.0	65.9	506.0
1.0001289603198247	1.9124166913694174	0.0047295510664111425	0.030979916317198607	0.028204517996979848	24.824242424242424	4.0	23.8	507.0
0.9983569877955164	1.1731944951388718	0.00872990943034136	0.024419724867303587	0.09541345261407165	48.188235294117646	6.0	46.300000000000004	508.0
0.9999869092977401	3.0800505347658858	0.0057766835107408475	0.1253008758428358	0.03989767579729518	48.188235294117646	4.0	43.7	509.0
0.9999821753116737	2.8605581546847585	0.005476426845940043	0.0952170349712598	0.023745432922645894	45.51111111111111	3.0	43.400000000000006	510.0
1.00000381263106	2.7907727816055776	0.0010197817287365318	0.01652324138093487	0.027135990815809172	34.13333333333333	3.0	30.3	511.0
0.998949710569478	1.5774305357686573	0.012480246851932678	0.056722153027279905	0.04994284792202909	35.61739130434783	6.0	34.800000000000004	512.0
0.9997235099534959	1.8359344117722762	0.00770715893104142	0.04653332084698591	0.05180240708073955	48.188235294117646	4.0	45.800000000000004	513.0
0.9989382403450578	1.9551199168963975	0.026286182591055113	0.18037258905951747	0.023823986828645297	24.824242424242424	7.0	26.1	514.0
0.9961138946917855	1.441253079852499	0.034063525538014394	0.13275313167961642	0.04611454982300467	37.236363636363635	7.0	36.6	515.0
0.9536571439659207	0.21297899488801314	0.030180525225780155	0.014225406730447861	0.2881251486326839	37.236363636363635	7.0	37.4	516.0
0.9995286708741835	1.4561260597364727	0.005120237521635538	0.02023761623468748	0.08279900072633904	51.2	5.0	49.400000000000006	517.0
0.9694066391394445	0.4546236618960401	0.0294876430061597	0.024569822157222764	0.15525286611411	32.768	8.0	33.1	519.0
0.9996766617416298	1.9479054812932028	0.011583469071687147	0.0788277275944814	0.05480509884146482	45.51111111111111	4.0	44.5	520.0
0.9998253968551052	2.0702718339798905	0.011315228700698817	0.08768517543667596	0.10623278985581636	91.02222222222223	3.0	91.9	521.0
0.9997490388976319	1.7268428633163464	0.005698893672843757	0.03056605259739309	0.020839869693341888	22.755555555555556	4.0	22.5	522.0
0.996509884461116	0.7090687873120357	0.006620279142856879	0.009202590822144594	0.11672054366931206	35.61739130434783	7.0	36.0	523.0
0.9999483894671064	2.2926545134380256	0.005161705298584311	0.05035503942304655	0.030726620864050376	39.00952380952381	3.0	37.5	524.0
0.975684914477196	0.4414409913760541	0.02064381430380296	0.016387631834962835	0.14814676449830053	29.257142857142856	9.0	29.200000000000003	525.0
0.9743828709770977	0.7221359769958746	0.045151753678024854	0.06561508508036558	0.09287382892874076	31.50769230769231	8.0	32.1	526.0
0.9995078140778616	1.8900744374334728	0.015347576360816639	0.09822215262888513	0.06160055000224009	58.51428571428571	4.0	58.2	527.0
0.9994923020089664	2.1179291361689083	0.018971234823809194	0.15440686766017758	0.020141430299746438	29.257142857142856	6.0	27.8	528.0
0.9999976988304804	3.5343345897572083	0.0027075147848653973	0.09267456290599993	0.007346078623248338	25.6	3.0	24.3	529.0
0.999949068972361	2.591001981284772	0.009169000069478588	0.12133887187502224	0.05626070008639275	74.47272727272727	3.0	74.7	530.0
0.999113776585672	1.9785090050780378	0.023435701064877454	0.1648198924423694	0.02848227086226681	37.236363636363635	7.0	37.300000000000004	531.0
0.9988229760562712	1.5715247751278516	0.015946808996242883	0.07200674871800229	0.033377002120323525	29.257142857142856	5.0	28.8	532.0
0.9827635236505438	0.9624824168338542	0.0579781427164165	0.12326673332083175	0.07511602520063237	39.00952380952381	7.0	39.400000000000006	533.0
0.9999304647063098	2.834314591504949	0.012760771502115771	0.2160574562778422	0.010936162994377337	30.340740740740742	5.0	29.700000000000003	534.0
0.9999862157425128	3.081006025595997	0.006566444235172249	0.14257157125945644	0.029425972468563325	58.51428571428571	3.0	56.400000000000006	535.0
0.912700137098948	0.23065402760193032	0.0463480257664782	0.02119319927258647	0.2057995363192379	28.248275862068965	9.0	28.200000000000003	537.0
0.9937515891442672	1.011598773162186	0.020647075106333387	0.04659607873249521	0.06346650739843317	32.768	8.0	33.5	539.0
0.9999802937996919	3.2221388612692676	0.009251248558695304	0.2314886907666998	0.00756452579805664	30.340740740740742	4.0	29.1	540.0
0.9968892409683574	0.8289770021961028	0.0069726621717328885	0.011888322607339876	0.08161527847446173	30.340740740740742	9.0	30.3	541.0
0.9867563207707013	0.8798332038998223	0.04012419433302905	0.07508238374106639	0.09074585847887881	43.11578947368421	6.0	42.7	542.0
0.9976098448369961	0.9281735092114957	0.00684726823935485	0.013628560445329754	0.060902479570033696	27.30666666666667	7.0	26.8	544.0
0.9508127984113673	0.5124127460837591	0.046781077519990465	0.045247382410030006	0.11032347279825092	26.425806451612903	10.0	26.5	545.0
0.9937423478580536	0.8745758597958231	0.016508766007655138	0.03038414718684232	0.08371399328192804	35.61739130434783	7.0	35.7	546.0
0.9787710785859879	0.7763363089478887	0.041025047133364585	0.06526531932920424	0.09339371484284137	32.768	8.0	32.5	547.0
0.9913448360911821	0.904462532726394	0.0236108950224791	0.04562178348452819	0.08132423881277998	32.768	7.0	32.5	548.0
0.9998289156213845	2.1872407339588027	0.009713060734712268	0.08494172901915151	0.035802954217784885	40.96	4.0	39.5	549.0
0.999996159656903	3.7049844743490676	0.0063533495659314435	0.25802672007466765	0.04860755087199369	81.92	3.0	82.0	550.0
0.9981763758458022	1.1639856616860265	0.00946192530197099	0.026156908291211912	0.0962775018717277	48.188235294117646	6.0	46.5	551.0
0.9883062332704202	0.7484018254718653	0.02109689323484081	0.031669742439842934	0.09585227786438782	31.50769230769231	8.0	31.1	552.0
0.987942805805788	0.5654752193486975	0.016176405495510627	0.017161383859075167	0.15385531838867275	39.00952380952381	7.0	38.300000000000004	553.0
0.9999398867970036	1.7018420491264383	0.0012951899339093025	0.0067575434052665724	0.10452775151745386	74.47272727272727	4.0	71.5	554.0
0.9911460582893409	1.123163327083604	0.04454000932331494	0.11750787229869304	0.0747343798042943	48.188235294117646	6.0	47.0	555.0
0.9995817605478847	1.40346352780707	0.004176804035491011	0.01551735786138313	0.055881776330828595	34.13333333333333	5.0	33.800000000000004	556.0
0.9995964678467968	2.0512411938093296	0.014375539449969747	0.10910417251254906	0.049933531997594746	54.61333333333334	5.0	52.400000000000006	557.0
0.9999981236311486	4.163567589745473	0.006368922335311655	0.40936983142777417	0.002779011892395169	25.6	4.0	25.5	558.0
0.9999935240168356	3.423105267700591	0.006102101983655309	0.18681747804707047	0.03206948359739011	102.4	3.0	97.60000000000001	559.0
0.9878011338528883	0.8798849101371838	0.032016128174664316	0.05977407745119199	0.0861756112731866	37.236363636363635	7.0	36.7	560.0
0.9998350520783783	2.377999326769521	0.011791886123873808	0.12554350912396997	0.042856761254201986	58.51428571428571	5.0	58.400000000000006	562.0
0.9997932808273592	1.3778154892559653	0.0026580690547381787	0.009591550006574192	0.13294142592027272	81.92	4.0	78.0	563.0
0.9999920324868916	3.271982624505379	0.00555352665448664	0.14609616274690929	0.03331578036804258	81.92	3.0	77.60000000000001	564.0
0.9999859958240052	3.1615768446441463	0.00783271715267321	0.18441936690278485	0.026824707433436384	117.02857142857142	3.0	127.9	565.0
0.9999035202133233	1.573067208704278	0.002428072276626003	0.011054296845916524	0.15803619703674857	102.4	3.0	98.0	566.0
0.9999888522132716	2.9495195306469757	0.004087677974736369	0.07774430997197428	0.047457050495407736	63.01538461538462	3.0	57.1	567.0
0.9999867542717829	3.3345204696855	0.010459305614996571	0.29298676013607516	0.016001851912307196	54.61333333333334	3.0	55.800000000000004	568.0
0.9622199948241729	0.4022598155590893	0.029924558346241317	0.02171719522230154	0.1431765076332761	27.30666666666667	9.0	27.3	572.0
0.9960775995681562	1.1558086913263432	0.01777468754181607	0.048711858849451645	0.06786526562852384	37.236363636363635	7.0	37.1	573.0
0.990266766120702	0.9683846523918195	0.028513865037133074	0.06067739783731023	0.05487938510258768	26.425806451612903	8.0	26.700000000000003	574.0
0.9999990037405976	4.123994438153251	0.003807615443410387	0.23523924635499333	0.007113391328022428	43.11578947368421	3.0	42.1	575.0
0.9880465391688406	0.8328568247541324	0.031695704001149336	0.055010438851651335	0.1218461587083753	48.188235294117646	6.0	46.6	576.0
0.9930076561766787	0.44207735783354263	0.0076680546659368435	0.006156356382444815	0.19059470748348856	39.00952380952381	7.0	39.6	577.0
0.9990658515588509	1.762073809873135	0.018610193630828515	0.10378060220422003	0.045437619000177135	43.11578947368421	5.0	42.300000000000004	578.0
0.998232844884007	1.819481199152646	0.031644942378914596	0.1879573201534312	0.022712191309481013	27.30666666666667	9.0	27.6	580.0
0.9584783397995815	0.4761947529085191	0.042140186835074624	0.03741175313402039	0.13610131631742442	31.50769230769231	8.0	30.900000000000002	581.0
0.9999937505707561	2.955314119502598	0.002318114561632887	0.04434675112199255	0.034392599349248945	51.2	3.0	50.2	583.0
0.9553587885721333	0.6979974317871853	0.0731049260380056	0.10362716218432853	0.07611340808487564	27.30666666666667	9.0	27.6	585.0
0.9850399268434848	0.6920985221530341	0.036369013452742745	0.050727570143010235	0.1501445060605808	58.51428571428571	5.0	58.7	586.0
0.9963139011668559	1.250545719811208	0.022453657594840803	0.06946232203561811	0.07686627123498443	40.96	6.0	41.1	588.0
0.9970372627176678	1.641299159912598	0.032992844486075396	0.16139697948600032	0.029183390141832345	25.6	10.0	25.3	589.0
0.9955730911231732	1.212127529983117	0.022999550444139337	0.06782351052818873	0.06669976304220356	37.236363636363635	7.0	37.2	590.0
0.9999981557857224	3.783172827216461	0.003566828842293385	0.15665969573162075	0.015442928445571148	63.01538461538462	3.0	64.3	591.0
0.9923628510646404	0.9115677077533546	0.023757650963029873	0.0464041813518782	0.10934722449005396	45.51111111111111	6.0	47.5	594.0
0.981091429986035	0.9655461602475167	0.06458449135556768	0.13816312071403902	0.06853123856392607	35.61739130434783	7.0	35.800000000000004	595.0
0.9496436583941773	0.48755079327332723	0.05250770607953322	0.048332215012619396	0.13867635208651014	31.50769230769231	8.0	31.5	596.0
0.990788749511675	1.01226315556393	0.03138478081407305	0.07111368301071051	0.08744092782136585	39.00952380952381	7.0	37.9	597.0
0.984182072686695	1.0671960206936641	0.058137571001104456	0.1431768145378006	0.05502598170327589	27.30666666666667	9.0	27.200000000000003	599.0
1.0002436845979643	1.1478285059658273	0.002866251803902701	0.008035891075771998	0.036919896068494065	40.96	3.0	38.0	600.0
0.9953555848799787	1.3512629271265568	0.0365501799442694	0.1280964525304765	0.07209346960841087	43.11578947368421	6.0	42.400000000000006	601.0
0.9998292662767505	1.6640236790273348	0.003517894402102311	0.017606268034269828	0.04476213501673736	34.13333333333333	4.0	33.2	602.0
0.972141107357421	0.794117386515229	0.05236927790031655	0.08642377409456649	0.0578545975252273	24.824242424242424	10.0	25.5	603.0
0.9998922353556732	1.7939810656467174	0.0028821028716616965	0.016627916964609663	0.052269474813858824	40.96	4.0	39.900000000000006	604.0
0.9999984674885869	3.596439418220885	0.002041189878713036	0.07435480861571073	0.03910913247755145	54.61333333333334	3.0	49.7	605.0
0.9809320579579707	0.784300932656215	0.0405546632652834	0.0653064913661525	0.11384609432552878	39.00952380952381	7.0	38.800000000000004	606.0
0.989753921426592	0.8648492031111231	0.025812337508879766	0.04697614074216364	0.09909141491114315	37.236363636363635	7.0	36.5	607.0
0.997232492044702	1.3895762685812822	0.02286886509640815	0.08375537724309216	0.06775372531719037	43.11578947368421	6.0	43.800000000000004	609.0
0.998355973921185	1.844360348358457	0.03451140904300836	0.21052713307569879	0.03608522923051866	35.61739130434783	7.0	37.1	611.0
0.9999689612189689	2.4578925159629885	0.0032743812072829094	0.037827898737706124	0.04672087791136258	58.51428571428571	4.0	57.7	612.0
0.9999971929597772	3.7366187403864015	0.00494682676473822	0.20737243551643209	0.01900626382214816	68.26666666666667	3.0	71.8	613.0
0.9778448368899207	0.8354283944603278	0.04934215224263946	0.08668206007227101	0.08222559489311479	31.50769230769231	8.0	32.1	614.0
0.9999759023418365	2.8330215151473572	0.00619789752278099	0.10480047137685654	0.04681375351582193	74.47272727272727	4.0	75.0	615.0
0.9823734914750846	0.9438097939376859	0.05572647617734675	0.1153036706055484	0.07417351993456227	34.13333333333333	7.0	35.0	616.0
0.9718438308754048	0.7368861792331356	0.052923962519143	0.07916995833309223	0.08162980930369726	30.340740740740742	8.0	29.8	617.0
0.9924105668338213	0.866352011669294	0.01619746706307045	0.02945553440741157	0.07522877944307499	28.248275862068965	9.0	27.900000000000002	618.0
0.9879588335280379	1.0907316558598676	0.045675183245962245	0.11571729033853885	0.07095753999518713	32.768	8.0	32.4	619.0
0.9999834352387112	3.0698738375162837	0.007717957078384606	0.16570682092385705	0.04408571536206147	81.92	3.0	79.5	620.0
0.9997373855032811	2.383875109864389	0.017069738324041128	0.18284749714256168	0.02101513265316668	37.236363636363635	6.0	37.0	622.0
0.9989625190131535	1.3630153565235437	0.009410119748478349	0.033334719780267946	0.0785974017604153	48.188235294117646	5.0	48.800000000000004	623.0
0.9827115245929714	0.7418200621626699	0.03346389217847457	0.05000110700692622	0.11418283254149074	37.236363636363635	7.0	37.5	624.0
0.9999841356815752	3.247123464639063	0.007732665485988568	0.19840760508352367	0.007715259586789144	25.6	4.0	25.200000000000003	625.0
0.9604522653452245	0.4593568399308609	0.03528202182420786	0.029777291905671733	0.12330023381498781	26.425806451612903	9.0	26.900000000000002	626.0
0.9996609391268514	2.183428906214603	0.0273860294648312	0.23875145436884673	0.06137055749536626	81.92	3.0	83.4	627.0
0.9535613274866703	0.4624065949590486	0.03865452472676726	0.03298296150577696	0.1189637627239563	24.824242424242424	10.0	24.6	628.0
0.9999633608356143	2.923931929537848	0.009412798902263061	0.17445978392228204	0.010579031914823001	30.340740740740742	4.0	30.8	629.0
0.9708853065894987	0.622115489698586	0.040101113153160055	0.04836784536076749	0.11885250684792395	32.768	8.0	32.7	631.0
0.9987758838973482	1.7334846615279358	0.023163699435607452	0.12523930951745083	0.05944792570925119	48.188235294117646	5.0	48.400000000000006	632.0
0.9999743033606808	2.908431034936353	0.00868309471638269	0.15844425240350832	0.03969115062021177	54.61333333333334	3.0	50.400000000000006	633.0
0.9909405452353236	0.9001478840302546	0.027441080581235216	0.052752857362848155	0.10456502549540217	43.11578947368421	6.0	41.900000000000006	634.0
0.9996953541270669	2.0432291487560676	0.018733970171063655	0.14114777389154323	0.08929586385482179	102.4	3.0	97.30000000000001	636.0
0.9793538912515466	0.6535518432950387	0.02805446474200556	0.03565196083173288	0.09627582012430871	27.30666666666667	9.0	27.3	637.0
0.9999716423405478	3.2261583255601805	0.014434245408086008	0.3626436102669083	0.014516714868168157	63.01538461538462	4.0	62.6	638.0
0.9925907502374021	0.8419687419885821	0.023331096923099977	0.0411753220169731	0.13710304027082268	51.2	5.0	51.2	639.0
0.9999991917446416	4.0896650909165775	0.00288422112233532	0.1721728453987356	0.02309810044691369	81.92	3.0	85.60000000000001	640.0
0.9993207927506191	1.5101207117545188	0.008064239592065352	0.033935554670162724	0.061019051386212664	40.96	5.0	40.400000000000006	642.0
0.9875632166674925	0.7179842091753845	0.023137620542629942	0.03297891623905548	0.11514340647474501	35.61739130434783	7.0	35.800000000000004	643.0
0.9984456872106896	1.4308750422088228	0.01952002200606215	0.0750759624413386	0.10821410485104427	68.26666666666667	4.0	66.5	644.0
0.9999802520801463	2.922444618322982	0.006861549108588908	0.1269874777539464	0.04603708278708912	91.02222222222223	3.0	92.2	645.0
0.9712424979392738	0.8611465840810006	0.0679685158292021	0.12526037958691824	0.05977648910057169	26.425806451612903	10.0	26.400000000000002	647.0
0.9994522350381319	1.980046981902406	0.016994629310185153	0.11967789102593822	0.06321568528067259	54.61333333333334	5.0	54.0	648.0
0.9999292121613081	2.407989466473746	0.006196958866735972	0.06803055931981941	0.020525454922183817	31.50769230769231	4.0	30.5	650.0
0.9999933604655852	2.4346807247372007	0.0008778946119577975	0.009906447696564765	0.057651738589965806	58.51428571428571	3.0	54.900000000000006	651.0
0.9853130333139966	0.8180392450315217	0.03349702539825809	0.05679921702404195	0.1036419668376702	35.61739130434783	7.0	35.9	652.0
0.974237246358364	0.5233776999691246	0.028834148382127577	0.028096616100167494	0.12865608312389468	30.340740740740742	8.0	30.0	653.0
0.9997657653193482	2.1660591388265993	0.01267120822622936	0.1084065097985043	0.055307757035323875	58.51428571428571	4.0	57.7	654.0
0.9999075587220979	1.6768804095374508	0.002122753008675564	0.010775163358420034	0.059648738974433235	45.51111111111111	4.0	43.300000000000004	655.0
0.9970080182173225	1.1512466952367135	0.014050282629663197	0.038239429548823096	0.08210873469474857	39.00952380952381	7.0	39.5	656.0
0.9493612474088762	0.5130707915513243	0.0481775015980438	0.046741670135121115	0.1121913897127589	26.425806451612903	10.0	26.5	657.0
0.9997471674038537	2.117360142877213	0.01795468188943569	0.1461446558322211	0.1014669622454469	117.02857142857142	3.0	112.0	658.0
0.9998479524090631	2.615081016026918	0.016246218566897588	0.2203051868488192	0.015176469139195252	35.61739130434783	6.0	36.2	659.0
0.9998881203853205	2.435523861211272	0.010392823854887386	0.117359225146482	0.03571840040242321	63.01538461538462	4.0	60.7	660.0
0.943573573539347	0.4154985108388515	0.04572989387456275	0.03507049469365764	0.13128508204242292	27.30666666666667	9.0	27.200000000000003	661.0
0.9996819215146978	1.7809934222133308	0.007954003587073462	0.045257539403715435	0.055307398097552925	58.51428571428571	4.0	54.800000000000004	662.0
0.9956848451441379	1.1792329367994012	0.02299857042342543	0.06501210517475504	0.06056630428787603	34.13333333333333	6.0	33.9	663.0
0.9965978939656323	1.4288233004885234	0.03695605466666898	0.14188891622514263	0.062639128907512	54.61333333333334	5.0	56.7	664.0
0.9747387935089726	0.5084894783166453	0.024957337617333458	0.023381907192748255	0.11707922787776098	27.30666666666667	9.0	26.6	665.0
0.9998042869899524	2.3832806749261617	0.014381219659160133	0.15394688753927058	0.028266162441983593	54.61333333333334	5.0	56.7	666.0
0.9722551142711916	0.33740908823353283	0.02370927068920274	0.015059871098898331	0.2026296469969577	34.13333333333333	7.0	34.800000000000004	667.0
0.9961922025116441	1.3592133129324295	0.02741183690659787	0.0969114847639206	0.04295093840275504	31.50769230769231	7.0	31.700000000000003	668.0
0.9831299989792721	0.5515398304354471	0.019949362881321476	0.020503550535722215	0.13325406064949516	32.768	8.0	32.1	669.0
0.9929715512569779	1.1939573507264951	0.03377436046016336	0.09756025944763558	0.05367232069184855	34.13333333333333	8.0	34.1	670.0
0.9784496347104515	0.9499142834704817	0.0578664779970005	0.121282646987177	0.07790754434430516	30.340740740740742	9.0	29.8	671.0
0.9950859460688811	1.1940165264742013	0.022529712028593527	0.06494567260301186	0.05926185015109769	31.50769230769231	8.0	32.2	672.0
0.9924308370252048	0.7310537975362301	0.012089549836296459	0.017519434406413938	0.09183331269032988	30.340740740740742	9.0	30.0	673.0
0.9922577757460844	0.9936948018000239	0.023571364190426596	0.0519305535075193	0.07018031716680272	34.13333333333333	8.0	34.0	674.0
0.9903702145584553	0.8457799163246289	0.02341852103029413	0.04132142298821312	0.09463957119776617	35.61739130434783	7.0	34.7	675.0
0.9999986084807427	3.910311125838889	0.0034696837633083084	0.17308343253770764	0.018007873094508582	68.26666666666667	3.0	71.0	676.0
0.9925073606431987	0.9139810345365676	0.023870460991159213	0.04678810025044985	0.10225616672678609	40.96	6.0	40.2	677.0
0.9990280894620023	1.670653478874361	0.014085039127212613	0.07104439261105987	0.03717533293226277	31.50769230769231	6.0	30.1	678.0
0.9880340736169754	0.9145243548453813	0.03255617486643966	0.06407845701426014	0.06388012258708822	31.50769230769231	8.0	31.700000000000003	679.0
0.9994327933898571	2.057108172529188	0.02608432150495589	0.199229235546077	0.045313080975096134	74.47272727272727	4.0	78.5	680.0
0.9439698100163849	0.39253119510299794	0.04304071900235874	0.031004574008469246	0.14807094226242828	28.248275862068965	9.0	28.1	681.0
0.9954660068161525	0.9915333845060255	0.01481946808954743	0.032445596390742806	0.08403389520564286	35.61739130434783	7.0	34.7	682.0
0.9999901654455589	2.18794316014439	0.0008013757473981292	0.007016841526325394	0.06968786703181741	63.01538461538462	3.0	61.2	683.0
0.9984574696537963	0.9179070157506419	0.004427600983285364	0.00866974675930302	0.10284026201030369	40.96	7.0	39.5	684.0
0.9998766713003193	2.2914327904795506	0.008563571862777413	0.08340565738027539	0.024627243829782024	29.257142857142856	4.0	27.700000000000003	685.0
0.9999702087172985	2.871564115810013	0.009355363213776325	0.16447786334461273	0.0440618513295234	91.02222222222223	3.0	86.2	686.0
0.9998656095448808	1.6030025674667305	0.002381979737815941	0.011137620715658554	0.07353787903412985	54.61333333333334	4.0	53.6	687.0
0.9905837123837611	1.0960876028961724	0.03945003183726955	0.10040871314407401	0.07500161289462608	39.00952380952381	7.0	39.400000000000006	688.0
0.999293953139229	1.7928358870856822	0.014772650032509068	0.0851597027730732	0.045547493887576805	40.96	5.0	39.900000000000006	689.0
0.9996112430441375	2.128470590365104	0.01999507792142748	0.16452493297792428	0.04919533894563541	63.01538461538462	4.0	62.7	690.0
0.9927368082184562	1.1481409121919888	0.030480032123457897	0.08297017839652382	0.057682328302989534	34.13333333333333	8.0	33.5	692.0
0.9994995712528606	1.2687395833589188	0.007261502032412582	0.023461591902919646	0.18133019869532793	102.4	3.0	98.0	693.0
0.992274660301256	0.9052130939182986	0.020956383644711394	0.04050148544239778	0.08444650483497161	34.13333333333333	7.0	33.1	694.0
0.9973225446721464	1.223522415588467	0.015623010145501316	0.04666469068298178	0.08609622261113066	48.188235294117646	6.0	47.900000000000006	695.0
0.999413588865968	1.8189176456223566	0.013440116908213041	0.07968584720009833	0.05806985638566277	51.2	5.0	49.5	698.0
0.9999637913295379	2.8292757426677704	0.010454301101231344	0.1761156945618197	0.02821761226355194	58.51428571428571	3.0	58.0	699.0
0.9995030823658024	1.825154457473485	0.011208106944893563	0.06689551458829603	0.026454391668172525	28.248275862068965	5.0	28.400000000000002	700.0
0.9999971229915817	4.495544534794522	0.016576172612436636	1.4851942940223681	0.016263133188119974	32.768	4.0	30.1	701.0
0.9998308369650879	1.7878431930609304	0.005318246305346464	0.030481437312949142	0.09446207954207536	74.47272727272727	4.0	74.2	702.0
0.9859578262396106	0.7831716674219127	0.02791244135717001	0.04459661943635427	0.08653292354823473	30.340740740740742	8.0	30.0	703.0
0.9999091490432096	1.777268526432251	0.0025753521534984834	0.014591098491833182	0.07195967186679242	54.61333333333334	4.0	52.900000000000006	704.0
0.9999839436630291	3.317871665221261	0.009705309150416772	0.26735834924497026	0.012811472501724139	51.2	4.0	53.5	706.0
0.9704334738198138	0.652682864690018	0.05055755306338217	0.06498797803542349	0.10664282022988109	37.236363636363635	7.0	37.5	707.0
0.9982254269995862	1.5345421550124199	0.022351347869538907	0.09682950875823396	0.073300567700694	54.61333333333334	5.0	52.300000000000004	708.0
0.998331189142315	1.3004325926008262	0.011495559559814817	0.03775797864991966	0.0779352657981335	43.11578947368421	6.0	42.300000000000004	709.0
0.9983250515888147	1.466435188682329	0.01865990942817513	0.07473275549266106	0.08975722601053894	58.51428571428571	5.0	57.0	710.0
0.964854838687737	0.5272105307016816	0.039630457782979356	0.03932965012257156	0.13028454201605694	31.50769230769231	8.0	31.3	711.0
0.9168507945044088	0.23226679395947064	0.04324326200493909	0.019074530491638576	0.16419494747212865	24.824242424242424	10.0	24.8	712.0
0.9997974967203281	2.094304594878776	0.009514461399940742	0.0755304749317976	0.053998976589545375	54.61333333333334	4.0	54.0	713.0
0.9957152453980733	0.9486253933569718	0.012242227041406052	0.025165685422010607	0.07412043587072556	31.50769230769231	8.0	30.400000000000002	714.0
0.9999796344092723	2.8443336509087307	0.0060586017251722775	0.10362761714828365	0.02205151013030947	37.236363636363635	3.0	37.2	715.0
0.9999965223129248	3.7480428270640127	0.006270176431223812	0.26587278000837294	0.008900619519335847	45.51111111111111	3.0	50.0	717.0
0.9974178326972535	1.4652411728676253	0.024806037948977226	0.09929261824953431	0.062252305324355314	40.96	6.0	41.7	718.0
0.9977413824998995	1.4653992853618334	0.024472420344774117	0.09795012810571074	0.07571964413118297	51.2	5.0	49.7	719.0
0.999975773927977	3.1617554676215365	0.010217456901230553	0.24061185373665317	0.014232824651516976	40.96	4.0	42.6	720.0
0.9995648571597294	1.6236361573905083	0.008060148842348366	0.038578754675958796	0.11311643919731276	81.92	4.0	78.7	721.0
0.9999361537323684	2.456233365371954	0.006404129016599607	0.07386192280013351	0.04915477857697601	58.51428571428571	4.0	57.1	722.0
0.9998823984947628	2.5210559109973563	0.018437833332235982	0.22725154445463358	0.01115010783290939	25.6	3.0	24.400000000000002	723.0
1.0000025671049322	2.4581561523541464	0.00035550281740209127	0.004108945532997977	0.09716655515975922	102.4	3.0	96.4	724.0
0.9970483799563336	1.1867850523384813	0.03712406724975799	0.1093041933540043	0.11244934660080032	91.02222222222223	3.0	93.10000000000001	725.0
0.9957234233243333	1.5082114416570238	0.03514163097905466	0.14807863377625521	0.0287306072989721	22.14054054054054	11.0	22.3	726.0
0.992617156832921	1.3105104419784837	0.05688257768721985	0.19024519107301122	0.060897063047908415	40.96	6.0	41.5	727.0
0.9911855631652687	0.9838486343176619	0.024125199542246692	0.052456507921240306	0.0645431763836917	28.248275862068965	9.0	27.5	728.0
1.000086381631035	1.9011968789508158	0.004039685646391404	0.026201150341194444	0.02904084684363902	24.094117647058823	3.0	22.5	729.0
0.9941027096404157	0.9158632571895232	0.016323539447667946	0.03200424576031273	0.08843494859861899	34.13333333333333	7.0	33.9	730.0
0.9978119938963245	1.60007036985634	0.02798413626257923	0.13062177126940727	0.04787528728194757	39.00952380952381	6.0	39.400000000000006	731.0
1.0000114314537807	2.3893487819971133	0.0013824393905129814	0.014892701373358833	0.06654263475794837	68.26666666666667	3.0	62.1	732.0
0.9991955331841181	1.988961175628321	0.026552954426796588	0.1888042916919081	0.044472850474769884	54.61333333333334	5.0	56.300000000000004	734.0
1.0013443940491094	1.1840886879594352	0.00834912658363981	0.023631083642324836	0.07609367416928832	39.00952380952381	5.0	38.2	735.0
0.9998218895044163	2.0215406587704092	0.0071895595012069265	0.05287815809435082	0.05701732311396963	54.61333333333334	4.0	51.800000000000004	736.0
0.9999991212502295	4.287680283561789	0.004658567780403954	0.33903269443310075	0.010840032205030168	91.02222222222223	3.0	85.4	737.0
0.9998444307108112	2.0515827685648804	0.006938789439787367	0.05266988598641611	0.0765065680959211	74.47272727272727	4.0	69.9	739.0
0.9654207182960658	0.71593462199844	0.05565534235327683	0.08068003657398283	0.09272789522059417	28.248275862068965	9.0	28.3	740.0
0.9999833888173584	3.3169074293726597	0.009849927237848928	0.2710798045293878	0.014178116584315736	68.26666666666667	4.0	66.2	741.0
0.9751258147305061	0.4941966123519285	0.02379444776836765	0.02154224252452556	0.1295350781424	28.248275862068965	9.0	28.200000000000003	743.0
0.9793784621831071	0.6936568837509188	0.03692832987606361	0.05078412033953697	0.10563985458849386	34.13333333333333	7.0	35.2	744.0
0.9999983055838776	3.8933985803756275	0.004084533730637451	0.20033375509788537	0.0317986994032895	81.92	3.0	79.30000000000001	745.0
0.9999368363250251	2.004388532907247	0.0025973725881320493	0.018759091389392375	0.07379829282647637	63.01538461538462	4.0	61.0	747.0
0.9997414366817894	1.94309709618649	0.007668677875687784	0.05191463810063464	0.06153632076979847	58.51428571428571	5.0	56.900000000000006	748.0
0.9995994044286557	2.191148412608339	0.017593628405077267	0.15451431079248737	0.02221381957579417	34.13333333333333	6.0	35.9	750.0
0.9932378330918141	1.3317631101811667	0.04369051739927566	0.14986388385318958	0.052984215229589356	32.768	8.0	33.1	751.0
0.9853399514753368	0.7970411090989201	0.03265218578825011	0.05347517445364875	0.09390119323013073	35.61739130434783	7.0	36.300000000000004	752.0
0.9999328636356207	2.2868038874802976	0.005163084777839694	0.05004414650396536	0.011360492390837326	13.653333333333334	4.0	13.200000000000001	753.0
0.9997831592410257	1.7688736453045297	0.0053027069954839755	0.029774384458241973	0.028473384218851986	26.425806451612903	4.0	26.0	754.0
0.9998733531381393	2.197090593872598	0.0072696235365175025	0.0642237809277784	0.03781091467669899	40.96	4.0	40.5	755.0
0.9996662605403662	2.104299319301477	0.013496012744731818	0.10827428504693817	0.015194777192336207	20.48	5.0	20.8	756.0
0.9998855108992754	2.7813562567278125	0.016142350990752875	0.25908341864977896	0.01253787448818173	27.30666666666667	8.0	26.5	757.0
0.9989489841404217	1.5335870986491646	0.013040883342696317	0.056393587343954846	0.06024564997212347	40.96	5.0	41.2	758.0
0.9609357497937742	0.4767233018716035	0.044720254473658946	0.04019458060953425	0.15624589983248752	39.00952380952381	7.0	38.7	759.0
0.9999413529456653	2.681642469529285	0.012633403874749864	0.1832966727605908	0.05438166275848745	91.02222222222223	3.0	91.7	760.0
0.9443603942863372	0.4827299604712981	0.058014445037132704	0.05309209995343871	0.13227838392430188	30.340740740740742	8.0	30.400000000000002	761.0
0.9420190774193479	0.46002918820517624	0.055862141130492274	0.04814985331914129	0.1096391733746951	29.257142857142856	9.0	29.700000000000003	763.0
0.9999334694453711	2.0829766403655445	0.0038240067149270898	0.02999513487793749	0.047362729530742234	48.188235294117646	4.0	47.6	764.0
0.9999809732606959	3.1932932280620503	0.008387152733772	0.20386425714767537	0.012852648644720662	37.236363636363635	4.0	38.6	765.0
0.9987676207078375	1.9658824707032674	0.030126430279910906	0.2091373314977256	0.02389584644898075	29.257142857142856	9.0	29.0	767.0
0.998504789972726	1.1914643183027576	0.011867971280398232	0.03415327016887468	0.1275594994001891	68.26666666666667	4.0	65.4	768.0
0.9798652973854911	0.8125234229564723	0.046849159432946985	0.07916159049639383	0.10288609291321808	39.00952380952381	7.0	39.6	769.0
0.9998732171615988	1.9226349216662892	0.004993005263810191	0.03307185533641255	0.06684779070389728	54.61333333333334	4.0	49.800000000000004	770.0
0.994128071560091	1.311623416484972	0.03451132655998316	0.11540139052781923	0.04040789695517145	28.248275862068965	9.0	27.200000000000003	771.0
0.9723196634936349	0.6296384535096169	0.039192722622266585	0.0479168778803137	0.1174969417408155	34.13333333333333	8.0	33.6	772.0
0.9977864380516178	1.369109115586913	0.017245170411457626	0.061599738154041475	0.04191410826669069	28.248275862068965	6.0	28.6	774.0
0.999551973954467	2.166130362947815	0.0202566340756809	0.17334706786337784	0.03563753639822848	37.236363636363635	5.0	36.7	775.0
0.9999198441771865	2.7376423873185494	0.011899444596752701	0.18271109821819131	0.014480482160184785	31.50769230769231	5.0	31.5	777.0
1.0000226794866647	2.186544494985356	0.0018430163291049482	0.016113571626934685	0.02857407421913386	27.30666666666667	3.0	25.5	778.0
0.9940114833231125	1.1423809667769662	0.026443806078398253	0.07134961431940436	0.058869936907738056	29.257142857142856	7.0	28.900000000000002	779.0
0.986142390743688	0.7842696742597203	0.02690966127453634	0.043066529130432435	0.08992093531546237	34.13333333333333	8.0	34.300000000000004	781.0
0.9894367636289025	0.9172234598293175	0.02709738090570522	0.053477751010697974	0.06505242688063653	26.425806451612903	8.0	25.5	782.0
0.9912345653803863	0.8202211822909845	0.02271812896382732	0.038510811381988426	0.11394954525616133	43.11578947368421	6.0	41.900000000000006	783.0
0.9756259447079171	0.8825628613585245	0.06464846547271942	0.12267891702888502	0.0742974568783389	32.768	8.0	33.300000000000004	784.0
0.9995577493634216	1.8170480075782458	0.017609141753760396	0.10448760007033361	0.05813146658306106	74.47272727272727	3.0	69.7	785.0
0.9695665621543719	0.5031348105481974	0.03253606724456127	0.03041885975136102	0.13839970734266124	31.50769230769231	8.0	31.0	786.0
0.9881506244720222	0.7532578042600128	0.02140049822490694	0.032404711319317644	0.10303367114913851	34.13333333333333	8.0	33.7	787.0
0.9824773536402136	0.6767161995632426	0.030541822105498297	0.04057780143489624	0.11144561184287077	35.61739130434783	7.0	35.300000000000004	788.0
0.999805931394559	2.159365225468577	0.01031713945845842	0.0876509797060106	0.03002600069736647	30.340740740740742	4.0	30.3	789.0
0.9741664823141287	0.6691580621048117	0.04037392460910534	0.05320386518502174	0.10242590870450023	32.768	8.0	32.5	790.0
0.9999903009086692	3.4777156707639945	0.007558776422392788	0.24444798624847466	0.012855807762901513	51.2	4.0	50.0	791.0
0.9526988287693181	0.3987471370244035	0.045730657425531056	0.034506662506054324	0.17245992834513893	35.61739130434783	7.0	35.6	792.0
0.975642736529565	0.8711855801199462	0.060009027366658196	0.11185466849502203	0.06359366629964867	30.340740740740742	9.0	30.1	793.0
0.9665667858608697	0.3637686889622484	0.02417549326617798	0.015690116979459573	0.14983819509476728	28.248275862068965	9.0	27.700000000000003	794.0
0.9999876490902709	2.8985021501627024	0.0036265002792654696	0.0655114154243988	0.04507168661142991	63.01538461538462	4.0	62.7	795.0
0.9976803311433363	1.2072784545043154	0.030230296714300258	0.09110788131025535	0.0683725504800457	58.51428571428571	3.0	56.2	796.0
0.9998966877965302	1.712831461785153	0.0022846236120375235	0.012065093466013671	0.029288688611511328	24.094117647058823	4.0	23.3	797.0
0.9999253002978595	2.0046508566619217	0.0033136304701931628	0.023939035986427017	0.06839895611870703	63.01538461538462	4.0	58.7	798.0
0.9948306920801486	1.035163865951424	0.030477004794758473	0.07187251018441831	0.15385784460320456	74.47272727272727	4.0	76.2	799.0
0.9959542837155516	0.7338753111259292	0.007763437578980097	0.011286950087222131	0.11590121881725667	37.236363636363635	7.0	36.4	801.0
0.9915634219969993	0.8605453913708807	0.023530618474770712	0.042520686127123744	0.10396668472391239	40.96	6.0	39.800000000000004	802.0
0.9993731708861547	1.8632423208949676	0.015565224168163035	0.09679961191140142	0.03730573813787688	34.13333333333333	5.0	33.4	803.0
0.999976404153148	2.992255579607534	0.007507646018805188	0.14906970147113255	0.04140546156592411	58.51428571428571	4.0	60.1	804.0
0.9883354305134273	0.8481007022286492	0.037195253936656215	0.06655339894628125	0.14719371497539124	54.61333333333334	5.0	55.300000000000004	805.0
0.9995647038747085	1.6135927558836847	0.006434960103530891	0.030443504251047648	0.02187400273813677	24.094117647058823	5.0	23.3	807.0
0.9993931147353357	2.0376731525629923	0.027312088411696196	0.20440066992490355	0.05668776648523919	74.47272727272727	4.0	71.10000000000001	808.0
0.9991479225362586	1.5228287154481928	0.010662504146445725	0.04553593409414715	0.05050974151729961	34.13333333333333	5.0	33.9	810.0
0.9922066583702899	0.7574905299114754	0.020820972366106413	0.032142701852288	0.15929801717042766	54.61333333333334	5.0	54.400000000000006	811.0
0.9992433385007192	1.4615649976720588	0.008222985661901201	0.032717052510214645	0.06684745363704082	43.11578947368421	5.0	42.800000000000004	813.0
0.9999569735341161	1.4054635614193316	0.0022573339356049575	0.008403024931246325	0.07321670024306642	43.11578947368421	5.0	42.1	814.0
0.9999171322479177	2.570564239119113	0.010431423003217106	0.13519010307887278	0.03210473590880558	63.01538461538462	4.0	62.400000000000006	815.0
0.9937802118712412	0.7460725673536394	0.012452445824476207	0.018536457442118577	0.118594183074895	39.00952380952381	7.0	38.300000000000004	816.0
0.9926389403806257	1.32828402779934	0.05654828154391143	0.19326348629437062	0.04405775617383105	34.13333333333333	7.0	35.300000000000004	817.0
0.999239931307147	1.6965889816620248	0.013148451818074109	0.06823489007159447	0.06667241263901466	54.61333333333334	5.0	54.2	818.0
0.997761464203043	1.1876931935346189	0.012277383779683614	0.03501380376824634	0.06764400093495315	35.61739130434783	6.0	34.300000000000004	821.0
0.991997282567502	1.016867311274347	0.031251543557718205	0.07121715359410935	0.10182974847568976	45.51111111111111	6.0	45.5	822.0
0.9985815148096268	1.19425993031267	0.009149146405857648	0.026308328895577302	0.05998485060151416	35.61739130434783	5.0	33.9	823.0
0.9994195461378904	1.6422881581098923	0.016617138091842065	0.08165954566131257	0.13442059943978502	117.02857142857142	3.0	111.10000000000001	824.0
0.9996685577161872	1.998439632711191	0.012795156807285532	0.09185743770144225	0.041904749928493544	37.236363636363635	4.0	35.300000000000004	825.0
0.9992065609518878	1.550225707031458	0.01017928244869554	0.04484991879486577	0.0368128149020323	25.6	5.0	24.700000000000003	826.0
0.9968533158160457	1.4126471293041596	0.024811967013157306	0.09342885038625973	0.03367901014336133	25.6	7.0	25.5	827.0
0.9492745189942426	0.49364150278657176	0.049228375326984146	0.04572101963955507	0.11980273600883716	27.30666666666667	9.0	27.3	828.0
0.9968774291716039	1.3529206594965268	0.023921422375240614	0.08387595480463249	0.07760767969971048	45.51111111111111	6.0	44.900000000000006	829.0
0.9994811457086393	2.236339510704682	0.024367708030808666	0.2242928986368039	0.024481399918360746	37.236363636363635	7.0	37.6	830.0
0.999997663453814	3.457932750827045	0.0023602068025235785	0.07482808059146431	0.05120658333907851	117.02857142857142	3.0	122.4	834.0
0.9532020205724452	0.3275061779998038	0.034021166457979125	0.02066016196881833	0.19048969286535333	30.340740740740742	8.0	30.200000000000003	835.0
0.9919605981202696	1.0250667339058992	0.02799090658244143	0.06450611047739102	0.08017315681187005	35.61739130434783	7.0	35.9	836.0
0.9958031643624353	1.1822531311096565	0.026462724951668692	0.0751380140191087	0.09954141575855152	54.61333333333334	5.0	54.800000000000004	837.0
0.9979599267305206	1.5032304839800166	0.02132831021272058	0.08915861789961672	0.04216109884280814	32.768	6.0	31.700000000000003	838.0
0.9870589948180304	0.8172482558789833	0.029639048684778624	0.05010261063556079	0.10452640919184515	37.236363636363635	7.0	37.5	839.0
0.9410924838053826	0.38829632560846217	0.0486626827170973	0.03529099697719908	0.16806935801963188	31.50769230769231	8.0	31.400000000000002	840.0
0.999949916448022	2.580315758397059	0.008827869588654707	0.11556226777634843	0.06332640742951025	91.02222222222223	3.0	86.10000000000001	841.0
0.9962629241304427	0.9680797280407922	0.011573627131970686	0.024472259873839112	0.08759640054140239	37.236363636363635	7.0	36.0	842.0
0.9978610482611794	1.7611518225348364	0.03755529153918754	0.20946685502168913	0.04604322369448919	37.236363636363635	7.0	37.800000000000004	843.0
0.9990043234233924	1.5877458008760152	0.013958092080214205	0.06418032972389362	0.08062029623998183	54.61333333333334	5.0	53.400000000000006	844.0
0.9988102628060587	2.0209448227690956	0.037107687422394904	0.2730094656213614	0.023216873348011282	27.30666666666667	9.0	27.8	845.0
0.9942693257041818	1.4073070788677207	0.050985141676682486	0.19126718417523633	0.03917980942657239	35.61739130434783	7.0	35.6	846.0
0.9983053013118909	1.2710952034458454	0.01075959352358693	0.03408256801873629	0.07450412919913461	40.96	6.0	41.2	847.0
0.9690832786870676	0.4429327399924661	0.029730703076299735	0.024077414271540774	0.13970391766978327	31.50769230769231	8.0	31.0	848.0
0.9848348618667335	0.7505791152303499	0.04019523992948389	0.06181447615545164	0.15738917418859197	54.61333333333334	5.0	55.800000000000004	849.0
0.999729284614648	2.316410590752185	0.017092190665931588	0.17083103924998175	0.0226980789932059	26.425806451612903	5.0	25.5	850.0
0.9994903231571873	1.4202678314774102	0.005296842342948315	0.02007476747422486	0.06184303253724637	39.00952380952381	5.0	37.1	851.0
0.9998521714813496	2.30288469150575	0.010736683481653277	0.10581461429052144	0.03540496880874238	45.51111111111111	4.0	44.900000000000006	852.0
0.983675619489763	0.700889398972812	0.02950529349355425	0.04093665476269291	0.12433162673713763	37.236363636363635	7.0	37.4	853.0
0.9958998195090663	1.1381186597945923	0.0199596663502436	0.05345740906506081	0.08474793986556153	43.11578947368421	6.0	41.800000000000004	854.0
0.9932203400170007	1.3975834914088798	0.049461169563805564	0.18361103051621297	0.03926481054224616	24.824242424242424	10.0	25.6	855.0
0.9999332513754426	2.675901947764741	0.014215936654440545	0.20506204735234504	0.04040580088833105	91.02222222222223	3.0	90.30000000000001	856.0
0.9684569268847624	0.39652650217828567	0.024253703840947535	0.01721695692343839	0.15390445504575911	29.257142857142856	9.0	28.700000000000003	857.0
0.9930338014069431	1.2216317041119706	0.030313882910450986	0.09071109005863708	0.0478998922988384	26.425806451612903	10.0	26.200000000000003	858.0
1.0000581401123545	1.9047803682731215	0.003536919865609772	0.022979815574398044	0.05925045220541681	48.188235294117646	5.0	45.300000000000004	859.0
0.9991303450793648	1.5952148981993137	0.02280462342815744	0.10646621973696214	0.11677239293635339	91.02222222222223	3.0	86.10000000000001	860.0
0.9997503234993472	1.6445409357916825	0.005019737119560519	0.024587545788292427	0.04960214535042802	35.61739130434783	4.0	34.9	861.0
0.9958211891586919	1.0991675231397586	0.01883872765892811	0.04790497596909996	0.10054716259551372	48.188235294117646	6.0	47.7	862.0
0.9474882086754245	0.4988614957607539	0.06317057682037752	0.06052610803612771	0.1348663709416142	37.236363636363635	7.0	37.6	863.0
0.9839410836174521	0.7642892284962983	0.030703502514017763	0.04759303531999943	0.09263099681916451	31.50769230769231	8.0	30.8	864.0
0.9979161382022467	1.6019407138153459	0.02466383342305704	0.1153536985913691	0.038024055477546406	35.61739130434783	7.0	36.300000000000004	865.0
0.990368688529827	1.0643591159990637	0.034480575678854535	0.08406010970262702	0.06738543361378424	31.50769230769231	8.0	31.400000000000002	866.0
0.9999870651198054	2.8242877607674406	0.003697817880598862	0.0619799932984236	0.04662582036385553	68.26666666666667	3.0	62.6	867.0
0.984546219295079	0.6758681251820213	0.026503948545029764	0.03508316451724089	0.12087358792493073	39.00952380952381	7.0	38.6	868.0
0.9909212043569388	1.0428210322343798	0.038507071503906594	0.0910985487178659	0.08398634094516617	43.11578947368421	6.0	43.0	869.0
0.9629914179628056	0.5634038045578157	0.04556688808615601	0.04905493150081323	0.11674656193719338	30.340740740740742	8.0	30.6	870.0
0.9806122156426178	0.6970351624658189	0.034291014654163836	0.04739045820824894	0.12186058361383724	39.00952380952381	7.0	38.5	871.0
0.9883019776751456	1.1531510234223379	0.052173793857076885	0.14360253288402489	0.04915447569262371	28.248275862068965	9.0	29.200000000000003	872.0
0.9993835829208925	1.711865399237562	0.010995885740200714	0.058023148233754485	0.04267657316717771	32.768	5.0	32.300000000000004	873.0
0.9999394158216114	2.1860826703644936	0.003491324225434775	0.030491873949173763	0.03217431614846322	30.340740740740742	4.0	29.3	876.0
0.968702958371187	0.7297809795212287	0.06316271048770353	0.09373389487322487	0.09594364767218719	37.236363636363635	7.0	37.4	877.0
0.9982518374477776	1.717237506728522	0.026712677291246014	0.14194862269347816	0.037985259449961346	37.236363636363635	7.0	38.5	878.0
0.9945578927723923	1.2272146879808403	0.02918679778514319	0.08782415125811141	0.06497601160726714	35.61739130434783	7.0	35.9	879.0
0.9998228038387446	2.0909117489735114	0.008222326156280914	0.06503941939395355	0.03756847268146907	37.236363636363635	4.0	35.7	880.0
0.9982743213331338	1.822694543904987	0.029316407428825943	0.17472482477315943	0.024349654300741645	26.425806451612903	9.0	25.900000000000002	882.0
0.999997412036987	3.9602398976945805	0.0071300074064030855	0.37390653956327563	0.004218199049292146	27.30666666666667	3.0	27.1	883.0
0.9952783109026527	1.254841178808233	0.03422479538917605	0.1065998194751935	0.09780608986166524	51.2	5.0	51.5	884.0
0.9979421721218196	1.6949425349741216	0.04578720471647668	0.23755327404023233	0.05829791236814335	68.26666666666667	4.0	67.3	885.0
0.9908899418375275	0.678899156564954	0.014121603896461698	0.01863559465213778	0.11981407946931774	34.13333333333333	8.0	34.2	887.0
0.9999891570738797	3.3878715350243067	0.007272709503997977	0.21492696938865755	0.0056558173223385496	26.425806451612903	4.0	26.5	888.0
0.9908441286779703	1.2336494896698573	0.05256658705435292	0.16006523063422637	0.048772163097016326	31.50769230769231	8.0	32.2	889.0
0.9986766588468118	1.5185097531062575	0.014266908479086363	0.06065345597623676	0.05309731223227064	39.00952380952381	6.0	38.300000000000004	891.0
0.999889672593145	1.7518269460636076	0.0031724273917770707	0.017483637827564943	0.06774568163537582	54.61333333333334	4.0	52.7	892.0
0.9998428445249782	2.210755755713217	0.009378397328792714	0.08403838134352819	0.0356726917808381	43.11578947368421	4.0	42.6	893.0
0.9997623720396801	2.414820233609956	0.018644605709473346	0.20614724190374764	0.018841481191442935	34.13333333333333	5.0	34.800000000000004	895.0
0.9632933032444796	0.4022461128810539	0.02840400172895621	0.020589863767750526	0.1499121188916732	27.30666666666667	9.0	27.5	896.0
0.9922251856658818	1.0347893668581607	0.028213597199326094	0.06589539299209853	0.06322749329316198	31.50769230769231	7.0	32.0	897.0
0.994859135050666	1.0547680889974427	0.019105892346790693	0.04576061764920027	0.07122297697925696	34.13333333333333	7.0	32.6	898.0
0.9628834904866034	0.5832376063074528	0.04945208634615487	0.05553292307842109	0.1040806067575917	30.340740740740742	8.0	30.5	899.0
0.9972364046233667	1.6925382665520008	0.03821980068087488	0.19785208339862567	0.044477133281159625	30.340740740740742	8.0	30.3	900.0
0.9999938305767468	3.084807747485658	0.0029613043308557496	0.06454243882511768	0.07465757229572516	91.02222222222223	3.0	87.60000000000001	901.0
0.9996615466503922	1.9564466360444934	0.012113439620022906	0.08318531278107949	0.05492782759093039	51.2	4.0	49.2	902.0
0.9997324015950664	1.504841926045594	0.004530279835836016	0.018939781789851128	0.05770449635668871	39.00952380952381	6.0	36.800000000000004	903.0
0.9997594514689803	2.1996470772396663	0.013980814278958963	0.12385582281625185	0.040797149186790345	51.2	4.0	50.400000000000006	906.0
0.9998196943396112	2.469361641842791	0.01564068036353007	0.18284556033668437	0.019030767509379206	40.96	5.0	40.5	907.0
0.9999269523807317	2.7557292019063433	0.013441245936959141	0.21019782632566536	0.016110874208129407	31.50769230769231	4.0	31.200000000000003	908.0
0.9999967984152024	3.0863270828620344	0.0015414107107553825	0.03364679233248974	0.019400973111016503	40.96	3.0	40.2	909.0
0.9992476654999825	1.4734202509372718	0.010254341922317998	0.04140365574592789	0.10846885841809481	68.26666666666667	4.0	69.0	910.0
0.9632515386953445	0.7422574191466134	0.0672354968733202	0.10240747607757548	0.0698575517495667	27.30666666666667	9.0	26.6	911.0
0.9985582653207067	1.702421351437999	0.023110295535976173	0.1207864404473989	0.026749419159665513	24.824242424242424	6.0	25.700000000000003	912.0
0.9980611977205325	1.119147772423096	0.010590862862735839	0.027629176678687726	0.10813776937170262	51.2	5.0	50.5	913.0
0.9743116652972449	0.551807987993967	0.02807623615975895	0.029042654433801544	0.1201908153938209	29.257142857142856	9.0	29.5	914.0
0.9998457145714231	1.8611688501422035	0.004533193526087337	0.0281187400130735	0.03161706999933851	26.425806451612903	4.0	25.3	915.0
0.9999288975847979	2.9059128339089364	0.01832561719605855	0.33354933019082555	0.013332645033267886	51.2	4.0	51.0	916.0
0.9999976184580501	3.7514957722777122	0.004323584989441444	0.1839670442567369	0.021590170243744277	48.188235294117646	3.0	51.400000000000006	917.0
0.9988419670867146	1.5671185579379978	0.01564149689274182	0.07027548192697518	0.030119644755792326	27.30666666666667	5.0	27.0	918.0
0.9996431223402943	2.154880436912493	0.01900224331307529	0.16071081059843112	0.043355596622423345	68.26666666666667	4.0	69.60000000000001	919.0
0.9990439472645627	1.9073832488348184	0.0237493171227015	0.1548855491097891	0.03562482687070736	48.188235294117646	6.0	46.400000000000006	920.0
0.9999083461221329	2.233493285919308	0.005744370431124151	0.05269709749986946	0.04921545048138735	51.2	4.0	52.0	921.0
0.9991399537497878	1.8836519594354284	0.01995923596508453	0.12689826351832914	0.026024807487140988	29.257142857142856	6.0	28.1	922.0
0.9948330149704085	1.2068818244162702	0.026469487154717142	0.07759220324449766	0.05698692884447394	30.340740740740742	7.0	30.400000000000002	923.0
0.9999935916891672	3.484256326345856	0.0068225322911864466	0.22209054480428658	0.01868183134493402	54.61333333333334	3.0	57.0	924.0
0.999939207425038	2.5864042476022746	0.010845265184151291	0.1428540962840441	0.04275783443089673	51.2	3.0	50.5	925.0
0.984070940199814	0.9234911163834217	0.052267491186274655	0.10481814310021828	0.10169204051002252	43.11578947368421	6.0	43.400000000000006	926.0
0.9999804104787355	2.976157637138823	0.00757398781910125	0.14797181034528875	0.013086065653585454	30.340740740740742	3.0	29.200000000000003	927.0
0.9998222047082505	2.416682508708829	0.015803644710282776	0.17506223793874504	0.030681001627915063	32.768	4.0	31.5	928.0
1.0015900774951694	1.2706280950735616	0.012693799727722476	0.04006861716058952	0.07533170898088674	48.188235294117646	5.0	47.0	929.0
0.9978562241506232	1.3405700993776748	0.01580912714130171	0.05455773670378858	0.07089321378832517	43.11578947368421	6.0	42.400000000000006	930.0
0.9420967520382874	0.5519954742375934	0.07313764561824662	0.07852283667486117	0.09776816787515576	31.50769230769231	8.0	31.6	931.0
0.9945068162140217	1.241524204725219	0.030502883827553527	0.09346242228358932	0.06497647267922076	39.00952380952381	7.0	38.800000000000004	932.0
0.9999992807914048	4.333255827437691	0.004176512333751008	0.3181313952075953	0.008860414247095274	91.02222222222223	3.0	90.10000000000001	933.0
0.9997707083184155	2.0377333187329283	0.009596200071920842	0.07179433069251627	0.03385871431629023	37.236363636363635	4.0	35.7	934.0
0.9948037236258367	1.0193923311947648	0.01650409816528977	0.037620327778005884	0.07328482202320874	34.13333333333333	8.0	33.2	935.0
0.9994528413334898	2.130360733205738	0.02125183962616211	0.1752317318343148	0.019832149915939623	26.425806451612903	6.0	26.700000000000003	936.0
0.9993447345273585	1.8329061600890586	0.015060910352482124	0.0906604293956065	0.04100066511704894	43.11578947368421	5.0	42.800000000000004	937.0
0.9994902721416881	2.1724888326735012	0.02160449458697949	0.1861162233711517	0.026476796686852433	40.96	6.0	42.400000000000006	938.0
0.9995772241602753	1.8646499212816963	0.01292524623503012	0.08049414980620481	0.07256944406401952	54.61333333333334	4.0	53.1	939.0
0.9999955335729117	3.602041514762842	0.00601586559670459	0.22037544642752435	0.01344767287305393	63.01538461538462	3.0	65.5	940.0
0.9998968140900997	2.729419217951352	0.015667539943118078	0.2385746135814853	0.014544812767182759	37.236363636363635	5.0	38.300000000000004	941.0
0.9967638691551266	1.3310630520900746	0.023890022488927954	0.08158835708842549	0.06533163919824587	39.00952380952381	6.0	38.400000000000006	942.0
1.0000850971887743	2.2300702743339627	0.007529130181006925	0.06885300365192301	0.0476275061064396	43.11578947368421	3.0	39.800000000000004	943.0
1.0005303852117218	1.2248269203982627	0.004946056559941727	0.01475766990430269	0.04345309497774839	24.824242424242424	5.0	25.1	944.0
0.9919121534325488	0.9334571154147999	0.023398845390034607	0.047212727567675146	0.08229282280184683	32.768	7.0	32.7	945.0
0.9979030728152998	1.4979026093951455	0.020221224132177692	0.08401957108462918	0.03130917816748197	28.248275862068965	7.0	28.0	946.0
0.9970212382710176	1.549361801530926	0.0319817123180166	0.1410720322229287	0.037602643308045726	31.50769230769231	7.0	31.1	947.0
0.9977790346964988	1.5284042178464117	0.024248879226180586	0.10435886815140193	0.04169301041372566	29.257142857142856	6.0	29.200000000000003	948.0
0.9967463106809763	1.0664182925773256	0.02013504116376978	0.049401619157198984	0.1612835972524618	74.47272727272727	4.0	73.7	949.0
0.9999858152233321	3.247088563488353	0.009408033382284646	0.24138342993902956	0.01841299055148369	58.51428571428571	3.0	59.900000000000006	950.0
0.9966553087808147	1.4314282664318625	0.03532198443315772	0.13602301595674635	0.0824147651396913	58.51428571428571	5.0	59.7	951.0
0.8391645479846667	0.2056617780098634	0.07305073373540784	0.032056180847985276	0.14815143911446868	24.824242424242424	10.0	25.0	952.0
0.999513138291511	2.013826437345185	0.016219901737458933	0.1183615259965478	0.044330796003930244	43.11578947368421	5.0	41.5	953.0
0.9005725386711453	0.3159300627993381	0.05925583806317935	0.03522342326448334	0.14616768111696365	24.824242424242424	10.0	24.900000000000002	954.0
0.9998271913079471	2.266275013951983	0.016412357744762053	0.1558399710193971	0.041924288332415974	102.4	3.0	105.9	955.0
0.9876586973750568	0.8758492663179878	0.027372054531935086	0.050770260473691244	0.07631778675102173	29.257142857142856	9.0	29.3	956.0
0.9798719101082871	0.8517910848713374	0.050044631706966936	0.09011264576501295	0.09951694805078888	37.236363636363635	7.0	37.5	957.0
0.9988843895954269	1.4514738661368118	0.011802077974911288	0.046424828815632105	0.04168119684946609	27.30666666666667	5.0	26.5	958.0
0.9987908110935174	1.3621187199648865	0.009380212092164102	0.03319286762768763	0.06195800813007371	35.61739130434783	6.0	34.2	959.0
0.999969960705198	2.6992127015696714	0.006700227611375263	0.0989568497379188	0.07918829451107104	102.4	3.0	102.5	960.0
0.9994339875691316	1.9168858255926848	0.015497180391655355	0.10205856783949378	0.04253944814862355	45.51111111111111	5.0	44.5	961.0
0.9909505964495257	0.7295717518423241	0.01707657287844888	0.024762995240619957	0.1154783627528984	37.236363636363635	7.0	36.1	962.0
0.9995993534463902	2.1138302514708953	0.016035135243691375	0.12994017198068047	0.031033433249121258	43.11578947368421	5.0	43.400000000000006	963.0
0.9996125817394527	2.319320675016783	0.022590513215500395	0.22648028558375133	0.02551216038318931	34.13333333333333	6.0	34.7	964.0
0.9997993273491068	2.408919540121822	0.015675056840126145	0.17226517693627377	0.009721803689211715	25.6	5.0	25.8	966.0
0.9957530945069994	1.257623673033993	0.024081588201043492	0.07520006537168263	0.061240726409756814	37.236363636363635	7.0	37.2	967.0
0.9956912818082884	0.8955198456857572	0.011513012119451656	0.021846808127670758	0.10457789145127282	39.00952380952381	7.0	39.1	968.0
0.9940754594111416	1.2154209667495848	0.03557333005401351	0.10550728257410193	0.0677724024619727	40.96	6.0	40.0	969.0
0.9950000269515392	0.8786585768852839	0.022463837656359502	0.04268666238790933	0.16406581784370272	74.47272727272727	4.0	76.80000000000001	970.0
0.9766198785401762	0.3084620736884679	0.016252456252037892	0.00913288075775615	0.21831397651673484	31.50769230769231	8.0	31.3	971.0
0.9998858863949696	2.6838803692472175	0.014027777710011576	0.20397483794891216	0.01599005676202082	43.11578947368421	6.0	44.400000000000006	972.0
0.9999989077986273	4.023209035176027	0.0034126703708783016	0.1906089138148625	0.010695016742450204	63.01538461538462	3.0	62.2	974.0
0.9998410449717983	2.1393700936714017	0.008149526286635943	0.06780728508375053	0.06200015462864859	58.51428571428571	4.0	57.800000000000004	975.0
0.9976363842207785	1.3661960830996016	0.01845531195210553	0.06570221441722963	0.061830699336238394	40.96	6.0	39.900000000000006	977.0
0.9968613503810002	1.2075295315563448	0.015790578458148668	0.04623277657602303	0.05762939549467087	31.50769230769231	7.0	31.5	978.0
0.99997186084786	3.3052802366233376	0.017292568680451006	0.470387748617484	0.03631167369635731	48.188235294117646	4.0	46.2	979.0
0.9993630118088292	1.2782999307268068	0.005218716785579384	0.016662046274891575	0.09154432498083455	48.188235294117646	6.0	48.0	980.0
0.9534373337067868	0.3560938939789522	0.036147788649584095	0.02374023644661409	0.18470895470864795	32.768	8.0	32.800000000000004	981.0
0.9981530986685974	1.0606751681951108	0.007823471777222559	0.018834275542443952	0.07388339008462608	34.13333333333333	6.0	32.9	983.0
0.9998470909352454	2.5043296669096007	0.014082877864544317	0.17061289807258553	0.02888402720995441	39.00952380952381	5.0	40.1	984.0
0.9979345108766987	1.6356676447451803	0.026496116076353125	0.12868892203773624	0.03355563672154304	31.50769230769231	7.0	31.1	985.0
0.999920289444573	2.905355384528568	0.014579418167432506	0.26521615385335146	0.008967472026123312	30.340740740740742	8.0	30.700000000000003	988.0
0.9998631908890677	2.6697348774448058	0.01643921457856974	0.23563523545956577	0.016017867771746585	37.236363636363635	6.0	38.2	989.0
0.9991347018437808	1.1133343707758752	0.0049989317891817936	0.012926909675230405	0.11160244795182904	51.2	5.0	51.1	990.0
0.9999663463877269	3.016168546611019	0.01100811023869615	0.22390177219050844	0.011792980463304108	37.236363636363635	4.0	38.800000000000004	991.0
0.9999967035250942	3.6551059210243118	0.00493644198605355	0.19070971629801045	0.012656854936460966	48.188235294117646	3.0	48.1	992.0
1.000086034768474	1.584137041635466	0.00221012214926738	0.010183600111537155	0.14040043183272655	91.02222222222223	3.0	91.60000000000001	993.0
0.9553767725902989	0.5820538090854332	0.05510859285862546	0.06207364014619789	0.0928060309074178	28.248275862068965	9.0	28.700000000000003	994.0
0.9999950686389134	3.2545298860946676	0.0033197283834062834	0.08581455079131954	0.020267046213328987	35.61739130434783	3.0	33.800000000000004	995.0
0.8757009876716649	0.24086711961882082	0.0628871656794594	0.029925537423193167	0.13485439983988437	24.824242424242424	10.0	25.3	996.0
0.9974605818150709	1.2220853997699423	0.014595014949624716	0.04350824444465593	0.08226110257738893	43.11578947368421	6.0	42.800000000000004	997.0
0.9995547835192393	2.0113757437066466	0.014685170744900772	0.10688137379439386	0.0231289137323843	27.30666666666667	5.0	26.200000000000003	998.0
0.9952955779408886	0.7994975092775011	0.010432057377007075	0.016983381123205528	0.07241127501699114	30.340740740740742	7.0	30.1	999.0
0.9692625706909127	0.6123673197821397	0.044459456661308475	0.052668361177019896	0.10125751852417196	32.768	8.0	33.7	1000.0
