# Supplementary material for: Basal leakage in oscillation: Coupled transcriptional and translational control using feed-forward loops
Source: PLoS Comput Biol. 2020 Sep 3;16(9):e1007740. doi: 10.1371/journal.pcbi.1007740 (PMC7494099; doi:10.1371/journal.pcbi.1007740)
Supplement: S1 Appendix — (ZIP) [file pcbi.1007740.s010.zip › Codes/plots/data/CFFL_decayrates_10.csv]

0.9991850372371167	1.5410151966043548	0.010277714724735492	0.044812279955950704	0.07352813473831489	58.51428571428571	5.0	57.900000000000006	2.0
0.9999980837648589	3.5380080054962257	0.002271204902537286	0.07802706183076567	0.036961406764681806	68.26666666666667	3.0	69.3	3.0
0.999334301820587	1.832717088888053	0.015461178890877357	0.09305188208406852	0.044103956081224485	43.11578947368421	5.0	41.800000000000004	5.0
0.9620249620333392	0.4705728947207794	0.03815592495472186	0.03329891910080695	0.14018737664779707	31.50769230769231	8.0	31.200000000000003	6.0
0.9999878854025586	2.472823657043675	0.0017269089816252944	0.02026121843441552	0.05290177963754992	58.51428571428571	3.0	53.300000000000004	10.0
0.9984600246853975	0.7935286862028457	0.0033679301742824256	0.005407432362828145	0.0957483836020065	31.50769230769231	8.0	31.200000000000003	11.0
0.999108754635459	1.670184841963178	0.014649850913087906	0.07385051041367771	0.03507301585576157	28.248275862068965	5.0	27.6	14.0
0.999999991282907	6.055941274508307	0.001586715409573213	0.6769507330813088	0.06993812469242369	91.02222222222223	3.0	77.5	15.0
0.9836494874750339	0.7823971048231372	0.02945978725106106	0.04710605891726773	0.07755896611141404	27.30666666666667	9.0	27.6	16.0
0.9939280212618579	0.9937240649448695	0.019450181762911307	0.0427807145329296	0.05099372171497834	27.30666666666667	8.0	27.8	17.0
0.9999929582297981	3.558379408189295	0.008692676114621337	0.3047987636522032	0.011661547881812504	37.236363636363635	3.0	37.7	21.0
0.9999993139735585	4.264362662540709	0.0034712509445539467	0.24679954701884002	0.058840356073477595	102.4	3.0	91.2	24.0
0.9999841611538997	3.0963376354644274	0.007779117611893948	0.1715269011475288	0.044161510474912104	102.4	3.0	102.10000000000001	25.0
0.9999643665706004	2.8695128363783424	0.008114199795696246	0.14235544457317223	0.021948575405174076	35.61739130434783	4.0	36.9	26.0
0.9999536417178966	2.515980343992123	0.005535882716471448	0.06786222907573922	0.045643331751998265	54.61333333333334	4.0	50.800000000000004	27.0
0.9038964461549017	0.367282014964507	0.06654378463442912	0.04613956791793687	0.12423765914865038	26.425806451612903	10.0	26.5	32.0
0.9742260332705168	0.5946362512439498	0.030938217170736537	0.035093585523723915	0.1091645718229321	29.257142857142856	9.0	29.1	37.0
0.9882553301578562	1.1612246926713352	0.05844878692281602	0.16259064360950076	0.04953159152402085	30.340740740740742	8.0	31.400000000000002	39.0
0.9999719264679812	3.066719463679444	0.009285173078538569	0.198717967041394	0.034674219645373955	68.26666666666667	4.0	66.8	40.0
0.9995790148413911	1.5622017233652215	0.005676312913948358	0.02534281137529649	0.043601381953945195	30.340740740740742	5.0	30.1	42.0
0.999998505023225	3.685199568488094	0.002377410723943246	0.09465797994182445	0.009764938524232323	35.61739130434783	3.0	34.1	44.0
0.9958822542781597	1.35859055444412	0.03324917895348316	0.1174990425840621	0.06690655601510871	48.188235294117646	6.0	48.400000000000006	45.0
0.9454767767915261	0.35955574153140935	0.047784372743306346	0.03299267814035328	0.2031540305284181	37.236363636363635	7.0	37.0	47.0
0.9990024680081525	1.2410404411972427	0.006344313342920804	0.0193415492137961	0.08508162550271207	45.51111111111111	6.0	44.0	54.0
0.9585601414274307	0.5658450035597462	0.050449418445131185	0.054848694041057924	0.1281089561613768	31.50769230769231	8.0	31.900000000000002	58.0
0.9996637323456691	1.6184242156735769	0.006225696469959716	0.029622602781407024	0.037975176421935125	29.257142857142856	4.0	28.5	59.0
0.9999236932198562	2.4272718527306902	0.0070122740724589076	0.07851647168375821	0.06210577545214644	74.47272727272727	4.0	71.8	61.0
0.9999901743484934	2.286920422214676	0.0009717111151866689	0.009423405168449556	0.051109569349607635	51.2	3.0	48.2	62.0
0.9480307357577455	0.444525274055356	0.050080826690951326	0.04162211006330558	0.131645739820016	30.340740740740742	8.0	30.900000000000002	66.0
0.999672691665775	1.735243345872356	0.006294641033162912	0.03406836108325605	0.06397410486699244	48.188235294117646	5.0	45.7	68.0
0.9884216635139655	0.8437052589999051	0.023573341763992908	0.04151482414187698	0.06930108094169149	25.6	9.0	26.0	69.0
0.9900669007364218	0.9737525300909922	0.027294300525165984	0.05854968320496416	0.06191030210913318	30.340740740740742	9.0	29.3	71.0
0.9989380244837913	1.2952183349572868	0.008499775312110528	0.027730704872368665	0.08094418800476792	45.51111111111111	5.0	45.1	72.0
0.9866256016981556	0.9497425459619769	0.0345054134176042	0.07170101917339076	0.046742823225441626	26.425806451612903	10.0	26.8	75.0
0.9991848962055907	1.8431158523586066	0.019383791858695792	0.11799064370387674	0.03594805194302439	39.00952380952381	5.0	39.7	77.0
0.9124408975335375	0.2847041700573512	0.050669960403199904	0.026857188803175405	0.1397288341258193	24.824242424242424	10.0	24.700000000000003	78.0
0.9999345404620018	1.7875720747521422	0.001658313125317559	0.009500819238607757	0.060313828649989604	45.51111111111111	4.0	42.7	79.0
0.9998314541477874	2.4338507273451087	0.01636235200282446	0.18446238679543622	0.03122217262504254	63.01538461538462	4.0	63.7	80.0
0.9999901104367865	3.2783196083277195	0.006980837665315038	0.18481619159789098	0.012051245297331278	43.11578947368421	3.0	43.6	81.0
0.97527921544161	0.7942683459414993	0.04651555009006415	0.07653984137358878	0.08046695073119485	27.30666666666667	9.0	27.5	82.0
0.8844236552101096	0.230726453417314	0.05509172907113217	0.025056451246355	0.20094725975657474	26.425806451612903	10.0	26.1	84.0
0.9993706058832074	1.7096600176005678	0.011302509416971744	0.059497505473079484	0.05635119845121899	43.11578947368421	5.0	42.7	85.0
0.9989995871117431	1.964019029749921	0.023606415479213105	0.163510296027271	0.01845060995558125	24.824242424242424	8.0	24.900000000000002	86.0
0.9960014321131723	1.1548678725675023	0.020163451536233355	0.05520080316314143	0.07108544853988136	37.236363636363635	6.0	36.6	87.0
0.9999862660906037	3.13685209243313	0.007312296494002675	0.16793927367454511	0.02306200147785151	29.257142857142856	3.0	29.200000000000003	89.0
0.9999431361955102	2.4282077898541554	0.005425144684700266	0.06080242942337894	0.031042811337224887	45.51111111111111	4.0	45.2	90.0
1.0000024621343637	2.648082612513271	0.0011599133478165699	0.016263168829566466	0.06680916504558745	81.92	4.0	73.8	93.0
0.9999971814804006	3.1383735475960686	0.0015052324744563993	0.03462302055577048	0.011470953141065271	14.628571428571428	3.0	13.200000000000001	94.0
0.999948205198297	2.299553167251696	0.005250687650968288	0.05158790988693278	0.11950879780578073	117.02857142857142	3.0	110.5	96.0
0.9999923553386116	3.093324490019849	0.003732186053637584	0.08204412533437863	0.048153830571453234	58.51428571428571	3.0	55.2	98.0
0.9942297439441644	1.4051752262994532	0.0403383951683933	0.15095097009875305	0.036217981148148504	26.425806451612903	10.0	26.200000000000003	99.0
0.9999643168040393	3.000181045530151	0.010402042051755546	0.2081951918595358	0.0368108718405764	63.01538461538462	4.0	65.3	100.0
0.9999953036733128	2.9961736959326077	0.0018895579168027594	0.03766761130041105	0.04121388665154633	74.47272727272727	3.0	68.3	102.0
0.9996961474605067	1.9272573315471546	0.010228983591579388	0.06809872881643994	0.03963129666432507	39.00952380952381	4.0	37.6	104.0
1.0004634204951055	0.9257040532182178	0.0019771473198436753	0.003912937605089453	0.08958275514687308	34.13333333333333	6.0	33.9	106.0
0.985156723051493	0.7511144153348989	0.025194952017258073	0.03811045845053431	0.08600134154792342	28.248275862068965	9.0	28.3	108.0
0.9999952002761512	3.2224704936495163	0.0030310395054395454	0.07586883855007351	0.0516449578917973	74.47272727272727	3.0	68.10000000000001	113.0
0.9922953227018189	0.5369267336287941	0.0188154345800505	0.021478567508571588	0.2525420198090419	74.47272727272727	4.0	77.2	115.0
0.9995184884737461	1.9668569016916926	0.014724383163996444	0.10224657482065844	0.04350857910630298	43.11578947368421	5.0	42.1	118.0
0.9999940265496039	3.3739447772847657	0.005102718447836333	0.14870381623544465	0.010298250040774257	32.768	3.0	32.6	121.0
0.99998537188811	2.679684937874445	0.0031389233313571683	0.04545016337510201	0.07090852844374135	81.92	3.0	78.0	123.0
0.9999975246856984	3.527612240393017	0.0028735818478712112	0.09769816471754733	0.016832986430966885	58.51428571428571	3.0	52.1	127.0
0.9992732786708788	1.5737501859288985	0.012038275303464489	0.05449975902605397	0.05427664233818307	37.236363636363635	4.0	37.5	131.0
0.9726337759427105	0.3154403305083417	0.017425199927544134	0.009750504812385546	0.19009878865542656	29.257142857142856	9.0	28.8	133.0
0.875337956262251	0.285463284539003	0.07076108995298859	0.03919494852248196	0.1299167045902174	25.6	10.0	25.700000000000003	134.0
0.9999971349134826	3.330203259059205	0.0022429631564060007	0.0625575295329295	0.02915901420766292	51.2	3.0	48.900000000000006	135.0
1.0000002916119977	3.122219602573341	0.000150803187181138	0.003412836584402806	0.0670477968472137	81.92	3.0	76.5	137.0
0.9979344036867849	1.3287568848037212	0.014755712333810407	0.050193702472091706	0.06965916112069928	43.11578947368421	6.0	41.7	140.0
0.9999064419190068	2.0752442887321902	0.004257038059933643	0.033123411445346404	0.07065806349246831	58.51428571428571	4.0	57.1	141.0
0.9756042925168167	0.575047166610773	0.027883877103410892	0.030300772429688413	0.11320767420090672	28.248275862068965	9.0	28.400000000000002	143.0
0.988800771413122	0.784892393229605	0.024303987933694288	0.03886433050179501	0.10126408555281452	37.236363636363635	7.0	37.0	144.0
0.9999601064715096	2.396248776364604	0.004052183918636431	0.04395181652565553	0.06986263106992475	68.26666666666667	4.0	66.5	147.0
0.9999904699552838	3.021899911806415	0.0040358371628074685	0.08256507204900104	0.020657637745716655	43.11578947368421	3.0	40.900000000000006	148.0
0.9988431853144762	1.7427181579274393	0.019431737251240387	0.10611993950759362	0.05136719209194573	48.188235294117646	6.0	47.2	149.0
0.9717887397925404	0.6485633346567445	0.03743003643997098	0.04745380208805347	0.07973687633494177	26.425806451612903	10.0	26.200000000000003	154.0
0.9867087040865965	0.9307931629246268	0.03428222011282876	0.0692456292063854	0.06386320485720748	30.340740740740742	9.0	30.8	155.0
0.9998184069635233	2.2248965772013563	0.0159050562462405	0.14471349659844016	0.08085604978673558	91.02222222222223	3.0	87.9	156.0
0.9943165437301568	1.2975839499164001	0.03380603192734652	0.11109160438707416	0.04615963472606866	31.50769230769231	8.0	31.6	157.0
0.9999770777598465	2.9732090323885876	0.008810664662441473	0.17162218991735534	0.0233052879940417	31.50769230769231	3.0	30.200000000000003	158.0
0.9989563322262246	1.5326893022152819	0.013088887115050006	0.05654274646677377	0.029553799597787537	26.425806451612903	5.0	25.900000000000002	162.0
0.9999759882699433	2.7583291387640276	0.006021993872082574	0.09442537352434123	0.0396389539807137	48.188235294117646	3.0	43.800000000000004	163.0
0.9997995606861726	2.4846382054571645	0.0184039532938873	0.21853399156462705	0.018948905367598242	40.96	5.0	39.900000000000006	165.0
0.9999916497914436	2.772694461900243	0.0021547408345919533	0.034280587061097066	0.018323311121979498	31.50769230769231	3.0	29.900000000000002	166.0
0.9999786700936788	2.5479091061748065	0.0035263735409971977	0.044664266542783757	0.04799456936866412	58.51428571428571	3.0	55.0	171.0
0.9982843767376753	1.7845817986581192	0.029837284828671203	0.17063671124397514	0.037027118764065045	31.50769230769231	7.0	32.2	172.0
0.9996169869324523	2.0346395472080063	0.015875136985677166	0.11840410633652233	0.05211117646237853	45.51111111111111	4.0	44.900000000000006	175.0
0.9999951313442438	3.14454715503183	0.0034566343163598278	0.08000264672880512	0.03905113232516534	54.61333333333334	4.0	50.900000000000006	176.0
0.9999915326298463	2.9432601698174703	0.0030664071715121167	0.05795357438892831	0.04502323826325445	54.61333333333334	3.0	52.2	178.0
0.9999569770544173	2.7544255080984916	0.010706592607888456	0.1672212743523916	0.068806707247288	117.02857142857142	3.0	116.7	179.0
0.9961610340095902	0.7597740162365044	0.013592012753079499	0.021706967266169438	0.20687018272718938	81.92	4.0	77.30000000000001	181.0
0.9996805833545491	2.271048859925629	0.030620881049763266	0.29222794788630946	0.05839250752976535	117.02857142857142	3.0	120.2	184.0
0.9670891818771014	0.7530565279420062	0.06042196874641937	0.0934230099627104	0.07868666708272364	29.257142857142856	9.0	29.200000000000003	187.0
0.9648479147727237	0.728179662213853	0.05474527755006527	0.08117120530496406	0.06519423193764128	23.405714285714286	11.0	24.3	192.0
0.9999657387945217	2.771301063727079	0.008816528982420415	0.14007128949115563	0.01709397639321646	32.768	3.0	31.8	194.0
0.999996873378846	3.127928308033662	0.0016353825065018475	0.037223650358791716	0.0364289783960347	74.47272727272727	3.0	70.4	196.0
0.9539033811110468	0.4093163128677527	0.03648610026086815	0.027223708133016798	0.15243173524568462	29.257142857142856	9.0	28.8	197.0
0.9837624742924558	0.8983013674448955	0.038588016611680334	0.07440782462013208	0.06808837171051116	29.257142857142856	9.0	29.3	198.0
1.0000168373228884	2.462792976554197	0.00235312017699184	0.02732636843224422	0.07254172862645869	74.47272727272727	3.0	74.10000000000001	201.0
0.9999045529925705	2.4801244655121875	0.010211869345691673	0.1206919638834159	0.02123315502679891	29.257142857142856	4.0	28.6	202.0
0.9965324005480058	1.1275923146523261	0.03939999718525033	0.10825759020354216	0.1142261287143963	81.92	3.0	83.0	203.0
0.9932275861731775	1.0060425771739072	0.029563819227051983	0.06641462361950325	0.11044969266489219	51.2	5.0	52.1	207.0
0.997436948601962	1.7215658069792674	0.03789708573358938	0.20250452539885536	0.02392743979027854	24.824242424242424	10.0	25.3	208.0
0.9929205081137359	0.8207202407661812	0.018242335810965116	0.030896121745352716	0.12074870988587451	43.11578947368421	6.0	43.2	209.0
0.9966850606156642	1.445250812894829	0.028578253398729443	0.11183540264041178	0.037410785638891345	26.425806451612903	7.0	26.400000000000002	210.0
0.9945637788054063	0.9168683424571057	0.014081781659891872	0.027632713149912017	0.07858337773132597	31.50769230769231	8.0	30.8	212.0
0.9998438633315925	1.8998357400242811	0.005215860751467907	0.03371967794136792	0.04280553708344141	35.61739130434783	4.0	34.7	213.0
0.9964584446527176	1.294982991448301	0.02385468298048389	0.07797437111981077	0.06456046422953912	37.236363636363635	6.0	36.800000000000004	215.0
0.9700690738702217	0.5298392163403316	0.029084215631381506	0.028714173312151887	0.1102387583273532	25.6	10.0	25.700000000000003	216.0
0.9937556793440828	1.0562056092334984	0.026079204605759385	0.06267358201631784	0.10035006864154943	45.51111111111111	6.0	46.800000000000004	221.0
0.9999094164117985	2.1095012003348996	0.006335124075180873	0.05113736956058125	0.12562796379312174	117.02857142857142	3.0	107.9	222.0
0.9407130414443665	0.4165783523544033	0.052251904215096345	0.040794094459131375	0.15286423265440927	30.340740740740742	8.0	30.3	224.0
0.9990168082655319	1.2470908185287266	0.006997016171348845	0.02150286750739762	0.08903887645986985	48.188235294117646	5.0	48.2	227.0
0.9992194217450014	1.6563513926267988	0.01240674820604411	0.06158418650977632	0.07148492528790197	58.51428571428571	5.0	55.7	232.0
0.9999911956135197	2.6142766352326197	0.0031922943402288143	0.04324913940350967	0.058393297418459014	68.26666666666667	4.0	63.300000000000004	233.0
0.9990697287191669	1.8344225384424448	0.021357887687647594	0.12881079096389278	0.04425618023289514	40.96	5.0	40.800000000000004	236.0
0.9983890674802555	1.811904127749071	0.04490957101285172	0.2645588683588294	0.06495860145324617	63.01538461538462	4.0	65.3	238.0
0.9999984758289345	4.023772958207629	0.004767753283221883	0.2664449029783136	0.012426389851375681	74.47272727272727	3.0	78.2	239.0
0.9999981263924874	3.2042066946613494	0.0011408881081270085	0.028037837783844183	0.014032401614314046	21.557894736842105	3.0	22.700000000000003	242.0
0.9999815704041833	2.8118385882214714	0.005139980296560454	0.0850758677640739	0.02889713005505293	48.188235294117646	3.0	45.7	247.0
0.9999977801217919	3.371933565432109	0.0018887362296250564	0.0549310647053804	0.020772977319777786	48.188235294117646	3.0	46.5	250.0
0.9980341145918707	1.258863785445434	0.011018270785595667	0.03438199534519943	0.06435894194563524	35.61739130434783	7.0	34.6	253.0
0.998389407564795	1.8398608309507107	0.029411021442210295	0.1785413589695454	0.025020620951485394	27.30666666666667	9.0	28.200000000000003	256.0
0.9997798719659441	2.2199003543391513	0.013385232583548234	0.12109195470455997	0.05105667912820124	74.47272727272727	4.0	71.10000000000001	265.0
0.9106048354891748	0.46184193066249035	0.07797904594746514	0.06957974438221537	0.10542661036124314	26.425806451612903	10.0	26.8	267.0
0.9998446326591263	2.1862083814585165	0.008716268478893596	0.07614186559525672	0.06272829239159826	68.26666666666667	4.0	64.2	268.0
0.987442506368007	0.8996658013645824	0.03412248652249794	0.06570982289396912	0.0913610231157375	35.61739130434783	7.0	35.2	269.0
0.9991516512330281	1.9631608193232595	0.02349209333037732	0.16254900708078113	0.033002964639054694	45.51111111111111	6.0	45.7	272.0
0.999997751309316	3.700440811179891	0.003686560163903513	0.1490410970616255	0.018316995538226206	30.340740740740742	3.0	30.700000000000003	273.0
0.9953406383810522	1.4346008068938252	0.04146078283030255	0.1604466723212402	0.056290915060314604	39.00952380952381	7.0	38.900000000000006	274.0
0.9995852705292573	1.8350968143991928	0.011540378579597705	0.06962363397412659	0.05849521568874288	48.188235294117646	4.0	46.2	275.0
0.9999817019422916	2.779667763203931	0.0047875464177900475	0.07670669480266498	0.08018197903354161	102.4	3.0	89.80000000000001	276.0
0.9944288390240423	0.9802597523624733	0.01796667629097925	0.0387413614392798	0.06863130651145323	30.340740740740742	7.0	29.0	278.0
0.9984417617771518	1.6542437449664855	0.04561802520338488	0.2273394955359862	0.06695355064073209	81.92	3.0	83.5	279.0
0.9870740299114173	0.9142134425918818	0.03337526108990662	0.06572346607672683	0.07906742264212438	31.50769230769231	8.0	31.5	280.0
0.9894479263400653	0.9904579852998462	0.03194898274423651	0.07025892166752307	0.06321178970165367	29.257142857142856	8.0	29.200000000000003	281.0
0.9991346559650722	1.8871436747531105	0.028181714352898832	0.179863631349926	0.0481638306536063	63.01538461538462	4.0	65.3	282.0
0.9999961947320694	3.4815727375371837	0.004029591747875359	0.13082049612035065	0.041924202676390375	58.51428571428571	3.0	54.400000000000006	284.0
0.9983994535975136	1.4299320415660621	0.016154657981136463	0.06199319739989881	0.02776199751929126	17.066666666666666	5.0	16.400000000000002	285.0
0.9999832493590948	1.933438164602641	0.0011380400535955981	0.007624238736357737	0.03390604565726049	27.30666666666667	4.0	25.5	286.0
0.9975547322425621	1.6906889072334252	0.03272619838583138	0.16901580571881167	0.02813076704879907	28.248275862068965	9.0	29.5	289.0
0.9658100640300737	0.7027188655896236	0.05476863985728818	0.07746763252920995	0.0866932493819314	29.257142857142856	9.0	29.5	290.0
0.9461540001128818	0.6194232535683708	0.06902023073510472	0.08479210409601956	0.08430309221338461	25.6	10.0	25.8	291.0
0.9997970752824903	2.2633478042849524	0.011208206473174099	0.1060531073753171	0.03933790511420086	48.188235294117646	5.0	48.0	292.0
0.9857932453480266	1.0037425313595696	0.042363424526966995	0.09530335426032767	0.06443726544689359	29.257142857142856	9.0	30.1	293.0
0.9998276129596408	2.138361600448076	0.01275242527340817	0.10608109452708062	0.0831177401330391	81.92	3.0	83.2	297.0
0.9968786564641754	0.7583156595717909	0.0069434182412654345	0.010525020176184476	0.11610676037966743	37.236363636363635	7.0	36.6	298.0
0.9979124164644471	1.0923553844046836	0.008415290217284401	0.02115473073523444	0.07147762173860794	34.13333333333333	7.0	33.1	299.0
1.0000015873897987	2.918790640765136	0.0005475591015298894	0.010096272098568592	0.03174804209912827	48.188235294117646	3.0	44.800000000000004	300.0
0.9928451427605628	1.048614469752598	0.023926050796543225	0.05693068415811753	0.07397837433238579	32.768	8.0	33.2	304.0
0.9962991014213315	1.352370718514283	0.028392976010028992	0.09954750077768071	0.07518429738941473	48.188235294117646	6.0	46.5	305.0
0.9529394290199765	0.6263622385852983	0.06580357291918033	0.08144240256407702	0.08220897248857716	27.30666666666667	9.0	27.400000000000002	307.0
0.9999625297387996	2.348825140578021	0.003535406668178577	0.036525135102296415	0.03483907341962481	39.00952380952381	4.0	38.0	308.0
0.9729850374364596	0.37608715298660034	0.025261909065337193	0.01765762814646638	0.1837330465740709	34.13333333333333	7.0	34.6	313.0
0.9998663896362407	2.4773150237240507	0.013814250238874125	0.16280561836021462	0.024020097494618184	45.51111111111111	4.0	44.0	315.0
0.9983327412765952	1.7582347633260547	0.02802895732198518	0.15576118370185765	0.038515958361788595	35.61739130434783	7.0	35.4	316.0
0.9855320797805678	0.7929736373394379	0.030333797871660226	0.04929517203664735	0.08420835506993943	31.50769230769231	8.0	32.2	317.0
0.9999947889387006	3.190987133648525	0.003090614605224353	0.07495098656323926	0.06399694955424337	91.02222222222223	3.0	85.4	319.0
0.9999079587342852	2.6294444526192398	0.012886661232959283	0.17731222973045552	0.0191839687911962	39.00952380952381	4.0	38.2	320.0
0.9999972133009095	3.5435160445406235	0.0033394408159075142	0.115361567865228	0.018089570056583862	43.11578947368421	3.0	38.7	322.0
0.998284451187949	1.4317295469770084	0.017506305662822505	0.06732976567214044	0.08454210872622497	51.2	5.0	52.2	323.0
0.9969703411614865	1.1009417164791693	0.013680361378635804	0.03483095264490413	0.07720373089919202	39.00952380952381	6.0	37.800000000000004	324.0
0.9998763619839351	1.8326201882650683	0.003466948233216265	0.020854606284188778	0.07907300075196083	63.01538461538462	4.0	60.900000000000006	325.0
0.9999495090187089	3.011328127775309	0.013171367925795168	0.2666094217790408	0.021131055438203088	58.51428571428571	5.0	59.5	326.0
0.9360865642452799	0.41586742865132026	0.05157784605656039	0.0399103729549292	0.1388181274050762	27.30666666666667	9.0	27.200000000000003	329.0
0.9999978912998649	2.321343077424952	0.00022310876972051686	0.00224159181893727	0.12357032045607101	136.53333333333333	3.0	117.4	330.0
0.9999077566923515	2.505291110825469	0.010048274837829788	0.1218477100904716	0.03200474236756713	45.51111111111111	4.0	44.0	332.0
0.9960579218865924	1.0680214239425074	0.019722404748930188	0.04813382124174148	0.1211829076697903	58.51428571428571	5.0	56.7	333.0
1.0000236023605296	2.472428397788302	0.0036648013193239675	0.042969568607152654	0.035813744697110704	43.11578947368421	4.0	39.400000000000006	337.0
0.9615924988188629	0.5972794187044479	0.0507187103881893	0.05872180086010714	0.11772459780188985	34.13333333333333	8.0	33.5	338.0
0.9999975687175259	3.521439125521909	0.0027878925276965563	0.09420000972020164	0.024187258526282104	81.92	3.0	80.80000000000001	339.0
0.9999705082796146	2.2547931372826637	0.002738673420757122	0.02569485639848321	0.052207198425751375	54.61333333333334	3.0	52.300000000000004	342.0
0.9998795527145152	2.2289869837812604	0.007509256560198842	0.06856914143388772	0.039932493965014734	48.188235294117646	4.0	46.2	343.0
0.9982277756505062	1.4848172271243245	0.01782189362412248	0.07291563683758878	0.030461464025436147	29.257142857142856	6.0	29.900000000000002	344.0
1.0001604512033466	1.603260263444251	0.002876702572650405	0.01345076702717438	0.05158856083730618	32.768	4.0	31.5	346.0
0.9858031701700426	0.9333918777141583	0.04201355780149482	0.08528981127604192	0.08613038509007863	35.61739130434783	7.0	36.4	347.0
0.958150275680238	0.48001628504568145	0.03847261998496172	0.034147098455060115	0.1005109195709186	25.6	10.0	25.8	348.0
0.9911202220677654	0.8900084420527166	0.02162195700158564	0.0408583610255117	0.07428408425987178	28.248275862068965	8.0	27.900000000000002	349.0
0.9999452040534169	2.5803718032938074	0.006976964548215827	0.0913251382462934	0.02793802654853552	32.768	4.0	31.3	350.0
0.9999983789689909	3.784022977659477	0.0031405084641248295	0.13805263811010537	0.03977517548867987	68.26666666666667	3.0	64.0	352.0
0.9868806131297496	0.8517004718037068	0.027528755364112815	0.049184493481614924	0.07938931845617551	30.340740740740742	9.0	30.5	354.0
0.9841862981703418	0.8779614558472075	0.03528995679922413	0.06590476617999454	0.06705500610236327	28.248275862068965	9.0	28.0	356.0
0.9971581201462535	1.5280568689102643	0.02881035500923402	0.1240161796393204	0.034699790900057356	28.248275862068965	7.0	27.900000000000002	357.0
0.9999904840782412	3.0841269913684832	0.004561412747791527	0.0993493652062831	0.010730347941266668	19.98048780487805	3.0	17.900000000000002	358.0
0.9525693056032463	0.48504451809523713	0.046760853188604956	0.042393257804873206	0.11839030607104495	29.257142857142856	9.0	29.6	361.0
0.9995930505709122	2.206664115309742	0.018122154692142674	0.16173826339488012	0.02162129864927682	28.248275862068965	6.0	28.3	362.0
0.981096536625161	0.8710187621591423	0.050213066495955125	0.09308814228822775	0.08564503306716903	35.61739130434783	7.0	35.300000000000004	364.0
1.00000243247799	2.779867965800036	0.0006366928639325772	0.010203036050357852	0.06318504230155042	81.92	3.0	77.80000000000001	367.0
0.9191107649352253	0.36775911544849077	0.05845983291642717	0.040355758526413626	0.1525151955927538	29.257142857142856	9.0	29.0	368.0
0.9663793177606075	0.5501561493631768	0.038088841631801255	0.03957866054586801	0.11379305901416299	29.257142857142856	9.0	29.6	369.0
0.9998109975757115	2.054540656233045	0.008558742416148176	0.06517032254521722	0.06431711707138105	68.26666666666667	4.0	71.9	370.0
0.9928019364546179	1.0821801082118612	0.037298172056503265	0.09309665092253304	0.09668370270393527	51.2	5.0	52.7	373.0
0.999965626100308	1.7581700589592935	0.0008870851513583626	0.004922364896995688	0.06228005467787284	45.51111111111111	4.0	44.2	379.0
0.9832866539193169	0.6391190034614216	0.026403598056402643	0.03263399691691536	0.1263715809102699	37.236363636363635	7.0	36.6	381.0
0.997536421480465	1.6141575309617224	0.029656852601713066	0.14067253085341286	0.03180195992492934	25.6	7.0	25.3	383.0
0.9955004639338111	0.7885449124104889	0.009651326004429306	0.015424000198526085	0.10325451263308101	34.13333333333333	7.0	33.9	386.0
0.9994434567152504	1.8847847071056862	0.01760352332167884	0.11203370979186864	0.06319796897425915	74.47272727272727	4.0	75.9	389.0
0.9992557871216321	1.7829453958903132	0.015522101827831055	0.08853007061179881	0.04842209522720124	48.188235294117646	5.0	46.6	390.0
0.9572566937239148	0.34166980457890833	0.02663951198516306	0.016146528363608914	0.16082121908410957	25.6	10.0	25.8	393.0
0.9974497194776761	1.4300735568052667	0.02266173875247178	0.08705065474976385	0.06220417564757791	39.00952380952381	6.0	38.1	394.0
0.9991789368538984	1.7031501893445748	0.014749146551903214	0.07710128860324272	0.04436755438295638	43.11578947368421	5.0	41.6	396.0
0.9997705954560868	1.8119153017102176	0.006131410690313195	0.03607149083548713	0.04748704417723075	40.96	4.0	39.800000000000004	397.0
0.9999923758182577	2.2794843171389214	0.0007430861482055697	0.0071512915645003654	0.04937041011628427	48.188235294117646	3.0	46.1	398.0
0.9881646827908934	0.6554380372124108	0.03505556849544426	0.04823601292440681	0.21331735703708324	68.26666666666667	4.0	66.9	399.0
0.9999969815196134	3.013994906479982	0.001258329716960612	0.025538624443543087	0.04245066722847152	58.51428571428571	3.0	52.7	400.0
0.9997215685279663	2.122200186669652	0.019959612566849715	0.1632879636741224	0.07492782441416626	81.92	3.0	83.7	401.0
0.999996008584057	3.0907173875848017	0.0019385537228781874	0.042503218806940975	0.04258395329849452	74.47272727272727	3.0	68.9	402.0
0.9998971738070672	2.4282191927668837	0.009470665639055102	0.10614866179639643	0.045805930710696934	63.01538461538462	4.0	62.400000000000006	405.0
0.999908227891599	2.094942112669531	0.00433386403853862	0.03442339206160048	0.06639418598350771	58.51428571428571	4.0	56.6	406.0
0.9997464574734912	2.3258114467678594	0.016258206000062485	0.1640725902459195	0.032379842225090646	54.61333333333334	5.0	55.6	409.0
0.9873029726112731	1.0308585241047776	0.05393637929279035	0.12594963318366717	0.08073752581877532	43.11578947368421	6.0	43.900000000000006	410.0
0.9922618186858598	0.9648326403413539	0.023773071553991765	0.050231309360459726	0.09142296275754305	37.236363636363635	7.0	37.4	412.0
0.9999987822855266	3.9254029932622143	0.0031292808668936865	0.1584791705599215	0.020552428866510566	91.02222222222223	3.0	95.10000000000001	415.0
0.9999017888225349	2.7314173792260825	0.01464976044368701	0.22352847707033535	0.013014606594199922	34.13333333333333	5.0	32.5	421.0
0.9999970213965814	3.529960215617686	0.00347409586525612	0.11839330996831562	0.02796208309785906	45.51111111111111	3.0	41.800000000000004	425.0
0.9911450510384895	0.8758900372419663	0.019450076336898086	0.035951384632635947	0.07697544228686695	29.257142857142856	9.0	29.0	426.0
0.9999881606946107	3.0104440730751167	0.004900736689405041	0.09910928232884113	0.019119349843804416	29.257142857142856	3.0	28.0	427.0
0.9840554063760748	0.7360345614848878	0.03596771243961412	0.05335155213948244	0.12058552164392475	45.51111111111111	6.0	46.1	430.0
0.9999043383753622	2.016933067451566	0.004249948305561454	0.031104011142128157	0.05047106091896231	48.188235294117646	4.0	45.6	431.0
0.905374731465981	0.2758186115985154	0.053754564686793384	0.027876582110740386	0.1422014342371275	25.6	10.0	25.400000000000002	432.0
0.9917360092139317	0.7402644439747341	0.01273794076523793	0.018775372775754987	0.08222886450071414	25.6	10.0	25.8	434.0
0.9999996283567217	3.3928388794265327	0.0003296759005018379	0.009791394939024124	0.03223304837018892	48.188235294117646	3.0	45.0	437.0
0.9993114256170649	1.8974519335977595	0.01812815906295484	0.11695008276975803	0.03795020728316701	40.96	5.0	40.800000000000004	439.0
0.9974046900708026	1.059109713407878	0.010777626206847229	0.02590979173019175	0.08648582162307213	39.00952380952381	6.0	39.0	442.0
0.9999955791571588	2.4333706906161727	0.0005830277774937735	0.006570259210358435	0.09105368359974582	102.4	3.0	94.7	443.0
0.9982169201417734	1.4834990382813642	0.0177361133968731	0.07245488797924196	0.055977648858269044	43.11578947368421	6.0	41.800000000000004	444.0
0.9999399103351747	2.297410673080679	0.004739705163600601	0.046445127993848236	0.0636704599946434	68.26666666666667	4.0	65.7	447.0
0.995531444307742	0.9596815584542143	0.02272075743804665	0.04833170728993066	0.15532382019870472	68.26666666666667	4.0	68.8	449.0
0.9999972595387896	2.2019811275129473	0.0002295146066062224	0.00203901770624148	0.12072312559756943	117.02857142857142	3.0	109.60000000000001	453.0
0.9689952671079592	0.6632410276765548	0.04144965485052369	0.054229216150634335	0.08448753391701334	26.425806451612903	10.0	26.3	454.0
0.9851907593815422	0.8233521448110006	0.0342610918130141	0.058608437182419364	0.09908784694274435	35.61739130434783	7.0	35.4	456.0
0.9872794366704817	0.7813692008618667	0.024482738379365827	0.03894513927508237	0.0928452658579139	32.768	8.0	33.0	457.0
0.9918860215407184	0.4479344569073672	0.007939324279268946	0.00635998465542905	0.1506919477197756	31.50769230769231	8.0	31.3	458.0
0.9406630738692011	0.2785119186827695	0.034648658550177514	0.0178957038130101	0.20692585551339174	29.257142857142856	9.0	29.400000000000002	459.0
0.9960791865843956	1.1574640958888103	0.01992219310571324	0.05472167164222144	0.08257531386641644	40.96	6.0	41.900000000000006	460.0
0.9978738365148453	1.435022924766213	0.017217042946069364	0.06649327520627812	0.06246197391682507	39.00952380952381	7.0	39.300000000000004	462.0
0.9989365590545338	1.7316560302853454	0.019789923656818892	0.10676735436968983	0.05908252652622684	48.188235294117646	5.0	46.5	465.0
0.9734708950430485	0.863781997239445	0.060232892338339304	0.111214597598819	0.05902916611584982	24.824242424242424	10.0	24.700000000000003	467.0
0.9185183239408273	0.43001137127415456	0.06702661674394883	0.05456105850480274	0.10289055801512315	24.824242424242424	10.0	25.1	469.0
0.9999831959176557	3.1907636867125424	0.009961527652430491	0.24152320603851085	0.017626026984595294	58.51428571428571	3.0	57.1	472.0
0.90262941318881	0.19555460914764064	0.04406324631024817	0.01734207395806653	0.19161794148708863	26.425806451612903	10.0	26.200000000000003	473.0
0.9999953685742049	3.3575233726173686	0.0038288303221574263	0.10975676856029283	0.0388935735065538	81.92	3.0	84.4	475.0
0.9998977082256693	2.364517471487321	0.008633741073747269	0.09065216290527887	0.04358177569023377	45.51111111111111	4.0	44.5	477.0
0.9988757210104895	1.6142438436595954	0.016489388061533078	0.0781205631413397	0.05032530562953555	39.00952380952381	5.0	38.800000000000004	479.0
0.9998184529910177	2.351822852324026	0.014634429889395461	0.15167929371344385	0.024359996741922567	40.96	4.0	41.0	480.0
0.9894452094058158	0.9172995499972951	0.0270246425430258	0.05333986164528721	0.08875450862417027	34.13333333333333	8.0	34.5	484.0
0.9999983780704629	3.9170009819448226	0.0040986276533560755	0.20583197957246557	0.02315818468244103	43.11578947368421	3.0	40.2	486.0
0.9999849943967503	3.3394606170358307	0.008953205274932282	0.2520429659094	0.011418921339796962	48.188235294117646	4.0	51.1	489.0
0.9997531433802017	1.7119751660951648	0.004671887146939802	0.024646615706608	0.04011567971802111	31.50769230769231	5.0	29.700000000000003	490.0
0.9965581052873794	1.2677147208362287	0.0224482818764677	0.07093405059391657	0.045657177179919475	32.768	6.0	31.6	491.0
0.9996387547909659	1.5617681159710144	0.0060974494322469895	0.027223523886758402	0.043016073022620435	29.257142857142856	4.0	28.3	492.0
1.0000149902190045	2.4323914499600163	0.0019731311533319057	0.02221298563067579	0.039941748168327504	43.11578947368421	3.0	39.7	493.0
0.9699859288714888	0.5844963773325004	0.03845193768314888	0.042976832880486725	0.12183717229502952	31.50769230769231	8.0	31.700000000000003	494.0
0.9999578559246913	2.7484572721577276	0.007523448596888616	0.11678882758495396	0.033123613648300944	45.51111111111111	4.0	44.2	497.0
0.9960589865221017	1.4572579333498812	0.030613821424482834	0.12156761031563232	0.031560075770798064	25.6	9.0	24.6	498.0
0.9999051452062695	1.9411024476796837	0.0032854042617007076	0.022192055034130034	0.043313909949922416	39.00952380952381	4.0	37.7	499.0
0.9872937473572447	0.8208678873825842	0.03849228376958355	0.06608763935347906	0.14414241014228418	58.51428571428571	5.0	61.0	500.0
0.999991258345414	3.3251202372570883	0.006774272037494714	0.187975306981523	0.036145129940482634	54.61333333333334	3.0	49.1	503.0
0.9969277464777977	1.2773127407610154	0.02304350420804842	0.07368577513578176	0.08295141263579917	51.2	5.0	48.800000000000004	504.0
1.0000217833604614	2.2127959841792753	0.00186332476362149	0.01673958868218719	0.04712072183485601	45.51111111111111	3.0	42.300000000000004	505.0
0.9999625683668856	2.456211917623271	0.0051638456705385746	0.05956835540915578	0.09023629723786289	91.02222222222223	3.0	87.80000000000001	506.0
0.9999886307517123	2.566635146750147	0.001950498010052266	0.025179519728643785	0.024651337903097394	32.768	3.0	28.700000000000003	507.0
0.9999542016064944	2.3566248394326323	0.005193289131917273	0.054103704391188924	0.051421545065900624	51.2	3.0	48.0	508.0
0.9999979979411117	3.793354391186741	0.003951683528967019	0.17534191559698986	0.024638241817455504	37.236363636363635	3.0	35.1	511.0
0.9989849750432412	1.953084165725713	0.025613674263316198	0.17537178579327622	0.023521517438884913	24.824242424242424	7.0	26.3	514.0
0.9963454987272957	1.466946046748117	0.03386702474286624	0.13597361706455488	0.044764806956568585	35.61739130434783	7.0	36.300000000000004	515.0
0.9558587122972646	0.23954569310426968	0.030370188462645553	0.015283725751540236	0.2705735067762557	37.236363636363635	7.0	37.1	516.0
0.9999846920736493	2.5324402030966473	0.002454611101462226	0.030603628338959684	0.0483815623093608	51.2	3.0	48.0	517.0
0.9709425898907807	0.4564940692426631	0.027937050711232286	0.023347408236040763	0.15240786148464908	34.13333333333333	8.0	33.300000000000004	519.0
0.9997104417757392	1.7517943982385942	0.007104306534929393	0.03915830018421613	0.02148838325945245	23.405714285714286	4.0	22.700000000000003	522.0
0.9967011269550758	0.859294685503865	0.00815871147867317	0.014615606525038951	0.10007983177713829	37.236363636363635	7.0	37.7	523.0
0.999976378468636	2.4311104246378137	0.003101408601124926	0.034870447575341405	0.03028680352800626	40.96	3.0	38.800000000000004	524.0
0.9759607779543944	0.45615311035770706	0.0211120727319085	0.01739434580718581	0.14371572212362263	29.257142857142856	9.0	28.900000000000002	525.0
0.9990622128656959	1.893897473909182	0.022567130621531185	0.14506988842762827	0.025329564410088455	29.257142857142856	6.0	28.5	528.0
0.9999979876517581	3.52150567537086	0.002307817481470946	0.07798394177445252	0.007255506752190307	24.824242424242424	3.0	24.700000000000003	529.0
0.9999927114743737	3.1082454104570605	0.0036656641482958937	0.08180045012350388	0.0505644751692895	81.92	3.0	80.10000000000001	530.0
0.9999720167414067	2.8734382349763816	0.0064802778112564895	0.11414088761202303	0.01543618381087276	40.96	4.0	40.5	531.0
0.9999875219203888	2.8220120210472386	0.003551141519185286	0.05938478661572547	0.02428983064088753	51.2	3.0	48.5	533.0
0.999978530773664	2.8546405811562727	0.006519057777624106	0.11267009596941845	0.03596594565379228	63.01538461538462	3.0	60.300000000000004	535.0
0.9998787097319263	2.3112094926329787	0.008944170034817636	0.08890524790095969	0.029582677714982655	40.96	4.0	41.0	539.0
0.9966969351541654	0.8517240987442679	0.00828799426123487	0.014669788171023672	0.07842486978507654	31.50769230769231	7.0	30.900000000000002	541.0
0.9999669855362431	2.652865056707249	0.004834580457017919	0.06811801475697894	0.03530855334913701	58.51428571428571	4.0	56.900000000000006	542.0
0.9987492911487746	1.086672320179425	0.005496977192498466	0.013703880181412685	0.053139443375693346	28.248275862068965	6.0	27.6	544.0
0.9545554698091577	0.5292861073219253	0.04491525468737048	0.04500671827002945	0.1075808869250704	26.425806451612903	10.0	26.5	545.0
0.9930379426326859	0.8436969090801881	0.01728550621258673	0.030316554667539474	0.08675658214771083	35.61739130434783	7.0	36.1	546.0
0.9768176040021239	0.7414118654619609	0.0418879888995264	0.06284285359320865	0.09390653143451053	31.50769230769231	8.0	31.400000000000002	547.0
0.9998504279277707	2.1750339700324774	0.008208862505275423	0.07088172297600615	0.03635327262071223	40.96	4.0	39.400000000000006	549.0
0.9999984069190037	3.0285853975186106	0.0006836873755650843	0.014081248392661862	0.05703067936161911	68.26666666666667	3.0	62.6	551.0
0.9644786633090121	0.5967286200415671	0.04096402692085467	0.04710635319933769	0.09786606693784333	26.425806451612903	10.0	26.6	552.0
0.990234154873766	0.6269861012533356	0.01507223066036017	0.01806593690623779	0.13876289098412256	39.00952380952381	7.0	38.0	553.0
0.9999839441230923	2.7350571291560337	0.003845043000335882	0.058886751505523686	0.08063759573362983	91.02222222222223	3.0	82.5	554.0
0.995001545260501	1.3070713542261856	0.03613048616446487	0.1200437181710758	0.06605056331050507	48.188235294117646	6.0	47.5	555.0
0.9997382026391921	1.5245243891713265	0.0035025306922763064	0.014978352352936358	0.05254827123187509	35.61739130434783	5.0	34.0	556.0
0.9999555148237866	2.6351923615484676	0.00874045547356012	0.12097652437281538	0.04153510263476453	58.51428571428571	3.0	57.0	557.0
0.9999938356546059	3.4067024900008036	0.005621441933055091	0.16929372447730578	0.03257807147415587	102.4	3.0	96.10000000000001	559.0
0.9993270896729567	1.3692725733536795	0.011674667602662139	0.042335750794270176	0.1403161260754772	81.92	3.0	81.7	563.0
0.99998121714511	3.0836725432779097	0.00899520530382823	0.19583001223310856	0.027856570237791665	117.02857142857142	3.0	127.5	565.0
0.9998931071975143	1.5218178026622404	0.0024472219420191114	0.010527522895160882	0.18164453428689994	117.02857142857142	3.0	110.10000000000001	566.0
0.999999786792931	2.9225562406203456	7.40970608096735e-05	0.0013714538326464088	0.05537884319107368	74.47272727272727	3.0	71.9	567.0
0.9999991476614037	4.131043818537989	0.0033037953569004263	0.20555777597846145	0.010280050555596441	51.2	3.0	53.400000000000006	568.0
0.9560138752763377	0.3739504846649687	0.03309059740170515	0.022349464154627578	0.1486852131401838	27.30666666666667	9.0	27.700000000000003	572.0
0.9999834029388865	2.396777654519351	0.0020366754700171436	0.02210871535663716	0.034038733785386854	40.96	3.0	40.1	576.0
1.0009698256092348	0.8983320174461722	0.003180276604968275	0.00603575458126182	0.12226410734181394	45.51111111111111	6.0	44.800000000000004	577.0
0.9988887599467672	1.7339612094890604	0.021036767447011984	0.1137862609404939	0.04825664339832436	43.11578947368421	5.0	43.300000000000004	578.0
0.9575085310625793	0.4718452331453332	0.04313355645391389	0.03793576946639791	0.13960156772794388	31.50769230769231	8.0	31.3	581.0
0.9614820765825457	0.7398445113199669	0.06908288488193985	0.10496593661760457	0.07190121684981765	27.30666666666667	9.0	27.5	585.0
0.9835984926754909	0.6777402233330756	0.03833564369319375	0.052256263014324386	0.15132864792854386	58.51428571428571	5.0	58.800000000000004	586.0
0.9959352886670623	1.2571682498367458	0.023224362159921085	0.07246874748212574	0.07433443617519399	39.00952380952381	7.0	39.800000000000004	588.0
0.9972583987470822	1.6561069256811969	0.0313970809836211	0.15610759989477108	0.028467460897702145	25.6	10.0	25.3	589.0
0.9954479975478876	1.2098108398968868	0.02345390403158686	0.06896780999504694	0.06730183596154149	37.236363636363635	7.0	37.2	590.0
0.9999990548903286	4.303109953524919	0.005167305285861791	0.38190638252041526	0.012515752698322273	91.02222222222223	3.0	96.4	592.0
0.9920330364490718	0.9415188966229765	0.026670774899999836	0.05450164168605836	0.11058431486538886	48.188235294117646	6.0	48.5	594.0
0.9999981964564174	3.3817301742106176	0.0015647995484537815	0.04595945486148796	0.015136797158606012	43.11578947368421	3.0	39.5	595.0
0.9539894763697411	0.5074453319335227	0.04985346987925417	0.04784271465994594	0.1362009918214297	31.50769230769231	8.0	31.8	596.0
0.9973337782597659	1.3226386324866757	0.019134388734886088	0.06464408646645982	0.0693865849052724	39.00952380952381	6.0	39.0	597.0
0.9874951720014795	1.1422226139341565	0.05382077062744523	0.14614020667664482	0.05248850410001442	27.30666666666667	9.0	27.3	599.0
0.9997936345762006	1.7996995864997976	0.005352116561786659	0.03107310686037662	0.044697556038606104	35.61739130434783	4.0	35.2	602.0
0.973262997809174	0.7993254918560196	0.051022635841460405	0.08484272250852049	0.05799649964320931	24.824242424242424	10.0	25.5	603.0
1.000002422910893	2.6700137692096115	0.0005100444615821512	0.007313024420927175	0.04917587181215623	58.51428571428571	3.0	51.800000000000004	605.0
0.999840074053459	2.10587322436815	0.007639856062169504	0.061383474840476106	0.05394054432629505	51.2	4.0	49.1	606.0
0.9993660420434899	2.1260339846378815	0.022504409471144293	0.18473756193410162	0.029635688333940903	37.236363636363635	7.0	37.5	611.0
0.9999947403874773	3.6786987907044804	0.008256246192595662	0.32659379365565305	0.020507624066304575	68.26666666666667	3.0	70.8	613.0
0.9995403278406242	1.9178868637774575	0.01541863251693645	0.10164641022986626	0.030387950272836847	27.30666666666667	4.0	27.0	614.0
0.9999965727190651	3.218654921383626	0.002147941018560233	0.05355859089181223	0.03944452512812654	81.92	3.0	78.2	615.0
0.9988266671702064	1.7200327601861531	0.021805365897361133	0.11616415747778969	0.03804979555901584	37.236363636363635	5.0	35.800000000000004	617.0
0.9958389717757152	1.0352530726334834	0.014735061508530637	0.03431275142969618	0.07578990173810182	35.61739130434783	7.0	34.0	618.0
0.9896452921620346	1.1310220699391336	0.04325412152480021	0.1154701697766192	0.06711924590449694	31.50769230769231	8.0	31.5	619.0
0.9991408772446257	1.3099329920673608	0.006814485438902825	0.022632556561795174	0.08193185194947934	51.2	5.0	49.5	623.0
0.9993628284766946	1.6170246711260294	0.0093568797879549	0.044446399057558705	0.0511209647221114	35.61739130434783	5.0	33.800000000000004	624.0
0.9538982253539118	0.42865709179332445	0.038581465162358435	0.03030381739599438	0.1298107494990876	27.30666666666667	9.0	27.0	626.0
0.9617366926878576	0.505900218190785	0.03560091412247257	0.03352174320877612	0.10859589389301184	24.824242424242424	10.0	24.700000000000003	628.0
0.9999547134621927	2.900081719701387	0.011151189387069075	0.20176666923832784	0.010619143844391388	30.340740740740742	4.0	31.0	629.0
0.9737258633658686	0.6513568203219717	0.03868951956955709	0.0492919756430875	0.11341390126046098	32.768	8.0	32.5	631.0
0.9979419807094364	1.3971539159662545	0.016833840725052077	0.06216711890540492	0.07007194326871782	43.11578947368421	6.0	42.400000000000006	634.0
0.9999987414023721	3.953844257214878	0.0034235034711265814	0.17838740525656568	0.0246969041755141	74.47272727272727	3.0	74.60000000000001	635.0
0.9997922741665382	2.09997194843095	0.014260787082780767	0.11398962244368983	0.08675440047609927	102.4	3.0	97.80000000000001	636.0
0.9994570653254233	1.6222480622776867	0.008339695473785593	0.03984314200523014	0.047483228677894375	32.768	5.0	32.0	637.0
0.9915818441519985	0.8286747918346742	0.025925523637665676	0.04486381606826465	0.1481327607773144	54.61333333333334	5.0	54.0	639.0
0.9999983613993753	4.00531115979282	0.0049400108347333795	0.27101663428759587	0.023097080935479138	81.92	3.0	82.80000000000001	640.0
0.9990610554090632	1.3853834783518302	0.008743510641514329	0.03180970881417421	0.06528591553916033	40.96	5.0	39.900000000000006	642.0
0.999985698411937	3.0508330878348633	0.006415594984939578	0.1351300363392865	0.043511235838288836	91.02222222222223	3.0	95.10000000000001	645.0
0.9684343604280113	0.8354143963878656	0.06986503567427085	0.12390934451446059	0.06118232820259868	26.425806451612903	10.0	26.400000000000002	647.0
0.9999900230656691	3.053296535488582	0.004497609308405542	0.09496697463960466	0.04517528682069595	58.51428571428571	3.0	54.300000000000004	648.0
0.999943688748648	2.437302950370392	0.007484183916357813	0.08468487405018542	0.020146125535271266	31.50769230769231	3.0	30.6	650.0
0.9999770912973309	2.3027628279637082	0.0023370467808465113	0.023036773128606806	0.06064716469187478	58.51428571428571	3.0	55.300000000000004	651.0
0.9999242926394732	1.9381097364197153	0.003547121679056574	0.023883400367907422	0.04925664641263722	43.11578947368421	4.0	41.0	652.0
0.9696849932520811	0.48949436385262723	0.02888165388368434	0.025999573045323014	0.1283963751290136	30.340740740740742	9.0	29.6	653.0
0.999993472125487	2.7948061968927904	0.0017600743004926014	0.028634799218305595	0.05111346627140277	68.26666666666667	3.0	65.0	654.0
0.9999361284986622	1.93187724595869	0.0031682549673347988	0.02122998952636843	0.049353174062031005	48.188235294117646	3.0	45.0	655.0
0.9961680289221285	1.1249237308783184	0.016549262556753076	0.04353714071518091	0.08338083014319345	39.00952380952381	7.0	38.800000000000004	656.0
0.9978742861378594	1.401843847635797	0.017860824182107028	0.06633231686812226	0.050119566270401886	31.50769230769231	6.0	31.1	657.0
0.9998817717969657	2.6876689061960257	0.014651351946668594	0.21386184398510746	0.014713538505756785	35.61739130434783	6.0	36.800000000000004	659.0
0.9526079731133733	0.45000439931631075	0.04148923042615225	0.034479971855653754	0.12278437866589743	27.30666666666667	9.0	27.200000000000003	661.0
0.996583214063774	1.2264645015591933	0.017975880079396794	0.05392982968369463	0.058068925331556276	35.61739130434783	7.0	34.0	663.0
0.9709804751238978	0.5051013628390241	0.027168006209449428	0.025289754930367517	0.11865933262547332	26.425806451612903	10.0	26.5	665.0
0.9998847260886325	2.5248686513305976	0.010936155395536289	0.13529047125781402	0.02545412998288384	54.61333333333334	5.0	56.800000000000004	666.0
0.9900614106866151	0.7973027606349489	0.024683063779333065	0.040353704775671816	0.12221478756468503	43.11578947368421	6.0	42.1	667.0
0.9962637772957766	1.3689129692014939	0.027513355615169686	0.09840318355783956	0.04241521781238209	31.50769230769231	7.0	31.400000000000002	668.0
0.991839918864788	0.7528945979888911	0.014715295245101465	0.02218504128578197	0.09945089977661131	32.768	8.0	32.6	669.0
0.9904546957545012	0.7046660356079594	0.014851235295590993	0.02055657785664188	0.09279231528780175	30.340740740740742	9.0	29.700000000000003	673.0
0.9914853766975763	0.8795459194015048	0.022271644114923304	0.041404243887626674	0.08878621797170433	34.13333333333333	7.0	33.7	675.0
0.9999985466548899	3.767298255416949	0.002723113819657697	0.1177160408248293	0.018390943102013137	68.26666666666667	3.0	67.60000000000001	676.0
0.9926284072178313	0.9060100705128888	0.02261360757411928	0.04378774431824079	0.10349750022986853	40.96	6.0	40.300000000000004	677.0
0.9465371910402516	0.4128514980332217	0.0429939953489627	0.032637233688072816	0.13746916125363398	29.257142857142856	9.0	28.5	681.0
0.9946700555684871	0.939009974761214	0.015497174794891988	0.031442401187641245	0.08425780999233864	34.13333333333333	7.0	33.4	682.0
0.9998683110220903	1.9589542315685835	0.00469072274873656	0.0322915093795359	0.07810750509768949	63.01538461538462	4.0	62.6	683.0
0.9983306656129745	0.9100290921268973	0.005170699992821251	0.010015808867801571	0.10252638351686769	39.00952380952381	6.0	39.0	684.0
0.9999983978911748	3.7050613369353353	0.002650893120514678	0.10766809589060812	0.03664604056997922	91.02222222222223	3.0	84.7	686.0
0.9997489456855108	1.5821307064121894	0.004311320703098535	0.01969405020382136	0.07398807387778668	54.61333333333334	4.0	52.6	687.0
0.9983819048478746	1.5890937636000417	0.02015301372137434	0.09286108099096294	0.045259666517558354	37.236363636363635	6.0	36.7	688.0
0.999866540524197	2.4346208477473024	0.017644174677688924	0.1991152795384963	0.052520761420311084	91.02222222222223	3.0	95.9	690.0
0.991945032776035	1.131033733953863	0.033175371038891024	0.0883595295196974	0.059316518536347104	32.768	8.0	33.300000000000004	692.0
0.9996019882305205	1.246764638544452	0.005556798627173356	0.017500888912069162	0.18561065425172152	102.4	3.0	99.4	693.0
0.9917451878320199	0.8880028676457863	0.019875836928649013	0.03741878290278006	0.08748755136670237	34.13333333333333	8.0	33.300000000000004	694.0
0.9964350482651124	1.2200693229506512	0.0298370984214192	0.08918388376514891	0.1043720576888366	58.51428571428571	4.0	60.300000000000004	695.0
0.9999925106314206	3.070510639455956	0.003493955882443375	0.07506404916817204	0.057104658593176226	74.47272727272727	3.0	67.9	699.0
0.9993988524376455	1.7889218428548648	0.012716200670756862	0.07298729006662667	0.02694390883044847	28.248275862068965	5.0	28.3	700.0
0.9996996863809903	1.807982103818131	0.008818808683675884	0.05166524738358132	0.09364502589301979	74.47272727272727	4.0	74.7	702.0
0.9908640709049205	0.9695588253450063	0.0303329659512503	0.06462792434178735	0.0690504236726382	35.61739130434783	7.0	36.300000000000004	707.0
0.999975676235359	2.339323302418259	0.002666021183034286	0.027285450556158466	0.04001627430027829	39.00952380952381	3.0	36.300000000000004	709.0
0.9651231559367603	0.5394037211930115	0.040276150758381556	0.041059163053509845	0.1259045337203217	31.50769230769231	8.0	31.200000000000003	711.0
0.9141567822987346	0.23125610578500153	0.04455632413743169	0.01964214180427096	0.16508017987525836	24.824242424242424	10.0	24.900000000000002	712.0
0.9999657645760167	2.5736378677423257	0.005955278724242209	0.07742955664426862	0.05533287502532247	63.01538461538462	3.0	59.300000000000004	713.0
0.9997581782257895	1.1601243689719454	0.0017128556709123867	0.004707482884622319	0.05820311956810312	31.50769230769231	5.0	30.3	714.0
0.9999874244298161	2.8483919876274246	0.0037714238837138043	0.06477171830807316	0.02194250189698032	39.00952380952381	3.0	36.5	715.0
0.9999957338781482	3.7681882849045634	0.008007567835330924	0.3464637857544983	0.008681663159854915	48.188235294117646	3.0	51.5	717.0
0.9996912492498924	2.036337422221136	0.012864991759038661	0.09611741121684911	0.04786124428989146	48.188235294117646	4.0	46.900000000000006	718.0
1.0000028047747518	2.4303086419282165	0.00036767420478106896	0.004130421473468667	0.09812260275641878	102.4	3.0	99.10000000000001	724.0
0.9966152555771032	1.1783377301805238	0.041955081825159266	0.12236421825209547	0.11380289410522898	91.02222222222223	3.0	92.9	725.0
0.9955476685107431	1.4990050187292057	0.03625658419705055	0.15119265622200606	0.02911008148882269	22.14054054054054	11.0	22.200000000000003	726.0
0.9999974001602638	3.6108669443389965	0.0035640124874840484	0.13171794394260158	0.022548636920364733	58.51428571428571	3.0	54.300000000000004	727.0
0.9968935180302495	1.1691801279078697	0.014443691556677834	0.04024703251297148	0.0687395835081592	32.768	7.0	33.2	730.0
0.9999543027650788	2.501251770105326	0.006889855959347783	0.08321723091929491	0.06514124838169832	74.47272727272727	3.0	73.4	739.0
0.9597230258637792	0.665587049632461	0.057565027048685595	0.07641130918269344	0.0967959244867563	28.248275862068965	9.0	27.900000000000002	740.0
0.9782840904065943	0.5304128367170976	0.022467933287318748	0.022062527606704536	0.1242881159422624	29.257142857142856	9.0	28.900000000000002	743.0
0.9793485653459637	0.698819525266478	0.03769186280569614	0.052327802542714075	0.10612059206409519	34.13333333333333	7.0	35.1	744.0
0.999992544677294	2.5628219584105403	0.001269423205480539	0.01632383436172844	0.07045092088747788	74.47272727272727	3.0	71.4	747.0
0.9997125143068538	1.935920646040622	0.00979598853717694	0.06581844032044568	0.05796370859557757	54.61333333333334	4.0	55.900000000000006	748.0
0.9958591289907163	1.5100600770864527	0.03844875294967246	0.1623373231896258	0.044935499942091534	32.768	8.0	33.2	751.0
0.999994697437737	3.074773765480548	0.0024948571510295878	0.053829802267826195	0.0326499746343149	54.61333333333334	3.0	52.300000000000004	752.0
0.9993685427534211	1.7824671621952435	0.013121958948776834	0.07479274451917158	0.01368600417866893	13.212903225806452	5.0	13.0	753.0
0.9998112453816485	1.8232606472708186	0.005337565065351383	0.031786753073398614	0.027786667881071658	26.425806451612903	4.0	25.8	754.0
0.9999681099703591	2.6845311416998063	0.006909036172626415	0.10053398174125942	0.013479773786238365	22.755555555555556	3.0	22.1	756.0
0.999993961515819	3.585185724453557	0.00786405803625833	0.2832535416823601	0.009386781177487999	43.11578947368421	3.0	40.1	757.0
0.9986986582366211	1.5159729931160597	0.01561262353031567	0.06618403473360018	0.06292477210837931	43.11578947368421	5.0	42.1	758.0
0.9946351925089696	1.0488742550422248	0.021879293468022226	0.05200419885698134	0.08807513883571656	43.11578947368421	6.0	41.800000000000004	759.0
0.9999334139671798	2.1489969815019774	0.003514782958491056	0.029536213598735775	0.027130366305284776	26.425806451612903	4.0	25.900000000000002	761.0
0.9999342634649641	2.8521353955272213	0.014469038483024164	0.24943069693845712	0.017236569457711768	39.00952380952381	4.0	38.300000000000004	765.0
0.9989804715628465	2.035728489611296	0.028016970249812076	0.2093258026251943	0.022745711745005257	29.257142857142856	9.0	29.200000000000003	767.0
0.9837973673990258	0.8635617543106651	0.04169414127716911	0.07618407229527337	0.09736676848444066	39.00952380952381	7.0	39.6	769.0
0.9999989592138632	3.5949013203588223	0.0013819975291400825	0.05026471563314009	0.04744605968141947	91.02222222222223	3.0	82.5	770.0
0.9944626201080977	1.3319793785589722	0.03359212541647833	0.11511228443903276	0.03911003683180324	28.248275862068965	9.0	27.200000000000003	771.0
0.9999240574113416	2.468654191318877	0.007592042265981418	0.08868215400272803	0.028560552286308306	39.00952380952381	4.0	38.7	775.0
0.9999749628117164	3.0390920753710113	0.00790909742149068	0.16462589079208745	0.012720435736466472	32.768	4.0	31.3	777.0
1.0000566989223014	2.228328061488356	0.004999486898727646	0.04563888218395939	0.02778092028853441	26.425806451612903	3.0	24.900000000000002	778.0
0.9942519540890066	1.1595402102102579	0.02665098169008797	0.07352937973657328	0.058912454674828536	28.248275862068965	7.0	28.6	779.0
0.9990308792944618	1.4496434316550055	0.010370543357957583	0.04070067470603034	0.03452164527870495	22.755555555555556	5.0	21.700000000000003	782.0
0.9997253581445728	1.9301455986885545	0.009318383152902414	0.06222557456065652	0.022588614593855968	34.13333333333333	4.0	34.7	784.0
0.9993939516474535	1.7581224571830998	0.021576133946851463	0.12020891371762232	0.05705697255052116	74.47272727272727	3.0	68.8	785.0
0.9999861285582441	2.9741864311513733	0.005342208154703181	0.10416238797467245	0.04124554339340547	51.2	3.0	46.900000000000006	786.0
0.9906889717301899	0.857057244726362	0.021326151585257372	0.03828476482685869	0.09360917794218576	34.13333333333333	8.0	34.1	787.0
0.9997795706683514	2.1280771709640107	0.011040310446445175	0.09079056552505747	0.029957505762227766	30.340740740740742	4.0	30.3	789.0
0.971305655175513	0.6525010222866824	0.043175132243426576	0.05526628072536321	0.1042717829900246	32.768	8.0	33.2	790.0
0.9999834505796324	3.319706155106131	0.009375460496974719	0.2587479894870045	0.014619250480479089	54.61333333333334	4.0	55.6	791.0
0.948813877987627	0.3652708054766769	0.04624902325784503	0.03227578933545289	0.18291903564586331	35.61739130434783	7.0	36.0	792.0
0.9662056147499607	0.36468397710242834	0.024749366723991608	0.016110588229028784	0.1484427484960904	28.248275862068965	9.0	27.700000000000003	794.0
0.9999814072254899	1.757630173091672	0.00048182933617330607	0.002672019065170863	0.028548096994544546	24.094117647058823	4.0	23.3	797.0
0.999963458724541	2.115294862949839	0.001815123200520584	0.014726339679921435	0.06426421813991902	63.01538461538462	4.0	59.400000000000006	798.0
0.9955676859986918	1.0439267320275805	0.04373251008338542	0.1088890327858579	0.16545918769130305	81.92	3.0	84.9	799.0
0.9995724618322472	2.0152930488527776	0.014224197351814107	0.10395277040627462	0.03271885852484421	32.768	5.0	32.0	803.0
0.99983582191567	2.4332699063881065	0.01589817390837978	0.17912231215801044	0.05436619628176063	63.01538461538462	4.0	61.900000000000006	804.0
0.9997650987632424	1.7365404596248717	0.005373139562272611	0.029125694365580976	0.020087657324532996	24.824242424242424	4.0	23.3	807.0
0.9984287781036871	1.6220530100584571	0.04331128648572409	0.20838610124485224	0.10456408420385327	91.02222222222223	3.0	87.5	808.0
0.9999889796478846	2.6830756228411228	0.0023807070652386293	0.03459010518610155	0.026468841910163986	34.13333333333333	3.0	32.800000000000004	810.0
0.9906672485964106	0.7498022213299828	0.02487348249331136	0.03797836831931969	0.16040043498162282	54.61333333333334	5.0	54.6	811.0
0.99999244545227	3.2169337991974007	0.004718323354715438	0.1174474591142044	0.024458278594080857	40.96	3.0	39.1	814.0
0.9999267694359215	2.5314358204450778	0.008210933076646498	0.10225549757862704	0.03520157324673276	63.01538461538462	4.0	64.60000000000001	815.0
0.9918407873176407	0.750711521503957	0.016308693175392113	0.024521613447332516	0.11953838474146501	39.00952380952381	7.0	38.300000000000004	816.0
0.9960808545927722	1.5035222329179578	0.04103987968707946	0.17194180223040448	0.03758831121450448	35.61739130434783	7.0	36.4	817.0
0.9997594310264067	2.0128295516196353	0.009541232023873409	0.06953756250652773	0.05577030232307782	54.61333333333334	4.0	55.1	818.0
0.9969723907506779	1.2367404196102334	0.01818416345238831	0.055249707902270614	0.08217867414869688	45.51111111111111	6.0	44.5	822.0
0.9996029254097449	1.8584933683796168	0.017111322073209374	0.10611557777967227	0.11750066269634339	117.02857142857142	3.0	112.80000000000001	824.0
0.9998546332562316	2.139393620633374	0.0075824395841432	0.06308892821472256	0.037988993286853956	35.61739130434783	4.0	35.0	825.0
0.9953623723960203	1.3015033165206795	0.029438935002184887	0.09710708207095214	0.03982502455047077	26.425806451612903	7.0	26.5	827.0
0.9507707553483115	0.2710723591658813	0.03143882321276114	0.01631342638723619	0.22644464497827646	32.768	8.0	33.2	835.0
0.9937474697520347	1.1324784055803063	0.030641121656397895	0.08163242140941865	0.0936823540644907	48.188235294117646	6.0	46.800000000000004	836.0
0.9990903530470248	1.7341998259677665	0.017227495381623704	0.09318788632628776	0.03498296713417975	31.50769230769231	5.0	30.900000000000002	838.0
0.9968847687092721	1.103494320658624	0.016494122980440024	0.04219183375703868	0.11130999873198143	54.61333333333334	5.0	52.1	839.0
0.9375022011586962	0.38076794592789354	0.05106552334034414	0.03644326564720621	0.1708565779760727	31.50769230769231	8.0	31.5	840.0
0.9998509132278027	2.258210091935792	0.013937515494474433	0.13124217065078755	0.07142684539704493	91.02222222222223	3.0	84.5	841.0
0.9958621704600408	0.9850309347601574	0.013676619856882821	0.029652218779997307	0.08720833134867771	37.236363636363635	7.0	36.1	842.0
0.9999939435795453	3.410229045607294	0.005562028505160035	0.16809811912302586	0.022615435009881404	81.92	3.0	74.7	843.0
0.9993681259930047	1.4899228723886162	0.008881826632715624	0.03654606122849654	0.11512042421944126	74.47272727272727	4.0	72.4	844.0
0.9987721346900356	2.0145108727232763	0.0371832341939398	0.27172737976543576	0.02296072528278334	27.30666666666667	9.0	27.8	845.0
0.999110921153943	1.8712704260179418	0.018590200413658792	0.11664076802295002	0.023384507736956193	30.340740740740742	7.0	31.200000000000003	846.0
0.9683473945433317	0.44754469794011054	0.031121107873488294	0.025511682751357397	0.14402087791089704	31.50769230769231	8.0	31.200000000000003	848.0
0.9997280536306137	2.2847727703958802	0.01572234897666636	0.1521014141723553	0.022801404508342678	26.425806451612903	5.0	25.700000000000003	850.0
0.9999996072372533	4.5097451424572155	0.003245897489671095	0.2949890431327813	0.049316244239525645	81.92	3.0	69.3	851.0
0.9999113627381663	2.442912626272469	0.011911478469559563	0.13555958491739614	0.03396302596359674	45.51111111111111	3.0	45.400000000000006	852.0
0.9834529418387233	0.6812544896943591	0.028366270855125334	0.03796892807208198	0.12614456577952193	37.236363636363635	7.0	37.6	853.0
0.9958005333494547	1.141023352437487	0.020609149254921976	0.055414271791664284	0.08395409076331073	43.11578947368421	6.0	41.800000000000004	854.0
0.9998752074045448	2.4314742691558235	0.016396420438912044	0.184438684955601	0.05130899935565417	91.02222222222223	3.0	92.30000000000001	856.0
0.9761738027838107	0.47215697708622756	0.021843916259129292	0.018725637396528518	0.13938881834137778	29.257142857142856	9.0	29.0	857.0
0.998299710008521	1.6048655443036082	0.02140333307797048	0.1003958251413661	0.03447872491507872	26.425806451612903	6.0	26.700000000000003	858.0
0.9999927454967266	1.974362006128756	0.0021471213452308076	0.015022310361152235	0.06096207043052888	51.2	4.0	49.400000000000006	859.0
0.9997515029677048	1.8502748368374335	0.010541821076485082	0.0647962384143626	0.10592074559612472	91.02222222222223	3.0	87.80000000000001	860.0
0.9990605236828647	1.6882930306118158	0.01673662917929797	0.08607977977183455	0.06192384145846218	45.51111111111111	5.0	44.800000000000004	862.0
0.9996091064804036	1.649897889871171	0.007545658384469415	0.037185738516678786	0.07662229009049366	58.51428571428571	4.0	56.7	863.0
0.9903476523870324	0.8922543985411675	0.02567120370534232	0.048730187537294106	0.08586936619253296	35.61739130434783	7.0	34.5	864.0
0.9981236892789033	1.6042178936811826	0.022423440651124903	0.10512239650262657	0.03672567595711801	35.61739130434783	7.0	36.1	865.0
0.9922924274040774	1.1312861760913648	0.03168054490447641	0.08437724796504824	0.06248798648444067	31.50769230769231	8.0	31.1	866.0
0.9937928612074824	1.1317670384246716	0.030906814798785123	0.08225893620309695	0.07802338116424673	43.11578947368421	6.0	43.2	869.0
0.9620792378064152	0.5684546001493808	0.04720764861960941	0.051422632510692394	0.1139391504279071	30.340740740740742	8.0	31.0	870.0
0.9787745393268859	0.7035614105298331	0.038101636157059665	0.0533869815700427	0.1201870758280131	37.236363636363635	7.0	37.800000000000004	871.0
0.988269853498382	1.1556724477806308	0.053284166514771726	0.1471488929257492	0.05002403680104395	28.248275862068965	9.0	29.1	872.0
0.9992539679163749	1.9869398602806063	0.021608920884257792	0.15331356602013974	0.03200803970386737	39.00952380952381	6.0	39.1	878.0
0.9998080898718197	2.1148267505493648	0.009450009277571442	0.07664367838225195	0.036405851631528346	35.61739130434783	4.0	35.4	880.0
0.999997444942039	3.9809802551131908	0.007337261661306807	0.3928472882063207	0.004207425362358028	27.30666666666667	3.0	28.0	883.0
0.9978631135291961	1.6866040536889122	0.046410274174870224	0.23860295515329324	0.05863330210169162	63.01538461538462	4.0	66.8	885.0
0.9924927518418778	0.7840341453291548	0.01587025401129082	0.025247070188815418	0.11302877509444789	37.236363636363635	7.0	37.6	887.0
0.9999863337789546	3.3565218021152963	0.008457230193547265	0.24219252818545506	0.00575967038892542	26.425806451612903	4.0	27.1	888.0
0.999528934427158	1.6322678752403479	0.00732747034450242	0.03539877606517483	0.08104762269752525	58.51428571428571	5.0	58.7	892.0
0.9802844883845402	0.5671597315690116	0.019718386830464726	0.020933944338195076	0.09443457394817237	22.755555555555556	11.0	22.6	896.0
0.9999822674555359	2.4759235847545	0.0025432375452904363	0.029933622521412913	0.03237183411000443	39.00952380952381	3.0	37.5	897.0
0.9973845239881592	1.1950038010479633	0.01649831966144269	0.047542734430611716	0.07679930173747224	43.11578947368421	5.0	40.900000000000006	898.0
0.9679608412086862	0.6181798871574263	0.04561872104016443	0.054753957299045086	0.09919365458753188	30.340740740740742	8.0	30.400000000000002	899.0
0.999905609193065	2.532655908312204	0.011128270675352766	0.13876181714118443	0.025274656221669363	34.13333333333333	4.0	33.5	900.0
0.9999869052971779	2.493607560980883	0.0019447510219942027	0.02330603094955097	0.09378913025859079	91.02222222222223	3.0	90.30000000000001	901.0
0.9995829040845053	1.8096009078831408	0.009180262668736793	0.05387569935623352	0.06680224037154965	58.51428571428571	5.0	55.800000000000004	902.0
0.9999001156164684	1.5314791694465442	0.0015255837239435007	0.006579513606518786	0.05404886364760296	37.236363636363635	4.0	35.4	903.0
0.9998331092891517	2.495292175678221	0.015249976156656643	0.18305850730015905	0.018464130325788107	40.96	5.0	40.800000000000004	907.0
0.9999532689339004	2.530467976901412	0.00611187825352788	0.07603780094050641	0.023901290593767697	43.11578947368421	4.0	39.800000000000004	909.0
0.9606756986591085	0.7081948309319798	0.0632233611057272	0.09079718260209252	0.072295527232284	26.425806451612903	10.0	26.3	911.0
0.9990009309374968	1.8143828410774112	0.01983733784086165	0.1170889309235447	0.025772171164264144	25.6	6.0	26.200000000000003	912.0
0.9965505834085168	0.9980457296498615	0.015046142345656476	0.03331104725525086	0.1238478122833713	54.61333333333334	5.0	52.400000000000006	913.0
0.9999463921682078	2.7285005442036283	0.009110648230591671	0.1385995404915311	0.030384448111509622	74.47272727272727	4.0	71.9	919.0
0.9992664456335552	1.9689614038649799	0.020441314030623946	0.14229615266309562	0.03292170168210457	48.188235294117646	6.0	46.300000000000004	920.0
0.9999042243038742	2.271245438046137	0.0062386002784006935	0.059507221637149256	0.04909265017240171	51.2	5.0	51.800000000000004	921.0
0.9999965694936086	3.6352785426582193	0.0049376934832689595	0.18700555665841667	0.017736196763882293	58.51428571428571	3.0	55.5	924.0
0.9850153724978797	0.9377148419940798	0.05021322444302358	0.10276068204961228	0.09975795077915538	43.11578947368421	6.0	43.7	926.0
0.9999665706010591	2.896048170555944	0.01102130641869632	0.19861483636584168	0.01469788900472588	30.340740740740742	3.0	29.0	927.0
0.9968240146015258	1.24171267219913	0.01930569491287291	0.05903467337033097	0.07789367248376895	43.11578947368421	6.0	43.7	930.0
0.9994415105618754	2.123378594626015	0.02150470520340593	0.1760323404062231	0.02011614015896624	26.425806451612903	6.0	26.900000000000002	936.0
0.9999947208900536	3.087954850244768	0.0025498911005961645	0.055751800912697075	0.02569105734553195	54.61333333333334	3.0	49.7	937.0
0.9999974941642058	3.07539334906802	0.0011804535471433351	0.025485656541306908	0.04700343570470755	68.26666666666667	3.0	63.1	942.0
0.994108293148161	0.9680352076912705	0.018277263704745517	0.03872859833109995	0.08883174402856713	37.236363636363635	7.0	36.300000000000004	945.0
0.9958011814531025	1.0177101055911209	0.023753427311174264	0.054666987153127004	0.1677522592670649	74.47272727272727	4.0	75.3	949.0
0.999977810215113	2.96871889142096	0.008453282861388915	0.16391734466178104	0.02373061453392313	58.51428571428571	3.0	56.300000000000004	950.0
0.9979404851871986	1.5964656376300166	0.03023165352575802	0.14052818519661098	0.0723654756256304	58.51428571428571	5.0	60.7	951.0
0.8385480291205878	0.20173055502493456	0.0726519255855483	0.031462300737836055	0.13854164761816243	24.824242424242424	10.0	25.200000000000003	952.0
0.9993772360273547	1.9549334023120013	0.01817184211066947	0.12461861625382141	0.04589849418454618	43.11578947368421	5.0	41.400000000000006	953.0
0.9000707595761105	0.314147665066385	0.0593433153794088	0.035095045293392226	0.14685255556996396	24.824242424242424	10.0	24.900000000000002	954.0
0.9994480919755647	2.079471112791768	0.03641077544965186	0.2849864607045757	0.05105913789320817	102.4	3.0	107.9	955.0
0.9879246611290103	0.8312191616247432	0.02608672300890154	0.04505102223737213	0.0767819133521475	32.768	8.0	31.900000000000002	956.0
0.9996551144479014	1.6488129135544445	0.00663818672357546	0.03267275110757054	0.05212633072848519	35.61739130434783	4.0	34.9	959.0
0.9999952006442852	2.982257232645638	0.0018782691047542614	0.03692126996448678	0.0804332104931991	117.02857142857142	3.0	107.4	960.0
0.999586601812444	2.019101874269682	0.014817759498568067	0.1087244288168049	0.04602878243100414	48.188235294117646	5.0	48.2	961.0
0.9985715304604869	1.1167201721411137	0.0068438163587150914	0.017765826950322472	0.07536377636409279	34.13333333333333	7.0	34.0	962.0
0.9999988009694116	3.5934642801803234	0.0015875583260778823	0.05765808472133869	0.016064126166827453	51.2	3.0	50.800000000000004	963.0
0.9996815434958725	2.3896252790720247	0.019263200758684436	0.20756957086200206	0.02499005297779731	34.13333333333333	7.0	34.6	964.0
0.999788129243697	2.411959295641025	0.014539923896657817	0.16028987983999898	0.009689524219651937	25.6	6.0	25.8	966.0
0.9998325591041132	1.7687488083561547	0.0038488592629864603	0.021603343567822585	0.052645970464233555	45.51111111111111	5.0	44.1	967.0
0.9930130207014664	0.79173722526983	0.016897638589272325	0.027291430601484843	0.12021750183390306	40.96	6.0	40.1	968.0
0.9940242981220485	0.8027590425503547	0.022907532706243492	0.039057296543398755	0.18142752089108258	81.92	4.0	79.80000000000001	970.0
0.9835944182448882	0.3790918702481165	0.013274981932840919	0.008989708150151047	0.18137622040045787	30.340740740740742	8.0	30.3	971.0
0.9999989460924336	4.059358492852256	0.0035397564990617128	0.20499160716309436	0.010611229937512115	63.01538461538462	3.0	60.400000000000006	974.0
0.999851317522422	2.158632308843764	0.007910660455507486	0.06715210393612897	0.0618644121255196	58.51428571428571	4.0	57.7	975.0
0.9977938966437941	1.3550536257248733	0.0167375034486003	0.05878453389433164	0.06105375395050183	40.96	6.0	39.1	977.0
0.9999755516936192	2.344887349599008	0.002709119794080792	0.02788532900458099	0.04050095429887661	43.11578947368421	3.0	39.5	981.0
0.9997229795866591	1.6372906775329081	0.005329427150091283	0.025895553169357214	0.043054574707546214	32.768	4.0	31.700000000000003	983.0
0.9998501425242804	2.5128946891545243	0.013837148215658693	0.1691061819267597	0.02735852540222121	37.236363636363635	5.0	39.300000000000004	984.0
0.9979290249578083	1.6285519333367777	0.025619940818960817	0.1234498074090342	0.03411195049913937	31.50769230769231	7.0	31.400000000000002	985.0
0.9999770127114996	3.103600209015689	0.008402131814475826	0.1866178261003902	0.010415063514543396	39.00952380952381	4.0	39.0	991.0
0.9999972243758262	3.7612549753704685	0.005138231459583828	0.2207776056394562	0.012700161547712406	48.188235294117646	3.0	46.6	992.0
0.9999927221909614	1.6996731788648431	0.00023203002564200237	0.0012129622725875367	0.13150775357505795	91.02222222222223	3.0	91.10000000000001	993.0
0.9570639335969231	0.5873556208830385	0.053276789820560805	0.06058112438597732	0.09461795145981426	29.257142857142856	9.0	28.8	994.0
0.8817482663805883	0.2505971635727049	0.0613994021516087	0.030009834723097602	0.13338334796490947	25.6	10.0	25.3	996.0
0.999998093505492	3.53788973751961	0.0022591263076704856	0.07760290030457612	0.013798838482453621	37.236363636363635	3.0	35.9	998.0
0.9698452057682556	0.609388542553823	0.0430254672328177	0.05063171779853652	0.11027484333311492	34.13333333333333	8.0	34.5	1000.0
