# Supplementary material for: Basal leakage in oscillation: Coupled transcriptional and translational control using feed-forward loops
Source: PLoS Comput Biol. 2020 Sep 3;16(9):e1007740. doi: 10.1371/journal.pcbi.1007740 (PMC7494099; doi:10.1371/journal.pcbi.1007740)
Supplement: S1 Appendix — (ZIP) [file pcbi.1007740.s010.zip › Codes/plots/data/CFFL_decayrates_15.csv]

0.9997351414149628	1.86141747345978	0.0077953785996823	0.04837175319913318	0.05945859688480125	58.51428571428571	4.0	58.2	2.0
0.9999988366654888	3.831041734399347	0.0024757858322719093	0.11407953938859632	0.03548536345365151	68.26666666666667	3.0	67.10000000000001	3.0
0.9993604535946242	1.8516408648647602	0.015054086737847345	0.09246313238601674	0.043709577954285275	43.11578947368421	5.0	42.400000000000006	5.0
0.9768804526370427	0.6199219256579512	0.0319358228657298	0.03811480297547996	0.107548909603733	31.50769230769231	8.0	31.8	6.0
0.9999941499356497	2.46024345294974	0.0008134804445391959	0.009422444769011726	0.05338065397310063	58.51428571428571	3.0	53.6	10.0
0.9993337068631114	1.036573107290416	0.003534120249908722	0.008216103479225629	0.07692235575139242	32.768	7.0	31.900000000000002	11.0
0.999590904260173	1.847380718959734	0.011665959278473402	0.07131678751162214	0.03164060889622158	28.248275862068965	4.0	27.700000000000003	14.0
0.9839783685759661	0.7877823153415564	0.029267594413422998	0.04721260252801221	0.07693959258186485	27.30666666666667	9.0	27.6	16.0
0.9930813235492365	0.9862456131161396	0.020726728676925796	0.045137829749680586	0.05205217404572182	27.30666666666667	9.0	27.900000000000002	17.0
0.9999955179134888	3.674528620178876	0.006977376916154593	0.27485451178978687	0.01127042884396748	37.236363636363635	3.0	37.7	21.0
0.9999991346134832	4.236708062821935	0.004143276497030079	0.2865394647188354	0.07259417986925268	117.02857142857142	3.0	101.30000000000001	24.0
0.9999786090802524	3.0404166767189658	0.009398776804339582	0.19589950584526655	0.04434419530551079	102.4	3.0	101.5	25.0
0.9999611651470257	2.8416900146576665	0.008376862823868231	0.14289201686879177	0.021730973019711993	37.236363636363635	4.0	36.9	26.0
0.9022836204057267	0.3634246256314374	0.06693731198128518	0.045967070324669505	0.12568333352527788	26.425806451612903	10.0	26.400000000000002	32.0
0.9749088437860525	0.6005905046344047	0.03071835922278278	0.03525452781570483	0.10844674259982315	29.257142857142856	9.0	29.0	37.0
0.9852846561909357	1.0817298587872597	0.06250936725742254	0.15685998971331067	0.053006646628015186	30.340740740740742	8.0	31.400000000000002	39.0
0.9999888243814559	3.293885509642334	0.00813728793361518	0.21882578592655014	0.032731810433773885	68.26666666666667	3.0	67.3	40.0
0.9998403096068484	1.7966709225252377	0.0041226595112685595	0.023855747070601983	0.0389454691486474	32.768	4.0	31.700000000000003	42.0
0.9961805349073912	1.3933308208492072	0.03296446661992585	0.12139929366681416	0.06433162161198319	48.188235294117646	6.0	48.300000000000004	45.0
0.9444323420992506	0.3561082984716109	0.04845649960454293	0.033207039429023436	0.20313832299877455	37.236363636363635	7.0	36.9	47.0
0.9994155651784274	1.2952974826995438	0.004579308659559272	0.014934443358410912	0.07822677054754783	43.11578947368421	5.0	42.1	54.0
0.9641021215928117	0.6087192767451157	0.0481470353850413	0.05691878106713314	0.1191920294417555	31.50769230769231	8.0	31.5	58.0
0.9995527679578027	1.6402227206468691	0.00845308302060605	0.041214504864432226	0.0380162768226849	29.257142857142856	4.0	28.5	59.0
0.9999120393727987	2.445986477176107	0.011892373319360086	0.13576776106290167	0.0619657597519883	74.47272727272727	3.0	71.8	61.0
0.999975179029513	2.4134842123401055	0.0031477005936985034	0.03475878329590544	0.05233117492633808	54.61333333333334	3.0	52.400000000000006	62.0
0.9515216111364576	0.4547570602005776	0.04734366226532705	0.040201834888477145	0.1308731364749652	30.340740740740742	8.0	30.900000000000002	66.0
0.989309346366342	0.8600009021521893	0.021291441230908772	0.038451139248874215	0.0689084794677852	25.6	10.0	26.0	69.0
0.9914806164148373	1.005157488773492	0.0265968585384662	0.05961167057580775	0.05928226373364552	29.257142857142856	8.0	29.1	71.0
0.9980462877004082	1.244965399836034	0.011902196981054066	0.03649979942121452	0.08575655493318234	45.51111111111111	6.0	46.0	72.0
0.9872868327704775	0.9594232675963669	0.0338503685058421	0.07130490522460109	0.046488576827515456	26.425806451612903	10.0	26.8	75.0
0.9992198442978983	1.856379069143398	0.01902752071678255	0.11748084531701007	0.03501270563173886	39.00952380952381	5.0	39.7	77.0
0.91237534226685	0.284413832926488	0.0508875957597311	0.026948584554642503	0.14056663494172789	24.824242424242424	10.0	24.700000000000003	78.0
0.999864748548147	1.7780805142190828	0.0036860060173356294	0.02090303954871486	0.06000655770475586	43.11578947368421	4.0	42.6	79.0
0.9999884517827268	3.1431315518865826	0.006226015220067452	0.14389670138490368	0.023755175971438367	74.47272727272727	3.0	71.9	80.0
0.974766793281271	0.7891312072663867	0.04704229868665474	0.0767795073653223	0.0812004035581589	27.30666666666667	9.0	27.5	82.0
0.88602041508148	0.2322296833416589	0.054582279438147724	0.02491054102022489	0.1996655117799553	26.425806451612903	10.0	26.1	84.0
0.9996782366861762	1.806159118303582	0.008452173544818137	0.04942090785996666	0.05551834850236321	45.51111111111111	4.0	45.0	85.0
0.998945175493315	1.9462342002934023	0.026647331339515218	0.1811341618956833	0.018732597066589484	24.824242424242424	7.0	24.8	86.0
0.9952692860034796	1.1288800182042933	0.02288487480441391	0.0605860335782512	0.07358324100240515	37.236363636363635	6.0	36.6	87.0
0.9999947401982086	3.654112167992475	0.007860872914534254	0.30338739814685506	0.021581908235513748	30.340740740740742	3.0	29.900000000000002	89.0
0.9999941994476891	2.9919973153513846	0.002314523602388784	0.045945467536698384	0.026572775654892123	48.188235294117646	3.0	46.400000000000006	90.0
0.999985847111528	2.9176063156495995	0.004870445714978781	0.08969872691221933	0.06576461592025445	81.92	3.0	77.0	93.0
0.9999972897012209	3.1896858234913212	0.0016032845243210679	0.03883064919155307	0.011558214008242897	15.456603773584906	3.0	13.4	94.0
0.9944149768945926	1.41199910107468	0.03955336262652626	0.1491860024808235	0.036229804821858766	26.425806451612903	10.0	26.0	99.0
0.9999799187053596	3.1758275721281692	0.008922340782043682	0.21309916616764188	0.03604069691555053	63.01538461538462	4.0	64.9	100.0
0.9999935555428847	3.1229332654659507	0.003337392995918835	0.07558335300658818	0.03959165821959637	74.47272727272727	3.0	69.5	102.0
0.9995811449732532	1.9471060223537795	0.012029948302366108	0.08180009241611867	0.03915212754349104	37.236363636363635	5.0	37.2	104.0
1.0001563586395186	0.8965011852818657	0.0008660915974100654	0.0016386109532802254	0.09057634857378782	34.13333333333333	7.0	33.5	106.0
0.9880451003737645	0.7883592638568331	0.02207867460546003	0.035504243060798614	0.08191055757728848	28.248275862068965	9.0	28.3	108.0
0.9999893626319905	3.3732512755266693	0.009074457677628973	0.2642692070416545	0.05090536961798051	74.47272727272727	3.0	67.3	113.0
0.9905976146403351	0.4823407607114092	0.02093334574364856	0.021993361332305776	0.27281186717313255	81.92	4.0	79.0	115.0
0.9996349775090368	2.025473154802547	0.014921434800476495	0.11022116285891496	0.04134616850251427	40.96	4.0	41.400000000000006	118.0
0.9999349591800408	1.473949525881465	0.0018172856546972032	0.007337040877924395	0.10768757650354309	68.26666666666667	4.0	67.3	123.0
0.9999990977551309	3.4457590424800526	0.0008895115399013596	0.02785895629023463	0.02113297027044235	63.01538461538462	3.0	58.300000000000004	127.0
0.9992165050269929	1.5766045664839596	0.01084821427007267	0.04924737211321461	0.054785765396007616	37.236363636363635	5.0	37.5	131.0
0.9685974076480246	0.3058297770321371	0.019726892217406544	0.010765860904235371	0.20045320134749886	29.257142857142856	9.0	29.0	133.0
0.8770148117277397	0.2825189190732675	0.06914167206172764	0.03785329381141549	0.13029257765960867	25.6	10.0	25.8	134.0
0.9999967971625137	3.3573651911496354	0.0026469884332741824	0.07586632805659681	0.02939968211235988	51.2	3.0	49.6	135.0
0.9983924334125235	1.4291778624348102	0.016223976751055073	0.06220449939393172	0.06621895282020025	43.11578947368421	5.0	43.1	140.0
0.9999851521363973	2.4162262385554496	0.00189313476861883	0.020963581881299577	0.06446156652699966	63.01538461538462	3.0	59.1	141.0
0.973402553783637	0.5639785556710402	0.029657050071063208	0.03153730298734052	0.1155395726233777	28.248275862068965	9.0	28.3	143.0
0.9901973848521107	0.8627815077180543	0.025076664497724138	0.045467877413284785	0.0933016044659901	37.236363636363635	7.0	37.5	144.0
0.9999531809084555	2.4306910763084675	0.006142073945096402	0.06902992916036713	0.06813323350258998	68.26666666666667	3.0	65.9	147.0
0.9997081621954859	2.1439425194942583	0.012614732296403645	0.10547229769385208	0.038770352803808084	51.2	5.0	49.6	149.0
0.9708071352042789	0.6443580379756403	0.0387057264482635	0.0487156598728806	0.08122530490142282	26.425806451612903	10.0	26.3	154.0
0.9847554479577303	0.902152987198971	0.039553298782045256	0.07664838848579907	0.06702837963034856	30.340740740740742	8.0	31.200000000000003	155.0
0.9998864975819527	2.3456947190089803	0.012597220111653849	0.12978408719769446	0.0817437348904434	91.02222222222223	3.0	89.7	156.0
0.9997265060665009	2.1755745393202033	0.01511899853790484	0.13063845834828336	0.028063123895368525	35.61739130434783	4.0	34.9	157.0
0.9999550078474316	2.6736306118812374	0.006685183246858717	0.09619914746347903	0.02243292310911916	29.257142857142856	4.0	28.5	158.0
0.9989840914815716	1.5399076611182696	0.011654713410312798	0.05075983407032159	0.029723065337061892	26.425806451612903	6.0	25.900000000000002	162.0
0.9998133174551094	2.4998221934962106	0.015407121619486243	0.1858036612166371	0.01920165888437936	40.96	6.0	39.6	165.0
0.9999792335780195	2.8165459794583	0.00584610872500535	0.09722517021979345	0.046036120221653154	63.01538461538462	3.0	58.6	171.0
0.9969053750920125	1.5377390712561827	0.031843811891259365	0.138632259369079	0.044497244404086166	31.50769230769231	7.0	32.7	172.0
0.9997030464345651	2.2229127914498683	0.014794452564376882	0.134266982632152	0.04843174596167068	48.188235294117646	5.0	44.900000000000006	175.0
0.9981054196876591	0.8029356894705476	0.012674032234343371	0.023515495283833898	0.21882589761275562	81.92	3.0	80.30000000000001	181.0
0.9996739051268718	2.2569558900389635	0.03041005701964331	0.2860337725399739	0.05911634245446937	117.02857142857142	3.0	119.10000000000001	184.0
0.9678795119077662	0.7580209856474828	0.05925081082979252	0.09233367177259265	0.07776374168609042	29.257142857142856	9.0	29.1	187.0
0.9646235871208748	0.732808057338172	0.055717782509728704	0.08332106338346862	0.06447779225785	23.405714285714286	11.0	24.3	192.0
0.9999794796278049	2.830295889940543	0.005936770645777031	0.10011413988769925	0.016485796789784953	34.13333333333333	3.0	32.1	194.0
0.9999963012001822	3.18550839892848	0.0021698897639241908	0.05233335054809351	0.03525923001995281	68.26666666666667	3.0	70.10000000000001	196.0
0.9528201141157354	0.3967266355606566	0.03622747296077199	0.0261531705356617	0.1504732828263625	29.257142857142856	9.0	28.700000000000003	197.0
0.9836635343071262	0.8897673742549774	0.038855595169542706	0.07394999261851853	0.06944521802101308	29.257142857142856	9.0	29.200000000000003	198.0
0.9999714892119894	2.490703075437474	0.00421006045043028	0.050305212192178914	0.07201700228260538	74.47272727272727	3.0	73.5	201.0
0.9998989540013481	2.4910597976008653	0.010671227272729756	0.127537449979811	0.02110986376568164	28.248275862068965	4.0	28.400000000000002	202.0
0.9959423463747509	1.072823389904588	0.04202185445592788	0.10826125264315774	0.12048909616442983	81.92	3.0	84.0	203.0
0.9937280756560698	1.0438133694230918	0.03007474615684682	0.07117308637728584	0.1075978454579755	51.2	5.0	52.0	207.0
0.9974330876177625	1.7176660657771423	0.03704120910458025	0.1970870943808921	0.023890806092418927	24.824242424242424	10.0	25.3	208.0
0.9947695372731067	0.8521464048437739	0.014312735132794449	0.025441707056791586	0.11649994548514365	43.11578947368421	6.0	43.300000000000004	209.0
0.9971689937797998	1.4690642276980581	0.02530512775915971	0.10176611692029038	0.036092909033907765	26.425806451612903	7.0	26.5	210.0
0.9954467656040376	0.9106416076075959	0.012587910145505303	0.024451815608998513	0.07714860265578549	31.50769230769231	7.0	30.900000000000002	212.0
0.9998422437983543	1.929358065145852	0.005309624219237678	0.035422529553693495	0.04216678290444407	35.61739130434783	4.0	34.4	213.0
0.9962899510463892	1.2827133799055763	0.024525374609608585	0.07897477152547688	0.06593455920166177	37.236363636363635	6.0	36.800000000000004	215.0
0.9690643300499069	0.5258974645639717	0.029670432234695985	0.02905810085969233	0.10990855863664532	25.6	10.0	25.700000000000003	216.0
0.9943215183763308	1.0987295674545605	0.02636850943219235	0.06711422808172289	0.09673584050003657	45.51111111111111	6.0	47.0	221.0
0.9999878702546887	2.194929207502233	0.001001974759364623	0.0088369670342051	0.12133827361886998	117.02857142857142	3.0	107.9	222.0
0.9398963319863967	0.413764673367379	0.04796719705782252	0.03675936725781069	0.14880604643769155	30.340740740740742	9.0	30.1	224.0
0.9992676680950249	1.2492878940162566	0.005212175066185741	0.01605789369639875	0.08918617769531677	51.2	5.0	48.800000000000004	227.0
0.9999730599809962	2.389599765433215	0.0032595159344443164	0.03512422618793576	0.053568628423287606	63.01538461538462	3.0	59.400000000000006	232.0
0.9989793264407705	1.8183122768185263	0.023046755216761368	0.13661457171369537	0.04553873628170111	40.96	5.0	41.2	236.0
0.9940125848488888	1.2965015693369826	0.058521646637385044	0.19264919824231375	0.09871404659342584	63.01538461538462	4.0	63.900000000000006	238.0
0.9999992009989342	4.246174973098948	0.003898529865077505	0.2721795392034231	0.012276507046451439	74.47272727272727	3.0	77.10000000000001	239.0
0.99999847318398	3.5278117672664857	0.0017731806540009995	0.060297916033798075	0.024354373567966537	48.188235294117646	3.0	48.900000000000006	247.0
0.9998183675898568	1.848989414438562	0.005206134467906127	0.031874323583517876	0.04604672436592219	37.236363636363635	4.0	36.4	253.0
0.9974626411378071	1.704770240438261	0.03621399300329748	0.18996941259292935	0.028717355852532885	27.30666666666667	9.0	28.0	256.0
0.9999842997093822	2.8979490998125588	0.005195864822616643	0.09381320554006256	0.040841692181967745	81.92	3.0	76.60000000000001	265.0
0.905190961749665	0.4438836233108216	0.07916441873347847	0.06783990793573386	0.10777543921306872	26.425806451612903	10.0	26.700000000000003	267.0
0.9998791552553575	2.32930327506318	0.009066551517454108	0.09181534101107218	0.061649750083423674	68.26666666666667	4.0	66.8	268.0
0.9879992099304237	0.9118127865040948	0.033647219090985794	0.06597106741883198	0.08869766003829316	34.13333333333333	7.0	35.0	269.0
0.9991349547996372	1.9361914267914269	0.02244570227129107	0.1509299255976654	0.03343389477792855	45.51111111111111	6.0	45.7	272.0
0.9999978439060547	3.69989692828538	0.0035309168008523413	0.14267094308630623	0.015878495663253528	28.248275862068965	3.0	28.5	273.0
0.9975953596325661	1.620164601010245	0.029801337097671896	0.1423035227745318	0.04692336448004347	39.00952380952381	7.0	39.2	274.0
0.999455567085634	1.7974496275134781	0.014059240029745018	0.08145301186077522	0.058508430228379364	48.188235294117646	4.0	46.2	275.0
0.9999732819104952	2.309377048554846	0.0027612595230067684	0.027404152861531247	0.09687718471191896	102.4	3.0	90.80000000000001	276.0
0.9939666975574855	0.9719165940466824	0.018873444851676836	0.04022485033535644	0.06905210695954857	29.257142857142856	7.0	28.900000000000002	278.0
0.9979960379174061	1.5398211114252793	0.047424941088640774	0.2085200696018375	0.0754592228927647	91.02222222222223	3.0	84.7	279.0
0.9874650920149919	0.9191783770992429	0.032603822004919306	0.0646642894084531	0.0793837831593569	31.50769230769231	8.0	31.400000000000002	280.0
0.9890231701484721	0.9829345965515066	0.030659308503994866	0.06672171338308552	0.06360194418488142	29.257142857142856	9.0	29.200000000000003	281.0
0.9988817158008	1.830194616668976	0.0321759268112128	0.1932321201305344	0.05048332412696086	63.01538461538462	4.0	65.5	282.0
0.9991195284510827	1.5953814612297688	0.012377980607279536	0.05739980586635601	0.024627342359737032	17.066666666666666	5.0	16.2	285.0
1.0000060853648236	2.220296013792237	0.00052822259366188	0.004782399046072417	0.02968812210009789	26.425806451612903	3.0	25.6	286.0
0.9975588685198219	1.6766314304533645	0.03310049340872893	0.1683140981222407	0.028850658713061913	28.248275862068965	9.0	29.5	289.0
0.9666473982931346	0.7078855494818078	0.053937844084188113	0.0769535402034568	0.0858654525290557	29.257142857142856	9.0	29.5	290.0
0.9505143316397096	0.6412509067100518	0.06647264279164658	0.08492933245296176	0.08137762162495638	25.6	10.0	25.8	291.0
0.9997913602873751	2.217559554532845	0.013689902627462506	0.1235469643937722	0.04048434298974726	48.188235294117646	4.0	47.900000000000006	292.0
0.9843103385054226	0.9789034702007414	0.044731907389224154	0.09724296934555236	0.06651144510959003	29.257142857142856	9.0	30.1	293.0
0.9999854427109589	2.7296393923578	0.0034489040849680847	0.052530897434112135	0.0728393181012745	91.02222222222223	3.0	90.30000000000001	297.0
0.9982500165568905	0.8417273684053527	0.004357606503439268	0.007578812199677956	0.10908144469939736	39.00952380952381	7.0	38.300000000000004	298.0
0.9982689860588593	1.158566024655734	0.008838757689793548	0.024259703062280435	0.06814588043159862	35.61739130434783	6.0	33.800000000000004	299.0
0.9928149687705605	1.0498790782739937	0.02398765804329701	0.05717932923220547	0.0733200602025285	32.768	8.0	33.1	304.0
0.998620058793589	1.6147590881594265	0.020760055396383918	0.09843624313826725	0.06422181838943679	51.2	5.0	49.0	305.0
0.9568105671716652	0.6502365756826903	0.06331224923302843	0.08182475287342762	0.07662078118862489	27.30666666666667	9.0	27.200000000000003	307.0
0.999860728722455	2.073925933768683	0.006875315161574821	0.05342429127287781	0.038326955957217655	37.236363636363635	4.0	36.300000000000004	308.0
0.9744118568874275	0.38180213333129237	0.0238988319220387	0.016916683072323586	0.17537794177230168	35.61739130434783	7.0	35.0	313.0
0.99994758453856	2.695848430561063	0.011613448973803476	0.17094082803754265	0.022387365902774306	48.188235294117646	3.0	45.7	315.0
0.9984041468809204	1.7673024773931512	0.026579160926251885	0.14916036304116148	0.03739879879540607	35.61739130434783	7.0	35.300000000000004	316.0
0.9865065156760028	0.8053909800056827	0.028411755650601778	0.04709393317257991	0.08212618963905498	31.50769230769231	8.0	32.2	317.0
0.9999987625028969	3.3978040230099973	0.0011086816033558146	0.03309234142349212	0.06288840731794167	91.02222222222223	3.0	88.80000000000001	319.0
0.9999260164927458	2.7184339106330984	0.012223024414187107	0.18406396975273714	0.018138146379377246	40.96	4.0	39.400000000000006	320.0
0.9978182689721117	1.3496509233923581	0.01879364814951015	0.06558854108045667	0.09395525302230921	54.61333333333334	5.0	53.900000000000006	323.0
0.9966581056660084	1.0951912467926064	0.014974603584741756	0.037843536279235854	0.07722838110678257	37.236363636363635	6.0	37.1	324.0
0.999923042388559	1.9115151881595192	0.0025099151692384945	0.016428260876895747	0.08071698614214061	68.26666666666667	4.0	64.60000000000001	325.0
0.9999771637232788	3.2097227700554116	0.010837868670152895	0.26782812374981874	0.018517099468473356	63.01538461538462	4.0	61.300000000000004	326.0
0.933555534845517	0.4070895575843193	0.05260007330939165	0.03986350695363774	0.14124231275793722	27.30666666666667	9.0	27.200000000000003	329.0
0.9999855618865366	2.3839556418451084	0.0017276084010139335	0.018509046774674378	0.12043194665215129	136.53333333333333	3.0	118.0	330.0
0.9999028082366246	2.502107795612245	0.010259886439255506	0.12401100922223017	0.031806591962966015	45.51111111111111	4.0	44.400000000000006	332.0
0.9968008917547913	1.0899795569971829	0.016400569398739608	0.041202717431767365	0.11871109362485016	58.51428571428571	5.0	57.2	333.0
0.9674973107731357	0.6392118307718943	0.046927044731395584	0.05876074967518851	0.11484195182420963	34.13333333333333	8.0	33.6	338.0
0.9999943571506835	3.501611710081885	0.006219385467698693	0.20601070870752045	0.0244953048706833	81.92	3.0	80.5	339.0
0.9999971307151729	3.4798847415062135	0.003028142984127289	0.0981410494627862	0.041362188826043825	63.01538461538462	3.0	60.6	342.0
0.9998553760767664	2.1990109780148326	0.008328479512478316	0.07372628209648198	0.04074814247223681	48.188235294117646	4.0	47.0	343.0
0.9970811406502649	1.3806179628294004	0.021501706634328422	0.07792205543575863	0.035154960066106564	30.340740740740742	7.0	30.400000000000002	344.0
0.9992013838580323	1.195732637204654	0.004721199043631848	0.013584837736765682	0.058593184692318404	28.248275862068965	6.0	27.900000000000002	346.0
0.9848442884332631	0.9192397597165123	0.043725899497343415	0.08698029886023098	0.08894817597513596	35.61739130434783	7.0	36.300000000000004	347.0
0.9572898358906263	0.4837221761518545	0.03956539297753595	0.035471588390335415	0.09993476929707217	25.6	10.0	25.8	348.0
0.9932702614031358	0.9651208076839377	0.01887804085177495	0.039859676253582096	0.06634126396340531	28.248275862068965	8.0	27.400000000000002	349.0
0.9999816262890154	2.6182512582881987	0.003491020110770069	0.04749402389329112	0.026919336771408	34.13333333333333	3.0	31.3	350.0
0.9868253076361584	0.8600529106429003	0.028566744932727012	0.05172596018849805	0.08000342896062561	30.340740740740742	9.0	30.6	354.0
0.9830214227549776	0.8636056205734266	0.03745651602755243	0.06846957910329446	0.06897608275066472	28.248275862068965	9.0	28.1	356.0
0.9970912336552524	1.5175920668214407	0.028271436014147805	0.12025474709764856	0.034872393982759604	28.248275862068965	7.0	27.900000000000002	357.0
0.9999949200215038	3.267304396150864	0.003508006832117005	0.09185245994522255	0.010376602337041184	20.48	3.0	18.3	358.0
0.9511288609993869	0.4846898816679247	0.04861436180105543	0.0441024495593484	0.11826479631858644	29.257142857142856	9.0	29.6	361.0
0.999737362130342	2.364173340281693	0.018354933525905042	0.19268051533422426	0.018984126635021293	27.30666666666667	5.0	27.5	362.0
0.9819516439159044	0.887472712360219	0.04915680151231555	0.09341834664125842	0.08491893314102683	35.61739130434783	7.0	35.5	364.0
0.9999933012445542	2.9319363923757753	0.0023718898014692606	0.04431855727944803	0.05858774342946765	81.92	3.0	79.30000000000001	367.0
0.9175060798440816	0.36424112964137106	0.05937056820721494	0.04064690341304567	0.15171959757869158	29.257142857142856	9.0	28.900000000000002	368.0
0.9669399564366712	0.5495484835255783	0.036869647728440876	0.03823806290320702	0.11275997180050724	29.257142857142856	9.0	29.400000000000002	369.0
0.999859185453712	2.144891881926404	0.007294990485883617	0.06104554317152975	0.0641068979133864	74.47272727272727	4.0	72.7	370.0
0.9938383221538729	1.1264621872906315	0.03493118088296392	0.09240475142545657	0.09323444739034283	54.61333333333334	5.0	53.0	373.0
0.9999889087138342	2.1267395483337888	0.0008021449218046743	0.006591565908919203	0.05462819948498859	48.188235294117646	3.0	46.5	379.0
0.985225360640599	0.6810818454337773	0.025322140602593985	0.033822554604705644	0.12012861069048433	37.236363636363635	7.0	37.2	381.0
0.9977045700278381	1.6264400983711365	0.02846644564711118	0.13687221419428594	0.03160755350208957	25.6	7.0	25.3	383.0
0.997944609219441	0.9398318420292412	0.006014685325939417	0.01217805932645691	0.09243401939023715	37.236363636363635	7.0	35.7	386.0
0.9995777562760236	1.9517236934070177	0.015063711716039447	0.10293852649632154	0.06050096652087156	74.47272727272727	4.0	74.3	389.0
0.9992875453713375	1.774262515044155	0.014647604714407158	0.0827541328428737	0.05124192601600625	48.188235294117646	5.0	47.400000000000006	390.0
0.9609489299035078	0.3566750578364578	0.02518654322387996	0.015916102944094967	0.15500336446579716	26.425806451612903	10.0	25.900000000000002	393.0
0.9982035556003613	1.4876332471689688	0.020398667687501478	0.083738233958178	0.05783991514016419	39.00952380952381	5.0	38.400000000000006	394.0
0.9989550684538776	1.6946772781376436	0.018357251856288403	0.09509357789760628	0.04476089218717119	40.96	5.0	41.2	396.0
0.9998774535147779	1.8306509472029695	0.0035447270558993677	0.02127727237495402	0.046368976469043685	39.00952380952381	4.0	37.2	397.0
0.9999980046407032	3.1185541288358825	0.00102436436042384	0.02309719106773163	0.0429266070800218	54.61333333333334	3.0	51.1	398.0
0.9889436404114398	0.6606857058604019	0.033030992492499155	0.045779257400336	0.2135646372648635	68.26666666666667	4.0	67.8	399.0
0.999986102444842	2.8640368314930287	0.004299482497326395	0.07501659105158849	0.044912068869425295	54.61333333333334	3.0	52.300000000000004	400.0
0.9995702694166456	2.0309764619852997	0.025807108462537892	0.19198891856215528	0.07528186855738513	91.02222222222223	3.0	86.60000000000001	401.0
0.9999145639681541	2.471293510925958	0.008716794416678483	0.10209611111043534	0.044813829364293255	63.01538461538462	4.0	61.400000000000006	405.0
0.9999891170257186	2.8951917220230685	0.0035819350478319602	0.06449317463483813	0.05315071357075346	63.01538461538462	3.0	59.1	406.0
0.9997679421798296	2.3097893418975377	0.014627823854222241	0.1452025184035153	0.03245733746217041	54.61333333333334	5.0	56.300000000000004	409.0
0.9795153080754917	0.8599346296801866	0.06045152387608632	0.11047707012784477	0.09840719468944567	48.188235294117646	6.0	48.300000000000004	410.0
0.9939205983071816	1.0315081791337741	0.023837993412157754	0.05534556150614269	0.08477828846093087	37.236363636363635	6.0	37.300000000000004	412.0
0.9999018288362731	2.7234832362989265	0.014514932457597331	0.21969911470153786	0.012797302467779869	34.13333333333333	5.0	32.9	421.0
0.9999969911540252	3.481756928880374	0.003187315212780503	0.10349381580646691	0.02716830545024572	48.188235294117646	3.0	40.900000000000006	425.0
0.9896833483091915	0.8515254143085208	0.021740999605105144	0.03872204133802223	0.07980523989590504	29.257142857142856	9.0	29.0	426.0
0.9999884931378362	3.1094542914903505	0.0058011433051752	0.12961207777577863	0.018421064073122773	29.257142857142856	3.0	28.0	427.0
0.9861105445464274	0.776060087870809	0.03426448796202381	0.05429343514361101	0.11533451193329512	45.51111111111111	6.0	46.2	430.0
0.9999062462234023	2.0515108879967583	0.004026138096169738	0.030556901986136614	0.05132883531774468	51.2	4.0	47.6	431.0
0.9081687748644542	0.2823828647076974	0.0529038915950555	0.027956761628789538	0.14125677720750382	25.6	10.0	25.400000000000002	432.0
0.9898972669046967	0.7408048983083498	0.015357397749137405	0.022700148204540697	0.08154883465388275	25.6	10.0	25.200000000000003	434.0
0.9997298027793484	2.104224825152815	0.012984876972038265	0.10416161165282792	0.03298115994546174	43.11578947368421	4.0	41.400000000000006	439.0
0.9984358638784768	1.1308023749523584	0.007500724382238775	0.019845185845845978	0.08214204775414655	40.96	6.0	39.2	442.0
0.9999631355250561	2.0333217379458097	0.0022239446487541713	0.016578949805761703	0.10838394021352953	102.4	3.0	95.2	443.0
0.9986199596428804	1.56361415383967	0.018772818758072084	0.08402818835970745	0.053962613900017414	43.11578947368421	5.0	43.6	444.0
0.9999308239716187	2.2757582454779053	0.0052532855856425266	0.050341760625485905	0.06482934207428893	68.26666666666667	4.0	66.5	447.0
0.9955994079785068	0.992210949923434	0.02390723769437579	0.05316656667943646	0.15262286791475688	68.26666666666667	4.0	69.0	449.0
1.00000428782348	2.9542179168645566	0.0015870285549665103	0.030326854097370032	0.10736156556684191	136.53333333333333	3.0	118.4	453.0
0.968415252147367	0.660599211042615	0.041845406753096274	0.0545007564452202	0.08460311201481893	26.425806451612903	10.0	26.3	454.0
0.9869261849707802	0.8666567083820366	0.03299684160179045	0.06039531380748919	0.0948144329284165	35.61739130434783	7.0	35.6	456.0
0.9859183909371482	0.7642383416205095	0.026463483781630184	0.040934800004488694	0.09628416055534977	34.13333333333333	8.0	33.1	457.0
0.9916120464686177	0.5324721109978113	0.009882844146826667	0.0096561484431432	0.1282747079319648	31.50769230769231	8.0	31.700000000000003	458.0
0.9411340677971393	0.2826336036204329	0.034815855682095796	0.018205653604308328	0.20491612524657746	29.257142857142856	9.0	29.400000000000002	459.0
0.999234876413917	1.589084765230217	0.013073110709859862	0.06021754967866537	0.06183187846396202	45.51111111111111	4.0	44.300000000000004	460.0
0.9978998289816945	1.4374058241837189	0.018969612891271435	0.07346563242861495	0.06255619593826758	39.00952380952381	6.0	39.2	462.0
0.9998570863426075	2.370079004227282	0.011615183648970615	0.122659534651322	0.04571526373248615	51.2	4.0	49.800000000000004	465.0
0.9747843517652122	0.878119854272755	0.05940617786630702	0.11203969093624712	0.05810267321875835	24.824242424242424	10.0	24.700000000000003	467.0
0.9215257117143912	0.43926684191408855	0.06555947709171192	0.054517128497475795	0.1014911057097487	24.824242424242424	10.0	25.1	469.0
0.9999843872947817	2.832286284673192	0.0045348258118691805	0.0766261659448504	0.04559955136193494	63.01538461538462	3.0	57.5	470.0
0.9999960332614948	3.543957816796492	0.004757734026675488	0.16442972979891282	0.014979099590575421	58.51428571428571	3.0	57.2	472.0
0.9000006830321711	0.1927235393934541	0.04520698074710331	0.01766517486993327	0.19235948417518975	26.425806451612903	10.0	26.200000000000003	473.0
0.9999972441988177	3.1595905694478663	0.0015352950202198177	0.03607596193157732	0.05760870740463678	91.02222222222223	3.0	91.7	475.0
0.99990454779201	2.385607306865832	0.01145863116735712	0.12298207723894931	0.04339847208182494	48.188235294117646	3.0	45.0	477.0
0.9998219680172842	2.149566824373379	0.009362703633000782	0.07873439103830651	0.039647721024559324	45.51111111111111	4.0	44.1	479.0
0.9999889454688782	3.0524358275359122	0.00497485336559247	0.10495307667433389	0.01655444626966872	45.51111111111111	3.0	44.6	480.0
0.9921812902967193	1.004250864876179	0.026517095175719558	0.05931920649773244	0.08440364912788946	35.61739130434783	7.0	35.4	484.0
0.9999844586075245	3.310704903680091	0.008994911129799273	0.24601201095004202	0.01143221621988257	51.2	4.0	51.7	489.0
0.999967662307676	2.4635284003505316	0.00452593572047466	0.05260086008959694	0.0335103095898373	37.236363636363635	3.0	34.800000000000004	490.0
0.993830115269727	1.1382481569874523	0.027549011203675977	0.0739405761348431	0.052344223726021634	31.50769230769231	7.0	30.700000000000003	491.0
0.9996738782906709	1.5971413951900408	0.004842229548216685	0.022486060469646713	0.04372945197590447	30.340740740740742	6.0	29.1	492.0
0.9999969436482635	2.438394446870676	0.0004070866465859497	0.004611154321507825	0.04014556833563752	43.11578947368421	3.0	39.800000000000004	493.0
0.9936580267485114	1.061316570178179	0.02460032790595332	0.059526995865572294	0.07884717613593376	35.61739130434783	7.0	35.300000000000004	494.0
0.9999391203696559	2.713763190593406	0.009886462966672754	0.1481741901919144	0.03386203378368598	43.11578947368421	4.0	43.6	497.0
0.9965222734224882	1.4886745196562974	0.030573983853569724	0.12586114722578104	0.030159699360538344	25.6	8.0	24.5	498.0
0.9998629376750349	1.945898261995046	0.0047563358183305765	0.032293141322049905	0.043297726825628616	40.96	4.0	37.7	499.0
0.9908724432068025	0.907011375762015	0.04229254453166834	0.08400069160326172	0.13641435944668903	63.01538461538462	4.0	61.400000000000006	500.0
0.9995863836222079	1.8262492933695957	0.009294640775588439	0.055536147252251186	0.059337178230001696	51.2	5.0	51.1	504.0
1.0000541875485913	2.1775297149141504	0.004875917980442763	0.0422031749501259	0.04497520039910875	45.51111111111111	4.0	41.7	505.0
1.0000067502571441	2.1017395521270545	0.0004650233444294212	0.003723126601035083	0.0998067907918673	91.02222222222223	3.0	86.10000000000001	506.0
0.9990102090848942	1.9657739975921344	0.02554264545595791	0.17724909823707696	0.023667288828760985	25.6	7.0	26.3	514.0
0.9965968826184382	1.5010502351543846	0.03394377617845689	0.1417319776153879	0.04398858310125671	35.61739130434783	7.0	36.1	515.0
0.9580903710666783	0.26110639745284375	0.03020248851960265	0.01602576140132416	0.2540169833453861	37.236363636363635	7.0	36.800000000000004	516.0
0.9999970347714234	2.8493078249299373	0.000890894873241224	0.01531454952738645	0.044560961943874364	54.61333333333334	3.0	48.400000000000006	517.0
0.9696349414204982	0.4518281226969515	0.029009300558240476	0.02400056797168337	0.15606609051801018	34.13333333333333	8.0	33.4	519.0
0.9998628444391329	1.7747988036783549	0.0033944919538760015	0.01918145427833672	0.020381748752336226	23.405714285714286	4.0	22.700000000000003	522.0
0.9983207491049112	1.178819510023772	0.008958371220692906	0.02524307657849944	0.08069056992583643	40.96	6.0	40.5	523.0
0.9999672708584685	2.4990938578963724	0.004913661561709787	0.05921713545611041	0.030502350444588988	40.96	3.0	39.800000000000004	524.0
0.9738772720599398	0.4554225623926584	0.023413332033634274	0.01929613335283765	0.14259799899716522	29.257142857142856	9.0	28.8	525.0
0.9988337372169795	1.8118965559053961	0.023418460122714032	0.13787781870313578	0.02670006720194374	29.257142857142856	6.0	28.5	528.0
0.9999964639956517	3.472065178886245	0.0036739583455444734	0.11814137655973204	0.007093085300120618	24.094117647058823	3.0	24.3	529.0
0.9999987697454896	3.965301528505119	0.0034239170003328113	0.180467021051162	0.046150652352286534	102.4	3.0	92.5	530.0
0.9999985454224029	3.7017752887634168	0.0023910373629729108	0.09679466660273811	0.012622039854742452	45.51111111111111	3.0	41.400000000000006	531.0
0.99998206606963	2.7340380763456924	0.004667371277985223	0.07140147936691807	0.04085253385814298	63.01538461538462	4.0	61.800000000000004	535.0
0.996881225426432	0.9084521443511431	0.008005940463433647	0.015473797622505071	0.0764132980433136	32.768	8.0	32.1	541.0
0.999160157644835	1.213132127678854	0.004871109965616541	0.014332275974500545	0.04843127103246221	29.257142857142856	6.0	28.1	544.0
0.9547066104054517	0.528408007448721	0.04468629420071548	0.04467981043546099	0.10786566372926323	26.425806451612903	10.0	26.5	545.0
0.9917914675804995	0.8179749571449192	0.019245812556392586	0.03241688079943966	0.08876648453356226	35.61739130434783	7.0	36.300000000000004	546.0
0.9757592101548518	0.7236954518713575	0.04189152745977456	0.060961033943346676	0.09759269107831615	31.50769230769231	8.0	30.900000000000002	547.0
0.9997943541829143	2.137746923104644	0.010789898101025475	0.08962869929486893	0.036927091612326574	40.96	4.0	39.6	549.0
0.9720371962133314	0.6787969222082144	0.041074843131234384	0.055201320321781114	0.08795916854981839	27.30666666666667	9.0	27.1	552.0
0.9908988817358844	0.6697267440450793	0.015485457520829703	0.020133940705367604	0.13218322638180427	39.00952380952381	7.0	38.1	553.0
0.9999950964433243	3.4714077388576694	0.005088321346058475	0.16351685225773654	0.07630656181055083	102.4	3.0	90.5	554.0
0.9969045593025541	1.4355490119354346	0.029038330312990863	0.11232768104691766	0.059971690501995405	48.188235294117646	6.0	47.7	555.0
0.9998422403346462	1.6139311072331048	0.0032395774516993025	0.015334353549569005	0.0489217274318561	35.61739130434783	4.0	34.5	556.0
0.9999895996211188	3.011123361213771	0.004310938834355397	0.08724117564757342	0.038207476606923585	63.01538461538462	3.0	59.5	557.0
0.9999942648822375	3.4030085711843157	0.005191629815333579	0.15577156221995542	0.032502412267104014	102.4	3.0	93.7	559.0
0.9989826926984904	1.3084016724124394	0.015833220896425998	0.05357602563239427	0.14536799690526253	81.92	3.0	82.7	563.0
0.9999980744841733	3.054455185249311	0.0008700322356744164	0.018392047445783523	0.027778179487010436	136.53333333333333	3.0	131.5	565.0
0.9998920889927381	1.5313646307987612	0.0025143414687476434	0.01093145787104523	0.1844016762153387	117.02857142857142	3.0	112.5	566.0
0.9999978100865631	3.0464756297950464	0.0009739014317014918	0.020423085968860086	0.057418175019943826	91.02222222222223	3.0	82.30000000000001	567.0
0.9568477925796146	0.366570510285026	0.03151546542124148	0.020827193281852657	0.15042034066267274	28.248275862068965	9.0	27.900000000000002	572.0
0.9999902391748114	2.5190424559223272	0.0015242667687667716	0.01874659867600333	0.03245460043422431	40.96	3.0	39.7	576.0
1.0012316207675116	1.1987679816400407	0.006946323269525114	0.020024692271338164	0.09054967442026798	45.51111111111111	6.0	43.2	577.0
0.9991643594201055	1.8032909696076371	0.016168115267391883	0.09427866995176791	0.04651831069344893	43.11578947368421	6.0	43.400000000000006	578.0
0.9577647018335791	0.46880795540909853	0.04221689368813725	0.036849907937317676	0.13398420578589484	31.50769230769231	8.0	31.700000000000003	581.0
0.9654760477101788	0.7755555180717357	0.06718582353529627	0.10818518302592017	0.0686894159474706	27.30666666666667	9.0	27.5	585.0
0.9816807749281153	0.6643783246319228	0.04196242521088882	0.05601292146708942	0.15290621045750588	58.51428571428571	5.0	58.900000000000006	586.0
0.9964530660638128	1.2847054667953115	0.023290909568405082	0.07517253450534954	0.0719469541369689	39.00952380952381	6.0	39.400000000000006	588.0
0.9972661962893904	1.6594855734607756	0.033648200994148336	0.16792771842971135	0.028233578509026698	25.6	9.0	25.400000000000002	589.0
0.9958269124014467	1.2305284094730502	0.024973457807032712	0.07537117058728453	0.06638862337448084	37.236363636363635	6.0	37.2	590.0
0.9933879911262189	0.9757132920995869	0.02342669701896827	0.05026410799267142	0.10864994067770356	48.188235294117646	6.0	49.0	594.0
0.9564990270301084	0.5200995866620125	0.04824722041284893	0.04753154794959883	0.1329368157082882	31.50769230769231	8.0	31.900000000000002	596.0
0.9993078054505657	1.732428269270737	0.012979042257891218	0.07005511318960529	0.053889406046983106	40.96	5.0	40.2	597.0
0.9880303423208062	1.1464422842228308	0.05205413251097688	0.14205473019583206	0.05162679423266847	27.30666666666667	9.0	27.3	599.0
0.9998102811527443	1.7833974333560862	0.005223460187721018	0.029794818795248992	0.04527195935633721	37.236363636363635	4.0	35.9	602.0
0.9728928862281992	0.7967670747905391	0.05077938539901281	0.08410877625871607	0.057723299802750115	24.824242424242424	10.0	25.5	603.0
0.9999759027309819	2.3727445583509215	0.0028204968531348198	0.029873045430888718	0.05378353046548948	54.61333333333334	3.0	52.300000000000004	605.0
0.999522393660906	2.1807044636103505	0.021087133647436626	0.1832109723673632	0.02859416213089455	37.236363636363635	6.0	37.4	611.0
0.9999962293415366	3.6488610592356387	0.0055765352687175244	0.21409464930225064	0.020636768078208183	68.26666666666667	3.0	66.60000000000001	613.0
0.9996521907363827	1.9695819925683455	0.012762286804843478	0.08887090827960253	0.02781453457584799	25.6	4.0	25.1	614.0
0.9999978859222971	3.5261614455718684	0.002447125323209957	0.08307822263434904	0.03495518874764859	81.92	3.0	79.0	615.0
0.9990586767208347	1.7823862997539983	0.01756459402570201	0.10013744259625057	0.03670166108505494	37.236363636363635	6.0	36.0	617.0
0.9968807751712911	1.0915617820725663	0.013771281450561794	0.034624493504648586	0.07432676639827734	37.236363636363635	6.0	35.4	618.0
0.9897538106960831	1.1220965508875953	0.04210190351585457	0.1110561995935102	0.06522955274501713	31.50769230769231	8.0	31.200000000000003	619.0
0.9986598425993097	1.2793405042658466	0.010190746560306663	0.03261190344758416	0.08749020537982051	51.2	5.0	49.900000000000006	623.0
0.9994700183498023	1.7954535602386512	0.0114926131026742	0.06642843275066275	0.04976505259019748	39.00952380952381	5.0	37.6	624.0
0.9551336275594482	0.424821873314082	0.037009443901613655	0.028740895077521006	0.1298556635889508	26.425806451612903	9.0	27.0	626.0
0.9698342170067511	0.5412975072143111	0.029952121127020705	0.030360922558010678	0.10098731809191841	24.824242424242424	10.0	24.700000000000003	628.0
0.9999586647105201	2.9230702153910766	0.010555726059695363	0.19547323448501688	0.010710415665494714	30.340740740740742	4.0	31.400000000000002	629.0
0.9765285102883121	0.6856854074304993	0.03735272140976532	0.05065841160487739	0.10851511836848758	32.768	8.0	32.5	631.0
0.9979641691975126	1.468314829196367	0.01923395955567128	0.07722156722013841	0.06373559012270033	40.96	6.0	41.6	634.0
0.9999990148981619	3.9831855574441697	0.0028414009108722015	0.15246925637338382	0.025458828900929553	74.47272727272727	3.0	81.4	635.0
0.9997470898573365	2.108549803114854	0.017655080157452634	0.14239479287399762	0.08597580100688008	102.4	3.0	97.2	636.0
0.9992514014649339	1.5053251049755538	0.008807387852657616	0.036861671124872535	0.05231243332354765	34.13333333333333	5.0	33.1	637.0
0.991701136328973	0.8092141345332938	0.02455976356494356	0.041216438782145225	0.14731302046570055	54.61333333333334	5.0	55.300000000000004	639.0
0.9999990181366812	4.078102914167786	0.0034236829586560304	0.20202443117694766	0.022232046228642253	81.92	3.0	83.0	640.0
0.9985468607288706	1.3277560586551962	0.010561505240384567	0.035860826965732305	0.06873279006727863	40.96	6.0	39.7	642.0
0.999997093089858	3.2902686467336975	0.002101464372250083	0.05630768486701231	0.040039047032435014	102.4	3.0	96.7	645.0
0.9695426440183202	0.8464006679368757	0.06988623498901216	0.12601958325949783	0.060848902528176305	26.425806451612903	10.0	26.400000000000002	647.0
0.9999807723892301	3.091159483751361	0.009346523396245622	0.2050168557516689	0.04189827899371175	58.51428571428571	3.0	52.800000000000004	648.0
0.9999266696323912	2.4251767228048613	0.00684063516218644	0.07643034277415134	0.02101559061555123	31.50769230769231	4.0	30.700000000000003	650.0
0.9999570293274341	2.296677397026927	0.0031704499399541125	0.03104359911386991	0.06147783248341731	58.51428571428571	4.0	55.6	651.0
0.9998410410871734	1.9919637048006462	0.006054595546183746	0.0431627599098985	0.04813699436100143	43.11578947368421	4.0	42.400000000000006	652.0
0.9685634670616072	0.4813868673301816	0.029412800471845593	0.02599344741333359	0.13302816038005208	29.257142857142856	9.0	29.400000000000002	653.0
0.999870425378109	1.9371383101648885	0.006492710725868024	0.04375183725058228	0.04790129411487297	48.188235294117646	3.0	44.7	655.0
0.9966770364515086	1.1175964183155656	0.015545191932876606	0.04048413804750059	0.08231712773747805	39.00952380952381	6.0	38.6	656.0
0.9999841532585069	2.8127452443330987	0.004427593104505809	0.07335159063561635	0.031075453981588105	43.11578947368421	3.0	38.300000000000004	657.0
0.9999136420690429	2.7728580687114897	0.014324579617810319	0.22792716044573924	0.013925435070008816	37.236363636363635	5.0	37.9	659.0
0.9517261308797285	0.45213280141309187	0.04290208071916756	0.03588049488660514	0.12338712846545816	27.30666666666667	9.0	27.200000000000003	661.0
0.9959525624731393	1.2140112561375709	0.020763752304149823	0.061354346145587824	0.059182044296163465	35.61739130434783	7.0	34.0	663.0
0.9735139976281239	0.5137558144984419	0.026668548216093855	0.02532626007307878	0.11636786620243822	26.425806451612903	9.0	26.5	665.0
0.9998895656623668	2.577219759268692	0.011808481728713554	0.15407946093276306	0.0251903307786567	54.61333333333334	5.0	57.0	666.0
0.9939489877467309	0.9184843206957212	0.018867009306535586	0.037178896470906594	0.10619257060437255	45.51111111111111	6.0	43.400000000000006	667.0
0.9983106820317217	1.576859884739725	0.02068031456560274	0.0939909221845625	0.0347583426454605	32.768	6.0	31.900000000000002	668.0
0.9978828617193891	1.0600742386539823	0.008796779406579582	0.02116560737842476	0.07446984141438327	34.13333333333333	6.0	33.4	669.0
0.9922134587583118	0.7141778078698553	0.012393711465718212	0.017425256444074753	0.09202759560211872	29.257142857142856	9.0	29.5	673.0
0.9930189506502586	0.9135505851823071	0.017719614566951616	0.03465030716593293	0.08441927662983754	34.13333333333333	8.0	33.2	675.0
0.9999987387471425	3.8795660190272683	0.0029574699659634077	0.14305961746516355	0.018503111327050292	68.26666666666667	3.0	67.4	676.0
0.9924967833054829	0.9098128068021143	0.02339284833516791	0.0455642727973213	0.10363575980178034	40.96	6.0	40.300000000000004	677.0
0.9482217727788512	0.42663155935523434	0.04308951665544047	0.03386644401802869	0.13764908811221652	29.257142857142856	9.0	28.5	681.0
0.993937447617545	0.9169430580983505	0.015590395079524162	0.030615689854609728	0.08397627836575818	34.13333333333333	8.0	32.800000000000004	682.0
0.9998849296403873	1.7934489141489025	0.003358753982672114	0.01936687088023337	0.0874436824340686	68.26666666666667	4.0	64.10000000000001	683.0
0.9981924399646215	0.9254952140044338	0.005428438946796734	0.010754850701846574	0.10159465078904657	39.00952380952381	7.0	38.6	684.0
0.9998957272399427	1.6009127720465106	0.0024393327587428717	0.011378741849256293	0.07188243435452382	54.61333333333334	4.0	51.800000000000004	687.0
0.9991448168761132	1.7605907673086192	0.0170543943578337	0.0949436346885563	0.039160397356851645	35.61739130434783	5.0	35.300000000000004	688.0
0.999209062936587	1.9224353084708774	0.038527480185491444	0.25578903918412277	0.0700518420411679	91.02222222222223	3.0	88.80000000000001	690.0
0.9918684970188235	1.1254300639790031	0.03373316870323818	0.08918561555152218	0.06051803809943604	32.768	8.0	33.300000000000004	692.0
0.9990321208889753	1.232714850409019	0.013184926542970673	0.04087656952901073	0.18765540793384355	102.4	3.0	100.0	693.0
0.9911353545298998	0.8802024130782333	0.020891137091944855	0.03887950529223352	0.0882894200299721	34.13333333333333	8.0	33.4	694.0
0.9992434658980573	1.6084912256978687	0.013432437142001196	0.06323362653424122	0.09095613935679855	68.26666666666667	4.0	69.3	695.0
0.9993792449020281	1.7747851160543977	0.012585460026068657	0.0711379964724182	0.027717661978566656	28.248275862068965	5.0	28.200000000000003	700.0
0.9997704328067274	1.8995514454411917	0.007550243927782945	0.04879977376814589	0.08922297046336701	74.47272727272727	4.0	75.8	702.0
0.993058867675124	1.0397535332394052	0.026070382179754863	0.06126239539575142	0.06086958504692711	34.13333333333333	7.0	35.9	707.0
0.9999792773218766	2.3469569301904865	0.0031007516524396146	0.031972541916352605	0.037181625624229726	35.61739130434783	4.0	33.9	709.0
0.9679666597778593	0.5581036245698205	0.038447791334891145	0.04070999551752777	0.12100847878000569	31.50769230769231	8.0	31.1	711.0
0.9149572504832243	0.22981043721472627	0.04411304386740243	0.01933173324610636	0.16642105762396878	24.824242424242424	10.0	24.900000000000002	712.0
0.9999999636913589	3.065993121796278	1.67871301973891e-05	0.00035901610564602647	0.05508993323855271	74.47272727272727	3.0	65.8	713.0
0.999260880982913	1.155998240936529	0.0038576165520709743	0.010542019582103193	0.05988653800156981	31.50769230769231	6.0	30.400000000000002	714.0
0.9999843096363032	2.936380246278386	0.005604933742310254	0.10519883555608532	0.021494268738146492	37.236363636363635	3.0	37.2	715.0
0.9999975087855644	3.8973672743448895	0.006053083733987985	0.29806692856568723	0.00822361365701856	51.2	3.0	53.2	717.0
0.9999705788843564	2.6265137993729866	0.00568220649698803	0.077956406785737	0.03999065007017268	54.61333333333334	3.0	51.7	718.0
1.0000011510627194	2.433953683987981	0.000151978671962675	0.001713691353368691	0.0986772151928965	102.4	3.0	101.5	724.0
0.9968623433030948	1.1980787334714809	0.0402427619926566	0.12008484324036468	0.11286929669800018	91.02222222222223	3.0	93.30000000000001	725.0
0.9955535135253174	1.5032400187176276	0.03606371052241484	0.15112283921273983	0.029346653297355918	22.14054054054054	11.0	22.200000000000003	726.0
0.9974560090988703	1.1971774678266505	0.012533154388063647	0.03619011320608448	0.06722456953968917	32.768	7.0	33.0	730.0
0.9999877652822176	2.8203408641910266	0.003470346205360558	0.05793574398894839	0.059034960262487855	81.92	3.0	76.3	739.0
0.9595032912406889	0.6533816140320172	0.05602233303283815	0.07264427468718943	0.09570558175364334	28.248275862068965	9.0	27.8	740.0
0.9800951996770064	0.5584758551764456	0.021964467654802415	0.02292057398809281	0.11967467085249178	29.257142857142856	9.0	29.3	743.0
0.9806223501024186	0.7024931124313298	0.035360593562799594	0.04935694875449942	0.10563683018744718	34.13333333333333	7.0	35.0	744.0
0.9996847983516446	1.9702807453862092	0.011592329590618983	0.08077998075688061	0.0568607986382689	54.61333333333334	4.0	55.5	748.0
0.9977544742321107	1.7189149082610562	0.03223606637823543	0.1717024516419946	0.03880665062430077	34.13333333333333	8.0	33.5	751.0
0.9991926195114618	1.7166468182552042	0.014626528712945043	0.0776020146929438	0.01411098873389563	13.653333333333334	5.0	12.9	753.0
0.9997995534792311	1.859161979784428	0.005856988173124941	0.036253573997799826	0.02683420185456767	26.425806451612903	4.0	25.900000000000002	754.0
0.9999963417069776	3.387668290280476	0.0032118309196049154	0.09489763879055574	0.0122219957012225	22.755555555555556	3.0	22.3	756.0
0.9999957090224625	3.666894277190282	0.006578786848155462	0.25717842264975904	0.009300346692959866	43.11578947368421	3.0	40.1	757.0
0.9985601515592311	1.4632205844570796	0.015522864064969616	0.06192257076674872	0.06570675618804997	43.11578947368421	5.0	42.300000000000004	758.0
0.9976765541129587	1.2535557507232455	0.014245929211945382	0.04417730933926568	0.07675750554984861	43.11578947368421	6.0	42.800000000000004	759.0
0.9999856747139135	2.422836905192835	0.0018504385612936988	0.020629778361547477	0.022815864053065984	25.6	3.0	23.700000000000003	761.0
0.9999158804946394	2.7053263329136854	0.012174623939064207	0.18091704311759937	0.018559342048473232	39.00952380952381	5.0	39.7	765.0
0.9991001752072356	2.0630938236349783	0.02612059180668175	0.2008230826287869	0.022155469507079556	29.257142857142856	9.0	29.3	767.0
0.9899864978592986	0.9736990667896962	0.03555046101275504	0.07631506680327013	0.09098346956927741	40.96	6.0	40.2	769.0
0.9946967764142043	1.3414896222662032	0.03258855099021347	0.1129423867868522	0.03823271794141563	28.248275862068965	9.0	27.1	771.0
0.9999445638601884	2.521869315561483	0.006296232433561827	0.07764852310608562	0.02687827160207364	39.00952380952381	4.0	39.2	775.0
0.9999865902084103	3.153673028385517	0.007383081181935865	0.17245709692332198	0.011733267614615562	32.768	3.0	31.8	777.0
1.000057659709851	2.2324386078566976	0.0051252442720668605	0.04698582806850421	0.027513183417807723	26.425806451612903	3.0	24.8	778.0
0.9938520130102331	1.146101412517834	0.025349890570532215	0.0687438811346517	0.059299673553922315	28.248275862068965	8.0	28.400000000000002	779.0
0.9992652517283398	1.5143913514655327	0.008838904254546958	0.03738033360147387	0.03577302746514923	24.824242424242424	5.0	23.5	782.0
0.9999757842867492	2.8914024256790203	0.007910318145003252	0.14188425665759716	0.014796997279493358	30.340740740740742	3.0	33.0	784.0
0.9993982775759958	1.7649428094115547	0.02170069632250112	0.12179224150853575	0.060115693141471235	74.47272727272727	3.0	69.2	785.0
0.9954393164243281	1.0309071403098953	0.016024101552749515	0.037102736735255507	0.07923791051827388	35.61739130434783	7.0	35.0	787.0
0.9997519687764304	2.1239637787183603	0.012341849329426488	0.1010621787734753	0.03018000537662003	31.50769230769231	4.0	30.5	789.0
0.9718151593552506	0.6513249372900024	0.04263326885130661	0.05441977503810178	0.10479162575804017	34.13333333333333	8.0	33.6	790.0
0.9999757643704383	3.1948068651465236	0.010885872996035117	0.2650123379968917	0.016226831658353282	58.51428571428571	4.0	60.0	791.0
0.9500100255473676	0.3707150932562277	0.04548295492616457	0.03213179754456092	0.18121116543574053	35.61739130434783	7.0	36.0	792.0
0.9659307012996283	0.3634556770642639	0.025068030996415556	0.016265544101339836	0.14863857324089513	28.248275862068965	9.0	27.8	794.0
1.000015652625448	1.796064531511844	0.0007136823600115605	0.004126287172525167	0.027779847223227166	23.405714285714286	4.0	23.400000000000002	797.0
0.9999823981355622	2.241157529922524	0.0015915072769428736	0.014723182926471033	0.06098094803588534	63.01538461538462	3.0	60.1	798.0
0.9958126278910762	1.0230580049274527	0.03990622244660949	0.0968870271940036	0.16920066017358168	81.92	3.0	85.0	799.0
0.9996202920691163	2.042189870420285	0.013549925267708712	0.1018627181747126	0.03224782024279409	32.768	5.0	31.6	803.0
0.9997354905899318	2.265261045116916	0.014333870295760377	0.1359045189556687	0.05680389214246072	63.01538461538462	5.0	62.0	804.0
0.9997963196437967	1.7924850471014622	0.005234613386528319	0.030154406499219195	0.019332209182355252	24.824242424242424	4.0	23.200000000000003	807.0
0.9985813399034109	1.5753749173443283	0.03585551345237157	0.16387075899636747	0.11464701419604624	91.02222222222223	3.0	90.80000000000001	808.0
0.9999986977737488	3.1767212516865	0.0007506853544203017	0.017945784639420415	0.021892520080859887	34.13333333333333	3.0	32.2	810.0
0.991714986096016	0.7501201617573937	0.02196549466808003	0.03352030094514767	0.1607306551022401	54.61333333333334	5.0	54.6	811.0
0.9999017834095676	2.4721968304318795	0.009898744391788923	0.11604820464011467	0.03658265467648797	63.01538461538462	4.0	64.8	815.0
0.993834886183474	0.774235882417337	0.012776676670987882	0.019964018231170135	0.11549760174530176	39.00952380952381	7.0	38.300000000000004	816.0
0.9989556828244409	1.8983555698411356	0.022758608306311424	0.14701360981325895	0.02626555812438935	39.00952380952381	7.0	37.7	817.0
0.9998681710551288	2.222085710621651	0.008382602890727382	0.07599994636928895	0.05208036906820627	58.51428571428571	4.0	55.900000000000006	818.0
0.998357429653924	1.3972219422984726	0.01573568554997311	0.05810020324666259	0.07417110285814962	45.51111111111111	5.0	45.2	822.0
0.9998521468977828	2.1314684963096653	0.010791775967777723	0.08912904358773502	0.10235209787784424	117.02857142857142	3.0	115.7	824.0
0.9998963767717125	2.220311426415366	0.00624430119657894	0.056507784095641535	0.0358672066335106	35.61739130434783	4.0	35.0	825.0
0.9954847311463507	1.2920932645565857	0.027943774208601325	0.09110241131478185	0.04098839251236069	26.425806451612903	7.0	26.8	827.0
0.9503230669570486	0.2621382829550786	0.031138136278264148	0.01575449048584709	0.2247358893839494	32.768	8.0	33.300000000000004	835.0
0.9936251175123119	1.1350047729204609	0.03589580528504669	0.0960527310772905	0.09651221163286032	48.188235294117646	5.0	49.2	836.0
0.9993004353473162	1.813579832954158	0.015478630557079799	0.09125620567123204	0.032418023917190605	31.50769230769231	5.0	30.8	838.0
0.9921898934805936	0.8459165292897224	0.0322996476940394	0.05873551635359345	0.15527405468556685	63.01538461538462	4.0	60.900000000000006	839.0
0.9397538559329618	0.38509942145990156	0.049514537363300214	0.03565811725509378	0.16940476479830216	31.50769230769231	8.0	31.5	840.0
0.9997307371451482	2.065567130342054	0.017290849871676565	0.13334702068837515	0.07686850626376682	81.92	3.0	83.9	841.0
0.9960843104074747	0.9918139279567948	0.01300000765737312	0.02845588484777216	0.08714049893152825	37.236363636363635	7.0	36.300000000000004	842.0
0.9988964793621685	2.0547475307526457	0.03721446647696761	0.283674355426937	0.02295271171519713	27.30666666666667	9.0	27.700000000000003	845.0
0.9992774103465495	1.95269960190707	0.01961211657754422	0.13418995559085586	0.021348960645428756	30.340740740740742	6.0	30.900000000000002	846.0
0.9677478000385483	0.44648862847464565	0.031165917065524525	0.025497723192880555	0.14392189026492658	31.50769230769231	8.0	31.200000000000003	848.0
0.9997126898785694	2.312867247372219	0.017473232588688974	0.17400620299081496	0.023276710997804765	26.425806451612903	5.0	25.6	850.0
0.9999304932933233	2.515526292117623	0.0075265288944198015	0.09222413766562725	0.03294569801493835	45.51111111111111	4.0	46.1	852.0
0.983972523480085	0.6881143165921538	0.027888360546239683	0.03778625421285384	0.12516235215649332	37.236363636363635	7.0	37.6	853.0
0.9954892419353297	1.1321053037391005	0.021803064081681787	0.05795567761785721	0.08581480559973344	43.11578947368421	6.0	42.0	854.0
0.9996709139057224	2.148936597153288	0.024851386165369017	0.20904294855531938	0.06048583766997388	91.02222222222223	3.0	97.7	856.0
0.9768847415083979	0.5050444975396703	0.02306959096055085	0.021391887639068654	0.13216061997284756	29.257142857142856	9.0	29.1	857.0
0.999119155116227	1.8003091477452446	0.01903407649406443	0.11063850759707551	0.031092046796536217	27.30666666666667	5.0	26.900000000000002	858.0
1.0000230067545892	2.049292255734697	0.0014315448347689606	0.010850941235868411	0.06253339724260194	54.61333333333334	3.0	51.7	859.0
0.9999293294166006	2.1857343620419583	0.005733838708270759	0.05009370304871429	0.09293220780014404	91.02222222222223	3.0	92.5	860.0
0.999569360173268	1.9053445487119367	0.011876917822067712	0.07724879090384437	0.05157004505759979	43.11578947368421	5.0	43.5	862.0
0.9995553602867315	1.6129886063628334	0.006884014119568397	0.03254621748706044	0.07679352191692995	63.01538461538462	5.0	58.300000000000004	863.0
0.9867567973270495	0.8303168193715378	0.031084846003070776	0.05369547362670524	0.09657820300622681	37.236363636363635	7.0	36.2	864.0
0.9980704528744123	1.611567619636109	0.023389843872714297	0.11056681133892367	0.036471394336387235	35.61739130434783	7.0	36.1	865.0
0.9938669642666439	1.1809139128653838	0.0277860464096472	0.07885115112095124	0.059235805320729064	31.50769230769231	8.0	31.0	866.0
0.9937235264901103	1.1548192790541663	0.03369489197076639	0.09244996401312164	0.07731814581320595	43.11578947368421	6.0	43.1	869.0
0.9611733750007642	0.5597144890788576	0.047458149946010796	0.05078266812265148	0.11508025439034292	30.340740740740742	8.0	31.0	870.0
0.9789800833829057	0.7143451064167102	0.03914943110927122	0.055923349855371444	0.12041346707553247	37.236363636363635	7.0	37.5	871.0
0.9885392227681727	1.1555117964857626	0.05169850267422716	0.14270138926564788	0.049731120536595085	28.248275862068965	9.0	29.1	872.0
0.9995598750962987	2.166707239194333	0.01798041183602832	0.1539591622954509	0.02873238341894911	39.00952380952381	6.0	39.1	878.0
0.9998717680317734	2.1500801429177683	0.006770247802329204	0.056960585816984356	0.03548116253548929	35.61739130434783	4.0	35.2	880.0
0.9999978328336439	4.024879609244324	0.006794076953125751	0.38010558165329633	0.004113452357293315	27.30666666666667	3.0	27.5	883.0
0.9979221468594914	1.7059941107031977	0.047026267933660645	0.24696878456579655	0.058491998774603385	63.01538461538462	4.0	66.9	885.0
0.9945124986712524	0.8562331788733868	0.013477547025141345	0.024079760554280922	0.10827284793923621	39.00952380952381	7.0	39.400000000000006	887.0
0.9999869170067168	3.3596662046383865	0.008455186581853109	0.242899228132168	0.005765136900515913	26.425806451612903	4.0	27.0	888.0
0.9995309122473631	1.591349686717864	0.006538021013757942	0.03016884142940771	0.08586947580259492	63.01538461538462	5.0	61.1	892.0
0.9627132724337508	0.4260164961492013	0.026941604811787766	0.020638207321059584	0.11803587813834666	22.14054054054054	11.0	22.0	896.0
1.000004543262406	2.8849232449835034	0.0014651244516984629	0.02610744296341573	0.024478042155347945	37.236363636363635	3.0	34.6	897.0
0.9687931968535188	0.6320187241650798	0.045397807799565065	0.05596895411763953	0.09670358370276196	30.340740740740742	8.0	30.3	899.0
0.9999897137056315	2.3144484166308517	0.0010737015922727608	0.010711493432979745	0.10158900831844601	102.4	3.0	93.2	901.0
0.9995282987359461	1.839907137732767	0.013343250535372726	0.08092253633934128	0.07445068995137094	63.01538461538462	4.0	61.900000000000006	902.0
0.9997797565868928	1.5347336943608878	0.003423493786019402	0.014821378360685693	0.053456313522923016	37.236363636363635	4.0	34.9	903.0
0.9998245393016224	2.462235819202385	0.015165947759762401	0.17600919903983533	0.018717001063486286	40.96	5.0	40.6	907.0
0.9998559826710691	2.3156398554004594	0.010700916234537087	0.106855915438406	0.026380144294315816	40.96	4.0	39.6	909.0
0.9573097486966742	0.6880425290184174	0.06559413550166478	0.09106505044010683	0.07558911459234043	26.425806451612903	10.0	26.200000000000003	911.0
0.9990637237949472	1.8516658428661723	0.01991827144830845	0.12237768728483317	0.025203218406839326	25.6	6.0	26.5	912.0
0.9984928216379311	1.0962899141043982	0.007858228489769947	0.019876347546476082	0.11749289292639425	54.61333333333334	5.0	53.1	913.0
0.9999974500335	3.614521338063082	0.0035212483944065264	0.13061495439327228	0.021892461960263374	74.47272727272727	3.0	74.3	919.0
0.9992484825947896	1.9736592068662948	0.02097170985801629	0.1467185453854302	0.033110570782513636	48.188235294117646	6.0	46.6	920.0
0.9999562675023789	2.306546554983538	0.004371259310773008	0.043238709993505944	0.04822975468231578	54.61333333333334	4.0	51.400000000000006	921.0
0.9999963864248425	3.605212364942872	0.004898073057898935	0.17999904528081995	0.017293883111227887	54.61333333333334	3.0	55.1	924.0
0.9857049503633419	0.9435184166405002	0.0481810118472354	0.09938417041503098	0.09804133106643867	43.11578947368421	6.0	43.900000000000006	926.0
0.9999703936048173	2.861736607925719	0.009117500988312875	0.15871354343744154	0.0145994122458053	31.50769230769231	3.0	29.700000000000003	927.0
0.995995526697543	1.19041314349276	0.021905108025347036	0.06280169039633843	0.08128713735778301	43.11578947368421	6.0	44.0	930.0
0.9994287135315163	2.1081877348224243	0.021547436304308436	0.1736098242858806	0.02018182760087565	26.425806451612903	6.0	27.1	936.0
0.9945694264514702	1.0027191407847638	0.018085140009960466	0.04027168587967896	0.08688121976503542	37.236363636363635	7.0	37.1	945.0
0.9947971168204222	0.967154881571057	0.02688931359941375	0.05783269628581126	0.17257704564082055	74.47272727272727	4.0	76.10000000000001	949.0
0.9999938748995415	3.347565905319958	0.004964024940631675	0.1408828524203008	0.01932450753910846	58.51428571428571	3.0	56.5	950.0
0.9985825844597922	1.68729695627705	0.02994288564247319	0.15395133713014528	0.0678973136368838	63.01538461538462	4.0	60.5	951.0
0.8383511375659541	0.20150563214428238	0.07273207569837026	0.03147925317112054	0.13565181960480355	25.6	10.0	25.3	952.0
0.9993536515469712	1.9135977872286254	0.017288841167480258	0.11346855440514426	0.0467401431708642	43.11578947368421	5.0	41.400000000000006	953.0
0.903245021478742	0.32308758091821327	0.05851422049205333	0.03547573697270683	0.14444588442728873	24.824242424242424	10.0	24.900000000000002	954.0
0.999642445894812	2.2524106024880655	0.03304822388368371	0.3094036726123183	0.04858747884420347	117.02857142857142	3.0	110.5	955.0
0.9914737574942278	0.9584484402300577	0.023766322632712313	0.049781619012340426	0.08063179891963444	34.13333333333333	8.0	33.7	956.0
0.9998979011220548	1.9274056622237576	0.0034322017744424995	0.022848784616664352	0.045540712575120885	37.236363636363635	4.0	35.4	959.0
0.9999977182237044	2.949537156786389	0.0008367141803058335	0.015913779908911577	0.08342392653151738	117.02857142857142	3.0	112.4	960.0
0.9996145571494244	2.040336311408139	0.013251770288485398	0.09942803350451566	0.046356999877751895	51.2	5.0	49.900000000000006	961.0
0.9988921636097812	1.278795910823916	0.007345545165434307	0.02347790190276065	0.06572726445326807	34.13333333333333	6.0	33.1	962.0
0.9996550982743936	2.3312770541132837	0.01886209534111086	0.19143562078989002	0.02520871863834854	34.13333333333333	7.0	34.7	964.0
0.9997928783075727	2.41136444355393	0.015994350558352226	0.17621574148131267	0.009574196128982672	25.6	5.0	25.700000000000003	966.0
0.9999608285920292	2.074132246412922	0.0020403291357737677	0.015856195670846774	0.0495706580495158	48.188235294117646	4.0	46.300000000000004	967.0
0.9932082282290556	0.7688071937934488	0.015660317733371037	0.024338916493260525	0.12443711842690636	40.96	6.0	40.5	968.0
0.9962952556789502	0.7849711463261084	0.0241026546301259	0.043831247882420675	0.1948421023404358	81.92	3.0	81.30000000000001	970.0
0.9858094303822967	0.4089905249305483	0.011130190481021802	0.008028930334074985	0.164885375159096	30.340740740740742	9.0	29.900000000000002	971.0
0.9999988698925105	4.113303856377934	0.004227847056746142	0.25842189668338567	0.010895695668294314	63.01538461538462	3.0	64.3	974.0
0.9998542794838682	2.1490393811583908	0.007600951883146611	0.06388204641325929	0.061689726878550184	58.51428571428571	4.0	56.900000000000006	975.0
0.9979600477247985	1.3793448472751226	0.016244176854909025	0.05872920288662505	0.05863394838882944	39.00952380952381	6.0	38.5	977.0
0.9997547939199423	1.865086544204897	0.007749943941664067	0.048278441557245644	0.03763653133876598	31.50769230769231	4.0	31.1	983.0
0.9998485513938195	2.5209387307125533	0.013967835187873317	0.17210916899849363	0.026866699832522694	37.236363636363635	5.0	38.900000000000006	984.0
0.9977014119735816	1.6041534011604959	0.02528314976739179	0.11856937661160663	0.035112045480154855	31.50769230769231	8.0	31.5	985.0
0.9999905920342643	3.3385414384677983	0.0074883962431986	0.21060867575928302	0.009184071860831184	39.00952380952381	3.0	39.400000000000006	991.0
0.9999981991655855	3.839870794849929	0.003900708656569848	0.18133349858587186	0.012521323714049773	48.188235294117646	3.0	47.5	992.0
0.9999241216827068	1.7616387653393721	0.0027194468995103277	0.015200499179905964	0.1284243846496217	91.02222222222223	3.0	91.60000000000001	993.0
0.9578578905947553	0.5920435127674737	0.053081751177926656	0.060907449693206425	0.09581821626197712	29.257142857142856	9.0	28.900000000000002	994.0
0.8784412226514678	0.24714515462812367	0.06264153836511528	0.03036858659658982	0.13452520544774169	25.6	10.0	25.400000000000002	996.0
0.9725029880554852	0.6181365525478739	0.04314634484551827	0.05174944157136088	0.10583329778958793	34.13333333333333	7.0	34.9	1000.0
