# Supplementary material for: Basal leakage in oscillation: Coupled transcriptional and translational control using feed-forward loops
Source: PLoS Comput Biol. 2020 Sep 3;16(9):e1007740. doi: 10.1371/journal.pcbi.1007740 (PMC7494099; doi:10.1371/journal.pcbi.1007740)
Supplement: S1 Appendix — (ZIP) [file pcbi.1007740.s010.zip › Codes/plots/data/CFFL_decayrates_20.csv]

0.9999313939151991	2.217406631821497	0.004493060995373468	0.04053618902205458	0.05198693391197672	63.01538461538462	4.0	59.1	2.0
0.9999977179748217	3.722414040624731	0.003909083037474647	0.1615546581172392	0.03561861559164417	68.26666666666667	3.0	65.7	3.0
0.9993373668080457	1.8698654900924063	0.014571676409185589	0.09126956312201177	0.044176687119027856	43.11578947368421	6.0	42.900000000000006	5.0
0.9909183252215206	0.8894919757993646	0.02215734467494205	0.041845124872777875	0.07992215467202991	32.768	8.0	32.6	6.0
1.0000079433122284	2.5315086841640384	0.0012713648671123486	0.015835766749163885	0.052894214597605495	58.51428571428571	3.0	53.800000000000004	10.0
1.000102377753651	1.3132739539841678	0.002684531248542172	0.008941613329423012	0.061506666316932836	34.13333333333333	6.0	33.0	11.0
0.9998491636513184	2.042112383412335	0.006372670467729475	0.047893820193533505	0.027937174191700394	29.257142857142856	4.0	27.900000000000002	14.0
0.9838463779120228	0.7933395423795969	0.030011653437785106	0.04887596063507333	0.07704789457216493	27.30666666666667	9.0	27.5	16.0
0.99370319855208	0.9987685588283908	0.018913762168329032	0.041912373603035014	0.05114572814190953	27.30666666666667	9.0	27.900000000000002	17.0
0.999996292449541	3.7532203544661256	0.006754111746303414	0.28788207072429445	0.01080369328645709	37.236363636363635	3.0	36.2	21.0
0.9999780980940495	3.0011339609364813	0.008899506002629157	0.1782989137486465	0.044773476281422545	102.4	3.0	102.4	25.0
0.9999537594946838	2.8034158868549226	0.009066218973928399	0.14878428273316904	0.022238065406025062	35.61739130434783	4.0	37.2	26.0
0.9018107624958245	0.36419169664356893	0.06731359646897188	0.04635519324348215	0.12510737557872195	26.425806451612903	10.0	26.400000000000002	32.0
0.9753778555578491	0.5986754328394784	0.030173919507331216	0.03447552633707002	0.10808363106416889	29.257142857142856	9.0	29.0	37.0
0.9835467218860807	1.0336717437959277	0.0620432854100957	0.1459479439675499	0.05427965931258787	31.50769230769231	8.0	31.5	39.0
0.9999985053003185	3.8295750791817738	0.0031716812009077713	0.14593061850132757	0.03156251544163821	74.47272727272727	3.0	71.9	40.0
0.9999787607595959	2.4697614595055737	0.0030093766710432503	0.035198111750590774	0.03022316238749855	35.61739130434783	3.0	34.1	42.0
0.9965808865667769	1.4245367510658131	0.030871419622134095	0.11792067564558208	0.062123133710274545	48.188235294117646	6.0	48.300000000000004	45.0
0.9455486229037321	0.36195213437184043	0.0480633878336683	0.03338141386188534	0.19904717515715858	37.236363636363635	7.0	36.800000000000004	47.0
0.9992525883587886	1.3064735644038734	0.005236799103932323	0.017312668415128876	0.07456301875773907	43.11578947368421	6.0	40.800000000000004	54.0
0.972348324100701	0.6795396306061658	0.04343174825099193	0.05847695126261519	0.10648621455351953	31.50769230769231	8.0	31.200000000000003	58.0
0.9995974914157818	1.6577588130364367	0.007878560906921647	0.039166789067364795	0.03712735068582867	29.257142857142856	4.0	28.5	59.0
0.9999628386965651	2.551230855519706	0.006184163755313369	0.0785937093472863	0.05941739431443088	74.47272727272727	3.0	72.2	61.0
0.9493339952381159	0.45049575687236637	0.04940043030926841	0.041608555742975895	0.13433823244327142	30.340740740740742	8.0	30.8	66.0
0.9900124493144866	0.8672301597028105	0.021372605554442467	0.03901539942486067	0.06791027615026692	25.6	9.0	25.900000000000002	69.0
0.9930573804113638	1.0546750844594865	0.023875581944685472	0.05727768948746331	0.056134023256451386	29.257142857142856	8.0	29.1	71.0
0.9982357742196031	1.2029416779652808	0.009772736415414589	0.028408716790062818	0.09111427527353705	48.188235294117646	6.0	46.900000000000006	72.0
0.9881930668220407	0.9734904502185093	0.03183551487581047	0.06839511154073495	0.04516781925654117	26.425806451612903	10.0	26.900000000000002	75.0
0.9992327496067033	1.874246308140918	0.019538409653486175	0.12296756776998151	0.035303413005602996	39.00952380952381	5.0	39.6	77.0
0.9101440485856186	0.27921542123707377	0.05152577372980807	0.026884160747380315	0.14278431791553825	24.824242424242424	10.0	24.700000000000003	78.0
0.9998861054599231	1.8294646605464553	0.0038238174988953952	0.022920186924623213	0.05814787008073629	45.51111111111111	5.0	42.5	79.0
0.9757642109822595	0.794234617644441	0.045052419838091544	0.07409102117430871	0.07985269319796572	27.30666666666667	9.0	27.5	82.0
0.8838004469686902	0.22781324032343325	0.055024154001777285	0.02478928442513919	0.2005377433249661	26.425806451612903	10.0	26.1	84.0
0.9998567726913126	2.000692839031026	0.00569534234601531	0.040976826586296665	0.05524488152088168	51.2	4.0	48.6	85.0
0.9990236187018349	1.9552866183896611	0.02306666325058036	0.15829677265030878	0.01851643403021183	24.824242424242424	8.0	24.8	86.0
0.9948263957082211	1.1050004397425923	0.02117441223058601	0.054312534021265665	0.07575068358432081	37.236363636363635	7.0	36.9	87.0
0.9999985501690215	4.210290207437926	0.006584300461341998	0.44347316829994676	0.02107638467264887	29.257142857142856	3.0	29.3	89.0
0.9999923563455005	2.9295660103762926	0.0026937301364377245	0.05021199442905711	0.030881921528882982	48.188235294117646	3.0	45.7	90.0
0.9999968889750477	3.416773460457173	0.002894690548703335	0.0880616004470507	0.06479043550437177	91.02222222222223	3.0	81.10000000000001	93.0
0.9999972614692098	3.223766810465034	0.0017338706338500178	0.04345641746158337	0.011712040877267198	15.753846153846155	3.0	13.4	94.0
1.000065268199445	1.8453577963301928	0.002742958036490603	0.016766541905882868	0.13828887199343468	117.02857142857142	3.0	107.2	96.0
0.9939113783656736	1.3883705979787069	0.0414807027036783	0.1522058727695162	0.03689817753930572	26.425806451612903	10.0	26.1	99.0
0.9999920838192723	3.3891497138247018	0.006970430117223848	0.20625411091474324	0.03410971330704505	68.26666666666667	3.0	66.7	100.0
0.9999962729981129	3.2034609030297303	0.002266092043396729	0.05564855826202212	0.0388413583512755	74.47272727272727	3.0	70.60000000000001	102.0
0.9997330928616478	1.999231464486371	0.010313796870765047	0.07409992899243378	0.03718310725704386	37.236363636363635	4.0	36.9	104.0
0.9990340543349864	0.8332776739663501	0.0023810800059447367	0.004081983153284124	0.0965440755093587	34.13333333333333	7.0	33.0	106.0
0.9880795043335147	0.8062617343203474	0.022920629750862453	0.03797991749880501	0.08075625466616708	28.248275862068965	9.0	28.3	108.0
0.9999955008608015	3.3064037546079637	0.0033588783540721323	0.0914692919086411	0.05126618390689622	81.92	3.0	68.60000000000001	113.0
0.9936694351713242	0.4518557004603945	0.025298244543802976	0.030956063015622964	0.3051201216722581	81.92	3.0	81.60000000000001	115.0
0.999656529787412	2.059156755335402	0.01251564722672812	0.09577510852024164	0.04051402143762369	40.96	5.0	41.300000000000004	118.0
0.9993179221370313	1.2821275621975272	0.006461724414573682	0.020791451409357304	0.11545921872453677	68.26666666666667	4.0	63.6	123.0
0.9999960994393459	3.326030762660593	0.0030282741695639966	0.08410724190150339	0.029307451901512533	68.26666666666667	3.0	62.800000000000004	127.0
0.9991422330262646	1.5764273740994403	0.01160355969946672	0.052669742391215336	0.055127712580360005	39.00952380952381	5.0	37.7	131.0
0.9724628220713677	0.30617048365409855	0.01706970754008466	0.009288340542176848	0.20400044413271315	29.257142857142856	9.0	29.1	133.0
0.8743723077344028	0.2690507809205538	0.06800470603261433	0.035694931542798625	0.13025425144822186	25.6	10.0	25.900000000000002	134.0
0.9999978732173113	3.4883942823944127	0.0022829989736745694	0.07462545215656295	0.028594260955555832	54.61333333333334	3.0	49.0	135.0
0.9988948459396015	1.5887601235320126	0.01548019641988961	0.07126813972394988	0.0628730483943101	45.51111111111111	5.0	45.300000000000004	140.0
0.9999801010129356	2.7298826320965044	0.004716729030593104	0.07185943779094933	0.06021962671760529	68.26666666666667	3.0	60.6	141.0
0.9717357996972968	0.5589389844241154	0.03163755889377571	0.033332676503463526	0.11705303273688598	28.248275862068965	9.0	28.3	143.0
0.9938067985371181	1.005290115530385	0.020858349187692655	0.0466534190235975	0.07983569738909345	39.00952380952381	7.0	38.2	144.0
0.9999531396669409	2.452738052459708	0.006420453255967858	0.07380255139298267	0.0674417029990643	68.26666666666667	3.0	65.10000000000001	147.0
0.999959157391253	2.7554194123670106	0.010184069151663358	0.15921998187953518	0.026571525086606526	54.61333333333334	3.0	51.900000000000006	149.0
0.9716263171012751	0.6437360210207628	0.03700728815267	0.046481628282788484	0.08084314302973535	26.425806451612903	10.0	26.3	154.0
0.985596091208115	0.9276394339148554	0.039539104870172974	0.07957893793745098	0.06356663447182104	30.340740740740742	8.0	31.5	155.0
0.999964301767792	2.543546004390397	0.0058511559535116275	0.07378211405204389	0.07787462794529385	91.02222222222223	3.0	91.7	156.0
0.9999084325614046	2.484877878000369	0.009334424520029139	0.11085793869903757	0.0229416751154114	29.257142857142856	4.0	27.200000000000003	158.0
0.9999857109860263	2.6054089413230326	0.002646797773935759	0.03554191533137871	0.03848352287206633	51.2	3.0	44.5	160.0
0.9989490866422495	1.556286760068338	0.012235743148623239	0.054294833838604194	0.02960211773817187	25.6	6.0	25.900000000000002	162.0
0.9998008633399699	2.47548872514619	0.015491978830269886	0.18224606884775268	0.019052906915924938	40.96	6.0	40.2	165.0
0.9999995843655536	4.868482581508028	0.007038342571879435	0.9157685311519917	0.05455874134280311	117.02857142857142	3.0	100.0	169.0
0.9999845967442181	2.9362080659090988	0.005500489529312037	0.10322058091811083	0.04621923360959961	63.01538461538462	3.0	61.0	171.0
0.9953938153041135	1.3508296101436756	0.03206484274545905	0.1123117392289485	0.052722858601487184	32.768	7.0	33.800000000000004	172.0
0.9998749060600118	2.478961221318761	0.012662437182999456	0.14948110492297023	0.043832245304198846	48.188235294117646	4.0	45.300000000000004	175.0
0.9976104861995538	0.8389283430065031	0.01691031399462266	0.03279813295479781	0.2074823402090924	81.92	3.0	84.5	181.0
0.9996433584887958	2.2523451007702904	0.032959653532886456	0.30855337079700546	0.05927735114536842	117.02857142857142	3.0	119.5	184.0
0.9720551732794348	0.7934782125823444	0.054638827015009515	0.09008464799363938	0.07397194769658991	29.257142857142856	9.0	29.1	187.0
0.966068374030899	0.7438641098064499	0.05417854969301372	0.08250335093539418	0.06271605989538181	23.405714285714286	11.0	24.3	192.0
0.9999779098657177	2.898761709108901	0.007322324155319732	0.13231630205959358	0.016596057197331676	34.13333333333333	3.0	32.0	194.0
0.99999708039927	3.1899892599190367	0.001728142214781837	0.04186740260787523	0.03459040200367019	74.47272727272727	3.0	71.10000000000001	196.0
0.9506250380520802	0.3865023003988826	0.0371150550012308	0.026110491585065426	0.15055838319755638	28.248275862068965	9.0	28.5	197.0
0.981866504305213	0.872333302799476	0.04163457600746551	0.07725378157097457	0.07058322234795926	29.257142857142856	9.0	29.1	198.0
0.9999959581915727	2.849197957645812	0.0012140852473039583	0.020867922667439396	0.06535455833212223	91.02222222222223	3.0	83.0	200.0
0.9999900204810153	2.6061229458510122	0.001851150367427028	0.024875677323757558	0.0703451463633887	74.47272727272727	3.0	73.8	201.0
0.9998833770493413	2.441924889634912	0.011006787401848772	0.12510931275521747	0.02192797883298408	29.257142857142856	4.0	28.700000000000003	202.0
0.9954113215227317	1.052837852359729	0.04595508777510822	0.11566736429510599	0.12324183673998897	81.92	3.0	84.7	203.0
0.9954079171677997	1.1210990724746661	0.025085717651182414	0.06578658425071642	0.09959337013680793	54.61333333333334	5.0	52.2	207.0
0.9974394732955453	1.7218201883782998	0.03762155257519246	0.20108800455995274	0.02403044512094825	24.824242424242424	10.0	25.3	208.0
0.9952817015252803	0.8787445094630754	0.013667338007243564	0.025313120254125732	0.1139328289771719	45.51111111111111	6.0	43.7	209.0
0.9971720500155181	1.5009700386800373	0.025122007048382727	0.10482807549209397	0.03683079325176557	26.425806451612903	8.0	26.5	210.0
0.9959130008516254	0.9107190173491826	0.0111944525757519	0.021737422724207516	0.07750992513789016	31.50769230769231	7.0	30.900000000000002	212.0
0.9998822381317715	1.9630099721570091	0.005022050381220137	0.034720802017673365	0.04222085551306659	35.61739130434783	4.0	34.1	213.0
0.9968324921939986	1.2963120883414354	0.02148048241952947	0.07030259411321381	0.0654773478563882	37.236363636363635	6.0	36.9	215.0
0.9706160781620343	0.5341059320470966	0.02866596785919795	0.028563189750536733	0.10905053116809121	25.6	10.0	25.700000000000003	216.0
0.9961499446442649	1.166475298375321	0.01988288595424939	0.05525580494708762	0.09335165861090582	48.188235294117646	6.0	47.300000000000004	221.0
0.9999512377934218	2.32047350227599	0.005150384197734562	0.051702265023412367	0.11684649008851251	117.02857142857142	3.0	109.60000000000001	222.0
0.9361870831538877	0.4057512174694409	0.0503991860971018	0.03794989749199809	0.14637584640815654	30.340740740740742	9.0	30.0	224.0
0.9990342899493014	1.2241102849830103	0.005665290719963788	0.0169053806808908	0.09233094252447643	51.2	6.0	49.6	227.0
0.9999958787662511	3.3866041014191484	0.003610589551363659	0.10656553556823484	0.044350565324152734	68.26666666666667	3.0	64.5	232.0
0.9989202810400845	1.8170682895080494	0.024288724005976023	0.14379162542152374	0.04577729360193945	40.96	5.0	41.300000000000004	236.0
0.9896345080253686	1.0286321727587515	0.06026730527389222	0.14162667391061168	0.12530538000064964	63.01538461538462	4.0	63.2	238.0
0.9999988973150665	4.040261721890289	0.0035648832833816264	0.20253819578006702	0.012013326623972176	74.47272727272727	3.0	71.9	239.0
0.9999945804795021	3.0503740203511387	0.0024289549588900053	0.05113653800588155	0.03376746090649471	45.51111111111111	3.0	40.7	253.0
0.9968704915683064	1.6471387529993882	0.04009885169179553	0.1974695374537414	0.030192709656591394	27.30666666666667	9.0	27.700000000000003	256.0
0.9999993614068661	3.80235349445706	0.0012833309989448644	0.05745873371670225	0.03502968902678976	91.02222222222223	3.0	86.10000000000001	265.0
0.9071415734228534	0.4409965625225007	0.07699447506956834	0.06534156157516484	0.10790945288861352	26.425806451612903	10.0	26.8	267.0
0.9999689825756888	2.5001415885615295	0.004666319371240544	0.05629628892819909	0.05891149337326312	74.47272727272727	3.0	69.2	268.0
0.9882483762846465	0.9093646886892943	0.03236554902153471	0.06320586384041173	0.08953493772808893	35.61739130434783	7.0	35.1	269.0
0.9991102076383952	1.9494000693115598	0.023850496548018164	0.16264500479105345	0.033087976024927565	45.51111111111111	6.0	45.800000000000004	272.0
0.9999984299194498	3.533186515663776	0.0018430990244519962	0.0630141677777951	0.01468456480048378	27.30666666666667	3.0	27.400000000000002	273.0
0.9986578750633252	1.7909032159874632	0.02613865049500936	0.15046093931567184	0.04138020101380838	40.96	6.0	39.5	274.0
0.9995615709841796	1.8140531140420646	0.01025500798930843	0.060474460937792976	0.05850792966007078	45.51111111111111	5.0	46.0	275.0
0.9999831339584075	2.559507539507996	0.002853039491124235	0.03656480554037056	0.0914788102314657	102.4	3.0	95.4	276.0
0.9947543051976346	0.9922546203613255	0.014862443377236065	0.03259323741704935	0.06830151719875974	29.257142857142856	9.0	28.700000000000003	278.0
0.9972976182727109	1.4444097881345948	0.05369966892327872	0.21242129039426527	0.08529930558582738	91.02222222222223	3.0	86.10000000000001	279.0
0.9874150532595137	0.9104986784322747	0.03198876488971218	0.06261613431345747	0.078155518139367	31.50769230769231	8.0	31.3	280.0
0.9902820203970759	1.0080074119059517	0.030403063406683483	0.06850336781665806	0.06101211126075561	29.257142857142856	8.0	29.1	281.0
0.9989764207445999	1.8367872303715802	0.029770090900936907	0.18004076374893227	0.05065904846239765	63.01538461538462	4.0	65.60000000000001	282.0
0.999814363753162	1.9915226728968847	0.007055794294696043	0.050278094927780924	0.01981922723315855	17.808695652173913	4.0	16.6	285.0
1.0000017599752031	2.6972982613123406	0.0003910740475024428	0.005764469969844256	0.026286132885034036	28.248275862068965	3.0	26.1	286.0
0.9977074802467155	1.707530312875017	0.031798652824021736	0.1672751038855727	0.027995218542777534	28.248275862068965	9.0	29.3	289.0
0.9668437496209605	0.7066033811825303	0.05299252011174451	0.075411633727153	0.08501803086119383	29.257142857142856	9.0	29.5	290.0
0.9552232500570562	0.668515009314546	0.0634653822585339	0.08509080102614523	0.07816204899821974	25.6	10.0	25.8	291.0
0.9997212225519035	2.1948101694008897	0.013540681692950496	0.11935908682259487	0.04038079102520316	48.188235294117646	5.0	47.300000000000004	292.0
0.9859409577855475	1.0050230906530473	0.04210708392830697	0.09488561169498569	0.06434265611706122	29.257142857142856	9.0	30.1	293.0
0.9999952734547155	3.2460950115423355	0.0031287828333060263	0.08019630008313709	0.06786769211271106	102.4	3.0	98.80000000000001	297.0
0.9988578103997474	0.9822073064116059	0.0046539401219339496	0.010024331569717599	0.10056298121114234	40.96	6.0	40.800000000000004	298.0
0.9983170722529129	1.2031167245715035	0.009361307698936991	0.027216612302264947	0.06818142522534842	35.61739130434783	6.0	34.4	299.0
0.9927137103838444	1.060573840729613	0.025263477861478544	0.061124145901941825	0.07407241875420319	32.768	8.0	33.0	304.0
0.9991419394208966	1.758394179660705	0.017140108419251173	0.09519294342782994	0.0607631605496694	51.2	5.0	50.5	305.0
0.9598656809178234	0.6740999056838709	0.06258139583433306	0.08441935261146477	0.07320977500342853	26.425806451612903	9.0	27.0	307.0
0.9999550364225326	2.3173822468685357	0.0038699313598644794	0.03870922015720695	0.03506776926011937	37.236363636363635	4.0	36.0	308.0
0.9748518497753306	0.39603186913502675	0.024742852161027184	0.018125939541577814	0.18319993514227165	35.61739130434783	7.0	35.4	313.0
0.9999971918340735	3.3329333288467464	0.0022104081204287226	0.061818727678391874	0.018106991978854046	54.61333333333334	3.0	50.1	315.0
0.9986041012644284	1.801876490569086	0.025281895823920094	0.14727667061462987	0.037750560327660394	35.61739130434783	7.0	35.6	316.0
0.9874594328044227	0.8164491078014183	0.027439312943247692	0.04627730046331924	0.08153830135589553	31.50769230769231	8.0	32.2	317.0
0.9999526042964831	2.844795187829357	0.010518460880603835	0.17998755815714765	0.017212920164941106	40.96	4.0	40.300000000000004	320.0
0.9979431688293253	1.314534103077086	0.016688594522938933	0.05580626020283442	0.09745881983442016	54.61333333333334	5.0	54.7	323.0
0.9970658327952039	1.0874069200302927	0.01288021635335199	0.032196426758677295	0.07585162767922182	37.236363636363635	6.0	36.4	324.0
0.9998943857529343	2.155521070956354	0.006258245983931506	0.05295077953575739	0.07894374644885443	74.47272727272727	4.0	69.4	325.0
0.9999963266388565	3.713751757307812	0.006184468756777838	0.2533837050953338	0.01419256285651525	68.26666666666667	3.0	67.2	326.0
0.9337968635308617	0.40445588876003946	0.05218007750284649	0.039254660778591056	0.14155606599438603	27.30666666666667	9.0	27.200000000000003	329.0
1.0000086351309445	2.668727925774083	0.001813147667670663	0.02596289945625607	0.11577382068018396	136.53333333333333	3.0	120.0	330.0
0.9999331278358643	2.54543486293398	0.008282765831360681	0.10463102498489761	0.030971480613511328	45.51111111111111	4.0	44.400000000000006	332.0
0.9965545977840202	1.0942605013759783	0.01777319981577557	0.044919815036513766	0.1181862688993406	58.51428571428571	5.0	57.7	333.0
0.9720769553393404	0.680652888726201	0.04414041917082057	0.05957240275217205	0.11116464277902642	34.13333333333333	8.0	33.7	338.0
0.999992087593461	3.299917461511995	0.005831080734903478	0.15776129477852646	0.025137513333710136	74.47272727272727	3.0	74.4	339.0
0.9998393572183131	2.1731080638050457	0.008813470581141288	0.07595110450633309	0.042000266736115836	48.188235294117646	4.0	48.2	343.0
0.9953352334866766	1.2608728591511604	0.025323903999986665	0.0794334609971404	0.04251169153927486	30.340740740740742	8.0	31.1	344.0
0.9995558529185988	1.307472283215722	0.0036398334148339062	0.012047455978831655	0.05368266379015798	29.257142857142856	5.0	28.200000000000003	346.0
0.9857541403906602	0.936031699435066	0.04254547671406113	0.0867157233027709	0.08772503083160338	35.61739130434783	7.0	36.2	347.0
0.9586030444255476	0.48978985883798126	0.03913605355237559	0.03556343524125429	0.09830554310099637	25.6	10.0	25.8	348.0
0.9950589209188946	1.062625868683541	0.018467140377146564	0.04470414987018166	0.0608123469177791	28.248275862068965	7.0	27.3	349.0
0.9999690933241744	2.7478833736792896	0.005427428561849594	0.08420195059369175	0.0262527105255311	34.13333333333333	4.0	31.400000000000002	350.0
0.988907975817826	0.8905059943443336	0.02697833050910458	0.05113398958693849	0.07753503231486436	30.340740740740742	8.0	30.8	354.0
0.9824656837901734	0.8516710341980799	0.037715886886176324	0.06768534315795444	0.06985885071806971	28.248275862068965	9.0	28.1	356.0
0.9967191114242744	1.4848376871323867	0.030090713425118286	0.12329994672172175	0.03639464588776319	28.248275862068965	7.0	28.1	357.0
0.999997384332387	3.467175999880829	0.002691346511489883	0.08612110673537525	0.00998310715138896	19.504761904761907	3.0	18.6	358.0
0.9521206812391856	0.4876428757029011	0.04736551662759127	0.04323234944710396	0.11757663882066544	29.257142857142856	9.0	29.6	361.0
0.9998117444123171	2.451661448803334	0.015568261655707544	0.17873808381222306	0.01732063712212677	26.425806451612903	5.0	26.700000000000003	362.0
0.9822763152260753	0.8920936743166813	0.049321893141220756	0.09437307545891276	0.08549632501744413	35.61739130434783	7.0	35.5	364.0
0.9999939478325276	3.225143886652769	0.0038423768776436325	0.0964358030747431	0.05348554489452369	91.02222222222223	3.0	81.0	367.0
0.9205220875671687	0.3701481041695361	0.05789344631649649	0.040174818187874	0.150840267790072	29.257142857142856	9.0	28.900000000000002	368.0
0.9680519275197005	0.5617672647451325	0.03691037292710838	0.039278010616508825	0.10926804357326908	29.257142857142856	9.0	29.200000000000003	369.0
0.9999056664900124	2.17411515029258	0.005304589000077603	0.045757464318031627	0.06500401076926819	74.47272727272727	4.0	73.7	370.0
0.9944381794360589	1.1663419989091295	0.03367420060796394	0.09379652007810382	0.09140899503817372	54.61333333333334	5.0	53.1	373.0
0.9999997858861355	2.7687085815356856	5.4815987583378326e-05	0.0008685723490407773	0.048250967941119126	54.61333333333334	3.0	49.2	379.0
0.9867023746010672	0.7386082479901426	0.02586730288895887	0.03827774585059546	0.1101798314046168	39.00952380952381	7.0	37.9	381.0
0.9977066585307105	1.627624254638657	0.02613973628168999	0.12585106440595029	0.03184897318715329	25.6	8.0	25.200000000000003	383.0
0.9985066046194231	1.0578904208772268	0.0057766296064761065	0.013844736815546542	0.08682150623850778	39.00952380952381	7.0	37.4	386.0
0.9996312312389208	1.9949642030620105	0.014353377858958924	0.10267056482910908	0.0576345142621379	74.47272727272727	4.0	73.2	389.0
0.9992249353896939	1.737166184202578	0.014676122309218149	0.07963322457770985	0.052347656348879494	48.188235294117646	5.0	48.400000000000006	390.0
0.9616601814687169	0.3659797389296253	0.025238011583335638	0.016385055350876657	0.15570773890909362	26.425806451612903	10.0	26.0	393.0
0.9989561843066875	1.6285580822622008	0.01584127082813103	0.07625535668931437	0.052423689303977686	40.96	5.0	38.800000000000004	394.0
0.9991912966309029	1.729456959379852	0.01534836763544823	0.08258368045441856	0.04416211154220801	43.11578947368421	5.0	41.5	396.0
0.9998721506982154	1.7925239728954045	0.003268723137110167	0.018829113486010535	0.04477234547724774	35.61739130434783	4.0	34.300000000000004	397.0
0.9884211159725479	0.6566859000229702	0.03435229954936795	0.047346102521802054	0.21382661440355424	68.26666666666667	4.0	68.10000000000001	399.0
0.999994006967265	2.986222931683467	0.0023640056028422975	0.04665552454758913	0.043314522799344786	54.61333333333334	3.0	52.900000000000006	400.0
0.9996088567943362	1.9939895089509274	0.02186802833469357	0.15648738501268178	0.07751653328292313	91.02222222222223	3.0	87.60000000000001	401.0
0.9999051066734627	2.4140204575086277	0.012046701227528381	0.13310905078768648	0.04459428828000076	63.01538461538462	3.0	62.0	405.0
0.9998304479923483	2.4071099704957835	0.012852739638511712	0.14098341475587306	0.030355965474363387	54.61333333333334	5.0	56.2	409.0
0.9767414913268833	0.7746231338972897	0.0668670109266388	0.10781708761475546	0.1120068115073135	51.2	5.0	51.2	410.0
0.9959658035569552	1.128990514212841	0.01748425952448087	0.04625551609696649	0.07865236216651654	37.236363636363635	7.0	37.1	412.0
0.9999053286660434	2.7492880414415626	0.014592306351387524	0.22671596916031625	0.012600599950595807	34.13333333333333	5.0	32.9	421.0
0.9999977850449988	3.3934134238276283	0.001967074625808232	0.058455838950771444	0.02672401381188282	43.11578947368421	3.0	40.6	425.0
0.990325613695566	0.8513922036776918	0.021672845851735574	0.03857147214501168	0.07837793992897683	29.257142857142856	8.0	28.900000000000002	426.0
0.999992186085513	3.145695969731124	0.004234339222925901	0.09811735105549417	0.018167528844446064	29.257142857142856	3.0	28.8	427.0
0.9879195491496037	0.8212952216358506	0.03279225377855004	0.05587163336859097	0.1099016205758358	45.51111111111111	6.0	46.400000000000006	430.0
0.9998638800208473	2.1274947504627657	0.007077969135835914	0.05816534776015314	0.0544873781748131	54.61333333333334	4.0	51.300000000000004	431.0
0.906422611174491	0.27964877419244755	0.05382227418059349	0.028238525584599085	0.14204823829857882	25.6	10.0	25.400000000000002	432.0
0.9895883765821573	0.7500582955437463	0.017423317356121605	0.026188409108138064	0.07950865321160568	24.824242424242424	9.0	24.900000000000002	434.0
0.9999191287154278	2.3909149731592034	0.007370824332114253	0.07951459155186102	0.029112874799292386	43.11578947368421	4.0	42.7	439.0
0.9984592110412603	1.1832221852858968	0.007775224958886254	0.022029270244430573	0.08005279156253486	40.96	7.0	39.5	442.0
0.9998118753779845	1.8316433905711142	0.007701900990209119	0.046406942725876414	0.12210772255249022	102.4	3.0	97.0	443.0
0.9988047556142088	1.6689099044842661	0.01981144809799144	0.09976055839177887	0.05254736168280181	45.51111111111111	5.0	45.6	444.0
0.9999375749093985	2.32398635605833	0.006639077150598687	0.06688821636797242	0.0655191413313564	74.47272727272727	3.0	69.0	447.0
0.9957027739727354	1.0115534595094176	0.02413216882398573	0.05508529652679855	0.1489261454103515	68.26666666666667	4.0	69.60000000000001	449.0
0.9655857879655105	0.6439843561683809	0.04476231470328282	0.056601695552024385	0.08645948009707936	26.425806451612903	10.0	26.3	454.0
0.989350934121837	0.9237067947244175	0.030209810217375968	0.06022501289980174	0.08956059483982519	35.61739130434783	7.0	35.800000000000004	456.0
0.9858951752191052	0.7662082728329005	0.026429408651186346	0.04102226848289558	0.096375410132824	34.13333333333333	8.0	33.1	457.0
0.9938172411162538	0.7166695852457939	0.01039243759487534	0.01466148873145693	0.09669319465439194	32.768	8.0	32.300000000000004	458.0
0.9427383201559135	0.285888604484413	0.03411679524352376	0.017990961007692204	0.2034686872656125	29.257142857142856	9.0	29.400000000000002	459.0
0.9997192186657332	2.046832884480209	0.017387484844208493	0.13149474099695577	0.045549531964084934	51.2	3.0	47.1	460.0
0.9978881777520427	1.4464602583406732	0.019272568719919482	0.07543553520857638	0.06154784817592247	39.00952380952381	6.0	39.1	462.0
0.9758381235503478	0.8931428034352885	0.058822991114813414	0.11343948087913727	0.05746934425221076	24.824242424242424	10.0	24.700000000000003	467.0
0.9253628971486337	0.4579514139382656	0.06577038406278003	0.0571764758918846	0.09900804754962622	24.824242424242424	10.0	25.1	469.0
0.9028166748025566	0.19537503412439672	0.04383647705247037	0.017238224782499804	0.1914730368739431	26.425806451612903	10.0	26.200000000000003	473.0
0.9999049257660677	2.449959244571265	0.009215696450926077	0.10561274942289951	0.042931159439117066	48.188235294117646	4.0	45.800000000000004	477.0
0.9999960029001073	3.084136574067175	0.0019160350990201603	0.04173225096943092	0.029070223828460622	54.61333333333334	3.0	51.800000000000004	479.0
0.9944801085244095	1.0879719653506428	0.021845831456000553	0.054779347614991744	0.07891810783154765	35.61739130434783	7.0	36.2	484.0
0.9999820208071601	3.298971390439876	0.010152689591256304	0.2744258251111495	0.011874080688864983	51.2	4.0	52.300000000000004	489.0
0.9919890150196732	1.101285411716908	0.031127704995645496	0.07966976280765117	0.05502702942357435	30.340740740740742	8.0	30.1	491.0
0.9998354119252891	1.6378503285065567	0.003192298920745222	0.015519219821125092	0.04288169331698575	31.50769230769231	4.0	30.0	492.0
0.9999786830109838	2.5311288919192996	0.003409315632296884	0.042450236815219214	0.039161353834006325	43.11578947368421	3.0	40.2	493.0
0.9999403461010303	2.7274962904268945	0.01008911710909282	0.15332952943512282	0.033515677009102934	43.11578947368421	4.0	43.1	497.0
0.9964914030989961	1.4920088707803418	0.02750622534890699	0.11367255818905041	0.03068978983701826	25.6	10.0	24.5	498.0
0.9998601444894347	1.9376278382356096	0.005420720856767288	0.03648230033789186	0.043775152976602165	39.00952380952381	4.0	37.9	499.0
0.9932026426171707	0.9747190091178866	0.035559871296171386	0.07740284068900442	0.13147129337588684	63.01538461538462	4.0	61.7	500.0
0.9999752223767087	2.4866138432106952	0.003629397750629385	0.04318633536771969	0.04544899684165319	58.51428571428571	3.0	53.7	504.0
1.000031153073822	2.2136617983538485	0.0026693124537809495	0.02400159908378626	0.04480549425051039	43.11578947368421	3.0	41.1	505.0
0.9999329793517673	1.6618383785379862	0.00220906342700968	0.011028001106740149	0.11272646435550326	81.92	4.0	79.7	506.0
0.9990497464430023	1.9803850768441673	0.024786333144675043	0.17467455190350975	0.023322992160308236	25.6	7.0	26.400000000000002	514.0
0.996593764800196	1.4934102883677607	0.03328922108167374	0.13778052453988338	0.04363953136285483	35.61739130434783	7.0	36.1	515.0
0.960709024049038	0.28035980217703993	0.029429963946402037	0.0163616096801288	0.23733216367399468	37.236363636363635	7.0	36.6	516.0
0.9999937750998227	3.1608266325523555	0.0034765196446011224	0.08179207313001416	0.042900425990482334	54.61333333333334	3.0	49.900000000000006	517.0
0.9726977942867711	0.4697274074395202	0.026945269548190317	0.023210009729725648	0.15712983894223284	34.13333333333333	8.0	33.6	519.0
0.9997787562694264	1.786135135985049	0.0056195059562763805	0.03215018820028843	0.02095876645339061	22.755555555555556	4.0	22.8	522.0
0.9998313078410308	1.899619743912982	0.005484504284541529	0.03544868057309835	0.056823919011039885	48.188235294117646	4.0	45.400000000000006	523.0
0.9999825567944011	2.655555377450458	0.003568274349408412	0.05041820893727322	0.02976270136636766	43.11578947368421	3.0	41.300000000000004	524.0
0.9747966638432327	0.4605955883745806	0.02241861010888911	0.018700555026946973	0.1386489953093737	29.257142857142856	9.0	28.700000000000003	525.0
0.9990592972825523	1.8843511574936098	0.021778614662547574	0.13857998805374644	0.024601811890461744	29.257142857142856	6.0	28.6	528.0
0.9999970819886568	3.497171314882501	0.0031877660672257183	0.10512210043388354	0.006779400057929207	24.824242424242424	3.0	23.5	529.0
0.9999716098328721	2.7018285903518056	0.006365313836325609	0.09425979762970486	0.0450625917840337	63.01538461538462	3.0	63.5	535.0
0.9973774337199646	1.08407790162174	0.011772686903894878	0.029286138576020027	0.06859175319502181	35.61739130434783	6.0	34.800000000000004	541.0
0.9995687011777391	1.3659242034584589	0.0038660013014476164	0.013734571820253783	0.04373300223335205	29.257142857142856	5.0	28.8	544.0
0.955668224974646	0.5336188713428679	0.04415328402355546	0.044632972982048415	0.10660748512271927	26.425806451612903	10.0	26.5	545.0
0.9899870513490583	0.7885013868997406	0.022415595116538616	0.03601980863174541	0.09156390739468832	35.61739130434783	7.0	36.4	546.0
0.9744185716835784	0.7037960759243276	0.04243429246303156	0.05964119024939788	0.09373368447736227	30.340740740740742	8.0	30.3	547.0
0.9998082014508302	2.1382145673812367	0.009950760090537449	0.08269735740842431	0.036862456947072166	39.00952380952381	4.0	39.6	549.0
0.9826462840190207	0.8247946136804459	0.03486383805426158	0.05989419754836385	0.07401324979450238	28.248275862068965	9.0	27.700000000000003	552.0
0.993707140956352	0.7151198818480562	0.01157638977841572	0.016314229937900427	0.12547931302917453	39.00952380952381	7.0	38.300000000000004	553.0
0.9974643907049517	1.513669024728595	0.027963564476121954	0.1183678162149703	0.05767226704036835	48.188235294117646	6.0	48.1	555.0
0.9998925950523626	1.6977767787078228	0.0022751787271468663	0.011818156147679032	0.04779155139795245	37.236363636363635	4.0	34.800000000000004	556.0
0.9999982223475311	3.5575129358474364	0.0021906255338290407	0.07674478410179103	0.03589043554915663	68.26666666666667	3.0	61.300000000000004	557.0
0.9999957121907422	3.4660001589127662	0.0044016039269828755	0.14068358431158265	0.03226932380352132	102.4	3.0	95.2	559.0
0.9988060235103212	1.295261221093108	0.018155254563296228	0.06052280216840215	0.14716764744279556	81.92	3.0	83.4	563.0
0.9997820139151519	1.66758496971025	0.006543199674914927	0.03304119113044157	0.17542221038737332	117.02857142857142	3.0	117.7	566.0
0.9999985439213336	2.82940165723788	0.0004205130529575012	0.007084749670589882	0.05624467281106619	81.92	3.0	75.8	567.0
0.9554947982333677	0.3601119529819731	0.03236976180890001	0.02103043911114794	0.15837334998721192	28.248275862068965	9.0	28.1	572.0
0.9999818263145486	2.5637586761877413	0.003100181606595593	0.039904450363627955	0.03232531632377274	40.96	3.0	39.5	576.0
1.0006526822801738	1.2944465291957925	0.006268775611944512	0.020391716121786373	0.08447872632822226	45.51111111111111	6.0	42.6	577.0
0.999247156607158	1.859330731716426	0.018373038739001545	0.11379689377141917	0.04474002745568112	43.11578947368421	5.0	43.400000000000006	578.0
0.9579018444372729	0.4726022881052318	0.042468720096424176	0.03740355456796229	0.13776567544734986	32.768	8.0	32.0	581.0
0.9999998322422002	2.9812826484392083	6.552630181780428e-05	0.0012867853965927007	0.07927106361779078	136.53333333333333	3.0	132.0	584.0
0.9715825556283979	0.8285549256388212	0.06187121871550136	0.10816599203611531	0.06406218722860563	27.30666666666667	9.0	27.5	585.0
0.9795173935286203	0.6571252098579308	0.04632687318824127	0.06120439072628069	0.1534244336666775	58.51428571428571	5.0	59.1	586.0
0.9967056815605648	1.3107486453931667	0.02273453119050037	0.07574687052111882	0.06931940600071042	39.00952380952381	6.0	39.5	588.0
0.9972720552645561	1.6555242007718818	0.03327974627623827	0.16535904334527426	0.027981222748205047	25.6	9.0	25.400000000000002	589.0
0.9955939961182607	1.2166555451208703	0.025510169021637927	0.07566573582620505	0.06699644104254843	37.236363636363635	6.0	37.2	590.0
0.9935254168869347	1.0092929865421896	0.028670877887241264	0.06468385270672787	0.10693287209695286	48.188235294117646	5.0	49.6	594.0
0.9545035656130805	0.5199117216932938	0.050825627142920785	0.05015495965717593	0.13301099335636687	31.50769230769231	8.0	31.900000000000002	596.0
0.9998543629296734	2.2703764394594	0.010450256932782643	0.09959679256985388	0.04151239170138006	43.11578947368421	4.0	41.900000000000006	597.0
0.9888008033993241	1.1716109938178156	0.051008259868225825	0.14374752192440882	0.050163318808851186	27.30666666666667	9.0	27.400000000000002	599.0
0.9999998557486851	5.126098396684531	0.004089020440889203	0.6883841521752874	0.033364505969884745	74.47272727272727	3.0	84.5	601.0
0.9999183133175351	1.842015033804738	0.0024116823023235742	0.014653690438625714	0.0450942689861573	37.236363636363635	4.0	36.5	602.0
0.9719100223105678	0.7928414810167711	0.05251887498079061	0.08650523451503203	0.05805473603949539	25.6	10.0	25.5	603.0
0.9999553206253963	2.2115914317811347	0.0038128259581870177	0.03421295631765787	0.057163128485575636	54.61333333333334	3.0	52.900000000000006	605.0
0.9997270961885882	2.3102760319286517	0.018079605553198732	0.1795626991232605	0.02553286020739759	37.236363636363635	5.0	37.9	611.0
0.999993743878952	3.49076089932976	0.006747555235389496	0.22108721697719375	0.022015772723265922	68.26666666666667	3.0	72.3	613.0
0.9997073109967175	1.9652877371358568	0.010728950991457006	0.07436796438633667	0.026966480855924704	24.824242424242424	4.0	24.1	614.0
0.99902497730262	1.791730366586075	0.018357842164212938	0.10572975093431351	0.037421667761561785	39.00952380952381	6.0	36.4	617.0
0.9971543404460685	1.1253573196035347	0.012253764687363167	0.03222359850260581	0.07523867648810312	37.236363636363635	7.0	36.4	618.0
0.9889538623292251	1.0931203005500276	0.04213286413922895	0.10698158438853547	0.06462405855177375	30.340740740740742	8.0	30.900000000000002	619.0
0.9985266994781034	1.2772296561532734	0.01164469044195466	0.037172404211381925	0.08908242926160434	51.2	5.0	50.300000000000004	623.0
0.9998456688455034	2.0067588095170645	0.006094909523361666	0.044133536525260975	0.0442809771001669	43.11578947368421	4.0	40.900000000000006	624.0
0.9535269892617838	0.4174386756758689	0.037628049378032005	0.028704083358013922	0.13108658786992333	26.425806451612903	9.0	27.0	626.0
0.9717612680190006	0.554647427533781	0.02892235900662372	0.030146978333666093	0.10004347015475146	25.6	10.0	24.8	628.0
0.9999553713099512	2.885618016406733	0.010534761792736744	0.18785144128771902	0.010694347264702168	30.340740740740742	4.0	30.700000000000003	629.0
0.9782768227700082	0.7171879086389039	0.03689676986218093	0.0529292932704671	0.10461669816006311	32.768	8.0	32.6	631.0
0.9966761745757141	1.3225079201931362	0.02379987930274865	0.08044580710969738	0.07138157222422828	40.96	6.0	40.900000000000006	634.0
0.9999976651091215	3.8574054372808595	0.00523784090646285	0.24780626578817982	0.0266220349961371	74.47272727272727	3.0	73.4	635.0
0.9997132650187809	2.118494988708179	0.02040721575870437	0.166309141223091	0.08785735126911437	102.4	3.0	97.30000000000001	636.0
0.9982441620353851	1.2336872976706679	0.010390151957052209	0.031407255143521766	0.06162670131600442	32.768	6.0	31.8	637.0
0.9916389377279202	0.7893013504080214	0.023737568280124275	0.03859814113265215	0.1593082857249509	58.51428571428571	5.0	56.300000000000004	639.0
0.9982792478835545	1.2763448058660776	0.012757434433159957	0.04068996921672986	0.06875167193564749	40.96	5.0	39.300000000000004	642.0
0.9999938830683239	3.3782801898718353	0.005270672380332016	0.15426789839279603	0.03955125971643535	102.4	3.0	94.80000000000001	645.0
0.9695236583383046	0.8460623808039839	0.06949128539133996	0.12524173380560824	0.060194256456802916	26.425806451612903	10.0	26.400000000000002	647.0
0.9999375196512116	2.4221184920566143	0.008059387728241479	0.0897893234876373	0.02043444916383526	32.768	3.0	30.8	650.0
0.9999611914979845	2.2572457139333544	0.0034070555229489125	0.03203040364827425	0.0632985916712467	58.51428571428571	4.0	56.2	651.0
0.9999934001281588	2.414264774101743	0.0008382564049023266	0.009263743032431226	0.040252063409155436	45.51111111111111	3.0	44.400000000000006	652.0
0.9648025858981966	0.4619330919128759	0.031671397622187535	0.02678164795317644	0.13905905646067632	29.257142857142856	9.0	29.3	653.0
0.99969650736235	1.790325270812438	0.011485374838648631	0.06622075753649084	0.047811407857977405	45.51111111111111	3.0	43.5	655.0
0.9961097323278932	1.1008277692009243	0.01585220993437104	0.04038153907069991	0.0820014416183444	39.00952380952381	7.0	38.300000000000004	656.0
0.9999780259999163	3.1415122837300893	0.008862731973834565	0.2044980267244711	0.011224508357499375	40.96	4.0	41.300000000000004	659.0
0.9478708319243582	0.43644548079484274	0.04482991184037652	0.036162269851963066	0.12763467472889764	27.30666666666667	9.0	27.1	661.0
0.9967276978394964	1.2568805274218908	0.018556665033127872	0.05783726765538023	0.05740830633199885	35.61739130434783	7.0	34.0	663.0
0.9742846693219608	0.5161709358034741	0.02422887674629141	0.02307332544899191	0.1163333819029963	26.425806451612903	10.0	26.400000000000002	665.0
0.9999250602757132	2.707449042927617	0.010524444871561334	0.15673120773052662	0.02332079659206375	54.61333333333334	5.0	57.2	666.0
0.9948339711308082	0.9775856848757716	0.01820308078742572	0.039105140213790954	0.10585963530669373	45.51111111111111	6.0	44.2	667.0
0.9996864511382969	2.0089045243565185	0.012550753320401216	0.09110114459724576	0.02666797456910236	34.13333333333333	4.0	32.7	668.0
0.9997560486007505	1.5233029679330508	0.0032940984354137993	0.01406707463000107	0.05422381142386312	35.61739130434783	5.0	34.6	669.0
0.9912396036436575	0.702630860661342	0.01335758308966689	0.018405391569085428	0.09365457439586711	29.257142857142856	9.0	29.400000000000002	673.0
0.9932611966925665	0.9299014026568917	0.017732653917136156	0.035534782881091014	0.08029995345619138	34.13333333333333	8.0	32.800000000000004	675.0
0.9999989903629235	3.8345331155467197	0.002163732430563165	0.10004988951657479	0.018630707522957056	68.26666666666667	3.0	68.60000000000001	676.0
0.9934343458085065	0.9272163221621816	0.020885654949724136	0.04172167985636572	0.1027612945121703	40.96	6.0	40.5	677.0
0.9519946566014306	0.44646013215381836	0.04161780526917919	0.03429845623557729	0.13566257670110274	29.257142857142856	9.0	28.6	681.0
0.9930075178358818	0.8941356880485992	0.017473281623298184	0.033166881849330414	0.08653939358221474	32.768	8.0	32.2	682.0
0.99991649807423	1.657461110166993	0.0019441851544469812	0.009658887642958707	0.09704002429884115	68.26666666666667	4.0	65.8	683.0
0.9981338495721314	0.9313502057387892	0.005418805884312623	0.010831274898372382	0.09880403814168323	39.00952380952381	7.0	38.1	684.0
0.9997690336344472	1.6184074328081284	0.004230789701545465	0.020128104450509523	0.06990422943081072	54.61333333333334	4.0	51.7	687.0
0.9993493453753366	1.8722419089910574	0.016133659860275793	0.10130989739645685	0.035339052445952326	34.13333333333333	5.0	34.2	688.0
0.9989839229998949	1.8051109257844327	0.03954846716539471	0.23182664994350385	0.06961805068444091	81.92	3.0	86.80000000000001	690.0
1.0015785322480024	1.5775735403067352	0.02235858063666671	0.10137268948249883	0.013098685363574515	19.98048780487805	5.0	17.7	691.0
0.9918116619198633	1.1238686059793124	0.03366286203327371	0.08882004685036154	0.05998810807881679	32.768	8.0	33.2	692.0
0.9994233065427873	1.2059632662509883	0.007498464094886203	0.022524883437199935	0.19121655231800017	102.4	3.0	100.80000000000001	693.0
0.9915328976867482	0.8913982611815005	0.020352226091036953	0.03852609628981303	0.08693073553363967	34.13333333333333	8.0	33.4	694.0
0.9999329076582104	2.519718215360269	0.01049122229085604	0.12912520913620595	0.07550051955922046	91.02222222222223	3.0	84.9	695.0
0.999367112797839	1.7576763031625262	0.012809897236269784	0.07107147076122587	0.02763202248501226	28.248275862068965	5.0	28.200000000000003	700.0
0.9998499416010934	2.0152934955907833	0.006853916695745309	0.050077677305324725	0.08597859238519263	81.92	4.0	77.5	702.0
0.9942434983830566	1.076435828428508	0.023291291880434845	0.05750704952565142	0.058197081938058066	34.13333333333333	7.0	35.6	707.0
0.9999688334542906	2.315438842846246	0.0032595363523093366	0.032551616065160535	0.03563450255588701	34.13333333333333	3.0	32.7	709.0
0.966831551252061	0.5633469852129405	0.040589905581390674	0.0435181746153642	0.11954059767081096	31.50769230769231	8.0	31.0	711.0
0.9185054423779302	0.23156768327387509	0.04221815594751874	0.01854347122826015	0.16675789708663605	24.824242424242424	10.0	24.900000000000002	712.0
0.9993360812254806	1.1532493675679039	0.004151942547246955	0.011313921611244676	0.05904216370510832	31.50769230769231	5.0	30.6	714.0
0.999987110561025	2.915384896684215	0.00441610607785037	0.081149066220342	0.021624945772616703	37.236363636363635	3.0	37.0	715.0
0.9999989924886133	4.240999225387741	0.004865277641947972	0.3379186202047079	0.007382250514524069	54.61333333333334	3.0	55.2	717.0
0.9999983690303578	3.45529981356808	0.001638858225786816	0.0518214884221692	0.03495885672619612	58.51428571428571	3.0	57.7	718.0
0.9999654912498377	2.5055643045496407	0.005247428896965856	0.06365814858248865	0.09845367435315953	117.02857142857142	3.0	104.10000000000001	724.0
0.9969560127838321	1.2581252661445104	0.04335342617937287	0.1387163431623914	0.10962895061041669	91.02222222222223	3.0	93.80000000000001	725.0
0.9954579642541435	1.4912272616091338	0.035749862877570725	0.14776124597865964	0.02925267215256346	22.14054054054054	11.0	22.3	726.0
0.9976570133002188	1.1952521975253014	0.01278599056738817	0.03682456996462443	0.06650780392326333	32.768	6.0	32.7	730.0
0.9586463264895844	0.6406469793749984	0.05604166375784362	0.07093880182485024	0.09536045330458803	28.248275862068965	9.0	27.700000000000003	740.0
0.980118874094905	0.5671758230652246	0.02232069729699579	0.02373754078809249	0.11737606394284629	30.340740740740742	9.0	29.700000000000003	743.0
0.9807977514988045	0.7133390243045106	0.036421900592455383	0.05183679574469303	0.10480501170956154	34.13333333333333	7.0	35.0	744.0
0.9996222563591718	1.9590956314283288	0.01139016493514743	0.07843785148835396	0.0563978873246218	54.61333333333334	5.0	55.300000000000004	748.0
0.9992751145486148	2.0572190404788566	0.021771028461006654	0.16632156268069215	0.029614893706426847	35.61739130434783	7.0	34.4	751.0
0.9992237381273239	1.7219292933113952	0.014300709399411976	0.07631212220856941	0.013685329307396426	13.212903225806452	5.0	12.9	753.0
0.9998707452460818	1.9043349003191086	0.004204928219564066	0.027314241233128225	0.025728174535692074	26.425806451612903	4.0	25.700000000000003	754.0
0.9999959352830412	3.6582263062702367	0.006124927997756893	0.23736562241945397	0.009338970107660383	43.11578947368421	3.0	41.300000000000004	757.0
0.9985452012167962	1.450296487803546	0.013500389052819533	0.05304544434515644	0.06685225877556324	43.11578947368421	6.0	42.5	758.0
0.9984279995133535	1.329379841002132	0.011821755041984492	0.04022403759006043	0.07370533140318698	43.11578947368421	6.0	43.1	759.0
0.9999885599776709	2.4972820243254987	0.0017113726179076145	0.02058615833441844	0.022018525009680864	24.824242424242424	3.0	23.1	761.0
0.9999107543677974	2.7062059910762155	0.01480243096350398	0.22016388567722767	0.018839370841469496	39.00952380952381	4.0	39.1	765.0
0.9991032111831083	2.0762815565575132	0.02651704992481505	0.20670763093606787	0.02201987839677803	29.257142857142856	9.0	29.5	767.0
0.9969964773441007	1.2635083575054862	0.018947818791196575	0.05953396814700749	0.07422354100993368	43.11578947368421	6.0	42.2	769.0
0.9950015587418918	1.359345777282022	0.03153306049168469	0.11163098288245989	0.03768351368199985	28.248275862068965	9.0	27.200000000000003	771.0
0.9999734610219346	2.696195634049485	0.005884193874001297	0.08663914713767218	0.02475196222313312	39.00952380952381	3.0	39.7	775.0
0.9999930741636895	3.4070914078123633	0.0063207238916287165	0.19042682094337585	0.011000362226256862	32.768	3.0	31.3	777.0
1.0000505368937982	2.234592463179966	0.004511080336580903	0.04144781784764569	0.027066810756412527	26.425806451612903	3.0	24.5	778.0
0.9942771334229538	1.165515932589988	0.026902035577183195	0.0748014222218425	0.056802082754144716	28.248275862068965	7.0	28.3	779.0
0.9994864077417415	1.5700780179332807	0.008452674673294412	0.03810071244304641	0.03608817260324035	25.6	4.0	24.6	782.0
0.9999554168996198	2.885283563427095	0.010335944492113761	0.1842440575073582	0.01449697140728925	29.257142857142856	4.0	30.8	784.0
0.9993156139397879	1.7483399179640173	0.02391798836765788	0.13187074338347188	0.05885248781455097	74.47272727272727	3.0	68.9	785.0
0.9987211032478909	1.3827228113444763	0.010374163449440246	0.03762977010697223	0.06187358750519973	37.236363636363635	6.0	36.4	787.0
0.9997739786700257	2.140809420310792	0.011581896788957529	0.09651696567370054	0.02958189356897704	31.50769230769231	4.0	30.700000000000003	789.0
0.9688250738195242	0.6388505461330205	0.046086980559502604	0.05758872045676868	0.1112039516003247	34.13333333333333	8.0	34.0	790.0
0.9999805424612173	3.2514290017964194	0.009714867738300341	0.2503488279904892	0.01621335961113001	58.51428571428571	4.0	59.1	791.0
0.9474325622853969	0.3679299536424854	0.04784264541909811	0.033657903388678835	0.18250460341112104	35.61739130434783	7.0	35.9	792.0
0.9664432228654392	0.3678124549083156	0.024627010088659793	0.01617034776276931	0.1474414839464674	27.30666666666667	9.0	27.8	794.0
0.9999472062712601	1.8192146202366823	0.0014342133865010154	0.008502818357653071	0.028059583041806013	23.405714285714286	4.0	23.400000000000002	797.0
0.9999740112359683	2.4748227080115277	0.003719276157915099	0.04372667849531014	0.056347349346382546	63.01538461538462	3.0	61.1	798.0
0.9958663565339899	1.0232371939554261	0.039405901987513085	0.09568771480435137	0.17006733503899868	81.92	3.0	85.0	799.0
0.9996561150415296	2.052844482946478	0.012647667474394261	0.09614643106575942	0.03116652165044417	31.50769230769231	5.0	31.200000000000003	803.0
0.999687752242337	2.1931242507602846	0.017827499126525575	0.15687952332686253	0.05825451042655474	63.01538461538462	4.0	61.800000000000004	804.0
0.9999134477528725	1.8499254643272545	0.002483925164446767	0.015221582400377423	0.018799416177271322	24.824242424242424	4.0	23.200000000000003	807.0
0.9991454940271771	1.6591641384056395	0.025247492620118602	0.1264089245965769	0.10751871985036197	91.02222222222223	3.0	94.10000000000001	808.0
0.9999978127870875	3.3930707474483817	0.0019411096844062757	0.057664408045887044	0.019787152259667387	34.13333333333333	3.0	32.1	810.0
0.9923317497613457	0.7552278265816705	0.020379864803859393	0.03134187057629374	0.1596469250362268	54.61333333333334	5.0	54.6	811.0
0.9998763324790932	2.404042069939848	0.011342630868508988	0.12402381520499568	0.03850201542544891	63.01538461538462	4.0	65.2	815.0
0.9920841671822603	0.7712959864744915	0.016600725523616685	0.02585513891902538	0.11666941893269608	39.00952380952381	7.0	38.400000000000006	816.0
0.9999449242372078	2.6641895423486135	0.008331227440465857	0.11874390198212731	0.01590489846875984	43.11578947368421	4.0	40.2	817.0
0.9999327718784138	2.408555739982546	0.006333521532919677	0.06956984848899744	0.048538861110922926	58.51428571428571	4.0	56.2	818.0
0.9993586456344337	1.6708247875335895	0.009654075231790243	0.04868837935353705	0.0636212868499069	48.188235294117646	6.0	46.6	822.0
0.9999638656164382	2.5082035416828847	0.005523326260748052	0.06718573252446657	0.08527953277948268	117.02857142857142	3.0	118.30000000000001	824.0
0.9999097471680305	2.3384158477985815	0.006929809579918678	0.07083544656684122	0.034155010604063854	35.61739130434783	4.0	34.9	825.0
0.9958052297761526	1.3053939431038466	0.024478247829277162	0.08109244694822805	0.04101999498683062	26.425806451612903	8.0	27.0	827.0
0.951034817220695	0.2624686538092219	0.03066768822426674	0.015519635778511105	0.22181664580533889	34.13333333333333	8.0	33.4	835.0
0.9935333540595558	1.1559235812976314	0.0386376544698405	0.10627021773165289	0.10247249056730902	51.2	5.0	51.1	836.0
0.9994936789139504	1.901391862281239	0.01323594447175372	0.08573349061377045	0.031096153103228222	31.50769230769231	5.0	30.8	838.0
0.989206743957979	0.7173519760516918	0.03561456153889748	0.05376449806287531	0.18350563539408188	63.01538461538462	4.0	64.8	839.0
0.940121906406171	0.3866129180917056	0.04937603835233582	0.03568671090601538	0.16885258963295946	31.50769230769231	8.0	31.5	840.0
0.9997055514683937	2.0465866066582965	0.018225074903007697	0.13779526548836415	0.0796716976364364	81.92	3.0	82.80000000000001	841.0
0.9968304168591002	1.0127887502639497	0.011960670945696243	0.026968341958050233	0.0860183634668336	37.236363636363635	6.0	36.5	842.0
0.9988680899713857	2.050016934298151	0.03682126687475986	0.27929426446580635	0.022723311620402285	27.30666666666667	9.0	27.700000000000003	845.0
0.9994820308669893	2.076582406810303	0.02044033365677812	0.15932813565135356	0.018836292211258255	30.340740740740742	5.0	30.700000000000003	846.0
0.9645219831452231	0.4408980023296241	0.03405958826674318	0.027573681492728336	0.1463896031056833	31.50769230769231	8.0	31.3	848.0
0.9997061485451629	2.2873074487307554	0.017360151374518674	0.16838849130096248	0.02329696424796906	26.425806451612903	5.0	25.8	850.0
0.9999727627655312	2.6889091931651206	0.0059524236788851435	0.08699904127721896	0.030792061457548116	45.51111111111111	3.0	46.900000000000006	852.0
0.9840250214807091	0.6885408928349936	0.027825584559603937	0.03772887154641758	0.12458030046743687	37.236363636363635	7.0	37.5	853.0
0.9953227801776149	1.1439319462515887	0.02355465550110013	0.06360870852864801	0.08486850282473328	43.11578947368421	6.0	41.900000000000006	854.0
0.9992288164338902	1.8690915960382333	0.033913529169289226	0.21277754194537044	0.07388500960181406	102.4	3.0	104.9	856.0
0.9801547895588715	0.5453073072030808	0.02138639474904094	0.021675642391341992	0.12242511792894895	29.257142857142856	9.0	29.200000000000003	857.0
0.9996332683071395	1.9975458369569492	0.014166320533905317	0.10160881269794075	0.028000504844267787	28.248275862068965	4.0	27.0	858.0
1.0000036059625992	2.253619258301963	0.0003340906944921592	0.0031306238590718322	0.06007185381068267	58.51428571428571	3.0	53.800000000000004	859.0
1.0000172243069825	2.7532588077473847	0.004276517085975182	0.06671030161344264	0.08135211495718937	102.4	3.0	97.9	860.0
0.9996981556995642	2.0159199524869784	0.012045036635982978	0.08807799680449456	0.047560722247096086	43.11578947368421	4.0	42.2	862.0
0.9999962577549318	3.0337116869572207	0.0016224965921092078	0.0335899912127685	0.04518872651976223	68.26666666666667	3.0	64.2	863.0
0.9840554417760888	0.7937073082246133	0.034936102948913285	0.05697235596416695	0.09916954687328865	37.236363636363635	7.0	37.300000000000004	864.0
0.9982794440353344	1.6459398222599018	0.02454558454362199	0.12054711471904413	0.03465398167138368	35.61739130434783	6.0	36.0	865.0
0.9945207140216934	1.2082966022643946	0.02600771749653133	0.0763995453765391	0.05692862668538829	31.50769230769231	8.0	30.900000000000002	866.0
0.9938812998560833	1.1601553831916014	0.03205595432418577	0.08855519378427593	0.07551497736539754	43.11578947368421	6.0	42.900000000000006	869.0
0.9620747747951254	0.5699243362300855	0.04806454770606822	0.05252064006211831	0.1120421840621225	30.340740740740742	8.0	31.1	870.0
0.9806171215942379	0.7255848415135946	0.036590686561598265	0.05324105836956871	0.11743946875272106	37.236363636363635	7.0	37.1	871.0
0.9885591269244787	1.1616788695780604	0.052218761723416336	0.1453019320989281	0.049548877295394984	28.248275862068965	9.0	29.1	872.0
0.9997054129366059	2.266607078358329	0.016715420603691574	0.15870937594454848	0.025646853202668272	39.00952380952381	5.0	39.6	878.0
0.9998567522559995	2.1695952477994815	0.007805805332610238	0.06702119092958779	0.03476433096683736	35.61739130434783	4.0	35.0	880.0
0.999997831691832	4.034814192042175	0.006933976809865659	0.391809142693425	0.0040340700178357804	27.30666666666667	3.0	28.900000000000002	883.0
0.9979087470003488	1.6851710582309176	0.045429448512439186	0.23318157972333362	0.058354026605164935	63.01538461538462	4.0	66.5	885.0
0.9942446185185351	0.9136908811523804	0.01786332325453588	0.03493697845516003	0.10772993794399921	40.96	6.0	40.7	887.0
0.9999842936106834	3.306356642757259	0.008910756600249791	0.24264876852698208	0.006000612933915156	26.425806451612903	4.0	27.200000000000003	888.0
0.9994825095858574	1.5855530482991176	0.00878303103099021	0.040286266816677165	0.08850184896579252	63.01538461538462	4.0	63.6	892.0
0.9489771105615848	0.3456258837674609	0.02847924573490358	0.01739299514356617	0.13558672334906474	21.557894736842105	12.0	21.6	896.0
0.999999116438189	3.578940273023962	0.0011364237292022952	0.04067696403620951	0.01914234065874176	37.236363636363635	3.0	33.800000000000004	897.0
0.9709975327717748	0.652470139016538	0.04410516941339818	0.05647128155271101	0.09419801582938771	30.340740740740742	8.0	30.3	899.0
0.9999301271415796	2.2692387627112076	0.0066746904798239345	0.06356503366887696	0.10935822815843389	102.4	3.0	97.30000000000001	901.0
0.999805580210359	2.0368486790837736	0.008222393667947098	0.06145708423665268	0.07429126967669658	74.47272727272727	4.0	70.10000000000001	902.0
0.9998385849444129	1.5245698731632729	0.00232851610816776	0.009957271661903577	0.0533188313148472	35.61739130434783	5.0	34.4	903.0
0.9998326819743303	2.4935177695895705	0.015163262361000395	0.1816884388713837	0.018373841707398243	40.96	5.0	40.6	907.0
0.9997393237750943	2.138893543297472	0.011420955390406134	0.09498732229297499	0.02937493218480343	40.96	5.0	39.6	909.0
0.9546578941757531	0.672124152524356	0.06695947663523723	0.09045229996450319	0.07713956127588129	26.425806451612903	10.0	26.0	911.0
0.999261909036557	1.9240358735952008	0.01815014929215067	0.12046352471737447	0.025026142743248166	26.425806451612903	6.0	27.0	912.0
0.9989934855797542	1.2444422002006459	0.007060222027168604	0.02162570524382259	0.10668774904940882	54.61333333333334	5.0	54.300000000000004	913.0
0.9991848462888893	1.9514886877442923	0.02198343418449986	0.15023502397849112	0.0332079222849003	48.188235294117646	6.0	46.7	920.0
0.9999216272555399	2.2931035036722953	0.005780113912592123	0.056390441777301556	0.048546117475019746	54.61333333333334	4.0	51.5	921.0
0.9999977529809158	3.7154089877114753	0.0037956301838670582	0.15576894225243054	0.016774821632695572	58.51428571428571	3.0	58.0	924.0
0.9844502198772888	0.9324949706514447	0.05202961614905812	0.10571483561409371	0.09985724256323888	43.11578947368421	6.0	44.0	926.0
0.9999603659964993	2.8121045146408883	0.007919145227486536	0.1311057841679831	0.015369109611119626	30.340740740740742	4.0	29.8	927.0
0.9964213241325589	1.1933809818750634	0.019614507726027353	0.05642564634464238	0.08122293021296849	45.51111111111111	6.0	44.400000000000006	930.0
0.9993904396476702	2.0956872113536003	0.022131578604480295	0.17600839143629798	0.020155797674217543	26.425806451612903	6.0	27.3	936.0
0.994501564130764	1.0379955648586536	0.019848652284981668	0.046460434979039344	0.08638047557873411	39.00952380952381	7.0	37.7	945.0
0.9947073809705453	0.921216257597573	0.025084751818037015	0.05062859533981754	0.1786269785839823	81.92	4.0	77.2	949.0
0.9999987649967917	3.836059547491088	0.002654794179110193	0.12294413351236282	0.014911045787621494	58.51428571428571	3.0	57.900000000000006	950.0
0.9990369464655882	1.8073681803647808	0.025897052052641784	0.15171836561020147	0.06370453967409025	63.01538461538462	4.0	61.1	951.0
0.8393363876331739	0.2022212540193098	0.07236252715333856	0.03136215006832277	0.14017076653328178	25.6	10.0	25.400000000000002	952.0
0.9992565949565952	1.9052910875064928	0.02006091502918346	0.1305132918590747	0.04725676610134338	43.11578947368421	5.0	41.2	953.0
0.9051540708508067	0.32413656899589016	0.05755293621777148	0.034934264692622195	0.14389079892290207	24.824242424242424	10.0	24.8	954.0
0.9999013959563433	2.5987235823065316	0.018024504008635027	0.2404182284660631	0.04244918659540727	117.02857142857142	3.0	114.0	955.0
0.9922324540005175	0.9695477771525587	0.024487047155426163	0.05209947434594555	0.08314990070568509	35.61739130434783	7.0	34.7	956.0
1.0000021546567675	2.532185698299994	0.00034532361377176364	0.004304239939481091	0.037156832155773686	40.96	3.0	36.4	959.0
0.9999989147097232	3.055198533391069	0.0004911080410260229	0.010389542193707949	0.08329283239434934	117.02857142857142	3.0	115.5	960.0
0.9996743334399467	2.105746840419904	0.015574606684819445	0.12514143062585265	0.04622311182699915	51.2	4.0	51.1	961.0
0.9997262556141734	1.446536316655543	0.003368065757473974	0.013160139548704089	0.05635254933622219	34.13333333333333	6.0	32.5	962.0
0.9996777360035317	2.3596145724934456	0.020690924339939642	0.21619664573700798	0.02469553161034427	34.13333333333333	6.0	34.6	964.0
0.9997804392239956	2.4156362300468714	0.017228717453009693	0.1906490526231437	0.009665999762278048	25.6	5.0	25.900000000000002	966.0
0.9999431729406204	2.334891298502421	0.0052535418051369905	0.05350489159760759	0.04569707927312115	48.188235294117646	4.0	46.0	967.0
0.9893983324436966	0.7211088531466527	0.022323499277095024	0.03209018380859023	0.1335716553774455	40.96	6.0	40.900000000000006	968.0
0.995689687935191	0.7602440025146704	0.026994852961216474	0.04766251765351726	0.2029193173837352	81.92	3.0	82.4	970.0
0.9841685214121368	0.4229947897220215	0.01289991908244591	0.009675525230814844	0.15716638015515405	29.257142857142856	9.0	29.5	971.0
0.9999990881045543	4.175525266514947	0.003863328858434145	0.2513125192940677	0.010631458268914647	63.01538461538462	3.0	65.10000000000001	974.0
0.9998601032648259	2.173896333706173	0.007691443135831375	0.06633484122706158	0.0601566926170068	58.51428571428571	4.0	56.5	975.0
0.9975163941075386	1.3463495490424002	0.01877189449404737	0.06525886640186561	0.06095414591577567	39.00952380952381	6.0	37.9	977.0
0.999894082177877	2.2578518564289203	0.009894890329354887	0.0931365361149048	0.031543572283405416	32.768	3.0	31.3	983.0
0.9998481269630155	2.5183608347379476	0.014355375331856763	0.17642013264917916	0.02651477497900718	37.236363636363635	5.0	38.300000000000004	984.0
0.9976298927213896	1.5858246840835617	0.027909054118526858	0.12822109614066768	0.03545203749584567	31.50769230769231	7.0	31.6	985.0
0.9999988488926829	3.9833507666238783	0.0033213170705437525	0.17825095988261416	0.006777585922747995	43.11578947368421	3.0	41.0	991.0
0.9999989215217379	3.936185511819286	0.002831841410342487	0.14497220102584443	0.011919896679490068	48.188235294117646	3.0	49.900000000000006	992.0
1.0000792579400333	1.7789231431490315	0.0029352053308956266	0.016711347455214125	0.12554923177652602	91.02222222222223	3.0	91.7	993.0
0.95688287516646	0.5879637740545243	0.05361960443989732	0.06106083594004043	0.09697140133456769	29.257142857142856	9.0	29.0	994.0
0.8784035494487233	0.2460979301580176	0.06251996298570735	0.03020187781734179	0.13569688696249702	25.6	10.0	25.400000000000002	996.0
0.9737394024985876	0.6434684666948637	0.04420922600651077	0.05564214322483087	0.106385610353594	35.61739130434783	7.0	35.5	1000.0
