# Supplementary material for: Basal leakage in oscillation: Coupled transcriptional and translational control using feed-forward loops
Source: PLoS Comput Biol. 2020 Sep 3;16(9):e1007740. doi: 10.1371/journal.pcbi.1007740 (PMC7494099; doi:10.1371/journal.pcbi.1007740)
Supplement: S1 Appendix — (ZIP) [file pcbi.1007740.s010.zip › Codes/plots/data/CFFL_decayrates_25.csv]

0.9999967971603587	2.710675671873844	0.0007308105364493114	0.010919260298595291	0.044440218198121606	63.01538461538462	3.0	60.400000000000006	2.0
0.9999989933253868	3.5548458819323585	0.0012339502121030414	0.04311386275614883	0.03513410692225528	68.26666666666667	3.0	63.400000000000006	3.0
0.9994392046225475	1.869138976519906	0.013627389365743795	0.0852803057314789	0.043138570670858134	45.51111111111111	5.0	43.0	5.0
0.9983247503911282	1.3138361824564109	0.01099356131042808	0.03670663450509033	0.05643662931207583	35.61739130434783	7.0	33.800000000000004	6.0
0.9999914054625779	2.575824789840758	0.0015015062119546172	0.019565302919692704	0.05282587929101461	58.51428571428571	3.0	54.0	10.0
1.0001625341150953	1.5800479132743774	0.0027294164984792324	0.01243359614001727	0.055848404624324555	35.61739130434783	4.0	34.1	11.0
0.9999577749354386	2.3189602408614904	0.0044466976316075634	0.04456869832364606	0.024671856411579127	31.50769230769231	3.0	28.5	14.0
0.983496058125979	0.7963817344395167	0.030880960413008224	0.0505686762491778	0.07669792967136184	27.30666666666667	9.0	27.5	16.0
0.9933604994796562	0.992703173766136	0.021443855189864882	0.04712363598266322	0.05120901543197186	27.30666666666667	8.0	28.0	17.0
0.9999968846811707	3.763012858275063	0.00578735942062494	0.24910733184424874	0.010134133504172294	35.61739130434783	3.0	36.5	21.0
1.0000038599093686	2.7961600641314286	0.0010435286198718337	0.01700034707781606	0.10215512218767485	117.02857142857142	3.0	112.10000000000001	24.0
0.9999693060287571	3.013505829815308	0.012782730860844622	0.25930945958052337	0.04560688507661105	102.4	3.0	103.7	25.0
0.9999712586470476	2.828386504858699	0.008283694973203646	0.13942303364197411	0.022200939325905892	37.236363636363635	3.0	37.4	26.0
0.9054819720530377	0.3736129729794264	0.06655883792105045	0.04693454450949186	0.12400974364070577	26.425806451612903	10.0	26.400000000000002	32.0
0.9741889032857205	0.5944209737575715	0.03108917805328864	0.03525027420662561	0.10852281879719972	29.257142857142856	9.0	29.0	37.0
0.982447416246457	1.0124892364247062	0.0633292117313131	0.14474667780505707	0.056765188854135604	31.50769230769231	8.0	31.6	39.0
0.9970773641065948	1.4795156729951324	0.030041215165360995	0.12229838483947668	0.059922433651154225	48.188235294117646	6.0	48.400000000000006	45.0
0.9472221540486915	0.3704245207138103	0.04735261820875854	0.03352690259815618	0.19239018941725078	37.236363636363635	7.0	36.7	47.0
0.999382207856786	1.3175039442789735	0.005026894144340877	0.016846539125165122	0.072351647973176	40.96	5.0	40.0	54.0
0.980925792159927	0.7876825638019602	0.03764890260785484	0.060926517007022854	0.09279886339906945	31.50769230769231	8.0	31.200000000000003	58.0
0.9995021490884878	1.6550460795280328	0.009707698411527136	0.048119639823080575	0.03766196575960677	29.257142857142856	4.0	28.6	59.0
0.9999677364504991	2.6424876347296697	0.00514381143512541	0.07171552591774033	0.058158301207128574	74.47272727272727	4.0	71.9	61.0
0.9503652666194699	0.4479009821342607	0.0477992769459517	0.03996001780849462	0.13547652931535026	30.340740740740742	8.0	30.700000000000003	66.0
0.9999848243129309	2.5833203852565663	0.002690855706884834	0.03533152023267755	0.04593680742318564	54.61333333333334	3.0	51.300000000000004	68.0
0.9899494185175317	0.8826361841180796	0.024077629093753983	0.04503396277719081	0.0662255252961044	25.6	8.0	25.900000000000002	69.0
0.9944152764339494	1.1144681158795904	0.022108413394168604	0.05745614037183049	0.053638651062057494	29.257142857142856	8.0	28.900000000000002	71.0
0.9976864293529737	1.1551480663222031	0.011766392799574945	0.03216979745291877	0.09698688941388953	48.188235294117646	6.0	47.6	72.0
0.9893965310447214	1.0046186879271342	0.030496568330888894	0.06844153561714186	0.04330612912040257	26.425806451612903	10.0	26.900000000000002	75.0
0.9992838580957225	1.86867781655133	0.017701286876552945	0.11073705851037209	0.03479885243880225	39.00952380952381	5.0	39.6	77.0
0.9107999230485364	0.27908740853515307	0.051160264544596275	0.026662847858429754	0.14349629698718788	24.824242424242424	10.0	24.8	78.0
0.9999221458044355	1.8787629194247706	0.0024331673572289027	0.015378580937714275	0.05716096805934222	43.11578947368421	4.0	42.1	79.0
0.9731773386827409	0.7790725887738787	0.049467100089474234	0.07950000537725846	0.0831132070997938	27.30666666666667	9.0	27.5	82.0
0.8839191252499315	0.224480354588336	0.054442024368365774	0.024238691911657104	0.20099473802438766	26.425806451612903	10.0	26.0	84.0
0.9999744561283805	2.440274689548806	0.0034149100039902944	0.03875665172217968	0.052062970644495006	58.51428571428571	3.0	54.300000000000004	85.0
0.9990041275470082	1.9556318134791397	0.0253226555826173	0.1738453669606672	0.018383785163054965	24.824242424242424	7.0	24.8	86.0
0.993192032236433	1.0359687406263258	0.02448544990378591	0.057226916975059806	0.08110531512491381	37.236363636363635	7.0	37.300000000000004	87.0
0.9999564278998138	2.443708846798117	0.004204296975744958	0.04787229550839195	0.03811133636281999	45.51111111111111	4.0	43.900000000000006	90.0
0.9999974545492386	3.2228371341176247	0.00160864014367494	0.04028009132242365	0.011553360541334233	15.170370370370371	3.0	13.4	94.0
0.9995882650207459	1.5333409076555888	0.009628492088787322	0.04196583706939504	0.1488550149949033	102.4	3.0	97.4	96.0
0.9940461274135217	1.3892702466390892	0.040578057308401895	0.14903348100553326	0.03642995343210766	26.425806451612903	10.0	26.1	99.0
0.9999933436037752	3.604969700245386	0.006985924437345857	0.25666263555429664	0.034758356193974084	68.26666666666667	4.0	68.2	100.0
0.9999957364529316	3.471172439402941	0.004422119478275013	0.142074366898157	0.037312429619806436	74.47272727272727	3.0	74.5	102.0
0.9997447754682751	2.0612669839714557	0.01122331347033764	0.08607118399414174	0.03500284125766279	37.236363636363635	4.0	36.6	104.0
0.9971982860265108	0.7920603763962188	0.005738494386969778	0.009202424780836289	0.09925518794762474	32.768	8.0	32.4	106.0
0.9895641434947465	0.8280519908255293	0.022213432732126438	0.03810131537753011	0.07757392787114847	28.248275862068965	8.0	28.3	108.0
0.9999950018176216	3.3823078885578495	0.004324152364670748	0.1270756067455894	0.05159513141491312	74.47272727272727	4.0	69.0	113.0
0.9940587393945353	0.4134130060602164	0.022522184704601066	0.02636497666886978	0.30891870683951855	81.92	3.0	84.4	115.0
0.9997062074016412	2.0842951750006136	0.011105126036121314	0.08724519220321807	0.03899831519140361	40.96	5.0	40.6	118.0
0.9996563667597893	1.3443925197383393	0.0037757012162229226	0.013094387108608312	0.10917930171106689	63.01538461538462	4.0	62.2	123.0
0.9999902959905775	3.1799524303370768	0.0056300812653746635	0.13503018281884296	0.03869954700082408	74.47272727272727	3.0	66.8	127.0
0.9992772061222127	1.5986937162583206	0.01022556306734562	0.047588042886046934	0.053317605145554114	37.236363636363635	5.0	37.6	131.0
0.971769224764	0.3022232979141608	0.01732040603846815	0.009318472812732485	0.20603839967448484	29.257142857142856	9.0	29.3	133.0
0.8742132561927661	0.26509894126068123	0.06734194730601092	0.03488378879160691	0.1257298676933384	25.6	10.0	26.0	134.0
0.9999980356186836	3.5535781142407363	0.0024017893252164207	0.08381131876610359	0.02890637977156782	54.61333333333334	3.0	49.800000000000004	135.0
0.9995413056598471	1.8410022638340457	0.012930955847875684	0.07851357118466623	0.055933847792085926	51.2	4.0	48.7	140.0
0.9999950674951533	3.1026950793106636	0.002453463480087292	0.05444489849249008	0.05661051546379379	68.26666666666667	3.0	63.0	141.0
0.9731688009538217	0.5656016828839481	0.030192080006182367	0.03222740409027393	0.11575353437187473	28.248275862068965	9.0	28.200000000000003	143.0
0.9962863856446502	1.2201540165803444	0.019513528891402645	0.05809320767069211	0.06835301945682636	39.00952380952381	7.0	39.300000000000004	144.0
0.9999574302914035	2.466931177225424	0.005998105237126067	0.06995383048970064	0.06702397569809977	68.26666666666667	3.0	65.0	147.0
0.999998298069669	3.5750310905643476	0.0021719754631354367	0.07743936607791349	0.017691355313295604	58.51428571428571	3.0	55.2	149.0
0.9703059490811111	0.6450684496849602	0.039818699704563545	0.05021266483945762	0.08199622510145158	26.425806451612903	10.0	26.3	154.0
0.986453373799365	0.9539441593043838	0.03953739383725016	0.0826867702777081	0.06394532240114954	31.50769230769231	8.0	31.8	155.0
1.000001438899578	2.6958033972735973	0.00031878369310314096	0.004691792313720651	0.07912222901832824	102.4	3.0	96.4	156.0
0.9998394711408671	2.3461770617456934	0.01288598208228845	0.13278239707356151	0.023334606670958657	27.30666666666667	4.0	26.5	158.0
0.9999763963296875	2.6811617276716415	0.005079753754476889	0.07366333135993221	0.029277192145341958	40.96	3.0	38.400000000000006	160.0
0.9990149173391482	1.5644925184049676	0.013483391046330907	0.06038912190261299	0.029200057986283324	25.6	5.0	25.900000000000002	162.0
0.9998042810470195	2.4768840779257286	0.015143575478801725	0.1784011232349491	0.019108057077146717	40.96	6.0	40.400000000000006	165.0
0.9999962608886328	3.332773875927221	0.002942243519311111	0.0822728293131587	0.04654733626699046	74.47272727272727	3.0	67.10000000000001	171.0
0.9948798704559566	1.2648050325154665	0.029821006970453506	0.09404475648875793	0.0576093206454525	35.61739130434783	7.0	35.2	172.0
0.999888414259984	2.6579506409038136	0.01610678990606784	0.22812815638900416	0.040780725455820774	48.188235294117646	4.0	45.6	175.0
0.998007708389328	0.8825048320669363	0.015106070725647189	0.03088133531056237	0.22219793134601915	91.02222222222223	3.0	88.80000000000001	181.0
0.9996623736436574	2.241030971236569	0.030519161570730723	0.28238704896182604	0.05926825871682198	117.02857142857142	3.0	119.5	184.0
0.9743502373611503	0.8165895338108621	0.05290099271021623	0.09043041181224233	0.07167098240025664	29.257142857142856	9.0	29.1	187.0
0.9687005973662092	0.7721545270299125	0.0533091721478169	0.08505029531873656	0.060088299483807846	23.405714285714286	11.0	24.400000000000002	192.0
0.9999839515644462	2.959306283858142	0.006000323191406025	0.11525309438432467	0.016073683697917084	34.13333333333333	3.0	32.5	194.0
0.9488788957879256	0.3763800058905944	0.03752148066360538	0.025708135678384782	0.15737975363132597	28.248275862068965	9.0	28.400000000000002	197.0
0.9824243612995732	0.8828197038498605	0.040812997745690485	0.07693850627501675	0.06946282092618769	29.257142857142856	9.0	29.0	198.0
0.9997253003925873	1.9534480851734912	0.009740190840709323	0.06667157358108115	0.07727420152715486	74.47272727272727	4.0	73.8	200.0
1.0000015382791005	2.6868524815502193	0.00033480833106825373	0.004883141766443034	0.06805616550629584	74.47272727272727	3.0	74.3	201.0
0.999890369848096	2.420765669159782	0.010030068950962819	0.11156488949101763	0.02183433555995406	29.257142857142856	4.0	28.8	202.0
0.9954483534677152	1.040172577383984	0.044629696801447065	0.1106384639172117	0.12343947466574143	81.92	3.0	85.10000000000001	203.0
0.9978391582276692	1.3183569815848644	0.01755719675692942	0.05899139208320886	0.08845713378580093	54.61333333333334	5.0	52.7	207.0
0.997527326192709	1.725297700836955	0.03691430613145343	0.19804472148611607	0.024185730642647594	24.824242424242424	10.0	25.3	208.0
0.9963152782862212	0.9163345397092678	0.011478347930941348	0.022492132327528815	0.1139524605157246	45.51111111111111	6.0	44.2	209.0
0.9975739326551977	1.5323606278673374	0.027411360604171844	0.11852782593892154	0.03467138997670116	26.425806451612903	6.0	26.5	210.0
0.9947704257930543	0.8935362377787287	0.012718974593343566	0.02407743541139977	0.07971160323332918	31.50769230769231	8.0	31.0	212.0
0.9998852389873562	2.020589192340801	0.004681022281919605	0.03439168943019156	0.03951466963765816	34.13333333333333	4.0	33.800000000000004	213.0
0.996615773399929	1.2854407320375845	0.02235685352306011	0.07221173468814912	0.06562158210701009	37.236363636363635	6.0	36.9	215.0
0.9700666090643653	0.5319424072956124	0.0290790501574804	0.028848054665856927	0.1097961719955043	25.6	10.0	25.700000000000003	216.0
0.9959830162957808	1.1963153986861543	0.02207078210813174	0.06375950333596311	0.09236068043771145	48.188235294117646	6.0	47.7	221.0
0.9999436326480491	2.3034537857296975	0.00575810522473488	0.056800883831900476	0.11662050194049273	117.02857142857142	3.0	111.4	222.0
0.9356634049796738	0.4039510106443932	0.05060242680266482	0.037938877904621575	0.14790663248371994	29.257142857142856	9.0	29.8	224.0
0.9990080286672219	1.2034110222227634	0.006419160352971892	0.018667498875273962	0.09687605733324978	51.2	5.0	50.7	227.0
0.9989945729327239	1.8272587379781617	0.01997081624314181	0.11952713660693821	0.045358318372395914	40.96	6.0	41.400000000000006	236.0
0.9899646279870646	0.9443270518685097	0.04978355696991126	0.10426084693619798	0.13571826836558978	63.01538461538462	4.0	63.1	238.0
0.9999985439872041	4.1077199921299234	0.005386612102603554	0.3274146686603508	0.011975636483938174	74.47272727272727	3.0	77.2	239.0
0.9966632297739173	1.6175726187155461	0.04053376217752474	0.1931712617199843	0.03025791658917458	27.30666666666667	9.0	27.700000000000003	256.0
0.9049929794413718	0.4272090426192913	0.08112241260305514	0.06690522040695161	0.10963484197833741	26.425806451612903	9.0	26.8	267.0
0.9999750734333589	2.694664621738941	0.005509946580294348	0.08100282149756734	0.05728686866384487	74.47272727272727	3.0	71.9	268.0
0.9877473213541933	0.9149184099203648	0.03408987329502885	0.06717219548122828	0.08964791029538205	35.61739130434783	7.0	35.2	269.0
0.9991580489661783	1.9461612269007105	0.02260722548515024	0.15363089365520308	0.032631884883484015	45.51111111111111	6.0	45.800000000000004	272.0
0.9999970453455638	3.5476811941135717	0.003570279013960918	0.12385199682107566	0.01413677102874728	27.30666666666667	3.0	27.400000000000002	273.0
0.9993057147232548	1.9596497575571432	0.021455960812610694	0.1478880972265988	0.03720050586573537	40.96	5.0	39.7	274.0
0.9994247292671556	1.7537138779316217	0.011229888584068001	0.062033310175771905	0.060010943238347575	45.51111111111111	5.0	46.1	275.0
0.9948022070161479	0.9983047344895639	0.017226469664649528	0.03810966031859233	0.06704753468827929	29.257142857142856	7.0	28.6	278.0
0.9968936874619769	1.3795966409251095	0.054901085766209966	0.20192682468576287	0.0923728180957665	91.02222222222223	3.0	87.30000000000001	279.0
0.9869985583196448	0.9133844128008661	0.0332461793266999	0.06539175617980547	0.07812046975086233	31.50769230769231	8.0	31.200000000000003	280.0
0.9899828566063955	0.9984508667771737	0.03074619094043114	0.06835809990328551	0.06143263244733215	29.257142857142856	8.0	29.1	281.0
0.9989119211634757	1.8116315212070095	0.030739878687525268	0.18094356223418176	0.05245786645951402	63.01538461538462	4.0	65.3	282.0
0.9999970923056589	3.384657734410356	0.002537556596351968	0.07474929631174229	0.022263855348231443	31.50769230769231	3.0	26.900000000000002	286.0
0.9976650824528904	1.6904921664355765	0.03170337547710804	0.1636801484683276	0.028299413795565234	28.248275862068965	9.0	29.3	289.0
0.9634012177662721	0.6845974226187255	0.05662153393217981	0.07762605391825057	0.08739103685567153	29.257142857142856	9.0	29.6	290.0
0.958708449051891	0.6937667470939791	0.0617645064964919	0.08654382775122771	0.07483043874829948	25.6	10.0	25.8	291.0
0.9996897946770383	2.196651325130316	0.015493512501798383	0.13683809774079717	0.040724547315021634	45.51111111111111	5.0	47.2	292.0
0.9855752043049684	0.9965479707812428	0.042071285194187485	0.09370067129490532	0.06440329137212256	29.257142857142856	9.0	30.1	293.0
0.9996534540628859	1.1641785305604748	0.0032634944593942705	0.009010679985171624	0.0916600891325563	45.51111111111111	6.0	43.6	298.0
0.9986242001357236	1.220733447399791	0.007784355128217572	0.023137395705652222	0.06882151472408332	35.61739130434783	7.0	34.9	299.0
0.9999951649098673	2.7435715879264992	0.0011776243546767163	0.018191203334427065	0.028632378943562093	40.96	3.0	39.1	300.0
0.9933939043740745	1.063052241542227	0.024694098069607744	0.05991291455611031	0.07224107058010856	32.768	7.0	32.800000000000004	304.0
0.999268682450271	1.78943387224888	0.015184428827881406	0.08721492412006822	0.05882471895358173	51.2	5.0	50.900000000000006	305.0
0.9631552767425363	0.6946995248066916	0.05680442388989567	0.07936455553178984	0.07255539936270479	26.425806451612903	10.0	26.900000000000002	307.0
0.9753570469164874	0.39096410130241427	0.02343790940013332	0.016950443324823237	0.18808700036654458	35.61739130434783	7.0	35.7	313.0
0.998884385966951	1.862103909172979	0.024885285856504912	0.15464451346010563	0.03705149878023725	35.61739130434783	6.0	36.2	316.0
0.9885438458117406	0.8328649022452991	0.025546265900996547	0.044208043900700475	0.07912966947307734	31.50769230769231	8.0	32.2	317.0
0.9999980434111972	3.9396634717062082	0.005173380243228283	0.2657676511244478	0.059992688145673635	102.4	3.0	95.5	319.0
0.999978483733582	3.0006635800991672	0.00873463080369872	0.17491277193452193	0.015771235657493412	40.96	3.0	42.5	320.0
0.9972735928791822	1.2853565215657554	0.020702444441575967	0.06683810885494011	0.09928100691416887	54.61333333333334	5.0	55.1	323.0
0.9970001952933176	1.0677242547555539	0.011326075239767627	0.027556730389462113	0.07518122112386373	35.61739130434783	7.0	35.7	324.0
1.0000041836028373	2.794348380954403	0.0011269801214349561	0.018326283568679963	0.07171578796352929	91.02222222222223	3.0	78.30000000000001	325.0
0.9310813687914942	0.3963355770464049	0.05337998521710031	0.03939322755421452	0.14401398350541605	27.30666666666667	9.0	27.1	329.0
1.0000047555378082	3.0114917013312934	0.001972613969432249	0.03993438301924341	0.11078467950700398	136.53333333333333	3.0	122.5	330.0
0.9999273741646767	2.579061064631075	0.009285881229597738	0.12138776195660511	0.031058458490977804	45.51111111111111	4.0	44.400000000000006	332.0
0.9961793547480524	1.1088521901109187	0.020477522504416312	0.052794390804686696	0.11683505373570298	58.51428571428571	5.0	58.1	333.0
0.9772477374108997	0.7264818161610138	0.039459505469396104	0.0576217426309406	0.10568405657518944	34.13333333333333	8.0	33.800000000000004	338.0
0.999991450661546	3.3268125041135845	0.006647647415670018	0.18477533749232883	0.024818959997325973	74.47272727272727	3.0	75.10000000000001	339.0
0.9998506095690716	2.212993358341175	0.008849305238385148	0.07948070166879821	0.04131959437993846	51.2	4.0	49.2	343.0
0.9930594654905913	1.1634870737413903	0.031156033376855033	0.08650424814592944	0.0494973808170679	31.50769230769231	8.0	32.0	344.0
0.9994406153269649	1.43028507242556	0.005676926413980236	0.021771495490096847	0.05032885726390498	29.257142857142856	5.0	28.8	346.0
0.9865195055995979	0.9385381723557193	0.039613435068542056	0.08097924321712188	0.08667680980755633	35.61739130434783	7.0	36.2	347.0
0.9585158235907345	0.49433154889658937	0.03957050603836357	0.036360677772010894	0.09748198163670165	25.6	10.0	25.8	348.0
0.9966418438909617	1.2039792263205604	0.018955270271759597	0.05526329740596929	0.054304852063950665	28.248275862068965	6.0	27.6	349.0
0.9999889886015652	2.873219909874452	0.0034693330910637176	0.06109589281444012	0.025101468783688942	34.13333333333333	3.0	31.700000000000003	350.0
0.9896160187454681	0.9184073982461833	0.02688174885967573	0.05313789121812247	0.07568928780228447	30.340740740740742	8.0	31.1	354.0
0.9822394687811415	0.853915589619946	0.038411908249905743	0.06919809512833205	0.07021578491882088	28.248275862068965	9.0	28.1	356.0
0.9964360044755779	1.45870287134647	0.029172088892681098	0.11599512030903633	0.038412159157436926	28.248275862068965	8.0	28.1	357.0
0.9540584116998931	0.4960348934502233	0.0459842279855204	0.04273747602753502	0.11551515249822271	29.257142857142856	9.0	29.6	361.0
0.9998780714312863	2.5761039120426825	0.01585205124256373	0.20660821393464304	0.01557406847366701	25.6	4.0	25.900000000000002	362.0
0.9819698000302488	0.8871521019049255	0.049643659177251394	0.09429514919771645	0.08602911527187652	35.61739130434783	7.0	35.6	364.0
0.9218826099502221	0.3730075163009698	0.05712655965819834	0.03990545308190441	0.14789900055598204	29.257142857142856	9.0	28.900000000000002	368.0
0.9692721483948454	0.564273551336133	0.03553968006013826	0.03797860852171863	0.10431388929175489	29.257142857142856	9.0	29.0	369.0
0.999938502314572	2.336807055082094	0.0067072881012749325	0.06847148564723969	0.06145715443751311	74.47272727272727	3.0	74.5	370.0
0.9954324559556234	1.224526917943971	0.03136503277745759	0.09402741659777371	0.0891509440541713	54.61333333333334	5.0	53.400000000000006	373.0
0.9999973317147051	3.4325858171133654	0.0025623400996396956	0.07919725976883914	0.04367478237713385	58.51428571428571	3.0	51.800000000000004	379.0
0.9918256282941135	0.9199366646664268	0.023363028485649442	0.046195249580790736	0.09378105412586421	39.00952380952381	7.0	39.2	381.0
0.9976304659880576	1.616534118443284	0.026840255330308507	0.1276400572746025	0.031490191751595474	25.6	8.0	25.0	383.0
0.9986052364570316	1.0950469564377636	0.006675509488852183	0.016834084611315057	0.08518605768892912	39.00952380952381	6.0	38.7	386.0
0.9997097756796729	2.0254355246707223	0.01210018808469834	0.08937110231952697	0.054389997249446924	68.26666666666667	4.0	71.3	389.0
0.9992664446100585	1.7437421878262263	0.014748211061644015	0.08059843179376766	0.05416959705130334	51.2	5.0	49.400000000000006	390.0
0.963222428959746	0.37898130761598053	0.02500707718977192	0.01683822414483596	0.15428077239248905	26.425806451612903	10.0	26.1	393.0
0.9995229859185896	1.8709034208856643	0.011839571867801687	0.07422516691416571	0.04631856147801431	40.96	5.0	39.300000000000004	394.0
0.9991633328671718	1.7447352689769502	0.014244471229794248	0.07793832381842163	0.04440856681035171	40.96	6.0	41.400000000000006	396.0
0.999839845030056	1.7052135267749216	0.003548874887114821	0.018586547708553062	0.04409486597893969	34.13333333333333	4.0	32.0	397.0
0.987340518351266	0.6634430419522311	0.03797472534694072	0.052938318698041824	0.21082101829568123	68.26666666666667	4.0	68.4	399.0
0.999990646666458	2.9142677711049005	0.0031974782959528223	0.058689569942885315	0.0430785206755058	58.51428571428571	3.0	52.400000000000006	400.0
0.9995633818227345	2.0087590433336286	0.025117827945662797	0.18256232026418387	0.0792692868372555	91.02222222222223	3.0	88.80000000000001	401.0
0.9999344799489491	2.446946380405326	0.006292827182668829	0.07189253913558134	0.04427762685444903	63.01538461538462	4.0	62.300000000000004	405.0
0.9999060302318175	2.5351226497636135	0.011160363839843226	0.1395121404415911	0.02858896193935053	58.51428571428571	4.0	57.400000000000006	409.0
0.9734318788879266	0.7290624730954075	0.06989350750681139	0.10496076199440783	0.1101218096313299	54.61333333333334	5.0	53.2	410.0
0.9972437411958746	1.2400254325773004	0.016453892070715567	0.05018634255696341	0.07128135015563976	37.236363636363635	6.0	37.1	412.0
0.9999113561368029	2.7504857053248233	0.013831703465634044	0.21515931711238978	0.012596286978472161	34.13333333333333	5.0	32.800000000000004	421.0
0.9999953520029343	3.351742581966275	0.0037984690550477403	0.10825656596779286	0.026071915843630115	43.11578947368421	3.0	40.6	425.0
0.9900508670948085	0.8411421363148157	0.020081117069085247	0.03516134432956594	0.07914877339729158	29.257142857142856	9.0	28.8	426.0
0.999992813934203	3.2284621231414468	0.004592531292608567	0.11564801243875705	0.018124662333418445	31.50769230769231	3.0	29.0	427.0
0.9908948655897706	0.9023314376249121	0.028687566539560453	0.055335544917432394	0.09908682700006932	45.51111111111111	6.0	46.800000000000004	430.0
0.9999572041028931	2.572643550502866	0.0052162101840578365	0.067742214997799	0.05171207060928415	63.01538461538462	4.0	58.0	431.0
0.9097800952943879	0.281616568011688	0.05196617201928941	0.02734296473867877	0.14203233234265208	25.6	10.0	25.400000000000002	432.0
0.9897682313095488	0.7705865159618807	0.01773456547418991	0.027619001241637707	0.07713644088422227	24.824242424242424	9.0	24.700000000000003	434.0
0.9999861763835535	2.842379879356055	0.004096491208147295	0.06992872890821938	0.024461445306345073	45.51111111111111	3.0	44.6	439.0
0.9988813410858574	1.2485118999193952	0.006632086068025916	0.020411116648458412	0.0751358457942506	40.96	7.0	39.5	442.0
0.9997890326503818	1.7161291059954682	0.006937804100190798	0.036927362905641206	0.13225423265853992	102.4	3.0	98.60000000000001	443.0
0.999361426699724	1.8504333498487442	0.015215169143242786	0.09333122619005761	0.04875353050536872	48.188235294117646	5.0	48.2	444.0
0.9999650402505776	2.3795497634219904	0.003591495396004398	0.0382934780635434	0.06409648252564126	74.47272727272727	4.0	70.4	447.0
0.9972176050901503	1.0834537238264828	0.017797308678071343	0.044634936618397125	0.14386036914384448	74.47272727272727	4.0	70.5	449.0
0.9680290337358101	0.658949394992746	0.042767415057546054	0.055545961905864444	0.08472567930160202	26.425806451612903	10.0	26.3	454.0
0.9915398921850171	1.0004988768603826	0.028130165027371118	0.06263163141391184	0.0824447232525165	35.61739130434783	7.0	36.1	456.0
0.9878925767586187	0.7802481095847055	0.02313876182171164	0.036714360029112235	0.09487738073013059	34.13333333333333	8.0	33.2	457.0
0.9971398689499499	1.0441012971155021	0.012114434481386868	0.028532568634164625	0.06970490947287761	34.13333333333333	6.0	33.300000000000004	458.0
0.9429724717346243	0.28525730021079687	0.03385201677824811	0.01781193472330055	0.2041018109179579	29.257142857142856	9.0	29.400000000000002	459.0
0.997728641251275	1.442761315990251	0.020728813677263556	0.08079765694007351	0.061556017730773335	39.00952380952381	6.0	38.800000000000004	462.0
0.9756472483739116	0.8865655326831927	0.05860221106821405	0.1118892617569234	0.05682757454921566	24.824242424242424	10.0	24.6	467.0
0.9244717185454732	0.4585840704297909	0.06619618310334474	0.057695597505084066	0.09831264395870645	24.824242424242424	10.0	25.1	469.0
0.999984930612236	2.930043883373113	0.00531569934576736	0.0991347293685522	0.04402172113165161	58.51428571428571	3.0	55.7	470.0
0.9017885138098435	0.1945593789174517	0.04435590370141943	0.017411727336766828	0.19189734907247508	26.425806451612903	10.0	26.200000000000003	473.0
0.9999538178084688	2.6418227943871497	0.006623734377792964	0.09228764145291123	0.04239397662577356	51.2	4.0	48.5	477.0
0.9961992157391292	1.1762203949724945	0.017976211494509946	0.050586217471164735	0.07431419954355308	37.236363636363635	7.0	36.9	484.0
0.999982982806725	3.336474119228432	0.010148162174976995	0.28482761840037735	0.01160940482202775	54.61333333333334	4.0	53.0	489.0
0.9915553842134505	1.105323973164057	0.03318538998554785	0.08543636812273926	0.05456702667080983	30.340740740740742	8.0	29.700000000000003	491.0
0.9998274837760955	1.6961195434332663	0.0036677115133026215	0.019018035936134842	0.043019748760153874	32.768	4.0	31.3	492.0
0.9999966718188947	2.6717289537026043	0.0007029967805210969	0.01009718071015844	0.0386664639420914	43.11578947368421	3.0	40.800000000000004	493.0
0.9999462853432621	2.7070071772804063	0.008730911993241214	0.1299618701478227	0.033229069706956306	43.11578947368421	4.0	43.400000000000006	497.0
0.9967753214225054	1.5185194245429832	0.030519072700851014	0.12999302156339926	0.02946847899726228	25.6	8.0	24.5	498.0
0.9998921134482837	1.9409618401009914	0.0037872396112625913	0.02557833213886629	0.04323275597679045	39.00952380952381	4.0	38.0	499.0
0.9940240180506302	1.0464309761028063	0.03580173820517373	0.0857773046753867	0.12656617804277281	63.01538461538462	4.0	62.300000000000004	500.0
0.9999971960049909	3.309978070247359	0.0021083391036834332	0.05762093173884464	0.036321972769696544	58.51428571428571	3.0	56.0	504.0
1.000053726095839	2.2663474240927806	0.005103321353824513	0.04845015257840576	0.044345468240193746	43.11578947368421	3.0	40.6	505.0
0.9993642412858522	1.430331950767501	0.007938465344122193	0.03048480122365236	0.12200839512298015	81.92	4.0	77.5	506.0
0.9991062375581965	1.9955006213717699	0.024177210677538266	0.17311572335998024	0.02298794236896965	25.6	7.0	26.400000000000002	514.0
0.9966244539708283	1.5078270681197887	0.033930349543546616	0.1427810825059634	0.04344429649691651	35.61739130434783	7.0	35.9	515.0
0.9633323310089855	0.3040794800562341	0.028895963068532537	0.01702292353538298	0.2188209992384432	37.236363636363635	7.0	36.4	516.0
0.9762101889661482	0.4886852798581959	0.024410855550243617	0.021916843492692666	0.15476272821088935	34.13333333333333	8.0	33.9	519.0
0.9997402030733876	1.7912280045864886	0.0067241716865553735	0.03868456857517224	0.02153126009997832	23.405714285714286	4.0	22.900000000000002	522.0
0.999995242594087	3.204153380480491	0.0028965901276156313	0.07118127697607188	0.041439866813395176	58.51428571428571	3.0	53.2	523.0
0.9999901048252849	2.861071700387017	0.003043285250345311	0.05293977639651043	0.029458490404487742	45.51111111111111	3.0	42.800000000000004	524.0
0.9785919126614868	0.4779665449128713	0.01969194383187573	0.017081149388733514	0.13167484438485896	29.257142857142856	9.0	28.6	525.0
0.9993815739927446	2.030096991374573	0.019438288291330815	0.14431569139083256	0.02211634910874038	30.340740740740742	6.0	28.8	528.0
0.9999968728600698	3.4700231122940526	0.0032359394122530305	0.10384355675222137	0.006772320959511132	26.425806451612903	3.0	23.700000000000003	529.0
0.9999602277624916	2.545043394706864	0.004955309025097427	0.06257077054514892	0.05074467621409544	68.26666666666667	4.0	66.0	535.0
0.9982747172508085	1.2868075911928252	0.013214153043806489	0.04269533792875888	0.06293336637973851	39.00952380952381	5.0	38.7	541.0
0.9997203035183462	1.5778524394070361	0.004716488857573203	0.021441914945484464	0.03847250629508285	30.340740740740742	4.0	29.700000000000003	544.0
0.9546564032346132	0.531135910040472	0.04495462924194713	0.04523322227187941	0.10706573691101795	26.425806451612903	10.0	26.400000000000002	545.0
0.9893751785088711	0.7803339134006269	0.023246672663066844	0.03686702228424416	0.0945754179325032	37.236363636363635	7.0	36.6	546.0
0.972541511014979	0.6816707402639066	0.04352809158550363	0.05883028157449393	0.09985116115552825	30.340740740740742	8.0	29.900000000000002	547.0
0.9997963929171364	2.133419931582999	0.010472184355995609	0.08659804788470288	0.037299574782930764	40.96	4.0	39.6	549.0
0.9924597781299307	1.0560390700132678	0.02409988958142302	0.05795917801839445	0.05932911761709402	29.257142857142856	9.0	28.6	552.0
0.994418898878435	0.7656223819758202	0.011358068986882536	0.017477878432017434	0.11912406664490187	39.00952380952381	7.0	38.6	553.0
0.9980179538526149	1.603541969271592	0.0297525997963996	0.13939490166180932	0.053728136796265744	48.188235294117646	5.0	48.5	555.0
0.9998501823123814	1.8125147200934388	0.004094931745435581	0.024101171418647045	0.046371532878706385	35.61739130434783	5.0	35.0	556.0
0.999995845008544	3.4363548954645986	0.0040200968642329655	0.12472397145295569	0.03264463635073587	102.4	3.0	96.0	559.0
0.9988910988406895	1.2585811320622282	0.01580596528928568	0.050502433760850604	0.1502164536642931	81.92	3.0	83.60000000000001	563.0
1.0000084107522382	3.0010620444020253	0.0034171339095403525	0.06845463511919818	0.030372155603601143	136.53333333333333	3.0	131.4	565.0
0.9999889535478105	2.860229264120493	0.003391680550037176	0.058950223151821704	0.05206039099432752	74.47272727272727	3.0	70.2	567.0
0.9583143164508549	0.36221171364981286	0.03005231809040382	0.01958480678546809	0.1605476935258813	28.248275862068965	9.0	28.3	572.0
0.9999668782774291	2.611287649925698	0.0054024174348089446	0.07297160753451067	0.03275225355190472	40.96	4.0	39.400000000000006	576.0
1.0008229416544665	1.2565706325740813	0.006051367787342732	0.0187845506612565	0.08808092738767084	45.51111111111111	5.0	44.2	577.0
0.9994783037989126	1.9237688588689499	0.014420815348347302	0.0956645035169948	0.04242915332858082	43.11578947368421	5.0	43.5	578.0
0.9557082243611501	0.4671433636236075	0.04421454031043063	0.038521837953475364	0.14266752899732438	32.768	8.0	32.300000000000004	581.0
0.976701790589348	0.8802437750022565	0.056085910159875046	0.10592437688256065	0.05973451940097337	27.30666666666667	9.0	27.5	585.0
0.9774918110507625	0.6420770329072009	0.04985001715906455	0.06429475121825827	0.15636900198371376	58.51428571428571	5.0	59.2	586.0
0.9976658337226807	1.4249523694469437	0.020492815353318695	0.07822984068594976	0.06574946864354353	40.96	6.0	40.2	588.0
0.9972150777012357	1.651156587790841	0.03351156184204458	0.16571393723428351	0.02812594052924498	25.6	9.0	25.3	589.0
0.9955758078853949	1.2144940993736386	0.022664611149914766	0.06703761085967061	0.06724628350448532	37.236363636363635	7.0	37.2	590.0
0.9936725363079532	1.043990405436603	0.029837786476138314	0.070633506748586	0.10140421856937469	48.188235294117646	5.0	50.2	594.0
0.9574959309590423	0.5313977362491247	0.04856626085792165	0.04902505283430032	0.13037073176180441	31.50769230769231	8.0	32.0	596.0
0.9891938822297573	1.1825366349902808	0.05019163902930435	0.14340729596498825	0.049530969410727245	27.30666666666667	9.0	27.400000000000002	599.0
0.9999271543195679	1.865149895893862	0.002496979887818106	0.015553400172009194	0.04429182808407762	39.00952380952381	4.0	37.300000000000004	602.0
0.972623840556843	0.8036869445924878	0.05243256831034017	0.08788303967759316	0.057798201787507414	25.6	10.0	25.400000000000002	603.0
0.9999694779527402	2.0596856390746963	0.001894755819750708	0.014503478581101967	0.060802587128468796	54.61333333333334	4.0	53.5	605.0
0.9998844414014194	2.5922298864860025	0.012892777497163225	0.17081582825841324	0.021889674163817194	39.00952380952381	5.0	38.300000000000004	611.0
0.9999917161712354	3.3803886838839414	0.007167744909835304	0.2102363406330348	0.02291650919408737	68.26666666666667	3.0	72.9	613.0
0.9997286738109249	1.9732745903451634	0.00997765293609662	0.06974609038800396	0.02624533656581491	24.824242424242424	4.0	23.5	614.0
0.9990191620951211	1.799347103908483	0.01898212637946607	0.11023180121402469	0.03735441406552886	39.00952380952381	6.0	36.5	617.0
0.9971961368355928	1.1506512401696576	0.01293275809667604	0.03516385705533732	0.07558302377582017	39.00952380952381	7.0	37.2	618.0
0.9885784276297512	1.0675931215285253	0.04169134888516521	0.10227558336205296	0.06663329577243529	30.340740740740742	8.0	30.8	619.0
0.9985316352132886	1.2476107936722585	0.011087715304773978	0.03411283858509958	0.09174880515036411	51.2	5.0	50.5	623.0
0.9999781134278425	2.3879471396020113	0.0026395004847422137	0.028394788521217792	0.03806820119376762	45.51111111111111	3.0	43.7	624.0
0.9531790183681966	0.4129571395456897	0.037486342440800416	0.028266775543053582	0.1322713451582054	26.425806451612903	9.0	27.0	626.0
0.9706623375407752	0.5563521935230127	0.030374592962320073	0.031816492501816326	0.10078956254147746	25.6	10.0	24.8	628.0
0.9999535474922159	2.8981016854749613	0.011385574584873543	0.20559643066005567	0.011025390563003973	30.340740740740742	4.0	31.700000000000003	629.0
0.9837522881669212	0.7953847597771198	0.0323002709398875	0.05279967872301606	0.09523085282394238	32.768	8.0	32.800000000000004	631.0
0.9955106157927581	1.2030554806328557	0.025340153913376375	0.07387442714676659	0.07846485777204261	40.96	6.0	40.7	634.0
0.999998375914934	3.9536052782548263	0.004415548920203918	0.23002449832429472	0.02659777378875069	74.47272727272727	3.0	81.2	635.0
0.9998796186844958	2.251658654751494	0.01111053612590233	0.10391475081697192	0.08301162271810586	102.4	3.0	98.10000000000001	636.0
0.9955893382282999	1.0386348267741041	0.017554726826275464	0.04109633093281481	0.06700529731540766	30.340740740740742	6.0	30.200000000000003	637.0
0.9903483181324089	0.7607136118632933	0.026106732638290765	0.040590778292360054	0.16428570863681888	58.51428571428571	5.0	56.5	639.0
0.9978931711343499	1.2406750939601137	0.012684015542274597	0.038693876946657324	0.07155536951813356	40.96	6.0	39.1	642.0
0.9999986217400993	3.6317192875336013	0.001969745641298754	0.07433456749344178	0.03660833357982998	102.4	3.0	96.5	645.0
0.9699323711588406	0.8460738683730739	0.06846260288356754	0.12333771722871595	0.05990850554979401	26.425806451612903	10.0	26.400000000000002	647.0
0.9999912341719603	3.1047225284690083	0.0038869504185907277	0.08643009432258922	0.03998528886175417	54.61333333333334	4.0	50.1	648.0
0.9999218957309766	2.397283560881409	0.006688708157317231	0.07262847301729115	0.020791061184759662	32.768	4.0	30.6	650.0
0.9999757799897944	2.211967564884589	0.0020683987816779593	0.01856685225203315	0.06405656882247464	58.51428571428571	3.0	56.300000000000004	651.0
0.999996745813626	3.0714921495478973	0.0015211234655962162	0.032711966051495144	0.03415413330054334	51.2	3.0	47.300000000000004	652.0
0.9658356142166221	0.4624561465586735	0.030527148766911177	0.025820181221720438	0.13917237193578447	29.257142857142856	9.0	29.1	653.0
0.9996180925707898	1.72628635162002	0.0128022510309877	0.06890532944727686	0.04912902765621563	43.11578947368421	3.0	42.5	655.0
0.9957088991312834	1.084700825281083	0.01876692132093806	0.04680288476924143	0.08214000062793426	39.00952380952381	6.0	38.1	656.0
0.9503327135868542	0.43857678467706895	0.042777846667130824	0.03460721207001243	0.12742249498493566	27.30666666666667	9.0	27.1	661.0
0.9966773930736655	1.251174861111503	0.02050077071040017	0.06344786577373807	0.05705204169682693	35.61739130434783	6.0	34.0	663.0
0.9742185213773171	0.5176550542112534	0.024527125021258818	0.023440263275267596	0.11685232614173459	26.425806451612903	10.0	26.400000000000002	665.0
0.9999564537267627	2.8412868119734664	0.009643227667027434	0.16442695874875526	0.021632518395838882	58.51428571428571	4.0	57.300000000000004	666.0
0.9963239080987925	1.0328740509182481	0.014437543302959504	0.033503106776843324	0.10153550247846418	45.51111111111111	6.0	44.900000000000006	667.0
0.9999782429641084	2.7599074127193965	0.005473646895951063	0.08596422739072088	0.019165314738396985	34.13333333333333	3.0	34.5	668.0
1.0000179071975164	2.177641743969219	0.0035336654100591967	0.030590074500414073	0.03957752753568107	37.236363636363635	4.0	36.0	669.0
0.990267857743426	0.6917488085471879	0.015084985896036865	0.020390324408865134	0.09553469813502188	29.257142857142856	9.0	29.200000000000003	673.0
0.9939092223708389	0.9446456984924569	0.017829345890778295	0.03650697687051274	0.07885202510224644	32.768	7.0	32.4	675.0
0.9999974818074095	3.731579609639929	0.004393344158864955	0.18324296216823538	0.019433933013571675	68.26666666666667	3.0	69.4	676.0
0.9939888371493446	0.927932948975761	0.019084835542210663	0.038143747997147724	0.10337766935935148	40.96	6.0	41.1	677.0
0.9559722983043615	0.46872655073969627	0.04018399034399576	0.03487847341992387	0.13255496549127352	29.257142857142856	9.0	28.8	681.0
0.993237757734277	0.8731238407095154	0.015667832674874833	0.028776100609599977	0.08531453872913906	32.768	8.0	31.700000000000003	682.0
0.999703861562273	1.4957316791645598	0.004552710141318299	0.018852135567573182	0.10834134468562429	68.26666666666667	4.0	67.4	683.0
0.9981610119690857	0.9375840792936878	0.0056227384499337564	0.011343911813037361	0.09654108556994703	39.00952380952381	7.0	37.7	684.0
0.9996552964399351	1.614420859417372	0.0063076376135129866	0.029878770213392976	0.06985412595892647	54.61333333333334	4.0	51.400000000000006	687.0
0.9994832020601274	1.9353300105435862	0.014580602967246104	0.09792084541054066	0.03325419760886944	34.13333333333333	5.0	33.2	688.0
0.9994157757869522	2.005166521070796	0.03337662861302825	0.24171183096643326	0.06223935826031518	91.02222222222223	3.0	87.60000000000001	690.0
1.0007069267229132	1.68343967626636	0.012747536469771562	0.0651064814008098	0.013770187865397045	20.48	5.0	18.0	691.0
0.9921973522353892	1.1353227315156695	0.03242741862104445	0.08683777477597263	0.05949371413655903	32.768	8.0	33.1	692.0
0.999425290050961	1.221239217375569	0.007673846318019214	0.02346601736825438	0.18847782609578212	102.4	3.0	101.5	693.0
0.9898265352925056	0.8701543952235923	0.024199573672144255	0.044391510152039175	0.0900827812185188	34.13333333333333	8.0	33.4	694.0
0.9993918230175497	1.7524474699871135	0.011810571290519222	0.06515298109565093	0.02726865917836158	28.248275862068965	5.0	28.3	700.0
0.9999589821357516	2.2658102163885134	0.003892082196450271	0.03693380961647798	0.0794032939913945	81.92	3.0	79.60000000000001	702.0
0.9951048944374248	1.0964526871340419	0.019181544803091435	0.04862214437878016	0.05640402208333952	34.13333333333333	8.0	35.5	707.0
0.9999725231666927	2.2917771419166018	0.00274332175499595	0.026737768399453125	0.034703626264252885	32.768	3.0	31.6	709.0
0.9715049907613078	0.5876061865338889	0.03632325023724098	0.04079877165143347	0.11304022277476537	31.50769230769231	8.0	31.0	711.0
0.920808580663858	0.2313189141999016	0.04086078378172055	0.017886834595880852	0.1679337144021047	24.824242424242424	10.0	24.900000000000002	712.0
0.9994111402728695	1.1634082428808656	0.0032496416651075387	0.008965597948529738	0.05935142949316713	31.50769230769231	6.0	30.8	714.0
0.999990687887965	2.967539776739378	0.0035392002119637726	0.06854641020583645	0.02135244435983825	37.236363636363635	3.0	38.1	715.0
1.0000092952556077	2.539460455576757	0.0015113062890391902	0.018977418739501893	0.09780508972892785	117.02857142857142	3.0	106.60000000000001	724.0
0.9970260838384125	1.2900762630836697	0.04480782928276076	0.1487485747957796	0.10596597216546576	91.02222222222223	3.0	94.4	725.0
0.9956892233123346	1.5051320162518322	0.03539538997324298	0.14862565125150143	0.028885663265263407	22.14054054054054	11.0	22.200000000000003	726.0
0.9976837231104719	1.1921576895579955	0.012531218515043211	0.03594657806835611	0.06734129015077495	32.768	6.0	32.6	730.0
0.9568948246829763	0.6291972991009566	0.056840470799679	0.07045721273087908	0.09762078655491818	27.30666666666667	9.0	27.6	740.0
0.9807970278820803	0.5938921177949739	0.02488136780588028	0.028046749804005268	0.11682930836699455	30.340740740740742	8.0	30.0	743.0
0.9808498327562838	0.7177308699955243	0.033009628879411584	0.04727525268202294	0.104035471656541	34.13333333333333	8.0	34.9	744.0
0.9996838284369473	1.9635135149727632	0.009929357392961113	0.06869384131766869	0.054821221882262496	54.61333333333334	5.0	54.900000000000006	748.0
0.999879923787055	2.5421785707879176	0.014090311908255057	0.17741294135651717	0.021757971402687707	37.236363636363635	4.0	36.2	751.0
0.999223880872115	1.7588693910757465	0.015563887381709687	0.08647513062216844	0.013428699718290337	13.429508196721311	5.0	12.8	753.0
0.9998446329386059	1.9112692237298117	0.005549115663863234	0.03631416425673942	0.025471067838718317	26.425806451612903	4.0	25.700000000000003	754.0
0.9999956672049718	3.6186952386556013	0.0060332330748924246	0.2247312794122136	0.009233470928783329	43.11578947368421	3.0	40.7	757.0
0.998135489661609	1.429631710902285	0.0188776788565753	0.07243616142795381	0.0676629288378665	43.11578947368421	5.0	42.5	758.0
0.9991104528059495	1.408353360034504	0.00864147418419651	0.03230578255714348	0.06917239259841648	43.11578947368421	5.0	43.0	759.0
0.9999911202598113	2.4827841043014587	0.0012909033413279019	0.015300374469693928	0.021814411556134627	25.6	3.0	23.5	761.0
0.9999111192231492	2.6943724427882803	0.014676709172658092	0.21569171821224462	0.018869882004966365	39.00952380952381	4.0	39.6	765.0
0.9992176021634879	2.1172597481324957	0.02542700452062976	0.20686367902703146	0.021217338559314226	29.257142857142856	9.0	29.400000000000002	767.0
0.999797446273358	1.9378617548999078	0.006917159945730485	0.046567992571214196	0.054063374536384684	48.188235294117646	4.0	46.400000000000006	769.0
0.9952690630653316	1.3735687990118928	0.030860679767919036	0.11110180852482673	0.03706696538494261	28.248275862068965	9.0	27.200000000000003	771.0
0.999991112892252	2.7765711082838713	0.0023109979817056902	0.036911001378424846	0.023586295370724115	39.00952380952381	3.0	40.0	775.0
0.9999965087409071	3.5935592794124487	0.004623423323962489	0.16793313790063427	0.01002592606664193	34.13333333333333	3.0	31.6	777.0
1.0000403338876491	2.270817999834484	0.003864927902018448	0.0368629317712893	0.026748105739470802	25.6	3.0	24.400000000000002	778.0
0.9941507997406227	1.1644237954445926	0.02762291551873208	0.07670619900573675	0.0564942279160329	28.248275862068965	7.0	28.200000000000003	779.0
0.9994544547080113	1.6316233056392437	0.010134113155155954	0.048944752419237327	0.035337932667141185	26.425806451612903	4.0	25.400000000000002	782.0
0.9999601070974274	2.8986364402633766	0.009885393043028951	0.17860295342300092	0.014322985688616122	30.340740740740742	4.0	30.900000000000002	784.0
0.9995574853808848	1.7834424666227549	0.016528997147934633	0.0946129292179572	0.05930509353326447	74.47272727272727	3.0	68.60000000000001	785.0
0.9999104952885896	1.972182988413279	0.0033626342346129864	0.02347437102987842	0.045900173838927194	40.96	4.0	38.5	787.0
0.9997624323430356	2.1108427004293975	0.009736350279649185	0.07863996943253382	0.030475494965376954	31.50769230769231	5.0	30.700000000000003	789.0
0.9730907616867659	0.6597859289073129	0.045319094828617346	0.05888611780138663	0.1082449003412232	34.13333333333333	7.0	34.300000000000004	790.0
0.9999817348176756	3.2655400772925787	0.01006255251746238	0.26300976485615196	0.016282595057413772	58.51428571428571	4.0	59.900000000000006	791.0
0.9480259837829945	0.36392827319076604	0.04697280748000474	0.03269897651139513	0.1841640495095216	35.61739130434783	7.0	35.9	792.0
0.9659766937761954	0.36407928565983033	0.02495238865060697	0.016218589717445334	0.14914952187156214	28.248275862068965	9.0	27.8	794.0
0.9999255701849282	1.8623645767167496	0.0021910306953415544	0.013607004438914409	0.02771234050024493	24.094117647058823	4.0	23.6	797.0
0.999978514120117	2.6406563095459106	0.004267475236931137	0.05939320663554834	0.05281384544276749	68.26666666666667	3.0	61.900000000000006	798.0
0.9954934439772478	0.996435286072254	0.04109963095894282	0.09667723664466436	0.17479360957370088	81.92	3.0	84.80000000000001	799.0
0.9996910843956297	2.0717882155134575	0.013881032178875432	0.10763932697122308	0.030014695958257242	31.50769230769231	4.0	31.1	803.0
0.9997138614616914	2.2358058627151975	0.017821506539348365	0.16391158292314642	0.05564651294113193	63.01538461538462	4.0	61.400000000000006	804.0
0.9999410989310096	1.9336579780117518	0.002032162712709776	0.013618118683246114	0.017994426905915406	24.094117647058823	4.0	23.200000000000003	807.0
0.9993238797507016	1.768643310480226	0.024555318948789734	0.13837248538530003	0.1081436596040847	102.4	3.0	97.4	808.0
0.999997387852829	3.640329561705339	0.0037979122954813127	0.14456834463374374	0.018101765699470716	32.768	3.0	31.400000000000002	810.0
0.9922014530547096	0.7592539037611905	0.02094090497358897	0.0324210290822477	0.1585929738758344	54.61333333333334	5.0	54.7	811.0
0.999854893149857	2.3560469906322563	0.011711609880845521	0.12190921052911026	0.0394870838491186	68.26666666666667	4.0	65.60000000000001	815.0
0.9931162444166033	0.7939016903850965	0.015673959237634417	0.025335624758901026	0.11475949287039225	39.00952380952381	7.0	38.6	816.0
0.9999863006179172	2.6381731563666766	0.0027075947977674786	0.0375882116823976	0.044048412369388626	58.51428571428571	3.0	56.900000000000006	818.0
0.9997308857189668	1.9995359483353816	0.010597021413372454	0.0761593349387426	0.05529618620337834	48.188235294117646	4.0	48.5	822.0
0.9999981571723141	3.3682467995389804	0.0015564414884403424	0.04509962067182528	0.06735912554016672	136.53333333333333	3.0	122.0	824.0
0.9999510493729599	2.4209649358604812	0.0062998519789361105	0.0701027193864265	0.03257156565643653	39.00952380952381	3.0	34.800000000000004	825.0
0.9961332193841156	1.3125070798982332	0.024914731129873018	0.08323427678559764	0.04103354372112998	27.30666666666667	7.0	27.0	827.0
0.9478057165198736	0.2530447648529986	0.03216241716133448	0.015893078262150494	0.22679519710079118	34.13333333333333	8.0	33.4	835.0
0.9934270769451802	1.1738198211194135	0.04072554044612984	0.11465652260674555	0.09993184062647836	51.2	5.0	52.6	836.0
0.999612557098247	1.9643284679908042	0.014097926793219173	0.09763102106486089	0.029141284841597313	31.50769230769231	4.0	30.8	838.0
0.9880387228127916	0.6553718918645896	0.035460454655553024	0.04879442250229569	0.2078823490033113	68.26666666666667	4.0	67.0	839.0
0.9401487333436673	0.3900501010006508	0.049808264271556095	0.036325291451808746	0.16791618105896172	31.50769230769231	8.0	31.5	840.0
0.9996369768073148	1.9840194872817423	0.019909210057512533	0.14098229035477677	0.08347554804061019	81.92	3.0	82.30000000000001	841.0
0.9972269269535042	1.0280875548175743	0.01080828832628168	0.024891189352823317	0.08501134853930996	37.236363636363635	6.0	36.7	842.0
0.9988384855964189	2.0483719326027154	0.0378343974681866	0.2864913782338418	0.02282403092346589	27.30666666666667	9.0	27.700000000000003	845.0
0.9997580980716875	2.3072117506672725	0.014803782212979549	0.14656098372196028	0.01633615496885162	30.340740740740742	5.0	30.900000000000002	846.0
0.9675546002988522	0.4530904409727896	0.03205502448331283	0.026659869092447143	0.14475507186841172	31.50769230769231	8.0	31.3	848.0
0.9996802049297225	2.2721616145474526	0.018040553366030724	0.17227979823045658	0.023807734043163817	26.425806451612903	5.0	25.900000000000002	850.0
0.9999951410388891	2.981647285089185	0.0018992896563666275	0.03731153649135164	0.028523458907454086	51.2	3.0	48.2	852.0
0.9829714240933776	0.6894067353021146	0.02983035098571715	0.0405550727834784	0.1254998622781166	37.236363636363635	7.0	37.5	853.0
0.9956668935278005	1.1449504540266942	0.021512513112465066	0.05815183554123311	0.08504504868201894	43.11578947368421	6.0	42.1	854.0
0.9989142455706763	1.7422515842478021	0.03750939099899815	0.2055331381405503	0.07717485525354517	102.4	3.0	110.80000000000001	856.0
0.9811757823579264	0.5817977732761972	0.02259260207448129	0.02476596799206759	0.11529154743238268	29.257142857142856	9.0	29.3	857.0
0.9997787534304738	2.1974222331828663	0.012888861588481168	0.11391695659468519	0.025494503426066285	28.248275862068965	4.0	27.400000000000002	858.0
0.9999994287684597	2.5835300305890194	0.00010132913762070058	0.001330737801034862	0.05686515383200466	58.51428571428571	3.0	56.400000000000006	859.0
0.9998396420146253	2.098074499571768	0.007566021310738597	0.06029693734328075	0.04263578307421279	43.11578947368421	4.0	41.1	862.0
0.9837272538015868	0.7902037516275205	0.03540975347877732	0.05742590287152581	0.10689332006061196	39.00952380952381	7.0	38.300000000000004	864.0
0.9983465913844545	1.6474607287503662	0.021616891767469573	0.10633650427937767	0.03468541443628948	34.13333333333333	7.0	35.9	865.0
0.9954604515856313	1.267883023023418	0.02669353369425867	0.08445475110484203	0.05406099792487497	31.50769230769231	7.0	30.8	866.0
0.9934439686734515	1.148733795782955	0.033359600753102354	0.0908280603651065	0.07379878500583019	43.11578947368421	6.0	42.6	869.0
0.9628433878410111	0.5726186369014603	0.04723818576485287	0.051873020939005435	0.11303512926777315	30.340740740740742	8.0	31.1	870.0
0.9812360259550946	0.7486397863381755	0.03757794617763703	0.05690675509862877	0.11271563233036497	37.236363636363635	7.0	36.800000000000004	871.0
0.9889537528940837	1.1759523069734295	0.051676444723557216	0.1464311776371831	0.04850633988386961	28.248275862068965	9.0	29.1	872.0
0.999796779041535	2.4205700739436486	0.019200956856789617	0.21354773873053345	0.023679252816580017	40.96	4.0	39.800000000000004	878.0
0.9998015509883565	2.131841741507307	0.010002713804363768	0.08257947762130154	0.03578028615214327	35.61739130434783	4.0	34.9	880.0
0.9999977893917279	4.002764316579448	0.006630619627911791	0.36283929480722965	0.003968859961818393	28.248275862068965	3.0	27.700000000000003	883.0
0.9976802445184214	1.681676367986129	0.049845715472560746	0.2549206076012375	0.05869179620641259	63.01538461538462	4.0	66.7	885.0
0.9961489978272425	0.9936081791076924	0.014041964939107842	0.030829111859350663	0.09937972583667949	43.11578947368421	6.0	41.400000000000006	887.0
0.9999855949237543	3.323339660780257	0.008597039117657135	0.23813144653311816	0.005744994371502405	26.425806451612903	4.0	26.8	888.0
0.9995524850791533	1.5339486221324066	0.006876743808747715	0.029751757617954785	0.09283077246327907	68.26666666666667	4.0	64.8	892.0
0.9415786318118023	0.304666727376848	0.029210879887434253	0.015676773482515897	0.15043292800607422	21.557894736842105	12.0	21.400000000000002	896.0
0.9737326502805991	0.6816862784289781	0.0425950096789797	0.057501471193579984	0.09031241892404088	30.340740740740742	8.0	30.200000000000003	899.0
1.0000109187253985	2.422316924741516	0.001408968443337675	0.015699313944772347	0.10654582045500859	102.4	3.0	101.0	901.0
0.99997845585061	2.499007940349903	0.003233898576338573	0.038969576744990964	0.06931383299297579	81.92	3.0	78.4	902.0
1.0000603867735847	1.5518398066039376	0.0028512216456758597	0.012582401633695447	0.05019792654889381	35.61739130434783	4.0	33.800000000000004	903.0
0.9998455769374931	2.4975344220218223	0.014223192948973935	0.17112266376919238	0.017967495001713445	40.96	5.0	40.5	907.0
0.9995277381838135	2.005441948082183	0.015831299330825995	0.11450751161190821	0.03167463462811993	40.96	5.0	39.400000000000006	909.0
0.9551907619669985	0.6701321607825099	0.06535402837303787	0.08789843727568236	0.07585547798715084	26.425806451612903	10.0	25.900000000000002	911.0
0.9994484467975912	2.0220007856709863	0.016530271410246107	0.1216768811760277	0.024355503121510698	26.425806451612903	6.0	27.5	912.0
0.9998678974903021	1.5658678180466805	0.0027256935727622174	0.012216404064635466	0.09047934112111873	58.51428571428571	5.0	56.800000000000004	913.0
0.99923853622194	1.9712185630036174	0.021037410601295048	0.14679992581573897	0.03266615701348014	48.188235294117646	6.0	46.7	920.0
0.9999484159719452	2.292596256887467	0.0036914246191165115	0.03599330955800871	0.04848857241517422	54.61333333333334	4.0	51.5	921.0
0.9999973445692261	3.7463457443826096	0.004771471606370969	0.2019798783766244	0.016559263134531148	54.61333333333334	3.0	56.400000000000006	924.0
0.9860599756172351	0.9478430107566238	0.047597599530914164	0.09877458914603338	0.0971903652456378	43.11578947368421	6.0	44.2	926.0
0.9999546466957382	2.778754906052315	0.00851590896145252	0.13631105121765685	0.0163265867335351	30.340740740740742	4.0	30.0	927.0
0.9958145164824526	1.149598471914797	0.021275122801724694	0.05785398291142677	0.08731601885650826	45.51111111111111	6.0	44.800000000000004	930.0
0.9993009472655887	2.0658358434203405	0.023742457095705157	0.18302468709126804	0.020868465132039996	27.30666666666667	6.0	27.3	936.0
0.9955994757874043	1.0939744161687739	0.017757795428546826	0.04484192460082328	0.08351417704322432	39.00952380952381	7.0	38.0	945.0
0.9949054350933457	0.9181071259252093	0.023938518840421544	0.04809611803428842	0.18344910627590758	81.92	4.0	77.9	949.0
0.999413584093616	1.9399655612159727	0.02045469068878985	0.13806701206091107	0.06028743992212885	63.01538461538462	4.0	61.800000000000004	951.0
0.8348003763033792	0.19783791629809264	0.07361500607357897	0.031582946014693115	0.14393008191455386	25.6	10.0	25.400000000000002	952.0
0.9992953587376543	1.9054687305353195	0.01887244682110125	0.12279993283728168	0.04687214288647549	43.11578947368421	5.0	41.2	953.0
0.90020660527802	0.31653334368735125	0.0595469828827306	0.035478937584310324	0.14550300726403573	24.824242424242424	10.0	24.900000000000002	954.0
1.0000014616084134	3.2091363147987786	0.00089880228998671	0.022198107369541413	0.03381660760644922	136.53333333333333	3.0	125.60000000000001	955.0
0.9910416635002274	0.9511927401230289	0.027178111889139236	0.05635425857861063	0.08355408775145365	35.61739130434783	7.0	34.6	956.0
0.9999913114379763	3.1477129338742666	0.004727263337881256	0.10976169695684973	0.08257832702065956	117.02857142857142	3.0	120.5	960.0
0.9996786330788419	2.140357086233901	0.013882285241722702	0.11564102614308908	0.04742531562837774	54.61333333333334	5.0	52.6	961.0
0.9997873925318398	1.590940888255414	0.0030331833466104236	0.013986202996523978	0.05144857326920903	32.768	5.0	32.1	962.0
0.9997111794147417	2.3995180983045143	0.019766863022395595	0.21516378487969237	0.024216811806325157	34.13333333333333	6.0	34.800000000000004	964.0
0.9997942338119107	2.4204545865449134	0.016469245510335594	0.18314417334332922	0.009721313110127102	25.6	5.0	25.900000000000002	966.0
0.999994660006503	2.7811995173963067	0.0014014240208186921	0.022488327772695427	0.036786015177055896	48.188235294117646	3.0	46.0	967.0
0.989658905631247	0.7184659633024875	0.02162578340124564	0.03093547563748125	0.13355608727528842	40.96	6.0	41.1	968.0
0.9954483046236802	0.7354970183893245	0.027449225217772454	0.047037143676797136	0.20622763831199498	81.92	3.0	83.7	970.0
0.9840366822489426	0.43103267521351374	0.013183392347567211	0.010100352055085426	0.1577611048063147	29.257142857142856	9.0	29.3	971.0
0.9999992120362756	4.135751943493633	0.0030831498473447927	0.19273551508866857	0.010382167287741214	63.01538461538462	3.0	65.9	974.0
0.9999023418944193	2.2260810033428045	0.005839376061446393	0.05315902402804807	0.05979793666034799	58.51428571428571	5.0	56.900000000000006	975.0
0.9977898172859442	1.3591283396674267	0.01695775492197586	0.05985119131233071	0.05949324042065448	39.00952380952381	6.0	37.6	977.0
0.9998597462689865	2.5276996161903753	0.016411401778367356	0.20361540746256837	0.025923728158776152	37.236363636363635	4.0	37.800000000000004	984.0
0.9976995157028462	1.5895453524681646	0.027171510118933102	0.12534874359597947	0.035396507503371165	31.50769230769231	7.0	31.8	985.0
0.9999983844317496	3.837304708181823	0.003481515787140694	0.16143098657947458	0.012042724968298132	45.51111111111111	3.0	46.300000000000004	992.0
1.0000036578628035	1.8512835311527547	0.00015547468354546086	0.0009564257507356408	0.12309956120774611	102.4	3.0	91.9	993.0
0.9588644042995846	0.5924037076484318	0.05182080362495663	0.05944299430932542	0.09753300959459368	29.257142857142856	9.0	29.0	994.0
0.8784555101005257	0.24604736960678888	0.0625172588627728	0.030193532700372026	0.13646387863019807	25.6	10.0	25.400000000000002	996.0
0.9754189581379874	0.6735417144995286	0.044048982901807636	0.058598145646222594	0.10478480029974643	35.61739130434783	7.0	36.2	1000.0
