# Supplementary material for: Basal leakage in oscillation: Coupled transcriptional and translational control using feed-forward loops
Source: PLoS Comput Biol. 2020 Sep 3;16(9):e1007740. doi: 10.1371/journal.pcbi.1007740 (PMC7494099; doi:10.1371/journal.pcbi.1007740)
Supplement: S1 Appendix — (ZIP) [file pcbi.1007740.s010.zip › Codes/plots/data/CFFL_decayrates_5.csv]

0.999999521153201	2.7363654969156794	0.00011497171669749993	0.0017630960971693687	0.04451018092150586	54.61333333333334	3.0	49.0	1.0
0.9979401707950631	1.4596810460093892	0.02233236688582304	0.08877453778190356	0.07331298850352311	54.61333333333334	5.0	54.2	2.0
0.9999978329867579	3.5614726763075786	0.0026916381349622043	0.09467196740234367	0.03842312184850646	74.47272727272727	3.0	69.8	3.0
0.9992626629084028	1.7845209377558824	0.015545394165635135	0.08881406976414247	0.04345374648884028	40.96	5.0	40.1	5.0
0.9514432129547962	0.39395341607043943	0.041351450053492445	0.03010585920534599	0.14995699769187162	31.50769230769231	8.0	30.900000000000002	6.0
0.999963693378714	2.3931762310507607	0.0033131193853502302	0.03582246616076559	0.05488525853101207	54.61333333333334	4.0	53.0	10.0
0.9960857003480394	0.5859324445100942	0.005165649715984545	0.005639249482855908	0.12480957753010098	31.50769230769231	8.0	30.900000000000002	11.0
0.9986221759496838	1.5492182516584552	0.017852611581085826	0.0786138892516307	0.038180274710645896	28.248275862068965	5.0	27.900000000000002	14.0
1.0000029021826515	3.4354629810860566	0.002803056284794547	0.08688815101360182	0.0705734645758869	81.92	3.0	71.8	15.0
0.9830640078126086	0.7792159274512296	0.030499710812748406	0.0485343418813102	0.0778156171798602	27.30666666666667	9.0	27.700000000000003	16.0
0.993974242762698	1.0033949060217364	0.019834700628462112	0.04423297541033763	0.05047771434302025	27.30666666666667	8.0	27.700000000000003	17.0
0.9999922903941904	3.513855484360241	0.008707558667208733	0.291992038458042	0.01222447295347074	37.236363636363635	3.0	38.0	21.0
0.9999333531008064	2.0819825970834045	0.0044184102848461694	0.034656912948465686	0.04919692805077557	45.51111111111111	3.0	42.800000000000004	24.0
0.9999789562212275	2.940840680843972	0.007584249330947481	0.14299071651322118	0.045791229237084605	102.4	3.0	103.4	25.0
0.9999645827776493	2.8817294241533755	0.011349008372606075	0.20158679002751304	0.02156894808948431	37.236363636363635	3.0	36.6	26.0
0.9989994625138214	1.6060391606462683	0.014770681804543157	0.06932871699933899	0.06068186097791503	43.11578947368421	5.0	43.0	27.0
0.9999987406681575	2.7458100194956843	0.00030808523875151014	0.004769884978288467	0.030153282122187746	37.236363636363635	3.0	35.0	28.0
0.9054000821924232	0.3693227781769249	0.06564137520710761	0.045712606417198695	0.12410074165789498	26.425806451612903	10.0	26.5	32.0
0.9999982700542803	4.0324275234161435	0.005505846650597868	0.3103699006115273	0.008306577596775715	48.188235294117646	3.0	48.400000000000006	33.0
0.97405211450911	0.5970126259787079	0.031572135609222285	0.035997216719642074	0.10983824349507934	29.257142857142856	9.0	29.200000000000003	37.0
0.9999848210996307	2.6908115076919397	0.0033297288036598484	0.048759779350992544	0.094197290159121	102.4	3.0	98.7	38.0
0.9913771512136529	1.2760585259140442	0.0547508017053523	0.1757129517794762	0.04599624231985631	30.340740740740742	8.0	31.200000000000003	39.0
0.9999604510734319	2.9412408271139796	0.010303585026948935	0.19433235324837453	0.036274016372754715	63.01538461538462	4.0	65.3	40.0
0.9995127511032119	1.4723623229777683	0.005603389242457999	0.022569825188073954	0.04546878028070087	30.340740740740742	5.0	29.6	42.0
0.9999708778847882	2.9248273457301543	0.007400066245028244	0.1372788363262654	0.012522850729650056	31.50769230769231	4.0	30.0	44.0
0.9953822832855262	1.329202264314803	0.034695871209955244	0.11838915494010893	0.06939354914489493	48.188235294117646	6.0	48.300000000000004	45.0
0.9400426842150148	0.33874815230374733	0.05046127905453934	0.03326264356953292	0.21079686346748389	37.236363636363635	7.0	37.1	47.0
0.9999984673401137	3.256915464742716	0.001036692690912168	0.02686264978832079	0.04108691074747726	91.02222222222223	3.0	86.4	50.0
0.9983459989779808	1.1046358443282194	0.007807065099610117	0.019948718820905185	0.0994560403498797	48.188235294117646	6.0	46.400000000000006	54.0
0.9999913352806895	3.399452084765515	0.007788377493170842	0.2328572599416268	0.06483895260425583	102.4	3.0	90.60000000000001	55.0
0.9523971934759162	0.5370993164427275	0.05472382562141644	0.056245248567186476	0.13373013083533553	32.768	8.0	32.5	58.0
0.999506917940116	1.6101844769146167	0.00884796487694303	0.041720153475990424	0.03898259495387387	29.257142857142856	4.0	28.5	59.0
0.9999357139814805	2.3882419204359846	0.005483796492071529	0.058994949366490614	0.06422734207167205	74.47272727272727	4.0	70.0	60.0
0.9999247576071142	2.3933438188488743	0.006392221681811063	0.06912920460388468	0.06345673580480779	74.47272727272727	4.0	71.5	61.0
0.9999977908038588	3.7657810495501365	0.004126811751980347	0.17812493804794607	0.045608820131510505	68.26666666666667	3.0	57.300000000000004	62.0
0.9999938073129317	2.9601441537123594	0.0023192447969645905	0.04458490563484545	0.050100990306263055	63.01538461538462	3.0	57.300000000000004	64.0
0.9524788952138963	0.4605441445398063	0.047011077587645375	0.040445913232960116	0.1292213750980999	31.50769230769231	8.0	31.0	66.0
0.9795255954558238	0.5745026525208488	0.028053806432473016	0.030585614324514603	0.14440221385909552	39.00952380952381	7.0	37.800000000000004	68.0
0.9876610022493969	0.8321180698077759	0.02356640588536708	0.04076211643585174	0.07154650214325609	25.6	10.0	25.900000000000002	69.0
0.9908161749753256	0.9804767146425505	0.025409535400065596	0.05500036959516621	0.06273548431646285	30.340740740740742	9.0	29.5	71.0
0.9986817164193653	1.3309575905389692	0.01099737895862141	0.03748973168811565	0.07641485806533149	45.51111111111111	5.0	43.800000000000004	72.0
0.9857355195183286	0.9282010771067871	0.03537808654414709	0.07125126570087184	0.04736805683614211	26.425806451612903	10.0	26.700000000000003	75.0
0.999981832201732	2.854175987466151	0.0055115056959082285	0.09521143947881872	0.04575088879944697	63.01538461538462	3.0	59.7	76.0
0.999108060120625	1.8228239211632096	0.018377484822597757	0.10945379155748965	0.03678196844658281	39.00952380952381	6.0	39.6	77.0
0.9123489227850793	0.28795396595752387	0.05130290793712577	0.02748985357145432	0.1381243568769291	24.824242424242424	10.0	24.700000000000003	78.0
0.9997955757782885	1.721471133112485	0.0040118614095686995	0.021385537459942875	0.0633262005371465	45.51111111111111	5.0	43.0	79.0
0.9995927038848487	2.1639857616425613	0.01892607600062881	0.1615940629935822	0.033351575892848685	58.51428571428571	5.0	59.1	80.0
0.9999092922540366	2.6963095088672944	0.012442355505130584	0.1832143935571342	0.015944646335636633	39.00952380952381	5.0	39.6	81.0
0.9757902008286263	0.8017132462397926	0.04613310834432137	0.07682342085375418	0.07872882663034388	27.30666666666667	9.0	27.3	82.0
0.8864741645942381	0.23465335449096303	0.05465228670437453	0.02514147745717585	0.19960910194928208	26.425806451612903	10.0	26.200000000000003	84.0
0.999264245551432	1.6589822894219712	0.011850100013552644	0.058990569957184054	0.05455964192567378	43.11578947368421	5.0	41.1	85.0
0.998994272024155	1.9584634008339217	0.023929219135085725	0.1647741807323798	0.018511792110470136	24.824242424242424	8.0	24.8	86.0
0.9960178401371002	1.1769177761426692	0.019036310293225348	0.053627606132666795	0.07130351311213046	37.236363636363635	7.0	36.6	87.0
1.0000154254986875	2.6369453135083445	0.003041348151673627	0.04216773739833902	0.04063616961405692	51.2	3.0	48.300000000000004	88.0
0.9999634773549372	2.7701525674254266	0.009377068232587814	0.1488040939403707	0.02321322386747539	29.257142857142856	3.0	29.6	89.0
0.9991507703436403	1.7334303303905512	0.016158860451668828	0.08732702600983655	0.046838049327090146	45.51111111111111	5.0	45.0	90.0
0.9999861695216908	2.517030265984777	0.002151225837626465	0.026403345642008483	0.06838589520520948	74.47272727272727	3.0	70.8	93.0
0.9999997715211558	3.169135559384895	0.00012973341288889876	0.0030778285121284225	0.011600654504850495	14.894545454545455	3.0	13.200000000000001	94.0
1.00001484499323	2.4970833481150954	0.0022198784184382205	0.026696937047694817	0.04841896431255956	51.2	3.0	47.6	98.0
0.9944404044110611	1.4126200091189212	0.03975266639268252	0.1500439631457963	0.03603772248227411	26.425806451612903	10.0	26.0	99.0
0.9999429908811399	2.88470302265095	0.011329474271752642	0.2018355269531439	0.037209886078683106	63.01538461538462	5.0	64.0	100.0
0.9999944097586366	2.971627243598945	0.002142001294687385	0.041656895031532123	0.04181745998136255	74.47272727272727	3.0	68.3	102.0
0.9999946686117405	3.020121922865239	0.002249793955821221	0.04594375112569435	0.0754288936384968	117.02857142857142	3.0	113.4	103.0
0.9995923179902422	1.8774431321461094	0.012467220742683773	0.07871180246957424	0.04171931229241262	39.00952380952381	4.0	37.9	104.0
0.999743158388529	1.6125623775090858	0.004294617289105881	0.020290039958021963	0.07482673667430521	48.188235294117646	6.0	47.1	105.0
1.003965174400882	0.8853837439004717	0.011547013604545573	0.021419704059987537	0.09284074480050654	35.61739130434783	6.0	34.300000000000004	106.0
0.9999961952541732	2.211730017559974	0.0028328988521758246	0.025406922492640222	0.050273292537861	54.61333333333334	4.0	51.400000000000006	107.0
0.9854873427480367	0.7426590255450921	0.024355698849061146	0.036284458096758655	0.08695385384450546	28.248275862068965	9.0	28.3	108.0
1.0000013706465252	2.873920999351316	0.00043244863438381224	0.007620838017444921	0.045073479192715905	51.2	3.0	48.5	114.0
0.990955264745189	0.5540764704743816	0.022790853846544876	0.02675379532704893	0.2535474793258865	74.47272727272727	4.0	76.0	115.0
0.9993331172850806	1.9301431391857558	0.018606899722253333	0.12429182748367475	0.046200600017474794	43.11578947368421	5.0	42.5	118.0
0.9999998921270824	2.9050221552186226	3.620516839948185e-05	0.0006583693596611233	0.09372599528890341	117.02857142857142	3.0	105.5	119.0
0.999958011994233	2.761455146271281	0.007740517171452201	0.12174960280128737	0.014261507084268784	30.340740740740742	4.0	29.400000000000002	121.0
0.9999982335213123	3.6091969171870004	0.002413529905329077	0.08904944709198194	0.015109962704124468	54.61333333333334	3.0	49.800000000000004	127.0
0.9992367426086538	1.5790447337586355	0.01055946551600083	0.04806789460947224	0.05453515631721195	37.236363636363635	5.0	37.6	131.0
0.973149782580253	0.31761746610530966	0.017204091013207252	0.009685062277006167	0.186674735166906	28.248275862068965	9.0	28.6	133.0
0.8769439351341213	0.2903670943498824	0.0704463064574365	0.03958505519521689	0.12720597126534924	25.6	10.0	25.6	134.0
0.9999911672785197	3.1921005408939878	0.005250180097968696	0.12746554699460755	0.030180114805290863	51.2	3.0	48.6	135.0
0.9999723151762026	2.5547643935575644	0.00624702150245813	0.0796650297685355	0.07390979702971028	81.92	4.0	73.4	137.0
0.9999977784996398	3.548900647645608	0.0026909110850827935	0.09346108690513258	0.034448142342060555	48.188235294117646	3.0	43.7	138.0
0.997726538003283	1.2594476609800362	0.014194523657733849	0.04434126636624506	0.07279087953835363	40.96	6.0	40.7	140.0
0.9998800671567576	1.8785382956347139	0.0038116325067949898	0.024086241666064344	0.07670238007790556	58.51428571428571	4.0	56.300000000000004	141.0
0.971367789741426	0.5561324825609314	0.03205670370132473	0.03357963429604484	0.11677267922981929	28.248275862068965	9.0	28.5	143.0
0.9872530655014248	0.7285560259816989	0.024512838063678957	0.0356152228790365	0.10825360379847881	37.236363636363635	7.0	36.800000000000004	144.0
0.9999056271885349	2.356559093415888	0.007466791086146247	0.07776085916815967	0.07181482767424045	68.26666666666667	4.0	66.2	147.0
0.9997029491245116	2.0885468483817244	0.014022633413467614	0.11066060466659733	0.03072284795596971	39.00952380952381	4.0	37.5	148.0
0.9972598757283181	1.4549441778114263	0.02597775529854109	0.102758922890654	0.06317559745107423	45.51111111111111	6.0	44.800000000000004	149.0
0.99997978888019	2.8183281027473552	0.005709954849918032	0.09513194376506588	0.04106192258042361	68.26666666666667	3.0	67.60000000000001	153.0
0.973300736088741	0.6577437325443164	0.036147809845893046	0.04658490987007109	0.07836280175757675	26.425806451612903	10.0	26.200000000000003	154.0
0.9886781932904063	0.9654854617484382	0.031222676606954	0.06626577496484737	0.06034547177259969	29.257142857142856	9.0	29.900000000000002	155.0
0.9996940541254873	2.0785687849404466	0.02014895807328819	0.15751944566418374	0.07973401304390478	91.02222222222223	3.0	85.7	156.0
0.9811084697761502	0.9236993844918896	0.04947691176912715	0.09943963404996435	0.06320669998570937	29.257142857142856	9.0	29.900000000000002	157.0
0.9999893534468443	3.1024105498412378	0.005292643682626933	0.11741599728666618	0.023530363180190125	34.13333333333333	3.0	33.0	158.0
0.9988683982194816	1.5162771413896134	0.012063063654391614	0.05114333729330904	0.03031206941947759	26.425806451612903	6.0	26.0	162.0
0.9985208375461675	1.1549998175543261	0.007555669088709615	0.020636283198132793	0.0645453395743413	31.50769230769231	6.0	30.900000000000002	163.0
0.9997909188041378	2.0339855100376476	0.007680503398858992	0.05723280359124919	0.06074745314847059	58.51428571428571	5.0	56.6	164.0
0.9998203148060001	2.5254988119003308	0.015794446058848704	0.19552570018191415	0.01881051798477281	40.96	6.0	40.1	165.0
0.9991471952314145	1.8299189480310554	0.017315566549062918	0.10391730019128319	0.028543672978905855	30.340740740740742	6.0	29.3	166.0
0.9975339041253344	1.4292628633858908	0.030994681957807458	0.11909184433626821	0.10276022200189798	63.01538461538462	4.0	62.800000000000004	168.0
0.9999410623557985	2.278893738743282	0.00573762544164443	0.0551866087821788	0.049804468590966315	51.2	3.0	49.800000000000004	171.0
0.9989963391719282	1.982998980409768	0.02645710005498725	0.18697275447885825	0.0302675943773948	31.50769230769231	7.0	32.2	172.0
0.9999520181352162	2.5665012981097006	0.008229537226034636	0.10622673771804085	0.022760387628978595	35.61739130434783	3.0	33.5	173.0
0.9993612961835797	1.7925757032772538	0.013363079573395711	0.07700741108179118	0.058992174752258854	45.51111111111111	5.0	44.900000000000006	175.0
0.9999920108089516	2.7920547035238634	0.00214234648520925	0.034757246448318097	0.03926267605657875	48.188235294117646	3.0	46.6	176.0
0.9998723291100472	1.9722061862502955	0.004723321201139969	0.032975293105321025	0.05378986830392301	45.51111111111111	4.0	44.1	178.0
0.999692059505617	2.18190629988659	0.0247986888701784	0.21584796500549638	0.07552121119745019	102.4	3.0	103.5	179.0
0.9956265774402769	0.7567480003705898	0.01544571445311359	0.024570110800556738	0.21567044664892615	74.47272727272727	4.0	75.5	181.0
0.9996928420466166	2.232360056366324	0.02729814905411837	0.25032641763508556	0.05854476491110936	117.02857142857142	3.0	120.30000000000001	184.0
0.9998845312331347	2.0034671328128306	0.004512897186665645	0.03256365930186351	0.042929290414343534	48.188235294117646	4.0	45.900000000000006	186.0
0.9635277600378311	0.7245468179190594	0.062280461969177886	0.09188361140074908	0.08054729893121794	29.257142857142856	9.0	29.3	187.0
0.9613538478917342	0.7059979449348907	0.057604327982168115	0.08233372419813124	0.06793561039882838	23.405714285714286	11.0	24.3	192.0
0.9999655069059994	2.7208224020153557	0.008030417754914407	0.12122792841249302	0.017584401277699273	32.768	3.0	31.200000000000003	194.0
0.9999922535194647	2.956025531533174	0.0028774874996589836	0.05508741225783498	0.03815300945275169	74.47272727272727	3.0	70.3	196.0
0.9540298011482312	0.41211559909892626	0.03649760854492607	0.02743460278637276	0.15390278584182446	29.257142857142856	9.0	29.0	197.0
0.9834203558957754	0.8942487328619974	0.039613465935998224	0.07593592257720927	0.06822347650946069	29.257142857142856	9.0	29.400000000000002	198.0
0.9999089339850391	2.498891234078282	0.009707840361373392	0.11695334460509574	0.03648635898146751	58.51428571428571	4.0	58.0	200.0
1.0000043847317766	2.3841427871146332	0.0005248550708221456	0.005624113220639372	0.07394413283238159	74.47272727272727	3.0	73.60000000000001	201.0
0.9999025358294937	2.504986206423796	0.010455676822173986	0.12674914355325234	0.02087279445530387	29.257142857142856	4.0	28.700000000000003	202.0
0.9951391845056374	1.1464122342593217	0.035824619359478144	0.09768963533594002	0.10478461502433518	81.92	4.0	80.9	203.0
0.9921264461551201	0.979950875808976	0.03260390301181058	0.07066573341134454	0.11414105164869885	51.2	5.0	51.900000000000006	207.0
0.9973201762500866	1.702131803901561	0.03784417767980959	0.19797233767192643	0.023960235018325626	24.824242424242424	10.0	25.3	208.0
0.9930965975765889	0.8255087616029628	0.01785545408121005	0.030470118428514385	0.11984495796631374	43.11578947368421	6.0	42.900000000000006	209.0
0.99653292503967	1.4231747741876224	0.02845357278613915	0.108515032359193	0.03772167970052187	26.425806451612903	7.0	26.400000000000002	210.0
0.9998355280404232	2.2403876841769925	0.01027553040466575	0.09494598767165183	0.03788213981850005	40.96	4.0	40.2	211.0
0.9954699384788159	0.9487429797208329	0.013503273512681033	0.02777374755317068	0.07505444181254159	31.50769230769231	7.0	30.700000000000003	212.0
0.9998536220611902	1.8853480694984759	0.004662833306487273	0.029681274181366075	0.04370388694203407	35.61739130434783	4.0	35.0	213.0
0.9967014417043755	1.3079759307774907	0.020716384654771502	0.06878707810241909	0.06466022483798857	37.236363636363635	7.0	36.7	215.0
0.9696800810039146	0.5239617065891714	0.028870246380079078	0.028130163352336385	0.10999115580084631	25.6	10.0	25.700000000000003	216.0
0.9999979287032135	2.6739932518988976	0.00043947790951020296	0.006326745484271973	0.03885083668820523	43.11578947368421	3.0	41.6	220.0
0.9917810177806077	0.9962541447839347	0.03033340185336086	0.06714442481090811	0.1068330562499214	45.51111111111111	6.0	46.5	221.0
0.9999436192564738	1.9933126763114255	0.0031481286208299396	0.02250485909688929	0.1291912945024558	117.02857142857142	3.0	107.30000000000001	222.0
0.9386390870029093	0.4098928552472382	0.05343631514861636	0.04110028610590336	0.1564195789718103	30.340740740740742	8.0	30.400000000000002	224.0
1.0000025032308428	2.747488687156428	0.0006144367428709129	0.00952905922313398	0.08731278081731687	117.02857142857142	3.0	112.7	226.0
0.9984989195011847	1.1473332178266722	0.008715560761530294	0.023586519986421924	0.0963075032139832	48.188235294117646	5.0	47.400000000000006	227.0
0.994678321441991	1.1350802067798302	0.0302307583896401	0.08081636498499917	0.09585694616355711	51.2	5.0	52.2	232.0
0.9999205954388528	2.1470687047422317	0.0041202762206077525	0.03455541701290036	0.0647187422799284	63.01538461538462	4.0	59.1	233.0
0.9999958935772307	2.8720117855418366	0.0012906984487173867	0.022701698837663948	0.011144359628055453	15.170370370370371	3.0	13.100000000000001	235.0
0.999140120732018	1.8658313236512196	0.02132249020283851	0.13300311580082777	0.04254825978507712	39.00952380952381	5.0	39.7	236.0
0.9998745563091938	2.565395716765598	0.01289522140872355	0.16624914137029448	0.034753476336578486	63.01538461538462	5.0	62.2	238.0
0.9999988349258927	4.095621587664952	0.004207295585942632	0.2526548576442058	0.01227824057820949	74.47272727272727	3.0	73.3	239.0
1.0000003134403639	2.9105973311416315	0.00010637193836952118	0.0019452189352407317	0.04569816667477664	58.51428571428571	3.0	56.2	241.0
0.9999997354415266	3.1172351067980935	0.00013546092847920382	0.0030502958138505947	0.013625877891297987	22.14054054054054	3.0	22.1	242.0
0.9997558077489671	2.2203561350243355	0.012416409320606777	0.11238151149259318	0.036735124515854235	45.51111111111111	5.0	43.5	247.0
0.9998924152407187	2.4075177244608423	0.009537092768447893	0.10465188456817934	0.028211194186304824	43.11578947368421	4.0	43.0	250.0
0.993175145112983	0.9168471212063128	0.017765178784818692	0.034908006872616075	0.08445114743028236	32.768	8.0	32.6	253.0
0.9996926887723621	2.2628135239585947	0.01763358712791017	0.16677456957905878	0.01329895511694853	26.425806451612903	5.0	26.8	256.0
0.9989058591794775	1.7163119536246418	0.025303402480745543	0.13427114105925358	0.06449998247146924	68.26666666666667	4.0	67.60000000000001	265.0
0.912826135809755	0.47495490962742576	0.07854756543300571	0.07226472656771175	0.10459068906993554	26.425806451612903	10.0	26.700000000000003	267.0
0.9998206790403381	2.014303807534751	0.007250453996736736	0.05292123257677492	0.06512557914455835	63.01538461538462	4.0	62.2	268.0
0.9852698562929676	0.8683274452289146	0.037283766712590795	0.06853575982937281	0.09614149291225445	35.61739130434783	7.0	35.5	269.0
0.9991576522405646	1.9572490287879327	0.022939573416402712	0.15773384305171984	0.03261266954752331	45.51111111111111	6.0	45.300000000000004	272.0
0.9999945029931627	3.211973418617788	0.003399482280198545	0.08419847039469144	0.023290912531963415	37.236363636363635	3.0	35.7	273.0
0.9931058803707111	1.3097823242230027	0.046441634029359476	0.15510703523550926	0.06091463437003308	39.00952380952381	7.0	38.6	274.0
0.9997169650812785	1.8671500196524415	0.008426014256910941	0.052608206915565996	0.0569396204687811	48.188235294117646	4.0	46.300000000000004	275.0
0.9942958679788583	0.9744315739507463	0.017871777129190934	0.03821702716588337	0.0695134114816558	30.340740740740742	7.0	29.1	278.0
0.9990756706711238	1.8200428461188378	0.037014786079025204	0.22044566971175242	0.06017277867586021	81.92	3.0	81.30000000000001	279.0
0.9876048138763079	0.9262566002355105	0.03274367129395891	0.06563062859642498	0.07872004456977526	31.50769230769231	8.0	31.6	280.0
0.9898087478610895	1.0020617461420889	0.029306205971591885	0.06550404539550574	0.06317914010037809	29.257142857142856	9.0	29.3	281.0
0.9992167714584421	1.9301521173807792	0.027276665457389215	0.1822396183759243	0.04604013431328374	63.01538461538462	4.0	65.2	282.0
0.999999220019228	2.8825873507213955	0.00025036489389751904	0.0044508337961454035	0.04502769413835273	54.61333333333334	3.0	50.0	284.0
0.9998417224794912	2.117553526540194	0.007740418946930975	0.06295435575933803	0.020769908704339923	18.618181818181817	4.0	18.0	285.0
1.0000399573409824	1.9817004423828601	0.002918543536903022	0.020577726653061217	0.03818158478029508	31.50769230769231	4.0	27.8	286.0
0.9975206634228158	1.6790037823028157	0.0332010266301326	0.1692751551563399	0.027599359959340156	29.257142857142856	9.0	29.700000000000003	289.0
0.9670586691396945	0.712067388265949	0.054079947519263	0.07771568729267742	0.08632121274266219	29.257142857142856	9.0	29.400000000000002	290.0
0.9403110712068035	0.5890316547773711	0.07101120542194778	0.0824141259107011	0.08780672886676998	25.6	10.0	25.700000000000003	291.0
0.9997745355999303	2.2619293604320823	0.012738228508386651	0.12035647175255472	0.040443084952485	48.188235294117646	5.0	48.400000000000006	292.0
0.9843950655665279	0.982607925308291	0.04441066202652383	0.09705624711732012	0.06608512018060003	29.257142857142856	9.0	30.0	293.0
0.9987863453433531	1.5952080338475791	0.02097621028118428	0.09733074967105391	0.0996187417863081	81.92	4.0	77.5	297.0
0.9939524961840848	0.699305653270979	0.011327167523055497	0.015508517591439059	0.12095865319917619	35.61739130434783	7.0	35.7	298.0
0.9966746757872981	0.9994907842732972	0.011048639049033731	0.024437937071956545	0.07581419209001732	32.768	7.0	32.2	299.0
1.0000174705224005	2.014798236659479	0.002768570624229504	0.02021451379522218	0.040243880257375436	40.96	4.0	38.0	300.0
0.9928132745252936	1.0501467052656892	0.026349823658442094	0.0628365525568038	0.07337816621682272	32.768	7.0	33.300000000000004	304.0
0.9898707435747708	1.0547945394134133	0.04308422560412648	0.10374414196013124	0.088076931135007	43.11578947368421	6.0	43.900000000000006	305.0
0.9469932795220982	0.5928454674087592	0.06833282878750752	0.0794443190021546	0.08689123121869428	27.30666666666667	9.0	27.5	307.0
0.9999906698370478	2.653269940927654	0.001900007974184765	0.026783926511068857	0.030286330479564777	43.11578947368421	3.0	39.300000000000004	308.0
1.0000044868226778	3.1348443522631024	0.002379403938219591	0.05453627082823476	0.10024177618445779	136.53333333333333	3.0	122.5	312.0
0.967635832991961	0.35595491189248085	0.025746572777373564	0.016654834599372698	0.19057554302725233	34.13333333333333	8.0	34.2	313.0
0.9998036896426256	2.376394530886218	0.016490082704227776	0.17528041987879622	0.023716304725679548	43.11578947368421	4.0	42.900000000000006	315.0
0.9979567214391996	1.70608556219465	0.030152906546469394	0.15832257861182586	0.0389681892698143	35.61739130434783	7.0	35.300000000000004	316.0
0.9842233333003374	0.7811212460767989	0.03160723848147556	0.05041235661343153	0.08479487750736961	31.50769230769231	8.0	32.2	317.0
0.9999937626608152	2.92877514975542	0.002194671110531726	0.04087670819169627	0.06544849775001052	91.02222222222223	3.0	82.7	319.0
0.999875798163051	2.5470847758562405	0.014670098993883393	0.1856389556767557	0.02005036925868962	39.00952380952381	4.0	39.300000000000004	320.0
0.9999592418587735	2.624549619409397	0.007841214358162046	0.10736353732527244	0.0244635880371249	39.00952380952381	3.0	36.4	322.0
0.998890065963703	1.5264254755074531	0.013803107301029948	0.05920666543514305	0.07671695946892558	51.2	5.0	50.2	323.0
0.9970222856479718	1.1152119147896924	0.012443650457931606	0.032287343394830206	0.07984177400990403	39.00952380952381	7.0	38.6	324.0
0.9998061704998531	1.7999981557759435	0.005056585907087103	0.02936644702305027	0.07573641134780575	63.01538461538462	4.0	58.900000000000006	325.0
0.9999463276759901	2.9698234793167457	0.013182708201356795	0.2559109616981788	0.021837308855065404	58.51428571428571	5.0	58.2	326.0
0.9999711308146456	2.6330609663727507	0.005648345771983354	0.07800856529829597	0.06812615555890197	91.02222222222223	3.0	84.2	328.0
0.9317732482764207	0.40774081770420967	0.05443705691413282	0.041406544048658206	0.1405706708182965	27.30666666666667	9.0	27.1	329.0
0.9999700550745926	2.166498673309921	0.0023400938410120427	0.020040103064061766	0.12978048027637576	117.02857142857142	3.0	117.4	330.0
0.999876849679026	2.444194224334188	0.011727398597329878	0.13361069833629183	0.03269276097767723	43.11578947368421	4.0	44.0	332.0
0.9953843613154703	1.0216304431436427	0.020979508918933118	0.04806546347201979	0.12306745213233597	58.51428571428571	5.0	56.0	333.0
1.0000014518482403	2.347998345736059	0.0025027198712528815	0.025833247974191027	0.03663226935274879	40.96	4.0	38.7	337.0
0.9559867781329114	0.5630619173766293	0.05407490661534189	0.058597588303092876	0.12417737221951308	32.768	8.0	33.4	338.0
0.9999797523511555	2.9646579212418676	0.007651365572811985	0.14776126282231275	0.03021253012989106	74.47272727272727	3.0	73.0	339.0
0.9999884533654199	2.8553979490688453	0.003511384508001812	0.06073381265006687	0.03497937355201402	43.11578947368421	3.0	38.800000000000004	340.0
0.9998122790556486	2.0639858639678845	0.00834304083664545	0.06416026870703938	0.05351291265788093	51.2	4.0	49.5	341.0
0.9993891035148885	1.6234502331018734	0.009363451790593062	0.04479736977501587	0.06527391630202684	48.188235294117646	5.0	46.300000000000004	342.0
0.9999124060045219	2.264698248760224	0.006220477559660442	0.05893479189777857	0.03816291925886671	45.51111111111111	4.0	45.1	343.0
0.9983160167145518	1.5401307901708001	0.019077209381419512	0.08316256697227943	0.02949604061126014	29.257142857142856	6.0	29.700000000000003	344.0
0.9976325082889353	0.9405140928717987	0.0071376636277179365	0.0144710008865038	0.09862949333360993	39.00952380952381	7.0	39.300000000000004	346.0
0.9854752981494638	0.9322703084612967	0.04348894442318304	0.08816623126100864	0.08769868325633262	37.236363636363635	7.0	36.6	347.0
0.9561990183381989	0.47352937176179394	0.04019116884254326	0.03517291070248105	0.10236132453169443	25.6	10.0	25.8	348.0
0.9884765673481052	0.8271090674192573	0.022455047078475402	0.03849382221927506	0.08127851332138727	29.257142857142856	9.0	28.900000000000002	349.0
0.9999650802753149	2.556676541845883	0.004712996569799912	0.06021995254213194	0.027608886837967826	32.768	4.0	31.200000000000003	350.0
0.9999935670056758	3.4620912428748114	0.00655239167810638	0.20860780799141623	0.023477692945435554	68.26666666666667	3.0	67.8	351.0
0.9999944778087364	3.032899769312203	0.002390346055594352	0.049446151247650665	0.02192932047587072	31.50769230769231	3.0	29.700000000000003	353.0
0.9861800346767644	0.8473017265498963	0.02905718007791288	0.05158769851818945	0.07849056779828416	29.257142857142856	9.0	30.400000000000002	354.0
0.9842651097821336	0.8799796996847884	0.035409617331691685	0.06633191365986513	0.0672706675460939	27.30666666666667	9.0	28.0	356.0
0.9973354710121649	1.5649609806340032	0.028993337562085462	0.13013555418191827	0.03414742962779669	27.30666666666667	7.0	28.0	357.0
0.9999850818722922	2.9132382720662493	0.005089391368887703	0.0933190401940979	0.0109567908457861	18.618181818181817	3.0	17.7	358.0
0.999996689865734	2.917019987025685	0.0011377945221524718	0.02094210552819934	0.03314696943010811	43.11578947368421	3.0	39.800000000000004	360.0
0.9534282269249832	0.48824486706945697	0.04631129881925814	0.042273495549207715	0.117079887495199	29.257142857142856	9.0	29.6	361.0
0.999326583077521	2.053230566566701	0.022056812719219023	0.16779381580779223	0.0243474423537091	28.248275862068965	6.0	29.3	362.0
0.9997360341886696	1.9806123476739503	0.009922933412852634	0.06990344625043728	0.0416531261512318	40.96	4.0	40.1	363.0
0.9804641886703178	0.8603655901380503	0.050782233005886426	0.09263602878149192	0.08566484364220023	35.61739130434783	7.0	35.2	364.0
0.9999959443804372	3.4084743506273902	0.0037115966493320995	0.11197693888236854	0.029550817610567666	51.2	3.0	49.400000000000006	365.0
0.9999775430593034	2.5693361128715684	0.0038733196310931487	0.050139856685370424	0.06824789109516728	81.92	3.0	80.80000000000001	367.0
0.9221921526541603	0.37672858178663154	0.05741535194788579	0.04051612557209098	0.15181998937366234	29.257142857142856	9.0	29.0	368.0
0.9676021845956874	0.5487513866980481	0.03589127519122561	0.0371321967229706	0.1113871589811777	29.257142857142856	9.0	29.8	369.0
0.9998493215476111	2.0388086997762835	0.006727470611540384	0.05038509329008402	0.06322533677015077	68.26666666666667	4.0	71.0	370.0
0.9999857754257865	3.179399174301996	0.008243630634566025	0.19760252441071163	0.0070461209629822585	28.248275862068965	3.0	26.3	372.0
0.9918567417946293	1.0286087042762877	0.038082125025070995	0.08841349466245052	0.10186563805355178	51.2	5.0	52.6	373.0
0.9994986630809211	1.4066822193970812	0.00512461209069221	0.01911281883615373	0.07402364915831497	43.11578947368421	5.0	42.300000000000004	379.0
0.9820811094389396	0.6224896023887171	0.027394649992234312	0.03281745151443958	0.12749898778722357	37.236363636363635	7.0	36.4	381.0
0.9999853640548432	2.6915687605756133	0.003215445424215509	0.04712236400512804	0.03562414812451798	43.11578947368421	3.0	40.300000000000004	382.0
0.9977116862921956	1.628483819482138	0.02663415691222515	0.12835391080808617	0.03221881450747092	25.6	8.0	25.6	383.0
0.9894426264171716	0.5910311759181052	0.013629241162302123	0.0151387958626701	0.118366085350156	32.768	8.0	32.0	386.0
0.9992865298796391	1.8558237240197435	0.021244376621566308	0.1310953460568626	0.06295735799098169	74.47272727272727	4.0	76.9	389.0
0.9993934012703172	1.8347068431019915	0.014006877973217565	0.08447521982105492	0.046256607815423054	45.51111111111111	5.0	45.900000000000006	390.0
0.9999982804175935	4.3534715322480535	0.010396761687128615	0.8080846480446483	0.06644943684275757	102.4	3.0	96.5	392.0
0.9579528731769348	0.33401520936027673	0.025681621344403632	0.0151913151220341	0.16722744769821873	25.6	10.0	25.700000000000003	393.0
0.9969359108538958	1.3555401749624325	0.02119678563090505	0.07455184115715151	0.0662933763126736	39.00952380952381	7.0	38.1	394.0
0.998989308263019	1.6859317093533992	0.017543091844225343	0.08999887801964827	0.045010426468935626	40.96	5.0	41.5	396.0
0.9996143484858169	1.7738329906201635	0.007920455165876753	0.04471306322598936	0.05053356209007969	43.11578947368421	5.0	41.900000000000006	397.0
1.0000237770944531	1.7247100455789108	0.0006421802164708191	0.003435362116071111	0.05725946779193012	43.11578947368421	4.0	41.5	398.0
0.9917379800015225	0.7177105036163565	0.02717686019624368	0.040944116790618365	0.184372858268027	68.26666666666667	4.0	65.0	399.0
0.999994789425378	3.0208089088251215	0.0022018207846005995	0.04499518892741116	0.04303443071904532	54.61333333333334	3.0	52.0	400.0
0.9997770949474115	2.2173452087452676	0.019237285891404325	0.17367902061998713	0.07001953592688857	81.92	3.0	78.60000000000001	401.0
0.9999868954773401	2.7463394340356277	0.003209281954583791	0.04971445034475137	0.037697903865859805	63.01538461538462	3.0	60.300000000000004	402.0
0.9998696608679485	1.9920537748027713	0.007260055752786869	0.05183477323396299	0.09957849756830672	91.02222222222223	3.0	84.2	403.0
0.9999285448330314	2.4464596514115935	0.006751966718830257	0.07710005564345658	0.04463084924179708	63.01538461538462	4.0	62.7	405.0
0.9993726050703787	1.448574375019013	0.006936751522204915	0.02718101236346442	0.0875573459063588	58.51428571428571	5.0	54.6	406.0
0.999768425104783	2.3106744514315416	0.014556454187418627	0.14462574215750307	0.03230129418283673	54.61333333333334	5.0	55.7	409.0
0.992330713233181	1.2348583516408524	0.043392679155310504	0.13213458356733065	0.06030071107241991	39.00952380952381	7.0	39.2	410.0
0.9915800058350096	0.9268968650975984	0.023971298142782416	0.047909986293616307	0.09456617710862508	37.236363636363635	7.0	37.7	412.0
0.9996615067568175	1.9021658143405478	0.00892372911030176	0.05783953398517892	0.052462163441245754	40.96	5.0	40.400000000000006	413.0
0.999981269268101	3.091369055632728	0.009108801576779268	0.19984454695598491	0.024452902905550456	74.47272727272727	3.0	72.2	415.0
0.9998964733304394	2.704585840778672	0.014688156412878236	0.21810616294827884	0.013046720420324546	34.13333333333333	5.0	32.7	421.0
0.9999979033746246	3.6584124481237525	0.003160483865588915	0.12250416012456941	0.028002221494312026	45.51111111111111	3.0	41.7	425.0
0.9912498551917469	0.8773394954666716	0.022495506074071615	0.04168655261223275	0.07605595013617736	29.257142857142856	7.0	29.1	426.0
0.9999782675855632	2.9132610513415367	0.007414431404938046	0.13595479793266121	0.019458545578701712	30.340740740740742	3.0	28.200000000000003	427.0
0.9834406756206442	0.7206232903299129	0.03634123064142335	0.0525122534696441	0.12265757042126324	45.51111111111111	6.0	46.0	430.0
0.9997685935159668	1.9362171232879808	0.008007151260048794	0.05381345924605752	0.05109562223700644	48.188235294117646	4.0	45.900000000000006	431.0
0.9073995749549592	0.2822179777478741	0.053694752213824644	0.02838322444603359	0.13992264028078072	25.6	10.0	25.400000000000002	432.0
0.9900721621344871	0.6961592762580396	0.014766361131940967	0.02012812906661779	0.09210715576171934	27.30666666666667	9.0	26.8	434.0
0.9999401239363195	2.1029988228206626	0.0032640167183280236	0.026144145466767525	0.04477622706998946	45.51111111111111	4.0	42.800000000000004	437.0
0.9990389317201678	1.7914046657485003	0.020573124445853727	0.11844575338725465	0.04058431115374713	40.96	5.0	40.400000000000006	439.0
0.9972217297417915	1.0051832031596752	0.010312039605749182	0.022992487435949966	0.09061578123729865	39.00952380952381	6.0	38.7	442.0
0.9999967393152916	3.6258770484526543	0.0046059603093705544	0.1728060534003431	0.06243679016504771	102.4	3.0	101.80000000000001	443.0
0.998155010300487	1.4500146484290002	0.01577892031130481	0.0620012413699643	0.05720320500576113	40.96	7.0	40.400000000000006	444.0
0.9999961652798551	3.3774597376466438	0.003298840346559574	0.09647513777056237	0.041130078956467656	54.61333333333334	3.0	49.5	446.0
0.9999212355669133	2.25993603278443	0.005129595591551859	0.04836061038555347	0.0634475424817719	68.26666666666667	4.0	64.5	447.0
0.9946139098782895	0.9384898795501274	0.026470225080433483	0.05473197488797621	0.15869289567873843	68.26666666666667	4.0	68.3	449.0
0.9996451274535954	1.757198276435624	0.012611937679820263	0.0701787587798047	0.13309922970107155	102.4	3.0	104.5	453.0
0.9670914145888622	0.6486163400501387	0.043083472306187184	0.0548923682674614	0.08585120524828421	26.425806451612903	10.0	26.3	454.0
0.9834301486640209	0.7873282328816079	0.035473212912192416	0.057268737897839914	0.10174525123174633	35.61739130434783	7.0	35.300000000000004	456.0
0.9873822375125008	0.7917248371585689	0.025068644647800155	0.04057756318631571	0.0934041985823781	32.768	8.0	32.7	457.0
0.9923624392615711	0.41082810152470667	0.0066580023312030195	0.004855442028834412	0.1627978573380743	31.50769230769231	8.0	31.200000000000003	458.0
0.943849980733047	0.2845613846867314	0.033206486138071235	0.01741831344958273	0.20448442139207434	29.257142857142856	9.0	29.3	459.0
0.990747712090369	0.9100748912724077	0.02543824305445221	0.04960540299113621	0.10206705541413379	40.96	7.0	40.6	460.0
0.9979009455701628	1.4526213208679233	0.019440880851023044	0.07664318491041364	0.061823638784924376	39.00952380952381	6.0	39.5	462.0
0.9996263117611751	2.0141746855316445	0.012437998982018042	0.0907870719073367	0.033313897358476126	35.61739130434783	5.0	35.4	464.0
0.9958725666048021	1.2981967706064654	0.028067359219316225	0.09216146553304984	0.07621883051224543	45.51111111111111	6.0	44.400000000000006	465.0
0.9731981838241776	0.8631581505626951	0.06090251492396504	0.11237168586505478	0.059644366073846745	24.824242424242424	10.0	24.8	467.0
0.9166426931015507	0.4214819382129699	0.06667901054943776	0.0531533344377618	0.10450445854615863	24.824242424242424	10.0	25.1	469.0
0.9999535018870973	2.945092568051545	0.012483163340723646	0.23635594781128536	0.020798840196091337	54.61333333333334	4.0	55.1	472.0
0.9013807181781314	0.19494379693415484	0.04450452805826463	0.017501910285981487	0.19137341472383262	26.425806451612903	10.0	26.200000000000003	473.0
0.9999954813905048	3.3072944494399774	0.003379412352336846	0.09211080547530155	0.03672689881152033	91.02222222222223	3.0	82.7	475.0
0.9999049878725901	2.3262171337629916	0.00711253316510364	0.07179725270616186	0.043464475577748206	45.51111111111111	4.0	44.0	477.0
0.9999864944681465	3.072480376546098	0.006325356308386048	0.1361638434482472	0.04821387592187239	91.02222222222223	3.0	91.2	478.0
0.9975455292440134	1.3554585986055498	0.018934035542139942	0.06654793670081217	0.057581692270580076	35.61739130434783	6.0	35.6	479.0
0.9992397224467453	1.9194956361281093	0.02142933042483049	0.14154516493407918	0.032999372631014164	39.00952380952381	5.0	38.800000000000004	480.0
0.9986011958174666	1.5052196691157171	0.016463593905782486	0.06894145760550803	0.04618355895752046	31.50769230769231	5.0	30.900000000000002	481.0
0.9999689337016338	2.473821209873795	0.004437152850859089	0.052113567485833616	0.02909893761182047	39.00952380952381	3.0	35.5	482.0
0.9871276556343495	0.8569060698011167	0.029381903335269927	0.052924755394525624	0.09215503788889468	34.13333333333333	8.0	33.800000000000004	484.0
0.9999961648207825	3.4842778608756677	0.004083256763779248	0.13292282743721703	0.026320977433865342	43.11578947368421	3.0	42.7	486.0
0.9999810936273834	3.263561240684389	0.010005135250261334	0.26098992713303565	0.011561888160454243	48.188235294117646	4.0	49.2	489.0
0.9990543544872412	1.3698438136641111	0.00850250300544361	0.03036431552143029	0.04467466479161355	28.248275862068965	5.0	26.700000000000003	490.0
0.9995349961815961	1.7384096655751056	0.010200150936988945	0.05540510541303037	0.03516906619677899	34.13333333333333	5.0	33.9	491.0
0.9998179082108033	1.5524713104281358	0.003082826335189287	0.013617504671531461	0.04176117309305652	29.257142857142856	4.0	27.700000000000003	492.0
1.0000031965675682	2.443871273709386	0.0004303826583962582	0.004902361832368751	0.040981647209280665	43.11578947368421	3.0	39.7	493.0
0.9664157438054277	0.5246774284465119	0.03741193794710384	0.03685769086163709	0.12626707318684185	30.340740740740742	8.0	30.700000000000003	494.0
0.9999769348271297	2.8180223936512725	0.0065123096333043135	0.1084665122440722	0.03334764599100603	45.51111111111111	3.0	44.0	497.0
0.9960122066634479	1.4363616876534775	0.02934635870994843	0.11372664123459009	0.03220503167776471	25.6	9.0	24.700000000000003	498.0
0.9998458945777287	1.9472277445530695	0.0054254533443859635	0.03688873204945397	0.04362127133052512	39.00952380952381	4.0	37.7	499.0
0.9839282414947976	0.7367757065201953	0.04171051110378466	0.06276337058091984	0.15773145964876567	58.51428571428571	5.0	60.800000000000004	500.0
0.9999913529455022	2.9101972985684617	0.002932206398109405	0.0535999515019194	0.03611173299136262	48.188235294117646	3.0	46.300000000000004	503.0
0.986563323074876	0.8915001793401862	0.0404056875646941	0.07699558373087001	0.11612353444442719	48.188235294117646	6.0	47.1	504.0
1.0000648869225726	2.1352686232839106	0.0057451037340896715	0.04758706602968793	0.04738019633228401	48.188235294117646	4.0	43.0	505.0
0.9994857700733827	1.3896837536438547	0.005931033476258801	0.021711298358303016	0.11643772804463198	74.47272727272727	4.0	69.4	506.0
1.0000440722976967	2.081436699396732	0.002918718346287563	0.022878158733479523	0.027474643757418885	26.425806451612903	3.0	25.5	507.0
0.9996802990967381	1.5532965816829136	0.004416145036838647	0.01951634196761962	0.07146956669591017	45.51111111111111	5.0	44.400000000000006	508.0
1.0000011213010653	2.84236128539007	0.00033227452304253476	0.005671869740387814	0.04548346938372452	58.51428571428571	3.0	51.1	509.0
0.999996685213396	3.410582290170148	0.003046407709718943	0.09210325040070388	0.01689983459909131	45.51111111111111	3.0	43.5	510.0
0.999994859579327	3.2505861488293744	0.0034333574290264773	0.08840098051126087	0.026408844444749606	34.13333333333333	3.0	31.8	511.0
0.9990505441317085	1.9685431794319388	0.02447883181081709	0.17035986452193846	0.023494812248680153	24.824242424242424	7.0	26.1	514.0
0.9962638117087834	1.4622707275510372	0.03402178458504988	0.135864941997224	0.04455995262120659	35.61739130434783	7.0	36.5	515.0
0.9555390064168389	0.2313054911419094	0.03005209327181354	0.01481310219714364	0.2770472193284749	37.236363636363635	7.0	37.2	516.0
0.9999834150877711	2.091390439681357	0.0011197843165499741	0.008869432147195813	0.05760105064813437	51.2	3.0	48.800000000000004	517.0
0.9715320775950081	0.4581460632630683	0.027436035282985438	0.02300728036940352	0.15304930822327314	32.768	8.0	33.1	519.0
0.9999956779196253	3.1735876201692923	0.002476001381590841	0.059004916288340724	0.04814576363604674	63.01538461538462	3.0	53.300000000000004	520.0
0.9997131375743707	1.7415973774467075	0.006729714539042401	0.03668311854127524	0.021185419499446655	22.755555555555556	4.0	22.6	522.0
0.9969223923459184	0.75059195784764	0.006264838480766509	0.009369776739101476	0.11020800095598343	37.236363636363635	7.0	36.300000000000004	523.0
0.9999641213512974	2.3756309238181186	0.004223348780678307	0.04486415343857402	0.030806387095659863	39.00952380952381	3.0	37.800000000000004	524.0
0.9767239154780797	0.4500051430822403	0.020094445711078008	0.01628738005869532	0.14608816607775124	29.257142857142856	9.0	29.1	525.0
0.9999965679306306	3.335612993311095	0.0027159791415561655	0.0761626385965485	0.05263339472411019	81.92	3.0	73.0	527.0
0.9993731707584567	2.0473395542257595	0.020317843965001484	0.15360553351397072	0.02171592795122679	30.340740740740742	6.0	28.5	528.0
0.9999968920968472	3.511673462475038	0.0034949471168408755	0.11694009960467566	0.007332346184503221	24.824242424242424	3.0	24.3	529.0
0.9999662670632264	2.6383041133187204	0.00666882049873317	0.09259408151484026	0.05555623276915244	74.47272727272727	3.0	75.2	530.0
0.9997914720569244	2.371509559707477	0.014727190013511353	0.1557599579527888	0.020461499621098028	39.00952380952381	5.0	38.5	531.0
0.9981862717268094	1.6202568179199255	0.024429500718275477	0.11659776060562813	0.04478568092471698	43.11578947368421	6.0	42.900000000000006	533.0
0.9999806588094658	2.9542945168816934	0.007159694019123096	0.13682941864318027	0.03204588272253665	58.51428571428571	3.0	58.7	535.0
0.9981010486755945	1.49842912844826	0.019809272652527264	0.08234068848554119	0.04510105496362254	37.236363636363635	6.0	36.800000000000004	539.0
0.999998763658237	3.9872536939774244	0.0035951798758893194	0.1937041308481405	0.005127233995724037	35.61739130434783	3.0	33.7	540.0
0.9971530149209146	0.8420231186068386	0.007560222478113324	0.013169557094560816	0.07899033780178438	30.340740740740742	7.0	30.5	541.0
0.9963999863778068	1.3582145378281332	0.028568538150049092	0.10086040097377323	0.06413302129972334	48.188235294117646	6.0	47.300000000000004	542.0
0.9977767584222462	0.987668861738809	0.007322547372279603	0.01590594538689838	0.05835552988794434	28.248275862068965	7.0	27.200000000000003	544.0
0.9507329362230426	0.5085494820587616	0.046334513239822406	0.044411691204478625	0.11078396669332659	26.425806451612903	10.0	26.5	545.0
0.9933560677361244	0.858689255599119	0.0171835475625314	0.03085678701552582	0.0858746177357032	35.61739130434783	7.0	35.9	546.0
0.9772562151690045	0.7518182842579645	0.04190446613083312	0.0639998450525135	0.09623329204653051	32.768	8.0	31.900000000000002	547.0
0.9998024968737392	2.147541491229991	0.010585320759416554	0.08883007247433669	0.03648267725857609	40.96	4.0	39.300000000000004	549.0
0.9996313508969015	1.4948147953692108	0.004517203034997283	0.018671351428040633	0.08423101056401627	54.61333333333334	5.0	51.5	551.0
0.9625073678162765	0.5622489481214444	0.039842014822651095	0.042637376726313306	0.10331466906490086	26.425806451612903	10.0	26.6	552.0
0.9893190578775587	0.600590557662934	0.015435261006280758	0.017572404249808632	0.14227942295993654	39.00952380952381	7.0	38.0	553.0
1.0000584948218987	2.135076674772369	0.004299683331226922	0.035637254396147795	0.09175007963812093	81.92	3.0	76.7	554.0
0.9933717324600068	1.2201616432486952	0.04041140128833086	0.120669055332197	0.06962167475892987	48.188235294117646	6.0	47.300000000000004	555.0
0.9996008098636654	1.4558856900882813	0.004494863333096109	0.017758027490641586	0.055403865215758206	35.61739130434783	6.0	33.9	556.0
0.9998823283454321	2.355701085037138	0.009812469148814581	0.10210158735073213	0.04550690420081719	54.61333333333334	4.0	54.900000000000006	557.0
0.9999950966074712	3.4437850929366274	0.004815038600482636	0.15050411592651644	0.031772486482648826	102.4	3.0	97.4	559.0
0.9998641413862006	2.5777231422601843	0.023823768991290288	0.3110695680644937	0.02981967722737853	39.00952380952381	3.0	36.6	560.0
0.9998676397068956	2.3890224948249643	0.01125841057392188	0.1212234900063421	0.04364213682650476	58.51428571428571	4.0	58.400000000000006	562.0
0.9995165627775129	1.4159774879091092	0.00610354642645672	0.023044401262551046	0.13385393303876494	81.92	4.0	80.4	563.0
0.9999802186292517	3.084584269505643	0.00949059618245527	0.20680451202058814	0.02765745852193692	117.02857142857142	3.0	129.20000000000002	565.0
0.99997810789903	1.516863246394419	0.0004966554621055951	0.0021246196524506923	0.1739151234740795	117.02857142857142	3.0	106.7	566.0
0.9999732044593919	2.554768570148307	0.0044904427019655845	0.057273659345086624	0.05404956111417993	63.01538461538462	3.0	59.800000000000004	567.0
0.9999972208342515	3.7903738872683	0.005452969331634175	0.24123501534121186	0.01237949388284557	54.61333333333334	3.0	54.7	568.0
0.9581494752453091	0.3847078141165087	0.031884604205506414	0.022143732624098852	0.14878810601532957	27.30666666666667	9.0	27.5	572.0
0.9999645207928056	2.185482139717007	0.0028771898439787134	0.02512918127251703	0.02948579926503596	34.13333333333333	3.0	32.1	574.0
0.9999202103688549	2.239771424522556	0.006000783484282403	0.05540682149547409	0.03957542655100731	43.11578947368421	4.0	41.6	576.0
1.0004582550563859	0.6356849427965866	0.0011776383054740267	0.0014340317556288309	0.16031209137502	45.51111111111111	6.0	43.900000000000006	577.0
0.9987824359799128	1.7179890389485997	0.022415911675992765	0.11915443137896328	0.04879105783673729	43.11578947368421	5.0	43.1	578.0
0.9999987621848685	3.6467240590027314	0.0018228454321662232	0.06983295016292786	0.007303717553575401	32.768	3.0	30.200000000000003	580.0
0.9601228037810188	0.4816600785074244	0.040867509797144375	0.036693426933774344	0.13719854499467657	31.50769230769231	8.0	31.0	581.0
0.9591856679501783	0.7218424557723636	0.07046857681045184	0.10392591669872553	0.0736907968750015	27.30666666666667	9.0	27.5	585.0
0.9841637049903497	0.685115608209411	0.03799491363184507	0.052417199495872514	0.149883813845058	58.51428571428571	5.0	58.7	586.0
0.9960654085832786	1.2578301235532645	0.025014059184967633	0.07811129024731062	0.07708760614336344	40.96	6.0	40.400000000000006	588.0
0.99715273400669	1.6415166141611917	0.031724471670285255	0.15521235914387826	0.028797231648437838	25.6	10.0	25.3	589.0
0.9951743992625709	1.20960271393702	0.024909485003611447	0.07324856887515421	0.06746661037105052	37.236363636363635	7.0	37.2	590.0
0.9925610639156335	0.9276896193235468	0.024198242586817926	0.048415397926584766	0.10906643392823911	48.188235294117646	6.0	47.900000000000006	594.0
0.9997090424483994	2.095627358340538	0.01150161548896277	0.09143745079893474	0.024693982325073728	39.00952380952381	5.0	37.2	595.0
0.9535979444056052	0.5022506925966043	0.049778623827899694	0.04722179159982938	0.13663484897402614	31.50769230769231	8.0	31.6	596.0
0.9932032549982549	1.0940638407565413	0.027196848856090104	0.06885166334806841	0.08211152679638438	39.00952380952381	7.0	38.2	597.0
0.9857316532002082	1.0995962756215978	0.05610627123847112	0.14418285461150823	0.05389859784880506	27.30666666666667	9.0	27.200000000000003	599.0
0.9999393246985839	2.426009974368324	0.005505381878260971	0.0615632921944194	0.045933766969199284	51.2	4.0	48.7	601.0
0.9999396786070142	1.818040286355679	0.0016230685143218283	0.009610345389096388	0.04344935206706788	35.61739130434783	4.0	34.6	602.0
0.971673898927921	0.7904367940228084	0.052304165488584006	0.0858236753126623	0.058276485508134725	24.824242424242424	10.0	25.5	603.0
0.9999881509842198	2.920401709319621	0.004100343453067138	0.07572885939222425	0.045469807414430505	54.61333333333334	3.0	51.2	605.0
0.9838508601756117	0.8078876513680461	0.036540474449939124	0.06102382945644838	0.11270620412515504	39.00952380952381	7.0	39.2	606.0
0.9992190835206035	2.0897515089486767	0.026794547038146734	0.2118132607862386	0.030982078146639908	35.61739130434783	7.0	37.300000000000004	611.0
0.9999972795930063	3.81158818665032	0.005568785318539931	0.2516486947175449	0.019384499296203523	68.26666666666667	3.0	64.8	613.0
0.9982472896118797	1.5678098856847025	0.02054679350796927	0.09243872781988657	0.039793470468611834	29.257142857142856	6.0	29.8	614.0
0.9999848528353525	2.976000479890805	0.005854606801959708	0.11436210098575549	0.04320016619722315	81.92	3.0	76.80000000000001	615.0
0.9965261559620858	1.408008477594433	0.02779096463596991	0.10410748568402638	0.047985356709499966	35.61739130434783	7.0	34.300000000000004	617.0
0.9949771755640626	0.9794166477865641	0.014963870461339304	0.03220576530901767	0.07715652668096351	32.768	8.0	31.900000000000002	618.0
0.9888410947385282	1.1135197217489121	0.04498570866075382	0.1174190066873641	0.0684805548887924	31.50769230769231	8.0	31.900000000000002	619.0
0.9989703064458864	1.3324744838403602	0.008572929826981275	0.029270070449755995	0.08085323463923626	51.2	5.0	49.2	623.0
0.9994892736303228	1.4259185969578727	0.0051379641834324846	0.019602615421550687	0.055369871574109074	34.13333333333333	5.0	32.2	624.0
0.9567228115380838	0.4425592478967643	0.03720264109789284	0.030204513755984628	0.12569376640078608	27.30666666666667	9.0	27.0	626.0
0.9629898437832751	0.5009137663678901	0.03347728054863688	0.031108342344934595	0.11033662976622854	24.824242424242424	10.0	24.6	628.0
0.9999613933886298	2.9317233100011446	0.010229168507060668	0.1910861648901695	0.010636651501976001	30.340740740740742	4.0	31.8	629.0
0.9721631344121328	0.6358248410082422	0.03961682592107884	0.04904066469256646	0.11594184948220013	32.768	8.0	32.6	631.0
0.9950589306095237	1.0802807130700511	0.02161589018302384	0.05361977374310766	0.09076928432599934	43.11578947368421	6.0	42.400000000000006	634.0
0.999998128116119	3.909846839556572	0.004663114278911984	0.23250896777114646	0.024677228933040883	74.47272727272727	3.0	74.9	635.0
0.9998006228776737	2.096578581553192	0.013597707052132776	0.10830526710964693	0.08759251373510796	102.4	3.0	98.60000000000001	636.0
0.9970507627245345	1.1922860360050704	0.016096228256469655	0.046209643138521134	0.05849483935011915	30.340740740740742	6.0	29.400000000000002	637.0
0.9923366700246086	0.8362988740607066	0.023852406635431693	0.04173750529068052	0.14206894423019525	54.61333333333334	5.0	52.7	639.0
0.9999989626664727	3.99947731647407	0.003091083819871755	0.16859438982443187	0.022921029784236952	81.92	3.0	85.10000000000001	640.0
0.9992431443165455	1.4570989015636462	0.008068699879536513	0.03193664142072258	0.0624924423652446	40.96	5.0	40.1	642.0
1.000001033016281	2.406088162140595	0.00012910949693663884	0.0014149195440035021	0.04288601485462975	45.51111111111111	3.0	44.300000000000004	643.0
0.9999568467841151	2.367807532568439	0.0050021589705513065	0.052713670889806115	0.07295251215006128	74.47272727272727	3.0	70.9	644.0
0.9999730285012677	2.9164166669208473	0.0092597306941553	0.17033302312160956	0.04558686206134175	91.02222222222223	3.0	94.10000000000001	645.0
0.9698491500903724	0.845858440841524	0.0688054650230316	0.1239232158527044	0.0606694759452242	26.425806451612903	10.0	26.400000000000002	647.0
0.9999225567780297	2.5639496403669373	0.0093162786207898	0.1199273940199336	0.049676022167272176	58.51428571428571	4.0	55.400000000000006	648.0
0.9999545976692273	2.4496090807821673	0.006182439835064242	0.07083975019687741	0.020436050105032293	32.768	3.0	30.700000000000003	650.0
0.99997417580398	2.340911586851818	0.0028393198216059815	0.029106527983446432	0.059498820039438974	58.51428571428571	3.0	55.1	651.0
0.9998667948801222	1.8146881487983908	0.004258402526191529	0.02512517784316339	0.051555724345143154	40.96	4.0	39.6	652.0
0.9717970244470994	0.508953515741621	0.028032359758660322	0.026371070195645677	0.1286115781185756	30.340740740740742	9.0	29.8	653.0
0.9998731658580362	2.3325569660065057	0.009827113294156552	0.09985153823083122	0.053336879704998015	63.01538461538462	4.0	59.5	654.0
0.9999810855898913	1.8126182406172573	0.0007467971937082171	0.0044085024656778105	0.05485251601807551	45.51111111111111	3.0	44.400000000000006	655.0
0.9967139672159244	1.1401173479928481	0.014677380158705627	0.039376668026455085	0.0827887687793595	39.00952380952381	7.0	39.1	656.0
0.9772319061966295	0.7502703506279998	0.03921580842618195	0.05971195325286213	0.08222834660628588	28.248275862068965	9.0	27.8	657.0
0.9998659367405512	2.649439643906818	0.01569015127891826	0.22031614872685426	0.015123299145297232	35.61739130434783	6.0	36.800000000000004	659.0
0.9999678246236708	2.803615833547338	0.008828295907469561	0.14491646072574746	0.030157177532894278	68.26666666666667	3.0	66.60000000000001	660.0
0.9457105782036125	0.43283614742061016	0.046204033466618756	0.037006498993743225	0.12587968336947775	27.30666666666667	9.0	27.3	661.0
0.9999904618145012	2.7420636703901033	0.00231616149725795	0.03572421209360365	0.053070093469317736	68.26666666666667	3.0	65.10000000000001	662.0
0.9962011510877061	1.2037961054702062	0.021712283143321236	0.06331433280137785	0.059651299710293225	35.61739130434783	6.0	33.9	663.0
0.9749274269645869	0.5165215022635228	0.025389501659773377	0.02423182953023644	0.11551854798166106	27.30666666666667	9.0	26.6	665.0
0.9998338305632022	2.4675614932434367	0.014334595158414802	0.16726735834226003	0.027345711371947936	54.61333333333334	5.0	57.2	666.0
0.9795212102576594	0.5664355236336938	0.02780142309832118	0.02980732714587953	0.15039905960356892	39.00952380952381	7.0	39.2	667.0
0.9956355091065485	1.3207847445412995	0.026878497320846118	0.09075401890783294	0.043988218975721735	31.50769230769231	8.0	31.400000000000002	668.0
0.9857533674897412	0.6035907624560194	0.019198240378999695	0.021966402240380573	0.1237041156642125	32.768	8.0	32.1	669.0
0.9916269546637041	0.7235508510208029	0.014309083931472611	0.020474869443830316	0.09140586065921412	30.340740740740742	9.0	29.900000000000002	673.0
0.9902598517555553	0.8559391482025962	0.024431218670726087	0.04381675305132285	0.09010378374088213	35.61739130434783	7.0	34.1	675.0
0.9999989988144562	3.9075976346625865	0.002482907950289889	0.12352258105019244	0.0178261202779362	74.47272727272727	3.0	69.5	676.0
0.993611105160721	0.9302896809687831	0.018279918723936826	0.03664686711599758	0.09974982100190721	40.96	7.0	40.2	677.0
0.943605123298015	0.3977209687898282	0.043945576254803595	0.032122301629885	0.14102381702245426	28.248275862068965	9.0	28.400000000000002	681.0
0.994615808975164	0.9614986875866058	0.01674559591007154	0.03512694278369412	0.08292220379410775	34.13333333333333	7.0	34.0	682.0
0.9999467168815618	2.106383179494892	0.0031441792598106305	0.02527330435842724	0.07304339123975111	63.01538461538462	4.0	61.800000000000004	683.0
0.99878064190428	0.9115262131754589	0.00406011387534536	0.007871004788173956	0.10182547295909136	39.00952380952381	7.0	39.300000000000004	684.0
0.9999968968987462	3.2845317545304007	0.0022177730760980885	0.059082783289870926	0.04028076451338956	91.02222222222223	3.0	86.4	686.0
0.9998634859470605	1.5965090638964012	0.002260124185724981	0.010486296535382095	0.07409470494378495	54.61333333333334	5.0	53.300000000000004	687.0
0.9960837078470957	1.3469935815602845	0.027082859299021402	0.0943583658641316	0.05627772526550485	39.00952380952381	7.0	38.2	688.0
0.9999903773074732	3.180690697855103	0.005591124463813346	0.13419539509804707	0.030634517415292824	51.2	3.0	47.7	689.0
0.9998468509013676	2.3777895106882037	0.018104281311902014	0.19276869761307275	0.05132657430163558	81.92	3.0	85.5	690.0
0.9922064858880216	1.1415137182061101	0.03266248382379172	0.0881848789083293	0.058125646625760544	32.768	8.0	33.4	692.0
0.9996894468245392	1.2796322574210135	0.004593611421486461	0.0150267875442323	0.1816399079189317	102.4	3.0	99.10000000000001	693.0
0.9924039993245015	0.8984063548810471	0.020254450780674216	0.038733389803575075	0.08487252776694797	34.13333333333333	7.0	33.300000000000004	694.0
0.9951401654316677	1.0891375352889303	0.02505454612833238	0.06297715986638909	0.1100232935278229	54.61333333333334	5.0	54.400000000000006	695.0
0.9999914494765647	2.935117883793081	0.0030467783191591054	0.05711181143549317	0.042489083350415076	58.51428571428571	3.0	54.6	699.0
0.9994297833311871	1.8034326601038166	0.012804038155063209	0.07465354066409105	0.027046946630818698	29.257142857142856	5.0	28.3	700.0
0.9999992577586327	4.356971700205392	0.004519537207515488	0.3525254022455294	0.020424977307964186	74.47272727272727	3.0	68.0	701.0
0.9998036589323177	1.7703961922730094	0.005085839394191377	0.02860339877349885	0.09407456464985171	74.47272727272727	4.0	74.60000000000001	702.0
0.9858373459287193	0.8493720021148805	0.03581028871979133	0.06384294444860544	0.08029307923933549	35.61739130434783	7.0	36.800000000000004	707.0
0.9999456521664171	2.0215019980462015	0.002427758557456945	0.017852952957200647	0.049517736753427605	43.11578947368421	4.0	39.900000000000006	709.0
0.9651698636351174	0.5333363730791786	0.039826699911217726	0.04005616755666321	0.1279936246950843	31.50769230769231	8.0	31.200000000000003	711.0
0.9158831702658979	0.23471430071435992	0.0440810112611676	0.019631552004838654	0.16393881202938523	24.824242424242424	10.0	24.8	712.0
0.999974105437815	2.3473023787001863	0.002883024846452283	0.029749022287167897	0.0531459642578155	58.51428571428571	3.0	56.300000000000004	713.0
0.9985869407955543	1.0888506918959577	0.006479598434277058	0.01620395234519382	0.06293075006555261	31.50769230769231	6.0	30.3	714.0
0.9999841484172082	2.8425651058128794	0.004699186050452419	0.08023212483902556	0.021778506830349275	37.236363636363635	3.0	36.9	715.0
0.9999963154321961	3.7438245751801973	0.006587427303366418	0.27814737315185023	0.00912085507130478	48.188235294117646	3.0	52.7	717.0
0.9988535355199688	1.687954810742971	0.01710968192338706	0.08798378280429119	0.05548549569640311	43.11578947368421	6.0	43.7	718.0
0.9999688756427474	2.421134284317067	0.004006982066275823	0.044595335559664745	0.09891026861432566	102.4	3.0	96.80000000000001	724.0
0.9965856253101195	1.1755681037376597	0.04212069453649868	0.12245245534655598	0.11413005162001637	91.02222222222223	3.0	92.9	725.0
0.995419061040312	1.4958177075279522	0.03703183867349103	0.15387858830116677	0.029492909587635625	22.14054054054054	11.0	22.200000000000003	726.0
0.9995972774577282	2.206573844210223	0.018170595615116567	0.16215476649309196	0.03495961867072901	45.51111111111111	6.0	46.900000000000006	727.0
0.9999778412323237	2.6604845940096555	0.004577387281973716	0.06500103090349849	0.028187637604099768	34.13333333333333	3.0	31.6	728.0
0.9999964156432168	3.1221077814137472	0.0018531857184813662	0.04193497753832029	0.021997402332264684	25.6	3.0	24.200000000000003	729.0
0.9963192179243445	1.1083226128831847	0.015262877046798903	0.039266014119284647	0.07200611555960079	34.13333333333333	7.0	33.5	730.0
0.9999994394672166	2.692667042518013	0.0001234146912804898	0.0018106316833870232	0.06761511546111068	74.47272727272727	3.0	68.4	732.0
0.9999925084650164	3.0771097058599	0.003541200593490356	0.07658596135112686	0.024114150792703265	68.26666666666667	3.0	61.900000000000006	734.0
0.9999641802646334	2.3398566493779738	0.0038222607773054926	0.03912612009003749	0.041774668223166805	40.96	4.0	40.6	735.0
0.9999598423570305	2.281917355134046	0.003932629948306589	0.03794280088840526	0.06979656095919204	74.47272727272727	3.0	71.3	739.0
0.9626285465419452	0.683178837422318	0.05565127384813968	0.07615309263924386	0.09595690537152292	28.248275862068965	9.0	28.1	740.0
0.9773925638911433	0.5165556940990143	0.022704939900266754	0.021616687760322082	0.1216487701725699	28.248275862068965	9.0	28.5	743.0
0.9790942126019099	0.686835811026182	0.03686423112296113	0.05007873085483809	0.1062379661130574	34.13333333333333	7.0	35.2	744.0
0.9999063163732229	2.082862593233959	0.004445321409780692	0.03486539760229903	0.07431949062414704	63.01538461538462	4.0	63.300000000000004	747.0
0.9996237531055491	1.9330692564868683	0.010926995068244313	0.07319641244473003	0.06018174024903933	54.61333333333334	5.0	56.2	748.0
0.9943517678344129	1.4018331306608063	0.0420361193530303	0.15666369144674128	0.04972735425066885	32.768	8.0	33.1	751.0
0.9944171362531123	1.0868775299348208	0.0221707431571857	0.05551498163596669	0.07529892927903158	39.00952380952381	7.0	39.0	752.0
0.9996863623280973	1.9782825724110593	0.011824225785470837	0.0830961673884877	0.012715152986300562	13.653333333333334	4.0	13.100000000000001	753.0
0.9997957605195774	1.8057572354520117	0.005610759371485493	0.032788749832796074	0.027890393818754262	26.425806451612903	4.0	25.900000000000002	754.0
0.9999987851947585	3.438493695935977	0.0011804172487756173	0.036701492985008126	0.022894131625202294	43.11578947368421	3.0	42.1	755.0
0.9997692551723263	2.1857033505231893	0.013176568464983015	0.11505348658222589	0.015577332128929876	21.557894736842105	4.0	21.5	756.0
0.9999948553989311	3.6963560535520017	0.006515679290177549	0.26234127773208205	0.009359209784865635	40.96	4.0	39.2	757.0
0.9986624023006756	1.521550125327654	0.016322789812261117	0.0696406443220204	0.0624023988317485	40.96	5.0	41.800000000000004	758.0
0.982217018818807	0.7339808163622051	0.039194378559900024	0.05803989125969146	0.11694379201899797	40.96	6.0	40.2	759.0
0.9980061912515529	1.3262079376402196	0.016440026318632325	0.05575884701772812	0.04726566917091995	29.257142857142856	5.0	28.900000000000002	761.0
1.0000140200932057	2.6127916767024164	0.004775588357702292	0.06460091912053072	0.03730895526658021	54.61333333333334	4.0	49.0	764.0
0.9999651862251974	3.006792284661489	0.010935386918289046	0.220332151585616	0.015391219812926493	39.00952380952381	4.0	39.300000000000004	765.0
0.9988476515589275	1.9868504090595835	0.029136998493822827	0.20678964340855321	0.023502019107793398	29.257142857142856	9.0	29.1	767.0
0.9999995434160766	3.202434858930646	0.00027704578991596794	0.006796406710184471	0.05319092157627907	81.92	3.0	82.0	768.0
0.9786324823557612	0.8032637425081854	0.048475021845871526	0.08076697296747988	0.10415703785319116	39.00952380952381	7.0	39.6	769.0
0.9999767698663032	2.505174798820072	0.0035296788389099433	0.04280212786593756	0.06078687331862606	74.47272727272727	3.0	73.10000000000001	770.0
0.9939562848532808	1.3144502668755202	0.03534950506369293	0.11863368960727784	0.039679883659333705	28.248275862068965	9.0	27.200000000000003	771.0
0.9998596594549449	2.4402094291638945	0.013519797696924445	0.15340749505891624	0.030747810829931756	39.00952380952381	4.0	38.1	775.0
0.9999492841277821	2.845503206889815	0.011010619858351521	0.18854419083284757	0.013791466709076607	31.50769230769231	4.0	31.3	777.0
1.000047993923101	2.192363848590693	0.003944717734320662	0.03469631971077777	0.027947999481925046	26.425806451612903	3.0	25.1	778.0
0.9937788351305685	1.1426869200492453	0.025380854649269792	0.0685239364962928	0.05967433120736625	28.248275862068965	8.0	28.700000000000003	779.0
0.9986044853315036	1.3916985825370818	0.013077869554219409	0.047959299293926796	0.031873023747686025	19.98048780487805	5.0	19.400000000000002	782.0
0.9846168274459949	1.000553324989608	0.050557644791428276	0.11335430869988111	0.06511169202516828	34.13333333333333	8.0	34.4	784.0
0.9995066152545522	1.8023925254027646	0.019104760339102436	0.11160509102698216	0.05946417893354311	74.47272727272727	3.0	69.3	785.0
0.9987287095034203	1.3505232603097712	0.010930619183917335	0.038152532546820994	0.06479847337450334	39.00952380952381	5.0	37.5	786.0
0.9897476639846885	0.7897035295097894	0.020185808245270047	0.03248502608410449	0.09976625754681209	34.13333333333333	8.0	33.800000000000004	787.0
0.9997487531479611	2.135593084687	0.012777910623694815	0.10590942181654073	0.030036603727607407	30.340740740740742	4.0	30.200000000000003	789.0
0.9721336641498338	0.6568824399960596	0.04239083442760336	0.05467735146192624	0.10563332363186848	32.768	8.0	32.800000000000004	790.0
0.9999954385159849	3.700232001186327	0.007475073963480547	0.3021410983763883	0.012425421576612078	51.2	3.0	54.1	791.0
0.9470728646906801	0.3628055478804263	0.04735544897097325	0.03290656791646626	0.18508926362060518	35.61739130434783	7.0	35.9	792.0
0.9654815489939121	0.3671672160846117	0.025538877910754085	0.016755036075251268	0.14789395521913593	27.30666666666667	9.0	27.700000000000003	794.0
0.9999969344821771	3.1459591766077435	0.0016620751344230149	0.03852340957872644	0.05652365681962754	91.02222222222223	3.0	81.80000000000001	795.0
0.9999266930626265	1.732178041289878	0.0019347900070571574	0.010436161730353298	0.02903632362567206	23.405714285714286	4.0	23.3	797.0
0.999954112090512	2.07237183429085	0.003004107397324883	0.023303231725306205	0.06608494011317094	63.01538461538462	4.0	59.1	798.0
0.9960866838303747	1.0424008534298244	0.038513749447728694	0.09567056113789327	0.16477851834320162	81.92	3.0	84.5	799.0
0.9994892995690396	1.9514943056075003	0.014827383458988224	0.10130164286853229	0.03436070330630277	32.768	5.0	32.5	803.0
0.9998876558036828	2.5843695450368664	0.01509493636725984	0.19839999562053098	0.051392018003000056	63.01538461538462	4.0	62.7	804.0
0.9997675300107145	1.691872149401793	0.004931459435197885	0.025453127172711008	0.020438321434146527	24.094117647058823	4.0	23.200000000000003	807.0
0.9992730803742398	1.9576052485421644	0.03788761936298547	0.26103489150361314	0.07642542288787672	81.92	3.0	83.4	808.0
0.9998948285415141	2.0893989121361534	0.004882245892611756	0.03855546919626498	0.03459876299055588	35.61739130434783	4.0	33.300000000000004	810.0
0.990901166247344	0.7479720732564226	0.023873877186371222	0.03633438177958823	0.16103497481542292	54.61333333333334	5.0	54.5	811.0
0.9999521337995912	2.650546706368748	0.007220337119972895	0.10149500638771371	0.03339031536658018	63.01538461538462	4.0	63.1	815.0
0.9915915708244322	0.738033468782283	0.016347306015149457	0.024046794889315243	0.12078237966209718	39.00952380952381	7.0	38.300000000000004	816.0
0.9933565582962366	1.351921861031168	0.052432250439666025	0.18426928869120243	0.04108104203126274	34.13333333333333	7.0	35.6	817.0
0.9995399256802522	1.8391281143723999	0.010684377856095047	0.0647347508244208	0.06092638942193767	54.61333333333334	5.0	54.6	818.0
0.9999821576801307	2.6208182063646994	0.003407322681148611	0.046476314173280686	0.0686547103789852	81.92	3.0	73.9	821.0
0.9949775218332061	1.117165490181424	0.02398320208967154	0.06253001118380065	0.09093549363895231	45.51111111111111	6.0	44.5	822.0
0.9996251539940401	1.7964067520409266	0.01435053443447841	0.0832869741906911	0.1232521174758115	117.02857142857142	3.0	111.2	824.0
0.9998057380128956	2.0633848349909463	0.008819476384906412	0.06778183645722449	0.03976839010127097	37.236363636363635	4.0	35.300000000000004	825.0
0.996499134860613	1.3731264998630495	0.025770634848502956	0.0926150133824318	0.0366591040392828	25.6	7.0	25.900000000000002	827.0
0.9520265739603457	0.28912178112213505	0.03196335211068708	0.0174422243230451	0.2043307760011616	32.768	8.0	32.2	835.0
0.9953535214615812	1.165429137229403	0.024066318418411437	0.06684408394510943	0.08448604747554887	43.11578947368421	6.0	42.7	836.0
0.9986447297583096	1.6256709576294406	0.018091303768028488	0.0868316084423485	0.03745586462401895	31.50769230769231	6.0	31.3	838.0
0.9943102009716016	0.9732272424842399	0.019857462482499307	0.04241302925641505	0.09480858555432502	40.96	6.0	40.0	839.0
0.9387483112201935	0.3836831567223095	0.05029745804361851	0.03612531966961907	0.17012672919997535	31.50769230769231	8.0	31.5	840.0
0.999901556967888	2.353717205854781	0.011099428887678578	0.11529631246865353	0.0677634139137102	91.02222222222223	3.0	85.30000000000001	841.0
0.9957766790239654	0.9626950753670942	0.013108221447009244	0.027512925847089264	0.08896636698541704	37.236363636363635	7.0	36.1	842.0
0.9998431812761421	2.514126215176182	0.01782473431389917	0.21811454794523075	0.03615442158228408	68.26666666666667	4.0	65.2	843.0
0.996912992935638	1.0543382996279795	0.018743325078934687	0.0452500343814271	0.13501589291226962	63.01538461538462	4.0	64.9	844.0
0.9988061348240088	2.0244440249944238	0.03778083624830428	0.2789884439250425	0.023087970910020232	27.30666666666667	9.0	27.700000000000003	845.0
0.9994312595103362	2.012454934732066	0.01694802378006227	0.12350580907113243	0.022219196690873386	31.50769230769231	6.0	32.300000000000004	846.0
0.9693335417672277	0.44695823437664683	0.029758936576407814	0.024335186356430488	0.1418414800082687	31.50769230769231	8.0	31.1	848.0
0.9997035713638632	2.2921434543606756	0.0173317251964686	0.16895329526146532	0.0230646633746355	25.6	5.0	25.6	850.0
0.9998367871809379	2.126015240049413	0.008448966500724492	0.06932735304738673	0.05519706615514206	48.188235294117646	4.0	47.7	851.0
0.9998600284135093	2.335533789502797	0.010613166479713037	0.10817044550692215	0.03554333422000647	45.51111111111111	4.0	44.6	852.0
0.9837276582048339	0.6861125148460748	0.028312322626824104	0.038228641458092016	0.1254175856530238	37.236363636363635	7.0	37.5	853.0
0.9950760203490682	1.1233336324135605	0.023353451103163943	0.061384570362520895	0.08611858237753621	43.11578947368421	6.0	42.0	854.0
0.9999263124342416	2.5782684261976065	0.012935863709696668	0.16899007051141274	0.044944948794164746	91.02222222222223	3.0	90.80000000000001	856.0
0.9753222477246091	0.44205501113654105	0.020911231355648832	0.016632339181901795	0.14460185018450408	29.257142857142856	9.0	28.8	857.0
0.9962790106645201	1.3982331979240585	0.026162644093281937	0.09690219044353164	0.041314730889417804	26.425806451612903	8.0	26.400000000000002	858.0
0.9999921332273235	1.8973932178481119	0.0003537392515732598	0.0022805763189111296	0.06158663575677549	48.188235294117646	4.0	47.300000000000004	859.0
0.9992009706298287	1.6370643643564007	0.022652161851859285	0.1107076025990731	0.1155558481987078	91.02222222222223	3.0	86.10000000000001	860.0
0.9979872096455609	1.434631909879868	0.01812802539176655	0.06997216547340622	0.07526303205776642	45.51111111111111	6.0	46.400000000000006	862.0
0.9976271063672763	1.2250451266776685	0.016150465974778823	0.048341556242635274	0.08144716964764122	48.188235294117646	5.0	46.800000000000004	863.0
0.9940303089829479	1.0252239050824208	0.02077386063244992	0.04778524567606115	0.07115136876012197	34.13333333333333	7.0	32.9	864.0
0.9979064284350263	1.5947143107377493	0.024458508605912414	0.11346870514311429	0.03822565338494601	35.61739130434783	7.0	36.2	865.0
0.9919422706186907	1.1137680132499137	0.03187307760707481	0.08296064769369557	0.0637293818538734	31.50769230769231	8.0	31.200000000000003	866.0
0.99998645024591	3.0511788488148768	0.006082518528430627	0.12815908603716944	0.04834402262540301	68.26666666666667	3.0	67.3	867.0
0.9999981620197954	3.5552325090010504	0.002254678260079631	0.07880840497126253	0.03777469996890392	54.61333333333334	3.0	51.5	868.0
0.9919078794764616	1.085139448367642	0.036850299026383655	0.09230795525099557	0.08169611823041527	43.11578947368421	6.0	43.1	869.0
0.9639849908750624	0.5752565285161014	0.045524444818980825	0.05021214627509612	0.1147473059637234	30.340740740740742	8.0	30.8	870.0
0.9779850265709407	0.6907947835742652	0.03883883670797185	0.053206992636696496	0.11968372522349467	37.236363636363635	7.0	38.1	871.0
0.988999184826034	1.1684191133623285	0.05123332483248802	0.14375482747987914	0.04908636775017221	28.248275862068965	9.0	29.1	872.0
0.9999971661220596	3.2578883187116605	0.0019205564885663735	0.0498138850349166	0.023897738664358036	31.50769230769231	3.0	29.5	876.0
0.9989722206190491	1.8703352591430236	0.02400166401703341	0.1504631115258274	0.03377254752228966	39.00952380952381	6.0	38.7	878.0
0.9998144287407962	2.1118379450444387	0.009018001571928226	0.07291161485809508	0.03670731342690536	35.61739130434783	4.0	35.5	880.0
0.9999972691362621	3.960938955687596	0.007534218220947417	0.39538028081092635	0.004166636523409271	27.30666666666667	3.0	27.900000000000002	883.0
1.0000008327480538	2.3008827732697905	8.464088549537192e-05	0.0008326932682198666	0.06577489037520291	63.01538461538462	3.0	60.400000000000006	884.0
0.9980429921304028	1.708311334744435	0.045434387779845445	0.23918894898078769	0.0581846063118018	63.01538461538462	4.0	66.9	885.0
0.9923699722938063	0.7337901823027385	0.014517892201505723	0.02118001656597172	0.11569543860974156	35.61739130434783	7.0	35.9	887.0
0.999987241776954	3.3754125972453517	0.008124788321197254	0.23712523890767925	0.005586830997358839	26.425806451612903	4.0	27.0	888.0
0.9999020896641537	2.269401910533415	0.006484370022144883	0.061734646569317535	0.03798163044135711	45.51111111111111	4.0	43.800000000000004	891.0
0.9996024193795283	1.6742259187827506	0.006960329685098796	0.035227536052322865	0.07422108309333283	58.51428571428571	5.0	55.6	892.0
0.9999415788685224	2.7955794408635515	0.011505468435521785	0.18732546022903324	0.014950671448506501	39.00952380952381	4.0	39.2	895.0
0.9884881616897462	0.7060465205746075	0.017430622614780938	0.02423629984062808	0.08214482269832438	24.824242424242424	9.0	24.200000000000003	896.0
0.9999868859150602	2.6568752710471313	0.002689709327891174	0.03805521145051742	0.03052971024499676	40.96	3.0	38.400000000000006	897.0
0.9954612378389858	1.0587143859905528	0.017017198961376104	0.04095613082757871	0.07291505651490696	34.13333333333333	7.0	33.6	898.0
0.9651127805788011	0.5960613827587794	0.047571413422515064	0.05473891143435511	0.10223622608600492	30.340740740740742	8.0	30.400000000000002	899.0
0.9987557398616033	1.9031059642919828	0.02718117620626152	0.1765059676595687	0.03636231956922835	31.50769230769231	7.0	30.900000000000002	900.0
0.9999615768073968	2.8255554970537213	0.01101200523359021	0.18481529145157888	0.08510417662359174	91.02222222222223	3.0	86.80000000000001	901.0
0.999614980319669	1.8528548081518486	0.009354783439343376	0.05751770775213487	0.05901034005482197	51.2	5.0	50.900000000000006	902.0
0.9996823335366922	1.5112043769972667	0.003887199209383548	0.016372384636557533	0.055702030620492914	39.00952380952381	5.0	36.1	903.0
0.9999996588348464	4.725073485346415	0.004336897308972941	0.48887870991051247	0.014917041252835953	51.2	3.0	58.400000000000006	904.0
0.9999872903905695	2.635573790795155	0.002499078002112599	0.03460203414786518	0.05489657453818465	68.26666666666667	3.0	66.2	906.0
0.999823624729341	2.4580237348039495	0.014785827394414504	0.1708609126480751	0.01846250268203201	40.96	5.0	41.2	907.0
0.9999754434715873	2.8080504873052234	0.006797438745501621	0.11208047033714415	0.02155165797289763	40.96	3.0	39.900000000000006	909.0
0.9999998286597162	4.5961215852396	0.0016829694666726704	0.16675319796835764	0.07225697188541766	117.02857142857142	3.0	99.5	910.0
0.9608315357267412	0.7214671578684315	0.0689379795799999	0.10142513904728472	0.0685772922328244	26.425806451612903	9.0	26.5	911.0
0.9986402865519886	1.736642011083586	0.02304600294340109	0.12504949718296174	0.026641959086825873	24.824242424242424	6.0	25.900000000000002	912.0
0.9972904806912652	1.0206437185262611	0.01211848053982699	0.027673286466891666	0.11832187180597648	51.2	5.0	51.800000000000004	913.0
0.9998387328100565	2.3730460572910825	0.013697191797553592	0.1450896313545506	0.037837647199445844	68.26666666666667	4.0	70.3	919.0
0.999099236268133	1.9307135770856332	0.023298739803891255	0.1557614280114392	0.034077424152409844	48.188235294117646	6.0	46.7	920.0
0.9999481137690366	2.3211204976134554	0.005487309271834243	0.055121264223991474	0.04738729002084028	51.2	3.0	52.1	921.0
0.9999937928743614	3.468496525327822	0.006403684722059122	0.20518728743963124	0.01830598647344463	58.51428571428571	3.0	56.2	924.0
0.9845614207187016	0.9278018752536964	0.05095414399360225	0.10279485543933535	0.10098303161182225	43.11578947368421	6.0	43.6	926.0
0.9999767966673397	2.927123039462972	0.00813749309523713	0.15131410960995673	0.013753930753825586	30.340740740740742	3.0	29.200000000000003	927.0
1.0002983107221226	1.9772600640737668	0.016148649491450933	0.1134694760552378	0.046363834713763666	58.51428571428571	3.0	51.1	929.0
0.9972664387852539	1.278909697299978	0.017722827780731955	0.056746282429739954	0.0760158179933353	43.11578947368421	6.0	43.1	930.0
0.9999992315037993	4.342197807482078	0.004543214181456022	0.34917295435730694	0.0089115969680172	91.02222222222223	3.0	98.0	933.0
0.9994708483156506	2.125201952780614	0.02069413305008279	0.1697152265779466	0.019839560976820825	26.425806451612903	6.0	26.900000000000002	936.0
0.9999549213089567	2.43223398630645	0.0059317579245688245	0.06677132651484673	0.03162629621712846	48.188235294117646	3.0	46.2	937.0
0.9999992648679835	2.876011084467257	0.0002329047798695187	0.004113047572374226	0.05462574788961463	68.26666666666667	3.0	64.9	939.0
0.9986012413306007	1.5308900817475941	0.015574526342673777	0.06716249332034788	0.06579001665941622	45.51111111111111	6.0	45.6	942.0
0.9941358861371329	0.9555185346396885	0.017623142705777865	0.03666168093319291	0.0873419006265925	35.61739130434783	7.0	35.1	945.0
0.9957636178130007	1.0319177205478178	0.024652930264351475	0.057831288765705244	0.1661472569645729	74.47272727272727	4.0	74.5	949.0
0.9999542939670906	2.7995283402529836	0.008937793777809164	0.14610131078979496	0.02651426319501259	54.61333333333334	4.0	56.1	950.0
0.9976224038811896	1.524696963252832	0.03012170597394352	0.12911161353720135	0.07621754705937345	58.51428571428571	5.0	59.900000000000006	951.0
0.8418096682746631	0.20821425939574237	0.0723343046767998	0.03192970951680884	0.14320779295440408	24.824242424242424	10.0	25.1	952.0
0.9993590919097055	1.9510113934627895	0.016334349903273596	0.11155418514638199	0.04655862510527018	43.11578947368421	6.0	41.400000000000006	953.0
0.9004792900022893	0.314155071506771	0.059060877357166336	0.03491299310301794	0.14636700327297075	24.824242424242424	10.0	24.900000000000002	954.0
0.9994922844276746	2.1008785359581847	0.034917435816810755	0.2794514944085236	0.05061675245301654	102.4	3.0	105.80000000000001	955.0
0.987478415879137	0.8490281006236522	0.027907165877038006	0.04962239506785896	0.0780125386097105	30.340740740740742	8.0	30.400000000000002	956.0
0.99342790040761	1.2080136782393376	0.033400884483289706	0.09819191880550607	0.07458424237175255	39.00952380952381	7.0	39.5	957.0
0.9999798433052142	2.5605647420221405	0.0034168150051369227	0.043837468249489926	0.04253230270892585	51.2	3.0	47.900000000000006	958.0
0.9993158221660936	1.479024976397588	0.00765404406789888	0.031074809500398752	0.05652161531541565	35.61739130434783	5.0	34.5	959.0
0.9999755879547108	2.887044701656294	0.007905675575614238	0.14117882518321204	0.07937584710489257	102.4	3.0	104.7	960.0
0.9996797169455603	2.031956056435204	0.013334487406951171	0.09916838463907403	0.04229891008510973	48.188235294117646	4.0	46.5	961.0
0.9961477948522277	0.9162350621725996	0.01077845094943678	0.02110079756265569	0.09333607646791847	35.61739130434783	7.0	35.0	962.0
0.9999271333142217	2.584588324356244	0.009462512178122112	0.12439414910874458	0.02507178679675692	45.51111111111111	4.0	45.900000000000006	963.0
0.9996387789230174	2.3091442698721516	0.020664091849047668	0.20500582684103022	0.024630168542961604	34.13333333333333	6.0	34.4	964.0
0.9997867993660742	2.3981994111526195	0.016422813952159963	0.1785133427988746	0.009724851470803266	25.6	5.0	25.8	966.0
0.9987876999030041	1.4473513542862235	0.012743262266756056	0.049891101244484294	0.05882552063593114	40.96	5.0	40.400000000000006	967.0
0.9936760855299511	0.8296285122221903	0.014880937071270995	0.025497274957743177	0.11163038698821431	39.00952380952381	7.0	39.6	968.0
0.9996485243523765	1.865062099892578	0.00895101820162913	0.05575921447243131	0.05677712208041096	51.2	5.0	48.900000000000006	969.0
0.9932874680604865	0.8232088200673512	0.027354441088973603	0.0480843343280999	0.16705133336435327	74.47272727272727	4.0	78.30000000000001	970.0
0.9788950949096572	0.33638005846193775	0.015815138153998428	0.009584914690201432	0.19136836447695796	31.50769230769231	8.0	30.8	971.0
0.9999990521343484	4.072803047235713	0.0032703086228925067	0.19195325269327013	0.010665572590799309	63.01538461538462	3.0	59.900000000000006	974.0
0.999812440776962	2.1394093132495167	0.00974913072568127	0.08112224357810656	0.06279210468384389	58.51428571428571	4.0	57.6	975.0
0.997335242180863	1.356070901505658	0.020579048915803547	0.07239817219306408	0.06291255162316635	40.96	6.0	39.7	977.0
0.9999955529191128	2.6334288278663354	0.0008707196942763765	0.012029597636645722	0.07595614955552385	81.92	3.0	78.80000000000001	980.0
0.9973628442882139	1.1512408316444245	0.012193084268657535	0.03317286732030344	0.07109615581486485	35.61739130434783	7.0	35.6	981.0
0.9996739445043824	1.4817693600622803	0.004119258945515463	0.016771083001281238	0.05341272163500839	34.13333333333333	5.0	33.5	983.0
0.9998536225833379	2.5088722878936935	0.01353502420728885	0.16473637760792217	0.02831801419622517	39.00952380952381	5.0	39.5	984.0
0.9979339765135319	1.6294334509325032	0.02581962739852931	0.12453392308067206	0.03393613782535967	31.50769230769231	7.0	31.200000000000003	985.0
0.9999990030431786	4.0246142927502575	0.003123834421633332	0.17472208314433696	0.00841888451591502	51.2	3.0	51.2	989.0
0.9998847728183733	1.5722597331648838	0.0023211982061167474	0.010484475435066951	0.09113391203485437	58.51428571428571	4.0	57.400000000000006	990.0
0.9999715150588941	3.0599279386182796	0.009474587730058603	0.20139045256405377	0.011188704514684376	39.00952380952381	4.0	37.9	991.0
0.9999963978225117	3.6725775416562345	0.005585794833633989	0.21960717630240814	0.012459556957262202	48.188235294117646	3.0	46.800000000000004	992.0
0.9998628726864385	1.6494014068701288	0.003978247357106553	0.01969340611204537	0.1338998955716494	91.02222222222223	3.0	91.5	993.0
0.9560519742104986	0.579610315054256	0.053573971954079515	0.05999082844700532	0.09378633599685465	29.257142857142856	9.0	28.8	994.0
0.9999969996980385	3.3695763331545217	0.0025407573833909633	0.07371948053241549	0.020003154424178698	37.236363636363635	3.0	35.0	995.0
0.8792746254083873	0.24719781980320044	0.0622396553881153	0.030150943448540714	0.13289403685623674	24.824242424242424	10.0	25.3	996.0
0.999949364239444	2.5902112074603156	0.009101596421108147	0.12035008217613077	0.018683023384768908	30.340740740740742	3.0	29.3	998.0
0.9688499680682847	0.610206909593449	0.044557145482033204	0.05257542817166659	0.10706391506191357	34.13333333333333	8.0	34.1	1000.0
