# Supplementary material for: Basal leakage in oscillation: Coupled transcriptional and translational control using feed-forward loops
Source: PLoS Comput Biol. 2020 Sep 3;16(9):e1007740. doi: 10.1371/journal.pcbi.1007740 (PMC7494099; doi:10.1371/journal.pcbi.1007740)
Supplement: S1 Appendix — (ZIP) [file pcbi.1007740.s010.zip › Codes/plots/data/CFFL_decayrates_mut.csv]

0.9997134785313759	1.4541998280441055	0.003149947680715871	0.012419835914421033	0.011390995764262859	6.942372881355932	5.0	6.800000000000001	6.0
1.000000133974289	2.917126193530019	4.606080212920573e-05	0.0008478774238024095	0.05652997494823639	68.26666666666667	3.0	60.6	11.0
0.9997999565264698	1.6953721326118065	0.004250325726592257	0.02202152547867273	0.05290433770514662	37.236363636363635	4.0	35.4	16.0
0.9997242481579932	1.6107293753115368	0.004069326718384834	0.019187055244921144	0.05871433884631273	39.00952380952381	5.0	38.6	23.0
0.9995789457508184	1.409544525975234	0.0041178153635277786	0.015408718835282185	0.037233845796596235	22.14054054054054	5.0	21.3	37.0
1.000029343436562	1.598179513278118	0.0031622407432023874	0.014696558594349448	0.05720869851661554	39.00952380952381	6.0	37.5	42.0
0.9841998394467009	0.5664907196547153	0.041160198140416104	0.04959295245386945	0.16756680900101376	63.01538461538462	4.0	62.300000000000004	45.0
0.9997538715887113	1.1266622391130456	0.0012815147627139954	0.003367572523807219	0.09746707772582462	45.51111111111111	6.0	45.6	54.0
0.9999988010746682	2.7770474598793933	0.0003120627694400035	0.004986595748642433	0.04286101423118882	54.61333333333334	3.0	50.2	64.0
0.9870503195579858	0.6281347215254116	0.02013380122098092	0.024265361443470572	0.13606770953045566	37.236363636363635	7.0	36.9	66.0
0.9983713251454772	1.0598302366442893	0.01650301709381997	0.041761478310220236	0.19227280177425599	91.02222222222223	3.0	91.9	72.0
0.9999968147108241	3.209191958868544	0.0019589742210342894	0.04838447918589417	0.020566735703289932	27.30666666666667	3.0	26.900000000000002	90.0
1.0000046219756877	2.5439657582623116	0.0007582000437122032	0.009564489233453802	0.02859183763809479	30.340740740740742	3.0	28.6	92.0
0.9503581270355185	0.42072288433407723	0.028384623544327813	0.021634849057608093	0.05515832409904269	10.502564102564103	17.0	10.600000000000001	95.0
0.9924477073467586	0.6740399700291833	0.017438344973111405	0.02341020914794299	0.18720475265855396	58.51428571428571	5.0	58.6	106.0
0.9999941283979518	3.027351390251952	0.0025136739459996602	0.05170761605539951	0.05440280224831369	68.26666666666667	3.0	61.800000000000004	114.0
0.9999852196780153	3.0265900906003447	0.00631794174580438	0.12986463298173304	0.024343592105161852	48.188235294117646	3.0	46.6	120.0
1.0000300611283395	2.50509632766624	0.0045669256694651295	0.055372928027756466	0.1052067513981302	117.02857142857142	3.0	103.30000000000001	122.0
1.0000035716052171	2.7895346925678157	0.000952967547189526	0.0154213495689905	0.06879612199557378	81.92	3.0	78.10000000000001	123.0
0.999987756271236	2.5659794793789863	0.0020978020634633133	0.027063078241065422	0.017682077957027604	17.808695652173913	3.0	16.2	125.0
0.9999864519622323	2.5505595502616054	0.002251596277363753	0.028595026261763083	0.030293426859297833	32.768	3.0	30.900000000000002	133.0
0.9999831375038739	2.8352133611220096	0.004926395586190946	0.08348921714867599	0.039608577374357884	48.188235294117646	3.0	45.7	146.0
0.9997185937672257	1.967527090880486	0.01061221571784677	0.07373262699129793	0.07033550110516339	68.26666666666667	4.0	64.0	175.0
0.9972469429419181	0.9398081891194687	0.008178461258732572	0.016570100844671462	0.029067810487841954	11.538028169014085	7.0	11.4	187.0
0.9956055210664305	1.0825450644400343	0.01618604942298715	0.040242158268903525	0.02014182853579904	10.502564102564103	8.0	10.200000000000001	195.0
0.9999566218470379	2.1905583942681486	0.0035527851167836684	0.03119350143544816	0.08283183951402	74.47272727272727	3.0	73.5	197.0
0.9986153087000423	1.580018891697463	0.019146546840520556	0.08730643336385957	0.04839472694842384	34.13333333333333	5.0	34.800000000000004	202.0
0.9989835565730261	1.401789064127887	0.010113034345635107	0.037519249491196165	0.0921588089704028	58.51428571428571	5.0	56.900000000000006	203.0
0.9998329198029978	1.5257017651484241	0.003772415320084994	0.01615183262695576	0.06528223691642665	40.96	6.0	39.800000000000004	229.0
0.9999939782086094	3.1034870485013495	0.0030000091901242	0.066626422356452	0.045910461449484144	58.51428571428571	3.0	51.900000000000006	248.0
0.9920797819763599	0.5250242646583925	0.007114464946205229	0.006786901763693938	0.0436949074586388	9.637647058823529	11.0	9.5	255.0
0.9999967001224134	3.168257461003539	0.001870435901456348	0.04433563893039167	0.03320778169499497	51.2	3.0	49.400000000000006	265.0
0.9999131799715492	2.1479526249137653	0.005007539469635693	0.042035532104021354	0.05532271768867201	58.51428571428571	4.0	57.400000000000006	270.0
0.9999805922792022	3.1388460914623786	0.010374150583520333	0.23873754490866236	0.023593895768133998	91.02222222222223	3.0	85.9	279.0
0.9999663691464256	2.0710280414609503	0.0021220836152346916	0.01643790906671685	0.03919930185581395	34.13333333333333	4.0	31.700000000000003	286.0
0.9932222194910726	0.6266918504648173	0.010406305971089519	0.012428593233964447	0.14397263789849865	39.00952380952381	7.0	39.6	298.0
0.999887748851281	1.9320146065822317	0.003788838821286823	0.02534714804766598	0.05585152826352704	51.2	4.0	48.0	313.0
0.9999912541037875	3.224537232313864	0.005545812745223729	0.1391036640532399	0.011726278589224697	45.51111111111111	3.0	44.400000000000006	315.0
0.99852754630893	1.1161448723566987	0.008132378258508583	0.02112131308583357	0.12793518892202813	58.51428571428571	5.0	59.6	333.0
0.9999958152386016	3.6944276254009543	0.006778676808424878	0.27240419470281996	0.023583350071228533	117.02857142857142	3.0	108.9	339.0
0.9998405406623447	2.3131840591054975	0.011746452704641586	0.11700191810234896	0.016798235319032642	28.248275862068965	4.0	26.700000000000003	344.0
1.0001677132453	1.6007242758299811	0.0029928818348026695	0.013954169151634502	0.05098728548144052	34.13333333333333	4.0	31.6	346.0
0.988531987956678	0.8742911595444078	0.02575518010920506	0.04761231621407775	0.05383838843859365	24.824242424242424	9.0	24.200000000000003	348.0
1.000001402675011	2.9353890779305645	0.0005000805324067489	0.009376477277197042	0.005827900585012961	6.714754098360656	3.0	7.0	357.0
0.999354792246507	1.2737259820229996	0.00478633285667378	0.015200357344311419	0.012249793154127067	6.4	5.0	6.2	372.0
0.993761525003831	0.8209232119611028	0.025462228671549396	0.04458867658669929	0.17672606555419884	68.26666666666667	4.0	69.7	373.0
0.9999716933314919	2.2122220730199933	0.0024186029397521114	0.02171623534477522	0.04374357119097208	48.188235294117646	3.0	44.6	381.0
0.9999838082825852	2.5578137082412353	0.0027298167814179823	0.03492531135820363	0.05706845002790647	63.01538461538462	3.0	58.7	383.0
0.9998446524276345	2.129986893151291	0.007784008239521022	0.06413494857572932	0.03879296645670822	45.51111111111111	4.0	44.300000000000004	390.0
0.99624192931204	0.9182964874078047	0.01044616824930264	0.020512324445002	0.08898474903712839	34.13333333333333	7.0	33.9	393.0
0.9999994654154526	3.04361022507728	0.00023638881416631512	0.0049428775728070804	0.08091966743179245	91.02222222222223	3.0	85.7	398.0
0.9999667288890083	2.304778775805082	0.0034076168824650446	0.033659629830641455	0.0744891666230566	68.26666666666667	3.0	65.8	406.0
0.9975698778985098	0.8603690261618304	0.010284932683237704	0.018991645743583307	0.17345351431827016	68.26666666666667	4.0	65.4	430.0
0.9833987433301843	0.6897446653683029	0.021463754804984303	0.02909721791315035	0.03004654632571179	9.309090909090909	12.0	9.200000000000001	432.0
0.9998845247570569	2.098883290761211	0.005470541809000931	0.043632241207473096	0.04595766745849182	39.00952380952381	4.0	38.300000000000004	434.0
0.9854492257535757	0.40692937953138036	0.029071134352591507	0.02732859454664913	0.2622239455323079	68.26666666666667	4.0	70.8	436.0
0.9999694295436468	2.504957494636392	0.004643003995364043	0.05629064160989622	0.049635177416231364	68.26666666666667	3.0	64.10000000000001	441.0
0.9999940086013942	3.439348670615549	0.005831773790779045	0.18147826617647936	0.07411176726484955	91.02222222222223	3.0	85.7	442.0
1.0000565725909552	2.1755060043938523	0.004499315826658504	0.038889243697750785	0.026041676885183163	21.557894736842105	3.0	20.5	447.0
0.9999754555990964	1.3929060707564531	0.0011527971686169827	0.004233984409625712	0.10138119596976478	58.51428571428571	4.0	56.300000000000004	450.0
0.9778500789588257	0.4918851067156606	0.030149365927518	0.028237783916232224	0.16969151676985583	40.96	6.0	41.1	458.0
0.996747628792086	0.7576974953847355	0.005950690340399561	0.009002178858099605	0.10404363346706105	32.768	8.0	33.2	459.0
0.9999964263710476	3.519924765618819	0.004085422048463225	0.1378329026102049	0.029268455878281592	37.236363636363635	3.0	33.1	490.0
0.9957900647746996	1.2215629996571602	0.02220409478157484	0.06625449262757319	0.05678325873116622	31.50769230769231	7.0	31.8	491.0
0.9926229286182879	1.117306639192821	0.027680160934874937	0.07233931018257725	0.04938825746721208	29.257142857142856	9.0	28.0	498.0
0.9999474294942511	1.8791612418983028	0.0016214350896891553	0.01025222215487295	0.03311840731092187	26.425806451612903	4.0	24.6	516.0
1.0000002388908296	2.8466704357664407	7.139900655869021e-05	0.0012240857203690235	0.0578896967989756	63.01538461538462	3.0	59.800000000000004	524.0
0.9996741078264716	1.5187898223107783	0.004178213033195967	0.01775204582617157	0.04886638750074641	29.257142857142856	5.0	29.5	525.0
0.9999079232526507	2.4188266562152014	0.008436443657414182	0.09365126251557775	0.013867343498287579	21.557894736842105	4.0	21.5	540.0
0.9970812292756438	0.8577226403124887	0.007064498060778725	0.012614252355313259	0.07933934391251897	31.50769230769231	8.0	31.0	541.0
0.9996066218616817	1.5618957843074148	0.009697323647306695	0.043621382483727426	0.13700192742495096	91.02222222222223	3.0	87.7	553.0
0.9999302646167954	1.9324630195567116	0.002775882527631919	0.01857859085833777	0.08887341355020557	68.26666666666667	4.0	68.4	556.0
0.9882705336145382	0.7367371649109047	0.019013811850409013	0.027951504914478613	0.073109002619794	23.405714285714286	9.0	23.200000000000003	572.0
0.9996486427248149	1.496495688978398	0.0050094071360142585	0.020762663682227813	0.06448791904253433	39.00952380952381	4.0	38.800000000000004	577.0
0.9999972622168802	3.3471831207039453	0.0022171482956913164	0.06290047562154125	0.0068973308213173155	13.429508196721311	3.0	12.4	581.0
0.9999775451855939	1.9562543744790932	0.001029372959857124	0.007065318260856008	0.03868685997062933	30.340740740740742	4.0	29.200000000000003	584.0
0.9983875944650764	1.6103565618316702	0.020789864174155365	0.09811242278484551	0.04165158836783037	34.13333333333333	6.0	33.800000000000004	590.0
0.9999956033986752	2.4631382696704374	0.0006148687559191604	0.007143019227656872	0.022263962037785464	23.405714285714286	3.0	20.400000000000002	616.0
0.999776005914711	1.6275842946513508	0.005069062951346831	0.024354744138696628	0.05557871980075543	35.61739130434783	5.0	35.5	618.0
0.9970658847088073	1.0706525407353933	0.012485324918830469	0.03050504153774589	0.07942115043565963	35.61739130434783	6.0	35.300000000000004	623.0
0.9999982544605872	3.250745496781793	0.0011662470449791405	0.030032947237650646	0.06806780449698561	91.02222222222223	3.0	77.4	634.0
0.9998609925696142	1.9766495316222563	0.007516114686353216	0.05280158878343408	0.1261329913987562	102.4	3.0	98.0	636.0
0.9996173873517786	1.6628932640288991	0.007658491030883007	0.03828916841231772	0.09321297681229178	63.01538461538462	4.0	62.5	639.0
0.999789819919036	1.8094756300617454	0.005566303529280691	0.0326601234450446	0.0533780307848696	43.11578947368421	4.0	40.900000000000006	653.0
0.9985612007138115	1.2500138670843433	0.010291155274668418	0.031756623100106386	0.08880790775228113	45.51111111111111	5.0	45.800000000000004	665.0
0.9999959305337618	2.842947408221242	0.0012073074758967544	0.02062084311260329	0.08119256017332913	91.02222222222223	3.0	86.9	669.0
0.9999983070693811	3.5234716481833193	0.0019491360718118056	0.06599359429911433	0.04741290771953237	58.51428571428571	3.0	53.7	675.0
0.9954760627217659	0.7953284819031631	0.008908212288318717	0.014388973308401238	0.07161938426179247	24.094117647058823	8.0	23.700000000000003	677.0
0.9995984677545393	1.6706119778656443	0.00816531875081178	0.041174008713410384	0.08340429125158653	58.51428571428571	4.0	57.0	678.0
0.9790370800825449	0.6004421186398938	0.025302757920263833	0.02890800592556441	0.11593704002404778	30.340740740740742	9.0	30.1	681.0
0.9978812811489642	1.1670294240306205	0.025755763993907787	0.07403396928195138	0.16079848017206674	91.02222222222223	3.0	90.80000000000001	688.0
0.9999975345693315	3.5492712113477047	0.002988595153706002	0.10383888031671089	0.05777421665808611	81.92	3.0	73.4	699.0
0.9999801605908148	2.4022109127478686	0.002460723202871489	0.026860918415661156	0.07026673893369344	68.26666666666667	3.0	63.5	709.0
0.9987967559555163	1.4493867439882835	0.01260880430023069	0.04948178087416021	0.04493971247044032	28.248275862068965	5.0	27.6	714.0
0.9999896416383915	2.994125625280066	0.004150706375556793	0.08257258250595549	0.023891925936619426	37.236363636363635	3.0	35.9	715.0
0.9999509063541776	2.2345007784540893	0.00438144781257209	0.040256868605686766	0.08773294564123293	91.02222222222223	3.0	84.30000000000001	748.0
0.9998724175385217	1.787895021112368	0.0032481585794739724	0.01861704206258651	0.04010024120298821	34.13333333333333	4.0	32.300000000000004	754.0
0.9998284588970651	1.2688781299905676	0.002489765351669374	0.008042965211812038	0.18326668593885354	102.4	3.0	98.0	768.0
1.0000004797491775	2.746969892569639	0.000117637083548664	0.0018234351184036517	0.035009441915153164	40.96	3.0	34.800000000000004	770.0
0.99999959054846	2.7062781023174876	9.261594674085689e-05	0.0013776481839976524	0.007060847693863618	7.6560747663551405	3.0	6.9	784.0
0.999234952083333	1.2474195485966584	0.0052110564278686315	0.0160108597958791	0.08191729003920897	40.96	6.0	40.5	787.0
0.9993018334537545	1.5529981559009889	0.009162561417999869	0.04049382044073439	0.05818975676142176	39.00952380952381	5.0	38.5	789.0
0.9987871268007755	1.4582470689395175	0.012946563613790733	0.05133562652198611	0.025343277072848544	15.456603773584906	5.0	15.4	795.0
0.9979961814189912	0.9723650456794578	0.010513739760489645	0.02270174944618095	0.1598617395603398	68.26666666666667	4.0	66.8	810.0
0.9998817754132581	2.569809053989696	0.015115511737039074	0.19575035906418256	0.029184181306196474	63.01538461538462	4.0	65.4	815.0
0.9999989218366399	3.725995214531774	0.0018601427908864143	0.07715222908400385	0.011354322894538048	30.340740740740742	3.0	30.8	830.0
0.9977485423997258	0.9866287663133629	0.008203147030423243	0.017801818626501396	0.10094130719514142	40.96	6.0	41.7	833.0
0.995106033127724	0.8094261479456567	0.014967283212790158	0.025040777930378275	0.15390070451783175	54.61333333333334	5.0	55.2	835.0
0.9999928863295409	2.4655874079842786	0.0009996695395213147	0.011642408831837519	0.05387512494158143	51.2	3.0	48.2	844.0
1.0005287798616815	1.1209944665717153	0.002884638238707793	0.007525212780166161	0.050965171892105504	24.094117647058823	5.0	23.5	848.0
0.9996158999539128	1.898567378742649	0.011128315704064883	0.07185514308097417	0.07420553204875856	63.01538461538462	5.0	60.7	862.0
0.9848682752098019	0.6212124386929923	0.023020898837827618	0.027430787740827384	0.13244937117991792	35.61739130434783	7.0	35.800000000000004	887.0
0.9999954646899443	3.7291284178066157	0.007873816258779977	0.3276055143895503	0.08656552684583604	117.02857142857142	3.0	106.10000000000001	891.0
0.9999995571027221	2.650207554953057	8.96468894597947e-05	0.0012597980403856288	0.05230631963608861	54.61333333333334	3.0	50.7	896.0
1.000204311541269	0.9672588870450236	0.0008854801911389482	0.0018638653656053283	0.039461547038661234	16.062745098039215	6.0	16.0	899.0
0.9960015569355503	0.9648425844047369	0.009783085648086174	0.02059070631762809	0.049307276078007264	19.051162790697674	11.0	19.6	930.0
1.0000085368641192	2.6417467236267114	0.001699237513120252	0.0236748628911859	0.0587594605702574	58.51428571428571	3.0	55.2	960.0
0.9989034292605187	1.0670617592212825	0.005461847010537832	0.013274682910428685	0.11002074382074715	48.188235294117646	5.0	48.0	968.0
0.9996845432718624	1.6759099772933854	0.005491539390872902	0.02784327734640819	0.049820530872064304	34.13333333333333	5.0	33.2	971.0
0.9999985808479933	3.8630432279341957	0.0032196449340502276	0.15318620941457414	0.011632635328427598	63.01538461538462	3.0	65.7	974.0
0.9999610076511112	2.1941890674960924	0.0032162965364679894	0.02834531030351803	0.09661777146288324	91.02222222222223	3.0	82.4	978.0
0.9997098308982871	1.8817034775125816	0.013072233456771408	0.08308250489894213	0.04062381847293366	40.96	3.0	37.4	983.0
