# Supplementary material for: Basal leakage in oscillation: Coupled transcriptional and translational control using feed-forward loops
Source: PLoS Comput Biol. 2020 Sep 3;16(9):e1007740. doi: 10.1371/journal.pcbi.1007740 (PMC7494099; doi:10.1371/journal.pcbi.1007740)
Supplement: S1 Appendix — (ZIP) [file pcbi.1007740.s010.zip › Codes/plots/data/CFFL_decayrates_ox100.csv]

0.9968000719809074	1.1905431691470931	0.020211952378567204	0.057946502084780215	0.09355785877126677	58.51428571428571	5.0	57.300000000000004	2.0
0.9991022107386975	0.9172926216698067	0.0026709986460555536	0.005221887643685351	0.08283867765637537	31.50769230769231	7.0	31.5	11.0
0.9999937310484327	3.2762311462080382	0.004406797248728239	0.11642505666640428	0.016150216732245468	40.96	3.0	40.300000000000004	26.0
1.0000019484416465	2.941611461379855	0.0007033071374808583	0.013269949307173194	0.09887660999187074	136.53333333333333	3.0	117.0	38.0
0.9988959900426928	1.8874761481414666	0.024238470688290645	0.15477204774281575	0.025580761484662644	29.257142857142856	7.0	31.1	39.0
0.9999965674275616	2.848992057386318	0.0010306602408123912	0.017711485839098928	0.05077887448468722	74.47272727272727	3.0	67.10000000000001	41.0
0.9995915746102776	1.5029663320463984	0.005121214717644386	0.021368536829040594	0.04323912570735824	30.340740740740742	5.0	29.200000000000003	42.0
0.9413307752095418	0.37900052689754465	0.053789243717382314	0.03914157809659887	0.1908281660527234	37.236363636363635	7.0	37.7	47.0
0.9561123699068831	0.5403066125628531	0.05060025183765792	0.05217394185555848	0.13070039330953095	31.50769230769231	8.0	32.1	58.0
0.9997514423155822	1.7714911524943355	0.005419553397159487	0.03051286942509573	0.03656136990857907	31.50769230769231	5.0	29.900000000000002	59.0
0.9999233314659903	2.4487809305581694	0.007331685045967349	0.08391916602355623	0.06102433510453437	74.47272727272727	4.0	70.8	61.0
0.9997104093512444	1.875419604447383	0.008921748832105603	0.056199262488950234	0.056035174616154725	54.61333333333334	4.0	51.6	66.0
0.9997290775000308	1.711472658888657	0.00591770881822162	0.031210063272399988	0.06773687837864857	51.2	4.0	48.2	68.0
0.9969080109585893	1.5053560053761954	0.027253818299529053	0.1143289722841044	0.03947811932961732	27.30666666666667	8.0	27.0	69.0
0.9996819468218916	1.4422741465649194	0.0035643344638935474	0.013859669918154962	0.07784561056537136	48.188235294117646	5.0	46.5	72.0
0.9999658120357848	2.8511251615492768	0.007353527582829889	0.12663683571931725	0.016491646797004787	43.11578947368421	4.0	42.5	81.0
0.9999976805884461	3.7050748959391333	0.003837864135521791	0.15588005074332742	0.015125399133649676	48.188235294117646	3.0	45.900000000000006	92.0
0.999914065946175	2.7005624779061517	0.014339131276003163	0.21205649061939197	0.03759468201383405	63.01538461538462	4.0	63.800000000000004	100.0
0.9999980025349517	3.243089155634085	0.0013143462679735597	0.03358746212794094	0.03141267247615259	68.26666666666667	3.0	63.6	102.0
1.000398527583653	0.9991742578229896	0.002468614860936969	0.005437410207517415	0.09458512994615563	39.00952380952381	7.0	37.800000000000004	106.0
0.9999926351914087	3.1816517855400304	0.004287437656762807	0.10300439875557488	0.013529806309186914	27.30666666666667	3.0	26.400000000000002	109.0
0.9999982074328749	3.4848966361065106	0.0019108523364771914	0.062242310974183375	0.05079426452866836	81.92	3.0	83.0	113.0
0.9999946390131879	3.397441648685955	0.004799360205851086	0.14319995178401587	0.01038325828630198	32.768	3.0	32.0	121.0
0.9999985224245493	2.7590432666201368	0.00037109287077984456	0.005822847052941705	0.06789390128489906	81.92	3.0	77.80000000000001	123.0
0.9999905396908814	3.156632499019152	0.00523944986130033	0.1227499634724188	0.02146353628857878	58.51428571428571	3.0	54.7	127.0
0.9609041041531972	0.31884365821937827	0.024919394949743764	0.01425967752664716	0.19085222875424096	29.257142857142856	9.0	28.900000000000002	133.0
0.9999975232057381	3.3785939188064855	0.0021355173297223375	0.06252479129411083	0.06264239921902798	81.92	3.0	76.60000000000001	137.0
0.9999421538061828	2.8713501319214787	0.013464592796551579	0.23666206323439007	0.015275969914625641	40.96	4.0	41.2	140.0
0.9999954756393279	3.059602061036999	0.0020653611838116464	0.04388757614708629	0.03731259990636101	63.01538461538462	3.0	53.6	141.0
0.9692463199905835	0.5142188412687921	0.03071378596897911	0.029327878242963627	0.12994906795779035	29.257142857142856	9.0	29.200000000000003	143.0
0.9877406670715064	0.7983047719048412	0.027124380926433676	0.04440741681119295	0.09549307000286278	37.236363636363635	7.0	36.6	144.0
0.999940560657774	2.3654413319715917	0.004932244791816106	0.051834314140273244	0.06901867489385966	68.26666666666667	4.0	62.800000000000004	147.0
0.9988395026521252	1.745718444483385	0.022615201567436568	0.12391253219568829	0.05134022191828151	48.188235294117646	5.0	47.300000000000004	149.0
0.9802679379995236	0.8847443791383343	0.04169774956857469	0.07901332669998888	0.06792021293735197	26.425806451612903	10.0	26.0	157.0
0.999910838048799	2.0624739082529073	0.003904535968161822	0.02997665028081895	0.05403063462805678	48.188235294117646	4.0	45.5	163.0
0.9999762271690632	2.907411619567395	0.008016770037523905	0.14613498823256382	0.033915923160288915	48.188235294117646	3.0	43.800000000000004	171.0
0.9969576358406369	1.5872907850572915	0.03231040433434094	0.1487835311609861	0.04373292146762612	32.768	8.0	33.1	172.0
0.9997985175438803	1.7558852769620974	0.004880858850504963	0.027020689320365023	0.05622531649130308	45.51111111111111	4.0	43.900000000000006	175.0
0.999951533765967	2.7324174263924856	0.01154595690166649	0.176359323655863	0.06841535915718511	117.02857142857142	3.0	112.0	179.0
0.9976624922928331	0.9052701349532651	0.018380682761581307	0.03864207793981273	0.19949723670897127	81.92	3.0	81.30000000000001	181.0
0.996422988146105	1.556278797892295	0.03293524325304641	0.1465144032470622	0.03165315771083434	24.824242424242424	10.0	25.700000000000003	192.0
1.0000278994788923	2.33283856524247	0.0030192572042022823	0.030694096593088593	0.040108103704376154	40.96	3.0	38.5	197.0
0.981892400308175	0.9070474464379881	0.048017540129769276	0.09402384052697386	0.0715266423161616	30.340740740740742	8.0	30.5	198.0
0.9951614528970133	0.9676670130718035	0.01972785342347057	0.04188480099427354	0.1259173110316968	54.61333333333334	5.0	54.7	207.0
0.9999569901109394	2.5409829170000573	0.005520570477390844	0.06942084400742278	0.039567874327639634	51.2	4.0	48.0	221.0
0.9286089637714419	0.36201025146956045	0.055677627889387765	0.038150366630935184	0.17529164479988674	31.50769230769231	8.0	31.1	224.0
0.9990840369069134	1.1864633938726268	0.005702326958650363	0.01622565098408362	0.09346301770459843	48.188235294117646	5.0	48.300000000000004	227.0
0.999958015664707	2.7719144606728396	0.010817073578586979	0.17196239032603264	0.023391414050551868	54.61333333333334	3.0	51.7	232.0
0.9998302475583829	2.386364290357075	0.01218204136023208	0.13081538706325405	0.034956451907505896	51.2	5.0	51.0	236.0
0.9974953607156318	1.4151822079594454	0.021830825440439464	0.08239686456181132	0.029756211985123675	21.005128205128205	6.0	20.900000000000002	238.0
0.9999989180174554	4.093130996125716	0.0038878367230754354	0.23288968331940843	0.014389768246231761	68.26666666666667	3.0	68.0	239.0
0.9995628975161233	2.0366250652317794	0.01578423603364002	0.11797394515790838	0.02138859838956478	28.248275862068965	5.0	29.6	256.0
0.9999920867027269	2.997205581917154	0.0031904418193293973	0.0636665527362228	0.04773699207146333	91.02222222222223	3.0	82.7	265.0
0.9995033499408674	1.841492562507995	0.010800233380448176	0.0656052684402555	0.054151798162872335	43.11578947368421	6.0	43.2	269.0
0.9991234016616465	1.950056964717859	0.02414309535147353	0.16475302324525673	0.033267446001108945	45.51111111111111	6.0	45.900000000000006	272.0
0.999672037060571	1.9557264428917003	0.011692907966620562	0.08023541348086642	0.045063209647708775	48.188235294117646	4.0	45.6	274.0
0.9999988187649983	2.8829336999547297	0.00037942401088097055	0.00674752859794953	0.07401142762664305	91.02222222222223	3.0	82.5	276.0
0.9986771137621572	1.6904742927388685	0.04145059639829626	0.21481461782255543	0.07009112538899133	81.92	3.0	82.9	279.0
0.9822226822044242	0.9887878971861742	0.054771648219901686	0.12104318963097127	0.08320286371809801	34.13333333333333	8.0	33.9	280.0
0.9859878108220537	0.8952937990213454	0.033040768111230766	0.06327276785017798	0.06688653440728926	28.248275862068965	9.0	28.200000000000003	281.0
0.9999975887005265	3.626410548669215	0.0034097727940925766	0.12799591099320737	0.03971719951076221	58.51428571428571	3.0	52.6	284.0
0.9977824939947801	1.3132331363024359	0.01531444353277328	0.05112508709788753	0.03023845137376575	16.718367346938777	6.0	16.400000000000002	285.0
0.9999539657615997	1.9300033955088844	0.0016014207729886229	0.010689843267692742	0.03389380309094695	26.425806451612903	4.0	25.400000000000002	286.0
0.9622441655671559	0.6894856241925057	0.06346582923093726	0.08797420292573177	0.09416309021666178	31.50769230769231	8.0	31.200000000000003	290.0
0.9996799079048426	1.9602823693348626	0.011461446457563834	0.07902722565828081	0.04824808854387892	48.188235294117646	4.0	45.800000000000004	292.0
0.9998211153381173	1.956823975592212	0.006349287541471462	0.043612704460804556	0.09131395868826536	81.92	4.0	80.60000000000001	297.0
0.9958134054557434	0.7714340706995291	0.008669719886630666	0.013455392236859948	0.10853332976035743	37.236363636363635	7.0	36.0	298.0
1.0000007165009461	2.907069741993554	0.00024145873065175032	0.004399858404873706	0.031557632386743396	48.188235294117646	3.0	45.2	300.0
0.9909111745477387	0.9523868697288199	0.0240382415008599	0.04992990695879388	0.05238312435862719	25.6	9.0	26.1	307.0
0.999996469842989	3.5536726838352384	0.004317029032580487	0.15065880354277206	0.016959620616014668	40.96	3.0	37.7	308.0
0.9966140160936318	0.9384317227868766	0.009839563983009994	0.0199073667425322	0.05706808640885242	22.755555555555556	7.0	22.5	313.0
0.9999360526621839	2.5283933837094787	0.010172236538423739	0.12630996980140805	0.02588467852844527	45.51111111111111	3.0	45.2	315.0
0.9999735735593753	2.6074427725009968	0.005208268936037963	0.07007440443501065	0.06957755580467352	81.92	4.0	79.9	319.0
0.9494131359743188	0.5237396234597123	0.05699270853596724	0.05703288318495797	0.12388191128658986	31.50769230769231	8.0	32.300000000000004	338.0
0.9999953151407421	3.5424982823558095	0.005602700623290181	0.1933492118772616	0.024507276052542985	81.92	3.0	79.30000000000001	339.0
0.9999978805839678	3.2657866738451036	0.00145916007226561	0.03814796301350546	0.03931347563885252	91.02222222222223	3.0	81.7	345.0
0.9999987144302346	3.7000889044991254	0.002106115426335966	0.08511643941136675	0.02359390476350156	68.26666666666667	3.0	63.800000000000004	352.0
0.9961375389464588	1.2323161673722542	0.020897129419558725	0.06318811691098178	0.054815134893328114	30.340740740740742	7.0	29.8	354.0
0.9999942477104442	2.7657789033834854	0.0014641252471321625	0.023130887247190243	0.06209345188855238	81.92	3.0	77.10000000000001	367.0
0.9171793253539244	0.35713206207567677	0.06466161782526314	0.044270892827857934	0.1628271429650526	30.340740740740742	8.0	30.6	368.0
0.9670647611695128	0.5541972576312407	0.037369290421196306	0.03915155476413608	0.1077517437209187	28.248275862068965	9.0	28.5	369.0
0.9999785110337654	2.512365092976373	0.0033117981128311406	0.04045532818847576	0.053907577559614984	68.26666666666667	3.0	68.5	370.0
0.9824660699874155	0.6523614597395562	0.028326404627856284	0.03594369811600937	0.12505055444748062	37.236363636363635	7.0	36.7	381.0
0.9968260680233635	1.2688355445853252	0.01834064460972654	0.058017466769189494	0.0705682288287991	39.00952380952381	7.0	38.0	394.0
0.9996041789764403	1.94623639558077	0.020183554706426264	0.13735594109211793	0.0869121608438476	81.92	3.0	83.7	401.0
0.9999351684524237	2.538875036043229	0.007392565600225258	0.0927636107534884	0.03535701271745002	58.51428571428571	4.0	55.800000000000004	402.0
0.9999980303715817	3.1137326661384526	0.0010014888691529105	0.022472153593847497	0.07942707374808362	102.4	3.0	94.10000000000001	403.0
0.9999529166244622	2.037192382898258	0.0028617914150693155	0.021420750194304516	0.06699201462984916	58.51428571428571	3.0	56.5	406.0
0.9927356463376676	0.9844577229582101	0.023286098430749008	0.050604131587600326	0.08665532263527839	37.236363636363635	7.0	36.5	412.0
0.9875990345211018	0.6901553022982141	0.017082205300026427	0.023078555169606524	0.08880817666626262	25.6	10.0	25.3	434.0
0.999991222874416	3.0929545177786313	0.004281903522264222	0.09409351675308261	0.0864559718398624	117.02857142857142	3.0	109.10000000000001	443.0
0.9996050241319859	2.0558356688809254	0.014291666041337267	0.10899103724389164	0.03146684751141959	39.00952380952381	5.0	37.9	444.0
0.9999611619754738	2.5501761190671455	0.006449735490769146	0.0818810254770819	0.09085391405717942	117.02857142857142	3.0	105.7	453.0
0.9850768556053665	0.43039670480887265	0.01355783281630223	0.010468499668430713	0.1524429348615351	30.340740740740742	8.0	30.6	458.0
0.9998847404809961	2.0145974708919123	0.004819529027905589	0.035186591689400734	0.043928275409005846	39.00952380952381	4.0	38.1	460.0
0.9999880590361235	3.2712612487017885	0.008310984282967018	0.21847681690487888	0.016894548662746933	58.51428571428571	3.0	57.6	472.0
0.897793670173655	0.2633332125216774	0.05883289172780561	0.030354254606944388	0.1740757488362254	28.248275862068965	9.0	28.3	473.0
0.9988885252459393	1.798333311324167	0.024503994547463936	0.14216100904307322	0.06134776366293442	51.2	5.0	50.300000000000004	477.0
0.9995591725534825	1.861805436492992	0.012944926078997795	0.08037269547148662	0.045908675350864486	45.51111111111111	4.0	43.900000000000006	479.0
0.9998154130075894	2.3375798469734272	0.0142691327906345	0.14574479710101393	0.02469101850348345	43.11578947368421	4.0	41.2	480.0
0.998618189279694	1.4351934488757656	0.014579977912241011	0.05628472758639316	0.03298609324980002	32.768	5.0	31.3	491.0
0.998179634910117	1.4366438104431973	0.01878472441139271	0.07267189888110279	0.07580557512970691	51.2	5.0	49.5	500.0
0.9999975748092743	3.3659745642290035	0.002039032536664953	0.058948636109584354	0.034149750762586306	51.2	3.0	49.2	503.0
0.9965263598376182	1.2337275678818336	0.023839180098372312	0.0722217718627135	0.08637539979457097	51.2	5.0	48.900000000000006	504.0
0.9999877951880165	2.9619424266275725	0.004587239300107071	0.0883450074335597	0.03528706449576813	54.61333333333334	3.0	50.900000000000006	508.0
0.9996554223572531	2.240167531329313	0.018616432005743123	0.17200376642905565	0.020894612175995638	26.425806451612903	5.0	27.5	514.0
0.9999979686352419	3.6561040245711207	0.003048023220791392	0.11787208788516967	0.018694649500628397	54.61333333333334	3.0	49.400000000000006	517.0
0.9474547978116806	0.6260002792023668	0.08177812304245925	0.10225272627459969	0.1211904901000266	34.13333333333333	7.0	34.1	519.0
0.9963763049408332	0.9975147066821136	0.011826812746805245	0.02609315232150878	0.0824107815820167	35.61739130434783	7.0	35.5	523.0
0.999976797642648	2.4609111345055417	0.0032306528057422157	0.03744642404782861	0.029685638320075432	39.00952380952381	3.0	38.7	524.0
0.9999991539130666	3.3348929959648004	0.0006685973406901073	0.018735563117352548	0.03494539729457708	51.2	3.0	47.5	537.0
0.9973639643799822	0.9033538181430812	0.007448178340617797	0.014276331433695288	0.07040291161869545	29.257142857142856	9.0	28.700000000000003	541.0
0.9999592655480176	2.7757026747832865	0.00780994746813812	0.12462518371802327	0.0331643012076172	58.51428571428571	4.0	57.900000000000006	542.0
0.9999931575614455	3.020854308024331	0.002891653442832827	0.05909500784591301	0.02242696729847626	48.188235294117646	3.0	47.2	555.0
0.9992762740818025	1.38727148306932	0.012969127400288015	0.04800333104697715	0.137540626952648	81.92	3.0	80.80000000000001	563.0
1.0002307845001848	1.614892999839101	0.006277527119972435	0.02991414004127583	0.17161415480074288	117.02857142857142	3.0	109.30000000000001	566.0
1.0000023449103532	2.8961268948276757	0.0007732220853346754	0.013934924185299952	0.055042620378083315	74.47272727272727	3.0	71.3	567.0
0.9999989570103223	3.944168902875507	0.002782700938998254	0.14359965324754853	0.011926913006617726	45.51111111111111	3.0	42.5	568.0
0.9490342185550373	0.3112617669647492	0.032958263797854	0.01866337272340499	0.17404504599145576	28.248275862068965	9.0	28.6	572.0
1.0002664114704602	1.3659333983885438	0.00517491044269887	0.018368943335835015	0.07895993297028346	43.11578947368421	6.0	42.1	577.0
0.9990522260041662	1.7805585801844075	0.01960397318215096	0.11154409824026233	0.048130553360989814	45.51111111111111	5.0	44.1	578.0
0.9886408091950967	0.7708854102727881	0.031997349958578905	0.05066440743419518	0.14027358949787552	54.61333333333334	5.0	55.400000000000006	586.0
0.9944123055243697	1.1120464771286	0.023166475865795934	0.060012653244970904	0.08401384617701113	39.00952380952381	7.0	39.6	588.0
0.999915401244454	2.6779208267913677	0.013058017532417792	0.18872859872352435	0.01481667875378816	34.13333333333333	4.0	33.9	590.0
0.9999391909601077	2.3212036525397064	0.006431982295084369	0.06461669855275678	0.030042353826086034	43.11578947368421	3.0	40.400000000000006	593.0
0.9970103954551555	1.1499630644167125	0.014903590654677962	0.04049830539405808	0.08171241322057061	40.96	6.0	41.300000000000004	594.0
0.9702379099942613	0.674287649672033	0.04619291327894434	0.0617153411453979	0.10970076094909553	32.768	8.0	33.300000000000004	596.0
0.9964076170563947	1.2629102465705107	0.020318117051351024	0.06382662520722665	0.07338390862017956	39.00952380952381	7.0	39.7	597.0
0.9999984450749123	3.5416309695019828	0.00185634458061292	0.06400660164055033	0.007317796508362082	24.094117647058823	3.0	21.400000000000002	602.0
0.9999911015128203	2.7467684659867766	0.0021810848078797876	0.0338013555276544	0.04619517993369411	54.61333333333334	3.0	51.400000000000006	605.0
0.9999791188359162	3.131761185598943	0.007844605367226655	0.17924034371650444	0.02488600115755407	68.26666666666667	4.0	67.5	613.0
0.9999865582299527	2.8468414306698193	0.004018798450248557	0.06891227514433639	0.03759505072602611	63.01538461538462	3.0	60.0	614.0
0.9981509240796937	1.6230525605613246	0.025141483462275634	0.1203760003149061	0.04524754731753025	40.96	6.0	39.1	617.0
0.9999992502800804	4.106884427919698	0.0027690273936518284	0.16816969943290355	0.02331529140519305	74.47272727272727	3.0	77.60000000000001	635.0
0.9999970680301793	3.2614456515826498	0.002001179815940999	0.05209081262834453	0.0594386330906042	117.02857142857142	3.0	104.2	645.0
0.9998630433260567	1.915285373770286	0.0045492602156363745	0.02989809641679883	0.049324739262574406	43.11578947368421	4.0	41.2	652.0
0.9998517695592638	1.8967287990221404	0.006872929021508577	0.0443772702356059	0.05065695659763756	48.188235294117646	3.0	45.2	655.0
0.9998789832472401	2.622708276632027	0.014557071655947966	0.19893325668108947	0.01610886962451918	37.236363636363635	5.0	39.1	659.0
0.9999992636679793	3.6725970399064014	0.0011418552770283818	0.04489315717707388	0.021665407382265495	81.92	3.0	75.7	660.0
0.9999783240643494	2.7750145785114806	0.005619203651011942	0.08960920257839834	0.05000452080705284	68.26666666666667	3.0	63.900000000000006	662.0
0.97527956531143	0.5187606170599492	0.023488044146866238	0.02248083955147832	0.11746826754700271	26.425806451612903	10.0	26.200000000000003	665.0
0.9999569273815732	2.855839256494882	0.010054430338104875	0.17397668573032765	0.019070033264433475	54.61333333333334	4.0	55.6	666.0
0.9785741077747231	0.5560047433968823	0.028607467914481984	0.030037596916061785	0.15587205102957413	39.00952380952381	7.0	39.0	667.0
0.9954727958502627	0.9470274065363841	0.013685970323115852	0.028077973894146662	0.08596010801477355	35.61739130434783	7.0	34.9	669.0
0.947078656121666	0.41673734346331676	0.04298604425893199	0.03295273100063081	0.13517611911301775	28.248275862068965	9.0	28.400000000000002	681.0
0.9931750845399623	0.8845801517524883	0.017764949076804336	0.033228928516370354	0.08960671148432184	34.13333333333333	7.0	33.4	682.0
0.9998807202986771	2.1745601096411526	0.0072469067171808225	0.06254211673552094	0.07082363627218004	68.26666666666667	4.0	67.10000000000001	683.0
0.9974877728464211	0.998938945247388	0.00926598002616307	0.020471646555223974	0.08835094324641525	37.236363636363635	6.0	37.2	684.0
0.9997920584058839	2.259487562392131	0.01948825554270227	0.1837629361047203	0.060179046199565774	91.02222222222223	3.0	92.2	690.0
0.9998700894824792	2.578011394775859	0.013997225069279234	0.18278806987370536	0.02234749375820165	45.51111111111111	5.0	44.800000000000004	717.0
0.9998827682543621	2.2644514278529857	0.007741181296686664	0.0733258938305407	0.045846816868863084	54.61333333333334	4.0	52.900000000000006	718.0
0.9943424956907693	1.1933677329866728	0.03636570448252415	0.10489412704547345	0.0998782315655022	58.51428571428571	5.0	59.7	725.0
0.9970041540285063	1.143488639756616	0.01474885252159286	0.03973839617227016	0.068889307723786	32.768	6.0	32.5	730.0
0.9937892773248312	0.9600826475894819	0.019238525483108077	0.040305628842786295	0.08263601805192561	37.236363636363635	7.0	37.5	744.0
0.9816429749492529	0.8899791679515504	0.04591268847248248	0.08759608613645137	0.07735176130317749	32.768	8.0	33.0	751.0
0.9998161417663448	1.8665601372126281	0.005451762153588844	0.034013512364210914	0.02651128007627565	26.425806451612903	4.0	25.700000000000003	754.0
0.9998517469746502	2.027186926787256	0.006134942806461366	0.04538922877339163	0.04650253145737023	43.11578947368421	4.0	41.800000000000004	758.0
0.9978846001173608	1.270912405072345	0.013595638965552615	0.04307485525215627	0.07368658179785396	43.11578947368421	6.0	42.6	759.0
0.9955418105563908	1.2585745748541874	0.02538644497011288	0.07938569160497624	0.03690418041792161	22.14054054054054	7.0	22.0	761.0
0.9820178813317352	0.8334456490997648	0.04312514547312868	0.07523356544751622	0.10093253595546202	39.00952380952381	7.0	39.5	769.0
0.9999979100522552	3.4298848658238876	0.0019961834767088693	0.06153153524504517	0.0581020408644439	117.02857142857142	3.0	104.0	770.0
0.9939061497559576	1.3093897096965394	0.03574932854039374	0.11924071394701179	0.039826715071161874	27.30666666666667	9.0	27.1	771.0
1.0000366120737723	2.2182931401705677	0.0031655865392482647	0.02860033104323487	0.02798339642585893	27.30666666666667	3.0	25.0	778.0
0.999899591451357	2.189605776151827	0.0056694212030897586	0.04969765622697682	0.023448101425249973	25.6	4.0	24.700000000000003	779.0
0.9481375670689601	0.3750419617731584	0.04806072124531822	0.0343849995491563	0.16872898798989408	35.61739130434783	7.0	36.300000000000004	792.0
0.9596772049583601	0.3067628386196228	0.025744407413042743	0.014220816675646779	0.1823272207119224	28.248275862068965	9.0	28.3	794.0
0.9999601385942587	2.1380882864734474	0.0029472578006050016	0.024506819758127383	0.06346101899718744	63.01538461538462	3.0	59.5	798.0
0.9996008765438218	2.0018785665075463	0.012870125526223223	0.0927334909355382	0.033089846542221225	32.768	5.0	32.2	803.0
0.999999159125264	2.9844475275547646	0.0003305211380115268	0.006511407866083948	0.025749870967573942	34.13333333333333	3.0	34.1	810.0
0.9999951835237862	3.394371560204738	0.00428557691482568	0.127476987473222	0.023079222621433658	40.96	3.0	39.300000000000004	814.0
0.9999183698879641	2.523128257167118	0.009159357188488702	0.113105954561578	0.036849669565524004	63.01538461538462	4.0	63.7	815.0
0.9912670423391393	0.8269114698273304	0.020222417915175147	0.034580649696020725	0.10756427286055308	39.00952380952381	7.0	38.7	816.0
0.999549340326136	1.761160724062226	0.01613676571035558	0.09018459194816264	0.12499365088304856	117.02857142857142	3.0	112.7	824.0
0.9997163865298804	1.9502240432574738	0.010171358390239062	0.06938583129158825	0.04072231856317683	32.768	4.0	31.5	825.0
0.9485804477913954	0.2586163561954136	0.03204926542275635	0.016081013479280003	0.23896607287148225	32.768	8.0	32.800000000000004	835.0
0.999969451618725	2.755022572804532	0.007611238674316575	0.11894695475295544	0.06296754636100645	102.4	3.0	105.0	841.0
0.9963626691846459	1.0547176638514608	0.013688132313558341	0.03273284854879552	0.08280147910193407	37.236363636363635	7.0	36.6	842.0
0.9999098931980088	2.1641621713617547	0.0070094888938262555	0.05988607896673897	0.09048137465538861	91.02222222222223	3.0	88.0	844.0
0.9999980053914022	3.9012896444605727	0.004884589792204571	0.24147429874998907	0.010559679105444307	26.425806451612903	3.0	26.200000000000003	850.0
0.9998981991212709	2.4746642332444546	0.010801165922735686	0.1269476771535209	0.05001872093810192	81.92	4.0	80.0	856.0
0.9715424999170197	0.4339175558290845	0.024065228017380907	0.01881534017482519	0.14964808312444644	29.257142857142856	9.0	29.0	857.0
0.9999972015408715	3.7419463275133937	0.004984473051055605	0.21006863509334034	0.006002675422251362	27.30666666666667	3.0	26.3	858.0
0.9999959538729334	3.5487832187559523	0.004899936687617025	0.1701655040258289	0.03837294771959595	102.4	3.0	100.4	860.0
0.9725916239918613	0.6685911681171857	0.042810237652974856	0.05644477730350176	0.10569899782242363	32.768	8.0	33.0	870.0
0.9791830911492461	0.70852796767035	0.038015034427741255	0.05372498462242416	0.1210572342878698	37.236363636363635	7.0	37.4	871.0
0.9975851760706914	1.6351959872549826	0.029212269344061844	0.1418536941377044	0.0302115108002423	27.30666666666667	8.0	28.0	872.0
0.9993466183606332	2.016851796503841	0.01949491106609415	0.14273687915641914	0.031103351597184487	37.236363636363635	6.0	38.300000000000004	878.0
0.9998145668522609	2.1548739824128353	0.009825065082557156	0.0830807216521095	0.03484391862728827	35.61739130434783	4.0	34.800000000000004	880.0
0.9996210282523573	1.950096272838946	0.013476342347064713	0.09192838958375718	0.032715693790234326	32.768	4.0	32.300000000000004	900.0
0.9999808169115757	2.8938871641695973	0.006297400168817708	0.11323709932130402	0.08586366052277085	102.4	3.0	103.5	901.0
0.999445376773129	1.9185384075966716	0.015291490923082433	0.10088027045588707	0.03578647711077122	40.96	5.0	40.1	904.0
0.9999972746471042	3.682161561892887	0.004307812794250836	0.17099694837440027	0.003939956078465382	18.204444444444444	3.0	17.3	912.0
0.9998971772324529	2.490533209331834	0.01083428572368022	0.129416884987654	0.02566749984409226	43.11578947368421	4.0	42.800000000000004	913.0
0.9999530963391382	2.740733107739027	0.008158734281731543	0.12566451966313238	0.029882473411719786	68.26666666666667	4.0	71.0	919.0
0.999976453114786	2.634728589308479	0.004622257895658289	0.06394521563267205	0.0467130496310705	58.51428571428571	3.0	54.6	921.0
0.9999756841892319	2.9505510287064447	0.00893437904876273	0.17010296201517047	0.017984112538682255	40.96	3.0	40.300000000000004	927.0
0.9999980418714803	3.631297212554456	0.0027961086871369613	0.10547541759176869	0.053163186890453025	81.92	3.0	72.5	939.0
0.9999952769452707	2.922883088451734	0.0016424965722745706	0.030410931913718107	0.0487850098890395	68.26666666666667	3.0	62.400000000000006	942.0
0.9975638477356958	1.0168106042407579	0.00837818096788054	0.018976926561689596	0.08772620100475402	39.00952380952381	7.0	37.4	945.0
0.9999753976918101	2.9458024967742364	0.00662220877121103	0.12547465685951106	0.024597166690868852	58.51428571428571	4.0	56.300000000000004	950.0
0.9999904171344365	2.440469609622873	0.0029810631245116214	0.03383040278287628	0.05784589957355467	74.47272727272727	4.0	65.4	951.0
0.9987974704761801	1.1169268371924927	0.0056684861018588256	0.014717925024032207	0.07199826735628034	34.13333333333333	6.0	32.9	962.0
0.9837770196913361	0.42838207164438324	0.014643688662307407	0.011264577190107245	0.16626779707842723	31.50769230769231	8.0	31.700000000000003	971.0
0.9996518041173664	1.6238091195494069	0.006633800583820166	0.03175511674276126	0.04381042948780419	32.768	4.0	31.700000000000003	983.0
0.9977357056825856	1.504408633373212	0.02404236422662029	0.10066513324434673	0.03732192163710594	29.257142857142856	6.0	28.6	985.0
1.0000007932420658	2.806277686298663	0.00021880462605343136	0.003601244209972521	0.07196150202536371	81.92	3.0	73.8	990.0
0.9999778975332132	3.1218454387334047	0.008343863658030247	0.1887559366508645	0.010490913638145834	39.00952380952381	4.0	38.7	991.0
1.0000413393475043	1.5073503928810406	0.0009215971742208736	0.0039007270194959254	0.13321355941897006	81.92	3.0	82.7	993.0
0.996014635107381	1.4230471831746343	0.031909488235264204	0.12173936095459019	0.03281297866646725	22.14054054054054	7.0	22.1	1000.0
