# Supplementary material for: Basal leakage in oscillation: Coupled transcriptional and translational control using feed-forward loops
Source: PLoS Comput Biol. 2020 Sep 3;16(9):e1007740. doi: 10.1371/journal.pcbi.1007740 (PMC7494099; doi:10.1371/journal.pcbi.1007740)
Supplement: S1 Appendix — (ZIP) [file pcbi.1007740.s010.zip › Codes/plots/data/CFFL_decayrates_ox150.csv]

0.9933737945907855	1.0469789508308929	0.03196614773903952	0.07600646681750928	0.10480530476499067	58.51428571428571	5.0	57.0	2.0
1.000065708498126	1.1926493156322537	0.0009349460449768011	0.0026789119555194834	0.0672598254377597	34.13333333333333	5.0	32.800000000000004	11.0
0.9999972507878274	3.56254717330608	0.0034221189521015643	0.12049466871919276	0.013188999748185092	43.11578947368421	3.0	43.2	26.0
0.9994670887526275	2.1097473519282013	0.01939328447451255	0.15650320312318222	0.019502489035209333	26.425806451612903	6.0	27.200000000000003	39.0
0.9999874384921996	2.8483923702052385	0.004719678780621567	0.08105332217016513	0.05292012884133719	74.47272727272727	4.0	67.5	41.0
0.9994771078595223	1.4662371363634963	0.006095393887667221	0.024378395956894568	0.044325111419740465	29.257142857142856	5.0	28.700000000000003	42.0
0.9430038855714029	0.4238353682644165	0.057413602240683544	0.046490073648469785	0.1803049917536012	39.00952380952381	7.0	38.7	47.0
0.9528787501882598	0.5211742045762092	0.05223831691925908	0.05178457688683774	0.13513494176383462	31.50769230769231	8.0	32.1	58.0
0.9998202398769335	1.9021277900965747	0.005891650761472061	0.038182699284662974	0.03398797805114932	31.50769230769231	4.0	30.6	59.0
0.9999204469079547	2.4611166988892106	0.01108129549762753	0.12847713894476945	0.06039221504064699	74.47272727272727	3.0	70.60000000000001	61.0
0.999855326317779	1.7260155709936793	0.0032647237531624384	0.017492662918313317	0.0673759222533575	51.2	4.0	48.2	68.0
0.9999453965397503	2.6916365708614824	0.008580222667100946	0.12574462778949472	0.01812990750120865	43.11578947368421	4.0	41.800000000000004	81.0
0.9998673716484572	2.515382523541411	0.01480047332444997	0.18133673181345794	0.03937106609064225	63.01538461538462	4.0	63.1	100.0
0.9999966891839529	3.2297967100220353	0.00212155752524879	0.05349622085912927	0.03138552483287055	68.26666666666667	3.0	62.400000000000006	102.0
0.9999944703010043	3.1786767620943217	0.0032001027463665213	0.07665192081116928	0.01339349751851258	26.425806451612903	3.0	26.1	109.0
0.9999942763009803	3.3765191808940194	0.004914558548687783	0.14359096681212533	0.010425839316031266	34.13333333333333	3.0	32.300000000000004	121.0
0.9999941129195908	3.059499094071612	0.0026868873034016426	0.05708874359075143	0.022832751551099973	58.51428571428571	3.0	54.6	127.0
0.989760961912718	0.9195984487769174	0.02631988546863162	0.05211349915657116	0.06326119193008954	25.6	8.0	25.6	133.0
0.9999929747524534	3.449164342230263	0.006973365265342093	0.2191505627225397	0.06249704783330377	81.92	3.0	76.10000000000001	137.0
0.9999441260573253	2.8897217132962196	0.013339863939806624	0.23885770881103613	0.015080242618419155	43.11578947368421	4.0	41.0	140.0
0.9911025728269626	0.861961627496475	0.020444182543750425	0.03697284582591302	0.0848503041072758	31.50769230769231	8.0	30.400000000000002	143.0
0.9882591512602834	0.820397572973037	0.02736081236579689	0.046433987599214896	0.09245499565157703	35.61739130434783	7.0	36.300000000000004	144.0
0.9999884333183074	3.145783231981428	0.006269005092420389	0.1452771045170831	0.03791368045695041	58.51428571428571	3.0	59.900000000000006	147.0
0.9987386281335187	1.7249134355977822	0.02370913938710028	0.12699508892186157	0.051971829854480414	48.188235294117646	5.0	47.2	149.0
0.9798808732940743	0.8782824889608312	0.04194825491056337	0.07872164690077929	0.06846227842159448	26.425806451612903	10.0	26.0	157.0
0.9999889881013158	2.915042562433241	0.00377026859397249	0.06925731610565768	0.07433650022271497	91.02222222222223	3.0	76.4	160.0
0.9999986411171895	4.3978268806808645	0.008977912247890208	0.7294714662611683	0.07102973356182826	102.4	3.0	98.5	168.0
0.999995911039278	3.2377852433497845	0.0026622534015353664	0.06767107749955732	0.02480135216552261	37.236363636363635	3.0	34.7	171.0
0.9965828984888174	1.5738340648778513	0.036077707362386316	0.1636928185095838	0.045696229318330714	32.768	8.0	33.5	172.0
0.9996823853097604	1.7152216487868364	0.00619009452797301	0.03277491098371397	0.05811224295114202	45.51111111111111	5.0	44.0	175.0
0.9999532524670339	2.685428716651863	0.01014594957351331	0.14777097734728195	0.06793994880193467	117.02857142857142	3.0	110.60000000000001	179.0
0.998733132841706	1.0896115240015425	0.013496293860116667	0.03537290707157268	0.1734549940951717	91.02222222222223	3.0	85.9	181.0
0.999888011743473	2.734985520904972	0.01721436408168828	0.2636092308086401	0.010461273263001392	24.824242424242424	5.0	24.700000000000003	192.0
0.9799178963367657	0.8414982000498316	0.0456444433536738	0.08080453002779231	0.07950384764672239	31.50769230769231	8.0	31.3	198.0
0.9999945665183287	2.855020161453565	0.0016511079311277296	0.02854693201199727	0.034005087035079706	51.2	3.0	49.300000000000004	221.0
0.9991581381771257	1.1648143346704112	0.005115634921358996	0.01415384614264851	0.09476365205770033	48.188235294117646	5.0	48.5	227.0
0.999947898381494	2.752137745606845	0.009297198403438036	0.14486301910663665	0.02446073913524359	54.61333333333334	4.0	51.800000000000004	232.0
0.9999804382442173	3.0459459537627915	0.008690238356069059	0.18214233096450622	0.02708252956908883	68.26666666666667	3.0	68.10000000000001	236.0
0.9974092606341307	1.411584990652976	0.02234856110918192	0.08400035843117434	0.02978387433034628	21.005128205128205	6.0	20.900000000000002	238.0
0.9989875310444173	1.9074522807860028	0.02544282215234179	0.16595092730663505	0.0342390202178149	48.188235294117646	6.0	46.2	272.0
1.000000003527438	2.9464544402963675	1.2855839788142383e-06	2.437507859286925e-05	0.07108679273266531	91.02222222222223	3.0	81.5	276.0
0.999061296570797	1.8138692292287444	0.025968512560309985	0.15320538548579102	0.06564977607747735	81.92	4.0	78.5	279.0
0.9892440875117587	0.9580454676022963	0.02817010932417022	0.05910287464358837	0.05921533726368734	27.30666666666667	9.0	27.3	281.0
0.9993574392997633	1.602160850404535	0.009266755192986038	0.04329081629246199	0.025284696681658916	17.808695652173913	5.0	17.0	285.0
1.000020295907709	1.9534132691761246	0.0010493427389107399	0.007192465402511334	0.03362132957053601	26.425806451612903	3.0	25.3	286.0
0.9663453990902525	0.7224668977719347	0.05991985513844451	0.08785245938382347	0.09235251796758963	32.768	8.0	32.6	290.0
0.9998007210843666	2.0285694504938916	0.008228667713380121	0.06097111109090273	0.047803848197209606	48.188235294117646	4.0	46.2	292.0
0.9998499293785239	1.9590722733588708	0.007843987125986	0.054095392890800884	0.09025088564503478	81.92	3.0	80.2	297.0
0.9958350805009121	0.7843882898821537	0.008831129608657689	0.014010109675881245	0.10720889368621987	35.61739130434783	7.0	35.7	298.0
0.9999973738965114	2.9085369799417244	0.0008875745353012806	0.016197383246830867	0.03169290468114717	48.188235294117646	3.0	45.2	300.0
0.9999688285779889	2.7247921950100014	0.007314449926023174	0.11086404581207988	0.02616822356179412	48.188235294117646	3.0	47.2	315.0
0.9999750527937552	2.6044922275071594	0.004612671734912672	0.061883195393326824	0.0677553135602875	81.92	3.0	79.5	319.0
0.945171125100498	0.5091019534411291	0.05994000857291438	0.05827998688146061	0.13075302422531015	31.50769230769231	8.0	31.8	338.0
0.9999975108366201	3.592493949898407	0.0032893582112987667	0.11934929057912115	0.024358160144547173	81.92	3.0	83.2	339.0
0.9999952719737294	3.1859590055212395	0.0027761714168981167	0.06698599749821753	0.04017919714831352	91.02222222222223	3.0	82.10000000000001	345.0
0.9993265096355042	1.7156471365762855	0.014780123775961591	0.07833946889614689	0.037179081827769765	30.340740740740742	4.0	30.1	354.0
0.9999970488934551	3.3835943744215893	0.002569983397639596	0.07562376430620393	0.02384278197221017	39.00952380952381	3.0	36.6	360.0
0.9999834785947382	2.7396779412112484	0.0039929568764775275	0.0614387881420031	0.0630028581362802	81.92	3.0	76.9	367.0
0.9203210592150745	0.39029744483574835	0.0666323860094616	0.04967364843741908	0.15167394074122925	31.50769230769231	8.0	32.1	368.0
0.9678366824841405	0.563997175727335	0.037303051967931454	0.039898091705805175	0.10024764754634978	28.248275862068965	9.0	28.1	369.0
0.9999952602635819	3.142106822088736	0.0025501557116011614	0.05887879956949681	0.04551581112383796	74.47272727272727	3.0	72.3	370.0
0.9825966896915158	0.700436477309271	0.030988763670630658	0.0430065741267041	0.11077166713201116	37.236363636363635	7.0	36.1	381.0
0.9974342243026393	1.2838121279243995	0.01680228740105491	0.05411732113267413	0.06819563075580828	39.00952380952381	6.0	37.9	394.0
0.9996445400841616	1.960986792348918	0.018647730811522486	0.12888735846092614	0.08690449449174767	81.92	3.0	84.5	401.0
0.9999063685902996	2.492057922150966	0.00969568800574541	0.11599559441328049	0.03236413393881592	51.2	4.0	51.6	402.0
0.9999912223148328	3.058232868829965	0.003996075819613774	0.08479732113025545	0.07853919948623381	102.4	3.0	90.60000000000001	403.0
0.9997562602847572	1.9707091799376664	0.009222757184756026	0.06429275360860551	0.07080379253372744	58.51428571428571	4.0	56.800000000000004	406.0
0.9922490936889234	0.9866652460948283	0.025416568495034188	0.055437695080052626	0.08516071796973712	35.61739130434783	7.0	36.1	412.0
0.9999992162395389	3.995711418793659	0.0023179674237486484	0.12595128141285344	0.03551995370739731	54.61333333333334	3.0	46.400000000000006	413.0
0.9878325760217854	0.6836978286400089	0.01668059836733537	0.022259027489245495	0.08865099492072684	25.6	10.0	25.1	434.0
0.9995897301275177	2.0640932001461403	0.01501332024179574	0.11549228701673867	0.03105892942096578	39.00952380952381	5.0	38.1	444.0
0.9999940239598163	2.60811532341068	0.0011129040874752532	0.01498539492906879	0.08859468258394364	117.02857142857142	3.0	105.30000000000001	453.0
0.9843237255224001	0.42842013883940994	0.014174986870153986	0.010899064897942188	0.15403735763068957	30.340740740740742	8.0	30.3	458.0
0.9999283507606743	2.062237835286338	0.004571503835386692	0.03512664665094063	0.04425984392119945	40.96	3.0	38.1	460.0
0.9999921143112095	3.2258674381540375	0.005013641096082706	0.1259235999293682	0.018702490659657532	58.51428571428571	3.0	58.7	472.0
0.9289518191096546	0.4013811991771183	0.05638382765471147	0.04228332730622164	0.13363293601679954	28.248275862068965	9.0	29.0	473.0
0.9999146499502406	2.6968225772836147	0.013477733430006626	0.19856364413877883	0.030368475887488436	54.61333333333334	4.0	52.400000000000006	477.0
0.9997443379687045	2.115896357291228	0.012626331059890094	0.10252588096749185	0.04218823941716053	48.188235294117646	4.0	48.0	479.0
0.9998250590438729	2.339587869317182	0.013848324897089941	0.1417376378256685	0.024437869569003214	43.11578947368421	4.0	40.7	480.0
0.9996474382081108	1.5608922667513763	0.006335341861757539	0.028257406495735857	0.026303003961081962	32.768	4.0	31.1	491.0
0.9993320883508501	1.8072645572622172	0.014664593583836892	0.0858660326478586	0.05313362359304575	48.188235294117646	5.0	48.1	500.0
0.9999992200893983	3.405163430989018	0.0007090653333407203	0.02132130340750271	0.03373504526182392	51.2	3.0	49.400000000000006	503.0
0.9966149526742872	1.244687049513718	0.023673114413771918	0.07270682833446034	0.08589441227909131	51.2	5.0	49.0	504.0
0.9999931912426447	3.236869357080439	0.004424953547306486	0.11237320254117836	0.025590308098779466	51.2	3.0	48.5	508.0
0.999803568047643	2.365992440299687	0.01370960040012549	0.14417740311559565	0.018090236686806458	26.425806451612903	5.0	27.1	514.0
0.9970906886433332	1.0129132206437037	0.011046421803881898	0.02490483590847819	0.08074609722563347	35.61739130434783	6.0	35.5	523.0
0.9999629872271394	2.424341889224827	0.0046448047080821335	0.05185017189662814	0.03138985711878622	40.96	4.0	38.6	524.0
0.9976211993330576	0.9100627991142426	0.006532091343394511	0.012649690432697576	0.06937969218034727	29.257142857142856	7.0	28.700000000000003	541.0
0.9999641486736931	2.7057245504396654	0.005900426261458532	0.08771397201615065	0.0321577631385746	58.51428571428571	4.0	57.0	542.0
0.9992519138982778	1.4057096934025537	0.009032002597758926	0.0337010790388049	0.13523419145140947	81.92	4.0	80.2	563.0
0.9997913761926772	1.6652656387588467	0.006235001700807005	0.03140523686506605	0.17033418260006963	117.02857142857142	3.0	110.80000000000001	566.0
0.9999941648370431	2.943307472771329	0.002113369087624514	0.03994343853993235	0.05510573349058354	74.47272727272727	3.0	72.60000000000001	567.0
0.9450689664660855	0.2818982287193383	0.03298846803698043	0.017138960495946074	0.19671915413484167	29.257142857142856	9.0	29.1	572.0
0.9999543669264527	1.9204319531431855	0.0015081931532413462	0.009965529496656812	0.045420567064461036	40.96	4.0	38.300000000000004	577.0
0.999939407039328	2.5135521363350346	0.009360257624439743	0.11448318086292403	0.029595110199046933	45.51111111111111	3.0	44.5	578.0
0.9991760036040584	1.2404366557053226	0.005103132884344703	0.015543118655678518	0.08617862134806233	45.51111111111111	6.0	46.1	586.0
0.9946532681173844	1.073026215214418	0.020575464364990158	0.05054468784163062	0.0880188547697694	39.00952380952381	7.0	38.900000000000006	588.0
0.999910308682674	2.6850929889742132	0.01412698428340557	0.20566926479495448	0.014998524389194325	34.13333333333333	4.0	33.300000000000004	590.0
0.9999376976392108	2.3104020987880087	0.006451717391422243	0.0640995909404052	0.029962792589844144	43.11578947368421	3.0	39.7	593.0
0.9981909436058423	1.249234591585451	0.010302801267104991	0.03175876020893329	0.07002364934993288	39.00952380952381	7.0	38.0	594.0
0.9809585585862365	0.8360783097032349	0.041830135910601356	0.0733296612122328	0.09406868369916586	34.13333333333333	8.0	34.5	596.0
0.9962041793541071	1.2281504388288138	0.022298660516450203	0.06707108893012918	0.07847308144936929	40.96	6.0	40.2	597.0
0.9999985412833438	3.5813649334930058	0.0018852851492447587	0.06764582188153914	0.03716740745894467	63.01538461538462	3.0	59.5	601.0
0.9999981358513697	3.5469906665404554	0.002249454860450968	0.07797889456747442	0.007402605755156159	21.557894736842105	3.0	21.400000000000002	602.0
0.9999965462128244	2.8460571839791586	0.0010310010468492932	0.01766490773056724	0.041738368736537704	58.51428571428571	3.0	54.7	605.0
0.9999774328586798	2.8719578968802653	0.007092338150926419	0.12474022307241694	0.03200098260147962	58.51428571428571	3.0	58.900000000000006	613.0
0.9976023206947812	1.541552910604721	0.0274623704870711	0.11999711027668492	0.05196685579931932	43.11578947368421	6.0	41.800000000000004	617.0
0.9999943933780735	3.213696023135368	0.00347919738378806	0.08632213794437742	0.06148966595320366	117.02857142857142	3.0	110.0	645.0
0.9998881352390867	1.9201323445270817	0.0038084387687572787	0.02515824794456487	0.04949923649628841	43.11578947368421	4.0	41.1	652.0
0.9998596633076302	1.871897676079268	0.006204681435096732	0.03902057451181179	0.05083282159175402	48.188235294117646	3.0	45.6	655.0
0.9999302442772061	2.798181970484564	0.013803672898965004	0.2253363287625378	0.015827848302781344	40.96	4.0	42.0	659.0
0.9999990016606856	3.7069367988356925	0.0016580800911152058	0.06747083365955399	0.02142030924452116	81.92	3.0	75.60000000000001	660.0
0.9999587428390192	2.481305326271935	0.005980336850440877	0.07077710560468534	0.049414685460643294	63.01538461538462	3.0	60.2	662.0
0.9751455277748398	0.5272105434579197	0.02409976864900749	0.023526478874098276	0.11593343044617803	26.425806451612903	10.0	26.200000000000003	665.0
0.9999779976265724	3.0304425542035713	0.006918114415244902	0.14275031714726696	0.017769481858481276	48.188235294117646	4.0	49.900000000000006	666.0
0.9768714365630441	0.4927388729233753	0.026801053852906608	0.024568562267649998	0.15923864270870705	35.61739130434783	7.0	35.800000000000004	667.0
0.9975519192434873	1.1398808246172698	0.011463455684747768	0.030719006950771646	0.07500553801909597	39.00952380952381	7.0	36.9	669.0
0.9533889484756402	0.45179261005899235	0.04102415237992152	0.03422059988875636	0.13158101265664457	29.257142857142856	9.0	28.5	681.0
0.9959654467413066	0.9674811514776521	0.01250689186574953	0.02643041448360607	0.08595662795480695	35.61739130434783	7.0	34.5	682.0
0.999946346056753	2.327812657527427	0.005749286137899575	0.05815131939432849	0.06153243246031559	68.26666666666667	3.0	67.5	683.0
0.9977936914781897	1.181115900642164	0.011905461859864746	0.03366494766719261	0.07545477142540644	39.00952380952381	6.0	37.6	684.0
0.9997905845766826	2.264928177789526	0.019836615864586977	0.18809976603051046	0.0599121910058482	91.02222222222223	3.0	93.5	690.0
0.9998619304189227	2.557707074174675	0.01683447047890293	0.21534579549201432	0.02230233248276367	45.51111111111111	4.0	45.6	717.0
0.99998001068901	2.524349830627997	0.0031544538053539352	0.03900659852131736	0.042402971908982776	58.51428571428571	3.0	58.2	718.0
0.9942068802236677	1.1821530482953473	0.04523929532287778	0.1292226388639462	0.10095637018763091	58.51428571428571	4.0	60.0	725.0
0.9971222741411423	1.134509628339033	0.01389711926113411	0.03699807153591269	0.06709970868695607	32.768	6.0	32.1	730.0
0.9968924014108809	1.1395756085329989	0.015397825629776497	0.041278084015494675	0.07225211431672006	39.00952380952381	6.0	39.2	744.0
0.9820309722864311	0.8928904659126073	0.04555385241451927	0.08726921003516154	0.07711576025711848	32.768	8.0	32.9	751.0
0.9998211267754766	1.8825741323648244	0.005491431144757785	0.034853301046398326	0.026306016402253236	26.425806451612903	4.0	25.6	754.0
0.9999992286661825	2.7059109759553097	0.00017434502234263817	0.0025923924071741865	0.03963433170524721	48.188235294117646	3.0	45.300000000000004	759.0
0.9978042640618782	1.409158328174442	0.01868132255131258	0.06998809478029097	0.032685313206231185	22.14054054054054	6.0	21.6	761.0
0.9821394005840355	0.8367673446614281	0.04346787868763517	0.07623003232240998	0.09969901959629435	39.00952380952381	7.0	39.6	769.0
0.9937724438292127	1.2948550223571098	0.03494837816525657	0.11452186139901785	0.04009573293847301	27.30666666666667	9.0	27.0	771.0
1.0000253585534193	2.464049106886493	0.003552805806399856	0.041310706424783905	0.026789808075550328	27.30666666666667	3.0	26.0	778.0
0.9520632337040811	0.4072758760293745	0.04759047657016742	0.03668430603599545	0.16232822691591034	37.236363636363635	7.0	36.800000000000004	792.0
0.953454175401808	0.27850628395098675	0.027701275234285453	0.01411516106315895	0.1840764185818359	28.248275862068965	9.0	28.700000000000003	794.0
0.9998972383768951	2.1446826701574064	0.007696118299448224	0.06443772213482142	0.06383690758504093	63.01538461538462	3.0	59.1	798.0
0.9995933182820987	2.015788437166676	0.013585497830800982	0.0993348411150988	0.033081736546713716	32.768	5.0	32.5	803.0
0.9999979463972556	3.546997702894745	0.002478102491457685	0.08590574186154849	0.02236707335673024	43.11578947368421	3.0	40.7	814.0
0.999924498220749	2.5394194331664166	0.009016842193655096	0.11320927893779803	0.037217292759771106	63.01538461538462	4.0	63.2	815.0
0.9914736464241131	1.0025387971140403	0.0283681846005034	0.06335049342507307	0.08849929670521224	39.00952380952381	7.0	38.7	816.0
0.9995337391466764	1.7729295926803814	0.01707199436187221	0.0966270735854239	0.12497661929231138	117.02857142857142	3.0	112.5	824.0
0.9999751339261126	2.6402190017590677	0.0049345661421280156	0.06864729537530628	0.025031194908257795	28.248275862068965	3.0	26.1	825.0
0.9516302865116757	0.2591979958561247	0.03020373598920091	0.015131831597170516	0.23407319634009377	32.768	8.0	32.5	835.0
1.000004734642662	3.0496693156782926	0.002119030004175167	0.04457966691793483	0.060552534439387976	136.53333333333333	3.0	130.0	841.0
0.9965685224130166	1.2289668205824062	0.02016899008182326	0.06070595225518805	0.06806530906641965	37.236363636363635	6.0	36.6	842.0
0.9999001174954529	2.4554144655059664	0.0097107607068752	0.11190906829175896	0.05018568754041593	81.92	4.0	79.0	856.0
0.9695264626416993	0.4183839709263417	0.02491749749466501	0.018741318132356587	0.1546813068177015	29.257142857142856	9.0	29.1	857.0
0.9810256722991022	0.7774837063479351	0.03751224946711183	0.05965670339810157	0.09627171374497226	34.13333333333333	8.0	34.6	870.0
0.9788196803198465	0.7140341280785747	0.03948771634866266	0.056384258952428566	0.12032055519990219	37.236363636363635	7.0	37.300000000000004	871.0
0.9996112136819104	2.161724172160468	0.017710886969064376	0.15086088506411494	0.018247839049334514	24.094117647058823	5.0	24.900000000000002	872.0
0.9990815865503405	1.8431483913152773	0.018996098739172903	0.11564596341482691	0.034861701608115504	35.61739130434783	6.0	35.800000000000004	878.0
0.999976398979811	2.980169823305322	0.006802555993864461	0.13343486675649058	0.020788517206231948	35.61739130434783	4.0	34.6	880.0
0.9996030749396514	1.9537997453618507	0.014104774047769972	0.0965955878721719	0.033168937338454836	32.768	4.0	32.4	900.0
0.9999988769030494	3.0119164273738	0.00046625851212018176	0.009443216388294937	0.08545167532870648	117.02857142857142	3.0	114.80000000000001	901.0
0.9994508710935887	1.930481661017854	0.015536925097921322	0.10381013421376484	0.03558020451620748	40.96	5.0	39.900000000000006	904.0
0.9999973596262088	3.69594676942676	0.004290009099824943	0.17265840696041274	0.003934360766227163	18.618181818181817	3.0	17.5	912.0
0.99988370236633	2.505044642210792	0.012540303806295396	0.1520316555363295	0.025675778237796633	43.11578947368421	4.0	42.800000000000004	913.0
0.999950658314196	2.7562865187890138	0.009074092371888042	0.14198137544166947	0.030787517018043692	74.47272727272727	4.0	73.2	919.0
0.9999849239900002	3.064926362865514	0.006955460373390897	0.1485940392250068	0.02114354752811169	54.61333333333334	3.0	54.2	927.0
0.9999981053339577	2.7809842186215583	0.0004970223768176554	0.007973839887241367	0.050402206774698775	68.26666666666667	3.0	62.0	942.0
0.9999933585031279	2.8501352587578936	0.001998702275172821	0.03438668510851845	0.04325087445152612	51.2	3.0	44.7	945.0
0.9999811545957501	3.0009760852121654	0.007655163606052264	0.15334430052345646	0.023805771396845987	58.51428571428571	3.0	55.800000000000004	950.0
1.0000047899111975	2.46062405579366	0.0006665616213051361	0.007723624793258879	0.057824299154116195	68.26666666666667	3.0	65.0	951.0
0.998163695089936	1.1303280123927302	0.008472716719663757	0.022405633576330308	0.0718770895591308	32.768	7.0	32.5	962.0
0.999998714330674	3.7391039748188826	0.002277005444830068	0.0956905700914306	0.022502018702111874	54.61333333333334	3.0	50.7	969.0
0.9825051810774288	0.47686508629778335	0.017838145511058476	0.015474141233540708	0.1562150896101976	32.768	8.0	32.9	971.0
0.9996755771054728	1.6195438322102451	0.006342456330757074	0.03021556155857161	0.04471266711313449	32.768	4.0	31.8	983.0
0.9995512542712578	1.7756081574897344	0.009160226053592055	0.05181496647074293	0.0328295018505512	28.248275862068965	5.0	27.400000000000002	985.0
0.9999824251693216	2.482132031497971	0.002289342542541837	0.027110739695374537	0.07724980390889341	74.47272727272727	4.0	72.60000000000001	990.0
0.9999775125189948	3.137705190981489	0.00875760581046019	0.2013002829745827	0.01066071782009384	39.00952380952381	4.0	38.2	991.0
1.0001220147041456	1.4150555423124964	0.004887840537766633	0.01842335308352171	0.138410540750933	81.92	4.0	79.2	993.0
0.9958253291394877	1.4150532011460504	0.033066264275592026	0.124992119670954	0.03326682678602097	22.755555555555556	7.0	22.1	1000.0
