# Supplementary material for: Basal leakage in oscillation: Coupled transcriptional and translational control using feed-forward loops
Source: PLoS Comput Biol. 2020 Sep 3;16(9):e1007740. doi: 10.1371/journal.pcbi.1007740 (PMC7494099; doi:10.1371/journal.pcbi.1007740)
Supplement: S1 Appendix — (ZIP) [file pcbi.1007740.s010.zip › Codes/plots/data/CFFL_decayrates_ox30.csv]

0.9986784443239816	1.4390911970737503	0.013798431218732183	0.05350837227777498	0.07952876521893523	58.51428571428571	5.0	57.7	2.0
0.9999959585121142	3.242477650072743	0.00265607925105881	0.06783313068823436	0.05116868969113218	68.26666666666667	3.0	66.8	10.0
0.9973962545067777	0.8025520486425101	0.006280371739944029	0.010247900347898796	0.09530825170075008	31.50769230769231	8.0	31.1	11.0
0.9768191372964335	0.7306327963441877	0.038907714832153675	0.057239910630648476	0.08636757904752225	28.248275862068965	9.0	28.5	16.0
0.9999945344247269	3.2687332896709163	0.0037850487021826138	0.09924873654940221	0.039575973252154076	117.02857142857142	3.0	120.2	25.0
0.9999759539283023	2.94410053239391	0.008722637581505332	0.16499515112391594	0.02025715854113282	37.236363636363635	3.0	37.7	26.0
0.9999918566441014	3.099897617566685	0.004028045405702643	0.08913547863743798	0.09073907672758075	117.02857142857142	3.0	107.2	38.0
0.9916062484362561	1.2785447902549703	0.05325085772289419	0.1713880430101785	0.044424863960786674	31.50769230769231	8.0	31.700000000000003	39.0
0.9994581196450529	1.5276169020558636	0.00696130108852483	0.02988342445052769	0.04314328960183876	31.50769230769231	5.0	29.900000000000002	42.0
0.9434817505375593	0.35600935329245564	0.04929648053110905	0.03380849133025711	0.20401913206639194	37.236363636363635	7.0	37.1	47.0
1.0000315340142807	1.9623881700755785	0.0017585887992679302	0.01214851546219526	0.05981471376358623	48.188235294117646	4.0	46.5	54.0
0.956209942526473	0.5539866880389915	0.05217638817194898	0.05542964482606822	0.13026967382576504	31.50769230769231	8.0	31.900000000000002	58.0
0.9995749297429529	1.653945878152041	0.007102877114315137	0.035150574799760054	0.038160608050884164	30.340740740740742	5.0	28.8	59.0
0.9999212811550772	2.423430265889228	0.010180265800570692	0.11357199462899654	0.061273789010202986	74.47272727272727	3.0	71.60000000000001	61.0
0.948034026865729	0.467339334209549	0.052479607514232786	0.0461142980009808	0.1358357084205317	32.768	8.0	33.300000000000004	66.0
0.9999390464587293	1.721607026349668	0.0024313697111895214	0.012963650930729069	0.06612041864560467	48.188235294117646	4.0	47.2	68.0
0.9874935240132771	0.8131281262905524	0.023869386648289158	0.04002886716033461	0.07362406946349895	26.425806451612903	9.0	26.3	69.0
0.9984157649856276	1.300239454322717	0.012601031568763495	0.0413872126035923	0.08188219926121015	45.51111111111111	5.0	44.900000000000006	72.0
0.9999347080983694	2.642255760362659	0.009390135043240645	0.13089123578790968	0.031984184368749946	74.47272727272727	4.0	71.4	80.0
0.9999913477921161	3.3779193707312785	0.007449675663541662	0.21796466014001054	0.012032741770155947	45.51111111111111	3.0	43.800000000000004	81.0
0.9072989094649895	0.31437262453920134	0.058995095493978876	0.035275124267293005	0.168443967283035	27.30666666666667	9.0	26.900000000000002	84.0
0.99996884523162	3.0195610042036622	0.009483719176475423	0.19355671754021084	0.03593950701078838	63.01538461538462	4.0	64.2	100.0
0.9999965523900659	3.2074156553808617	0.002112807783460013	0.05209094146705696	0.03128681242093623	63.01538461538462	3.0	62.7	102.0
1.0004534850876503	0.908254457379011	0.002578380483230237	0.004970435678702798	0.08959178504950843	34.13333333333333	6.0	33.6	106.0
1.000012148267954	2.9341822708540173	0.004320705108036553	0.08091352328916472	0.04995265800714531	136.53333333333333	3.0	139.9	109.0
0.9955925356072158	1.0476582910521015	0.02671683241539099	0.0640145348450597	0.1566654339003058	81.92	4.0	79.80000000000001	115.0
0.9999943849875297	3.353470334085463	0.004604561348281417	0.13145777580860213	0.010252029394007697	32.768	3.0	31.5	121.0
1.0000126382892447	2.668070528526216	0.002650250213286372	0.03792413099653922	0.0704462882610432	81.92	3.0	78.9	123.0
0.9999965471731959	3.4564405805949043	0.0034773873444346724	0.11008196837472571	0.01821745200904891	58.51428571428571	3.0	53.5	127.0
0.9997288218582637	2.1054314663979516	0.012997020835505463	0.10439062980017326	0.036960255979354754	37.236363636363635	4.0	37.1	131.0
0.9700766132072819	0.2987401404689868	0.01829273221687593	0.009754066873574399	0.20727954224869635	29.257142857142856	9.0	29.1	133.0
0.9999900524161721	3.341570484278797	0.00796586111632944	0.22471891721719714	0.024289847703929144	51.2	3.0	50.6	135.0
0.9999962699776473	3.2290041994183274	0.0023864080952776903	0.060126687255154736	0.0660659375370722	81.92	3.0	76.80000000000001	137.0
0.9999480563407411	2.89061576559065	0.012662307231527928	0.22693045055624542	0.015041431887972637	40.96	4.0	41.2	140.0
0.9999892864870404	2.174264786745036	0.0022035330224842446	0.01900918638003357	0.06676610412949793	58.51428571428571	4.0	55.2	141.0
0.9730276329888357	0.5513025884578899	0.02923694463789152	0.030249399845330326	0.11546621865557033	28.248275862068965	9.0	28.5	143.0
0.9876504575679294	0.7802663162569764	0.026751932720536234	0.04249523638367505	0.10112614681203452	37.236363636363635	7.0	36.9	144.0
0.9999634622952407	2.385717280854791	0.004387150282168507	0.04708853604840503	0.06958598973480548	68.26666666666667	3.0	65.60000000000001	147.0
0.9999889939105925	3.1221237653168044	0.0056905106983871105	0.12877075334566243	0.019298121532132853	40.96	3.0	40.1	148.0
0.9986941111203483	1.7147006226717447	0.020940390868627954	0.110918287309082	0.0525437879100514	48.188235294117646	6.0	47.1	149.0
0.9798262432087343	0.877400420271444	0.041837263750218935	0.07840941398549565	0.06870799482627878	26.425806451612903	10.0	26.0	157.0
0.998566511600763	1.441551403499797	0.01314924594790447	0.05113875684086274	0.03297960373160655	25.6	6.0	25.8	162.0
0.9999914530114352	2.4753828029710125	0.001224519626774616	0.014404376807781788	0.042411732166942766	48.188235294117646	3.0	43.5	163.0
0.9999696261918676	2.6459509503016996	0.005100698369236847	0.07136477766376366	0.045604083629283754	54.61333333333334	4.0	52.2	171.0
0.9980942529091885	1.739050606016239	0.03042653124402555	0.16561780755574526	0.03876763322829733	31.50769230769231	7.0	32.5	172.0
0.9997075346983638	1.7424790592576962	0.00571291964752621	0.03116447854182684	0.057486228389571556	45.51111111111111	5.0	44.0	175.0
0.9999761990627957	2.800179284582899	0.0064861222680079374	0.10609972668179894	0.06821803385852507	117.02857142857142	3.0	113.30000000000001	179.0
0.995943644563011	0.7814338234975725	0.014915102980184785	0.02459977759147914	0.2088886234135326	81.92	4.0	78.2	181.0
0.9823275849565961	1.0175274136055907	0.05263901975757449	0.1211874157933459	0.050383913222253766	24.094117647058823	11.0	24.900000000000002	192.0
0.9534530829748196	0.3852868397592626	0.03471447222527187	0.02426711070615062	0.15789081108539849	29.257142857142856	9.0	29.5	197.0
0.9842260921163274	0.9212407739353811	0.03942514792797477	0.07869376174694546	0.06480366290884988	29.257142857142856	9.0	29.6	198.0
1.0000003719849007	2.4594956839437345	5.1650129814303114e-05	0.0005977968466417685	0.07343870817379462	74.47272727272727	3.0	73.2	201.0
0.9999018603114533	2.465761615355538	0.009776273989997874	0.1138614554875285	0.021466637146719866	28.248275862068965	4.0	28.400000000000002	202.0
0.9991780230007824	1.575187910507049	0.020767858390832655	0.09483992006976226	0.10358742111502511	91.02222222222223	3.0	93.10000000000001	203.0
0.992780038034185	1.0016979686982184	0.031482308838791453	0.07032518468677694	0.11070292936681655	51.2	5.0	52.2	207.0
0.9998472161206022	2.2807929720449	0.010649089096278354	0.1025890984946765	0.02193291749115043	30.340740740740742	4.0	28.5	210.0
0.9999668925988178	2.05053778289835	0.0026217322639885215	0.01987648830226764	0.032723568569326865	28.248275862068965	4.0	27.3	213.0
0.9998693397408912	2.453035017610246	0.012812158942782419	0.14729577197403673	0.014739560919190039	25.6	4.0	24.900000000000002	216.0
0.9955542548910084	1.1542593634032374	0.022402031295684716	0.06130791305590926	0.09321927617416685	45.51111111111111	6.0	46.900000000000006	221.0
0.9373023043545218	0.39626469115354773	0.05292578138778793	0.039350909424871267	0.16011873936580556	30.340740740740742	8.0	30.400000000000002	224.0
0.998916089400989	1.2240180887357526	0.0077217462760676234	0.02305317374137614	0.09102637290856894	48.188235294117646	5.0	48.2	227.0
0.9999500153260159	2.7522036387362676	0.008809222633437157	0.13726866058422188	0.024202733119401732	54.61333333333334	4.0	51.800000000000004	232.0
0.9992792237937542	1.9183563947031552	0.019856250568106238	0.13099063646925949	0.04336257876690836	43.11578947368421	5.0	42.5	236.0
0.999998499236216	4.095884847993462	0.0054223643991488804	0.32570700537313363	0.0120997503447367	74.47272727272727	3.0	71.60000000000001	239.0
0.9999906707643144	3.110425684399617	0.004712424145749704	0.10539021194133527	0.02920913257773113	51.2	3.0	49.2	247.0
0.999998437620146	3.612785931062416	0.0021500263178996413	0.07961306173359926	0.01932019427148993	48.188235294117646	3.0	45.7	250.0
0.9983797234178894	1.844066931235626	0.02945206779827381	0.17960316991708278	0.025020664764709384	28.248275862068965	9.0	28.5	256.0
0.9999100182146792	2.3381605427636916	0.006878562021209444	0.07029313199370751	0.05063743278791073	74.47272727272727	4.0	73.60000000000001	265.0
0.9926060054440842	1.0831543407486544	0.029080942003511533	0.07258309715810395	0.07868973233668207	35.61739130434783	7.0	36.300000000000004	269.0
0.9991659573599072	1.9680225475494533	0.02418559369363207	0.16820905225960095	0.03310798883308309	45.51111111111111	6.0	45.5	272.0
0.9973980224592448	1.6045697376897425	0.035380592240386886	0.1660492779227702	0.05032229941283019	40.96	6.0	40.400000000000006	274.0
0.9996072349771519	1.704207111197333	0.007020178598396472	0.036725397872295416	0.06362343210146802	45.51111111111111	5.0	45.1	275.0
1.0000046618868335	2.855495626106325	0.0014179830349795837	0.024527879791988016	0.07800403736168965	102.4	3.0	88.9	276.0
0.9984277901295033	1.6627953898101022	0.04677031360121068	0.2352663277169674	0.06742382766869774	81.92	3.0	83.7	279.0
0.985833896961754	0.8892117557532733	0.03448035910578501	0.0654253214249849	0.08075793183383191	31.50769230769231	8.0	32.2	280.0
0.9890837473713608	0.9872161345941073	0.03078585674253187	0.06740902182370533	0.06256495483126778	29.257142857142856	9.0	29.0	281.0
0.9977554426636689	1.362498824067268	0.017452260829707456	0.06184873294721944	0.02911183441668861	16.718367346938777	6.0	16.3	285.0
0.9999660621729324	1.9585965501994522	0.0014029732896805342	0.009653648046903843	0.033538724331604756	28.248275862068965	4.0	25.5	286.0
0.9631237650628939	0.6897183502515201	0.06200727570368332	0.08591090267959652	0.09172276655471502	30.340740740740742	8.0	30.0	290.0
0.9997792181371318	2.2142041573384086	0.010893035917034577	0.0979649889237623	0.04108154935599866	48.188235294117646	5.0	47.300000000000004	292.0
0.9999575287048111	2.611394992466056	0.005942964582104463	0.08028236480690326	0.02915946773324727	45.51111111111111	4.0	43.0	293.0
0.9998658494627223	2.1273467042691716	0.009713414055419943	0.07987902199518548	0.08258739234130211	91.02222222222223	3.0	83.30000000000001	297.0
0.9955101456579989	0.759493710489951	0.009381458752969907	0.01426924108698028	0.1152499386902575	37.236363636363635	7.0	36.4	298.0
0.9974385610780858	1.1274756401803907	0.012269091638093779	0.032350504456314155	0.06878601740451305	34.13333333333333	6.0	32.800000000000004	299.0
0.9999967839756801	2.8967855120743584	0.0010618566010327484	0.01914949003131473	0.03198110254090234	48.188235294117646	3.0	45.5	300.0
0.9896322561267658	0.9096993613295863	0.026029659892112554	0.050775703398450785	0.08386167426981768	32.768	8.0	32.4	304.0
0.9487584442042531	0.6038243803173186	0.06773216606488507	0.08041687261325148	0.08315348474543195	27.30666666666667	9.0	27.3	307.0
0.9999614438056847	2.211804803840055	0.0033661997116607033	0.030193175289890684	0.03749757631722817	40.96	4.0	38.1	308.0
0.9734331038274194	0.3950699596024967	0.02296184228088734	0.01638757318662883	0.16900069023932965	32.768	8.0	33.2	313.0
0.999879252152193	2.4567580457535114	0.011872873059598383	0.13701640951550648	0.024522122036026148	45.51111111111111	4.0	44.2	315.0
0.9999909447487694	3.066460848179094	0.004190537631534868	0.08966329818994666	0.01074307137013191	25.6	3.0	24.3	317.0
0.9999772503801586	2.836410462544206	0.006662138686963641	0.11304260854824492	0.07063670116792792	91.02222222222223	3.0	83.7	319.0
0.9994309800161807	1.2085229328495442	0.004205019194815326	0.01230329750920034	0.0709679124522477	39.00952380952381	5.0	37.4	324.0
1.0000070679364115	2.501892637918588	0.003796717542179451	0.04587621342875304	0.03574648477648476	40.96	4.0	39.6	337.0
0.9571329872331303	0.5658662273883104	0.05299166813018232	0.0577010659485255	0.12689629503029692	32.768	8.0	33.1	338.0
0.9999968990370941	3.5022517912118607	0.0034221639706306733	0.11342816507957754	0.025070095687537593	81.92	3.0	82.7	339.0
0.9999958913724109	3.2895131664905253	0.002965729648292802	0.07940496126751496	0.04038297889031434	91.02222222222223	3.0	82.60000000000001	345.0
0.9980912455548843	1.5872620429817146	0.02354541731000916	0.10830012662773113	0.058782800995585895	43.11578947368421	6.0	43.0	347.0
0.999998658989224	3.163916098240102	0.0007535642929743715	0.01778420762658687	0.01211850915034799	20.48	3.0	19.8	348.0
0.9934347852647809	1.0036471330438117	0.020162583579481037	0.04500480317043898	0.07538129250094319	32.768	8.0	32.300000000000004	349.0
0.9897634802880833	0.9463251606303077	0.025974548525630435	0.05353135732451364	0.07155252378475488	30.340740740740742	9.0	30.400000000000002	354.0
0.9995258673624092	1.946659962339931	0.01371146696807795	0.09319488803580618	0.0352052756056531	39.00952380952381	5.0	37.9	357.0
0.9465240782085428	0.5350323447730811	0.05857979926146449	0.06007882414029863	0.10841730142882246	29.257142857142856	9.0	29.400000000000002	361.0
0.9999847368628952	2.7279910921079957	0.0036043314509261845	0.05480673514312881	0.06363443376036843	81.92	3.0	77.60000000000001	367.0
0.9195448150260654	0.3655528144914064	0.05775261026109664	0.03960007515268091	0.15813022288793938	29.257142857142856	9.0	29.400000000000002	368.0
0.966609981273771	0.5453479778360336	0.036759268018758694	0.037782020277893215	0.11122047214920466	29.257142857142856	9.0	29.200000000000003	369.0
0.9999090307944837	2.185408617817049	0.005093059594621051	0.044450915820281475	0.06156962361913483	68.26666666666667	4.0	69.7	370.0
0.9963240568802543	1.3138108228220138	0.029868340322665065	0.09995177282529161	0.08208128975761463	54.61333333333334	5.0	53.2	373.0
0.9844941973199637	0.6518763101173214	0.02507954291869515	0.03172874385311526	0.12471038904291736	37.236363636363635	7.0	36.7	381.0
0.9604205565352182	0.33748168164419434	0.024275946927289117	0.014477553050949447	0.16030138253428966	24.824242424242424	10.0	25.0	393.0
0.9972318511389656	1.2749634584195746	0.01801531821077859	0.05740310607478333	0.0694461500086605	39.00952380952381	6.0	38.0	394.0
0.9991113152950984	1.7044300828727328	0.01378177801443773	0.07214961294095891	0.044794342050010996	40.96	6.0	41.2	396.0
0.9998057285314506	1.8630397238260514	0.005996667834269735	0.037272627107021124	0.04692580444348266	40.96	4.0	39.300000000000004	397.0
0.9997608058634224	2.0997802508109786	0.016414892904060237	0.13118521712530035	0.07579632607440513	81.92	3.0	83.10000000000001	401.0
0.9999805387933739	2.9094421327545343	0.006589349518487385	0.12036092611299752	0.041018129435926025	68.26666666666667	3.0	64.8	402.0
0.9998289197670879	2.214341308116273	0.010763298547215187	0.09680852072353675	0.05925561437311374	63.01538461538462	4.0	62.800000000000004	405.0
0.99999870267894	2.0857563037222415	8.663960969375452e-05	0.0006822146903456627	0.06508090038807712	58.51428571428571	3.0	56.5	406.0
0.9924426966718318	0.970273788089919	0.023617792280007086	0.05029261121228886	0.09026603154894318	37.236363636363635	7.0	37.1	412.0
0.9999977789289749	3.483311494378872	0.00236014328893163	0.07675488577392714	0.015180636052850296	29.257142857142856	3.0	28.5	427.0
0.9912236385289691	0.8832056826772725	0.03076826555062091	0.05791455753329541	0.10340269042986416	51.2	5.0	50.400000000000006	430.0
0.9893165505947915	0.7169983565701694	0.01555953130858798	0.022049843675402792	0.08485336329714904	25.6	10.0	25.6	434.0
0.9999937139713411	2.503185711769574	0.0009513814400675127	0.01151322464109321	0.08928949760377065	102.4	3.0	95.30000000000001	443.0
0.9995601033405562	2.033781546061906	0.01519289156316184	0.1132154697452635	0.03255155069335499	39.00952380952381	5.0	38.2	444.0
0.9999939573680027	2.929378801224355	0.002128715461163087	0.03967239140009063	0.06680991532633147	102.4	3.0	93.4	447.0
0.9999356587765562	2.288023125626389	0.006376746013220595	0.06191328430253246	0.1041976669502923	117.02857142857142	3.0	104.80000000000001	453.0
0.996491021772903	1.0447917504802169	0.012626637152352954	0.029777584344345243	0.07570247926738834	34.13333333333333	7.0	33.1	456.0
0.9898325523537105	0.44522135667572166	0.009512144494551287	0.00758475693150631	0.14715407562212016	31.50769230769231	8.0	31.1	458.0
0.9372450036786587	0.294869472623416	0.04229775911559067	0.023832520119548034	0.19502032079095039	31.50769230769231	8.0	32.0	459.0
0.9999541545807704	1.9340920263275085	0.0022838017127727677	0.015338960131903185	0.04622445431320866	40.96	3.0	38.2	460.0
0.999989743661785	3.2669722046322267	0.007077746995529064	0.18525872052430106	0.01731846414329055	58.51428571428571	3.0	57.900000000000006	472.0
0.889961979654913	0.20141806356169953	0.05040835156225818	0.020545649665005026	0.1884014449562172	26.425806451612903	10.0	26.8	473.0
0.9999126271736811	2.241664883444976	0.005487551636844705	0.0507681557359006	0.04546442734447892	45.51111111111111	4.0	44.7	477.0
0.9990688377163938	1.6624498701652046	0.01510113082511943	0.07547857136979914	0.04958813623729555	40.96	5.0	39.900000000000006	479.0
0.9998318549603123	2.3527416640784895	0.0135912162802792	0.14099811384406508	0.024278333317918382	43.11578947368421	4.0	41.1	480.0
0.9999982164052749	3.310635273567069	0.0013428569021399779	0.0367245230009489	0.028024445690266016	43.11578947368421	3.0	36.800000000000004	481.0
0.9857872181254259	0.7962228860432007	0.028378355077890653	0.04635762196532199	0.0940604139159848	31.50769230769231	8.0	32.1	484.0
0.9969978955342526	1.2998882291268472	0.021238602659011934	0.0698058451297678	0.042940582278836695	32.768	6.0	31.5	491.0
0.9911496237698147	0.9327696117651214	0.033350470364927054	0.06758319173158135	0.12907671948662913	58.51428571428571	5.0	56.7	500.0
0.9999955664448378	3.2400413156482997	0.0028996251632659635	0.07387199513112326	0.03539497261074035	51.2	3.0	48.6	503.0
0.9966528739117632	1.246177310021679	0.023639689248695667	0.07273715326115496	0.0858978963691532	51.2	5.0	48.900000000000006	504.0
1.0000482902156347	2.245593384419107	0.00440432454488709	0.040929033156128676	0.04728589456614381	48.188235294117646	3.0	43.1	505.0
0.9999660961652389	2.4888872202697145	0.0037606094230828403	0.04484259428639318	0.049839947521241615	51.2	4.0	49.2	508.0
0.9999871965334802	2.584185242030288	0.0022741151903133985	0.02988581951243272	0.05445391310467084	58.51428571428571	3.0	52.300000000000004	509.0
0.9994346298717354	2.1310261423852532	0.020317095403350128	0.16764294633241628	0.022282549691496623	25.6	7.0	26.8	514.0
0.9999388089659333	2.3646583231939338	0.005087786399919068	0.05342607596450062	0.027758890377006826	37.236363636363635	4.0	35.800000000000004	515.0
0.9999987379779882	2.5508817621060618	0.00020987350426355768	0.0026662119518268664	0.04869425587495228	51.2	3.0	48.6	517.0
0.972316772457179	0.428763962526287	0.024971002742784423	0.019453958240340134	0.16693831867711256	34.13333333333333	8.0	33.6	519.0
0.997719499642165	0.8990832619236224	0.006138286048658122	0.011688049047748686	0.09402921389631168	37.236363636363635	7.0	36.1	523.0
0.999977837216439	2.442538412018738	0.0029761456815881244	0.03385511095211501	0.02989695235315469	40.96	3.0	38.6	524.0
0.9996711313913796	2.1721928086010602	0.015230757511806726	0.13114731761606777	0.02304608950430945	32.768	5.0	31.5	528.0
0.9999976463538461	3.6219030186921946	0.003298419005053655	0.12325788296018765	0.021645419401488113	58.51428571428571	3.0	52.400000000000006	533.0
0.9999955693236229	3.3312288821757416	0.0034756866129208915	0.09703863161091758	0.011579288349873247	37.236363636363635	3.0	36.5	539.0
0.9968716414473348	0.8540250210909847	0.008337740799999355	0.014809394855520554	0.07757832942755413	31.50769230769231	7.0	30.8	541.0
0.9999496522394361	2.646623887839208	0.007181151998538991	0.10054328538916525	0.03503919535717709	58.51428571428571	4.0	57.0	542.0
0.998509802418747	1.0739554898548012	0.006392043893201901	0.015665451373100863	0.055833411344716005	29.257142857142856	6.0	28.200000000000003	544.0
0.9999022109001091	2.2670978513302282	0.006696020239799175	0.06359822921469747	0.039031678657570054	48.188235294117646	4.0	46.7	549.0
0.9999965653161101	3.0018608487903635	0.0013976688896333762	0.028022038109972888	0.042069023013979835	58.51428571428571	3.0	54.7	551.0
0.9737876560450748	0.7329884910808415	0.0439109140278921	0.0650771278471066	0.08597842392181518	29.257142857142856	9.0	29.700000000000003	552.0
0.9916420093391434	0.753590824351167	0.01883058901643662	0.028566294292294625	0.12402392742451272	43.11578947368421	6.0	41.400000000000006	553.0
0.9975732883528419	1.5397232059964538	0.028269550999430945	0.12327018787917438	0.05360834206461354	48.188235294117646	6.0	47.7	555.0
0.9993314679436676	1.3887731620198398	0.008093520078717541	0.0295999938313657	0.137113798884184	81.92	4.0	81.5	563.0
0.9998257284559179	1.5160617697091296	0.003947785480053792	0.016875569025750728	0.17980613815988913	117.02857142857142	3.0	109.5	566.0
0.9999968298188135	2.8963447152578867	0.0010458034347604758	0.01885160067815193	0.054896730904550446	74.47272727272727	3.0	72.3	567.0
0.9556448572605722	0.35844861011806933	0.03208778311423135	0.02074465488327098	0.1546190809354478	28.248275862068965	9.0	27.900000000000002	572.0
1.0004810407266254	0.872340333442067	0.0019058843626606503	0.003476798138202484	0.12574746268255255	45.51111111111111	6.0	45.5	577.0
0.9989292929187575	1.7326443539717031	0.01797873259235741	0.09710057034011634	0.048926678128347736	43.11578947368421	6.0	43.7	578.0
0.9823703337150909	0.6700825106052986	0.04124343775536798	0.055556694499854675	0.152620455934483	58.51428571428571	5.0	58.7	586.0
0.9953844174689852	1.2183746648819727	0.026513767981713926	0.07883117354603644	0.07609349683437654	39.00952380952381	6.0	39.7	588.0
0.9999077818982492	2.6684828868107955	0.013952303424652517	0.19973368317794862	0.01490216810517793	32.768	4.0	33.5	590.0
0.9999818202861435	2.8543749031289263	0.00551730061548364	0.0953306937832318	0.022302642888460456	43.11578947368421	3.0	41.2	593.0
0.9950028723428872	1.0189562292358265	0.01933609555109316	0.04406014473659153	0.10040760370949912	45.51111111111111	6.0	46.5	594.0
0.9566992170246319	0.5383420467494662	0.05018638194300647	0.051491291996572076	0.1275322233666736	31.50769230769231	8.0	32.1	596.0
0.9969271678110424	1.3070799591496676	0.021349105041564023	0.07079628867255984	0.07072153611566374	39.00952380952381	6.0	39.0	597.0
0.9932957259232457	1.3238185965313842	0.04331687407869812	0.14714450859151296	0.046901315709233116	30.340740740740742	8.0	30.5	599.0
0.9999976338025316	3.4125935130813807	0.0021833775838441785	0.06614435725085856	0.036835239662492116	58.51428571428571	3.0	58.2	601.0
0.9999946067484345	2.61641363614798	0.0010210024088672385	0.013864280616066047	0.04954983015329037	54.61333333333334	3.0	51.900000000000006	605.0
0.9998800456321064	2.161991579563623	0.006582534630602064	0.05607025642760567	0.05640848492322806	54.61333333333334	5.0	52.7	606.0
0.9999728614062731	2.8893295768639096	0.008828641597771072	0.15802531027241087	0.014411819023999345	31.50769230769231	3.0	31.200000000000003	611.0
0.9999938643953392	3.5655022167368333	0.007682563349316829	0.27131039342109103	0.020767365600369507	68.26666666666667	3.0	69.9	613.0
0.9996307449832355	1.990677049907163	0.014059371169349015	0.10011339007709283	0.03166172792760903	32.768	4.0	30.8	614.0
0.9987847598481626	1.7134931731743366	0.020241855586043578	0.10706651882079278	0.039578083617027957	39.00952380952381	6.0	36.5	617.0
0.9970745473573358	1.0777500123421697	0.01266312862792705	0.031240601654034233	0.0749743227161764	37.236363636363635	6.0	35.300000000000004	618.0
0.9930996701253112	1.2166088923876486	0.03366467821722022	0.10009025622589883	0.05722085565866518	30.340740740740742	8.0	30.3	619.0
0.9924478683041522	0.8576929031105657	0.024512830410269332	0.044328107590991934	0.1519730156612743	58.51428571428571	5.0	57.7	639.0
0.9999984726622114	3.917675759138542	0.003864802651857602	0.19422052358299205	0.022122360438623645	74.47272727272727	3.0	77.80000000000001	640.0
0.99910670670038	1.3344267078428926	0.006536691145004903	0.022362860794137414	0.06970202920306134	40.96	6.0	40.6	642.0
0.9999884084364058	3.0329996622602313	0.00501852728796534	0.1038230030885243	0.05137793174749437	102.4	3.0	92.9	645.0
0.9999863275798638	2.474817725234064	0.0028540276772766834	0.03354620333354282	0.05470905131057984	58.51428571428571	4.0	53.400000000000006	651.0
0.999811169302635	1.8899974828174113	0.00598142902671233	0.03826608054172044	0.04987759803726952	43.11578947368421	4.0	41.1	652.0
0.9999247127616289	1.9300947671213395	0.00372174099475037	0.02489219274830121	0.04963747696621657	45.51111111111111	3.0	45.0	655.0
0.9982036961438887	1.4037367700463106	0.015342328188870739	0.05708835499577703	0.04949348422305055	31.50769230769231	6.0	30.8	657.0
0.9998551366507922	2.6037129753250574	0.015126723422439934	0.2027687498010371	0.015293640033435588	35.61739130434783	6.0	37.1	659.0
0.9999975737366283	3.6371364708049048	0.003505222530738636	0.1330007861133004	0.021849567451028232	81.92	3.0	74.7	660.0
0.9994318738483863	2.1441165239812454	0.022226915434175553	0.18592009856601885	0.02438985632949061	31.50769230769231	6.0	29.8	661.0
0.9999905769113168	3.0952997743460178	0.004618556541856639	0.10173114742390595	0.0519061230923177	81.92	3.0	69.5	662.0
0.9757571758320921	0.5188874498339658	0.0245394242845391	0.02352911980669652	0.11567931348637649	26.425806451612903	9.0	26.5	665.0
0.9998893264073977	2.5660656844295757	0.011596658964239837	0.1496080616635564	0.024851367964231173	54.61333333333334	5.0	57.0	666.0
0.9876413267376858	0.7222734789836891	0.026209618577617916	0.0378204413419581	0.12645363965790757	40.96	6.0	41.300000000000004	667.0
0.992750332430921	0.802518470012032	0.014888709171319186	0.02440656498165832	0.09699063823214799	34.13333333333333	8.0	33.1	669.0
0.9978907743896457	1.2597564392108715	0.013076084997049275	0.040856500185476076	0.08171873515005867	48.188235294117646	6.0	46.300000000000004	675.0
0.9474176783413071	0.415054508476971	0.04256275782106422	0.03247054630113272	0.1366274965936856	29.257142857142856	9.0	28.5	681.0
0.9939854482602981	0.921858055484719	0.017135300782173638	0.033906047004475935	0.08643573854397803	34.13333333333333	7.0	33.2	682.0
0.9999794837219967	1.9789371403776657	0.0022134600720708744	0.015561772509791807	0.07766551056721727	68.26666666666667	4.0	64.4	683.0
0.9983374395447323	0.9256217422731543	0.00537193702122681	0.010643392611872972	0.10083590907488653	39.00952380952381	7.0	38.5	684.0
0.9999982157741304	3.3941013176601262	0.0015867287674613312	0.04718562506878044	0.03151793753016378	58.51428571428571	3.0	59.5	686.0
0.9997617578173816	2.2543866446843035	0.02210608865989721	0.20736041538495162	0.05967686286263962	91.02222222222223	3.0	93.60000000000001	690.0
0.999890504830838	1.4474474731226143	0.002187905408566432	0.008661937509627963	0.16275638834530995	102.4	3.0	96.4	693.0
0.9999937389090926	3.6113382786201416	0.0065319789896183264	0.2415212810654251	0.00993821286095004	48.188235294117646	4.0	50.6	717.0
0.9997327608498217	2.1106727118044297	0.01068476220679645	0.08628745130429845	0.04793249469472072	48.188235294117646	5.0	48.300000000000004	718.0
0.9949489891575186	1.2045815511235232	0.04088923880180041	0.12005296522339844	0.0984620796924231	63.01538461538462	4.0	60.0	725.0
0.9967969559437341	1.1519868092390033	0.016139505844658644	0.04398265377939337	0.06914041737950961	32.768	6.0	33.0	730.0
0.999939436421243	2.750546852116368	0.010948208258126743	0.17031441130928499	0.018306341421326637	35.61739130434783	4.0	34.4	743.0
0.9841537762593512	0.756513225239987	0.03290177116416396	0.050361075614743914	0.0995742704361729	35.61739130434783	7.0	35.7	744.0
0.9999810987095434	2.7926935634704475	0.00557836903835949	0.09055670956994712	0.06808625141772164	74.47272727272727	4.0	74.7	747.0
0.9821696352818801	0.894372837599796	0.04536001906367865	0.08708469693306617	0.07683614830823228	32.768	8.0	33.0	751.0
0.9998080589668542	1.8175165172634562	0.0051573507269741265	0.030523915419561617	0.027243991591500517	26.425806451612903	4.0	25.700000000000003	754.0
0.9999930110925175	3.4984568665562827	0.007654605083897239	0.2527503190724912	0.010561470269628948	45.51111111111111	3.0	43.2	757.0
0.9985494199358318	1.439480614264689	0.01510054768852923	0.058592045588488316	0.067479229981549	43.11578947368421	5.0	42.1	758.0
0.9946484620225285	1.0492683916197114	0.02187063036915	0.05201131082845276	0.08749713736975825	43.11578947368421	6.0	41.7	759.0
0.9997863155187783	1.8763912024613951	0.006480758993583882	0.0408626109974754	0.03026793811925959	26.425806451612903	4.0	26.1	761.0
0.9820504511023912	0.8382491546479963	0.04356870553666004	0.07659650677377328	0.10024194061712469	39.00952380952381	7.0	39.5	769.0
0.9941475400087613	1.3214481640761584	0.03423855560288856	0.11586948963738598	0.038895117772840604	28.248275862068965	9.0	27.200000000000003	771.0
0.9999831849123905	3.095187673012712	0.008239680717475013	0.18147210637271224	0.01195996154294354	32.768	3.0	32.5	777.0
1.0000561107773969	2.213538196783583	0.004806617404226173	0.04321294038492349	0.027813257851491385	26.425806451612903	3.0	25.0	778.0
0.9931138113688918	1.092426403921854	0.02510604263835354	0.06342158086471489	0.06137297847246912	28.248275862068965	8.0	28.5	779.0
0.9994478077760921	2.004619012930249	0.03151333498663685	0.22807976022112336	0.04032126588760455	74.47272727272727	3.0	65.9	785.0
0.9905604546418513	0.8402789676641426	0.0207423399811988	0.03625396983609337	0.09470303181801289	34.13333333333333	8.0	34.0	787.0
0.9986763951398383	1.3125253404280612	0.009207036842220488	0.030682338035987723	0.06439175936864283	39.00952380952381	6.0	38.1	790.0
0.9485216928592177	0.36645113658923134	0.046649814458011654	0.03266107479140272	0.18104990268182639	35.61739130434783	7.0	36.0	792.0
0.9653159571368425	0.3503816473084063	0.024539798728099655	0.015344274372812305	0.16003688289244042	28.248275862068965	9.0	27.900000000000002	794.0
0.9999923493553551	2.1700830950174446	0.0006020664693435795	0.005175056640654089	0.06306195750885776	63.01538461538462	3.0	59.300000000000004	798.0
0.9974817940190908	1.5445389509637393	0.0403627023979883	0.1771065680681755	0.09908059267870412	81.92	4.0	82.30000000000001	799.0
0.9995994674468817	2.011002497626702	0.01599979232332011	0.11640351205188029	0.03297217237756885	32.768	4.0	32.2	803.0
0.9977751634258951	1.5696849422492876	0.02464386113082107	0.11115850792724007	0.02455416425536024	24.824242424242424	7.0	24.200000000000003	807.0
0.9999658653703934	2.8499441143672337	0.007571599687285319	0.1302368386158895	0.03997539885733882	81.92	4.0	79.2	808.0
0.9999975157674059	2.7114990041789175	0.0005677678378735775	0.008490261895991764	0.025985158307191968	34.13333333333333	3.0	33.1	810.0
0.9999978847832415	3.163725162450988	0.0011881669641546529	0.028035515980732763	0.0235231891937959	39.00952380952381	3.0	39.1	814.0
0.9999211861849353	2.536699639454436	0.009183188919534818	0.11497914807754357	0.035925562845262896	63.01538461538462	4.0	64.10000000000001	815.0
0.9933437733841417	0.7680021824842457	0.013694864144908244	0.021182745802052795	0.11667698979071944	39.00952380952381	7.0	38.400000000000006	816.0
0.9995834577485511	1.7797861722296462	0.015451272455577127	0.0880955104445485	0.12363452879985351	117.02857142857142	3.0	112.7	824.0
0.9998642713682745	2.0860192675940485	0.00667480053316127	0.05252683651253111	0.03854083247162674	35.61739130434783	4.0	34.300000000000004	825.0
0.95263368240532	0.2727549917546812	0.03028753429081386	0.015761332607332843	0.22847306080755309	32.768	8.0	33.0	835.0
0.9687190102442506	0.7038350358550715	0.056837348208797496	0.08050833229156613	0.11525358254586546	35.61739130434783	7.0	35.9	840.0
0.9998892592895383	2.366849511159069	0.01281247333261981	0.13489668039172487	0.07076046902694304	91.02222222222223	3.0	88.60000000000001	841.0
0.9959138916517823	0.9767252357691388	0.013159824369066405	0.028188963372851965	0.08952932616212128	37.236363636363635	7.0	36.4	842.0
0.9995099133104041	1.6103466929630446	0.008883574536026482	0.0418955382775017	0.10759161030196218	74.47272727272727	4.0	75.3	844.0
0.9999176570385037	2.7175810548043278	0.01363327470820237	0.2051242019108388	0.018541443774520352	26.425806451612903	4.0	25.700000000000003	850.0
0.9999188493096434	2.4837671925402187	0.008263155553723624	0.09802311190144497	0.0487155244607877	81.92	4.0	79.30000000000001	856.0
0.9736145520020897	0.45950297677064084	0.023613781727086124	0.01966732958514457	0.1424318826751261	29.257142857142856	9.0	29.0	857.0
0.9988680810504585	1.7703323817065069	0.020428673388582078	0.11497166937429133	0.03173605349483731	27.30666666666667	6.0	27.0	858.0
0.9995344705362252	1.680711207270742	0.014322096785685388	0.07337965434722794	0.11994324955343721	91.02222222222223	3.0	90.9	860.0
0.9992774675680605	1.7339915870662292	0.013388586597389911	0.07239158195653708	0.059841153047085295	45.51111111111111	5.0	45.2	862.0
0.9995663498725633	1.6804317881403612	0.008963367090823057	0.04569261982184145	0.07995709150261034	63.01538461538462	4.0	60.400000000000006	863.0
0.9999744432438775	2.615215545451797	0.004826717468952125	0.06546402344284809	0.020578765829280414	28.248275862068965	3.0	29.700000000000003	865.0
0.9997941742137475	2.3359545508572315	0.013206229295263642	0.13466484018169983	0.026058672813406722	34.13333333333333	5.0	33.1	866.0
0.9609626290996095	0.571963436110642	0.049332475167322955	0.05420326866341694	0.1165234608672396	31.50769230769231	8.0	31.5	870.0
0.9792898434592897	0.7095708428272486	0.03806731311490233	0.05389450588790346	0.12040131263351452	37.236363636363635	7.0	37.7	871.0
0.9914053956691969	1.2475801439965803	0.04639909098799983	0.1437053491120266	0.04596508026884725	28.248275862068965	9.0	29.0	872.0
0.9993145983776519	2.0257754306315565	0.021097148140677795	0.15593065213326593	0.030834297397306143	39.00952380952381	6.0	38.800000000000004	878.0
0.9998035898169811	2.1359907887266316	0.00998794492797434	0.08281468041265647	0.03690952521483882	37.236363636363635	4.0	35.5	880.0
0.9966347552048932	1.1305031397527634	0.01619999864410525	0.042921649430607514	0.08190696830712065	40.96	6.0	39.900000000000006	898.0
0.9995329211129563	1.928697629382356	0.012876922936641166	0.0858672259740243	0.033352286738828514	32.768	5.0	32.5	900.0
0.9999952107767792	2.678718534969261	0.0010257132673058677	0.014837167966601228	0.08843386547309533	91.02222222222223	3.0	91.7	901.0
0.9996916153315141	1.532785676832975	0.004219925416179937	0.01821832832349376	0.05606099285869189	37.236363636363635	5.0	35.9	903.0
0.9997107597337113	2.106989361052531	0.01407210014316081	0.11321162057220945	0.03235658168797404	40.96	4.0	40.7	904.0
0.9999695264752804	2.912236434519259	0.007559357551375717	0.13846417511996018	0.009716524098514537	22.14054054054054	4.0	22.0	912.0
0.9998887820920154	2.5065474570209103	0.012118018840209915	0.1471368152093626	0.025713774639908343	43.11578947368421	4.0	42.7	913.0
0.9999687104896728	2.7481920741644834	0.007690960475294357	0.11936500426623148	0.02971107230021262	74.47272727272727	3.0	71.60000000000001	919.0
0.9999477547857333	2.3701518251956375	0.004248132566371205	0.04486084004863619	0.04588586888442237	51.2	4.0	50.7	921.0
0.9999702946068593	2.915539906989346	0.01018053248591629	0.1871059628742685	0.015136830132603807	32.768	3.0	31.700000000000003	927.0
0.9999917129259914	2.9774512545494205	0.0032123481958471287	0.06284049770588447	0.046808242324565465	68.26666666666667	3.0	62.5	942.0
0.9935137208958112	0.9358201917485502	0.01881410940968494	0.03803486849938612	0.09168667765856155	37.236363636363635	7.0	36.0	945.0
0.999981208544821	2.97123386866478	0.00719460544965056	0.13986413197416614	0.023803796186745583	54.61333333333334	3.0	55.800000000000004	950.0
1.0000013268534267	2.411029045490921	0.00016745507944786712	0.0018444518675992685	0.05950477992645138	68.26666666666667	3.0	65.2	951.0
0.9940937094647018	1.0724221585769573	0.023353782434414376	0.05735432117594228	0.06516667376124716	31.50769230769231	7.0	31.1	956.0
0.999657735224867	1.6401781134727478	0.0065050569682098495	0.03171166719591705	0.04626342304744017	31.50769230769231	4.0	30.200000000000003	959.0
0.9999573413745924	2.5021569733030096	0.006443221841465077	0.07789429438088696	0.046413278607916095	68.26666666666667	3.0	65.7	961.0
0.9984853806797535	1.113385873945689	0.007040085748839381	0.018198617540801394	0.07430306428299564	34.13333333333333	6.0	33.6	962.0
0.999985999258748	3.1963099786097664	0.00839204598458425	0.20460795421143116	0.01035318462612611	31.50769230769231	3.0	31.200000000000003	964.0
0.9976709782258726	1.4231849484917207	0.02873352157255969	0.10960715104770553	0.10274229563717567	74.47272727272727	4.0	72.10000000000001	970.0
0.9831748125048022	0.3868571964584892	0.013954108428855987	0.009649918255630482	0.17361708747902596	30.340740740740742	8.0	30.700000000000003	971.0
0.9999699674414961	2.258150509481382	0.00280729011047808	0.026429968502904893	0.04071994298071492	40.96	3.0	38.7	981.0
0.9996283119935434	1.6157130121615726	0.007036363319790967	0.03337975984223721	0.04453807089664221	32.768	4.0	31.700000000000003	983.0
0.9999614674127641	2.822953274140844	0.007918838769439234	0.13254597503420454	0.024970444063268208	48.188235294117646	4.0	48.5	984.0
0.9979893290335495	1.6245957392577748	0.02498119350534075	0.11983392457210197	0.03426650612505789	31.50769230769231	7.0	31.400000000000002	985.0
0.9999771265920284	3.126658161351923	0.008788085283243131	0.1997694054598007	0.01056444309944575	39.00952380952381	4.0	39.2	991.0
0.9999990934659956	4.007454625322926	0.002744738716579671	0.15090419730912666	0.010095807920898493	45.51111111111111	3.0	44.7	992.0
1.0001037083655044	1.6417085269193121	0.0029657409762807617	0.014555020835599435	0.13424354754359213	91.02222222222223	3.0	88.80000000000001	993.0
0.9526689141775991	0.5544353295790864	0.054630387361898736	0.0581308513621659	0.09994521895130358	30.340740740740742	9.0	29.8	994.0
0.9791145212216811	0.7833563276661771	0.036374886866587644	0.05852616616673297	0.06763810668303438	24.824242424242424	10.0	25.1	996.0
0.9960239324968893	1.4243407650232194	0.03192739953436409	0.12199229477521752	0.03248824827485682	22.755555555555556	7.0	22.1	1000.0
