# Supplementary material for: Basal leakage in oscillation: Coupled transcriptional and translational control using feed-forward loops
Source: PLoS Comput Biol. 2020 Sep 3;16(9):e1007740. doi: 10.1371/journal.pcbi.1007740 (PMC7494099; doi:10.1371/journal.pcbi.1007740)
Supplement: S1 Appendix — (ZIP) [file pcbi.1007740.s010.zip › Codes/plots/data/CFFL_decayrates_ox300.csv]

0.989463668745072	0.9890766279166415	0.04489557511118143	0.09884410989173543	0.10492274150372269	54.61333333333334	5.0	53.300000000000004	2.0
0.999985554798328	2.8208408060706325	0.004101413323541295	0.06850584206493558	0.05231602389138283	74.47272727272727	3.0	66.9	41.0
0.9992008547691434	1.4108037328438416	0.00789373446809457	0.02959332019240895	0.04379876653388634	28.248275862068965	5.0	27.1	42.0
0.9945209923889083	1.169750976798594	0.033206650110479026	0.09289601318644514	0.09414259223513557	48.188235294117646	5.0	48.0	47.0
0.9975890674713292	1.3232817367776744	0.015466281638679545	0.05227807519672424	0.053034613606723804	30.340740740740742	7.0	29.200000000000003	58.0
0.9999908754158318	2.581253011279339	0.0016113116184107528	0.02111232585945934	0.024277904926238974	35.61739130434783	3.0	33.9	59.0
0.9999907744845954	3.115908195773666	0.004711207714783344	0.10594563275940343	0.038188790265716845	68.26666666666667	3.0	68.7	61.0
0.9999084735284531	1.7170974381150186	0.0031005863979610246	0.016446926444034907	0.06697916061134183	51.2	5.0	48.1	68.0
0.9999492272721671	2.6992418002527034	0.008172695342761141	0.12069876931092567	0.018104510449196774	40.96	4.0	40.5	81.0
0.9999921896666241	3.245232921030707	0.005161206537337372	0.1321763342720159	0.021745920874368378	74.47272727272727	3.0	71.3	100.0
0.9999974824468361	3.22736114115797	0.0016054248283208761	0.04038271153102186	0.030767448012607345	68.26666666666667	3.0	62.400000000000006	102.0
0.9999958529953943	3.1647622846622196	0.0023342859141278136	0.055136407257773926	0.013440519677998539	27.30666666666667	3.0	25.8	109.0
0.9999956200303176	3.434252424416066	0.004220019339963	0.13065068872747307	0.010380974690138467	32.768	3.0	31.900000000000002	121.0
0.9999776675498128	2.7062171528025116	0.005050876977749675	0.07512800681806896	0.02967466874270407	51.2	3.0	50.300000000000004	127.0
0.9999472242712376	2.88997327819661	0.012623630149150642	0.22609070137270207	0.015073336174732575	40.96	4.0	41.6	140.0
0.9889758596329176	0.8874326370076072	0.029825409203311875	0.05627367754077019	0.08710122342605303	35.61739130434783	7.0	36.0	144.0
0.9987991134391282	1.7401700124685944	0.0230385785322108	0.1254742407118355	0.051644214203292786	48.188235294117646	5.0	47.2	149.0
0.9803737306424842	0.8829025653434355	0.04128521136592885	0.07799903111410512	0.06823472994449248	26.425806451612903	10.0	25.900000000000002	157.0
0.9981772044800437	1.797940276562769	0.030040019513001892	0.17432701046889834	0.03591856753005845	32.768	8.0	32.800000000000004	172.0
0.9998563544142449	1.737123437000062	0.0032914821453609334	0.017851587454066783	0.05592135427097954	45.51111111111111	4.0	44.0	175.0
0.9999957977023519	3.2952090644954035	0.0030679982999472586	0.08261424959365732	0.04794786193950651	117.02857142857142	3.0	108.80000000000001	179.0
0.999596133565336	1.8521709219918912	0.009764674388146004	0.05999486571953282	0.04003384650843435	39.00952380952381	5.0	37.9	198.0
0.9999940407417817	2.9631969705175085	0.0022454183640004204	0.04329868822998346	0.033494054684034456	51.2	3.0	49.0	221.0
0.9986923527437731	1.0946070483602985	0.005877741005039585	0.014812203056901204	0.09867268447571148	48.188235294117646	6.0	47.5	227.0
0.9999537059209611	2.755335302504002	0.008218272387784435	0.12846645946612748	0.02414919617622472	54.61333333333334	4.0	52.0	232.0
0.9973392998648094	1.4101337024494502	0.022831189648096863	0.0856731427903267	0.029988826110605892	21.005128205128205	6.0	20.900000000000002	238.0
0.9999980852277021	3.3682770043755355	0.0016173025682015463	0.04686455614694256	0.03235682804966235	58.51428571428571	3.0	53.5	272.0
0.9999340794553014	2.3600024967182156	0.00752491318806416	0.07866867346459405	0.016961738261574735	25.6	3.0	25.3	281.0
0.9999979563428419	3.737375042718224	0.003606970421572501	0.1513197964878662	0.0368326826475764	58.51428571428571	3.0	50.2	284.0
0.9999814333830647	2.8351739339353097	0.0054238296170802365	0.09191587245853333	0.016466017121745394	30.340740740740742	3.0	28.8	285.0
0.999973942067048	1.9833221476502894	0.001174039217795907	0.008292501834112077	0.03271256929187385	26.425806451612903	4.0	25.5	286.0
0.9997508333938875	1.949152559475433	0.012777121463271788	0.08720837535871037	0.09166895200155528	81.92	3.0	80.2	297.0
0.9956407024404527	0.8016696427724083	0.009604331069376274	0.015686996931655078	0.10190927075585743	35.61739130434783	7.0	34.6	298.0
0.9999923818192659	3.0080186809154643	0.003138274019790412	0.06331134718132997	0.03134321431953142	48.188235294117646	3.0	45.1	300.0
0.999966491189356	2.599574454708115	0.005020074592459196	0.06700477862826043	0.06707863061383565	81.92	4.0	78.5	319.0
0.9471276111110334	0.5610772997731487	0.0655459036764471	0.07138615099044171	0.11088567816954051	31.50769230769231	8.0	31.5	338.0
0.9999958845283632	3.4761347511248846	0.004311029150964146	0.13919621939901672	0.024722128449865936	81.92	3.0	80.0	339.0
0.999995754086318	3.134417879621653	0.002249729533185172	0.05154239102400766	0.04040773553129497	91.02222222222223	3.0	82.7	345.0
0.9999951912840326	3.151974577943477	0.0026386457602619886	0.061529347751562435	0.020286786751767257	35.61739130434783	3.0	32.9	360.0
0.9999845564080267	2.7386840770621617	0.00365167800093931	0.056126699097774124	0.06270383891723286	81.92	4.0	76.80000000000001	367.0
0.9726743340257782	0.6259286062243323	0.03653881680081356	0.04426468492417711	0.09008062789552	27.30666666666667	9.0	27.3	369.0
0.984674910904509	0.7568264778299326	0.030775009454177486	0.047106364790687624	0.10561783153004319	35.61739130434783	7.0	34.9	381.0
1.000047087392648	2.1451964545978144	0.00353006909065393	0.029567856042037908	0.014457041461166607	12.412121212121212	3.0	11.4	382.0
0.9968995998239899	1.2646092801606357	0.019630878006905668	0.06177083917811435	0.0700859051309763	39.00952380952381	6.0	38.0	394.0
0.999814288855213	2.1856305660319357	0.010452161861504413	0.09125393557903552	0.040592626642112564	51.2	4.0	49.300000000000004	402.0
0.9999986515552858	3.64091161037882	0.0019628425530412094	0.07475953271357108	0.03930373271207226	81.92	3.0	82.4	403.0
0.9929663283839566	1.0124521040177197	0.02405592292293098	0.054401878586470234	0.08188404209338035	35.61739130434783	7.0	35.5	412.0
0.988759525595023	0.6911354252126682	0.016459866183722856	0.022257209596002147	0.0850030166330299	24.824242424242424	9.0	24.5	434.0
0.9996330308838972	2.0781245680454945	0.01670750378406744	0.13042706199301188	0.030694797601613956	39.00952380952381	4.0	37.9	444.0
1.0000061179667683	2.61489578334036	0.0011547251095921842	0.01565578082628146	0.08862296802217146	117.02857142857142	3.0	107.10000000000001	453.0
0.9795140568864484	0.42909081183507186	0.017124544331929302	0.013113787990917945	0.14802120008080927	29.257142857142856	9.0	29.6	458.0
0.9999536753381784	2.04594059362739	0.0028637907495294027	0.021632755015028524	0.04374764737244117	40.96	3.0	38.400000000000006	460.0
0.9998894079544945	2.13777142927265	0.008171814262437082	0.06793186895545257	0.03854843258913309	48.188235294117646	3.0	43.7	470.0
0.9998157651545131	2.347725272477018	0.014555980024038774	0.15023285161137456	0.024135101126226403	43.11578947368421	4.0	41.0	480.0
0.9999251845284323	2.468228865695493	0.007539643158975466	0.08803172807920896	0.03265619319504763	48.188235294117646	4.0	46.5	500.0
0.996478413888582	1.238519178708507	0.024604054966238284	0.07499333708523222	0.08561888328260846	51.2	5.0	48.900000000000006	504.0
0.9999965567146926	3.3212379627475492	0.002647827844720681	0.07318778727893796	0.02156638654125986	48.188235294117646	3.0	46.0	508.0
0.9963952057922064	1.003304601980188	0.013448733554633961	0.02993102727832093	0.08237994685536304	35.61739130434783	6.0	35.5	523.0
0.9999642395901903	2.4401621580168813	0.00477967848780298	0.054240058840581556	0.030312284286032852	40.96	3.0	38.800000000000004	524.0
0.9976147651523516	0.9041893353666269	0.005965970351154828	0.011447665833744694	0.06894661014672002	29.257142857142856	8.0	28.6	541.0
0.9999429592619583	2.469049086308322	0.0058012817135155255	0.06779049658415601	0.037593594556188895	58.51428571428571	4.0	55.1	542.0
0.9993519602345251	1.435405216345944	0.008172421831956872	0.03157001748654079	0.12725122378319698	81.92	4.0	77.9	563.0
0.9999935847252199	2.881905878767897	0.002056441605762242	0.036533223998531913	0.055870726819082846	74.47272727272727	3.0	72.4	567.0
0.9999987041058168	3.984210303337495	0.0037455005911133966	0.20118936792692274	0.012127205639131495	43.11578947368421	3.0	43.1	568.0
0.9352088700851665	0.24905203633694128	0.03973735443948966	0.019672303740232565	0.21338938876995614	30.340740740740742	8.0	30.700000000000003	572.0
0.9999109051065602	2.6749575142919735	0.013960429541551434	0.2011662704771593	0.01508670357544553	34.13333333333333	4.0	33.300000000000004	590.0
0.9999267398735469	2.3165827056042407	0.007679124406116227	0.07678178971465843	0.030089176837692615	43.11578947368421	3.0	39.900000000000006	593.0
0.9995404186994269	1.648357917791636	0.007621263111759151	0.03748366138837594	0.045046725380738714	32.768	5.0	32.0	594.0
0.9999191822566268	2.226021266516516	0.004966813536792098	0.04521227750573775	0.041236245794376396	45.51111111111111	4.0	43.900000000000006	596.0
0.9999997484219987	4.4554250193017015	0.0018651629288453586	0.16054342235354588	0.024002048386313046	48.188235294117646	3.0	45.400000000000006	597.0
0.9999996809437879	4.577167691676617	0.0030172856755017025	0.29334344646792126	0.024631203835365493	68.26666666666667	3.0	64.5	610.0
0.9999980994058829	3.295203177807029	0.0013875700896617009	0.037363916260067936	0.06130338322171881	117.02857142857142	3.0	115.10000000000001	645.0
0.9998402252169027	1.925977530517844	0.005336571895650881	0.03547460794718524	0.04928612745076134	43.11578947368421	4.0	41.0	652.0
0.9999102458648336	2.0656878140966737	0.005765107601660648	0.04445874373224488	0.046658757315101884	51.2	3.0	47.6	655.0
0.9999985141269058	3.618406426917879	0.0020678246266169153	0.07700172471382626	0.021977709154594134	81.92	3.0	74.7	660.0
0.9998615233925228	2.0917254757367707	0.0063766138688767585	0.05047942042630892	0.05410195619112424	58.51428571428571	5.0	55.0	662.0
0.9999974208662044	3.422490927553716	0.0024273321010594485	0.07426855333377354	0.014770202479124937	40.96	3.0	39.300000000000004	666.0
0.9919235681111864	1.0081262005717215	0.024943165378429947	0.056117139160441795	0.04815100224224577	21.005128205128205	8.0	20.6	667.0
0.9997938961155087	2.2613416673971796	0.01938628787670189	0.1831507810110425	0.0600971235033021	91.02222222222223	3.0	94.4	690.0
0.999872416017402	2.567704437614624	0.01586356636744475	0.20499981039903295	0.021845454080865235	45.51111111111111	4.0	45.2	717.0
0.9950864326812412	1.2087238057685465	0.04016194285780611	0.1185149237220268	0.09786036475636661	58.51428571428571	4.0	59.800000000000004	725.0
0.9977138213996999	1.3700677308294442	0.017937126105924663	0.064149688735442	0.04965444577928972	30.340740740740742	6.0	30.0	730.0
0.9823600534364729	0.8945832558115523	0.044759193626605985	0.08594228483709744	0.0769339143830159	32.768	8.0	32.9	751.0
0.9999247560721626	1.9331315286003812	0.0037413791258279773	0.025103917780946842	0.025768692503317474	25.6	3.0	25.1	754.0
0.9979871222141831	1.416414243585027	0.01738801135185802	0.06569190705412392	0.03229277273849876	22.14054054054054	6.0	21.6	761.0
0.9812034034182117	0.8328669527240495	0.045652984659863595	0.0796354709078001	0.10148959611172043	39.00952380952381	7.0	39.5	769.0
0.9914670933176295	1.1707625028537634	0.03688021959113002	0.10353946751750291	0.04525712578019067	27.30666666666667	9.0	26.900000000000002	771.0
0.9866493060488566	0.7327877609735425	0.026074218625772687	0.03819210962067516	0.10883820281244765	39.00952380952381	7.0	39.0	792.0
0.8591066137411086	0.2671906592678376	0.08026390929931917	0.04380702455193914	0.1663998409991749	30.340740740740742	9.0	29.8	794.0
0.9999420489832244	2.097083889220225	0.003956266214005312	0.03152394947921213	0.06422667956114209	63.01538461538462	3.0	59.400000000000006	798.0
0.9999574512795786	2.5544032945728565	0.007125237737889609	0.0908469673294149	0.03893679174917038	63.01538461538462	3.0	60.800000000000004	815.0
0.9995182984164204	1.7558251409981198	0.017074860774779523	0.09488420348731316	0.12584411168875664	117.02857142857142	3.0	112.80000000000001	824.0
0.9995635592326794	1.63650776304125	0.006771650036856012	0.032867594791139355	0.0366108967063721	29.257142857142856	5.0	27.700000000000003	835.0
0.9997352187325689	2.2163650897818106	0.01592771965780948	0.14357264526795688	0.026046274063310493	35.61739130434783	4.0	35.300000000000004	842.0
0.9998862383538564	2.445729673510218	0.010739296648976233	0.12254442547262459	0.05014758012796975	81.92	4.0	80.30000000000001	856.0
0.9838901999584396	0.7371888466756542	0.02618657616302426	0.03869824244008257	0.08844188981194143	28.248275862068965	9.0	28.0	857.0
0.9995298033921821	1.7375447615750648	0.009033752739735982	0.049023360769306634	0.053014122612401286	45.51111111111111	5.0	45.2	870.0
0.9806824539733576	0.6971384517355071	0.03435146469666636	0.04747953645542654	0.11839834038676139	37.236363636363635	7.0	36.5	871.0
0.9996228548379504	1.9465695686032136	0.010869393680352142	0.07386352742166592	0.03332891770827821	32.768	5.0	32.4	900.0
0.9995266091999767	1.9357896308790477	0.016352354351419563	0.10987587368323315	0.03483323576194481	40.96	4.0	39.900000000000006	904.0
0.9999973814763258	3.7214024235006646	0.004476444487832509	0.18481523539033196	0.003859497269369397	18.618181818181817	3.0	17.5	912.0
0.9998879743795316	2.500711728545529	0.01196550938628401	0.14442288341502954	0.025700952741286646	43.11578947368421	4.0	43.1	913.0
0.9999530113984803	2.725094289811323	0.007853311661502164	0.11905973707754328	0.03028240248311561	74.47272727272727	4.0	71.8	919.0
0.9999735449154274	2.949474328371266	0.007120111840467408	0.13540914590441258	0.024354213619276577	58.51428571428571	4.0	56.1	950.0
0.9999633886384421	2.435520001156124	0.003763945584439643	0.042500455712807	0.059414113667437034	68.26666666666667	4.0	64.60000000000001	951.0
0.9991521965792085	1.2280106587699748	0.005767956909698345	0.01730318063459122	0.06393156485053285	32.768	5.0	31.700000000000003	962.0
0.9992375381337422	1.4085423025279933	0.007373464479913981	0.027568039423845832	0.06795677379170068	43.11578947368421	5.0	42.900000000000006	971.0
0.9995494552844048	1.6222410911708154	0.008519710839816272	0.040699104063856434	0.04499359650334573	32.768	5.0	31.700000000000003	983.0
0.9999807361789165	3.1570136614889464	0.007840560394221385	0.18375473862859454	0.010305263340297811	39.00952380952381	4.0	39.2	991.0
0.9996452269406971	1.2715721423444606	0.003769011552736604	0.01196777985557172	0.14101092681237637	74.47272727272727	4.0	72.7	993.0
0.9958969375020807	1.4190522734728104	0.03274447985592156	0.1243525246551887	0.0330799806563949	22.14054054054054	7.0	22.1	1000.0
