# Supplementary material for: Basal leakage in oscillation: Coupled transcriptional and translational control using feed-forward loops
Source: PLoS Comput Biol. 2020 Sep 3;16(9):e1007740. doi: 10.1371/journal.pcbi.1007740 (PMC7494099; doi:10.1371/journal.pcbi.1007740)
Supplement: S1 Appendix — (ZIP) [file pcbi.1007740.s010.zip › Codes/plots/data/data_for_mamalian_clock/black_dot(WT).csv]

8.836202728456044	13.164769261431882	14	31.785714285714285
9.337675499307892	12.784603487886985	13	28.769230769230763
9.866626230206418	12.022339703109333	12	23
10.664860969562376	12.490826648109506	15	36.53333333333334
10.837972117856438	12.025593793185212	10	16.1
10.84584080641526	9.516155806933407	11	19.272727272727266
11.5135864605041	10.727550149402342	4	3.5
11.703527859326755	12.586215519574724	5	4
11.70130848563068	9.832786904851874	13	26.92307692307692
12.123817612398906	11.905973643963936	134	6022.955223880593
11.845039353567142	10.663757096429656	14	32.57142857142858
12.163678005646872	10.673088131567267	13	28.000000000000004
12.174774874127262	14.8500151041941	12	23
12.353381614430656	13.0333169098518	14	30.35714285714286
12.347320299714479	11.505366752804608	17	45.88235294117648
12.503981972378789	12.5011655506989	13	29.692307692307697
12.68523082422514	13.653851989610963	13	26.15384615384616
12.68523082422514	13.027198009651997	13	26.15384615384616
12.684491032993108	11.649520858425776	15	35.2
12.823941680229996	12.345573947527754	12	22
12.847984895270837	11.113235000392512	6	6.833333333333334
13.18021841219884	12.66863977594315	11	19.454545454545446
13.497151701373571	11.645081579955923	14	30.35714285714286
13.491603267133375	10.663075546718408	13	26.153846153846146
13.497151701373575	12.723821645456715	4	2
13.857799926986207	13.195020332186786	11	20
14.12057526712955	12.491389661994015	99	3352.808080808085
13.857799926986207	11.659718081287318	12	23
14.00892870724293	11.360325684949597	14	32.57142857142858
14.52299554311617	13.197248793212347	12	23.66666666666667
14.67089774473105	13.659189481399206	11	19.454545454545457
14.853875978678236	12.509037892428545	14	32.85714285714286
10.321336760925451	12.078128431359886	0	0
10.51413881748072	12.179276846959736	0	0
10.976863753213369	12.658213948921988	0	0
10.996143958868895	12.859283564351323	0	0
11.188946015424165	12.910180723669765	0	0
11.188946015424165	13.060934492513987	0	0
11.150385604113112	12.432664608388992	0	0
11.323907455012854	12.232240895996695	0	0
11.844473007712086	11.85710041208614	0	0
12.037275064267355	12.485887018640764	0	0
12.037275064267355	12.284881993515135	0	0
11.998714652956298	12.0837477877821	0	0
12.017994858611825	11.505922930849623	0	0
12.017994858611825	11.179289765020478	0	0
11.998714652956298	11.882742762656472	0	0
12.152956298200515	12.134515766493134	0	0
12.345758354755784	12.210538553952285	0	0
12.5	12.010050251256283	0	0
12.808483290488432	13.392993243854235	0	0
13.001285347043702	13.46901603131338	0	0
13.001285347043702	11.911227086589765	0	0
13.001285347043702	11.408714523775693	0	0
13.001285347043702	11.609719548901323	0	0
16.02827763496144	11.720362739145601	0	0
16.182519280205657	11.670628205293822	0	0
13.868894601542415	12.366394956789087	0	0
13.926735218508998	12.51734249654442	0	0
14.196658097686377	12.24186485124853	0	0
14.35089974293059	12.09162780483394	0	0
14.17737789203085	12.668935939336787	0	0
14.196658097686377	12.895131182906823	0	0
14.17737789203085	13.096071617728748	0	0
15.661953727506429	13.528180749505886	0	0
15.661953727506429	13.176421955536037	0	0
14.524421593830336	12.820852333647673	0	0
14.678663239074549	12.821369056077303	0	0
