# Supplementary material for: Basal leakage in oscillation: Coupled transcriptional and translational control using feed-forward loops
Source: PLoS Comput Biol. 2020 Sep 3;16(9):e1007740. doi: 10.1371/journal.pcbi.1007740 (PMC7494099; doi:10.1371/journal.pcbi.1007740)
Supplement: S1 Appendix — (ZIP) [file pcbi.1007740.s010.zip › Codes/plots/data/data_for_mamalian_clock/blue_dot(Mutant).csv]

6.855675915860961	12.019483390228563	13	26.153846153846153
7.838981761762068	10.104252285445726	12	23.666666666666668
8.364850029193818	12.164331291587873	13	28.000000000000004
8.49616297287842	8.132493860672524	12	22
8.688508693205154	15.151662810485401	12	22
8.834370864452929	13.470629948085449	15	41.066666666666656
9.149336981487963	13.168802353976421	12	24.583333333333332
9.541118088115017	13.484245246014002	13	28.000000000000004
9.541118088115017	9.492941435198432	13	28.000000000000004
9.67428050987968	11.6457029408615	12	23
10.192134372297819	15.009677417913325	13	28
10.191209633257785	13.64228319958809	12	22.91666666666666
10.18574526620305	13.023206719359523	11	19.27272727272727
10.343483328516452	14.008341484196514	12	24.583333333333332
10.344055786017424	11.813562438835087	14	34.642857142857146
10.526097271326659	13.340522344242995	14	30.35714285714286
10.84584080641526	15.03071083057231	11	19.27272727272727
10.996657337125995	13.342098759873814	12	22
10.987641131485681	12.178842104530961	16	42.375
11.002205771366192	10.799348313528943	13	30
10.996657337125995	10.123782962798835	14	33.21428571428571
11.184194414444566	14.004891396946096	15	36.53333333333333
11.182133567441063	9.663366038448888	14	31.571428571428577
11.322958112680283	11.651226148911084	14	30.35714285714286
11.697345318316248	12.36418025464479	14	34.64285714285714
12.030515583882206	18.370845149336105	13	28.76923076923077
12.15233454008914	12.508342888748974	15	35.46666666666666
12.34862581365335	10.51945443483934	13	26.153846153846164
12.68523082422514	14.858955797224361	13	26.153846153846157
12.823941680229996	8.14699228180268	12	22
13.00334105399628	14.185163360872991	13	28.000000000000004
13.016287400556738	12.65954531177969	16	40
13.010276596796519	10.735175244959686	24	105.58333333333331
13.150242455784287	11.657347704499372	14	30.35714285714285
13.347343976888322	12.041231021923798	13	26.153846153846146
13.48420535481312	15.020706131422589	13	28.000000000000004
13.497151701373575	11.376515588544937	16	40
13.48513009385315	9.830728831254126	12	22.91666666666667
13.669461409166274	14.186591517313374	12	24.58333333333333
13.665454206659472	13.66436644288356	12	23
13.857799926986207	12.775644207137324	13	28.769230769230763
13.861234671992037	12.058102475230385	14	34.64285714285714
14.00205921723126	14.856136659782386	12	23
14.194404937557994	13.866185704196624	13	28.76923076923077
14.860217046381315	9.973520724317844	13	26.923076923076923
14.992639676913953	14.19729081512887	15	36.533333333333346
14.987831033905781	12.80490924363466	14	30.35714285714286
15.174628319992323	13.348864689734555	13	26.153846153846153
16.021689280661995	13.202269542751864	11	20
16.034512328683775	11.531235221146119	15	36.26666666666668
16.0256964831688	10.685222814380692	12	24.58333333333334
16.173346483227306	13.670357884436065	13	26.92307692307693
16.676404521004926	12.804368429513138	13	26.153846153846157
17.027132818733573	13.872169823314216	11	19.454545454545453
17.024106400057104	13.20562772405637	13	29.692307692307697
17.03150431237736	12.672996624717113	12	23
17.024106400057104	11.826988968146646	13	29.692307692307697
17.6806711184801	12.800502183878429	12	22
17.819381974484955	10.53778192616541	13	26.153846153846164
19.495933854063676	9.37043080929969	12	22.91666666666667
14.659383033419026	14.077585872808775	0	0
14.871465295629822	13.877291341023888	0	0
15.33419023136247	12.672811357559004	0	0
15.507712082262213	12.673392670292337	0	0
11.497429305912597	10.499153867021484	0	0
11.323907455012854	10.674451951273078	0	0
10.167095115681235	12.203239849633777	0	0
10.186375321336762	12.529937605766623	0	0
11.323907455012854	13.488522303031871	0	0
11.304627249357328	13.714588365994498	0	0
12.692802056555273	11.332304194494325	0	0
12.808483290488432	11.332691736316548	0	0
11.188946015424165	12.608673185981324	0	0
11.285347043701801	12.508493624937026	0	0
13.348329048843187	12.842037953262457	0	0
13.483290488431876	12.566108175840645	0	0
13.483290488431876	12.39022877885572	0	0
