# Supplementary material for: Basal leakage in oscillation: Coupled transcriptional and translational control using feed-forward loops
Source: PLoS Comput Biol. 2020 Sep 3;16(9):e1007740. doi: 10.1371/journal.pcbi.1007740 (PMC7494099; doi:10.1371/journal.pcbi.1007740)
Supplement: S1 Appendix — (ZIP) [file pcbi.1007740.s010.zip › Codes/plots/data/data_for_ztl_mutant/11-5.csv]

18.23807595598133	0.5784447532449581
18.938707644217757	0.489168660417296
19.254910600099425	0.6143797246752849
19.32716394927559	0.4127174041550351
19.774360675976084	0.5641394978191422
20.693646750541955	0.38113087574692084
20.70807435126928	0.42927382544484183
19.97643422831756	0.3741549159745027
20.267908882695437	0.3637862523800326
19.04217486685615	0.3545386186153041
18.98351568751897	0.34412856315019735
19.12898741687133	0.32984146913546186
19.361537294075443	0.2999599878583846
19.069531444024395	0.2921231270178538
