# Supplementary material for: Basal leakage in oscillation: Coupled transcriptional and translational control using feed-forward loops
Source: PLoS Comput Biol. 2020 Sep 3;16(9):e1007740. doi: 10.1371/journal.pcbi.1007740 (PMC7494099; doi:10.1371/journal.pcbi.1007740)
Supplement: S1 Appendix — (ZIP) [file pcbi.1007740.s010.zip › Codes/plots/data/data_for_ztl_mutant/19-20.csv]

21.89864048477546	0.1708368981466597
22.18427883497229	0.26019752475629065
22.15119052748201	0.19736364677633278
22.669368243879116	0.17352878267751937
22.578965831355372	0.2782676462770848
22.678742152428594	0.23881465366813204
22.778805442908894	0.20919688528362257
23.236735641740985	0.29528142781028177
23.19180658055639	0.1556918110677561
23.29821956906731	0.2321129427435804
23.490709286095296	0.283083147217593
23.66161278466194	0.1352411677339065
23.64505874110163	0.21709662059145285
22.801256933138333	0.18853307210463877
23.151390766853392	0.18857446397527533
23.328127155826596	0.2458125224205967
23.06545089544414	0.24318068931261894
