# Supplementary material for: Basal leakage in oscillation: Coupled transcriptional and translational control using feed-forward loops
Source: PLoS Comput Biol. 2020 Sep 3;16(9):e1007740. doi: 10.1371/journal.pcbi.1007740 (PMC7494099; doi:10.1371/journal.pcbi.1007740)
Supplement: S1 Appendix — (ZIP) [file pcbi.1007740.s010.zip › Codes/plots/data/data_for_ztl_mutant/31-31.csv]

12.27687896545513	0.6912321329838527
12.935740025888276	0.9556838063609813
13.008915763049643	0.7856342376971842
13.10795110461865	0.6092032878183092
13.346682501694282	0.7572343971001894
14.618900524955247	0.6192487672943969
14.777377393355174	0.694719954248692
21.814923939431416	0.8722847731902703
