# Supplementary material for: Basal leakage in oscillation: Coupled transcriptional and translational control using feed-forward loops
Source: PLoS Comput Biol. 2020 Sep 3;16(9):e1007740. doi: 10.1371/journal.pcbi.1007740 (PMC7494099; doi:10.1371/journal.pcbi.1007740)
Supplement: S1 Appendix — (ZIP) [file pcbi.1007740.s010.zip › Codes/plots/data/data_for_ztl_mutant/61-15.csv]

19.721332882632403	0.32605491102666007
19.73867728543252	0.2338329360120346
19.905270336752192	0.28991432985084675
19.867410938834503	0.1825835775865089
20.28423581433039	0.23272218284083712
20.294942568199332	0.5526897039325147
20.36501155617991	0.2761633678906932
20.580071984091685	0.5055863571972448
20.64869303744433	0.17943535254354948
20.628015514862973	0.3634208108958594
20.652635484010208	0.31455374848324746
20.86324985345126	0.24282142997436418
21.1976042081482	0.24624664339776892
19.91694031292254	0.33513617925439454
20.44259637407213	0.3508030022903502
20.264418168271753	0.24414994895002629
20.55585488010155	0.23248089075305622
19.71178495543475	0.30390256353652145
