# Supplementary material for: Basal leakage in oscillation: Coupled transcriptional and translational control using feed-forward loops
Source: PLoS Comput Biol. 2020 Sep 3;16(9):e1007740. doi: 10.1371/journal.pcbi.1007740 (PMC7494099; doi:10.1371/journal.pcbi.1007740)
Supplement: S1 Appendix — (ZIP) [file pcbi.1007740.s010.zip › Codes/plots/data/data_for_ztl_mutant/64-23.csv]

22.58103377177915	0.3491416044375124
22.917547327237045	0.27779175825831115
23.121680707413653	0.13271502064150575
23.03688015673722	0.2639835536300671
23.12278208559839	0.2080769336902234
23.41383937194735	0.18340392946825257
23.12179557934822	0.17426667402522145
23.908344601120344	0.13144678385165154
