# Supplementary material for: Basal leakage in oscillation: Coupled transcriptional and translational control using feed-forward loops
Source: PLoS Comput Biol. 2020 Sep 3;16(9):e1007740. doi: 10.1371/journal.pcbi.1007740 (PMC7494099; doi:10.1371/journal.pcbi.1007740)
Supplement: S1 Appendix — (ZIP) [file pcbi.1007740.s010.zip › Codes/plots/data/data_for_ztl_mutant/WT.csv]

24.355011948342565	0.44729440637285456
24.609302292078002	0.23591250071834524
25.225180439323758	0.2546307699175909
25.269026634347107	0.2148945321510145
25.754969982112257	0.22400456625433451
25.982146768484764	0.13832957243060684
26.28727647559171	0.16805855837367678
25.835029250255253	0.16418430420265473
25.31278801843318	0.2655529953917052
25.282813405447172	0.23824125941665075
26.18474571594139	0.14992135544579055
