# Supplementary material for: Basal leakage in oscillation: Coupled transcriptional and translational control using feed-forward loops
Source: PLoS Comput Biol. 2020 Sep 3;16(9):e1007740. doi: 10.1371/journal.pcbi.1007740 (PMC7494099; doi:10.1371/journal.pcbi.1007740)
Supplement: S1 Appendix — (ZIP) [file pcbi.1007740.s010.zip › Codes/plots/data/data_for_ztl_mutant/ztl_mutant.csv]

27.614123084528952	0.5633527210576945
27.91789823726327	0.26262907744735453
28.231561763379766	0.30080695793547996
28.860074259167796	0.4177911025705745
28.961345008583436	0.31797367616266226
29.06421140265728	0.2728433439495114
29.11906706394424	0.36757536168520355
29.433370890865294	0.427698097020351
29.583436754993798	0.21490122849046767
30.88941814612014	0.3414177468847872
