# Supplementary material for: Basal leakage in oscillation: Coupled transcriptional and translational control using feed-forward loops
Source: PLoS Comput Biol. 2020 Sep 3;16(9):e1007740. doi: 10.1371/journal.pcbi.1007740 (PMC7494099; doi:10.1371/journal.pcbi.1007740)
Supplement: S1 Appendix — (ZIP) [file pcbi.1007740.s010.zip › Codes/plots/data/IFFL_decayrates_0.csv]

0.9999915610002978	3.4195327895069574	0.00789564036963564	0.24086814930700284	0.005875140046032171	15.456603773584906	3.0	15.3	5.0
0.9995178948465141	1.8581317833660456	0.011618026509572237	0.07184570252824848	0.061234955813926406	51.2	5.0	50.7	6.0
1.0000066845529685	2.2239809354418667	0.0005844287714923706	0.005311452676151987	0.02797734426418582	25.6	3.0	24.700000000000003	10.0
0.9999587010807959	2.9439116601677	0.011038908317663292	0.2087622561249618	0.009112920948596339	31.50769230769231	4.0	31.5	12.0
0.9999982157035565	3.8941070778501223	0.004307290609063209	0.21140919885298148	0.01662918381490915	68.26666666666667	3.0	67.4	13.0
0.9948178002923104	1.2265714163040728	0.027620116296608453	0.08302090248421283	0.044682324593064565	26.425806451612903	7.0	26.5	15.0
0.9996447563114956	2.2224902653501712	0.016549266072595433	0.15013474951141723	0.019640009183670724	29.257142857142856	6.0	28.8	24.0
0.9999992350478563	4.173122122226012	0.003225265008438824	0.20930222259239578	0.016112277451492175	102.4	3.0	111.7	26.0
0.999540880394671	2.104408178107324	0.018596441257761918	0.14922827431820068	0.022778168083204015	29.257142857142856	5.0	28.0	27.0
1.0000054323844432	2.6484342704872903	0.0010957148444534271	0.015370193791805493	0.031985238979730754	37.236363636363635	3.0	33.6	31.0
0.9992611510750167	1.9327973272710566	0.01848086022996171	0.12380713284401434	0.03359396593446205	34.13333333333333	6.0	34.6	33.0
0.9999698164505589	2.8886353774145483	0.009805657587999703	0.1753905298073342	0.03006799007640288	74.47272727272727	3.0	71.3	34.0
0.9994861667379475	2.062847776199967	0.023444654310692623	0.18013986148981762	0.062168840972920164	74.47272727272727	4.0	75.60000000000001	36.0
0.9996467900109838	2.214044056531101	0.015925190476552283	0.1432148353600204	0.035562341959667065	45.51111111111111	6.0	46.300000000000004	37.0
0.9999822803635585	2.216117841055802	0.0015255894151926482	0.013753136677543524	0.03246175675448634	32.768	3.0	30.200000000000003	38.0
0.9401775568376106	0.23540523184049025	0.03813323047198765	0.016583807243987343	0.12391863191143226	25.6	10.0	25.400000000000002	41.0
0.9994921014017407	1.526503682063731	0.0076638840358027455	0.032879300206923284	0.04511363770286488	35.61739130434783	4.0	34.0	44.0
0.999821496297027	2.3814861303790327	0.021255447790362574	0.22718544287367354	0.017231728103836184	34.13333333333333	3.0	33.5	46.0
0.9998286186515892	2.4203328989451487	0.015641017329343452	0.1739083945396036	0.02086584392225134	37.236363636363635	4.0	37.4	48.0
0.9999936621697229	3.4742859729571025	0.006614529771375551	0.21317736448801894	0.009632189194926265	39.00952380952381	3.0	37.800000000000004	49.0
0.9625071337415558	0.3882611085917949	0.030842612787936027	0.021867745420520807	0.17900599770100148	32.768	8.0	32.300000000000004	51.0
0.9966048186237474	1.1654931744422685	0.018229024633711365	0.0505711200588213	0.0714403286361623	39.00952380952381	6.0	37.6	52.0
0.9999795719832063	2.8898689287053094	0.006652729251657789	0.11914253107326775	0.024780127208123927	43.11578947368421	3.0	42.0	57.0
0.9973067753546123	1.2317726230135173	0.015832393770009313	0.04778746224132743	0.07792774948610685	43.11578947368421	6.0	42.900000000000006	58.0
0.9999712459421705	2.683106880853861	0.006212066146656398	0.09026164135229396	0.02172898393640265	32.768	3.0	31.6	60.0
0.9999124548740854	2.480178534527447	0.008888354292920675	0.10505465611464285	0.011537472823999063	21.557894736842105	4.0	19.6	62.0
0.999996618128782	3.6143970014738422	0.004668864599613026	0.17316243930096378	0.009458641218706374	37.236363636363635	3.0	36.6	63.0
0.9991705986287706	1.689484924714815	0.014155528468203768	0.07289291662555367	0.071813286999618	54.61333333333334	5.0	54.300000000000004	65.0
0.9999236666077654	2.8450640239266094	0.014503041782780198	0.24823582399118546	0.014926179887588278	40.96	5.0	39.800000000000004	66.0
0.9997035722211848	1.8166756050510284	0.007955530480593404	0.04704716024796012	0.03338489877533914	27.30666666666667	4.0	26.1	68.0
0.9999971208183962	3.5054175465648205	0.003197555556596225	0.1063204196716312	0.025755530734291186	58.51428571428571	3.0	55.900000000000006	69.0
0.9999989266600328	3.8667666176539375	0.002453284007619671	0.1171598052098366	0.006044076937178755	27.30666666666667	3.0	26.400000000000002	71.0
0.9912191109245057	1.0339205110376606	0.03523896910649882	0.08228022680432152	0.0485148426566782	27.30666666666667	9.0	27.1	73.0
0.999840078947893	1.9807674510955962	0.008715861448450895	0.06149691631447941	0.09042436564254484	91.02222222222223	3.0	86.80000000000001	74.0
0.9987478732887636	1.496018798294586	0.015806411340257013	0.06548238893709672	0.0366999757465605	29.257142857142856	5.0	28.700000000000003	76.0
0.984847439468291	0.9643470984405934	0.04495282997212038	0.09561912132818289	0.07395423234534601	31.50769230769231	8.0	31.700000000000003	79.0
0.9998593722200821	2.4022805138505814	0.012564067721435174	0.13713384118483013	0.019964562180142552	31.50769230769231	4.0	32.0	80.0
0.9973231918537716	1.490576226156021	0.03914434303231999	0.16151813828595657	0.03848062885080443	51.2	4.0	51.2	82.0
0.9989461089579763	1.7415764397291014	0.017771267615589757	0.09692093427555375	0.04933366862300473	43.11578947368421	6.0	43.7	87.0
0.9540801191008222	0.30275272100818224	0.02845423563739913	0.015617531038635266	0.18530171605756937	28.248275862068965	9.0	27.900000000000002	90.0
0.9999362814801401	2.7124459353545896	0.010681056628984905	0.15986999471877128	0.03388791662435044	58.51428571428571	4.0	58.1	92.0
0.9998846750969941	2.4470228763976167	0.011246791567456746	0.1285053463081872	0.025841110440146184	45.51111111111111	4.0	45.300000000000004	94.0
0.9999801895843928	2.5037693685246114	0.0030017341682891693	0.03634785356857066	0.02474515437373638	34.13333333333333	3.0	32.800000000000004	97.0
0.9998902817487795	2.127474327004371	0.00552709037485541	0.0454185161350103	0.03601262088805914	39.00952380952381	4.0	37.300000000000004	98.0
1.0000081278769983	2.5496644213410575	0.0013484182365620632	0.0171088331674837	0.027609201732876915	43.11578947368421	3.0	39.800000000000004	102.0
0.9996667475562085	2.250580008232722	0.01826103422556764	0.17054416724286517	0.026817042465925596	48.188235294117646	5.0	46.2	103.0
0.9998997905765952	2.3077310382129737	0.010323076403019141	0.10228595052019154	0.031138703115466106	48.188235294117646	3.0	43.900000000000006	107.0
0.9974035054290259	1.1143196591828954	0.012021309921587403	0.031147608004503335	0.07252465885458365	35.61739130434783	6.0	34.300000000000004	108.0
0.9999937710087955	3.30972107287428	0.004681158136842851	0.12790279865352577	0.012997007615273408	34.13333333333333	3.0	33.2	109.0
0.9999873836420282	2.9232003869953123	0.004390245636743472	0.08131227635562849	0.017498874495937514	37.236363636363635	3.0	35.6	114.0
0.9999863914060251	2.44774244581312	0.0018462789335962275	0.021114102255390167	0.02462341459724095	30.340740740740742	3.0	29.3	115.0
0.9999954411131863	3.434025212158842	0.00439040421443966	0.13589470240563056	0.04300531283400778	102.4	3.0	100.0	116.0
0.999980391097953	3.0315804488989593	0.008465582638725074	0.17488606327790227	0.03627097079471472	54.61333333333334	3.0	54.300000000000004	117.0
0.9999974927899976	3.54388346593356	0.0030067201612777074	0.10390591260342007	0.009223988546004596	30.340740740740742	3.0	28.5	118.0
0.9999988391945731	3.9806711737986293	0.003331410377791971	0.17831371156451928	0.015124756664230762	68.26666666666667	3.0	64.7	120.0
0.99414824341472	0.9848489246916364	0.017466706807742503	0.037921193659358844	0.05662553874092092	28.248275862068965	8.0	27.200000000000003	123.0
0.9997036790629943	1.9993374842084946	0.011713501677916148	0.08416772813724133	0.0460442862005529	51.2	4.0	50.800000000000004	128.0
0.9983112277896282	1.4358032090976993	0.015155723317195434	0.058561114275571986	0.06401152675873525	45.51111111111111	6.0	43.800000000000004	129.0
0.9999589136539359	2.622260089563181	0.007868615488967133	0.10748859279393531	0.023837423913399425	35.61739130434783	3.0	35.800000000000004	132.0
0.9278759618222591	0.610660882578138	0.10805512409809191	0.1332617669484939	0.02242727024821945	16.062745098039215	8.0	16.6	133.0
0.9999988113969706	3.5564042381012126	0.0014614929617054323	0.05114398173916122	0.018438134163479922	40.96	3.0	38.5	140.0
0.9997466607675359	1.7476628387167639	0.005959258784098905	0.032698079497920564	0.022454666476391365	18.204444444444444	4.0	17.400000000000002	145.0
0.9686988085913016	0.4031812613434224	0.027247940646584503	0.019691417481986252	0.15343314549274084	30.340740740740742	9.0	29.400000000000002	147.0
0.9998540592632262	2.4282030753795754	0.013528177150874593	0.15162940386817786	0.043389966435839845	54.61333333333334	4.0	52.900000000000006	148.0
0.9999924770401184	3.378742159311211	0.006488085618810818	0.18998774242644956	0.01732932091033414	32.768	3.0	31.900000000000002	149.0
0.9999987603466362	4.0995396833884925	0.004511809057912308	0.2720058029016998	0.009761622307135294	37.236363636363635	3.0	39.6	150.0
0.9999378736377743	2.314009064056668	0.004836957679117117	0.048215415356718305	0.0380104402754652	43.11578947368421	4.0	39.800000000000004	152.0
0.9809758375896943	0.4426114886696677	0.019841970682527528	0.016145870658611595	0.1733204274765213	37.236363636363635	7.0	36.6	153.0
0.9999879693941632	3.2781095727516574	0.006898550149367797	0.18259544625999757	0.014449258706913758	34.13333333333333	4.0	33.6	154.0
0.9980859683895253	1.6000218966447946	0.021813452479626568	0.10178563245604703	0.04500966615278038	37.236363636363635	7.0	37.1	156.0
0.9999746787639205	3.070819230162785	0.008560970682696737	0.18397669012370693	0.012621278841103731	34.13333333333333	4.0	34.800000000000004	158.0
0.9335047442616466	0.138084976638728	0.028086131204142953	0.009323710714913388	0.2903103673073964	27.30666666666667	9.0	27.200000000000003	159.0
0.9999587957448317	2.0975101369944156	0.0028153118896301517	0.022442298090356947	0.02615309082532451	28.248275862068965	3.0	26.5	161.0
0.9999986450087007	4.074731650216271	0.004693007221648884	0.27599151357799495	0.02156855423033758	117.02857142857142	3.0	114.2	164.0
0.9999872750800372	2.9374197005093468	0.004555026248510354	0.08558260107980224	0.011914327900377128	22.14054054054054	3.0	20.900000000000002	165.0
0.9992135003587678	1.8016341923297023	0.016758464900749975	0.09754188645828911	0.03852454173752712	34.13333333333333	5.0	33.6	166.0
0.9987679180866502	1.4929601612348424	0.014087776232407994	0.05815585966890101	0.0659252124296776	45.51111111111111	5.0	43.400000000000006	167.0
0.9999942719375962	3.5830588398238414	0.007428174763769074	0.2669837714751869	0.012271640211727218	54.61333333333334	3.0	54.0	168.0
0.9999938136153056	3.3201359373422332	0.004746728707424806	0.131057458908452	0.03934799002304585	81.92	3.0	82.0	170.0
0.9996215579829876	2.1721631820209604	0.01773727222908452	0.15273246713954225	0.017258452065854944	26.425806451612903	5.0	25.700000000000003	171.0
0.9999130720874836	2.504134233721523	0.009492904652228774	0.11497684166612337	0.030004549943800803	45.51111111111111	4.0	45.2	173.0
0.9999954673288728	3.0610545590173706	0.0020751482596511354	0.04416005721649612	0.012320667798925987	32.768	3.0	30.3	174.0
0.9965225882513742	1.0988769515713606	0.012916339021468336	0.032801832822006945	0.06640278581289044	30.340740740740742	8.0	29.8	177.0
0.9917860716382448	1.2311524833522403	0.04604546491900127	0.13963308734311952	0.06303173216884542	35.61739130434783	7.0	35.5	178.0
0.9999949582008327	3.8432007662866776	0.010993580821269841	0.5127673518810351	0.02589657418298138	102.4	3.0	98.0	179.0
0.9901815561218363	0.8227154577414031	0.019108759752264764	0.032466718326540606	0.04957301834640305	18.204444444444444	9.0	18.5	182.0
0.9999441009715191	2.398653516737578	0.005272475579085128	0.0573296736888226	0.059885336342938876	68.26666666666667	4.0	65.3	186.0
0.9991934709705844	2.0116333145683445	0.046655469102527165	0.34024816380367096	0.045651563953849665	68.26666666666667	3.0	67.60000000000001	187.0
0.9999956143444951	3.3246379355155793	0.0033954339690229155	0.09417293725114005	0.02915449746813311	35.61739130434783	3.0	31.6	188.0
0.9977714078615403	1.4495234829714734	0.02407696204590663	0.0945981300848008	0.05116409726337135	39.00952380952381	5.0	39.2	190.0
0.999931755502647	2.5950308283940555	0.012384179492378602	0.16456230047972173	0.08531195507720132	117.02857142857142	3.0	119.80000000000001	191.0
0.9938330631735784	1.228628788652766	0.054126425465991654	0.16394332035696343	0.026482437872038946	32.768	4.0	31.0	193.0
0.9999161210571246	2.3647949160980906	0.006985071649745535	0.07336110845625782	0.03201413272217037	48.188235294117646	4.0	46.300000000000004	197.0
0.9998590354061648	2.2385435148497903	0.012680571797289483	0.1170075950083496	0.03937559002731548	51.2	3.0	44.800000000000004	198.0
0.9999965180479524	3.1661878013834412	0.001965515078756808	0.04649251038243944	0.07679859151251181	117.02857142857142	3.0	98.60000000000001	199.0
0.9999926556479541	3.463724571354609	0.007505090808048543	0.23933069607266128	0.010807428104942913	37.236363636363635	3.0	36.800000000000004	200.0
0.9993441026348435	1.5594499656162562	0.011068817421822683	0.04930450023464166	0.08147598173404377	54.61333333333334	4.0	54.400000000000006	202.0
0.9984018469546694	1.7442377369649076	0.02554307661214741	0.1397864653826935	0.026630342441446044	27.30666666666667	7.0	27.1	203.0
0.9924685733331129	1.1727093403730617	0.04093618940277721	0.11511513367453036	0.08547854575049472	45.51111111111111	6.0	44.5	205.0
0.9999583027855599	2.8204680177171806	0.008452203125174992	0.1411188644607505	0.011855424812412498	26.425806451612903	4.0	26.1	213.0
0.9998575744011043	2.381974081557816	0.012038442745215155	0.12869010986851856	0.03756888710520344	58.51428571428571	4.0	56.800000000000004	216.0
0.9999560277305647	2.7164844019010292	0.007374255290734767	0.1108259365680537	0.027448439239447116	45.51111111111111	4.0	43.1	218.0
0.9995861624432432	1.4669210339616046	0.00471268362774205	0.01886120877337204	0.05009675675744061	32.768	5.0	31.6	221.0
0.9999725927377799	3.1804576198335517	0.010322550068668763	0.24770072089926398	0.011576725757883264	37.236363636363635	5.0	36.6	222.0
0.9999944116992819	3.5966537518299515	0.0074463685567582785	0.27130938946731914	0.014539051331690525	63.01538461538462	3.0	66.60000000000001	226.0
0.9999990330074674	4.1073861097931115	0.0035750826137551034	0.21723227585807806	0.00699440219960709	48.188235294117646	3.0	45.6	227.0
0.9999769318834558	3.0455350114524915	0.010239482787542485	0.21452491516853536	0.022747636782830618	45.51111111111111	3.0	44.800000000000004	228.0
0.9999978530656984	3.9887989730248266	0.006262385182371499	0.33793181773012676	0.032269728759513804	68.26666666666667	3.0	61.900000000000006	229.0
0.9999496608675901	2.8498727936196544	0.015140899100682795	0.2604310800347322	0.025699427282489563	58.51428571428571	3.0	59.1	233.0
0.999978857714344	3.342812798463686	0.011327102139481446	0.31994646758380346	0.00958872402651353	37.236363636363635	5.0	37.300000000000004	234.0
0.9922450691706449	0.9856939102198568	0.023076277958966454	0.05025784401533212	0.0786670750638854	34.13333333333333	8.0	33.5	235.0
0.9993237622503914	1.804288725302399	0.01455327659212653	0.0849410678064057	0.03167247812591082	29.257142857142856	5.0	28.6	236.0
0.9990735965577224	1.675516072288319	0.015260705840745053	0.07738783012899517	0.058673148955626094	51.2	5.0	50.7	237.0
0.9690118741887588	0.4912141306181751	0.04130052195453545	0.03898023881742649	0.17907938594402997	43.11578947368421	6.0	42.400000000000006	239.0
0.9773670641224124	0.7404744669089547	0.05711509771210889	0.08560669893551043	0.038750414298424865	19.504761904761907	7.0	19.700000000000003	244.0
0.9999293465273348	2.491779557302083	0.0076167519164053584	0.09109611900999777	0.03779488510191429	54.61333333333334	4.0	51.7	246.0
0.9818995254975258	0.8561753742323354	0.03626078686595381	0.06558003805429913	0.06758949758560333	26.425806451612903	10.0	26.400000000000002	250.0
0.9991871186110948	1.568267638517796	0.011027256956124715	0.04959181878606269	0.07902406565886501	54.61333333333334	5.0	55.2	251.0
0.999861296634279	1.819555106167088	0.003818475426664419	0.022648311468341526	0.0544832044414509	45.51111111111111	4.0	44.2	255.0
0.9999972708066817	2.092400074089552	0.00018463215542242285	0.001463927892481943	0.024506879399098992	24.824242424242424	3.0	22.5	258.0
0.9966806627145417	1.1417570240257702	0.015599415954096224	0.04194231122294332	0.027569032210775737	34.13333333333333	7.0	32.800000000000004	260.0
0.9999958094738468	3.460585760580697	0.0042553636847486856	0.1352707544930934	0.018729417755145524	45.51111111111111	3.0	45.5	262.0
0.9999919842656597	3.0611412165337875	0.003670391427158805	0.0781145385891887	0.01495127976271806	28.248275862068965	3.0	28.200000000000003	267.0
0.9999907708850925	3.391768357288095	0.00816946176732705	0.2423752534642754	0.03423512970862216	74.47272727272727	3.0	73.2	269.0
0.9999753273734932	2.98764498235487	0.007304335490054598	0.144360736014798	0.00845548014039616	20.48	4.0	19.3	276.0
0.9999864227710819	3.0638920404022607	0.006251106888854286	0.13340745880566932	0.01883568542955849	40.96	3.0	38.900000000000006	277.0
0.9999840388464915	3.2217841868378825	0.010065350867877448	0.2517664454842238	0.019008306628517983	48.188235294117646	3.0	45.6	278.0
0.9996143407214683	1.9164325849080694	0.012693760921257048	0.08354625492900915	0.052973498166102695	51.2	4.0	49.6	281.0
0.9997736648158145	2.330179336086318	0.01468379107118566	0.1488477995019872	0.01891145535081934	27.30666666666667	5.0	26.400000000000002	285.0
0.999744942617681	1.8568515319158634	0.007504543821199994	0.04633909128734441	0.019204358877451404	20.48	4.0	20.5	286.0
0.9999884544926454	3.301091366948947	0.008528268246859148	0.2310047629314618	0.050419968062837106	117.02857142857142	3.0	110.7	289.0
0.9999953575636199	3.612461633728369	0.006384417072144082	0.23633154931540784	0.01057828069325552	51.2	3.0	51.5	290.0
0.9999833435353225	2.643388719008705	0.003326216420238373	0.04642142042844145	0.03988081396432301	51.2	3.0	49.1	295.0
0.9999389821957343	2.521759463241726	0.009579890974608148	0.11815335228276251	0.022273856193810403	32.768	3.0	30.6	299.0
0.9991809677648659	1.8231131377104157	0.016492349825199558	0.09824981267147277	0.029075204851061676	28.248275862068965	6.0	27.8	301.0
0.997772188242585	1.4871984912374883	0.02224347294869986	0.0912993420078583	0.03831682416597244	29.257142857142856	6.0	29.0	308.0
1.0000045490187741	2.595481655502936	0.0008262425759440882	0.010983469062488264	0.04442516666079239	51.2	3.0	45.7	314.0
0.9593848926216207	0.596849010874144	0.046328741275323444	0.05357090518852693	0.08140852926770166	25.6	10.0	25.400000000000002	318.0
0.9940409840337959	1.209345562219628	0.030748619938572884	0.09049128432721139	0.0736457416476604	37.236363636363635	7.0	37.800000000000004	319.0
0.9999788957581806	2.5837657457635532	0.003745366139681905	0.04920002949955258	0.02613910244672985	34.13333333333333	3.0	32.4	322.0
0.9986902316360993	1.3125136479792303	0.0096840134420868	0.03227094730380673	0.07564832929139535	40.96	6.0	41.1	324.0
0.9987873629128953	1.4177696115367042	0.012084988514086013	0.04569912499254854	0.08680541673512858	51.2	5.0	52.1	328.0
0.9986906893109565	0.9413363569422606	0.006892817488789771	0.014250092655903645	0.015416889555554	15.170370370370371	4.0	14.9	330.0
0.9926034355561553	1.0276277430863556	0.025845576885989794	0.05973855988030315	0.08370097558120354	35.61739130434783	7.0	35.4	331.0
0.999997379240212	3.7072646814058956	0.004355506661978443	0.17729334333030097	0.029181912556403043	91.02222222222223	3.0	86.2	335.0
0.9997609448693301	2.4225496992156144	0.022559431392185456	0.25141519273563456	0.04256960513696007	63.01538461538462	4.0	63.5	336.0
0.9731039494485394	0.3163051911323765	0.08950244220699943	0.09613376030697533	0.056483124358050606	74.47272727272727	3.0	64.9	337.0
0.998870863665681	1.3829150627865607	0.010359730402698802	0.03758610391003001	0.05516314576691865	32.768	5.0	31.900000000000002	341.0
0.9999662294136271	2.777862507128418	0.006285490620076156	0.10051792403680682	0.03542078738695139	51.2	4.0	51.7	345.0
0.9974803980877093	1.3543743773738988	0.02250547997931172	0.07901723851180348	0.035725550663711816	30.340740740740742	5.0	29.5	346.0
0.9995458999259004	2.0027378902720834	0.017718788101908682	0.12779818619755887	0.025721835259526506	29.257142857142856	4.0	28.400000000000002	348.0
0.9999929108452859	2.9506389068860264	0.002605253468006906	0.04960557399864808	0.013727448377721592	22.14054054054054	3.0	20.8	355.0
0.999992792125014	3.32892100446188	0.0056282417546610185	0.15677220700272695	0.00781311403708133	29.257142857142856	3.0	28.5	359.0
0.9700396833393098	0.4115940885307158	0.02375779520366342	0.017539017123324657	0.1457073006749938	28.248275862068965	9.0	27.8	361.0
0.9951264802483532	0.927735277384796	0.012789036773240637	0.025496921146560828	0.0572543384881619	22.14054054054054	8.0	21.8	363.0
0.9999484048993197	2.84853591500703	0.011377455222227434	0.1954234954358995	0.01393839897149853	37.236363636363635	4.0	36.2	365.0
0.968328275684774	0.4956198492637147	0.03390729321539629	0.031192821519444698	0.13751596917844308	34.13333333333333	8.0	34.300000000000004	367.0
0.9978336137849803	1.1377196671457057	0.02504440182297208	0.06955061478587432	0.020194594708987167	30.340740740740742	3.0	27.900000000000002	372.0
0.9716037897392528	0.6291873466489202	0.043988521419524654	0.053968680891620345	0.1262162573788184	35.61739130434783	7.0	35.4	373.0
0.9996008963852622	2.237217270067811	0.025977806787038326	0.23930096604785916	0.02163325899826813	34.13333333333333	4.0	33.2	374.0
0.9998593927467946	2.454482222182075	0.014352716968018356	0.16525256433521746	0.01358910606676052	29.257142857142856	4.0	28.700000000000003	375.0
0.9996780114971091	2.261346265498166	0.023598242744478894	0.2228541067834353	0.04483853193761271	45.51111111111111	4.0	43.2	377.0
0.9997905079720026	2.53234149982546	0.018772979151937735	0.23402601608207296	0.01961425509133815	37.236363636363635	6.0	37.6	378.0
0.9999987853608047	3.5254663389310816	0.001404041241457933	0.04763298705380488	0.018975032662721814	29.257142857142856	3.0	26.5	381.0
0.9943131469576605	1.3503035050765686	0.0371453720952553	0.130162919733298	0.03701483474230056	24.094117647058823	8.0	23.700000000000003	382.0
0.9999940939047715	3.4511534403934174	0.005885801067578156	0.18534112172566986	0.02266021240617216	63.01538461538462	3.0	62.300000000000004	385.0
0.9999978867315892	2.7460082165816986	0.0005171971525118248	0.008009042941619329	0.035300661194530784	48.188235294117646	3.0	44.1	387.0
0.9994084776871542	2.009058150396728	0.01952394690844979	0.14177224703859614	0.02858570846180926	39.00952380952381	5.0	37.4	388.0
0.9996489015909028	2.1444828763288726	0.02628459522588119	0.22008370401158434	0.054192531729306985	91.02222222222223	3.0	84.30000000000001	390.0
0.998459954244744	1.7185224500984173	0.025045611269162674	0.13325142718791297	0.025646316079965207	25.6	6.0	24.700000000000003	391.0
0.9998549798710907	2.1383405458539526	0.0074373173201283775	0.06181361180132602	0.026533285313584214	26.425806451612903	4.0	25.5	392.0
0.9959716520549301	1.248911032631452	0.028634787941123875	0.08846892725467152	0.09221148670338987	54.61333333333334	5.0	54.400000000000006	398.0
0.9999989071649159	3.909752912441312	0.0027218933958690597	0.13570442292057078	0.007670819523290595	31.50769230769231	3.0	31.1	401.0
0.9997338264221334	1.924317311790225	0.009032374625990717	0.05994247770277322	0.0187598102505434	19.98048780487805	4.0	19.0	402.0
0.9880091253176609	0.994035824494765	0.05431291207340975	0.12030091434104528	0.03146271508187029	17.808695652173913	6.0	17.5	407.0
0.9920472668540825	0.780718279513117	0.01409411547668713	0.022282198443638296	0.07845871432981956	25.6	9.0	25.3	408.0
0.9999402195945927	2.905090309708187	0.01245117923020909	0.22642774450184766	0.01592682040173202	34.13333333333333	5.0	34.300000000000004	410.0
0.9999779302715888	3.0018178299306673	0.008979909516745889	0.18003375591276133	0.013608313185063198	29.257142857142856	3.0	29.3	411.0
0.9999865578998279	3.1652542493140223	0.007573650092238252	0.1789801371995845	0.0717418391630842	117.02857142857142	3.0	105.80000000000001	414.0
0.9999984084012871	4.044431211446768	0.005188540107407661	0.29601837905033423	0.03166405844981721	81.92	3.0	83.0	415.0
0.9995627178770725	1.7939521136830776	0.011232094334507534	0.06482115431328343	0.03797407896810488	35.61739130434783	4.0	34.5	416.0
0.9999876729829129	2.664503915073008	0.00256677617036901	0.03659795085727116	0.013887168679799142	21.557894736842105	3.0	20.8	417.0
0.999675179250534	1.9371900501992338	0.01123745800618983	0.07560805419886003	0.013495617262766877	13.212903225806452	4.0	13.0	420.0
0.999867691664296	2.2212798180479316	0.007956079218189664	0.0720727931784118	0.03945984122152489	40.96	4.0	40.6	421.0
0.9999803265669697	3.1393946858157005	0.007903330419336786	0.1819736691573504	0.02678892787991889	63.01538461538462	4.0	63.1	422.0
0.9999618248518102	2.694147814414165	0.008429854199190429	0.1238656170418739	0.06496759567087784	91.02222222222223	3.0	90.7	423.0
0.999117598241742	1.9964035859747973	0.03655303095662804	0.26199071974974725	0.014873925561540784	29.257142857142856	4.0	28.6	426.0
0.9951967742732889	1.03770632800581	0.028189281915804273	0.066679155627946	0.031872520038051626	43.11578947368421	4.0	41.1	428.0
0.9999622660235242	2.498838879770388	0.0056621919351867	0.06822067340146795	0.05394280814400871	63.01538461538462	3.0	60.800000000000004	430.0
0.9999803326520493	2.3910521010939605	0.0023863994558243236	0.02575372783543567	0.06814677074186758	74.47272727272727	3.0	68.9	431.0
0.9974594115344141	1.401747685187733	0.021464083617825737	0.07973781301557106	0.03838485758978401	26.425806451612903	6.0	25.6	433.0
0.9996617935412178	2.199304573434066	0.0178266171845265	0.15788182405358317	0.03467864694248942	43.11578947368421	5.0	42.7	436.0
0.9999908582739423	3.083629152428211	0.004377702625133524	0.09530031668516992	0.016807293508691905	39.00952380952381	3.0	37.4	442.0
0.9998403519985124	2.336955527054344	0.012323730781514714	0.12579077041010556	0.012162333433434548	19.504761904761907	4.0	19.0	444.0
0.9956033020557767	1.0975968096804083	0.019944401535645393	0.05062032673924888	0.09215669683846815	43.11578947368421	6.0	42.7	448.0
0.9784855474012539	0.9382924771875991	0.06778859828758282	0.13966548825049752	0.08116561813158536	37.236363636363635	7.0	36.800000000000004	451.0
0.9993818613042271	1.7660992711666403	0.012229984586362189	0.06847853751150318	0.02999535214330838	26.425806451612903	5.0	25.200000000000003	455.0
0.9994102970493853	0.9504978913443599	0.003727444785595372	0.007687234056833974	0.054628570682312895	48.188235294117646	5.0	46.7	456.0
0.9998994512310833	2.4901218227618447	0.010591047460709125	0.12645800694546402	0.020598812427592796	31.50769230769231	4.0	31.1	457.0
0.9973988250351032	1.442867897647366	0.028165602101354777	0.10984702260919678	0.07239787462237901	51.2	5.0	50.800000000000004	459.0
0.9999307371819912	2.500901562162425	0.007318533626508495	0.08834784837729229	0.018187002002829585	24.094117647058823	4.0	23.8	460.0
0.9949024990336344	1.2851312652173135	0.040177229501437234	0.12998539632102038	0.09552118081955255	58.51428571428571	5.0	60.400000000000006	461.0
0.999994728289706	3.619765969744686	0.007356341224681655	0.2743099268155904	0.010648462528990718	51.2	3.0	50.400000000000006	464.0
0.9993595340792651	1.7474813973664516	0.01231727244909102	0.06758300157183084	0.0541110152952846	48.188235294117646	5.0	49.0	465.0
0.9742559692744989	0.8063458590643856	0.06706554650082693	0.11274408312048739	0.03163131775824971	32.768	8.0	31.0	466.0
1.0000137739709698	2.070609659920255	0.000893222976933191	0.006923035448706162	0.021861637117612846	20.48	3.0	19.8	468.0
0.9999924535648143	3.1203269678116725	0.003887830862407805	0.08781890103131729	0.014948029313985974	35.61739130434783	3.0	34.2	470.0
0.9966518734174591	1.2585338046739882	0.030311707360354857	0.09500420005562603	0.11502138481838967	68.26666666666667	4.0	66.10000000000001	471.0
0.9999970293118738	3.6097476539479656	0.004063299896125378	0.15000218025064674	0.02074836234748747	68.26666666666667	3.0	66.60000000000001	476.0
0.9903040161651177	1.0874969991342118	0.034240171343126076	0.08616126037995366	0.052448409811108376	27.30666666666667	9.0	26.5	478.0
0.9980156627308547	1.456383617512328	0.027040713203932944	0.10718081901211438	0.006985909510810744	7.185964912280702	4.0	6.800000000000001	480.0
0.9999076713304828	2.4300327753352393	0.008478214055453237	0.09520067992440438	0.057982484354029064	74.47272727272727	4.0	70.9	485.0
0.9987343255773683	1.5148184563281106	0.015728281927321248	0.06658367508472887	0.049460658173400035	34.13333333333333	5.0	33.7	488.0
0.9992470664972093	1.7531256038680794	0.0180293219758746	0.09956516896520264	0.020592596082960386	24.824242424242424	4.0	24.200000000000003	505.0
0.9999939862377136	3.547925695501706	0.007270314893894423	0.2522676653843588	0.006003115710323407	28.248275862068965	3.0	26.700000000000003	506.0
0.9999876301827993	2.8536054558064037	0.0037483440948657704	0.06471513681299523	0.06336028948947159	91.02222222222223	3.0	81.4	507.0
0.9999691672366198	2.923420491323851	0.007874179543843628	0.14586708383934008	0.03458745550671097	68.26666666666667	4.0	68.9	511.0
0.999250836314626	1.6931296922706733	0.016333458880145656	0.0844630303926311	0.06572460993455534	54.61333333333334	4.0	53.6	514.0
0.9999983382055895	3.1831691715168335	0.000970353602048678	0.023347980063648077	0.019825959567586898	32.768	3.0	32.1	517.0
0.9987795920813142	1.6523263394946326	0.017113601602679857	0.08460477611519945	0.03747950474921496	32.768	6.0	32.2	518.0
0.9997707076053417	2.020703343793103	0.00950468687733222	0.06984723620796969	0.04364704245404971	40.96	4.0	40.6	519.0
0.9999946087261364	3.897221698379397	0.01309544940201995	0.6447485233667025	0.003278635502853611	26.425806451612903	3.0	26.700000000000003	520.0
0.9999926509457305	3.4107483456348033	0.006756384110975913	0.20430482976960895	0.008576564622201004	35.61739130434783	3.0	34.7	524.0
0.9999785550809932	2.4331805251015166	0.002827134631374555	0.03185393155951357	0.03389973958282874	39.00952380952381	3.0	37.1	525.0
0.9999691550583827	2.820921267708526	0.008759139262808803	0.14631774474288198	0.07820108967420797	117.02857142857142	3.0	110.9	529.0
1.0000664624452202	2.156447235978995	0.0050930246873864765	0.04315927214516004	0.05928030523469575	54.61333333333334	3.0	50.400000000000006	530.0
0.9983498344725167	1.3513585054489348	0.014334714325684441	0.050103631990173376	0.08655486227948761	51.2	5.0	49.6	531.0
0.9999964580827714	3.2625467518389617	0.002422803180495404	0.06313547542934421	0.012239666339720016	21.005128205128205	3.0	19.8	534.0
0.9998980307073864	2.6532669323660056	0.015317658183623014	0.215921419185877	0.013270125724917843	27.30666666666667	4.0	26.6	539.0
0.948454078724293	0.16772008993497994	0.023126362376354695	0.00830496345221136	0.2730441483462884	27.30666666666667	9.0	27.1	541.0
0.9998403138730068	2.04249674100803	0.009806097860877681	0.07381598577670864	0.0957129765540731	102.4	3.0	94.4	546.0
0.9925287857190647	0.9831447341985334	0.024173894089354633	0.05244404551462372	0.0786480744292799	34.13333333333333	7.0	34.300000000000004	547.0
0.9977698534398778	1.8549495149231627	0.06853629868196079	0.42309347180874435	0.018692227654076365	43.11578947368421	5.0	42.2	550.0
0.9998099995518469	2.329573182169042	0.014306168890803038	0.14492580460541363	0.055164643434076545	74.47272727272727	4.0	73.8	552.0
0.9887913740757409	1.0610966829105026	0.04352358736807593	0.10580256853488232	0.08474178976643162	39.00952380952381	7.0	39.300000000000004	553.0
0.985217855522649	0.774519441183789	0.026199181387044745	0.04126746577061418	0.07871103986459262	27.30666666666667	9.0	26.5	556.0
0.9999973611319708	3.370596779565198	0.002239240695381948	0.06503763394812004	0.0545120335373685	74.47272727272727	3.0	67.3	557.0
0.9999487102723185	2.498681725310139	0.007693917334770845	0.09268621359894938	0.05676984382646381	74.47272727272727	3.0	64.8	558.0
0.9922603389307945	1.2368860864310518	0.10619839998151451	0.3330875021249535	0.06482996607401627	102.4	3.0	106.30000000000001	561.0
0.9987720853848706	1.472115654837341	0.013503454702391674	0.054415059429057465	0.04321678339978081	28.248275862068965	5.0	27.3	563.0
0.999996975522589	3.9903211117813853	0.007146494124246363	0.38622569238176496	0.0045721977727370385	35.61739130434783	4.0	35.5	564.0
0.9998283339865895	2.0071492621326854	0.006791991890700621	0.049202188797777185	0.02289539998313186	22.755555555555556	4.0	22.3	565.0
0.999831847007626	1.9927625684481856	0.006416851018918164	0.04578426121643987	0.04405347045102676	39.00952380952381	4.0	38.0	567.0
0.9999778420996703	2.5661009609862964	0.0037973765522870857	0.04899528422058696	0.022716894831449428	26.425806451612903	3.0	25.3	568.0
0.9999739515516693	2.6064124467811056	0.004834622277588823	0.06498758214167992	0.012795951656036033	19.051162790697674	3.0	16.7	570.0
0.9998438283844582	2.39766335187967	0.019197681556857374	0.20861443955612902	0.046490310258081737	91.02222222222223	3.0	91.60000000000001	573.0
0.9985001450103393	1.160437339355965	0.008827270202060722	0.0243006360581785	0.030453077640363094	18.204444444444444	5.0	17.5	574.0
0.9999541346372501	2.54066746574339	0.007474972160752629	0.09398331489777512	0.07055985506663795	102.4	3.0	95.2	575.0
0.9999432376166539	2.069202673435914	0.002725956753726888	0.021075709638347803	0.04256821756385471	39.00952380952381	4.0	37.1	577.0
0.9997679607456117	2.3430717463442927	0.015091148131985196	0.1550189419665594	0.04087574970015501	54.61333333333334	5.0	56.400000000000006	578.0
0.9958704828245715	1.0700052513634124	0.03172519194692231	0.07827610417796281	0.03488041607531446	21.557894736842105	4.0	21.3	580.0
0.9999819014820502	3.2126903708401744	0.00822800111329701	0.20393207385458648	0.014252380322247212	48.188235294117646	4.0	50.1	582.0
0.9984835262262004	1.5654208376784897	0.017791589237023876	0.07980682818915578	0.04357837996631718	35.61739130434783	6.0	34.300000000000004	584.0
0.9999922167446683	3.791251198043166	0.015297831186904162	0.6773533659645553	0.006816676467689	68.26666666666667	3.0	65.2	585.0
0.999986425398368	3.24374965352563	0.008943634055006046	0.22870029575161974	0.01076748013008653	37.236363636363635	3.0	38.400000000000006	590.0
0.9994564784220125	1.7115822969384358	0.01772146578988551	0.09389316459741094	0.07852779305953937	91.02222222222223	3.0	84.10000000000001	592.0
0.9902960786980523	0.8931653377881529	0.02824989999099005	0.05370360888244936	0.07393428094576966	34.13333333333333	7.0	32.6	597.0
0.9979226905592526	1.2832740113032806	0.013667967183745692	0.04397142569020185	0.06548795009637075	37.236363636363635	6.0	36.1	598.0
0.9996180765521726	2.2587744556581115	0.019131658331346495	0.1802009143482123	0.014733095441218523	28.248275862068965	6.0	27.3	600.0
0.9998316159682481	2.1029150059434083	0.008333810144027235	0.06675299312318857	0.04301414053111779	45.51111111111111	4.0	44.2	601.0
0.9999846859796336	2.8840978673275908	0.00493039579529894	0.0877844631461699	0.030456475369102284	54.61333333333334	3.0	53.5	602.0
0.9999077812135743	2.112802242838625	0.004515000178150781	0.036537561295909925	0.03314228606387056	30.340740740740742	4.0	29.200000000000003	603.0
0.9994646305383516	1.2687532484494146	0.004027291094584469	0.012709743492153975	0.05165050424959399	30.340740740740742	5.0	30.3	607.0
0.9935527712148959	1.2910493848801494	0.03747131785301258	0.1222414552540752	0.049008227568314765	31.50769230769231	8.0	31.8	610.0
0.9999922307656061	3.136125313562261	0.0041306017951676915	0.09479688010284075	0.05958275050627611	102.4	3.0	87.0	611.0
0.9999915947446496	3.5862337516537433	0.010969259421009403	0.39551459812847894	0.016336701281703878	58.51428571428571	3.0	62.0	613.0
0.9999859819896366	2.9169306074286645	0.004817553024534443	0.08866414708479935	0.018132953034874055	34.13333333333333	3.0	32.9	616.0
0.9999101000411866	2.616972138231424	0.01703768332855254	0.23150562269684954	0.006480157765130941	22.14054054054054	3.0	21.6	619.0
0.9999987561566049	3.404265595032004	0.001128829290883261	0.03391285781617473	0.014181065219398985	22.755555555555556	3.0	22.5	621.0
0.9996248635446838	1.796488113507894	0.008885769939650913	0.05141051815888048	0.034594784710651014	28.248275862068965	5.0	27.5	623.0
0.9999976764343215	3.510183310202461	0.002605170280487352	0.08703817204301788	0.01799846953181724	58.51428571428571	3.0	56.5	625.0
0.9857163529294267	0.7845101948870136	0.03405842780026995	0.0547551978022044	0.12759174749084168	43.11578947368421	6.0	43.7	630.0
0.9999979109936328	3.545971133296064	0.0025156626017706863	0.08711810095823828	0.013357529091655797	34.13333333333333	3.0	34.0	631.0
0.9999379331365212	2.70347002703084	0.010229778915131939	0.15172897616497322	0.009810230572346413	24.094117647058823	4.0	23.700000000000003	633.0
0.9985137553188063	1.662344870590593	0.019570237423428914	0.09785776276996351	0.03364205701702203	32.768	7.0	31.900000000000002	634.0
0.9999889353429705	3.047876794192762	0.004934414883258862	0.10362331622026952	0.021732599871289875	45.51111111111111	3.0	40.1	635.0
0.9967087509299914	1.3291029874388325	0.02381073446597069	0.0811285993576912	0.06006332107825613	37.236363636363635	6.0	37.300000000000004	637.0
0.9999997254298288	2.410531920773748	3.461812378863986e-05	0.00038111173711420583	0.017801558008027272	16.384	3.0	15.700000000000001	643.0
0.974519644660172	0.6245345211259602	0.04424155958094324	0.054157306587213114	0.1444776677871468	40.96	6.0	41.800000000000004	644.0
0.9815090331527556	0.23442920478495774	0.009911865089943753	0.004266036519801921	0.23456508707759408	27.30666666666667	9.0	27.3	650.0
0.9991457922042131	2.0851321391488082	0.028219426117545753	0.222017038407521	0.032505909904931185	32.768	7.0	33.300000000000004	653.0
0.9532555829550443	0.647143970227124	0.08966885021855395	0.11610494110052015	0.0502023390662899	30.340740740740742	7.0	30.700000000000003	655.0
0.99999280289588	3.303293856715507	0.005339790762971156	0.14496001019474666	0.030016554893822076	74.47272727272727	3.0	76.80000000000001	659.0
0.9999608848352536	2.877666152099763	0.009157338772776448	0.16198427378721167	0.013432585596970317	34.13333333333333	4.0	33.4	660.0
0.9998777135102126	2.455371567037133	0.012113129025621542	0.13959126752340562	0.016280993163372663	30.340740740740742	4.0	29.3	661.0
0.9999131461121352	2.2471172918347992	0.0056837217988930586	0.05288022019780591	0.024814638245233382	27.30666666666667	4.0	26.8	662.0
0.9999964177255517	3.4036913777990816	0.003247272240415093	0.09749966035603733	0.018315946725015856	54.61333333333334	3.0	51.2	664.0
0.984184077525598	0.9810098335036184	0.05214949605926733	0.11374369259850509	0.08744785847562526	37.236363636363635	7.0	36.6	666.0
0.9997951904716386	2.6010070970282393	0.01937103824074751	0.25897127826533756	0.01286972115765138	26.425806451612903	8.0	26.200000000000003	667.0
0.999994368699846	3.3776332188172056	0.004845984097518603	0.14174577981070785	0.024375185738668276	58.51428571428571	3.0	57.6	668.0
0.9960153144376778	1.212024329960435	0.02277531202422113	0.06712834900525717	0.06822192610275829	37.236363636363635	6.0	36.6	670.0
0.9999944753392769	3.353222627520082	0.0045282325852558725	0.12924651803838894	0.06800639549313384	136.53333333333333	3.0	125.7	672.0
0.9971970442522224	1.5455615308311865	0.02938876783659041	0.12905319339939864	0.05157095816468355	39.00952380952381	7.0	38.800000000000004	673.0
0.9995022423528073	2.1021121098914795	0.017670783889991642	0.14146544646189121	0.025241542601685082	32.768	6.0	32.2	674.0
0.9188936472030819	0.45384593085843916	0.0732167911565902	0.06369606489408883	0.08773632342314427	29.257142857142856	9.0	26.700000000000003	675.0
0.9998106557662145	2.549865636372917	0.017770547901996576	0.2255167966784367	0.01320963481179244	28.248275862068965	6.0	27.6	676.0
0.9999802952328845	2.706576220204043	0.00445975463540197	0.06635947165815642	0.03319490185238681	51.2	3.0	44.0	677.0
0.996705296555022	1.3746454349560424	0.03136922199518853	0.11291879433589527	0.04863213547112109	34.13333333333333	6.0	33.4	679.0
0.9996795557819527	1.6291084640218447	0.006069254774992388	0.029224109502948046	0.04494959874622325	34.13333333333333	4.0	32.6	680.0
0.9999920428504125	3.5951562514312494	0.008201316518872721	0.29836714195327796	0.008772732559772343	39.00952380952381	4.0	37.300000000000004	691.0
0.9997184739117725	2.3497624439648046	0.018843048789298083	0.19490198322639407	0.013590430700414345	21.557894736842105	5.0	21.3	694.0
0.99993353573698	2.6682045541598156	0.009786066485296183	0.14005013220627804	0.03380748963432713	54.61333333333334	4.0	52.5	696.0
0.9796868053473068	0.7911449143414762	0.03884320137932545	0.06329396447503471	0.07305638976352447	27.30666666666667	9.0	27.1	705.0
0.9999951579005599	3.4491536174750728	0.004806069909488775	0.15103481173801833	0.01463731836274806	39.00952380952381	3.0	39.6	706.0
0.9997345775588197	2.3291975457784004	0.02024155243133666	0.2049875599711456	0.0356270251132969	51.2	4.0	49.6	708.0
0.9986940203516224	1.3253736248703243	0.01079353505203542	0.03654565867816732	0.032757343645794704	19.504761904761907	5.0	19.200000000000003	709.0
0.9997036408723052	2.136772507079539	0.015193901976981993	0.1260947278263993	0.020547156932742686	25.6	4.0	24.900000000000002	710.0
0.9999989291862894	4.0576515686716395	0.0035842892591365634	0.20721623101499112	0.0071626620631577665	39.00952380952381	3.0	37.800000000000004	711.0
0.9999991664620016	4.019899287376334	0.002587286793384857	0.14403060674442528	0.01356718038487508	74.47272727272727	3.0	74.8	717.0
1.0042030003938605	0.6403995781484	0.01110330170278408	0.013470909985735186	0.12408813369211588	39.00952380952381	7.0	37.300000000000004	718.0
0.9746205576647705	0.8339052742820031	0.05791676385578058	0.10183279621693013	0.07729166201068738	31.50769230769231	8.0	31.900000000000002	725.0
0.9999975393635064	3.570484343652225	0.0031118417195821636	0.11044483261363129	0.0274158856245739	91.02222222222223	3.0	90.5	730.0
0.9895973582028478	0.8974242147014504	0.03680976692685011	0.07089939641597505	0.1372200878673334	54.61333333333334	5.0	54.5	731.0
0.9999986745500403	3.7910299202916264	0.002604066056396038	0.11527746078999736	0.011328651534564468	35.61739130434783	3.0	35.300000000000004	733.0
0.9999736563321913	2.670125822419355	0.00554680453755999	0.07954145000631503	0.029787806140165067	40.96	3.0	38.900000000000006	735.0
0.9983301000811157	1.2307845923634975	0.009910351136572402	0.029844687483803742	0.05115864549990235	28.248275862068965	6.0	27.700000000000003	736.0
0.9999793210968642	3.1826477960087436	0.008982524924116053	0.21601183248806757	0.014590903805994215	43.11578947368421	4.0	43.6	742.0
0.9998003513823472	2.126552841964943	0.009950333017997106	0.08169544462883963	0.031180173799503157	29.257142857142856	4.0	28.0	744.0
0.9999325849645299	2.100815846587562	0.004346879756709553	0.0347385878755004	0.0934089697978914	81.92	4.0	77.80000000000001	746.0
0.9999714927143885	2.5426766782425516	0.004664498387244701	0.058766115557230734	0.01041706910173828	13.884745762711864	3.0	13.600000000000001	751.0
0.9953487322873167	1.342447713057762	0.05044223535980469	0.17528436112716536	0.03269845166492189	34.13333333333333	4.0	33.4	753.0
0.9970199150961755	1.4937111557386022	0.0310826114176754	0.12863939029558247	0.06669802812676469	45.51111111111111	6.0	45.2	756.0
0.9999883612112774	2.621372562733452	0.002225083484150914	0.03036732398302812	0.01888430504102068	22.14054054054054	3.0	20.8	758.0
0.9962056225235154	1.5820318330327905	0.04638949425206071	0.21251497293780208	0.03714110975321072	34.13333333333333	8.0	33.800000000000004	760.0
0.9999795569652763	2.9643126638795008	0.007719894252665358	0.1490328222750527	0.011641387408333585	31.50769230769231	3.0	29.1	762.0
0.9795657332538681	0.7806230299013928	0.04584929735699277	0.07347763021912118	0.054761053325886745	29.257142857142856	7.0	29.6	764.0
0.9999234583748718	2.237279302264626	0.006868283708455413	0.06328877824893851	0.02163615705959176	26.425806451612903	3.0	24.6	765.0
0.9555115312298025	0.5177381663639822	0.05034941058625969	0.04938868628111423	0.12278412482228068	30.340740740740742	8.0	30.700000000000003	769.0
1.0000293684923158	2.0995409715089646	0.0020145607635170936	0.016091973146081205	0.030048855274268507	27.30666666666667	3.0	25.700000000000003	770.0
0.9992055726925395	1.8296958194364499	0.0324035757362717	0.19495691111359092	0.04179158160601906	58.51428571428571	3.0	55.1	774.0
1.0000028962596446	2.791597112993191	0.0007759416047325418	0.012582837900333568	0.023069397008195408	30.340740740740742	3.0	28.400000000000002	775.0
1.0000001641421454	2.9601532285217544	6.147460523274246e-05	0.0011817847864924302	0.06246856086487842	81.92	3.0	79.5	777.0
0.9999736576940471	2.8208195245419394	0.007479011683795401	0.12492044714384198	0.0149746829199744	28.248275862068965	3.0	28.6	778.0
0.9999842538610703	3.0174394434397107	0.006609290649402044	0.13460726349297758	0.028533845927810317	58.51428571428571	3.0	54.900000000000006	779.0
0.9998972046676355	2.3602776784103434	0.008532760078617453	0.08920280175313564	0.03759974141604666	43.11578947368421	4.0	41.900000000000006	787.0
1.0021806903474315	1.0153704721269659	0.011149492859965837	0.02508646859420239	0.015338100501561579	9.86987951807229	7.0	9.600000000000001	794.0
0.9999886864817157	3.200065745045333	0.006832341337353869	0.16721070253532494	0.044020901680164815	102.4	3.0	98.30000000000001	795.0
0.9687672495255885	0.8395914366371237	0.06611055388451771	0.1180102489129902	0.08459519487791915	29.257142857142856	9.0	29.0	796.0
0.9999104727429909	2.237055520355313	0.005564598115300547	0.051236258205608204	0.029324773168182435	32.768	4.0	32.2	798.0
0.9998933687108491	2.437657990486154	0.009946112787225616	0.11255972698110882	0.022282642649259138	29.257142857142856	4.0	27.900000000000002	800.0
1.0000087630090522	2.628361697131052	0.0016986350263202773	0.02334711322289274	0.017763474952394585	22.755555555555556	3.0	21.0	801.0
0.9793138072677211	0.8798782643308901	0.05282535792191171	0.09944827974686188	0.07373824725659872	31.50769230769231	8.0	31.200000000000003	807.0
0.9999654631167227	3.012668627696627	0.01065257537684419	0.21590799862079668	0.008383636508875567	27.30666666666667	4.0	27.900000000000002	808.0
0.9993025867052602	1.669644673688212	0.01145827140113527	0.057716174318155754	0.05789384813944753	54.61333333333334	5.0	53.6	810.0
0.987224607013043	0.9899466962555243	0.03627895027001483	0.07990087352855263	0.05500658971588179	24.094117647058823	9.0	23.8	811.0
0.9942783530124543	1.1664739008431289	0.026648741632039483	0.07418966286821399	0.07507342936359689	37.236363636363635	7.0	37.6	812.0
0.999998290669063	2.269199066953557	0.0032970475680923652	0.031380051659692085	0.04720776768616613	43.11578947368421	4.0	41.800000000000004	813.0
0.9999941243646807	3.3166882535341204	0.004477404694350871	0.1231943523641382	0.037524467635886606	91.02222222222223	3.0	88.9	814.0
0.9999946584357284	3.5383193967969806	0.0063349849248864705	0.2177064940172105	0.018881471141305374	81.92	3.0	79.60000000000001	815.0
0.9999920388903722	3.2679489554920385	0.005504608369739561	0.14422388127539928	0.02126541739674051	54.61333333333334	3.0	53.800000000000004	819.0
0.9998707174899133	2.0489548644302653	0.005741543139086425	0.04346089020407089	0.029581836958935983	28.248275862068965	4.0	27.3	822.0
0.9999806184676169	3.0993598473119106	0.009576477707623312	0.211800963727971	0.010309212639293179	30.340740740740742	3.0	29.700000000000003	823.0
0.9994856182054155	1.8390226731650523	0.012213440508175591	0.07399439537616334	0.04464911192568304	37.236363636363635	5.0	37.300000000000004	825.0
0.9999987454482434	3.29141751765768	0.0009090242534037004	0.024384961293307812	0.019208046842495007	31.50769230769231	3.0	27.400000000000002	826.0
0.9999943198677078	3.1502268553725483	0.003105972060147596	0.07229958629610941	0.08010056122015509	117.02857142857142	3.0	112.30000000000001	827.0
0.9998873511239725	2.651620605238754	0.01397524703812111	0.19667018000838163	0.01701879751136204	39.00952380952381	5.0	38.5	828.0
0.9999956303224599	2.848357950657873	0.0013103824131944013	0.0225040050633737	0.019385916987408856	31.50769230769231	3.0	29.400000000000002	831.0
0.9999993594782232	4.4187033578497354	0.004412474964538575	0.36609945994169424	0.003458853015172915	40.96	3.0	43.1	832.0
0.9952560993202466	1.0509072769417716	0.017670456185443464	0.04208012196987624	0.07287447373699626	34.13333333333333	7.0	34.4	833.0
0.9999193830889404	2.4531440021638726	0.007713107889728664	0.08867998336058251	0.028576993940272556	35.61739130434783	4.0	34.2	838.0
0.9999419588400096	2.1244807670966055	0.002997854648213476	0.024556721623942433	0.03550425287121193	37.236363636363635	4.0	34.6	843.0
1.0010261975695303	1.045194474502349	0.004267677945114267	0.010024550770831203	0.06423213871419091	29.257142857142856	7.0	28.400000000000002	846.0
0.9996044046683573	1.0279557740686802	0.005550562683243797	0.012750069660585934	0.06805230672026082	45.51111111111111	6.0	43.800000000000004	847.0
0.9999961079717342	3.4867582854772206	0.0041643518650393485	0.13590034981131968	0.009981822096802614	34.13333333333333	3.0	33.5	850.0
0.9492578319138255	0.18033427603760963	0.023800909110796853	0.00889423850401875	0.23544043933986575	27.30666666666667	9.0	26.900000000000002	851.0
0.999894504615297	2.4623415169505916	0.010720633575080869	0.12442542583941868	0.03166661766763463	48.188235294117646	4.0	46.1	854.0
0.9999954289456883	2.8401217892305337	0.0013485249519220944	0.022967212213592023	0.008756436981741318	14.371929824561404	3.0	14.0	861.0
0.9829092117570762	1.0153974496113112	0.06697240026418928	0.1536336021026505	0.04046968594570192	27.30666666666667	8.0	27.5	862.0
0.9602825626077749	0.6737390296242907	0.06286935460058317	0.08478104027474322	0.10571995491437185	32.768	8.0	32.9	867.0
0.9997955461845016	2.285924669216894	0.014426808424605109	0.1397265119181249	0.04396615722212194	51.2	4.0	49.300000000000004	869.0
0.9998450322802336	2.3862660345744007	0.013494748085349355	0.14489591371148974	0.03409765341252756	48.188235294117646	4.0	46.2	872.0
0.99556135373646	1.1762591241704126	0.023569075606811807	0.06637689859097637	0.057408125880272665	32.768	6.0	33.5	873.0
0.9976494005347216	1.6484254531990876	0.030982418350499183	0.15267350260500262	0.03473530185725371	31.50769230769231	7.0	32.2	875.0
0.9998045620158176	2.375802001502532	0.023013139383675572	0.24454781792491004	0.05976186625508819	102.4	3.0	99.80000000000001	876.0
0.9983591560754181	1.4101794777199173	0.016184324467718874	0.06068064859795977	0.0745245142595845	51.2	5.0	51.800000000000004	877.0
0.9999336047389972	2.6518040082869323	0.009668374768278422	0.1360823277886179	0.014578219460553396	29.257142857142856	4.0	28.6	880.0
0.999997436026627	3.391003279212232	0.002266105379040269	0.06717949990450328	0.07234954230624123	102.4	3.0	86.9	885.0
0.9923018906441096	0.9816367591163434	0.027697034455282505	0.06000265347390019	0.10026710830721945	40.96	6.0	41.400000000000006	894.0
0.998688551911685	1.7535377978113162	0.023099738490568504	0.12766995235957218	0.03386154022694899	34.13333333333333	6.0	33.4	895.0
0.995715517230049	1.2518822738742845	0.03155039759868368	0.09786467153087434	0.05675430736875991	43.11578947368421	5.0	41.7	896.0
0.9995610209368109	1.8962722701846246	0.013999275952690576	0.09018377747718931	0.024507869707561743	23.405714285714286	4.0	22.700000000000003	897.0
0.9997911435131681	2.4895070380449855	0.01690631867033727	0.20175135339278472	0.01272223384880015	25.6	6.0	25.8	898.0
0.9999948805328388	3.600678880558813	0.006876708440530513	0.25156648273717963	0.008296077582650717	37.236363636363635	3.0	36.0	900.0
0.9999359531051502	2.4810981903517972	0.006662406395151904	0.07881758494754791	0.019422346958491873	25.6	4.0	24.1	902.0
0.9999545461829296	2.960008334492954	0.012598986221344812	0.24216248575875315	0.0088799171121822	24.824242424242424	4.0	24.8	903.0
0.9836053621589271	0.8583946530049377	0.054071444311945056	0.0987668744707674	0.03257189603977598	31.50769230769231	5.0	31.200000000000003	906.0
0.9995754327211492	1.795492925372594	0.010987332362700072	0.06351369299970513	0.03059051044852479	26.425806451612903	4.0	24.8	908.0
0.9940783890044407	1.4185836176491955	0.05090494346728274	0.19356360167678371	0.03826646044846731	31.50769230769231	8.0	31.3	909.0
0.9999861814320126	3.0763329659017637	0.0065218104802871905	0.14093819727446705	0.014477256587195642	54.61333333333334	3.0	51.6	912.0
0.9878734533559901	0.9790192801407394	0.03918348114549868	0.08489934795308372	0.08238387212882785	35.61739130434783	7.0	35.7	913.0
0.9975095949730363	1.5369706900052633	0.02535963996367854	0.11024145418761745	0.036250860740740055	25.6	7.0	26.1	915.0
0.9990865443575041	2.001407948413587	0.02480720244814987	0.1787401723755882	0.02868416821071318	35.61739130434783	7.0	35.6	916.0
0.998706082588602	1.8330481169148716	0.02511179668960937	0.15127829529617595	0.029538651900818665	28.248275862068965	7.0	28.6	917.0
0.9999710881489747	3.1629161861776307	0.01238128654948889	0.2919096317635756	0.03488182860808954	63.01538461538462	4.0	64.5	918.0
0.9999947393380114	3.453956137536663	0.005271996497401201	0.1664799382805397	0.03313155388463365	74.47272727272727	3.0	72.0	921.0
0.9993944469389399	1.5935381125187627	0.008559938795135303	0.039601531653158335	0.07548086789222964	54.61333333333334	5.0	52.0	925.0
0.9999971176349424	3.59875989053458	0.003856923643038129	0.14082418194339788	0.020060386588665664	54.61333333333334	3.0	54.1	926.0
0.9999794802647485	3.1816616814881593	0.011945309095324624	0.28698267469449207	0.026481065672115396	68.26666666666667	3.0	69.5	927.0
0.9997595619434584	2.0953931627107294	0.011449310311711154	0.09099718506926065	0.02220781117267814	22.755555555555556	4.0	22.0	930.0
0.9959085207066302	1.1089012379750076	0.01692620489051763	0.04359688653303965	0.07408137281148298	35.61739130434783	7.0	35.1	932.0
0.9996034664865657	2.1557739774064357	0.030346272137619413	0.2570983723332434	0.043716680393207454	54.61333333333334	3.0	51.1	933.0
0.9999513348976246	2.6601230332452177	0.007164611598383201	0.10169526837265334	0.029968071439500314	54.61333333333334	4.0	53.5	935.0
0.9999597975142772	2.982499906844775	0.011630594048856654	0.22867423139854434	0.023154793087565392	48.188235294117646	4.0	49.2	936.0
0.999741079134628	2.4588853597074634	0.035905698240283154	0.415406730115072	0.011501896615732986	43.11578947368421	3.0	43.0	939.0
0.9989837568816138	1.4041360641591882	0.009740687194758981	0.036238453051595745	0.07421296989461822	48.188235294117646	5.0	48.400000000000006	942.0
0.9996065673881736	0.8473461443486691	0.001431507162644648	0.0025088090878753614	0.04510656997387451	18.618181818181817	7.0	18.5	944.0
0.9893340950042588	0.6955675549547845	0.034294365206357584	0.05009392854280254	0.07651990240918362	74.47272727272727	4.0	71.10000000000001	949.0
0.9998659626860581	2.2597329085829525	0.012568028294329727	0.11853058968505127	0.08469433788302821	117.02857142857142	3.0	116.7	950.0
0.9999971928274122	3.7016624391791697	0.004613391802085082	0.18673972596425692	0.011836655242257927	48.188235294117646	3.0	45.300000000000004	957.0
0.9999661956420278	2.7915306553820103	0.009055360463349644	0.1468390163232108	0.023539381735848526	37.236363636363635	3.0	36.4	959.0
0.9999880436214333	3.306137370638483	0.008921059355288525	0.24287111506296122	0.021891586128756423	74.47272727272727	3.0	70.10000000000001	962.0
0.9997966478264717	2.4036537689452775	0.014959750437789989	0.16352021129502844	0.015561438162308802	24.094117647058823	5.0	23.400000000000002	963.0
0.9999848498114149	2.8457636015187506	0.004519888319849274	0.07742050480100367	0.020770454382642786	29.257142857142856	3.0	26.8	964.0
0.999992704221546	2.977643777518983	0.0028291730933653783	0.055355453480924785	0.02858235058961233	54.61333333333334	3.0	49.300000000000004	978.0
0.9999395535284411	2.6659552038855696	0.009144716134063993	0.13057270997848663	0.022451829648144992	37.236363636363635	4.0	36.4	979.0
0.9988507423110349	1.4245378189454685	0.011456875719966822	0.04366794296681831	0.038181477459693795	25.6	5.0	25.400000000000002	981.0
0.9999637422823042	2.649773990222073	0.0073326192323455415	0.10300279750336935	0.03221491932897775	45.51111111111111	3.0	45.300000000000004	982.0
0.9999793344425542	2.9456595742017098	0.007519667567148397	0.14246352662164	0.03603102578891986	63.01538461538462	3.0	62.800000000000004	990.0
1.0000000712833568	1.3837576394993094	0.0012697927165160395	0.004606355026076247	0.05082832966153408	31.50769230769231	5.0	30.200000000000003	994.0
0.9683230899752466	0.48652638726116115	0.0328375623104185	0.02957184389086486	0.1371518566588747	31.50769230769231	8.0	31.5	997.0
