# Supplementary material for: Basal leakage in oscillation: Coupled transcriptional and translational control using feed-forward loops
Source: PLoS Comput Biol. 2020 Sep 3;16(9):e1007740. doi: 10.1371/journal.pcbi.1007740 (PMC7494099; doi:10.1371/journal.pcbi.1007740)
Supplement: S1 Appendix — (ZIP) [file pcbi.1007740.s010.zip › Codes/plots/data/IFFL_decayrates_10.csv]

0.9999961398408912	3.6514140703703943	0.005738084126851671	0.22086112690970935	0.005235219044327205	16.062745098039215	3.0	15.5	5.0
1.000006698172251	2.0912013649174215	0.00045208292625957075	0.0035800073067724894	0.025946170066139806	24.094117647058823	3.0	22.6	10.0
0.9999790095607446	3.0963870029805767	0.007590734267442614	0.1673774686367251	0.008020869520039034	28.248275862068965	4.0	27.900000000000002	12.0
0.9969313499663585	1.2997647200198248	0.018942598028205578	0.06225230056266805	0.0416299593861847	25.6	7.0	25.1	15.0
0.9995353541368696	1.8679432673693062	0.013924360448511268	0.08702636715080299	0.03463633153320539	29.257142857142856	4.0	28.3	16.0
0.998911842953405	1.844249629622266	0.02296242286960235	0.13998109249477794	0.02498884340244101	23.405714285714286	6.0	23.700000000000003	27.0
0.999985338388825	2.307251773982483	0.0015089454206535762	0.01494269777938946	0.0361981741120376	35.61739130434783	3.0	33.800000000000004	31.0
1.0000066262472536	2.0325490067464616	0.00039914811194429215	0.002973014544981484	0.09081753606062647	102.4	3.0	93.2	34.0
0.9993643108025809	2.0352691542062287	0.028273180097372456	0.21106509155892678	0.02988661615552285	37.236363636363635	4.0	37.800000000000004	37.0
0.9997501240900607	1.6221268652359735	0.004712464567909663	0.022513418152327172	0.04352489476670708	34.13333333333333	4.0	33.6	44.0
0.9999319079643054	2.65758615970279	0.009963691424244065	0.14106440885688765	0.02160838674889984	34.13333333333333	4.0	33.300000000000004	48.0
0.9997336327394449	1.792722878859557	0.0068142191862197365	0.039266404260794405	0.04688326281391492	37.236363636363635	4.0	35.9	58.0
0.9996369976174019	1.8614581917199902	0.008745578366184684	0.054269881120192966	0.03227881668656819	27.30666666666667	5.0	25.8	68.0
0.9999983960870874	3.8020116154857613	0.003221055857043718	0.14416744253990568	0.006587451504607503	28.248275862068965	3.0	27.400000000000002	71.0
0.9982330403352656	1.3397566773791971	0.013073427920023096	0.04505538649746349	0.04188029379588562	28.248275862068965	6.0	27.700000000000003	73.0
1.000008721082138	2.3245295762423597	0.0009285154205605189	0.009359359652934766	0.08952373841495864	91.02222222222223	3.0	87.60000000000001	74.0
0.9987152629933187	1.526390557971773	0.017318113954146567	0.0742936191526809	0.039119761217483326	29.257142857142856	5.0	28.700000000000003	76.0
0.9996097402747166	2.1450949646764124	0.029251140901387872	0.24508783241978338	0.027874945765343644	32.768	3.0	31.8	79.0
0.999829607168568	2.1017506929292167	0.008524701741863951	0.0681991135508161	0.043982181971408386	54.61333333333334	4.0	52.900000000000006	82.0
0.9999686673150876	2.8553343695667373	0.0077477348360951125	0.1339936891370244	0.033057835594317596	58.51428571428571	4.0	56.400000000000006	92.0
0.9999929172295462	2.949713645646524	0.002598121035211408	0.049423646642931925	0.02388241726140197	40.96	3.0	39.1	94.0
0.9999544448812175	2.2644522495192487	0.004311125397856981	0.040853272173744716	0.02684941515094672	32.768	3.0	31.400000000000002	97.0
1.0000547391985821	2.451895639660109	0.007487512866829432	0.08598555227219803	0.03204246964248548	58.51428571428571	3.0	50.2	103.0
0.9999182851880727	2.490587078507738	0.012063670278356555	0.14413694804541533	0.019512530047126914	30.340740740740742	3.0	30.1	114.0
0.999988453389884	2.465056364756858	0.0016209231885052722	0.018867541628007443	0.024782106158739724	30.340740740740742	3.0	29.700000000000003	115.0
0.9999966241622347	3.425175210114719	0.0031941927721196904	0.09799535770395548	0.010591325926865805	29.257142857142856	3.0	27.5	118.0
0.9998077516876741	2.223011377237304	0.011879427996399523	0.10781320066574185	0.0157593272572117	17.066666666666666	4.0	16.400000000000002	145.0
0.9999112862578227	2.497664890107887	0.00942807678140093	0.11344067150295359	0.04387674428221108	58.51428571428571	4.0	55.7	148.0
0.999995006062916	3.2610124853308373	0.003405592715352062	0.08860918658180426	0.0179022166343769	29.257142857142856	3.0	28.400000000000002	149.0
0.9993965771658032	1.7482276693488947	0.014502127831590524	0.0796486747746835	0.04330442667012778	39.00952380952381	4.0	38.5	152.0
0.9987278789857388	1.6547220999877104	0.018063169230747498	0.08954184803956367	0.041587578429784285	34.13333333333333	6.0	34.800000000000004	156.0
0.9999900547190791	3.0389135152317377	0.004356773230833976	0.09067084110087878	0.01750138510763526	27.30666666666667	3.0	25.6	158.0
0.9999974482685499	2.6649344165809135	0.0005317841643858235	0.007585593589717777	0.030950503251611874	39.00952380952381	3.0	33.1	161.0
0.9994767759464224	1.9014842487084826	0.013547352057221683	0.08776071242370156	0.03685107104065325	34.13333333333333	5.0	33.6	166.0
0.9999909863228843	3.151987948126241	0.004946103931213071	0.11533761357310657	0.035711235827785036	63.01538461538462	3.0	61.2	168.0
0.9999951051359204	3.3790839269266333	0.004224477931654066	0.1237468294140747	0.04183346173244466	81.92	3.0	82.0	170.0
0.9996433113620541	2.1752811817154836	0.016732422129180483	0.14454446642108726	0.017167482332212245	25.6	5.0	25.1	171.0
0.9999870511031962	2.8948779222220633	0.004259236457403344	0.07666393144613941	0.013607683554991316	31.50769230769231	3.0	29.200000000000003	174.0
0.9968361455237541	1.0753568536382112	0.014071439109294507	0.034610085183341556	0.04479443340303237	21.005128205128205	6.0	20.6	182.0
0.9999698854523202	2.476229724587147	0.00432169807691062	0.050882423801271205	0.0648123459833974	81.92	3.0	76.80000000000001	199.0
0.9999973766063278	3.548937556519803	0.003177959811500464	0.11038145399277602	0.00921074999193119	19.98048780487805	3.0	19.0	203.0
0.9962421421064442	1.4132924909937827	0.03296706924380104	0.1243082772284565	0.07088474734100488	43.11578947368421	6.0	42.7	205.0
0.9999841602184976	3.0369420597606296	0.006911785954193575	0.14355965013200578	0.004046517450637933	9.637647058823529	3.0	9.5	231.0
0.9964406583822023	1.1768190512611156	0.01683359945087167	0.0473961544689461	0.06500813434685106	32.768	7.0	32.9	235.0
0.9980892343152836	1.8787185338696004	0.05978176874192557	0.3785102292862608	0.0252796150441536	45.51111111111111	4.0	45.2	237.0
0.9999697688078562	2.2949243515711086	0.003037002869854189	0.02969620422159534	0.029600332979837607	28.248275862068965	3.0	27.200000000000003	247.0
0.9999314368416771	1.8912960038006483	0.002479512662480906	0.015882766661895285	0.05500604314971304	48.188235294117646	4.0	45.2	255.0
0.9999869786822526	2.8598234815322123	0.003994815620705286	0.06940489600032873	0.09268108504213411	117.02857142857142	3.0	115.4	260.0
0.9999930841337878	3.148712633054825	0.0037702890562756643	0.08762982594550645	0.029775762569032877	40.96	3.0	39.300000000000004	262.0
0.9999943796198446	3.121169747314284	0.0029004218621633765	0.06557064907952805	0.014937981129724904	28.248275862068965	3.0	27.5	267.0
0.9999972605705263	3.6355875585415993	0.00394542868016268	0.14947165386036182	0.033633164828658024	68.26666666666667	3.0	69.60000000000001	269.0
0.9999678821849207	2.194226910846568	0.0028793661655187094	0.025360004331040388	0.040231217604972794	35.61739130434783	4.0	34.6	275.0
0.9999938914960127	3.3583737451578237	0.005058473463477708	0.14512897230620983	0.006623126292890268	15.170370370370371	3.0	14.5	276.0
0.9999925393841536	3.156486429528253	0.00413076058653965	0.09676131245911215	0.017760306880199368	39.00952380952381	3.0	38.6	277.0
0.9999917780927723	3.458128729223292	0.008308525197908569	0.2634688767294274	0.01968756163474038	43.11578947368421	3.0	43.0	278.0
0.9956755394612002	1.3710648439929634	0.02874804687617439	0.10314496648956724	0.03868285919996597	25.6	8.0	25.1	285.0
0.9998449008677559	2.20893440830097	0.009243579583857653	0.08267395845721334	0.01896060081369018	21.005128205128205	4.0	20.6	286.0
0.9999956251447277	3.3784841035973607	0.003771183522518525	0.11040220950033325	0.05265923080077015	117.02857142857142	3.0	114.30000000000001	289.0
0.9999938213271488	2.7606348887193946	0.0015566812045966717	0.02446548463469086	0.03955589080580131	54.61333333333334	3.0	49.6	295.0
0.9997319259126901	1.9230855055650522	0.013074552730175954	0.08681801828623564	0.030767848382201247	31.50769230769231	3.0	29.900000000000002	299.0
0.9994410882203031	1.7279066237665053	0.010382605972350762	0.05575666009002669	0.02777531059741651	21.557894736842105	5.0	21.6	308.0
0.9999857207547748	2.977149464260601	0.005531777517117808	0.10818116485657682	0.039351778261184585	54.61333333333334	3.0	46.7	319.0
0.9993320966273046	1.4872111078867516	0.008184845697303334	0.03354549462175927	0.06901473649595397	43.11578947368421	5.0	42.0	324.0
0.9999992780773661	4.478904532360013	0.005609211321350729	0.4942741371299859	0.0023084259298061212	29.257142857142856	3.0	29.200000000000003	325.0
0.9993897821291499	1.7677979971415976	0.01222258495860802	0.06856319429440366	0.027221419425515987	22.755555555555556	5.0	22.5	348.0
0.9999862757005762	2.8496156718638286	0.004125946674776079	0.07094810884616215	0.02277594280359937	32.768	3.0	31.200000000000003	349.0
0.9992916094268348	1.8411638550082885	0.016685582649036135	0.10134266888724369	0.014291084676304994	14.371929824561404	5.0	13.9	354.0
0.9999895400485366	2.876820065065635	0.0033192549225639686	0.058665745041294216	0.013758166813347449	21.557894736842105	3.0	21.0	355.0
0.9999834386722519	3.2140280234030403	0.010283575826489965	0.25522825165389634	0.007802517029022334	28.248275862068965	3.0	27.3	359.0
0.9999719241926593	2.4272088569048935	0.003658013976357425	0.04096506166515604	0.03551218133716238	43.11578947368421	3.0	39.7	364.0
0.9998435862622334	1.816743479097092	0.00622437549059488	0.036911230239798996	0.02765098486231228	32.768	3.0	29.900000000000002	372.0
0.9999075475835032	2.5018460980084494	0.010016693184991437	0.12103866818563541	0.014237104810048824	29.257142857142856	4.0	28.6	375.0
0.9999924271873151	3.147551018920734	0.004118884971599181	0.09562024207817783	0.043308384949259336	54.61333333333334	3.0	48.1	377.0
0.9916850929182494	1.2158641954388394	0.03810790248396377	0.11335300305536704	0.04054248723520354	22.755555555555556	9.0	22.900000000000002	382.0
0.9999936167876845	3.208380981825103	0.003919357974797008	0.09672499147623331	0.031549722883949104	58.51428571428571	3.0	54.800000000000004	385.0
0.9965304367362898	1.6090069657134065	0.06024532557003666	0.28441302755077874	0.026359603566829724	39.00952380952381	5.0	36.800000000000004	388.0
0.9872288318301511	0.7715145451379036	0.08138013467210425	0.1469204736104437	0.016236531244662233	26.425806451612903	3.0	26.0	391.0
0.9797703191622866	0.8673000934593474	0.04495928581902284	0.08293957008316541	0.07100563057737343	28.248275862068965	9.0	28.0	394.0
0.9997014972633428	2.3236898209564294	0.020569576083998533	0.20713631150350176	0.04410284298551088	54.61333333333334	5.0	54.300000000000004	398.0
0.9999986059514862	3.9301116030922167	0.0036162913097891837	0.18400867977197877	0.00818598633025818	32.768	3.0	31.6	401.0
0.9996866383824915	1.8491581937594066	0.009012634403349255	0.05519658354574309	0.020874658199411276	19.504761904761907	4.0	18.900000000000002	402.0
0.9997772201554962	1.9554161695071979	0.008055434736082173	0.05525187919534629	0.03557154942560506	37.236363636363635	4.0	36.0	416.0
0.9999924501232236	2.77359478551977	0.0019517023994693415	0.031078635689909838	0.009954353981210815	14.628571428571428	3.0	13.3	417.0
0.9996777344401108	1.89617507688253	0.00869845172432342	0.05601904556917726	0.012164699047934484	13.653333333333334	5.0	12.9	420.0
0.9998208951604025	2.3077555395338725	0.012945665316906612	0.12823055861774874	0.02017497609902054	29.257142857142856	4.0	28.1	426.0
0.9999288024678537	2.4028576370211057	0.006391423714301488	0.06979751454219289	0.05496496157510134	63.01538461538462	4.0	60.0	430.0
0.9982349681337197	1.475685113125516	0.01724165277357012	0.06979896136745524	0.03510158270256861	25.6	6.0	24.900000000000002	433.0
0.9999912766063572	3.2164173287214037	0.0054427237038581445	0.13540874775922618	0.01553257126002074	37.236363636363635	3.0	36.1	442.0
0.9998006921415843	2.247113103781576	0.01277675553035508	0.11888503718180264	0.013408944918212701	17.808695652173913	4.0	17.3	444.0
0.9994990449787668	1.8176232316046137	0.013486192929889356	0.079851649821249	0.03145332460086326	25.6	4.0	25.0	455.0
0.9999435956583297	2.669685916862999	0.008617263638808208	0.12350761821351126	0.016865784261058614	28.248275862068965	4.0	28.6	457.0
0.9749102783887448	0.844773303368979	0.08341880349220773	0.15054463322447126	0.051939794612888945	54.61333333333334	5.0	51.2	459.0
0.9999959582093009	3.432485227444584	0.0038804916368696076	0.11992637482929966	0.024445274430806196	54.61333333333334	3.0	51.900000000000006	464.0
0.999860247642295	2.153329556661056	0.007344414294488624	0.062001181763604495	0.05030730104498805	51.2	4.0	50.300000000000004	465.0
0.9958205736803809	1.207673293146884	0.023648722639918334	0.06933020822820561	0.05722527565129487	32.768	6.0	31.5	466.0
0.9999985586107039	3.6997734767826898	0.002359902816480143	0.09534286919642469	0.013523838175717734	28.248275862068965	3.0	28.0	470.0
0.9999987070656287	3.395100738314134	0.001152116191822405	0.03429564620146928	0.028077010279426176	63.01538461538462	3.0	61.2	476.0
0.9981737605504588	1.4311438086968853	0.018973004561100237	0.07292853627969365	0.043766950801252785	30.340740740740742	5.0	29.700000000000003	488.0
0.9999931303637224	3.2236505468893117	0.0043483953176434295	0.10897220700580736	0.010516012333310263	29.257142857142856	3.0	28.1	506.0
0.9999835839418953	2.7933803652726303	0.004413655122312714	0.07170337656953533	0.0663571255417837	91.02222222222223	3.0	81.30000000000001	507.0
0.9999723305727962	2.895350206401926	0.00910969979227522	0.16404965636200297	0.037459827776971495	68.26666666666667	3.0	66.0	511.0
0.9915475476492087	1.2886593355472222	0.08741254609385656	0.28572978996362086	0.05567242541767021	54.61333333333334	4.0	53.0	514.0
0.9999574716521568	3.0471777976822776	0.018938084901582417	0.39741835261365893	0.008276684453588675	29.257142857142856	3.0	30.400000000000002	524.0
0.9999485407587836	2.2655711232625495	0.004880542120306121	0.046302799492458795	0.0330991344203849	35.61739130434783	3.0	34.7	525.0
0.9999977457555024	3.4429956607218073	0.002210189349371324	0.0690300036198225	0.020049758932118397	34.13333333333333	3.0	33.2	528.0
0.9996944080377003	1.7462574392684125	0.0071459182195835495	0.039151168135691125	0.07099075106758378	54.61333333333334	4.0	52.2	531.0
0.9996803267469202	2.0939957368760007	0.015092634545899779	0.11978794173495154	0.010050262582389806	12.226865671641791	4.0	11.8	535.0
0.9998747155864832	2.4275162146081946	0.011781613466022047	0.13195791950579444	0.0573529738534836	74.47272727272727	4.0	74.4	552.0
0.9907084201881309	0.9435026048708344	0.02558490317407864	0.052458832092522285	0.05998626870103293	27.30666666666667	8.0	26.8	556.0
0.9791861425812046	0.8016977021459797	0.1389739705685873	0.26244491967926525	0.06452526362833147	102.4	3.0	101.2	561.0
0.9999921980118439	3.639484560174045	0.008763314256170805	0.333294648882258	0.0058976842895841555	34.13333333333333	4.0	33.1	564.0
0.9999592682322895	2.9686575673831315	0.015514568845290412	0.3008250148980441	0.01974166854601166	27.30666666666667	3.0	23.700000000000003	565.0
0.9998039109236212	1.9767216723792513	0.007236181454926159	0.050763769520267656	0.0444902675239208	39.00952380952381	4.0	37.800000000000004	567.0
0.9999916582607274	2.948895653462827	0.003054963671004624	0.058066254715480915	0.02450015302193435	35.61739130434783	3.0	32.300000000000004	569.0
0.9999876027368868	2.478761047138653	0.0017880205314575834	0.021105705936862524	0.01113988975929118	15.753846153846155	3.0	14.200000000000001	570.0
0.9999942918480732	3.3890718473816057	0.005025510502098363	0.1486936783760366	0.05235153805573914	91.02222222222223	3.0	94.7	573.0
0.9989429811697241	1.2417036892609934	0.007327218096051517	0.022367666483400075	0.030382239890460166	18.204444444444444	5.0	17.900000000000002	574.0
0.9999118677717161	2.4086820204490498	0.01107140625106426	0.12166549994293048	0.07663959834892131	102.4	3.0	95.9	575.0
0.9999236209806174	2.568362486864105	0.01314828005366319	0.17004391612291894	0.044998900967917844	63.01538461538462	3.0	63.300000000000004	578.0
1.0005111119133274	1.4442719233255532	0.006670114624053457	0.026003984400922563	0.03374841275910354	21.557894736842105	4.0	21.700000000000003	580.0
0.9999873057411537	3.254098881302212	0.008538021899896388	0.2206097404265199	0.010986517153505055	37.236363636363635	3.0	36.6	590.0
0.9997112698166177	2.3457216191169996	0.019353993295088048	0.1993586598277265	0.012888464374945351	27.30666666666667	5.0	26.6	600.0
0.9999452491906331	2.472532268920908	0.007800116895846953	0.09149270067834965	0.0428569920378851	58.51428571428571	3.0	53.800000000000004	601.0
0.9999874835735272	2.9117109747423284	0.004257095183450252	0.07793774408527646	0.031245249429283826	54.61333333333334	3.0	52.300000000000004	602.0
0.9987819675042876	1.2094372755742726	0.010838242678458647	0.0318931485334258	0.04480567961251799	30.340740740740742	4.0	30.0	607.0
0.9999983536141289	3.8536272598377916	0.003665551014688838	0.17276519343313562	0.018814723286042997	58.51428571428571	3.0	53.1	613.0
0.9999858658966495	2.7974639257311904	0.003831058089490216	0.06249595721987935	0.022624333896001922	32.768	3.0	32.7	616.0
0.9999490283522791	2.7183435403305563	0.008466139363993852	0.12747618533641794	0.009440461276403515	23.405714285714286	4.0	23.400000000000002	633.0
0.9990380042646596	1.7625854243058767	0.01948616082862883	0.10872903500666682	0.03029186019861838	30.340740740740742	5.0	30.3	634.0
0.9999939386568975	3.199719613085141	0.0036580231271258444	0.08949325522577162	0.02341513426533418	43.11578947368421	3.0	41.1	635.0
0.997636351667004	1.463899697387195	0.025454180549778882	0.10170582279965995	0.05440980052465717	39.00952380952381	6.0	38.1	637.0
0.99984246053055	2.4544946635315186	0.0156901000691251	0.18065569116193197	0.02128848388810148	29.257142857142856	4.0	29.6	653.0
0.9970604042350529	1.1333177600935438	0.013176795316542407	0.035022296639634486	0.05826812914789916	31.50769230769231	7.0	31.1	655.0
0.9999633970409755	2.356730522551493	0.003425676879704132	0.03568001849093884	0.02605704349719411	30.340740740740742	4.0	28.700000000000003	662.0
0.9990840959182852	1.9762219144424995	0.0353913635362757	0.24832223577512313	0.00983875903806139	26.425806451612903	4.0	25.400000000000002	667.0
0.9996530477830311	2.1076647301002014	0.016978450172014492	0.13669762038143113	0.02421225271055782	30.340740740740742	4.0	29.3	676.0
0.9999817882095381	2.3950783386399688	0.0022273619536841015	0.02413668026806501	0.08015570484281258	81.92	3.0	76.0	682.0
0.9982379980925323	1.46601300142801	0.03641870374107639	0.14745861975487085	0.019373627448175865	32.768	3.0	28.0	686.0
0.9999905734245653	2.979835971021045	0.003671435360782365	0.07199409503982006	0.028440133809184722	39.00952380952381	3.0	37.5	687.0
0.9996996125008746	2.1647082321279947	0.016329203937414237	0.13951483943710535	0.015191021665117486	19.051162790697674	4.0	18.8	694.0
0.9999963201563169	3.285791598474628	0.002636581331630306	0.07032899130985845	0.022294071276313464	30.340740740740742	3.0	29.400000000000002	701.0
0.9999478129272225	1.8551063820416316	0.0022344318440955225	0.013802252778997747	0.024519048081364504	51.2	3.0	44.400000000000006	708.0
0.9993734410177502	1.4596226601629878	0.012800243439629854	0.05139961144450484	0.019139554149156867	22.14054054054054	3.0	20.3	709.0
0.9999990364352295	3.634640587963463	0.0013851404955016985	0.05242587485958675	0.028047850399780732	91.02222222222223	3.0	89.4	730.0
0.9999965817319527	3.4802567642210147	0.0036101802191053937	0.11704806141410017	0.011870773871113715	37.236363636363635	3.0	36.4	733.0
0.999963921407499	3.110930116820399	0.018242543529277292	0.4082007724955904	0.01383060177991412	40.96	3.0	41.6	742.0
0.999732987866267	1.9703116101014637	0.009770806769970134	0.06808611611811607	0.012846858909618498	12.603076923076923	4.0	12.200000000000001	751.0
0.9973584016971954	1.4856997844986395	0.03856156302532049	0.15821770158861892	0.033814541927739986	35.61739130434783	4.0	34.0	753.0
0.9999956845717226	3.035395678216218	0.0018772900358743868	0.038930863869697005	0.01590948068874611	21.557894736842105	3.0	19.900000000000002	758.0
0.997277850013016	1.650936838633232	0.034198463614617904	0.16905903850765575	0.03632434664246713	31.50769230769231	8.0	31.5	760.0
0.9999521158295992	2.384071162243322	0.005730952840166353	0.06140902170669623	0.021082843213314544	27.30666666666667	3.0	25.6	765.0
1.000058877072277	2.1734129648245375	0.0046635138037866	0.0402210584800348	0.028770191181545418	27.30666666666667	3.0	25.8	770.0
0.9998972892928668	2.349141153260803	0.011476942071227837	0.11865992432850345	0.04986136447435736	58.51428571428571	3.0	56.2	774.0
0.9999983005650954	3.06276035273616	0.0007806835565718905	0.01664179314163668	0.06472748134257185	91.02222222222223	3.0	81.0	777.0
0.9999901722325927	3.0716138028154942	0.004594945899690366	0.0988274840746666	0.028126984836205345	51.2	3.0	52.800000000000004	779.0
0.999946018017525	2.4669564279243446	0.007606480051906387	0.08871503645330617	0.036401298515548706	43.11578947368421	3.0	40.400000000000006	787.0
0.9341651514411283	0.48116113258643745	0.06150782444313694	0.05632674859115927	0.1250916236053535	27.30666666666667	9.0	27.400000000000002	796.0
0.9999300115211928	2.363592701387621	0.005599353982583448	0.05873419568325641	0.02351910365828437	26.425806451612903	4.0	25.400000000000002	800.0
0.9999290001674529	2.7349273420343483	0.01228721597712909	0.18814691838882497	0.011241202973330653	27.30666666666667	4.0	26.400000000000002	808.0
0.9974660659594008	1.4181821039119342	0.027159469731712505	0.102887214462405	0.059060471386910764	39.00952380952381	5.0	39.2	812.0
0.999972966127566	2.702373069431577	0.004915217367903421	0.07281980731337577	0.04826977770896972	54.61333333333334	4.0	49.5	813.0
0.9999113166051012	2.7349486714747764	0.021232488505197218	0.3251572504342483	0.0407799719757576	81.92	3.0	82.5	814.0
0.9999961312041964	3.6025726352287832	0.0052164428959275465	0.1911923579770414	0.020259783039894664	74.47272727272727	3.0	70.8	815.0
0.9998858922689021	2.4272919370749046	0.010646733266326152	0.11921828799170511	0.031845258676959705	48.188235294117646	4.0	49.0	819.0
0.9998633154669594	1.961854245023852	0.004943462706421678	0.034136298170353824	0.030833195465515932	28.248275862068965	4.0	26.5	822.0
0.9999558634393129	2.7882448828751967	0.008474656907357889	0.13695892695513703	0.013576790122337553	29.257142857142856	4.0	28.900000000000002	823.0
0.9998877874288384	2.6096626754057293	0.020960735495626336	0.2827099650560804	0.0809162598057011	117.02857142857142	3.0	114.60000000000001	827.0
0.9994775788893218	2.035433004392449	0.03164527869141723	0.23654352800800277	0.01828994224079734	25.6	3.0	24.200000000000003	831.0
0.9999978223877507	3.5873835206209925	0.002848434536529081	0.10282301070506103	0.041977912184387484	81.92	3.0	79.5	839.0
0.99983507890626	2.037423724251184	0.00719182753441788	0.053785249054527036	0.0342703443973306	34.13333333333333	4.0	32.9	843.0
0.9995143967995602	1.8423329147263159	0.020290169651052622	0.12369344288021239	0.05063907683516427	45.51111111111111	3.0	42.1	863.0
0.9999661975839758	2.619545291083911	0.006438952299168531	0.08771604664308211	0.03652169055121043	43.11578947368421	3.0	41.800000000000004	869.0
0.9998661007051329	2.440406403016996	0.012512367256302066	0.14200413078395308	0.032979547287065425	45.51111111111111	4.0	45.0	872.0
0.9980778043786934	1.705239485010667	0.02875164720769439	0.1508074136553276	0.03339430267416864	31.50769230769231	7.0	31.700000000000003	875.0
0.9910405643487702	1.2077792422656517	0.11685526755038138	0.35473117476540655	0.0664696664953517	102.4	3.0	99.2	876.0
0.9998127256277308	2.365593072142613	0.01533518668556168	0.16120649046234362	0.017282766520714008	28.248275862068965	4.0	27.400000000000002	880.0
0.9999987195896952	3.835477102344106	0.0027492008761870468	0.1272418957349364	0.03363246925098773	68.26666666666667	3.0	62.2	884.0
0.9998018041271973	2.4264460897082336	0.015394992741322933	0.1722502331755468	0.013546170569028487	24.094117647058823	5.0	24.6	898.0
0.9999810740077804	3.2530195245505324	0.0096059587223395	0.24793797657693534	0.010772808206538477	35.61739130434783	4.0	34.7	900.0
0.9999280341155437	2.4371999711786563	0.0070468055817604095	0.07970838422875079	0.02001969454969601	25.6	4.0	24.0	902.0
0.9999768528266331	2.9709520327120713	0.00644858200236818	0.12532195316190323	0.008712193761478413	17.808695652173913	4.0	17.8	903.0
0.9999976980642732	3.4935209823019697	0.002496430816104749	0.08202250263510279	0.02120216940187774	45.51111111111111	3.0	39.900000000000006	907.0
0.9997979105309598	1.9339618126472038	0.00705010059276008	0.04726668593221263	0.028338845692559896	24.824242424242424	4.0	24.1	908.0
0.9987283106604818	1.8360711320697138	0.024068094790665646	0.14546083113540348	0.03444154054015882	35.61739130434783	7.0	35.6	916.0
0.9999914088198303	3.2580031376852063	0.0058236009203357485	0.1510651219257868	0.033132385697904054	68.26666666666667	3.0	67.0	927.0
0.9998929571543991	2.301831009632034	0.007560572902192369	0.0744288886413016	0.019179569120700044	19.98048780487805	4.0	19.5	930.0
0.9984017741824709	1.3360358596998287	0.012220836141713437	0.04192048182955483	0.06384417737072721	39.00952380952381	6.0	37.6	932.0
0.998595942026327	1.6458078873860837	0.019524949779112972	0.09584595022171223	0.046447628329255225	43.11578947368421	6.0	41.800000000000004	939.0
0.9993444215770699	1.623912145671857	0.012031060252961063	0.0576153211071949	0.06460576928988666	54.61333333333334	4.0	51.7	942.0
0.999999188717609	3.563184611371036	0.0010111411907659325	0.0356255227928894	0.04796229124744003	117.02857142857142	3.0	110.5	946.0
0.9999904802877295	3.1706105309615897	0.00542127831992835	0.12880713603461946	0.01981869140997398	39.00952380952381	3.0	37.800000000000004	959.0
0.9999956857332627	3.1054855812909032	0.0021579099803837073	0.048020851715693556	0.00836824124756227	16.384	3.0	15.0	962.0
0.9999982448970651	3.86059500820628	0.003962386346757388	0.18806322452237298	0.02335105319598708	81.92	3.0	77.80000000000001	965.0
0.9999524896549071	2.6671631556183213	0.009944995979120373	0.14218675139214954	0.03392859677931961	48.188235294117646	3.0	46.6	982.0
0.9988120375424593	1.4532464421962168	0.01104938776471692	0.04355329078675731	0.03315224152567925	20.48	6.0	20.0	983.0
0.9999970601804362	3.561927003754234	0.0036548513411266688	0.1286093474557433	0.023491141098232922	45.51111111111111	3.0	42.800000000000004	986.0
0.9998063908028436	2.203189988891888	0.011403504411620394	0.10139059124663975	0.02410351715728584	31.50769230769231	4.0	30.0	988.0
0.9999983053008875	3.890935214900762	0.004065155688948961	0.19889216567163392	0.02130300566879322	74.47272727272727	3.0	75.7	989.0
0.9994900778449373	1.6814009134951164	0.009168439900104991	0.04677805417422613	0.055933570009078226	40.96	5.0	39.400000000000006	999.0
