# Supplementary material for: Basal leakage in oscillation: Coupled transcriptional and translational control using feed-forward loops
Source: PLoS Comput Biol. 2020 Sep 3;16(9):e1007740. doi: 10.1371/journal.pcbi.1007740 (PMC7494099; doi:10.1371/journal.pcbi.1007740)
Supplement: S1 Appendix — (ZIP) [file pcbi.1007740.s010.zip › Codes/plots/data/IFFL_decayrates_15.csv]

0.999996790563826	3.7529151805348966	0.005843129801432625	0.24897694723279784	0.005153466638603578	16.384	3.0	15.9	5.0
0.9999949828117425	2.0267193082286576	0.00029883173999702687	0.002212299041803237	0.025851210993111513	24.094117647058823	3.0	22.400000000000002	10.0
0.9999855007262104	3.1624977131378036	0.008124515599886518	0.1914668026441515	0.007604460937560218	26.425806451612903	3.0	26.1	12.0
0.9985957392995891	1.4512390548303775	0.01484126192138398	0.05838059170425457	0.037762225349235935	25.6	5.0	24.900000000000002	15.0
0.9989997031570634	1.628972538148007	0.015319936985493096	0.07377680232345858	0.03921969189463143	27.30666666666667	5.0	27.400000000000002	16.0
0.998807870277361	1.8160532871858273	0.023786826479487558	0.14068046159981748	0.024640936329182683	22.755555555555556	6.0	22.400000000000002	27.0
0.9999600869027973	2.2172639465246315	0.002696450785374489	0.0243230397438806	0.03796198044525879	37.236363636363635	4.0	34.6	31.0
0.9990904780963875	1.5629253954796796	0.016132770979870502	0.07216228762840537	0.04205023827118636	34.13333333333333	4.0	33.800000000000004	44.0
0.9999705070798093	2.8399968034557874	0.0086986161971665	0.14813383061995308	0.021666250784508612	34.13333333333333	3.0	33.1	48.0
0.9998274495204403	1.9019172447567703	0.00566147592531294	0.036682487781158665	0.03131393233347822	27.30666666666667	4.0	25.700000000000003	68.0
0.9999984759857342	3.761315673489386	0.0028215988070778553	0.12124469898086367	0.006953366498243621	28.248275862068965	3.0	27.0	71.0
0.9995533273558722	1.6214598360675148	0.008213336780417253	0.03921704964682802	0.03552131017341165	31.50769230769231	4.0	29.3	73.0
0.9999852408812936	2.6365429227555306	0.002907644585058851	0.04029871550612717	0.08459957574700944	102.4	3.0	91.80000000000001	74.0
0.9980162348029963	1.459044379497836	0.02466428508000381	0.09796386421218456	0.03903743396741869	30.340740740740742	5.0	28.900000000000002	76.0
0.9998948757486694	2.2644961168884734	0.00692598122835004	0.06560640919542401	0.04499265495577461	54.61333333333334	4.0	53.2	82.0
0.9999896507500333	3.0996111431815625	0.0051162408067376205	0.1131833405256339	0.031209953354409174	58.51428571428571	3.0	55.900000000000006	92.0
0.999995886472928	3.4291704778880194	0.003923324352033067	0.1208476294981722	0.025180700003666824	43.11578947368421	3.0	41.1	94.0
0.9998908501642548	2.1681552474359562	0.006029588302130121	0.051690898236124064	0.028305035057697974	32.768	4.0	30.6	97.0
0.9998807895966129	2.3902186729570074	0.014441104198410383	0.1557293635843397	0.02115878334378874	29.257142857142856	3.0	29.0	114.0
0.9999657128347845	2.471053123336193	0.004870520912664094	0.0570422155132342	0.025553932599592686	31.50769230769231	3.0	30.1	115.0
0.9999977774646489	3.4473114447319744	0.0021979515369456607	0.06894558656113345	0.012166207124777725	27.30666666666667	3.0	27.8	118.0
0.9999017790783012	2.518197075141426	0.011215998460327696	0.1378103199609137	0.011548459800641784	16.718367346938777	4.0	15.9	145.0
0.9999672683784163	2.688890962412162	0.007152904043609776	0.10454355334934433	0.042450180890084295	58.51428571428571	3.0	57.800000000000004	148.0
0.9992856362244465	1.7139377873896138	0.012944894200164966	0.06846986888629603	0.04630713245966812	39.00952380952381	5.0	38.300000000000004	152.0
0.9990229508193751	1.7431832314170932	0.018982686702401278	0.10370285758300327	0.03954876956631482	32.768	5.0	33.5	156.0
0.9999983731698232	3.885083929182809	0.0038569926323270077	0.18760523783338798	0.03570246627887746	51.2	3.0	45.300000000000004	161.0
0.9995394481004483	1.9204731458926423	0.015235238278650032	0.10071441708106621	0.03611914909336862	34.13333333333333	4.0	33.6	166.0
0.9999944954949682	3.320244767626749	0.004224461460346072	0.11665046877284993	0.04381600310479315	81.92	3.0	83.5	170.0
0.9996549067147865	2.1650632378470513	0.01595063843082366	0.1363340899811198	0.01710032627840928	25.6	5.0	24.5	171.0
0.9999928229209317	2.863244464423083	0.002216879681655046	0.038648544865596046	0.014267718530270045	30.340740740740742	3.0	28.900000000000002	174.0
0.9999142733084454	1.9086521218487649	0.003035730296813324	0.019809535115759558	0.02467482862590489	23.405714285714286	4.0	22.400000000000002	182.0
0.9999893516003896	2.5815776620945914	0.0018816099566683743	0.024662105199692336	0.06017398144638447	74.47272727272727	3.0	74.4	199.0
0.9999677256762433	2.853577631794371	0.007091069607879955	0.12241967607659351	0.004524430793002594	9.204494382022473	4.0	9.200000000000001	231.0
0.9977590203474613	1.2996207369490897	0.017452374635048756	0.05731525194568504	0.05867311601954356	32.768	5.0	32.800000000000004	235.0
0.9990079997843658	1.6754856354448615	0.030220677920915262	0.15403990971334752	0.019377977560519524	23.405714285714286	3.0	21.400000000000002	240.0
0.9999334499613606	2.146793417388063	0.003964943920309941	0.03324276047243996	0.029934262277098625	27.30666666666667	4.0	26.200000000000003	247.0
0.9999639922030971	1.9441357947508182	0.0014432462366059458	0.009779630354008608	0.054218081312781	48.188235294117646	4.0	46.0	255.0
0.9999962606755699	3.146252229134822	0.002028585634192471	0.0470322300133535	0.014849188822444728	29.257142857142856	3.0	27.0	267.0
0.9999968934360909	3.610786165117588	0.004257971993681287	0.15735246435348157	0.033522544943973116	68.26666666666667	3.0	67.7	269.0
0.9999804083605014	2.159617883221739	0.0020567692585084195	0.01747517161190113	0.04103537619127886	35.61739130434783	4.0	35.1	275.0
0.9998665758063373	2.6593628476445947	0.02749902346025474	0.3900871460941274	0.017930908644396663	39.00952380952381	3.0	38.900000000000006	277.0
0.9999994394066525	4.411997600118357	0.003810452387027731	0.3140373953670015	0.019339577042018503	43.11578947368421	3.0	42.6	278.0
0.9999951739480705	3.4922891481165426	0.005221057369329213	0.17133286409291865	0.05613921628278871	117.02857142857142	3.0	118.80000000000001	289.0
0.9999365579275503	2.6267117617630635	0.012257547401271742	0.16820523516883493	0.03953734689146371	54.61333333333334	3.0	50.400000000000006	295.0
0.9996112126808776	1.7338105953931173	0.013219371071874894	0.07173103792282817	0.03484276752175849	31.50769230769231	3.0	29.8	299.0
0.9995547897831513	1.637809582506846	0.00729593808922301	0.03546407643290921	0.0639548308991359	43.11578947368421	5.0	43.1	324.0
0.9999984930888167	4.25502490621955	0.007483657605160003	0.527119474229858	0.00268431845795371	29.257142857142856	3.0	29.700000000000003	325.0
0.9998497786252564	2.084151934000478	0.0073362542277472	0.057620156669958414	0.023555866869229423	22.755555555555556	4.0	21.5	348.0
0.9999813105320305	2.8017800824234484	0.0051093864392067765	0.0837141041444535	0.023111810493729887	32.768	3.0	30.8	349.0
0.9987922290488684	1.643945254115402	0.019000446832769417	0.09306009229074622	0.01570958724983775	13.429508196721311	5.0	12.9	354.0
0.9999977564624989	3.083396151363567	0.0010738698330380009	0.023371997090392043	0.012844846861063476	22.755555555555556	3.0	21.200000000000003	355.0
0.9999627814973685	3.0423376839497305	0.01641507474324483	0.34280104218611196	0.007565212788492648	28.248275862068965	3.0	26.700000000000003	359.0
0.9999994257044477	2.729907313042284	0.00013613412983533402	0.002074018124903481	0.03597678241154197	48.188235294117646	3.0	43.800000000000004	364.0
0.9999915965964852	2.2559011821097283	0.0007820569631565717	0.0073456758354832315	0.030184554544407487	37.236363636363635	3.0	32.5	372.0
0.9999218646195723	2.550759902718411	0.009270385245012726	0.1177450077772719	0.013638777406987672	28.248275862068965	4.0	28.400000000000002	375.0
0.9914743537564589	1.1920311592883852	0.034833933770971784	0.10052228462494638	0.041704441358184074	22.755555555555556	10.0	22.6	382.0
0.999987841023651	3.030150376998803	0.005234409470849419	0.10797897782891311	0.03725774239168015	58.51428571428571	3.0	55.300000000000004	385.0
0.9606772813461989	0.7521875597978763	0.14093523521297074	0.23078272597196708	0.0254708545258037	39.00952380952381	4.0	37.0	388.0
0.9991373268459649	1.8686743205701368	0.037906516916304735	0.23774608685305865	0.06796195285660842	102.4	3.0	88.7	390.0
0.9776352184935189	0.8055734029970678	0.04272557732546304	0.07147292992963651	0.07543235106963433	28.248275862068965	9.0	27.700000000000003	394.0
0.99968823348461	1.8228142914697265	0.008495507862944288	0.05057501234977928	0.02168062197623462	19.504761904761907	4.0	18.8	402.0
0.9999986855592848	3.2181705712898356	0.0008229913768646666	0.020511163819880978	0.008181990289369709	14.124137931034483	3.0	12.0	417.0
0.999608814571388	1.8984464427499073	0.01255011770270932	0.08103251645946248	0.01262718454294506	13.429508196721311	4.0	13.0	420.0
0.9997890211924171	2.2422662685262926	0.013551419578478321	0.12546434919570862	0.02195039200722615	29.257142857142856	4.0	28.1	426.0
0.9999397120101386	2.43293273302212	0.005568231594824347	0.0627087458226491	0.05409339334044636	63.01538461538462	4.0	59.0	430.0
0.9985121522315377	1.5184871518087555	0.015604550406829993	0.06634930097283932	0.03333294704285754	24.824242424242424	6.0	24.5	433.0
0.9999942141662044	3.267549365537061	0.003997383552307889	0.10469185914389607	0.014516716701082798	35.61739130434783	3.0	35.1	442.0
0.9999894013141036	2.8931230925462885	0.003474051479875043	0.062420275505012536	0.010693098673189298	19.504761904761907	3.0	17.8	444.0
0.9999790161854144	2.5755190011386997	0.003663754755880731	0.047726121905296875	0.015371123317694878	20.48	3.0	18.1	454.0
0.9995266789269702	1.8444992194253387	0.01356096679860956	0.08265010917402527	0.03189813240867598	25.6	4.0	25.1	455.0
0.9999523992764651	2.7192107578731615	0.007781806042084099	0.11727474001663167	0.015619328807049186	28.248275862068965	4.0	27.0	457.0
0.9992523557203393	1.9332343334721813	0.037182444925173946	0.24968088813838862	0.04705007218940515	54.61333333333334	3.0	52.2	465.0
0.9988346154906845	1.4507717547191	0.01255740504458655	0.04935796405354466	0.045019546657971005	34.13333333333333	5.0	32.5	466.0
0.999991926979562	2.8947429371668907	0.0026547211780999684	0.04777681417463653	0.06464428276842797	91.02222222222223	3.0	82.60000000000001	507.0
0.9999778127223243	2.899252094669169	0.005662614468881622	0.10237127693513448	0.038960986546209976	68.26666666666667	4.0	63.900000000000006	511.0
0.9999572430554164	3.1103401247432343	0.021593884909459213	0.4829072733307109	0.009389952911802894	29.257142857142856	3.0	29.8	524.0
0.9998918774071908	2.244716192421675	0.006821131838287556	0.06330648273031034	0.033237206275930534	37.236363636363635	4.0	34.2	525.0
0.9998490717248116	1.9917232248458625	0.0058219562344838625	0.041493430330541856	0.06238126744753064	54.61333333333334	4.0	53.800000000000004	531.0
0.9999889299593065	2.860881725763933	0.0034033326087082867	0.05919172661750193	0.018053611165833434	26.425806451612903	3.0	25.900000000000002	534.0
0.9996343621668576	2.0375224816499626	0.01576760439875266	0.11795696981479456	0.009892252256873346	11.702857142857143	4.0	11.4	535.0
0.9999792727651593	2.734322158536347	0.00495650192628849	0.07585260205460578	0.05393535720682031	81.92	3.0	78.30000000000001	552.0
0.9796019117038536	0.8111085406811113	0.1382078522926329	0.26389699209261613	0.06597851452447336	102.4	3.0	104.80000000000001	561.0
0.9999977356155553	3.6751414313780204	0.0035293483884555293	0.13911415489613227	0.0678046013249933	117.02857142857142	3.0	103.5	563.0
0.999987522389683	3.443378991357066	0.009483501996609387	0.29631125401911956	0.007092302479679786	32.768	4.0	32.6	564.0
0.9998499182029681	1.9972789046661632	0.005934719757138097	0.04254586654768644	0.04406854686594692	39.00952380952381	4.0	37.7	567.0
0.9999805617821119	2.564692932212217	0.0033220230228251735	0.04280062396689822	0.010663438097929039	14.894545454545455	3.0	13.4	570.0
0.9999965677081349	3.5775873635931776	0.004402648977085422	0.15737450118894963	0.057706030809606096	102.4	3.0	98.10000000000001	573.0
0.9990796706500621	1.3312760904789052	0.007693224966722829	0.026225566946703624	0.02906225975199181	19.051162790697674	5.0	18.3	574.0
0.9999762241623252	2.7809398913234173	0.006236487117882954	0.10005094641903911	0.07129637161081191	102.4	3.0	98.30000000000001	575.0
0.9999985052545615	3.0775311275803054	0.0007071518298378265	0.015300072709249078	0.044164851467202136	74.47272727272727	3.0	70.0	578.0
1.000370969553611	1.5421715489069179	0.008817597043709685	0.03877892951370172	0.032312637074619247	24.094117647058823	3.0	22.3	580.0
0.9999875684043313	3.2480897363910883	0.008261790810370638	0.21218798550800877	0.011476751001498024	35.61739130434783	3.0	36.0	590.0
0.9998092871052858	2.4713465978059097	0.016547469465094056	0.19384023121848584	0.011968064331525155	26.425806451612903	5.0	25.700000000000003	600.0
0.9999900162093124	2.95349518588445	0.003689930452134337	0.07046123005777827	0.03146786096341141	54.61333333333334	3.0	50.800000000000004	602.0
0.9999836392406019	2.774663130830353	0.004238359063747736	0.06756457688545937	0.024832243650822927	34.13333333333333	3.0	33.0	616.0
0.9999987907840622	3.5794265523145326	0.0015567860746671504	0.05575052874329729	0.020752294571335598	35.61739130434783	3.0	30.400000000000002	626.0
0.9998016117401485	2.461712335594549	0.021940497817373516	0.25450031800270306	0.009708021018295208	23.405714285714286	4.0	23.400000000000002	633.0
0.9992029934163579	1.8089494381970197	0.017412903376251888	0.10215732826431836	0.029064826629650143	29.257142857142856	5.0	29.200000000000003	634.0
0.9999966246607269	3.4382397554890543	0.0032780852509156503	0.10189567392114074	0.023305287393285152	45.51111111111111	3.0	42.400000000000006	635.0
0.9998116457464223	2.172184589639693	0.010545225365868247	0.09079004061297061	0.037678256306232366	43.11578947368421	4.0	40.6	637.0
0.9973582214033774	1.1917927802606432	0.014932902571944304	0.042829619553689365	0.05679930529636624	32.768	6.0	31.900000000000002	655.0
0.9999730161116389	2.509213451835028	0.004132858571469872	0.05032339794514983	0.026081123210942813	31.50769230769231	3.0	30.3	662.0
0.9979268927908542	1.406742550884067	0.038477631677242156	0.14579051257895043	0.02063761383057559	30.340740740740742	3.0	28.400000000000002	686.0
0.9999932732726983	2.962395681041919	0.0025305591779102698	0.048757735452548155	0.02971950168356864	40.96	3.0	38.2	687.0
0.9998899980746481	2.3533349405260315	0.008673748384292353	0.09003313738509579	0.014405064343721638	19.051162790697674	4.0	18.7	694.0
0.9999897788883221	2.7734165064660536	0.0026413025644307555	0.04205225819179433	0.024527926280558048	29.257142857142856	3.0	26.3	701.0
0.9999913310660641	3.2829282895154126	0.006175754849167159	0.164260452182836	0.01242066790951454	37.236363636363635	3.0	35.2	733.0
0.9999969946368126	3.6552491436191623	0.004501793650436593	0.17394285919198646	0.01372306930187027	43.11578947368421	3.0	42.300000000000004	742.0
0.9996466065843592	1.870295691802346	0.010580201094944475	0.06628548457159932	0.01298589305344724	12.226865671641791	4.0	11.8	751.0
0.9993956944656485	1.7890949468082642	0.01576540249074223	0.09052022025732971	0.0388284152959754	35.61739130434783	4.0	34.7	753.0
0.9999977309953014	3.340615472853319	0.0018135997644969015	0.05111377448782741	0.01436697070133555	22.755555555555556	3.0	19.5	758.0
0.9994153077635778	2.0368527803690455	0.020519077167682233	0.15342137467395586	0.0353890075197514	35.61739130434783	5.0	35.5	760.0
0.999979842511956	2.4768362717393635	0.0028962373173565814	0.03412023330351727	0.02169690638666964	28.248275862068965	3.0	26.5	765.0
1.0000317107732861	2.235409443481898	0.0028351315205326043	0.02607167156743065	0.027914281458247092	27.30666666666667	3.0	25.900000000000002	770.0
0.9998503954633783	2.3744062676941877	0.0135997089881893	0.14425662723225718	0.050898393815147706	58.51428571428571	4.0	57.1	774.0
0.9999924933057728	3.058149418158462	0.00341688734079355	0.07250070368850978	0.06502590710193538	91.02222222222223	3.0	80.9	777.0
0.999926135651242	2.7602361525574364	0.018594478392755652	0.2921368744284543	0.02784443122253549	54.61333333333334	3.0	50.0	779.0
0.9999708019702411	2.537237853781105	0.004726458672253447	0.05921798018594649	0.03570999556967475	43.11578947368421	3.0	40.800000000000004	787.0
0.9342277449046039	0.46428166285911904	0.05521655306306884	0.04832004756268635	0.12590617195157572	26.425806451612903	10.0	26.400000000000002	796.0
0.9994263102758827	2.1904563164696373	0.03559304357626166	0.3124157645918559	0.011511310742208748	26.425806451612903	4.0	26.400000000000002	808.0
0.9999026833227295	2.721045037970368	0.022665668496399206	0.34225509631940576	0.04255481380238306	81.92	3.0	81.60000000000001	814.0
0.9999985310482522	3.7990753692570913	0.0029327647336580467	0.1308787191545433	0.021233020358154196	68.26666666666667	3.0	66.8	815.0
0.9999092281748023	2.4782837086619742	0.009197429964895356	0.10849793888043562	0.03199193071809036	48.188235294117646	4.0	47.800000000000004	819.0
0.9998696100655774	2.025752123083712	0.005313133002580444	0.039249128801421534	0.03238569176204365	29.257142857142856	4.0	28.1	822.0
0.9999581880364105	2.692451808020613	0.009201947802790272	0.13497877730018873	0.01505118127369839	30.340740740740742	3.0	29.0	823.0
0.9996173534794125	2.3448860721100973	0.042398099049094994	0.43654958196218724	0.07731318285390056	117.02857142857142	3.0	112.9	827.0
0.9999498337517078	2.302380017278637	0.005113870678320943	0.05038989521828959	0.030214158364305754	34.13333333333333	3.0	32.9	843.0
0.9999963800290756	2.8837639401646094	0.0011646896113181962	0.0207297972715211	0.035365846419583014	48.188235294117646	3.0	42.6	869.0
0.9999093306512866	2.522599170048269	0.010269949801307722	0.1267529643723492	0.031713356717606625	45.51111111111111	4.0	43.6	872.0
0.9984192506853719	1.7535065386594568	0.025870322420785914	0.1430146211941527	0.03113333195548712	31.50769230769231	7.0	31.200000000000003	875.0
0.9998369048207826	2.351097299539364	0.018294451556935126	0.18953712962889818	0.0622152772272613	102.4	3.0	100.30000000000001	876.0
0.9998567374513369	2.4234871539581384	0.013171096491910912	0.1469159442283021	0.01646008396814182	28.248275862068965	4.0	26.8	880.0
0.99987173169874	2.486095061969772	0.013406431831976325	0.15942127325621422	0.013628215282799045	24.824242424242424	4.0	24.3	898.0
0.9999651670560371	3.0610025510616783	0.011722799853883508	0.24944560620419406	0.012023316052402637	34.13333333333333	4.0	34.2	900.0
0.9999266109852208	2.3988849918118986	0.009043246471306634	0.09838488638185935	0.0201467628521186	24.094117647058823	3.0	23.8	902.0
0.9999984602427343	3.7970176253051715	0.0030615150330148408	0.13634311610255884	0.008794806496019294	19.98048780487805	3.0	18.3	903.0
0.9999907056105402	3.243076175481311	0.006115512784478373	0.15627664477097328	0.05350835300823621	81.92	3.0	72.0	904.0
0.9999917848387436	3.254294626392006	0.00552769445797666	0.142856228251979	0.023655183178654664	40.96	3.0	39.300000000000004	907.0
0.9999926820030897	2.494172834180312	0.0010880404643564487	0.013046595116018921	0.02325661128353228	24.824242424242424	3.0	24.900000000000002	908.0
0.9991089191838921	1.8522794826321018	0.02158277434981083	0.1326865821421999	0.035538529925284355	37.236363636363635	5.0	36.6	916.0
0.9999990883714733	3.528512411013417	0.0010602095488100028	0.03607828143918858	0.035097995833489784	74.47272727272727	3.0	70.9	927.0
0.9999589954198012	2.516911527700569	0.006376452753313235	0.07825484788007296	0.018077341817668263	21.005128205128205	3.0	19.200000000000003	930.0
0.9988363088474836	1.4557484950638988	0.016544882929078575	0.06547705878528023	0.048384644620285126	39.00952380952381	4.0	39.1	932.0
0.9984624912680273	1.6030311345125356	0.019371877608951784	0.09066525097126424	0.04650545526692948	39.00952380952381	6.0	39.300000000000004	939.0
0.9985418003847382	1.5615327260201075	0.03592207908378924	0.16169429557399245	0.05542529459995103	54.61333333333334	3.0	53.6	942.0
0.9999984787272795	3.6126761803298537	0.002092998941572799	0.077492875803887	0.04821483226034958	117.02857142857142	3.0	111.5	946.0
0.9999978142020459	3.065067671873688	0.001008732243210377	0.02155309841922161	0.009852829229499016	16.062745098039215	3.0	14.5	962.0
0.999997251125851	3.5738919008609447	0.003500096204535427	0.1246497354463536	0.024648062410028735	74.47272727272727	3.0	80.7	965.0
0.9999637447337884	2.683379884985013	0.007836869307159154	0.11390243275815812	0.03423766828182647	51.2	3.0	47.300000000000004	982.0
0.9995472696610921	1.641183188030928	0.006990771805162416	0.03410897641253144	0.02925397063159803	21.005128205128205	5.0	20.0	983.0
0.9999634911759159	2.570002939229122	0.006305259543587897	0.08167765213807822	0.023046685380325223	31.50769230769231	3.0	31.0	988.0
0.9996586953962443	1.748705260663918	0.006217257099504626	0.03414846046610193	0.05299822179776112	39.00952380952381	6.0	39.0	999.0
