# Supplementary material for: Basal leakage in oscillation: Coupled transcriptional and translational control using feed-forward loops
Source: PLoS Comput Biol. 2020 Sep 3;16(9):e1007740. doi: 10.1371/journal.pcbi.1007740 (PMC7494099; doi:10.1371/journal.pcbi.1007740)
Supplement: S1 Appendix — (ZIP) [file pcbi.1007740.s010.zip › Codes/plots/data/IFFL_decayrates_20.csv]

0.9999977789491109	3.835340460635487	0.004767565085552812	0.2206281665971559	0.004958252292577082	16.384	3.0	16.0	5.0
0.9999915908773604	3.2823857784333876	0.005984194270507045	0.15907876733439766	0.007330932453598135	24.824242424242424	3.0	24.400000000000002	12.0
0.9993091195934976	1.6666762393001324	0.011624844951520268	0.058362565621406244	0.03437494094810862	26.425806451612903	5.0	25.400000000000002	15.0
0.9988199005697358	1.5779471517865578	0.016125672885271634	0.07334513641237538	0.03925435981056669	27.30666666666667	5.0	26.5	16.0
0.9989024041145975	1.825804579306716	0.022072495688058226	0.1319106268511251	0.023978084654774797	21.557894736842105	6.0	21.200000000000003	27.0
0.9999712133857136	2.3486777306567683	0.003213687078116125	0.033207930570550374	0.03781189342752531	39.00952380952381	3.0	37.4	36.0
0.9877862447795959	1.0354965338374504	0.07653005550345163	0.1818441893124107	0.035954455975775186	34.13333333333333	4.0	33.7	44.0
0.9999986405186965	3.2236793562352117	0.0008605917971310826	0.021567310638403316	0.020317566329469305	37.236363636363635	3.0	33.5	48.0
0.9998409359546224	1.9357571149061783	0.005409982960686867	0.03633843221470707	0.030375213986751127	26.425806451612903	4.0	25.400000000000002	68.0
0.9999982343614418	3.6527882932208593	0.002631819121684759	0.10143918810064206	0.007388354785111052	28.248275862068965	3.0	27.3	71.0
0.9999821831384114	2.952303824241351	0.006569361266459608	0.1252957230925414	0.07736455597877266	102.4	3.0	96.2	74.0
0.9981183714593389	1.4504878771939247	0.025592946954105862	0.10074023946185136	0.038478909079207486	29.257142857142856	4.0	29.0	76.0
0.9999271127227201	2.393301340926243	0.006182018152270224	0.06685287656753063	0.045941621059952094	54.61333333333334	4.0	54.5	82.0
0.9999969895423005	3.5234415444128513	0.0034658467155042915	0.11734278814233301	0.03000296565062149	58.51428571428571	3.0	57.800000000000004	92.0
0.9999047872699581	2.10326292028813	0.004528551049321364	0.03628405771767048	0.0282381408757242	31.50769230769231	4.0	29.900000000000002	97.0
0.9998489862544605	2.3099063986017354	0.015623198711260349	0.15515641175202594	0.023231924726223624	30.340740740740742	3.0	29.3	114.0
0.9999814004025485	2.509792561973944	0.002851977639611171	0.034747072793551326	0.026012398509037023	31.50769230769231	3.0	30.5	115.0
0.9999334244868404	2.6982230097929536	0.01144025982457654	0.16878348552323386	0.00848559244626458	16.384	4.0	15.4	145.0
0.9999854849280478	2.7782470670809545	0.0037870649336726224	0.060589517085336796	0.04187228458337771	63.01538461538462	3.0	59.400000000000006	148.0
0.9972505104693906	1.4458305501584496	0.03777295390617969	0.1480103558622521	0.04501838124141245	39.00952380952381	4.0	37.800000000000004	152.0
0.9995061454940154	1.8676066233349176	0.014692550097247454	0.09179691178763613	0.03671243939678615	32.768	4.0	32.300000000000004	156.0
0.9996314936018365	1.9869625671343705	0.013974115039548329	0.09911658458054372	0.03541380927462164	34.13333333333333	4.0	33.7	166.0
0.9999988061638091	3.541908511945723	0.0014260493062300086	0.049183723343830726	0.04477094343752923	81.92	3.0	82.9	170.0
0.9997405693089481	2.1998425543848925	0.015217788366285087	0.13484393885321216	0.016514390413044203	24.824242424242424	4.0	23.700000000000003	171.0
0.9999894268004901	2.7963321538361785	0.0028594414699957093	0.04659250189856565	0.014337349969474054	30.340740740740742	3.0	28.3	174.0
0.9999857371331898	2.6772020934407825	0.0030455284763591622	0.04398697636254666	0.058352316109613965	74.47272727272727	3.0	71.60000000000001	199.0
0.999959283268194	2.7771049687610163	0.007541192516338969	0.12050744050826924	0.004695242557558375	9.102222222222222	4.0	8.9	231.0
0.9990386212473722	1.463871444770254	0.010400316989756724	0.04149975377950217	0.053222246976244045	34.13333333333333	5.0	33.2	235.0
0.9998621846237845	2.062902891992563	0.008804473005287243	0.06770337359603393	0.019362566027165067	22.755555555555556	3.0	21.5	240.0
0.9999747799701355	2.3583579446347605	0.002869593308182744	0.029948114718222254	0.027944884624335843	28.248275862068965	3.0	26.200000000000003	247.0
0.9999318059052567	1.9951433954532753	0.0033338936225040723	0.02384488806880892	0.053526335212216204	48.188235294117646	4.0	47.1	255.0
0.9999990743399686	3.126092016566238	0.00048239980635181296	0.01095983378185331	0.01492917418852314	28.248275862068965	3.0	26.200000000000003	267.0
0.9999988764578917	3.758081391960015	0.002066757239046905	0.08852173804281141	0.033810787705499334	68.26666666666667	3.0	64.2	269.0
0.9999399189727942	2.2344271327380163	0.003901977737782351	0.03582884723767347	0.042087395125633226	39.00952380952381	4.0	36.4	275.0
0.9999983877292974	3.520623748247071	0.0018457445853052265	0.06231479144685395	0.05778470830626312	117.02857142857142	3.0	112.10000000000001	289.0
0.9988745057715965	1.950022807386666	0.057809080170866674	0.3952673211778344	0.03795286023124608	58.51428571428571	3.0	51.7	295.0
0.9975826733420662	1.3805845744847445	0.04280026830039948	0.1574885237733057	0.036025029119810925	32.768	3.0	30.700000000000003	299.0
0.9998344309939914	1.9121302414037646	0.0061725154414226805	0.04042816290068738	0.058868699054757195	45.51111111111111	5.0	44.7	324.0
0.9999987972788038	4.260432723414901	0.006037976724623469	0.4276011966755418	0.002858230352299568	28.248275862068965	3.0	28.900000000000002	325.0
0.9999978233077478	3.0902647936146037	0.0010562256071182273	0.02314740366017119	0.017537590083457157	25.6	3.0	21.900000000000002	348.0
0.9999835364830146	2.7688028040439447	0.0042156633412256195	0.06680561317164499	0.022509231530422887	32.768	3.0	30.200000000000003	349.0
0.9985855162947639	1.5514780002532482	0.018537142142489242	0.08184110824781972	0.01680070620134813	12.8	5.0	12.3	354.0
0.999994627138518	3.4237809134023993	0.005069553924402838	0.15531165683834672	0.006770221971881722	27.30666666666667	3.0	26.3	359.0
0.9999402516379957	2.587553246211685	0.010683230974669257	0.14088408140400044	0.013326300256187128	28.248275862068965	3.0	28.400000000000002	375.0
0.9926534266500887	1.2094871008334174	0.03278745921082474	0.0966440883157493	0.03998606336391239	22.755555555555556	9.0	22.400000000000002	382.0
0.9989412020242141	1.806469652287828	0.041317907369539136	0.2425613638078185	0.07575706465682294	102.4	3.0	95.10000000000001	390.0
0.9890395348429319	0.9428242164842666	0.029651200172412157	0.060837831546404944	0.06922508539022394	29.257142857142856	8.0	28.5	394.0
0.9998192473984102	1.8445859983334298	0.005146280027572117	0.03135909687842229	0.021600434516902318	19.504761904761907	4.0	18.7	402.0
0.999770041570192	2.0070346361912597	0.007668091563225159	0.055542643936688084	0.011799610125979347	13.884745762711864	5.0	13.0	420.0
0.9998098099820975	2.2283682201973436	0.011805523537369075	0.1077379639509967	0.02273564434040859	29.257142857142856	4.0	28.200000000000003	426.0
0.9999696034690102	2.435456207118921	0.004025253505233661	0.04545941028124285	0.053352521342893366	63.01538461538462	3.0	58.7	430.0
0.9985676440184594	1.5521507438829718	0.01664323923870538	0.07353386749382045	0.03293054054918583	24.824242424242424	6.0	24.200000000000003	433.0
0.999994850582823	3.3216281023037983	0.00396287311729315	0.10957930479599413	0.013923466736943991	35.61739130434783	3.0	35.1	442.0
0.9996588336559171	1.8694152163080708	0.010208778505738795	0.06389745531691074	0.032193543350615014	26.425806451612903	4.0	25.200000000000003	455.0
0.9999377214033992	2.756941378357267	0.015575906993703013	0.24389632466470842	0.01356484791466629	28.248275862068965	3.0	25.900000000000002	457.0
1.0002567168722636	1.7779861200720217	0.006379706097243168	0.036161131301760636	0.027664524416731725	37.236363636363635	4.0	33.6	466.0
0.9999907307494861	2.9605822072959733	0.0034744830786680486	0.06682275436831725	0.019486874006658793	21.557894736842105	3.0	20.0	493.0
0.9960646745196887	0.9315004676530253	0.032280433601674735	0.07016820178238527	0.03130371911449988	43.11578947368421	3.0	39.6	495.0
0.9999938303245437	3.214061364035777	0.003831386460441543	0.09509518394657894	0.06281842867345563	91.02222222222223	3.0	87.2	507.0
0.9999778829116293	2.85174344944487	0.006677231688145929	0.11506679356365818	0.041332876073385656	63.01538461538462	3.0	62.7	511.0
0.9999391689139095	2.318407917086822	0.006399105393049185	0.06410202783255663	0.031711857876558114	35.61739130434783	3.0	33.7	525.0
1.0000032109214974	2.3406653752871702	0.0003528655554806131	0.0036162970249670095	0.057422342635089725	58.51428571428571	3.0	55.5	531.0
0.9999163827181844	2.232065518951099	0.007427054415631075	0.06807075851547958	0.022659637194389074	24.824242424242424	3.0	23.900000000000002	534.0
0.9999963299438998	3.195688608605177	0.0021971622992464543	0.053536059317791464	0.05008265378334705	91.02222222222223	3.0	80.80000000000001	552.0
0.9988898584220492	2.0483089441344284	0.06894332958085947	0.5226323281837555	0.00828630497222342	32.768	3.0	32.2	564.0
0.9998517206099651	2.027341732179742	0.0060671048122680855	0.04489464882200699	0.04378163590168865	39.00952380952381	4.0	37.6	567.0
0.9992379055087217	1.4748970655466207	0.0084685665782676	0.034220279382250585	0.028350609115922118	19.504761904761907	5.0	19.1	574.0
1.0001502610401374	1.6797251065191598	0.004614274221491752	0.023601570392111467	0.03111896329570839	24.094117647058823	3.0	23.400000000000002	580.0
0.9999895436012697	3.2573642881272713	0.007078877249819338	0.18350904524866743	0.01167914123607478	35.61739130434783	3.0	35.7	590.0
0.9997504733396353	2.4333289772736753	0.021714872312375087	0.24468618317376925	0.010996656442839634	25.6	5.0	25.5	600.0
0.9999953928039156	2.9686464387855183	0.001754891830868686	0.03402612739473064	0.03101779218756339	54.61333333333334	3.0	49.6	602.0
0.9999861686692292	2.8995342468419714	0.004591799564314848	0.08303915939450991	0.0264714991355848	35.61739130434783	3.0	34.0	616.0
0.9999969233732275	3.564977507140815	0.003848302639603323	0.13583137067727352	0.020578552789763876	35.61739130434783	3.0	30.5	626.0
0.9998699197445577	2.551000066588786	0.02163693902580567	0.27493949116992816	0.00958556109276799	23.405714285714286	3.0	22.900000000000002	633.0
0.9995609349035922	1.9029802651737298	0.011837788828678187	0.07680092781054983	0.027613097903853044	28.248275862068965	5.0	28.0	634.0
0.9961293683101267	1.2121344909535592	0.03334479867339578	0.09871579040262844	0.04802189223726425	34.13333333333333	4.0	33.300000000000004	655.0
1.0000008313718136	2.8327109446834173	0.0002416821938765539	0.0040854565471019144	0.025473555543506395	34.13333333333333	3.0	33.0	662.0
0.9978829102805441	1.4222425137326193	0.040411180885369165	0.15582633396225337	0.020041769345456734	29.257142857142856	3.0	26.700000000000003	686.0
0.9999960354562332	3.099574715458035	0.0019597745589439008	0.04335309715787617	0.029618349747023702	39.00952380952381	3.0	38.5	687.0
0.999993862479922	2.885755532350662	0.00198251813791244	0.03535704508053436	0.011800486825433141	21.557894736842105	3.0	19.200000000000003	694.0
0.9999915012844365	3.249069021477709	0.005659209220856712	0.14548941699604323	0.012523368381246812	35.61739130434783	3.0	35.2	733.0
0.999999852586877	4.910848294145611	0.002717010111580188	0.368816228378784	0.01350859127893941	51.2	3.0	46.6	742.0
0.9995596375526956	1.8262977795235018	0.012092728301137529	0.0722696483552502	0.01329963933116286	12.047058823529412	4.0	11.5	751.0
0.9997774853395665	1.9790168078898867	0.008554908012087243	0.06016230077233963	0.04193277762706133	37.236363636363635	4.0	35.4	753.0
0.999985659977214	2.632989673318511	0.0028052756273360116	0.03873994002883266	0.021663753769720805	30.340740740740742	3.0	28.200000000000003	765.0
1.0000281090729906	2.3582335158587777	0.003197554108715285	0.03336490722054741	0.02751050162422714	28.248275862068965	3.0	26.400000000000002	770.0
0.9993471796024126	2.1242779337652946	0.03949699409848506	0.32364699661519136	0.04713571548892459	58.51428571428571	4.0	58.800000000000004	774.0
0.9999629805489061	2.5840580368762684	0.0065736305309062205	0.08637980052340231	0.03649244122476696	43.11578947368421	3.0	41.0	787.0
0.9560131920580501	0.5813452530973849	0.047900420528936935	0.053788719118371894	0.09616630890475591	24.824242424242424	10.0	25.0	796.0
0.9999992744360175	4.5235832284780235	0.00616414951806876	0.5679948740304893	0.04991969344517349	102.4	3.0	97.0	807.0
0.9998903060462933	2.6781846459647762	0.023467544773083313	0.33930856111915747	0.0440811695471082	81.92	3.0	82.9	814.0
0.9998129335049275	2.4226731280619935	0.024155876227726386	0.2693039191919292	0.03151224330562462	48.188235294117646	3.0	47.900000000000006	819.0
0.998916852188381	1.7810147608789204	0.040272197688756534	0.23006834941965162	0.032072997009878194	32.768	3.0	31.200000000000003	822.0
0.9999933922303238	2.978232897315653	0.002565381415796055	0.05022389467105718	0.024178014362490292	35.61739130434783	3.0	34.0	843.0
0.9999368094025239	2.6507744519922047	0.012804704627959755	0.18005737991621576	0.02842145326285496	43.11578947368421	3.0	42.1	872.0
0.9988528047755618	1.83938418930705	0.024756531778645556	0.1501385036107803	0.02854862056496253	30.340740740740742	6.0	31.0	875.0
0.999916683308195	2.5818106371448444	0.010676680491341522	0.13996089223215286	0.014994980121317118	28.248275862068965	4.0	27.3	880.0
0.9999426012786288	2.632288419340645	0.008025422350179815	0.11074102191303367	0.013479512906873926	24.824242424242424	4.0	24.400000000000002	898.0
0.9999141649394844	2.8113761196261318	0.017081550656165147	0.2825861973427052	0.014069996740869301	34.13333333333333	5.0	33.7	900.0
0.9999310531709079	2.381199136334718	0.005732177685798354	0.061223551757527694	0.020490317212457122	24.824242424242424	4.0	23.700000000000003	902.0
0.9999962059871498	2.9912495143850704	0.001511628138788973	0.02998458723442207	0.04983219951667756	74.47272727272727	3.0	66.5	904.0
0.9999884349734071	3.1358603771397715	0.006145398274101932	0.14099880749192517	0.0256743633353303	43.11578947368421	3.0	39.5	907.0
0.9997347591315513	2.1007318157732535	0.012686610970999511	0.10139775334456826	0.033313717295947884	40.96	4.0	39.400000000000006	916.0
0.9999988663276205	3.7903646424258857	0.0022243288340289434	0.09840155885670665	0.03765980562894993	81.92	3.0	73.3	927.0
0.9999931263123457	3.0815476496783325	0.0032779944832622937	0.07121084138263847	0.017298959938908974	21.557894736842105	3.0	20.400000000000002	930.0
0.9979775454857042	1.4336876610079083	0.026555962362111996	0.10252036397661593	0.030322734216390305	45.51111111111111	4.0	39.7	932.0
0.9994386431218405	1.8385390095240253	0.013043604643179411	0.07898624092571942	0.0387376143469469	37.236363636363635	5.0	36.2	939.0
0.9984072076142277	1.5913087277044478	0.04146422724682556	0.19288897017994228	0.04872544839124243	58.51428571428571	3.0	55.900000000000006	942.0
0.9999819053287184	2.73781693989156	0.00435707595741276	0.06691534043831296	0.0341270491668588	51.2	3.0	47.7	982.0
0.9999167570164664	2.1011511941411967	0.004115408057504806	0.032900784372647214	0.0238774699381798	21.557894736842105	4.0	20.6	983.0
0.99975875620161	1.8554544344816752	0.007001222281524952	0.04316581750114136	0.05122293443928375	40.96	4.0	39.2	999.0
