# Supplementary material for: Basal leakage in oscillation: Coupled transcriptional and translational control using feed-forward loops
Source: PLoS Comput Biol. 2020 Sep 3;16(9):e1007740. doi: 10.1371/journal.pcbi.1007740 (PMC7494099; doi:10.1371/journal.pcbi.1007740)
Supplement: S1 Appendix — (ZIP) [file pcbi.1007740.s010.zip › Codes/plots/data/IFFL_decayrates_25.csv]

0.9999984610271762	3.9355303822030105	0.004035704555795812	0.2064668134809665	0.004738635706301049	17.429787234042553	3.0	16.900000000000002	5.0
0.9999936875962848	3.3850776594184175	0.00551336119171612	0.1624754156446714	0.007155736013780469	22.755555555555556	3.0	22.8	12.0
0.9988380975676097	1.7250262675521137	0.03885493301539074	0.2090018997215849	0.02696211735102816	28.248275862068965	3.0	26.700000000000003	15.0
0.9989032943883579	1.5963615100590345	0.013902033401248185	0.06455004614103421	0.03740081792536179	25.6	6.0	25.700000000000003	16.0
0.9990444655113508	1.85047240635788	0.02327467837328434	0.14281944782663195	0.022268336616343136	19.98048780487805	5.0	20.3	27.0
0.9999769324844505	2.1205684868143058	0.0014972665583183726	0.012214395677695859	0.03846425974504819	37.236363636363635	4.0	35.5	36.0
0.9999977203318242	3.7687585573192846	0.004283861542031555	0.18545591174643367	0.020167289907851767	35.61739130434783	3.0	34.0	48.0
0.9999020684124135	1.996555580039378	0.0037677938487233817	0.026989244949027935	0.029781771958855837	27.30666666666667	4.0	25.3	68.0
0.9999981365942994	3.663590323473989	0.002838126321519518	0.11058139342248256	0.008006014508793317	29.257142857142856	3.0	28.200000000000003	71.0
0.9980604709915066	1.451896728431214	0.02680075115304284	0.10567323629008801	0.039672157974163416	29.257142857142856	4.0	29.3	76.0
0.9999850672759204	2.5362593847518493	0.0024125812653582736	0.030196797104324498	0.04692601032817964	58.51428571428571	3.0	56.800000000000004	82.0
0.999872072858015	2.085269868958664	0.00610474078857429	0.04800280432679412	0.028738080383649296	31.50769230769231	4.0	29.200000000000003	97.0
0.9998536593993705	2.325903827858829	0.015622622721531615	0.15772142055956886	0.024727310764106804	31.50769230769231	3.0	30.3	114.0
0.9999799428020306	2.5367802633736964	0.0032438446859885026	0.04062295497892331	0.026478655715566433	32.768	3.0	31.1	115.0
0.9999995171362241	4.702813854584667	0.0058709337834570476	0.647231212381815	0.03399229831599981	81.92	3.0	71.7	131.0
0.999987679772128	3.1989929533099444	0.007424386814518341	0.18150419901050197	0.005667785921470801	16.062745098039215	3.0	15.100000000000001	145.0
0.9999920559268404	3.0065085768303015	0.003262702488742397	0.06572153715527689	0.04053639579719641	63.01538461538462	3.0	61.1	148.0
0.9997130754148115	2.0476386556685466	0.01222799934587217	0.09244745617344552	0.0340607859290544	32.768	4.0	32.0	156.0
0.9996274706009854	2.0169050087587954	0.015015507408992127	0.10992090714797637	0.03492563097568436	34.13333333333333	4.0	33.9	166.0
0.9999968260312894	3.4465873432391	0.003134306113114058	0.09824563257536609	0.0477571710007017	91.02222222222223	3.0	83.7	170.0
0.9997261648482819	2.1789792741108958	0.012773728643141821	0.1107629458535811	0.01678166385389011	24.094117647058823	5.0	23.200000000000003	171.0
0.9998390760704574	2.442068758026413	0.021589553162602613	0.24550653708574788	0.014601150391553401	29.257142857142856	3.0	27.8	174.0
0.9999909659849943	2.735580634411621	0.0021657039340617335	0.0331850650644032	0.056400040065522426	74.47272727272727	3.0	70.8	199.0
0.9999560485067969	2.7208474167437986	0.010232935183830906	0.15448254176479098	0.004902756706783738	8.904347826086957	3.0	8.8	231.0
0.9992534318101395	1.6261558950414274	0.013989212905684079	0.06716660672455219	0.04722507608121978	34.13333333333333	4.0	33.9	235.0
0.9999783011515477	2.3155776009264337	0.0022699848004169953	0.022672422530974012	0.018140191263308215	26.425806451612903	3.0	22.3	240.0
0.9999953608015082	2.8567830713003004	0.001414690656169097	0.02450294037543773	0.024452827071866755	29.257142857142856	3.0	27.3	247.0
0.9999659835115607	2.1270985525605473	0.0022844277717641534	0.018763451610441233	0.05329701054741466	51.2	4.0	48.2	255.0
0.999996784479118	3.1878232020725035	0.0018951001991160017	0.04581243078267459	0.0148560406407094	28.248275862068965	3.0	25.900000000000002	267.0
0.9999988413760695	3.829797230024214	0.0024596369878486283	0.11319427302959018	0.03503238481448745	68.26666666666667	3.0	62.800000000000004	269.0
0.9999872518691835	2.3809800233109777	0.0015164902896669748	0.016197723246207687	0.040699007820465746	40.96	3.0	38.300000000000004	275.0
0.9999975778990811	3.4419704853376887	0.0023699088474907547	0.07394236249689208	0.061787309250208776	117.02857142857142	3.0	114.2	289.0
0.9999947833173852	2.9234039740663174	0.0018160413467978244	0.03364180881021452	0.012747121608252157	21.005128205128205	3.0	19.1	298.0
0.9999421385672154	2.3261687497410386	0.006180151541113486	0.06240407985381571	0.05139355393030494	51.2	3.0	47.300000000000004	324.0
0.9999977547965119	4.0283180523048845	0.007087255546053083	0.39787473977324067	0.003638986184232763	29.257142857142856	3.0	29.0	325.0
0.9999924286906515	2.855936276284879	0.0023049350663963556	0.03988827924724273	0.022187132565665433	31.50769230769231	3.0	29.700000000000003	349.0
0.9987041336821021	1.5256767539376046	0.015932627362373594	0.06829503530362388	0.01718291489105017	12.412121212121212	5.0	12.0	354.0
0.999994954634932	3.459241641784007	0.00510986209949409	0.1622176710615231	0.006925557350187837	26.425806451612903	3.0	25.0	359.0
0.999948950527137	2.6566255068810527	0.010465071803490196	0.14803235755866737	0.013157938632057262	29.257142857142856	3.0	28.0	375.0
0.9957228473191153	1.323358446572135	0.02778008739180184	0.09408509903987003	0.03641338354300231	22.755555555555556	7.0	22.6	382.0
0.9996409500812597	1.7381744656874596	0.008517639438674843	0.04625900527184507	0.043271250645806905	34.13333333333333	4.0	33.2	394.0
0.9998902308045081	1.8482263573774114	0.003228146340627793	0.019746575963705635	0.02198605655423355	19.051162790697674	4.0	18.400000000000002	402.0
0.999857702210502	2.1018498107324266	0.00689097318553421	0.05513337066461353	0.011188035318394858	13.884745762711864	4.0	13.200000000000001	420.0
0.9998549266365481	2.2740003217790288	0.009886591935437061	0.09457772808489215	0.022440040776083886	29.257142857142856	4.0	28.400000000000002	426.0
0.9999647456969641	2.4296924814625696	0.004615831218846859	0.05182317049284257	0.050487440246007494	63.01538461538462	3.0	56.900000000000006	430.0
0.9990383007253175	1.635580773825499	0.014787428661876417	0.07173681930760005	0.030545604854599305	24.824242424242424	5.0	23.900000000000002	433.0
0.9999969657128244	3.3747252161385837	0.0025960701925479145	0.07571455438722265	0.013338469172268502	35.61739130434783	3.0	34.0	442.0
0.9995994314141247	1.8825406886586846	0.009174560010586537	0.05823438542344751	0.03283501342983856	25.6	6.0	25.400000000000002	455.0
0.9958786594615391	1.2407664667925085	0.05693839993038318	0.17874622099188836	0.036201487935201	58.51428571428571	3.0	52.5	459.0
0.9997271501271435	1.7668821107947643	0.0066979402572598795	0.0375292793203972	0.037111314762020044	45.51111111111111	4.0	41.6	495.0
0.9999977190086414	3.107162612314716	0.0011447252187418283	0.02551700910118776	0.03339704101484631	63.01538461538462	3.0	57.400000000000006	506.0
0.9999973246494865	3.3126515562000796	0.0020223671979386535	0.05541986851498523	0.06139145185398869	102.4	3.0	89.10000000000001	507.0
0.9999789778817789	2.8795493013112408	0.005747924049107283	0.10186751628054883	0.04469326672321027	68.26666666666667	4.0	62.400000000000006	511.0
0.9999831318895146	2.408571981218301	0.0021185505998492105	0.023276777518187058	0.030084759073561097	35.61739130434783	3.0	33.2	525.0
0.9999759918648565	2.674875046370468	0.005102836037511437	0.07352796859690167	0.05254180231999563	58.51428571428571	3.0	57.5	531.0
0.999977356607875	2.5842606036352183	0.004022453511030518	0.05286658439809544	0.020880420742888765	27.30666666666667	3.0	24.5	534.0
0.9997939725873098	2.066576033249839	0.0078967550689417	0.060892320027725	0.04380496142573177	39.00952380952381	5.0	37.5	567.0
0.9997178955116038	1.7600984572741298	0.006823093763689307	0.037949744064075655	0.026215276407075855	21.557894736842105	4.0	20.400000000000002	574.0
0.9999368871777676	1.8986679063496177	0.0029372257775026503	0.0190025373574226	0.028880746566882082	27.30666666666667	3.0	24.900000000000002	580.0
0.9999923188823892	3.3552544444420356	0.0063212339314959246	0.18079042864542266	0.01205096344341017	35.61739130434783	3.0	35.6	590.0
0.9988998010310564	2.0553486485705914	0.05453291379903682	0.41596543765787525	0.0103632855546509	25.6	4.0	25.0	600.0
0.9999935250718565	2.9639581383099327	0.0024434172000652723	0.04715290695916449	0.03204161482053343	51.2	3.0	49.2	602.0
0.9999891990231041	3.0136543713001194	0.004499595671605951	0.09129149502987842	0.027226122633633793	37.236363636363635	3.0	35.0	616.0
0.9996936997210605	2.0007086759599133	0.011859936670768165	0.08534413451152784	0.025918740166832984	27.30666666666667	4.0	27.0	634.0
0.9990622581463832	1.645353220910036	0.02699964919557572	0.13317268644245725	0.042072645615901294	39.00952380952381	3.0	36.5	655.0
0.9967415610628375	1.276120241265878	0.047900198961170544	0.1565202192252216	0.020106312982305925	29.257142857142856	3.0	27.3	686.0
0.9999661697363984	2.2608652056426504	0.003179133733342352	0.030014761964574737	0.049957057150150495	58.51428571428571	3.0	53.7	709.0
0.9989699905615833	1.9230365918424182	0.05023017341740576	0.33377377760936655	0.008243501408301145	17.808695652173913	3.0	16.6	710.0
0.9999859041356984	3.1703189620648935	0.00802254760059403	0.19055604576858773	0.012538086731383099	35.61739130434783	3.0	34.1	733.0
0.9999489860052756	2.5903440417744146	0.009171992247057077	0.12129734226814823	0.052710349185044435	102.4	3.0	100.7	742.0
0.9996012679698147	1.8485492097509635	0.01158719225179867	0.07092351228882626	0.012993081146681813	11.702857142857143	4.0	11.4	751.0
0.9998942349078503	2.1178019075577073	0.007517236294978202	0.0612065671924827	0.03971557570378208	37.236363636363635	3.0	36.2	753.0
0.9999916317603343	2.847729940116676	0.002506344547856306	0.0430158758406937	0.02227234880174193	34.13333333333333	3.0	31.5	765.0
1.0000195453060619	2.4187534127974697	0.002504518536992052	0.027804645298483196	0.027148467258978567	29.257142857142856	3.0	27.0	770.0
0.9999984707449238	2.781308869873603	0.00040142373852441207	0.006442242212594864	0.03521612728383275	45.51111111111111	3.0	42.0	787.0
0.9835964529302084	0.9314064205311485	0.03838718294842528	0.07785453289561274	0.06207962807305844	24.094117647058823	10.0	24.1	796.0
0.9998957781790516	2.720849803641181	0.024264311327187236	0.3663233131469973	0.045704462640892604	81.92	3.0	82.10000000000001	814.0
0.9999132446293534	2.641364638056208	0.01725510644150171	0.24033722175192596	0.025067052013943103	40.96	3.0	39.6	872.0
0.9990080934307167	1.8929820387408132	0.02442970339133997	0.15689759845395007	0.026013055006324077	30.340740740740742	6.0	30.6	875.0
0.9999743178935747	2.897311969509233	0.008488456510852277	0.15316481783070274	0.012556180881539295	29.257142857142856	3.0	27.700000000000003	880.0
0.9994506914660339	2.306687617877899	0.042415979266043125	0.4198250339886657	0.016325049694671794	32.768	5.0	33.4	900.0
0.9998922484531649	2.354434562540347	0.008535574822350164	0.08869883065246775	0.020575802469931608	24.094117647058823	4.0	23.1	902.0
0.9999979615988271	2.9520399110610547	0.0007512004385470554	0.01432345075543154	0.049876103036592054	68.26666666666667	3.0	64.5	904.0
0.9999969282868769	3.195314276933361	0.0018375802110037257	0.04475762889081955	0.026255574447935755	43.11578947368421	3.0	39.800000000000004	907.0
0.9999884043569526	2.573907289321736	0.002018147151320909	0.026246221230511624	0.02474470676720393	34.13333333333333	3.0	32.0	939.0
0.9999795865080634	2.8415998823868556	0.0060399603693256955	0.10302393092234716	0.03431861637341503	51.2	3.0	49.2	982.0
0.9999981071005297	2.8908661146560095	0.0006176802844482419	0.011072878478797996	0.01940799306526342	22.755555555555556	3.0	21.400000000000002	983.0
0.999917917040891	1.9620434976908068	0.0030322667324009685	0.020941912403366965	0.04706096170187392	40.96	4.0	39.400000000000006	999.0
