# Supplementary material for: Basal leakage in oscillation: Coupled transcriptional and translational control using feed-forward loops
Source: PLoS Comput Biol. 2020 Sep 3;16(9):e1007740. doi: 10.1371/journal.pcbi.1007740 (PMC7494099; doi:10.1371/journal.pcbi.1007740)
Supplement: S1 Appendix — (ZIP) [file pcbi.1007740.s010.zip › Codes/plots/data/IFFL_decayrates_5.csv]

0.9999940643909863	3.5350324504081105	0.006993460456367847	0.2395449423594107	0.005541821244370494	15.170370370370371	3.0	15.5	5.0
1.0000157371217555	2.1667714499639623	0.0012304582368722308	0.010539906985511271	0.02640418641105765	25.6	3.0	23.6	10.0
0.9999681738269492	3.0042610255991815	0.009619205338362856	0.19331994894101526	0.008551828368106886	30.340740740740742	4.0	29.8	12.0
0.9999971040650382	3.711927916914296	0.004857867667441454	0.1986681874992679	0.02159957805828919	63.01538461538462	3.0	64.60000000000001	13.0
0.9950149122062473	1.2224407676677376	0.026857054189792118	0.08028966777943777	0.04357964489018708	25.6	7.0	25.6	15.0
0.9999161961922405	2.2347851737476803	0.005178953949398652	0.04757291451926319	0.024321217749211053	30.340740740740742	4.0	27.900000000000002	16.0
0.9950900811435206	1.401591690951037	0.05958061254284442	0.22216026494146207	0.01430061551836278	26.425806451612903	4.0	25.3	24.0
0.999176426392148	1.9241996493106315	0.02047761709822771	0.13594586819380994	0.025011829300478187	25.6	6.0	25.3	27.0
1.0000126310634652	2.5389279548314194	0.0020515149561525677	0.02574676799672798	0.03339606655396266	35.61739130434783	3.0	33.6	31.0
0.9993497690853292	2.0432465517859413	0.023757358480966866	0.1788423123182237	0.0328875663291913	40.96	5.0	41.900000000000006	37.0
0.9996042985212384	1.5609831655025765	0.005267598807029822	0.023484974965962517	0.0448332581069562	34.13333333333333	5.0	34.0	44.0
0.9998765241649498	2.5000295416360685	0.013317942313725729	0.16063639171568947	0.020885156098695304	35.61739130434783	4.0	34.7	48.0
0.9983730978045371	1.3550901237464528	0.014187972872652773	0.049812897112357216	0.06738586647794027	40.96	5.0	39.900000000000006	58.0
0.9997231854416675	1.8605767025019784	0.00820172972702426	0.05084795285689764	0.0643235372145684	58.51428571428571	4.0	55.7	65.0
0.9999861318313613	3.0546681631522574	0.006268855451948284	0.13254996820927142	0.013078915342056043	27.30666666666667	3.0	25.700000000000003	66.0
0.9997627127732749	1.8521902683501086	0.006832800459126226	0.04197988307080049	0.03257895624021139	27.30666666666667	4.0	25.900000000000002	68.0
0.9966576110294654	1.1988685398314414	0.018691858364719545	0.054138863673321234	0.044974645802999445	28.248275862068965	6.0	27.1	73.0
0.999900243242611	2.2008073096418754	0.008335431098723416	0.0739691973662863	0.09372008219470743	91.02222222222223	3.0	87.10000000000001	74.0
0.9994211672611026	1.5754357501776697	0.00964240901818977	0.0437297727220313	0.037444966854657966	29.257142857142856	4.0	28.700000000000003	76.0
0.9960485771506581	1.39215256555648	0.03459466301909687	0.12723922954752073	0.0404030639131765	30.340740740740742	7.0	30.1	79.0
0.9995265504871745	1.9088984262857462	0.012542351574910168	0.08189145081287855	0.042100269148245495	51.2	5.0	51.6	82.0
0.9999530639146214	2.7358459195873324	0.008042663167190905	0.12326527010741445	0.033228084993942565	58.51428571428571	4.0	57.400000000000006	92.0
0.9999698934961824	2.6868391558224607	0.006552535148740962	0.09556965491812615	0.02372954770016328	40.96	3.0	40.400000000000006	94.0
0.9999590314743226	2.365993702757291	0.004731959420416641	0.04977322308596237	0.025986679479823475	34.13333333333333	3.0	32.2	97.0
0.9999290404424508	2.2169076341956924	0.00489427672903836	0.04413320779346079	0.037618572638156954	39.00952380952381	4.0	37.6	98.0
0.9999878842225532	2.705279465501905	0.0027351090623818773	0.040643666026818764	0.028493893742496515	43.11578947368421	3.0	38.800000000000004	102.0
0.9998055827213452	2.3989673846433046	0.017219194559551825	0.18731544487923377	0.03211460818568851	48.188235294117646	4.0	46.400000000000006	103.0
0.9950993363081527	1.1595382156690204	0.05881020014885158	0.1680316575784212	0.036467998267084634	45.51111111111111	3.0	39.400000000000006	104.0
0.9999308692458223	2.5476636360865803	0.011423490962196052	0.1446579816160209	0.01907833080274475	32.768	3.0	31.6	114.0
0.9999898215696321	2.4389173881236608	0.0013570951638178614	0.015380394814958192	0.024579521876691025	31.50769230769231	3.0	29.700000000000003	115.0
0.9999969840179866	3.5034877679917167	0.0033366036050044936	0.11072938771527667	0.009758255516317597	29.257142857142856	3.0	28.3	118.0
0.9969385042319969	1.1470399131221576	0.015255775238192364	0.04129939300368845	0.05893530183854702	30.340740740740742	6.0	30.3	123.0
0.9902591799025541	0.8872848499418146	0.07442446639895639	0.15423194701869827	0.02939043729801091	54.61333333333334	3.0	48.5	128.0
0.9999895956040398	2.7665085205321946	0.002652058451730245	0.041929498784477826	0.047074079171826655	58.51428571428571	3.0	54.0	129.0
0.9999983919973312	3.741970866845141	0.0028642362762968205	0.12071498574475274	0.018274109364284502	39.00952380952381	3.0	37.4	140.0
0.9995880315582457	1.6550604095330463	0.00801704099312501	0.03973653760547794	0.023526303230185907	17.429787234042553	4.0	16.8	145.0
0.9998527889899292	2.4852536538414216	0.013012007110363988	0.15460006020860262	0.02601776701569435	43.11578947368421	5.0	43.400000000000006	146.0
0.9999233052947882	2.4753817184062497	0.007849834438726597	0.09232571274116556	0.04287430102109355	54.61333333333334	4.0	54.6	148.0
0.9999956609888028	3.305022419680926	0.0032304222374609855	0.08784925715397011	0.017162326591507883	32.768	3.0	30.200000000000003	149.0
0.9997926235647575	2.0444293488416574	0.008864240293609977	0.06678500651719853	0.04225480611945502	40.96	4.0	39.400000000000006	152.0
0.9989680659203501	1.5536289841206472	0.01649356127222187	0.0730130263152695	0.0603276773172465	43.11578947368421	4.0	41.5	153.0
0.9997540874838327	2.3787170356232825	0.029122719937565624	0.31041031110271644	0.016120745575137305	32.768	3.0	32.1	154.0
0.9983711635548194	1.6087606087413053	0.020916430204961565	0.09853477725872638	0.043454612264481995	35.61739130434783	6.0	36.2	156.0
0.9999799947745476	3.038588263327149	0.008758010187854917	0.1822082085150298	0.014003846671520066	30.340740740740742	3.0	28.8	158.0
0.999994733232612	2.2966093041230784	0.002234477199662142	0.021876716987741858	0.02781319703175717	31.50769230769231	4.0	28.400000000000002	161.0
0.9993767328219264	1.8495892719768834	0.014821046153664157	0.09082982026236613	0.03768790979249448	34.13333333333333	5.0	33.6	166.0
0.9999927474871562	3.382435046553384	0.006301109773275791	0.18519767530222542	0.020469559858587144	54.61333333333334	3.0	55.800000000000004	168.0
0.9999977555437354	3.3381665987897833	0.001785235625790911	0.05019085062968616	0.04010877888885284	81.92	3.0	81.30000000000001	170.0
0.9996125700182432	2.163629165806182	0.017861157138878803	0.15244232494003995	0.017283101344696752	26.425806451612903	5.0	25.3	171.0
0.9999956159652916	3.0298473196885007	0.0018861855524735073	0.03889743141807461	0.013146592858882407	31.50769230769231	3.0	30.1	174.0
0.9999792349771829	2.3505377550095394	0.0023266631125993574	0.02408781818091807	0.04224640095369277	43.11578947368421	3.0	39.800000000000004	177.0
0.9994978170703793	2.164301403018497	0.024264741844841557	0.2072613854445887	0.029368563117023638	32.768	5.0	32.2	178.0
0.9915423308838766	0.8442273532936558	0.017528073509029234	0.030797573708987655	0.05310651713148656	19.504761904761907	9.0	19.3	182.0
0.9999798504564822	2.429015309955795	0.002634654683007453	0.029559057642873022	0.022179216140741254	48.188235294117646	3.0	42.6	197.0
0.9993452860848876	1.934103357969957	0.032615311718012706	0.21919352286277055	0.03854892695357157	48.188235294117646	3.0	45.0	198.0
0.9999399222460803	2.348113307636064	0.006699578168560283	0.06919090628518991	0.07166456540568722	81.92	3.0	81.5	199.0
0.9999468395327046	2.2517858661421997	0.0037015399962662546	0.034603624364519	0.06212136529140668	58.51428571428571	4.0	55.5	202.0
0.9993201699391194	1.8515227299091268	0.016096262533393052	0.09885563626088513	0.017557744676774012	21.557894736842105	5.0	21.0	203.0
0.9932743730659495	1.2028250043887687	0.03842016968225604	0.1122258948308156	0.08163364860591969	43.11578947368421	6.0	43.900000000000006	205.0
0.9997447925773334	1.839846822087507	0.007307655832692284	0.04430644006247089	0.04298262702735987	32.768	4.0	33.0	221.0
0.9999977133160045	3.822127914477076	0.0047805605678	0.21832172578316916	0.018759579476726733	45.51111111111111	3.0	46.400000000000006	227.0
0.9999968843302743	3.5109876595714518	0.0034988871131517215	0.11699145792351655	0.003383480831372216	10.11358024691358	3.0	10.0	231.0
0.9945477774301485	1.0753455760545518	0.019214653203594216	0.04735501575035307	0.07039739794748352	34.13333333333333	8.0	33.2	235.0
0.9989741800902973	1.849119481588094	0.0247336209847864	0.15156170603902405	0.04922811197210049	48.188235294117646	5.0	48.0	237.0
0.9992989648178648	1.6673945423161778	0.011482842180454202	0.05769614221864265	0.06413373031315217	48.188235294117646	5.0	46.0	239.0
0.9999319324579969	2.52159877223687	0.007659136559384199	0.0944316778714355	0.03539857403993053	51.2	4.0	50.400000000000006	246.0
0.9999987553121976	2.944914557546451	0.00045224239218780144	0.008561367732674477	0.027396581316789057	34.13333333333333	3.0	30.1	247.0
0.9982090554476696	1.819363528739016	0.05382405611512809	0.31970282169059805	0.021514535728466205	29.257142857142856	4.0	27.8	250.0
0.9999989244566054	3.535605459414548	0.001268680264135846	0.04348051919724343	0.05666789219368572	117.02857142857142	3.0	105.2	252.0
0.999876854793116	1.8075136367717548	0.003418872003421862	0.020015917759863028	0.055360877509254315	45.51111111111111	4.0	44.5	255.0
0.9978704483369887	1.5773333035742443	0.03719221027722945	0.16929517940569166	0.02690613832416593	34.13333333333333	4.0	33.5	260.0
0.9999937828953733	3.0718359698651794	0.0029080842284782502	0.06256052990745115	0.024170283629319233	40.96	3.0	41.7	262.0
0.999994110161165	3.026639026659144	0.002517908196064918	0.05175757756201282	0.014698462348339714	30.340740740740742	3.0	27.700000000000003	267.0
0.9999938315081451	3.3991031629492463	0.0055405713822704985	0.1655910676156075	0.0335517188717004	68.26666666666667	3.0	70.10000000000001	269.0
0.9999874495860607	2.424324381888288	0.0022436173339804573	0.025044461348436076	0.037009542811544664	37.236363636363635	4.0	34.2	275.0
0.9999652767361848	2.9322431977915366	0.008932291402906772	0.16694734894211968	0.008101232860159036	17.429787234042553	4.0	16.8	276.0
0.9999919940870488	3.1098047116737555	0.004038988094377784	0.09027280622671914	0.018165781564456227	40.96	3.0	39.400000000000006	277.0
0.9924028491404258	1.2662718915667721	0.037180269209712555	0.11775665364357507	0.04330996458111114	24.824242424242424	10.0	25.0	285.0
0.9997943309023255	1.9377747563645291	0.007083502550714366	0.04768359467342487	0.0197552041660891	20.48	4.0	20.200000000000003	286.0
0.9999879132725148	3.286016662205552	0.008663622290180409	0.23114605468281155	0.05166718607907985	117.02857142857142	3.0	112.10000000000001	289.0
0.9999983769692425	2.637509039014226	0.00032036010831104297	0.004444352414533702	0.040270901160743076	51.2	3.0	49.400000000000006	295.0
0.9998924969273381	2.2217070752460337	0.009357113201718574	0.08484949497380455	0.025817167979168307	31.50769230769231	3.0	30.1	299.0
0.9952962747414486	1.2247043910592859	0.02317105045804849	0.06944960439924698	0.042749078014353216	24.094117647058823	8.0	23.8	308.0
0.9994458029888208	1.8610645857665822	0.013401964700421667	0.08314586454337553	0.05224760338116281	40.96	5.0	41.2	319.0
0.9989585624041877	1.3710029584643317	0.00935966298320167	0.033475043622616385	0.07182177199870636	43.11578947368421	5.0	41.400000000000006	324.0
0.999999458701265	4.56808937989844	0.005026741657623959	0.4842778927976959	0.002186998673737828	30.340740740740742	3.0	30.400000000000002	325.0
0.9943684566296983	1.1019907479545135	0.02316983455689231	0.059218565772228594	0.07811677130313752	35.61739130434783	7.0	35.6	331.0
0.9997674162742038	1.9311143222931972	0.006989780421798761	0.046718811611180466	0.045162740536250044	35.61739130434783	5.0	34.1	341.0
0.9991856544539659	1.7870227180214469	0.016826299250888015	0.09640087066064365	0.027635991711393342	25.6	5.0	25.0	348.0
0.9999956445642871	3.038037377639293	0.0019046849575826159	0.03960417072095692	0.021999922416660114	35.61739130434783	3.0	32.0	349.0
0.9998619240683781	2.2975462845178614	0.009724944843851347	0.09531694664366043	0.011100338993444772	15.753846153846155	4.0	15.5	354.0
0.9999858262397315	2.8157493652040806	0.00398385719780549	0.0662008201343829	0.014184535852459304	21.557894736842105	3.0	20.8	355.0
0.9999918334585264	3.3326411244803897	0.006424270422368363	0.17961428901650214	0.007696116841553094	29.257142857142856	3.0	27.6	359.0
0.9999497819795419	2.326367290231674	0.005365869335304722	0.05419258432190574	0.032816104830696	39.00952380952381	3.0	36.9	364.0
0.9992758307963375	1.4792960514314077	0.015335425511190773	0.06295720608983697	0.02405077671405941	30.340740740740742	3.0	28.700000000000003	372.0
0.9998922766183159	2.4549644390456837	0.010573397573363777	0.1217951442815391	0.014871377215810487	29.257142857142856	4.0	28.400000000000002	375.0
0.9999781996819338	2.6970813742103292	0.005260944713537758	0.07752451503224289	0.04336152654946028	48.188235294117646	4.0	44.5	377.0
0.9926383093762188	1.263104089439871	0.03730812883107678	0.11766887165637988	0.039538640062680895	23.405714285714286	9.0	23.200000000000003	382.0
0.999989588535276	3.353907946754238	0.008545012146912823	0.24405941613803775	0.026835079446093733	58.51428571428571	3.0	57.0	385.0
0.9991869892572667	1.9628136397423115	0.02650758232986266	0.18334098538226454	0.027842302304601236	39.00952380952381	5.0	36.9	388.0
0.9995313562720893	2.0160558642059545	0.027343188590200067	0.20026942076161097	0.059122904920415824	91.02222222222223	3.0	84.5	390.0
0.9943073910747481	0.986353571170389	0.030334167987646217	0.06701068444378516	0.015589955465622406	26.425806451612903	4.0	24.5	391.0
0.9998569572741025	2.4282615565584305	0.018675683785662596	0.2093922483205032	0.024994272037732176	31.50769230769231	3.0	29.200000000000003	392.0
0.9865487197927931	1.010562491804235	0.04031159948121464	0.091502265268106	0.061981404520510236	29.257142857142856	9.0	28.8	394.0
0.998336462682175	1.6868759872205512	0.03008886634919023	0.15462406762512831	0.0635929318292715	54.61333333333334	5.0	54.2	398.0
0.9999987156826018	3.9557780469701185	0.0035069909562411654	0.1830917625611831	0.007921970493134561	32.768	3.0	31.400000000000002	401.0
0.9997032705572363	1.8716983012560984	0.008894694164928304	0.055806435960075666	0.01970452475467091	19.504761904761907	4.0	19.1	402.0
0.9999790803029028	2.8383507330354556	0.006149913189826785	0.10455575787295374	0.016228235016910137	26.425806451612903	3.0	25.3	411.0
0.9994416764046778	1.738758228174187	0.013009843840725325	0.0707149385121162	0.040423536297071364	35.61739130434783	4.0	34.6	416.0
0.9999852136143028	2.612273697495614	0.0027763863497728023	0.03754296087500586	0.01208742399973335	16.384	3.0	15.9	417.0
0.9999954129180945	3.4211071145885525	0.004305130932708585	0.13153976700499592	0.012364340965454433	23.405714285714286	3.0	22.5	425.0
0.9996762737742458	2.222388053547323	0.020625972574978405	0.1870960713547373	0.01750111561538417	29.257142857142856	4.0	28.400000000000002	426.0
0.9931760131543785	0.9314729565075146	0.05597351907263416	0.12202075298386485	0.031394297283260354	48.188235294117646	3.0	45.800000000000004	428.0
0.9999552402343276	2.4978356939767097	0.006703164016336422	0.08068077908407938	0.05432788657004227	63.01538461538462	3.0	60.7	430.0
0.9977176768271137	1.4268866731309509	0.020469121923381167	0.07831341563918642	0.03752081060039023	25.6	6.0	25.3	433.0
0.999990950308532	3.1411102442668906	0.004859389961218999	0.11208295706351078	0.015711936222969486	39.00952380952381	3.0	36.7	442.0
0.9996318153728128	2.103913416046406	0.01465086244890766	0.11749583535850015	0.014267731339201324	18.204444444444444	5.0	18.1	444.0
0.9989338342941586	1.4386093217788583	0.009661121661498753	0.03743006105604155	0.07001335673680444	45.51111111111111	6.0	43.1	448.0
0.9998964667344373	2.8470807951338877	0.025092422267965216	0.4303901529443256	0.019387361531392474	39.00952380952381	4.0	39.2	451.0
0.9998520357310509	2.1375148671736217	0.007575432272365492	0.06290755107744701	0.015645577031546683	15.456603773584906	4.0	15.3	454.0
0.999479787875678	1.7776986907076748	0.010570869220071272	0.05993446131178031	0.030661485193591957	25.6	5.0	25.1	455.0
0.9999173913851124	2.5651498406060185	0.010152976927699116	0.13085844639295094	0.018843248131614997	30.340740740740742	4.0	29.700000000000003	457.0
0.9906308722472654	1.1586976130173554	0.06041034661829572	0.16724388453461134	0.0646942073327703	51.2	5.0	50.7	459.0
0.9999621718274708	2.5734343083854774	0.0065775913141732575	0.0855033621881261	0.01719417125260276	22.755555555555556	3.0	22.0	460.0
0.9996858579961327	1.950247368544937	0.011152791403150106	0.07608490541341674	0.052109844873961635	48.188235294117646	4.0	49.300000000000004	465.0
0.9946185525417244	1.1537964594126415	0.024935347474809327	0.06825549602588915	0.059468787880421675	31.50769230769231	7.0	31.200000000000003	466.0
1.0000045924994092	2.446042839930038	0.0006209816897425718	0.0070891205159471045	0.022879113193171978	24.824242424242424	3.0	23.3	468.0
0.9999962253352594	3.33955533344567	0.0030106741326449016	0.08476131518911745	0.014327496507155731	31.50769230769231	3.0	30.6	470.0
0.9999958137991172	3.3792315383160614	0.003613950341239855	0.10587858633775071	0.02475530791255688	63.01538461538462	3.0	62.2	476.0
0.9999715994048288	2.6900406695295023	0.0048239878257499355	0.07058046207270896	0.048374568525713424	68.26666666666667	4.0	65.8	485.0
0.9981202754534679	1.4046699252669124	0.018096414002574703	0.06742502641331614	0.04959082426769626	31.50769230769231	5.0	31.200000000000003	488.0
0.9996174771846147	2.019781711206293	0.02247987599850248	0.16527921907603169	0.02010333135731486	27.30666666666667	3.0	25.900000000000002	505.0
0.9999908274414434	3.283026777272024	0.006535805282707977	0.173854012463721	0.008216308740963279	27.30666666666667	3.0	26.200000000000003	506.0
0.9999940946038661	2.6526866851691038	0.0012011951516916913	0.01692286696298926	0.06626542378857274	81.92	3.0	79.9	507.0
0.9999331613631218	2.749217190585905	0.01646211808741106	0.25576707304820906	0.035325852718666555	68.26666666666667	3.0	67.4	511.0
0.9979562258440524	1.6092173591924759	0.040447799029343534	0.19080873667478537	0.0640959867754779	54.61333333333334	4.0	52.400000000000006	514.0
0.9999965045189543	3.3162001321153296	0.0026610887307785477	0.07318327656678139	0.019019980000703533	31.50769230769231	3.0	30.0	517.0
0.9996643577722629	2.017039836035992	0.013502866536697387	0.09885806057628041	0.03341689027717457	31.50769230769231	4.0	31.400000000000002	518.0
0.9999930717756921	3.49302614164619	0.007506320104123315	0.24650798442218122	0.008456814195851045	32.768	3.0	31.700000000000003	524.0
0.9999362321369679	2.280179440291579	0.004412456488268963	0.04247723245653138	0.03433572479944621	37.236363636363635	4.0	35.5	525.0
0.9999990003818996	3.453515122712061	0.0010008850797613874	0.031591910088020786	0.018799968794136087	34.13333333333333	3.0	32.1	528.0
0.9991379793062188	1.5252031557819903	0.011172760849823028	0.04784537654561823	0.07962769888384134	51.2	5.0	50.7	531.0
0.9998220950098436	2.344127483544452	0.014132824855019025	0.14532635108438033	0.008441862324665227	13.429508196721311	4.0	12.9	535.0
0.9999073759177647	2.488645865914706	0.009542410104870613	0.11376486032388525	0.02281991642096847	31.50769230769231	4.0	31.1	539.0
0.9999347849654648	2.7209479033705577	0.01518648128621424	0.22929146344399343	0.07469698742793193	117.02857142857142	3.0	109.0	547.0
0.9998489654122359	2.3422563341343405	0.011597253220236537	0.11902124790347578	0.05676863872401582	74.47272727272727	4.0	73.5	552.0
0.9976410192515001	1.4538799307921604	0.01989437242841256	0.07856565253763237	0.048064495835625574	37.236363636363635	7.0	36.4	553.0
0.9864666243323835	0.8169518289097597	0.026229323114243464	0.04431126060612154	0.07590755852665781	27.30666666666667	9.0	26.700000000000003	556.0
0.9998606423531795	2.5305960697954974	0.022264211219936755	0.27709702385609314	0.05696369264245025	74.47272727272727	3.0	68.3	558.0
0.98684507691939	1.0190357303941184	0.12453339790330598	0.3036279651960966	0.06438367957464132	102.4	3.0	106.7	561.0
0.9996051428381152	2.0258062629306446	0.019333799039693008	0.14286846396274228	0.03391444562097731	30.340740740740742	4.0	29.1	563.0
0.9999949613114743	3.7797083782854264	0.007675217962158917	0.3359366781403036	0.005108654957316009	34.13333333333333	4.0	33.7	564.0
0.9999108780223633	2.16176257784372	0.006900519837196254	0.05880854786491657	0.022942537842086507	23.405714285714286	3.0	22.700000000000003	565.0
0.9997436075948187	1.959374159292478	0.009343431379998945	0.06435762952798403	0.045078244336319385	39.00952380952381	4.0	37.800000000000004	567.0
0.9997733016801825	2.0294185473780373	0.010076986043323586	0.07473490620843208	0.024038380893691997	22.755555555555556	4.0	21.400000000000002	568.0
0.9999707433869212	2.783353725029576	0.0077109609191057795	0.12400862233804771	0.01644243403845192	29.257142857142856	3.0	28.8	569.0
0.9999937936341842	3.23432862996507	0.00401309001823736	0.10165401690952651	0.05028763522740081	102.4	3.0	94.30000000000001	573.0
0.9986094222546181	1.1862696157709267	0.008627587953499367	0.024554848910296485	0.03070475006931574	18.204444444444444	5.0	17.7	574.0
0.9998780678696388	2.26443912042194	0.01153884851924547	0.10935206975912334	0.07813756345289458	102.4	3.0	94.60000000000001	575.0
0.9999855110130956	2.2728984293264913	0.0013940521093280258	0.013325444425547839	0.04605394757368084	43.11578947368421	3.0	40.7	577.0
0.9998782029176466	2.466072226163382	0.012005251899129881	0.1398691422209698	0.04483921267288005	58.51428571428571	4.0	58.6	578.0
1.0007154543931758	1.3719169123547919	0.008467038422787931	0.030311937069881764	0.03503165052837394	22.14054054054054	4.0	21.5	580.0
0.9999723488380335	2.8758398308883466	0.008757410203011566	0.15463085488901704	0.03422630986640047	58.51428571428571	3.0	56.7	585.0
0.999985559457456	3.226718073371621	0.009196507406972983	0.23117741728893532	0.011084641844356157	37.236363636363635	3.0	36.7	590.0
0.9983116442979685	1.5730495804389204	0.04248790116823654	0.19373707720498937	0.03379412650786685	54.61333333333334	3.0	46.6	593.0
0.9972347375197212	1.442054296061142	0.035738058258793455	0.1392698324072479	0.049137674204715556	37.236363636363635	5.0	36.1	598.0
0.9996768323225942	2.3135901434413446	0.018061251982798104	0.18000060204044432	0.014134474784719651	27.30666666666667	6.0	27.0	600.0
0.9998125753031345	2.134457502442576	0.00948261744438493	0.07849855995025856	0.04419164972586224	48.188235294117646	4.0	46.5	601.0
0.9999910509763942	2.915953951680155	0.0030695376097263304	0.056437110196147375	0.030662792556385744	54.61333333333334	3.0	52.0	602.0
0.9995172918759168	1.2836454304247908	0.003674485020402061	0.01181154279818559	0.05218632705425294	30.340740740740742	5.0	30.0	607.0
0.9981129833181444	1.8214212589903083	0.04990456024375543	0.2970686035204379	0.020849250052270365	28.248275862068965	5.0	28.3	610.0
1.0000002228352147	3.6715526100555853	0.00034483807149575705	0.013543453715690759	0.060546770032344176	102.4	3.0	89.30000000000001	611.0
0.9999964583430506	3.8373589313761167	0.007632985733621896	0.353945431157582	0.017504736620638554	63.01538461538462	3.0	61.2	613.0
0.9999842635348419	2.894608654638378	0.005173368000757677	0.09309272674595859	0.020075414321614592	32.768	3.0	32.4	616.0
0.9999402391360486	2.4887080362094554	0.006181428066607417	0.0736975220292648	0.015297402416011319	17.066666666666666	4.0	16.400000000000002	621.0
0.9999899680666943	3.266247110195526	0.006912894224914223	0.18081207844507052	0.018470930971680063	58.51428571428571	3.0	54.2	625.0
0.9999414511592524	2.686950120846512	0.009212556625800752	0.13437205668769325	0.009600595342467615	23.405714285714286	4.0	23.700000000000003	633.0
0.998733630423657	1.715927283631512	0.02051284109163179	0.10879583580338144	0.03233076415803756	31.50769230769231	6.0	31.3	634.0
0.9999923719134972	3.140619947127141	0.004092042447401855	0.09433734650284027	0.022968862989303767	43.11578947368421	3.0	40.5	635.0
0.9973730778434452	1.337796738907564	0.019149733611460055	0.0658963191682227	0.06101704718530148	39.00952380952381	6.0	37.4	637.0
0.9929081750049775	1.0082828132682047	0.06595245055838331	0.15776999277228412	0.012852333919583672	16.062745098039215	3.0	15.200000000000001	643.0
0.9999934427566153	3.2189841162039574	0.004112223035094315	0.10257163648873525	0.07113313703693476	91.02222222222223	3.0	84.60000000000001	644.0
0.9999969780612767	3.6087437838612475	0.004125121785716781	0.1521312937545821	0.023704439874946057	32.768	3.0	30.900000000000002	650.0
0.9993029456144197	2.095568100944803	0.02525967597680166	0.20087509376858628	0.02900649077403662	29.257142857142856	6.0	30.1	653.0
0.9949806685348309	1.0532774178384923	0.021202315534206446	0.0506855351523477	0.05775241231853412	31.50769230769231	6.0	30.8	655.0
0.998964993771508	2.0391902085101674	0.049106479962054646	0.3682510851469755	0.013962871581382163	29.257142857142856	4.0	28.700000000000003	660.0
0.9994694442531227	1.7520319884636824	0.012774541294618781	0.0704470588098553	0.03194072107404602	31.50769230769231	4.0	30.1	661.0
0.9999462849788238	2.2762829671870484	0.005202522099651069	0.04990522073121106	0.025360536584795142	29.257142857142856	3.0	27.5	662.0
0.999722364701568	2.473261565649344	0.02089492982350175	0.24527118046133672	0.013905908723508005	26.425806451612903	7.0	25.900000000000002	667.0
0.9999965023888149	3.339788189581815	0.002790995225328313	0.07859494836663576	0.029931201602233313	58.51428571428571	3.0	57.900000000000006	668.0
0.9999391645574137	2.555979561673811	0.00797723518783417	0.10185872451399997	0.03700252322078819	43.11578947368421	4.0	43.1	673.0
0.9995613891992263	2.2138536730078235	0.020145122496325527	0.18114180415296474	0.01811803810540373	28.248275862068965	6.0	26.900000000000002	676.0
0.9948738181581662	0.8775721290874955	0.03856360101129732	0.07861082214763818	0.026502819657370495	32.768	3.0	32.0	679.0
0.9999957456567162	2.9845829253636134	0.001672696971747588	0.032957446735104506	0.030055486916105743	40.96	3.0	38.7	680.0
0.9967867098282703	1.16230249419475	0.023898234927964813	0.06639347555054434	0.08018247662227018	63.01538461538462	4.0	60.1	682.0
0.9983636420766503	1.5613937630507222	0.04030032026525243	0.18140577753705722	0.01930584138055069	31.50769230769231	3.0	29.1	686.0
0.9999978725019883	3.1338947068045173	0.0011260979571504795	0.02578584090661177	0.026514892212548057	40.96	3.0	36.800000000000004	687.0
0.9954011396832624	1.4451965316257402	0.09151573062308331	0.36302154857902774	0.011253016994563537	29.257142857142856	3.0	29.200000000000003	691.0
0.999638132871322	2.2012739435521347	0.01798819691400078	0.15964203799073284	0.015139857315064696	19.98048780487805	5.0	19.700000000000003	694.0
0.9998953256081092	2.4202534753694995	0.010007438470558058	0.11125428528188198	0.031913201131467846	51.2	4.0	47.2	708.0
0.9800034046867653	0.803330991291335	0.07933500845924416	0.13731702605405977	0.02473137497644749	19.504761904761907	4.0	19.6	709.0
0.9996867551135721	2.221037344353669	0.019985541477894976	0.18103172579898497	0.015003249761775878	21.557894736842105	4.0	20.6	710.0
0.9986058031024423	1.5093836374376979	0.013324907677287437	0.05606207950178915	0.04679111783990172	32.768	7.0	31.8	725.0
0.9999960203653748	3.592347876460926	0.00525743685241154	0.190730294995409	0.02900407675217481	91.02222222222223	3.0	89.80000000000001	730.0
0.9999979800659434	3.691290179510402	0.0032515504490952894	0.13025480609864748	0.011446680917632839	35.61739130434783	3.0	35.0	733.0
0.9999989405556474	3.2209680226405797	0.0006670442416379571	0.016671331268095422	0.02840244917367406	45.51111111111111	3.0	43.5	735.0
0.9984596262019267	1.2689582467388125	0.011655538156954451	0.03682990408166846	0.04845219478777114	28.248275862068965	5.0	27.900000000000002	736.0
0.9999788236143542	3.171514618181937	0.009082441089587735	0.21598428987701032	0.014111117108428661	43.11578947368421	4.0	42.800000000000004	742.0
0.9999989142762407	3.8207020386415014	0.002263369287300398	0.10321747728549557	0.017574515879471245	45.51111111111111	3.0	41.5	749.0
0.9998883162556111	2.1754384712770207	0.0061479150689289636	0.05310576320025627	0.011971747212368955	13.212903225806452	4.0	12.8	751.0
0.9960135014007663	1.381166624549427	0.04700921690378228	0.17095144864427333	0.032252942726575605	34.13333333333333	4.0	33.6	753.0
0.9989562745791241	1.6857750574877242	0.01774001111144681	0.09099631316174542	0.05673825030302717	48.188235294117646	5.0	46.5	756.0
0.9999893385600094	2.807656175844289	0.00294886672087911	0.04860278712371204	0.017648582262395875	21.557894736842105	3.0	20.3	758.0
0.9963281848411044	1.5823924855888134	0.04310719625637428	0.19753585148291242	0.03801005018802797	32.768	8.0	32.9	760.0
0.9999868320857921	3.022839998906132	0.005586854143746394	0.11440427285857761	0.015778935054631366	25.6	3.0	24.200000000000003	762.0
0.9999209400267691	2.2867628749044284	0.005568510791146789	0.053972170433804374	0.021841435980623807	26.425806451612903	4.0	25.0	765.0
1.0000461210920506	2.135493933793848	0.003392904126500875	0.028134100119619785	0.029090094366923905	27.30666666666667	3.0	25.700000000000003	770.0
0.9999215005913464	2.3280857646390025	0.006230853522261475	0.06301714576422243	0.047484119855610664	58.51428571428571	4.0	55.400000000000006	774.0
0.9999850417748712	2.974981897280446	0.005769874065307837	0.11259132019317172	0.06465651235202952	81.92	3.0	81.2	777.0
0.9999879140689284	3.0637635894284543	0.005563082813118234	0.11870862627054556	0.02900278594682275	54.61333333333334	3.0	52.900000000000006	779.0
0.999927864376974	2.4003333461941128	0.0063079540803803544	0.06870810563358606	0.03685814274457808	43.11578947368421	4.0	40.900000000000006	787.0
0.9386782904968907	0.5589195092464689	0.06874310035256596	0.07497519840122746	0.11218455435996412	28.248275862068965	9.0	28.0	796.0
0.9999317102896047	2.4674884241887605	0.009632644694136676	0.1124089704316736	0.021425062744902162	27.30666666666667	3.0	26.900000000000002	800.0
0.9999412510136151	2.843516000043437	0.01273090151380664	0.21756519232348465	0.010095823799612415	27.30666666666667	4.0	27.200000000000003	808.0
0.9956168609394063	1.2082044995139745	0.022865244306551888	0.06708768419211966	0.06979229098826872	37.236363636363635	7.0	37.6	812.0
0.9999892580481408	2.4073465489076913	0.001345887618622193	0.014768828865748667	0.04779716335317031	48.188235294117646	3.0	44.800000000000004	813.0
0.9999820634549357	3.1696677761952587	0.010195063019790895	0.24199967998948282	0.03978741789682082	81.92	3.0	86.4	814.0
0.9999962959995334	3.608083551247085	0.005049512076000871	0.1860990115782047	0.018992218694956212	74.47272727272727	3.0	74.2	815.0
0.9998802687833583	2.4876824817186933	0.01248698758794957	0.1487274947222728	0.029699670086304062	51.2	4.0	50.5	819.0
0.9998447326933224	1.9603206487826002	0.005566165014354501	0.03837456082077891	0.02914796626073271	25.6	4.0	26.1	822.0
0.9999714581618677	2.9502154138809895	0.010480108500298319	0.19946524548378555	0.011502863769377415	29.257142857142856	3.0	29.200000000000003	823.0
0.9996445686328007	1.888348194470968	0.011231373601402835	0.07173749447608953	0.04478301597947037	37.236363636363635	4.0	36.300000000000004	825.0
0.9999908410348926	2.9813900800890942	0.0035782556714697403	0.07027685905685095	0.0822830651903995	117.02857142857142	3.0	113.4	827.0
0.9999875628407343	2.746649215032876	0.0030477178120446222	0.047226461186427766	0.019711801326002983	29.257142857142856	3.0	28.0	831.0
0.99695559033461	1.2351129323704177	0.0181308189399487	0.05497248847882751	0.06528951257432461	37.236363636363635	7.0	37.300000000000004	833.0
0.9998098002226529	2.3865990387123572	0.022877048854711094	0.24580417203912808	0.024590646724253352	34.13333333333333	3.0	33.300000000000004	838.0
0.9999932039740863	3.4587788836466866	0.006876544555789079	0.2182018029658759	0.03814237482534623	81.92	3.0	81.0	839.0
0.9998622120120106	2.020944898388624	0.00558251834277332	0.0410312927805741	0.0354553983000553	34.13333333333333	4.0	33.4	843.0
0.999179370956444	1.4385036161385218	0.011228227324677924	0.04353906898654419	0.04715377793937591	32.768	4.0	31.1	846.0
0.9999987245122632	3.8517731343981665	0.002829274918939488	0.13310236456984767	0.014301339832585677	29.257142857142856	3.0	28.1	850.0
0.9980055995923104	1.507730428615473	0.031463937290074205	0.13231512807523058	0.05095873475695558	39.00952380952381	4.0	36.800000000000004	863.0
0.999924674595161	2.499557926914788	0.008169639309418494	0.09848768239803027	0.03852162774963299	45.51111111111111	4.0	44.900000000000006	869.0
0.9998643431440416	2.4441108285980357	0.012969572872341566	0.1477519034893776	0.03329887166185995	45.51111111111111	4.0	45.900000000000006	872.0
0.9978377966528165	1.6695118868741736	0.027832348410329343	0.1403729121248734	0.035059864530775704	31.50769230769231	8.0	32.0	875.0
0.999913645550918	2.2034914813824913	0.005537713759842085	0.0492466055910016	0.044506009080130436	63.01538461538462	4.0	57.800000000000004	877.0
0.9998575330819662	2.4358122236707196	0.013286512580960435	0.15008418815586289	0.01639302252409497	28.248275862068965	4.0	27.5	880.0
0.999998227256963	3.814808001292077	0.0036523047814537492	0.1655775821056561	0.02325849186260703	74.47272727272727	3.0	78.10000000000001	884.0
0.9978144252634429	1.4073126825247566	0.0265521441825497	0.09940377046132175	0.06301543441699749	51.2	4.0	48.7	896.0
0.9997861499673596	2.4497563458461267	0.018071863625808482	0.20708161680132697	0.013228715848831	24.824242424242424	5.0	25.3	898.0
0.9999914054698905	3.4651342870003154	0.0067011396241556135	0.2139949700034007	0.00939914547524544	35.61739130434783	4.0	35.1	900.0
0.999955845612502	2.4531445411390997	0.004687422808264881	0.05389085667802741	0.01982725479082049	24.824242424242424	4.0	23.900000000000002	902.0
0.9999246789061375	2.7067541291360495	0.012397165441139009	0.18449037695607695	0.009404447706527748	19.98048780487805	4.0	20.1	903.0
0.9995751250537462	1.7894708112654882	0.010871070111957683	0.0624331003569137	0.03067120019181928	25.6	4.0	24.200000000000003	908.0
0.9990172924391033	2.0002830002519367	0.0258822763052564	0.18628418873221703	0.025137136191568876	29.257142857142856	8.0	29.900000000000002	909.0
0.9999973889451662	3.3900400491477543	0.002303285534560163	0.06821575569323325	0.008652952186453382	17.066666666666666	3.0	15.9	914.0
0.9989230688001346	1.918091603335676	0.02714884475718849	0.1791081177770577	0.030860219469773176	35.61739130434783	6.0	35.5	916.0
0.998733476228928	1.8193249856043947	0.02570038235683776	0.15254627490451356	0.031075235235710257	28.248275862068965	6.0	28.8	917.0
0.9999941376080544	3.311007285175511	0.004416978281416799	0.12084062134338916	0.032318821913661956	54.61333333333334	3.0	51.6	918.0
0.9999976873252611	3.5678134239249237	0.002909165000124472	0.10297539856555833	0.03161183301798804	68.26666666666667	3.0	67.4	921.0
0.999998612844866	3.5126804484817002	0.0015630445348829881	0.05235184429369859	0.030894762366906896	51.2	3.0	52.800000000000004	926.0
0.9999751717007104	3.111212177333544	0.010939498132864168	0.2448409653711591	0.029835150257577273	68.26666666666667	4.0	67.2	927.0
0.9998291063693077	2.165287863168311	0.00920137689641348	0.07865291518531545	0.02033975028839752	21.557894736842105	4.0	20.6	930.0
0.997308252717036	1.208212450685965	0.015513142530652543	0.045442990398791454	0.06838295409288125	37.236363636363635	6.0	36.300000000000004	932.0
0.9999467823076117	2.649225375756632	0.008148621731703384	0.11439075752220426	0.03277446703748775	54.61333333333334	4.0	54.0	935.0
0.9999639205280223	2.9069557958408074	0.01215571844350642	0.22148217656976663	0.024047692865528256	51.2	3.0	49.400000000000006	936.0
0.9997337872003483	2.003758463391249	0.010673492018462356	0.07705109754068061	0.036155993026383414	43.11578947368421	4.0	43.400000000000006	939.0
0.9990048507451911	1.4496806306457277	0.01295407884178279	0.05089783979356851	0.07031254281357129	51.2	4.0	50.0	942.0
0.9993737999700686	0.9734508553216715	0.0026266304674170096	0.005583488439416622	0.04588275527413479	21.557894736842105	6.0	21.3	944.0
0.9999972691427721	3.5478548309385123	0.00330099627577393	0.11453056395540978	0.04857792222952835	117.02857142857142	3.0	105.7	946.0
0.9999847487115648	2.9839465083808916	0.0059887932851155285	0.11792364910770928	0.021937709221042	39.00952380952381	3.0	36.6	959.0
0.9996167885337571	2.1716463888612823	0.018051097702233815	0.15535198877060016	0.01892698456817591	24.824242424242424	5.0	24.200000000000003	963.0
0.9999937053160295	3.517009929821937	0.007154406691729209	0.24066966924507566	0.02155310617487519	74.47272727272727	3.0	77.80000000000001	965.0
0.9999981706589401	3.6059044745890954	0.0024830380989534994	0.09131222372586907	0.01789983019938558	43.11578947368421	3.0	40.300000000000004	978.0
0.9999905902839088	3.199110580283839	0.005671838395384808	0.13867617150850384	0.020513990212033296	37.236363636363635	3.0	35.5	979.0
0.9999616055190491	2.744782923767065	0.009373737106277813	0.14498180655256032	0.023778515142384722	32.768	3.0	28.8	981.0
0.9999371588827642	2.622558937017481	0.008506004008961772	0.11621887405187138	0.03342356981609601	48.188235294117646	4.0	45.800000000000004	982.0
0.9990848398848697	1.549968127947912	0.011760883262038746	0.051809546105855434	0.03124949816612839	21.557894736842105	5.0	20.6	983.0
0.9982796107307033	1.5475232771380716	0.027788334720617206	0.12224624248541605	0.022421906946619788	30.340740740740742	4.0	29.900000000000002	988.0
0.99905038496199	2.1040232977714832	0.05223457271347825	0.4192022626972927	0.03612517873539533	74.47272727272727	4.0	73.60000000000001	989.0
0.999457781725668	1.6468432092913379	0.008565031311159316	0.04205792550730525	0.05786903750261902	40.96	5.0	40.2	999.0
