# Supplementary material for: Basal leakage in oscillation: Coupled transcriptional and translational control using feed-forward loops
Source: PLoS Comput Biol. 2020 Sep 3;16(9):e1007740. doi: 10.1371/journal.pcbi.1007740 (PMC7494099; doi:10.1371/journal.pcbi.1007740)
Supplement: S1 Appendix — (ZIP) [file pcbi.1007740.s010.zip › Codes/plots/data/M1_decayrates_0.csv]

0.994498386098	1.00997813014	0.0244720514514	0.0552101359282	0.112049209202	51.2	5.0	51.9	1.0
0.999802370972	2.06449856073	0.0126647635723	0.0975555253164	0.111898488542	117.028571429	3.0	108.6	2.0
0.99992782592	2.2961550954	0.00726798662838	0.071159882115	0.115869011898	117.028571429	3.0	118.7	3.0
1.00011960005	1.87578066088	0.00370915596201	0.0233640147631	0.0659297395031	48.1882352941	4.0	46.1	4.0
0.997414404886	1.5330671567	0.0297456954337	0.128745660938	0.0510583095854	40.96	6.0	44.0	5.0
0.996638325315	1.0442863316	0.0161518054692	0.0381372989012	0.100653644605	48.1882352941	5.0	50.1	6.0
0.997710192143	1.2871517927	0.0173990751465	0.0562731154802	0.102925084606	58.5142857143	5.0	59.3	7.0
0.989108781422	0.97161219527	0.0357340573911	0.0765000513602	0.0851409671165	40.96	7.0	41.8	8.0
0.996929191132	0.947672833807	0.00919185854117	0.0188482261992	0.0916580761585	37.2363636364	7.0	36.8	11.0
0.999345839284	1.48145721658	0.00905893025827	0.0369140809552	0.110636501573	74.4727272727	4.0	76.7	12.0
0.989899093941	0.988456925983	0.0311283421222	0.0682259451913	0.0641369814778	30.3407407407	8.0	31.1	13.0
0.894976620409	0.236413633016	0.0526379813201	0.0241323968895	0.160019569281	24.8242424242	10.0	25.2	14.0
0.998875925615	1.56851901709	0.0185816423281	0.0836607905316	0.0923517950082	68.2666666667	4.0	67.6	15.0
0.999860650917	2.10419292739	0.00964551653402	0.0774335507449	0.113030645792	102.4	3.0	98.6	16.0
0.999934707877	2.62445890908	0.0125588587424	0.17194656665	0.0635751045995	117.028571429	3.0	116.3	17.0
0.976578396945	0.382562486533	0.0192369964865	0.0132420354204	0.179876708254	34.1333333333	8.0	33.6	18.0
0.990031639244	0.715074368997	0.0209167876142	0.0297323853312	0.126535141315	40.96	6.0	42.8	19.0
0.999868800584	2.43412003262	0.0124116410466	0.139957718365	0.0383828813835	54.6133333333	4.0	55.8	20.0
0.979274420737	0.511804495244	0.0253897023413	0.0242217369672	0.161760390066	39.0095238095	7.0	39.4	21.0
0.983859695438	0.854094919148	0.0409684760749	0.0737390507018	0.0892815433473	35.6173913043	7.0	36.3	22.0
0.9996704334	1.98950413381	0.0124985469786	0.0888854567567	0.0667008666193	63.0153846154	4.0	63.9	23.0
0.992543996827	1.10537436351	0.0402698243921	0.103720052385	0.10660618794	54.6133333333	5.0	56.8	24.0
0.999837962363	1.9028013768	0.00760112854968	0.0493965261882	0.108900830183	91.0222222222	3.0	85.0	25.0
0.999671100182	2.09438749618	0.0156539784446	0.124295263108	0.0524995581238	68.2666666667	4.0	67.7	26.0
0.999106254076	1.40807397777	0.0166281008682	0.0630235112883	0.145098735841	91.0222222222	3.0	89.2	27.0
0.993255218859	1.2036715127	0.032632242352	0.0954164640051	0.0480873737051	30.3407407407	8.0	30.9	28.0
0.998318476333	0.981858511509	0.00710008880829	0.0153349578912	0.135080185013	54.6133333333	5.0	54.8	29.0
0.997422199991	0.451479126997	0.00322281427308	0.00263322598958	0.177988367099	35.6173913043	7.0	35.7	30.0
0.999603700241	0.871585508967	0.00163856219406	0.003004979607	0.149256775186	54.6133333333	5.0	54.9	31.0
0.999110453241	1.76400996349	0.0217722210862	0.121686573352	0.0731963338479	68.2666666667	4.0	67.3	32.0
0.999488241894	1.7851093276	0.0191759502685	0.109968080548	0.111886413205	91.0222222222	3.0	94.7	33.0
0.999189685625	0.453936611598	0.00100615058971	0.000851194996444	0.211608320637	43.1157894737	6.0	42.5	34.0
0.97676216268	0.327464389861	0.0169646946796	0.0100526096376	0.20433677991	31.5076923077	8.0	31.6	35.0
0.997297612482	1.24951126934	0.0194518050083	0.0600630772513	0.0895145125207	58.5142857143	5.0	57.7	36.0
0.975279919774	0.353379216102	0.019083415447	0.012162405652	0.193620935565	31.5076923077	8.0	31.6	37.0
0.999680572693	1.46822466128	0.00440011608614	0.0176521748929	0.10614905495	68.2666666667	4.0	68.2	38.0
0.984967291041	0.783049452546	0.0324064586389	0.0518610885967	0.0972581739446	37.2363636364	7.0	37.6	39.0
0.991566063232	0.767914041097	0.0197458309851	0.0306931206946	0.121391860856	40.96	6.0	41.6	40.0
0.980758915931	0.246208688286	0.0117531316096	0.00550277826817	0.244522549494	30.3407407407	8.0	30.6	41.0
0.93049255461	0.429146303826	0.0611497907366	0.0493007956522	0.108996434341	27.3066666667	9.0	28.3	43.0
0.9853739506	0.429724946317	0.0150797248865	0.0118503911977	0.168370098553	34.1333333333	7.0	35.2	44.0
0.99965263419	1.96001047783	0.0181888874899	0.125585838844	0.0924184779194	91.0222222222	3.0	88.1	45.0
0.918756651838	0.339680537947	0.0524225422914	0.0329039999143	0.141171781644	26.4258064516	10.0	26.6	46.0
0.995426409697	1.2879767966	0.0307352879658	0.0997025113273	0.0701045537253	40.96	6.0	42.9	47.0
0.9123315064	0.14442980525	0.0350907765966	0.011389384617	0.229401941785	25.6	10.0	25.6	48.0
0.993807565266	1.14122727315	0.0316795518031	0.0853749399915	0.0749074730817	43.1157894737	6.0	43.1	50.0
0.998075102789	0.751286084932	0.00385066826379	0.00575941432049	0.122191456065	39.0095238095	7.0	39.7	51.0
0.998214716289	1.42545459887	0.0178736518632	0.0682422632047	0.096523417182	58.5142857143	5.0	58.1	52.0
0.980597471259	0.433956541369	0.0237729330418	0.0196323994279	0.19891479051	48.1882352941	6.0	47.5	53.0
0.961195037894	0.117446054368	0.013790967437	0.00386536293969	0.341639424671	26.4258064516	10.0	26.5	54.0
0.999368608576	1.81763599212	0.0170543581167	0.100992501429	0.0844873063231	68.2666666667	4.0	69.6	55.0
0.990979642785	0.947387218879	0.0300900365624	0.0620909837377	0.104450213931	43.1157894737	6.0	43.5	56.0
0.998471435094	1.09413130227	0.00790195593594	0.0199295751337	0.115750421764	54.6133333333	5.0	53.9	57.0
0.999706861877	2.19776177238	0.0243487928169	0.215435611752	0.0599129531396	91.0222222222	3.0	90.4	58.0
0.97602262091	0.371194427251	0.019475153487	0.0130137092016	0.176289756221	31.5076923077	8.0	32.1	59.0
0.999983083646	2.89023409461	0.00551310432999	0.0987693007816	0.0503161465115	91.0222222222	3.0	92.3	60.0
0.999730693737	2.09895057503	0.012885244352	0.102794211762	0.0743453255292	74.4727272727	4.0	76.1	61.0
0.970998757161	0.445350374938	0.0275156477583	0.0223730715891	0.161828078637	34.1333333333	8.0	34.2	62.0
0.99049848187	0.605888425804	0.0157872159021	0.0183494762459	0.150941834872	40.96	6.0	40.1	63.0
0.988364502419	1.04331213281	0.0420920321092	0.0998697115595	0.0618460205096	32.768	8.0	34.8	64.0
0.989878467931	0.937368722555	0.0392655983973	0.0802107583881	0.116526626192	58.5142857143	5.0	58.3	65.0
0.998184472329	1.43686799246	0.0355864614451	0.139459220883	0.169360039632	117.028571429	3.0	121.1	66.0
0.997779780898	1.17864482974	0.0136650509879	0.038543854135	0.111875608916	54.6133333333	5.0	55.5	67.0
0.999399471588	1.8424490757	0.0172381593452	0.104844483641	0.0777399402525	68.2666666667	4.0	70.5	68.0
0.995946355267	0.911733486119	0.0147505529414	0.0288382358579	0.129795564146	54.6133333333	5.0	55.1	70.0
0.999587006714	1.90845744853	0.0133268249729	0.086972984316	0.080141860439	68.2666666667	4.0	70.7	71.0
0.990229499542	0.991271902927	0.0324454681356	0.0713846495841	0.0785669730131	35.6173913043	7.0	36.8	72.0
0.984357600276	0.604511595514	0.0207932108114	0.0238700384323	0.130602270507	34.1333333333	8.0	33.9	73.0
0.964192553694	0.352575201972	0.0252151973298	0.015885641471	0.166900536878	28.2482758621	9.0	28.0	74.0
0.956964481511	0.0801606394325	0.0140908791134	0.00349787303541	0.371726392867	25.6	10.0	25.6	76.0
0.998532834226	1.54902922571	0.0236694023426	0.104278600097	0.0727066617015	58.5142857143	4.0	60.8	77.0
0.989373763024	0.971539020008	0.0440315666017	0.094555933645	0.101394852077	51.2	5.0	50.8	78.0
0.93081859623	0.187922190837	0.031424372642	0.0116715152292	0.213823864263	24.8242424242	10.0	25.0	79.0
0.999187784462	1.92276469305	0.0208176850336	0.137991014298	0.0300019347607	39.0095238095	6.0	41.4	80.0
0.996982779921	1.54072871515	0.0322129722621	0.140707471571	0.0437506658994	39.0095238095	7.0	39.8	82.0
0.9773823057	0.218624398999	0.0114292407082	0.00469477474932	0.250222719106	29.2571428571	9.0	29.0	83.0
0.98714100804	0.850971184526	0.0289305513191	0.0516200855308	0.0845471012863	32.768	8.0	33.1	84.0
0.999101039756	1.73533445529	0.01681870087	0.0910886867071	0.0720920470515	58.5142857143	5.0	57.5	85.0
0.999942354046	2.5851700342	0.0102588463306	0.134959954098	0.0754382044704	117.028571429	3.0	114.9	86.0
0.999306293039	1.66938947724	0.0138986682638	0.0700102663254	0.0806182138837	58.5142857143	4.0	59.3	87.0
0.930038957781	0.198359832302	0.0353974608941	0.014311370425	0.2204585585	27.3066666667	9.0	27.5	88.0
0.998933434845	1.67375017716	0.0179962230597	0.0910936652413	0.0619635032555	48.1882352941	5.0	49.3	89.0
1.00009732007	0.935884216722	0.00161405682991	0.00330705049296	0.174855799907	74.4727272727	4.0	72.2	90.0
0.906970040532	0.314698862453	0.0565138039348	0.0332257842882	0.145877708561	26.4258064516	10.0	27.0	92.0
0.958483952962	0.313855096939	0.027318890627	0.0154381045121	0.175541037577	28.2482758621	9.0	28.4	94.0
0.998331294168	1.56054283612	0.0222369783361	0.0992157516877	0.0822494422916	58.5142857143	5.0	60.3	95.0
0.987277747807	0.29451996863	0.00863202360216	0.00461262463564	0.21304467221	31.5076923077	8.0	31.0	96.0
0.999521771916	1.9421502514	0.0241943106165	0.163954690372	0.0627346226741	81.92	3.0	84.7	97.0
0.998696289745	1.2137355213	0.00867787275711	0.0255778523573	0.110420343564	54.6133333333	5.0	54.8	98.0
0.99843014476	1.55353847098	0.0180786507087	0.0800126240438	0.0627720270757	48.1882352941	6.0	50.0	99.0
0.987865909927	0.900767104091	0.0331900884087	0.0639948002716	0.0940551112725	37.2363636364	7.0	38.4	100.0
0.91038807672	0.248384917223	0.0506800186451	0.0245907011062	0.166722909743	27.3066666667	9.0	27.7	101.0
0.998598686283	1.60005214076	0.0249178586319	0.11627114292	0.0728420609439	68.2666666667	4.0	71.4	102.0
0.995221790309	0.711089344892	0.0155620314779	0.0231320592948	0.221231545876	74.4727272727	4.0	73.4	103.0
0.999839074013	2.15136593868	0.0122100214897	0.102948407476	0.0877673949037	91.0222222222	3.0	87.0	104.0
0.999630180743	1.20414065993	0.00365014526693	0.010661003249	0.146778492561	81.92	4.0	76.5	105.0
0.989725067009	0.65133448131	0.0164456428851	0.0206743203214	0.129410623775	35.6173913043	7.0	35.4	107.0
0.976017975081	0.266485221811	0.0135930039708	0.00651563287871	0.22862168233	29.2571428571	9.0	29.1	109.0
0.963053387218	0.592373874985	0.0451075150011	0.0515151333044	0.103227858897	28.2482758621	9.0	28.8	110.0
0.954442072714	0.126881904638	0.017586812577	0.00512972620253	0.298931506245	26.4258064516	10.0	26.6	111.0
0.96820659231	0.385318332356	0.0271072187597	0.018958541169	0.157590799045	30.3407407407	8.0	30.1	112.0
0.999286643762	0.704115340172	0.00179548538239	0.00248010292855	0.137616151797	40.96	6.0	40.2	113.0
0.963170493254	0.105888434152	0.012747939051	0.00342681866121	0.353521847942	26.4258064516	10.0	26.3	114.0
0.998060293912	1.06233956002	0.00850982486396	0.0205355713032	0.102024655956	48.1882352941	6.0	48.1	115.0
0.999726640683	1.97162724501	0.0146379163635	0.102304465052	0.112954832911	102.4	3.0	105.0	116.0
0.949715701828	0.199955860285	0.0223190549181	0.00848044733752	0.248161463319	26.4258064516	10.0	26.4	117.0
0.999811202093	1.94932669401	0.00664199595284	0.0452624608427	0.0850352849934	68.2666666667	4.0	67.1	118.0
0.97516622694	0.701209822629	0.0416216212933	0.0581769344439	0.0980634392074	31.5076923077	8.0	32.8	119.0
0.996928013219	1.03722348436	0.0144654181517	0.0338141312064	0.105503154912	51.2	5.0	53.5	120.0
0.936589165662	0.120105636188	0.0239259826779	0.0069459258552	0.272066719746	25.6	10.0	26.0	121.0
0.999925390028	2.3132531074	0.00776968078243	0.0774219659219	0.0940342125376	91.0222222222	3.0	91.2	122.0
0.999163405253	1.14417446996	0.00425760618999	0.0114555833563	0.0805438910358	37.2363636364	7.0	36.6	123.0
0.962887297985	0.192029197122	0.017756591878	0.00679359822255	0.239338784625	27.3066666667	9.0	26.8	124.0
0.999849281556	2.29325458066	0.015091595198	0.147332163808	0.061590426686	91.0222222222	3.0	87.4	125.0
0.963664243803	0.492759064034	0.0384962407209	0.0353488931934	0.142156278558	32.768	8.0	33.7	126.0
0.999545369238	1.80889642019	0.0178233343606	0.104842323885	0.111356769591	102.4	3.0	96.3	127.0
0.998423860094	1.31952732181	0.0250200612196	0.0857974408741	0.150654176168	91.0222222222	3.0	90.8	128.0
0.967772942934	0.422478104784	0.0261684298603	0.0199327017326	0.14912531572	28.2482758621	9.0	28.6	129.0
0.998597411507	1.1349236473	0.00790185984398	0.0210369796209	0.102783941479	48.1882352941	5.0	49.3	130.0
0.998007358916	1.08584764581	0.00912113711144	0.0227303012149	0.0893385041948	48.1882352941	6.0	46.5	131.0
0.99735133793	1.47142831598	0.0260524875295	0.105041413247	0.0628210609438	45.5111111111	6.0	46.3	132.0
0.996378935866	1.16885489072	0.0218725068326	0.0610039784071	0.0957478204749	51.2	5.0	51.2	133.0
0.998643924303	1.58584105785	0.0165272107547	0.0758545030014	0.0632533851934	48.1882352941	6.0	50.8	134.0
0.996421825932	1.32238934012	0.0258146576222	0.0872652206699	0.0710099059449	43.1157894737	6.0	43.9	135.0
0.999177679989	1.7832796411	0.0211246506059	0.12055659528	0.0709148250685	68.2666666667	4.0	70.8	136.0
0.965372068836	0.241066567904	0.0186504546376	0.00833681162652	0.234075807727	28.2482758621	9.0	28.3	137.0
0.999981184678	2.97869551157	0.00731148657065	0.143209053595	0.0387418900203	74.4727272727	3.0	78.5	138.0
0.956010248156	0.447072750509	0.0426681270182	0.0353875224301	0.135893707841	31.5076923077	8.0	31.6	140.0
0.995832961655	0.764762958506	0.00986820448324	0.0151924657663	0.125237637513	40.96	6.0	41.3	141.0
0.997070502893	0.787439552345	0.00829069795267	0.0133677675975	0.158095341302	54.6133333333	5.0	56.3	142.0
0.993862128848	0.606103593303	0.0102095193636	0.0118312881653	0.169209800813	48.1882352941	6.0	46.8	143.0
0.999614764579	1.54601375557	0.00922187153495	0.0407605794658	0.159891472562	117.028571429	3.0	107.0	144.0
0.960111872916	0.0919572635168	0.0133368391737	0.0034311859949	0.351534025536	25.6	10.0	25.3	145.0
0.996508226306	0.950663590432	0.0116031284301	0.0239254778629	0.120185669877	48.1882352941	6.0	48.1	146.0
0.95707122907	0.160896920747	0.0196564467426	0.00684376805618	0.274786064376	27.3066666667	9.0	27.3	149.0
0.999044834066	1.63519090463	0.0269838646856	0.131628555526	0.112942477395	91.0222222222	3.0	91.1	150.0
0.998264592413	1.4043522449	0.0206862194162	0.0771397405857	0.107633388787	68.2666666667	4.0	69.3	151.0
0.999566131853	1.80845386545	0.0169950539298	0.0999207947469	0.130097800812	117.028571429	3.0	111.3	152.0
0.930098592376	0.191155656109	0.0320170858328	0.0120388328105	0.216458957761	26.4258064516	10.0	26.8	153.0
0.971704268521	0.141407667954	0.012136955295	0.00391153684823	0.305299786451	27.3066666667	9.0	27.1	155.0
0.999995650223	3.35341131277	0.00356661455639	0.101819117129	0.0512697012864	102.4	3.0	105.9	156.0
0.991396351392	1.09303475412	0.0329178635842	0.083367321324	0.0660230192178	34.1333333333	8.0	36.5	157.0
0.999976457334	2.49395581035	0.00349882667049	0.041945510253	0.0956312075383	102.4	3.0	102.2	158.0
0.999931056377	2.15921164016	0.00531168658921	0.0451475378662	0.0900909209378	81.92	3.0	80.4	159.0
0.999302313774	0.997519959597	0.00382866438536	0.00854427209004	0.176006527943	74.4727272727	4.0	75.4	160.0
0.998993433117	0.821064202521	0.00287040502589	0.00483462007706	0.11936523181	40.96	6.0	41.3	161.0
0.98161647308	0.456315127006	0.0176030997739	0.0145448657029	0.161124723969	32.768	8.0	32.7	162.0
0.96754739845	0.217529067789	0.0164705100803	0.00681021445261	0.235542134444	28.2482758621	9.0	27.8	163.0
0.999629948358	2.02417887768	0.0153335570564	0.113111800987	0.0649244776491	63.0153846154	4.0	64.5	164.0
0.930090767775	0.372606005303	0.052744367573	0.0364782805193	0.135070910611	29.2571428571	9.0	30.3	165.0
0.997127416293	1.58199793057	0.0292610107936	0.133917908277	0.0309206290769	28.2482758621	9.0	28.3	166.0
0.994754635936	0.738308891737	0.0115294848153	0.0169846517569	0.124609660762	43.1157894737	6.0	44.7	167.0
0.999540643006	1.8196755464	0.0183820133678	0.109382011404	0.116680603055	117.028571429	3.0	110.1	168.0
0.997911530941	0.767542741343	0.013227190115	0.0235103126505	0.261122546235	102.4	3.0	103.3	169.0
1.00088724903	0.616149151363	0.00190751997927	0.00221428052568	0.142556513314	37.2363636364	7.0	37.8	170.0
0.989154203554	0.769178060475	0.0253802648971	0.0396317859526	0.124408750702	43.1157894737	6.0	43.1	171.0
0.999572210113	1.39089502674	0.00411561609649	0.0150638055218	0.100526565052	58.5142857143	5.0	55.7	172.0
0.914586548738	0.148767342146	0.0340286909435	0.0111880038736	0.221774448733	26.4258064516	10.0	26.1	173.0
0.994094731905	1.18143783199	0.0264689143784	0.0751473376057	0.0654872929884	34.1333333333	8.0	35.5	174.0
0.982212735678	0.355292847939	0.0136076183069	0.00865624819732	0.187781699882	31.5076923077	8.0	30.9	175.0
0.99826484608	1.55587650204	0.0281721483438	0.125115100492	0.0800324476702	63.0153846154	4.0	65.1	176.0
0.978020927821	0.590520429382	0.0314046749221	0.0354363580142	0.134965904285	37.2363636364	7.0	37.3	177.0
0.997890044214	1.34146410776	0.022545700703	0.0780539686053	0.0984783047478	68.2666666667	4.0	66.6	178.0
0.999772905826	2.07341626854	0.0102484100631	0.0795996584371	0.0788713490892	74.4727272727	4.0	72.1	179.0
0.98713753054	0.425368713581	0.0128658930923	0.0099886766913	0.174932937764	34.1333333333	7.0	34.6	181.0
0.972517437592	0.347338862359	0.0221212506356	0.0139073918031	0.175742928285	30.3407407407	8.0	30.6	184.0
0.95813400392	0.182065352955	0.0197951403276	0.00736987292879	0.272242202865	29.2571428571	9.0	29.2	186.0
0.999436655503	1.37638028127	0.00511201061963	0.0183923241793	0.0903247587567	54.6133333333	5.0	53.1	187.0
0.997166815498	1.05556679454	0.0175246520555	0.0423661312573	0.126260834992	63.0153846154	4.0	65.3	188.0
0.99983473819	2.10417637609	0.0114387372172	0.0918299976439	0.103932362573	102.4	3.0	96.8	189.0
0.988919729051	0.519962650666	0.0137622450485	0.0132356184122	0.160740885535	37.2363636364	7.0	37.8	190.0
0.990078719508	1.10622590322	0.0398734909656	0.102933821796	0.059830062618	32.768	8.0	32.9	191.0
0.998775141889	1.70738636703	0.0272830073712	0.14338324444	0.0640352299045	58.5142857143	4.0	61.1	192.0
0.946075010764	0.293676818172	0.0337808667908	0.0181840996982	0.187364437967	29.2571428571	9.0	29.6	193.0
0.980018129551	0.567360025241	0.031269499607	0.0340736199933	0.170413091136	45.5111111111	6.0	45.9	194.0
0.998312005933	1.72053643318	0.024295289402	0.129563512457	0.0328362546572	32.768	8.0	34.9	195.0
0.999700574572	1.84248611981	0.00847968463146	0.0515608462688	0.0664394341367	58.5142857143	4.0	57.4	196.0
0.993610211864	0.480839099739	0.00720074967469	0.00631800050769	0.168941440922	35.6173913043	7.0	35.1	197.0
0.974361604495	0.824276820151	0.0596302034261	0.103239395088	0.0704382265451	32.768	8.0	33.6	198.0
0.980032754008	0.246977454198	0.0120612738273	0.00566382627959	0.243696335718	31.5076923077	8.0	32.0	200.0
0.999491237527	1.85381656293	0.015076831522	0.0928161679252	0.0728004893353	63.0153846154	4.0	64.9	201.0
0.999237124139	1.08512614857	0.00397579673287	0.00989902061032	0.126674439316	58.5142857143	5.0	57.1	204.0
0.999852119624	2.20317746112	0.012414004345	0.110439089094	0.0897460399723	117.028571429	3.0	109.4	205.0
0.999700848174	2.01165139083	0.0119783469402	0.0871970852617	0.0742272099558	68.2666666667	4.0	68.6	206.0
0.960266652736	0.132836689425	0.0151350599287	0.00448028421551	0.283973271907	26.4258064516	10.0	26.1	207.0
0.99609170857	1.27404442933	0.0298672403996	0.0951992484	0.0743446855233	58.5142857143	5.0	59.5	208.0
0.989571589245	0.785828922468	0.0254036518046	0.0407712373142	0.129775899555	45.5111111111	6.0	45.6	209.0
0.969388713377	0.502083471008	0.0303699028931	0.0281815696394	0.117640675913	28.2482758621	9.0	27.9	210.0
0.973666660399	0.290619484902	0.0176461192232	0.00945569042552	0.216778855745	30.3407407407	8.0	30.2	211.0
0.996375208196	1.2136683842	0.0241192496134	0.0712504669415	0.0925770567385	54.6133333333	5.0	55.1	212.0
0.999512650313	2.01373951537	0.0166961721302	0.121825885141	0.0405187826647	54.6133333333	5.0	56.0	214.0
0.997949837699	1.02195826381	0.0195028079041	0.0471867263855	0.170880920917	81.92	3.0	85.9	215.0
0.999800510881	1.95568976388	0.0103592903283	0.0711912648211	0.102881837662	102.4	3.0	93.5	216.0
0.998928203049	1.25780525006	0.00794743224276	0.0247551223477	0.106649375287	58.5142857143	5.0	59.4	218.0
0.997708673733	1.3364133887	0.0242742457398	0.0835458137932	0.103785914908	74.4727272727	4.0	72.9	220.0
0.998449206411	0.677599503227	0.00366189663831	0.004916237398	0.189057023127	58.5142857143	5.0	56.7	221.0
0.958765855171	0.166693433429	0.0185628480698	0.0065727340255	0.285128005741	27.3066666667	9.0	27.2	222.0
0.975217825729	0.324167381599	0.0181935097566	0.0106991611304	0.196937755276	31.5076923077	8.0	31.5	223.0
0.96766167742	0.172430457696	0.0147526343994	0.00527201623228	0.269899737398	28.2482758621	9.0	27.8	224.0
0.997268904947	0.656586964485	0.0146298211633	0.0227375308082	0.278164642879	102.4	3.0	105.3	225.0
0.971654639709	0.413275421631	0.0248319290109	0.0186115535727	0.163938916976	31.5076923077	8.0	31.3	226.0
0.999842484604	2.14420089621	0.00823122932021	0.0688324187002	0.050449424973	58.5142857143	4.0	55.7	227.0
0.995695791065	0.893253609861	0.0127484832993	0.0241349184405	0.125380377314	48.1882352941	6.0	47.1	228.0
0.998806323145	1.10679490368	0.00799452502592	0.0206376568644	0.13247913058	63.0153846154	4.0	61.7	229.0
0.999848330463	0.992618943032	0.00100994347445	0.00220599371922	0.10594420878	45.5111111111	6.0	45.0	230.0
0.997385458771	1.23293944469	0.0180014136026	0.054435078042	0.0959683830184	51.2	5.0	51.1	231.0
0.953879122495	0.40022328263	0.0400275688208	0.0295469680569	0.163690659924	32.768	8.0	33.6	232.0
0.999780137671	1.45070223703	0.00441932275277	0.0175621263334	0.167467334312	117.028571429	3.0	107.0	233.0
0.982199836577	0.817992514933	0.0382779105245	0.0650686254262	0.0872453335936	34.1333333333	8.0	34.7	234.0
0.957070236311	0.119649071423	0.0155167260049	0.0044012708285	0.324705940338	26.4258064516	10.0	26.2	235.0
0.949439065436	0.282764178616	0.0309345863407	0.0160411200936	0.198097734218	29.2571428571	9.0	29.8	236.0
0.997075279353	1.16384016288	0.0150108075399	0.0415341747438	0.0921992302522	45.5111111111	6.0	45.8	237.0
0.994248047585	0.874779589167	0.0252561846467	0.0477648546985	0.15710317968	68.2666666667	4.0	67.8	238.0
0.996418299958	1.36845002748	0.0256870719218	0.0918062578812	0.0565767564133	37.2363636364	7.0	37.4	239.0
0.955437360269	0.261327494613	0.0250911766261	0.01208758439	0.223159288956	29.2571428571	9.0	29.6	240.0
0.999786982417	2.25594016956	0.0140290590296	0.131735228992	0.0425259921374	58.5142857143	4.0	58.2	241.0
0.999711887984	1.84905475209	0.00826593847779	0.0506166822495	0.0802487614223	74.4727272727	4.0	71.5	243.0
0.931234401678	0.142027882531	0.0262591533655	0.00827931314831	0.284195642935	25.6	10.0	25.4	244.0
0.999721253828	2.35495108811	0.0315040443276	0.32772019432	0.0443781358481	102.4	3.0	102.9	245.0
0.999922403767	0.721940208354	0.000201875557845	0.00029164941257	0.165710072321	51.2	5.0	51.3	246.0
0.999712669672	1.04835007481	0.00158641671699	0.00375523318817	0.126474244148	54.6133333333	5.0	53.5	247.0
0.916589470025	0.325194779304	0.0520079577217	0.0312789706731	0.137067869213	25.6	10.0	26.0	250.0
0.997669353881	0.960560104924	0.00927053604538	0.0194330902051	0.132804798586	54.6133333333	5.0	56.3	252.0
0.998436807102	1.80641592321	0.0289033571428	0.169227757364	0.0307633666147	34.1333333333	7.0	33.4	253.0
0.988723610977	0.494335995459	0.0119163722927	0.0107042079226	0.150373671775	32.768	8.0	33.0	254.0
0.981521812078	0.356875253932	0.0162872955135	0.0107603731623	0.217096734247	39.0095238095	7.0	38.4	255.0
0.990835365369	0.969456877671	0.0479319165026	0.103830026168	0.144090199293	74.4727272727	4.0	78.6	256.0
0.982530040756	0.324780561259	0.0127828433309	0.00747410239264	0.208181577025	31.5076923077	8.0	31.5	257.0
0.983233954153	0.581462434779	0.0241641735897	0.0266245423792	0.140689075952	40.96	7.0	40.6	259.0
0.995960771184	1.24545325335	0.0248301661364	0.0763516465464	0.0792138989337	43.1157894737	6.0	43.8	260.0
0.999685067301	1.0478370546	0.00150414132074	0.00355198793825	0.11180493237	48.1882352941	6.0	46.9	261.0
0.952982130763	0.205905219489	0.0234540553838	0.00948295077096	0.247386834275	28.2482758621	9.0	28.3	262.0
0.999341061408	1.36722646914	0.00536257822769	0.0190822082132	0.0728571148637	43.1157894737	6.0	41.1	263.0
0.999925086095	2.78310913874	0.0125584525633	0.201907789175	0.0175791435075	43.1157894737	5.0	46.9	265.0
0.969453360361	0.495199903307	0.0325877120785	0.0299145825555	0.140958574203	32.768	8.0	33.6	266.0
0.999199687946	1.62044747273	0.0219956169574	0.105563303939	0.132418165142	117.028571429	3.0	111.5	267.0
0.996277930339	1.43800677889	0.0330581507632	0.128324965823	0.0437111508148	39.0095238095	7.0	41.8	268.0
0.998761408016	1.66602830584	0.0207135983931	0.103975292584	0.059774206434	48.1882352941	5.0	49.1	269.0
0.935289107138	0.211171358672	0.0338944419636	0.0142032908444	0.213698485935	27.3066666667	9.0	27.5	270.0
0.997922537826	1.17518948225	0.0126033617312	0.0353860181248	0.112467375824	58.5142857143	5.0	55.8	271.0
0.996706349505	1.10359843436	0.0221589274174	0.0570852060107	0.110688830889	63.0153846154	4.0	61.2	272.0
0.964697048652	0.567199328393	0.0441536374254	0.0478369854344	0.120079907565	32.768	8.0	33.4	273.0
0.999660657486	1.91093509994	0.0109953811621	0.0719424180526	0.0793663849923	63.0153846154	4.0	64.5	274.0
0.991559696013	0.503739920606	0.00994411005365	0.00920372584234	0.175053092222	39.0095238095	7.0	38.4	275.0
0.957719834749	0.145951595028	0.0162260885629	0.00504399428573	0.280006482331	25.6	10.0	25.9	276.0
0.952041481338	0.17307444548	0.0197821452711	0.00681291185963	0.257806595902	26.4258064516	10.0	26.1	277.0
0.966755818381	0.208517547823	0.016608043693	0.00667547258551	0.251445210063	28.2482758621	9.0	28.5	278.0
0.999284703972	1.58806718254	0.0185095405095	0.0857246687795	0.137776118334	102.4	3.0	96.7	279.0
0.999132224598	0.743314378658	0.00242982926862	0.00363962899771	0.153087757791	48.1882352941	5.0	48.3	281.0
0.993748477631	1.13946837614	0.0288873028802	0.0776638343728	0.0596244374968	35.6173913043	7.0	35.6	282.0
1.00003895919	1.53892922205	0.000772374231493	0.00335897135616	0.0943832868444	58.5142857143	4.0	57.4	283.0
0.999547699323	2.09931155441	0.0221743833392	0.176997994921	0.0631589840163	81.92	4.0	85.1	284.0
0.956559410315	0.281194634356	0.0264539942603	0.0135490881498	0.185069520347	28.2482758621	9.0	28.7	285.0
0.941152455365	0.382165979272	0.04440930879	0.0311775587361	0.154382344885	30.3407407407	9.0	30.6	286.0
0.991229226344	1.04286407142	0.0329862840424	0.077993595161	0.0680552863429	35.6173913043	7.0	35.2	287.0
0.994981559991	1.34343452331	0.0366063903583	0.127130444217	0.0483503554385	35.6173913043	7.0	38.0	288.0
0.999663675683	2.27497133593	0.019967618515	0.191238475184	0.0332763709259	58.5142857143	5.0	61.1	289.0
0.9706497072	0.590982417792	0.0388675424612	0.0440031714894	0.111761139973	31.5076923077	8.0	31.9	290.0
0.998992476889	1.5883632445	0.0141755527889	0.0652263515907	0.0707652254177	54.6133333333	5.0	56.4	291.0
0.945678040064	0.544654381993	0.06251689458	0.0655766109637	0.0948284542767	27.3066666667	9.0	27.8	292.0
0.999995113153	3.33939501773	0.00389648733332	0.109682363418	0.0446168123935	102.4	3.0	107.4	293.0
0.999967426809	2.77709809615	0.00847914499488	0.135503111229	0.0633440844966	102.4	3.0	101.5	294.0
0.998882408367	1.221760184	0.0149362404994	0.0457263831384	0.156974309503	91.0222222222	3.0	92.1	295.0
0.959938377705	0.155322903242	0.0157305475007	0.00504361927922	0.296496036566	26.4258064516	10.0	26.5	296.0
0.999092351525	1.9094521973	0.0255959770916	0.167290526273	0.0467657535679	58.5142857143	5.0	58.1	297.0
0.998880927107	1.6119962451	0.0166280263489	0.0785787675536	0.0641887469904	51.2	5.0	52.0	298.0
0.994346200889	0.881721198952	0.0150267757725	0.0279496549346	0.0932913142226	37.2363636364	7.0	38.2	299.0
0.944588010605	0.195423163434	0.0271337053703	0.0106991921543	0.222019888016	26.4258064516	9.0	26.9	300.0
0.97611187821	0.560977157398	0.0292856575166	0.0309415231866	0.133302428135	34.1333333333	8.0	34.9	301.0
0.962885234811	0.0661419709433	0.0118525681778	0.00279478759817	0.368490999114	25.6	10.0	25.7	302.0
0.995359928888	1.33762220536	0.0370061591511	0.127572259524	0.0536767879114	45.5111111111	6.0	46.7	303.0
0.998706488305	1.70682825397	0.0417987440698	0.220490292026	0.0789660373082	102.4	3.0	109.2	304.0
0.99940175425	1.74903997514	0.0143483645795	0.0788736253397	0.0736615000211	58.5142857143	4.0	58.3	305.0
0.99516004966	1.2325411053	0.026571019969	0.0804457093892	0.0642073442871	39.0095238095	7.0	39.3	306.0
0.991228725433	0.698967904217	0.0155312621852	0.0213098001978	0.128907722254	39.0095238095	7.0	38.2	307.0
0.99683158175	1.52308721566	0.0319864518243	0.136950788711	0.0546018095204	40.96	7.0	40.8	308.0
0.996978363789	1.30967785171	0.0241447653499	0.0803392211125	0.104538081289	58.5142857143	5.0	60.0	309.0
0.999518914394	2.03295769179	0.0164307725191	0.122338871666	0.0557197988282	58.5142857143	5.0	57.2	310.0
0.996854151214	1.13109260047	0.0157452585515	0.0417402435265	0.0711419042105	40.96	6.0	41.7	312.0
0.96729192741	0.504039168187	0.0359194187062	0.0337312797972	0.125526515764	31.5076923077	8.0	31.8	313.0
0.996901497659	1.00100989554	0.0132884932845	0.0295324518149	0.131155269431	54.6133333333	5.0	54.2	314.0
0.997792888454	0.683790728157	0.0123115604289	0.0197653619862	0.242712929656	102.4	3.0	96.6	315.0
0.999910491308	2.17491496955	0.00711052729764	0.0614300329481	0.100238385792	91.0222222222	3.0	91.9	316.0
0.997887795135	1.39769887052	0.0385685419729	0.144653323818	0.101309136669	91.0222222222	3.0	91.7	317.0
0.973172498492	0.667845065981	0.038631020034	0.0507873337855	0.0977053246734	29.2571428571	9.0	30.5	318.0
0.99879173035	0.747861418935	0.0074251764778	0.0128736334025	0.254320468656	102.4	3.0	99.7	319.0
0.998551215624	1.2858162636	0.00956643393829	0.0308535971996	0.0727091344183	39.0095238095	6.0	39.1	320.0
0.998149985485	1.47108365882	0.0256104074201	0.103240178771	0.0920733415448	68.2666666667	4.0	68.6	322.0
0.99909954354	1.69574272031	0.0284962604186	0.148465568559	0.109517815391	91.0222222222	3.0	95.7	323.0
0.985834149618	0.383031190537	0.0117873762023	0.00804779976846	0.186860496542	32.768	8.0	33.2	324.0
0.999842294499	2.25309523073	0.0101706230725	0.0952184865825	0.0583346163889	68.2666666667	4.0	65.7	325.0
0.999384433895	1.91811900036	0.0209885172627	0.138421086065	0.0467588588734	63.0153846154	4.0	64.1	326.0
0.999409450702	1.19994733794	0.00382424937839	0.0110677476596	0.108005800598	54.6133333333	5.0	52.4	327.0
0.994595020677	0.538753704036	0.00684484433384	0.00681686363743	0.154795320951	35.6173913043	7.0	35.4	328.0
0.994128889163	0.908909669215	0.0180196132744	0.0349927135239	0.117528110432	45.5111111111	6.0	47.0	329.0
0.999043887971	1.3885279169	0.0110006696123	0.0402322511288	0.123208156109	74.4727272727	4.0	75.0	330.0
0.999511384347	1.84929126385	0.0140576631492	0.0861208822963	0.0731267620366	63.0153846154	4.0	63.8	331.0
0.950553673555	0.119735979108	0.0187542169169	0.00535765763724	0.2920720868	26.4258064516	10.0	26.3	332.0
0.989182220728	0.346263619751	0.00811887062864	0.00500351787388	0.20643145558	32.768	8.0	32.4	333.0
0.994980550563	0.941758970034	0.0198201549113	0.0405393481693	0.113132867292	51.2	5.0	51.4	334.0
0.974699546387	0.527822774494	0.0320337896504	0.0317960119487	0.137621558282	35.6173913043	7.0	37.2	335.0
0.999518226051	1.866468999	0.0117727013527	0.0734562875528	0.0761691570878	58.5142857143	5.0	60.1	336.0
0.999648662139	1.8809198882	0.0109300521921	0.0692603545313	0.0803037608756	68.2666666667	4.0	65.4	337.0
0.99631974723	1.24703307531	0.051405449945	0.162482786485	0.150517569736	102.4	3.0	107.0	338.0
0.998232897115	1.56213483559	0.0208289065734	0.0931085196113	0.0634342885929	48.1882352941	6.0	50.4	339.0
0.999454001856	1.673246238	0.00919525381393	0.0464953136983	0.0811159426703	58.5142857143	5.0	56.5	340.0
0.99913496133	1.44137872659	0.00895518760897	0.0348042641934	0.0897469803399	54.6133333333	5.0	54.4	341.0
0.999509915693	1.81399234226	0.0131739779387	0.077697126075	0.07360666494	68.2666666667	4.0	70.8	342.0
0.972975843116	0.707629846338	0.0430359732565	0.0609692431511	0.0896126364926	29.2571428571	9.0	29.5	343.0
0.963893716868	0.316980833686	0.0239205866459	0.0135693278653	0.178451827491	28.2482758621	9.0	28.7	344.0
0.99246116839	1.05307793774	0.0461621214292	0.111756042728	0.137109870379	74.4727272727	4.0	78.0	345.0
0.97020370801	0.250112727653	0.016826331601	0.00770337409126	0.214166548889	27.3066666667	9.0	27.7	346.0
0.984981059324	0.648000212036	0.0331480726384	0.0428674429203	0.175531619959	58.5142857143	5.0	60.5	347.0
0.958308636965	0.156533245439	0.0190528256217	0.00653314351808	0.265300157003	26.4258064516	9.0	26.8	348.0
0.997773820978	1.06202474147	0.00963463474513	0.0232465236138	0.085448405225	45.5111111111	6.0	44.2	350.0
0.992012729746	1.05587208721	0.0335859129481	0.080817276399	0.0890831806993	40.96	6.0	42.9	351.0
0.997971501664	1.53727441354	0.0228785592091	0.0994451166297	0.0534874838066	43.1157894737	6.0	45.1	352.0
0.990233630932	0.545414698928	0.0126094964118	0.012793918217	0.154658148688	37.2363636364	7.0	36.9	354.0
0.956148251387	0.131498172109	0.0169629228286	0.00501936810418	0.276045616896	25.6	10.0	25.4	356.0
0.999893822861	1.80784842987	0.0041543030502	0.0244011016457	0.127035798423	102.4	3.0	94.6	357.0
0.99881410594	1.14249457063	0.00855175414968	0.0231175132488	0.159909677926	81.92	4.0	77.5	358.0
0.969798248499	0.292980013701	0.0183285708666	0.00960416705765	0.194321948299	29.2571428571	9.0	28.7	359.0
0.976369419859	0.681202225852	0.0469376563175	0.0636885303433	0.119868430357	40.96	6.0	41.3	360.0
0.999741115046	2.1348951133	0.0133855611167	0.11086608411	0.0504153937575	58.5142857143	4.0	57.3	362.0
1.00032796601	1.42203678693	0.00411852017064	0.0156479109813	0.112917640465	63.0153846154	4.0	61.7	363.0
0.993428874209	1.06500711219	0.032800194726	0.0799333470185	0.101908457922	54.6133333333	5.0	55.6	364.0
0.999786951724	2.25819219028	0.0199162658521	0.187549163468	0.0559814356502	81.92	3.0	87.2	365.0
0.969653963756	0.419417174964	0.026854373626	0.0204877348794	0.172915445406	34.1333333333	8.0	33.8	366.0
0.956256836478	0.0860305369839	0.0145172383891	0.0036767307301	0.355875539967	25.6	10.0	25.8	368.0
0.999273974551	1.42113553194	0.00725793051892	0.0275414023159	0.0918600606765	58.5142857143	5.0	57.2	369.0
0.998264025127	1.48050689677	0.0368432088185	0.151611729192	0.116572948594	102.4	3.0	105.9	370.0
0.997938467825	1.25105444248	0.0146363247595	0.0452521972637	0.101055939354	54.6133333333	5.0	52.8	371.0
0.999785461466	2.01571147928	0.00870515292171	0.063635472179	0.0861918544744	74.4727272727	4.0	76.6	372.0
0.999729426872	1.91587988784	0.0130150574512	0.0857672832936	0.0952879952086	91.0222222222	3.0	86.8	373.0
0.99625955009	0.529551381047	0.00478554403061	0.00466470074223	0.16072221489	37.2363636364	7.0	37.8	374.0
0.994520331131	0.906137462764	0.0197369963408	0.038322237542	0.140364309201	58.5142857143	5.0	61.5	375.0
0.999838375419	2.1297059326	0.0117565165648	0.0969203442722	0.0827016491402	81.92	3.0	79.3	376.0
0.953146371496	0.106887877713	0.0170614215922	0.00465041851059	0.285436367141	25.6	10.0	25.3	377.0
0.999776610175	1.97369777851	0.00820889596231	0.057405202504	0.0897064080369	81.92	4.0	77.1	379.0
0.986195930478	0.462574848256	0.0159963462567	0.0135627756241	0.161258493354	35.6173913043	7.0	35.6	380.0
0.9428843809	0.312294732684	0.0377589479818	0.0215888055787	0.166871950909	28.2482758621	9.0	29.1	381.0
0.999781752576	2.07022627243	0.00993941819159	0.076941457361	0.0718741370505	74.4727272727	4.0	71.6	382.0
0.96527775509	0.42217141889	0.0316718150342	0.0244432672267	0.158167011855	31.5076923077	8.0	31.8	383.0
0.9957980467	1.26798269698	0.027788907309	0.0879054473241	0.0650101455725	45.5111111111	6.0	46.4	384.0
0.999546987894	1.97695650894	0.0138466592439	0.0971823157301	0.0586934126524	58.5142857143	5.0	58.3	385.0
0.99173212049	0.678832571667	0.014130311061	0.0186717849058	0.133043777078	39.0095238095	7.0	38.6	386.0
0.925584562951	0.335474009609	0.0508940736255	0.0317717261725	0.154774524285	27.3066666667	9.0	28.1	387.0
0.999012755927	0.871988507501	0.00452202765158	0.00847758103392	0.170241822853	63.0153846154	4.0	63.1	388.0
0.988075243267	0.805279085073	0.0273618243719	0.0453029156718	0.101256605403	39.0095238095	7.0	41.0	389.0
0.998229559812	1.42234958268	0.0338009690883	0.13030794029	0.127607796103	102.4	3.0	99.7	390.0
0.990837439118	0.52903107304	0.0114527623017	0.0112120091586	0.166039023499	40.96	7.0	40.3	391.0
0.990814359588	0.939849261469	0.0301843972436	0.0616050300524	0.0975207599949	40.96	6.0	41.8	392.0
0.997549798731	0.713935338125	0.0061736328141	0.00882158236828	0.162150980223	51.2	5.0	50.8	394.0
0.999523528212	1.92477967154	0.0130677371209	0.0867779151945	0.0625601268426	58.5142857143	5.0	58.3	395.0
0.998712406416	1.31526023154	0.0105186451099	0.035178210793	0.0977841823252	54.6133333333	5.0	52.3	396.0
0.940226368052	0.473458148178	0.0620878389658	0.0558252132456	0.118318245532	31.5076923077	8.0	31.3	397.0
0.999938683529	2.60287059571	0.00807322811773	0.108120797095	0.0432555972753	81.92	4.0	82.3	398.0
0.960125942786	0.30616437306	0.0256159881381	0.0141174989637	0.169722779968	28.2482758621	9.0	27.8	399.0
0.992523231289	1.0820570115	0.0298374356804	0.0743661945163	0.0749290673772	37.2363636364	7.0	37.8	400.0
0.999993235336	3.46259088159	0.00689709125693	0.219692094081	0.0239675351502	74.4727272727	3.0	77.1	401.0
0.995250636778	0.815788933229	0.0141863255921	0.0239699654476	0.143588326052	54.6133333333	5.0	52.7	402.0
0.983524338049	0.955589289118	0.0500259399887	0.105190633373	0.0643836360491	31.5076923077	8.0	33.5	403.0
0.980937186925	0.397769741056	0.0164778956592	0.0117526434698	0.176149847408	32.768	8.0	33.0	404.0
0.998134515236	1.40970605845	0.0158690532008	0.0594712218491	0.0613156928009	40.96	6.0	41.7	405.0
0.999747949793	2.20866918187	0.0150961067865	0.134994245851	0.0614841036057	74.4727272727	4.0	72.4	406.0
0.912159293788	0.198283432884	0.0409798191907	0.0161157734853	0.179136002927	25.6	10.0	26.0	407.0
0.999819327927	2.30047959435	0.0131207158045	0.128994382086	0.0530625083375	68.2666666667	4.0	69.8	408.0
0.99963201159	1.46979281553	0.00401988934652	0.0161415160785	0.0969198582804	58.5142857143	5.0	57.2	409.0
1.00021750385	1.17936123849	0.00197938939168	0.0056002402481	0.151854769352	74.4727272727	4.0	73.1	412.0
0.955533145152	0.151434228096	0.0173682466412	0.0055176170651	0.299305731392	26.4258064516	10.0	26.4	413.0
0.997364393529	1.24738414682	0.023235687001	0.0717805787386	0.120513214697	68.2666666667	4.0	71.6	414.0
0.995914385988	0.823672275439	0.0162114919322	0.0284409787998	0.173220739621	63.0153846154	4.0	63.9	415.0
0.96626477892	0.179571252071	0.0157337855366	0.00576192764303	0.262621362116	27.3066666667	9.0	27.7	416.0
0.94641993408	0.336849583047	0.0365693554031	0.0224171422979	0.172196002372	29.2571428571	9.0	30.0	417.0
0.999678897782	2.13861946996	0.0166935365568	0.138810397069	0.0579099467641	63.0153846154	4.0	63.7	418.0
0.971202067659	0.379452410701	0.0239108113507	0.0164144875452	0.167263229798	30.3407407407	8.0	30.0	419.0
0.993180429266	1.26617611431	0.0399158449111	0.126308341918	0.0481937179966	32.768	8.0	34.5	420.0
0.995850598327	1.35684423821	0.037898852078	0.133678179969	0.0738368229254	51.2	5.0	54.7	421.0
0.999909002851	1.6185365407	0.00249206278579	0.0119266893306	0.127314774259	81.92	3.0	81.2	422.0
0.962313564428	0.151344778205	0.0154085714102	0.00485902755653	0.28331007379	26.4258064516	10.0	26.3	423.0
0.994331291895	1.10947171925	0.0244025831275	0.0630020191966	0.0603391154671	35.6173913043	7.0	36.4	424.0
0.950411975381	0.31122163695	0.0349886625834	0.0203611089452	0.193284562429	30.3407407407	8.0	30.7	425.0
0.942658709609	0.18277664019	0.0246025775603	0.00885891979367	0.243066822921	26.4258064516	10.0	26.1	426.0
0.998026878424	1.20665037653	0.0127312868275	0.037213365166	0.114736884255	58.5142857143	5.0	57.0	427.0
0.994212065076	0.723927271695	0.0192538907527	0.029206457955	0.197744888528	68.2666666667	4.0	65.8	428.0
0.999867726889	2.39010071607	0.0160197820468	0.172734748171	0.0586272818143	91.0222222222	3.0	96.1	429.0
0.996944234305	0.653345033957	0.00495933385604	0.00621323469679	0.135015739404	37.2363636364	7.0	37.3	430.0
0.947594245463	0.0916741207838	0.0177612073706	0.00462543213951	0.359885110584	25.6	10.0	25.6	431.0
0.98003097829	0.586477412946	0.0281695565712	0.0314605037186	0.138839278395	35.6173913043	7.0	36.5	432.0
0.999440674839	1.68019615199	0.0114584011922	0.0584036569502	0.0837130770374	63.0153846154	4.0	60.7	433.0
0.999822197184	1.61708024284	0.00321040663794	0.0152501624045	0.0868303641163	63.0153846154	4.0	62.4	434.0
0.993190867048	0.544707204712	0.0100432758063	0.0103212253486	0.177976895314	43.1157894737	6.0	42.7	435.0
0.992097029406	0.772863113274	0.0217886586418	0.0344899272734	0.168097812036	58.5142857143	5.0	59.0	436.0
0.998302410286	1.68793612703	0.0299467380238	0.154079064955	0.0592701876321	48.1882352941	5.0	50.4	437.0
0.950570560783	0.084604657327	0.0165461044255	0.00419582423352	0.327683657264	25.6	10.0	25.4	438.0
0.997041817087	1.5127089302	0.0298123547451	0.126106561839	0.0453157815015	37.2363636364	7.0	39.0	439.0
0.95971922602	0.564130346905	0.0469506431678	0.0506560323632	0.100819295937	28.2482758621	9.0	28.2	440.0
0.999596742715	2.08134999569	0.0155549048547	0.121840818172	0.0524196586536	54.6133333333	5.0	57.1	441.0
0.998972093945	1.7848167745	0.0269668293916	0.154185527378	0.0592081118094	81.92	4.0	80.7	442.0
0.962286656594	0.594962232285	0.0513037886888	0.059072507783	0.105345517934	31.5076923077	8.0	32.1	443.0
0.998114602184	0.856494420326	0.00615626609287	0.0110492542115	0.147913998452	54.6133333333	5.0	53.2	444.0
0.973033672119	0.577775171417	0.0381625623941	0.042167744888	0.13197598638	39.0095238095	7.0	38.4	445.0
0.999853774376	2.227373655	0.012869553934	0.117390550806	0.0982619766305	102.4	3.0	105.6	446.0
0.998677307788	1.4119178654	0.0159314978897	0.059915128071	0.0968701346635	58.5142857143	4.0	59.9	447.0
0.997883011795	0.871300930453	0.00704654581785	0.0129394291932	0.159022428325	58.5142857143	5.0	58.1	448.0
0.990794136708	0.703223089557	0.0187589221536	0.0260923750751	0.136963838857	43.1157894737	6.0	43.4	449.0
0.991615812127	0.608844075957	0.0231725588146	0.0295840713406	0.195447130854	58.5142857143	4.0	60.9	450.0
0.994478716977	0.837049783868	0.0146125576677	0.0253667957986	0.130349509011	48.1882352941	6.0	47.0	451.0
0.925546252696	0.125209886653	0.0280574385424	0.0083901898372	0.271779740647	25.6	10.0	25.9	453.0
0.962979026346	0.137138169624	0.0138600331623	0.0041536452693	0.294057694521	25.6	10.0	25.9	454.0
0.997839587719	1.65746114792	0.0439258142573	0.218677716618	0.0691283728794	74.4727272727	4.0	73.5	456.0
0.995429778463	0.619379367888	0.00792340317251	0.00940313801762	0.151268309669	40.96	6.0	40.6	457.0
0.999985184929	3.08939845778	0.00717643835727	0.157137176495	0.0373086971589	91.0222222222	3.0	96.2	458.0
0.999913338715	2.40059339685	0.0107146625898	0.116774397556	0.0674092390105	81.92	3.0	76.5	459.0
0.989445222003	0.787664884614	0.0396541108011	0.066437200056	0.174311354623	68.2666666667	4.0	70.3	460.0
0.999517134244	1.65537635137	0.0094430436447	0.0468242332399	0.0930431957416	68.2666666667	4.0	67.6	461.0
0.998928608041	1.78176014172	0.0198736051809	0.113238840519	0.0389990004551	39.0095238095	6.0	40.5	462.0
0.999553955335	1.71709958983	0.00981556962897	0.0520970064012	0.0886682860062	68.2666666667	4.0	65.2	463.0
0.997788924495	1.60008093344	0.0401114912181	0.187326758386	0.0586751307043	63.0153846154	4.0	65.0	464.0
0.999654066742	1.97672415787	0.0129585457891	0.0909218809081	0.0683139085501	63.0153846154	4.0	62.6	465.0
1.00083470747	1.10906091702	0.00451874015519	0.0115991341805	0.112874623669	51.2	5.0	49.8	466.0
0.987814233977	0.76360723034	0.022682341724	0.034980510782	0.105372181354	34.1333333333	8.0	34.0	467.0
0.997788467864	0.959670970621	0.00680568701347	0.0141924240565	0.0956063095121	39.0095238095	7.0	37.9	468.0
0.999921791855	2.36380981251	0.00627423881028	0.0658285774853	0.0599237411793	68.2666666667	4.0	66.6	469.0
0.999209609293	1.61816437028	0.0116382356271	0.0553621118929	0.0836013022233	58.5142857143	5.0	59.2	470.0
0.986228386318	0.698266249356	0.0334728021483	0.0471208712909	0.160794922773	54.6133333333	5.0	56.1	471.0
0.999914171823	2.52051870881	0.0134421489849	0.165582911858	0.0554328791267	81.92	3.0	79.7	472.0
0.999737051268	1.8222121714	0.0105734192484	0.0630755546952	0.124246079854	102.4	3.0	97.5	473.0
0.997882630111	1.13273582617	0.0149291691523	0.0398914671705	0.141246533913	74.4727272727	4.0	72.2	474.0
0.992921918254	1.17127224012	0.0386033747553	0.108301022799	0.0766069164326	43.1157894737	6.0	46.2	475.0
0.999238418366	1.8803263686	0.0198267966014	0.125596867072	0.0520621207937	58.5142857143	5.0	61.6	476.0
0.999510453747	1.89117354644	0.0153634907081	0.0984408964333	0.0650644928786	68.2666666667	4.0	66.8	477.0
0.999822474246	2.2955785907	0.0125116008272	0.122386044316	0.057286793801	68.2666666667	4.0	71.1	479.0
0.975031156643	0.306207294838	0.0179013021421	0.0100119430347	0.193870613616	30.3407407407	8.0	31.0	480.0
0.999613070551	1.76262537109	0.0138932945513	0.0777638324662	0.0923483734831	91.0222222222	3.0	93.5	481.0
0.966440665992	0.263778752771	0.0194968857632	0.00935789414744	0.200508331099	27.3066666667	9.0	27.9	483.0
0.983592583093	0.458914350966	0.0165487566831	0.0137329650146	0.143028717274	31.5076923077	8.0	31.4	484.0
0.996802643806	0.916305609048	0.0255918754999	0.0545741705109	0.216194949597	91.0222222222	3.0	90.7	485.0
0.930130942748	0.288082311044	0.0427554581506	0.023008076337	0.184323154785	28.2482758621	9.0	28.7	486.0
0.999666969725	2.1418031933	0.0248021761224	0.207090677565	0.0647212539658	102.4	3.0	97.7	487.0
0.99457521909	1.01989378396	0.0212157642912	0.0484278176979	0.0954275991035	45.5111111111	6.0	47.8	488.0
0.999117047745	1.01864615608	0.00397769214039	0.0090414676946	0.119757934976	51.2	5.0	49.8	489.0
0.959437350198	0.638805474094	0.0569437315533	0.0717593706312	0.0837999366155	27.3066666667	9.0	28.5	490.0
0.993561824128	1.22291490431	0.039842396593	0.119363800819	0.0672604497295	40.96	6.0	43.1	491.0
0.994789100475	1.12601221148	0.0226491982671	0.0597540624525	0.0766337224542	39.0095238095	7.0	39.7	492.0
0.993029615689	0.971781481575	0.0247584617341	0.0528377357553	0.108594899303	48.1882352941	6.0	49.1	493.0
0.972701380621	0.24419992878	0.0147574879131	0.00661289987794	0.224897088084	29.2571428571	9.0	28.9	494.0
0.977752395959	0.437583568732	0.0204010931003	0.0161587968058	0.158433285853	31.5076923077	8.0	32.0	495.0
0.999778261069	0.907249964685	0.000881171136951	0.00169722378758	0.115896111796	43.1157894737	6.0	43.0	496.0
0.994120652593	0.995355034523	0.0323947695075	0.0724578033101	0.131328200177	63.0153846154	4.0	65.4	497.0
0.99622376493	0.843943580365	0.0102643366573	0.0179836626521	0.127016827813	45.5111111111	6.0	44.6	498.0
0.96080006574	0.395546149237	0.0342881070604	0.0248238441309	0.156369765294	32.768	8.0	33.9	499.0
0.997891421994	1.40053458058	0.0203479336417	0.0754605373691	0.0901423022242	58.5142857143	5.0	59.6	500.0
0.997020601178	1.3501289183	0.0266853736506	0.0932575234607	0.0738814762574	48.1882352941	5.0	51.4	501.0
0.99537006274	0.985722329734	0.0166308073631	0.036130031018	0.112200809068	48.1882352941	6.0	47.3	502.0
0.999024836614	1.78778423468	0.0256240054106	0.146972232216	0.0656323930554	74.4727272727	4.0	78.5	503.0
0.97607420543	0.579510845817	0.0338327096638	0.0374005228371	0.129351558455	35.6173913043	7.0	37.2	504.0
0.907421006833	0.35483977563	0.0630266131755	0.0419462873212	0.114370397437	24.8242424242	10.0	25.2	505.0
0.944054815422	0.165164611737	0.0227234201717	0.00767253179221	0.255979528588	25.6	10.0	26.0	506.0
0.999854407849	2.29973480565	0.0147647421394	0.145104590372	0.0572626350173	102.4	3.0	110.9	507.0
0.996793921217	1.53164878761	0.0322377532599	0.139389315134	0.0342429441412	31.5076923077	8.0	33.4	508.0
0.980471196644	0.442991778667	0.0206047507522	0.0167900470989	0.174295041164	35.6173913043	7.0	36.1	509.0
0.997633902782	1.28762824034	0.0155944693047	0.0504545601997	0.0802911572309	45.5111111111	6.0	46.2	510.0
0.994375964054	0.804378316466	0.0167445005147	0.0278117283016	0.129334463202	51.2	5.0	50.6	511.0
0.999071352304	1.29884850217	0.00734309270218	0.0240608771819	0.0949937732883	51.2	5.0	50.8	512.0
0.999913925159	2.51379365753	0.0133029510108	0.162749368325	0.0697289190585	117.028571429	3.0	112.5	513.0
1.0001017922	1.01137553455	0.000682050253191	0.00153312792024	0.111224486303	48.1882352941	5.0	46.8	514.0
0.999995502487	3.16759929117	0.00254593499625	0.0603073699571	0.0652412112263	117.028571429	3.0	111.3	515.0
0.999317460447	1.86666015589	0.0204978006091	0.127963082537	0.0635410913292	68.2666666667	4.0	67.1	517.0
0.998290045977	1.27001222353	0.0156666837741	0.0497185845182	0.133427995837	74.4727272727	4.0	76.3	518.0
0.99995002307	2.80448070053	0.0137361295636	0.225678647754	0.0465733008929	102.4	3.0	104.3	519.0
0.999992171924	2.78363947365	0.00206436816731	0.0332083570896	0.0506618199733	68.2666666667	3.0	63.2	520.0
0.980789096053	0.466088755751	0.0212119639028	0.0182307510649	0.156712193562	34.1333333333	7.0	34.9	521.0
0.934497764691	0.413856734783	0.0541497582375	0.0417476260103	0.12593436596	27.3066666667	9.0	27.7	522.0
0.991498423847	0.74553608633	0.0186789656304	0.0279526984709	0.141553474866	45.5111111111	6.0	45.4	523.0
0.969959443115	0.265435810203	0.0176063758084	0.00846402853957	0.203403019555	29.2571428571	9.0	28.8	524.0
0.988178928348	0.620866162753	0.0205013484758	0.0245777455847	0.162499020821	45.5111111111	6.0	46.4	525.0
0.999352948736	1.42795067865	0.00806262181747	0.0308758975106	0.125633972153	81.92	4.0	76.1	526.0
0.999787377602	1.83575956111	0.00877345517365	0.0530973455724	0.103675207001	91.0222222222	3.0	85.2	528.0
0.956734274059	0.0708443732609	0.0140171532136	0.00337681381991	0.324942401577	25.6	10.0	25.3	529.0
0.94247219376	0.310969879456	0.0370882987402	0.0211296045586	0.182848908359	29.2571428571	9.0	29.9	530.0
0.999042230543	1.53850115197	0.0148320674781	0.0645358374857	0.110565563171	74.4727272727	4.0	74.7	531.0
0.993849045638	0.88203888043	0.0161688721675	0.0301038630646	0.0904940141509	37.2363636364	7.0	37.2	532.0
0.992766934963	0.81948051066	0.0186035548443	0.0314496281565	0.113248331804	40.96	6.0	42.0	533.0
0.995873164136	1.23063827561	0.0220399618732	0.0665200951223	0.0714774180657	39.0095238095	7.0	40.4	534.0
0.999825038009	1.35077660067	0.00293658267615	0.010421762683	0.160947655792	102.4	3.0	102.7	535.0
0.999871610103	1.66786731495	0.00385586912944	0.019475217553	0.139358535643	102.4	3.0	98.3	536.0
0.994520939369	1.19728486645	0.0316514699195	0.0916842677566	0.0740464826873	43.1157894737	6.0	45.6	537.0
0.99497922547	0.707903088947	0.0163543921399	0.0241994663671	0.209356070092	68.2666666667	4.0	68.9	538.0
0.932076908225	0.101743007306	0.0241090494606	0.00660322978976	0.270115901587	24.8242424242	10.0	25.1	539.0
0.92941140162	0.148667375681	0.0290061301582	0.00938124228313	0.23044296377	26.4258064516	10.0	26.3	540.0
0.992780822322	0.794975504158	0.0159934649292	0.0259072784376	0.108417568968	39.0095238095	7.0	39.2	541.0
0.934749093549	0.21939197663	0.0350214996348	0.0150791521992	0.188881778603	26.4258064516	9.0	27.0	542.0
0.946814103072	0.470298261419	0.0470501669911	0.0412481010426	0.110434624719	26.4258064516	10.0	26.3	543.0
0.984993549465	0.897977582829	0.035225694611	0.0678051791266	0.0731053715222	30.3407407407	9.0	30.7	544.0
0.952927512725	0.0889411422431	0.0158096973191	0.004057041482	0.329861551429	25.6	10.0	25.2	545.0
0.993386101289	0.587536249005	0.00984077088534	0.0108661732006	0.13721380801	37.2363636364	7.0	36.9	546.0
0.999656365942	1.88703079025	0.0156395810708	0.099968220779	0.108710210249	91.0222222222	3.0	91.9	547.0
0.996729958891	1.37200355088	0.0239471553064	0.0859243456061	0.058532553657	39.0095238095	7.0	40.6	548.0
0.999781689668	1.98598860894	0.0120185630229	0.0852714029741	0.102320399684	91.0222222222	3.0	88.7	549.0
0.934342413958	0.362049529568	0.0455184684473	0.0300634131674	0.13298858262	26.4258064516	10.0	26.4	550.0
0.994249045729	0.504274363897	0.00805445736814	0.00761306892623	0.206592672358	48.1882352941	6.0	48.1	551.0
0.99979991767	2.18907965582	0.0163400454175	0.143268928476	0.0724700808799	91.0222222222	3.0	94.6	552.0
0.999914804952	2.1195789324	0.00607620522093	0.0495640041736	0.0912822032465	91.0222222222	3.0	87.2	553.0
0.961822038064	0.48588457929	0.0372303610888	0.0334960114619	0.121482326822	28.2482758621	9.0	28.7	554.0
0.924840546541	0.191440968033	0.0341256390536	0.0129177485997	0.218624240949	26.4258064516	10.0	26.7	555.0
0.993555861937	0.598413908456	0.00925297796545	0.0104432710976	0.151274870445	39.0095238095	7.0	39.6	556.0
0.998838055049	1.28300517597	0.0108835982068	0.0350737270797	0.109323385737	63.0153846154	4.0	59.9	557.0
0.999936153862	1.56916867374	0.00104862733361	0.00471974809204	0.0984341998355	63.0153846154	4.0	60.8	558.0
0.944919701469	0.353128315566	0.0395211804296	0.0254470268207	0.163359151277	29.2571428571	9.0	29.5	559.0
0.978334667101	0.661239611889	0.0365571960372	0.0473770459193	0.12295390816	40.96	7.0	41.2	560.0
0.979793046138	0.494382829909	0.0236612065922	0.0217053371612	0.159580569642	35.6173913043	7.0	36.1	561.0
0.989510281479	0.444759865468	0.00975521649483	0.00777223287728	0.168634606953	34.1333333333	8.0	33.4	562.0
0.999912149521	2.21403718661	0.00753280302167	0.0677665089301	0.0889362442873	81.92	3.0	81.5	563.0
0.99961841553	1.91672015656	0.012504665212	0.0823266100024	0.0895652806513	74.4727272727	4.0	76.9	564.0
0.95479801136	0.327909948535	0.0308454047555	0.0182523131577	0.159489967873	29.2571428571	9.0	29.0	565.0
0.949615033816	0.153491076274	0.0202004473701	0.00650471172617	0.279490978511	26.4258064516	10.0	26.7	566.0
0.991749150273	1.07831628641	0.0334522143166	0.0830159389658	0.0645867523045	35.6173913043	7.0	36.4	567.0
0.966352854653	0.649021178161	0.0468090619491	0.0597546403747	0.0993975178432	29.2571428571	9.0	30.3	568.0
0.993759060659	0.689058961789	0.019583046187	0.0281988387164	0.223021946916	74.4727272727	4.0	73.6	570.0
0.977788960678	0.479712579116	0.0255508760205	0.0227231707688	0.165459220701	37.2363636364	7.0	38.0	572.0
0.985644932988	0.656251228972	0.0239269543345	0.0304886038574	0.127515800465	39.0095238095	7.0	39.8	573.0
0.999712894963	2.07298017792	0.0129141750355	0.100264877107	0.0579001500974	63.0153846154	4.0	62.0	575.0
0.996588941253	1.13383690418	0.0244850018126	0.0656026701524	0.108750379037	63.0153846154	4.0	62.9	576.0
0.996899823045	0.522236998836	0.00382967007015	0.00367181844683	0.16960915485	40.96	7.0	40.1	578.0
0.998595162592	1.24924671836	0.0124149828509	0.0383937151083	0.141239220511	74.4727272727	4.0	73.9	579.0
0.963422949767	0.158777757535	0.0144819673259	0.00468371554292	0.26851445654	25.6	10.0	25.9	580.0
0.998707650836	1.32928744939	0.013555013312	0.0462089783643	0.111444940707	68.2666666667	4.0	70.6	581.0
0.999044195767	1.43045220643	0.0119556246923	0.0459323900139	0.11381248181	68.2666666667	4.0	68.1	582.0
0.999979965133	3.09352555572	0.00978491130827	0.215144402536	0.0359084732465	102.4	3.0	110.4	583.0
0.999756529006	2.14582929978	0.0126712506444	0.106150263722	0.0583841341777	68.2666666667	4.0	66.6	584.0
0.999945281047	2.70422268075	0.00887266064131	0.131699790311	0.0364257559361	63.0153846154	4.0	65.1	585.0
0.996819380331	1.22554973432	0.0214537734753	0.0643090743027	0.112568459717	58.5142857143	5.0	59.7	586.0
0.998212430058	1.12684969138	0.00987314613723	0.02601677976	0.108769670671	51.2	5.0	52.1	587.0
1.00005433476	1.6138794894	0.00115636111284	0.00547209556935	0.0765164104725	51.2	4.0	48.8	588.0
0.996025414536	0.996044291125	0.0172611424774	0.0381268945839	0.114639166064	51.2	5.0	52.3	589.0
0.993244582586	1.0816959337	0.0301458366465	0.0750602712499	0.0872068754278	43.1157894737	6.0	44.3	590.0
0.999837222137	2.10660325204	0.0113200902037	0.0911071556254	0.109713488773	102.4	3.0	95.3	591.0
0.995248557923	1.08234403302	0.0244195583053	0.0608149277762	0.108359135279	54.6133333333	5.0	56.1	592.0
0.965494252945	0.152113351698	0.0135009846475	0.00425505066824	0.275698073332	25.6	10.0	26.0	593.0
0.99686167375	1.12987606723	0.0357978445224	0.0985933893704	0.187545736408	117.028571429	3.0	122.7	594.0
0.999969584974	2.57498560176	0.00530483634768	0.0690669424153	0.084194660033	102.4	3.0	102.4	596.0
0.995747571149	1.09177472305	0.0280915257631	0.0713293063628	0.131289128108	68.2666666667	4.0	70.5	597.0
0.99677535221	1.32683119796	0.026694660376	0.0907187454352	0.093636423847	54.6133333333	5.0	55.5	598.0
0.999812631912	2.18424779182	0.0105598918252	0.092062399121	0.0810717275132	81.92	4.0	83.3	599.0
0.998709257079	1.41562359148	0.0156583249215	0.0591425193431	0.118236419128	74.4727272727	4.0	72.2	600.0
0.994386560836	1.24348718375	0.0353680332254	0.108658749128	0.0808985683814	48.1882352941	6.0	49.2	601.0
1.00022338654	1.07639853181	0.0023273925128	0.0059958963116	0.179598267201	81.92	3.0	80.0	602.0
0.973129650796	0.710590926136	0.0462576971866	0.0659160656986	0.0961802670353	31.5076923077	8.0	33.0	603.0
0.994209389619	0.951347317976	0.0196262501052	0.0406039113893	0.113466350297	48.1882352941	6.0	49.3	604.0
0.995449638926	0.936640491931	0.0173713055674	0.0352492215026	0.125228447158	51.2	5.0	52.0	606.0
0.995943386854	1.06222947476	0.0171699710704	0.0415155912202	0.0870461033592	40.96	6.0	41.1	607.0
0.976915285806	0.35755550567	0.0177824003703	0.0114433603056	0.19471030015	31.5076923077	8.0	31.4	608.0
1.00043663506	1.00890649057	0.00165194766365	0.00369094382665	0.100764982319	43.1157894737	6.0	41.3	610.0
0.95227560123	0.0856987776368	0.0162010474826	0.00411581824755	0.323303158833	24.8242424242	10.0	25.0	611.0
0.999938181826	2.36420225316	0.00711511960955	0.0747052130985	0.0999670952577	102.4	3.0	100.8	612.0
0.926633519099	0.132095575152	0.0277499369199	0.00849057411875	0.249189922709	25.6	10.0	25.3	613.0
0.924288886486	0.172384197782	0.0324907948969	0.0114973789784	0.23272109376	26.4258064516	10.0	26.5	614.0
0.999082047318	1.72220355973	0.0208154086944	0.111150015922	0.0957672525296	81.92	4.0	80.9	615.0
0.994997711437	1.01397693616	0.0220388202773	0.0499749899633	0.12074284767	54.6133333333	5.0	53.0	616.0
0.96566264085	0.160149854153	0.0152224615425	0.00524028349345	0.288203513631	27.3066666667	9.0	27.1	617.0
0.999897602287	2.46605699785	0.0101340546765	0.118064520718	0.0435521531452	63.0153846154	4.0	63.8	618.0
0.994329508708	0.478279664491	0.00636471698716	0.00554811841471	0.168554042181	35.6173913043	7.0	36.3	619.0
0.988859417486	0.451524205446	0.0106177328323	0.00860729792005	0.168875594666	34.1333333333	8.0	33.8	620.0
0.999976173026	2.90431366973	0.0079856919665	0.145114260746	0.0394408422146	74.4727272727	3.0	74.7	621.0
0.998879664086	1.67723334917	0.0230846239731	0.117342258568	0.0958894157868	74.4727272727	4.0	77.6	622.0
0.976474590757	0.425594439232	0.0217125312225	0.0167091781737	0.159793484745	31.5076923077	8.0	32.1	623.0
0.999951625846	2.59344727282	0.00875091913002	0.116094021285	0.0771969900706	102.4	3.0	99.5	624.0
0.974753980129	0.718754901504	0.047834587104	0.0691706396171	0.110055682303	35.6173913043	7.0	36.3	625.0
0.976473237467	0.465552503685	0.0236570814513	0.0200957879913	0.142299245705	30.3407407407	8.0	31.1	626.0
0.998468835062	1.40239302496	0.028196744224	0.106254915931	0.116843708345	81.92	3.0	86.5	627.0
0.983574500277	0.645066289528	0.0240649590195	0.0299833145543	0.103254811362	30.3407407407	8.0	30.3	628.0
0.999956439089	2.72114706727	0.0101480274735	0.153247166375	0.0512124304909	91.0222222222	3.0	92.8	629.0
0.999982172568	2.95014815995	0.00654513340315	0.124562661591	0.0571696881189	117.028571429	3.0	122.2	630.0
0.994032906654	0.801536649368	0.0148485863837	0.0243473317412	0.121625540902	43.1157894737	6.0	43.6	631.0
0.998718301444	1.27507231903	0.00951786834002	0.0302963513737	0.107134142543	58.5142857143	5.0	56.6	632.0
0.984944654438	0.412630808093	0.0146985365611	0.011093856144	0.189998875493	35.6173913043	7.0	35.8	633.0
0.991632546948	1.06319218921	0.0362758456024	0.0882098126945	0.0875937684653	43.1157894737	6.0	44.3	634.0
0.99811994285	1.33418631408	0.0195100986342	0.0669420042702	0.110361600807	63.0153846154	4.0	62.7	635.0
0.996203005686	1.29476153569	0.0298795908467	0.0976946599885	0.0824777809801	51.2	5.0	51.7	636.0
0.98701837875	0.288216398149	0.00864022561222	0.00453607066309	0.22506072386	31.5076923077	8.0	31.3	637.0
0.999914649196	2.25027147792	0.0054439579854	0.0508148056905	0.0452077783459	58.5142857143	4.0	57.0	638.0
0.995559475577	0.804469331731	0.017140307128	0.0292521496619	0.188710921077	74.4727272727	4.0	73.2	639.0
0.999867712595	2.11259446305	0.00930752564749	0.075375866479	0.121088950825	117.028571429	3.0	118.7	641.0
0.998606690995	0.897532005713	0.00488189856812	0.00931965546299	0.135820351668	51.2	5.0	51.2	642.0
0.999027358983	1.46710828904	0.0130821116061	0.0524488421219	0.120062175642	74.4727272727	4.0	74.1	643.0
0.935768836924	0.21762301162	0.0342623817768	0.0146523282414	0.191041716614	26.4258064516	9.0	27.1	645.0
0.999935996164	1.43049456872	0.000978683304741	0.00375684352582	0.0931902030893	54.6133333333	4.0	53.5	646.0
0.999799726167	2.10707873665	0.013940447364	0.112255773205	0.0812116866607	91.0222222222	3.0	96.7	647.0
0.953024109514	0.121413138756	0.0169879955087	0.0048687768518	0.323666799652	25.6	10.0	25.7	648.0
0.999781646486	1.95534971111	0.0113314662611	0.0778457911691	0.10942388331	102.4	3.0	98.8	649.0
0.991420995021	0.887932244775	0.0226517943724	0.0426663750043	0.0974030357353	37.2363636364	7.0	37.0	650.0
0.916972267525	0.164274821936	0.0348688527578	0.0120827369647	0.239865193039	26.4258064516	10.0	26.7	651.0
0.997451306617	1.20595071859	0.0208775925659	0.0612488558646	0.132252938686	81.92	4.0	80.9	652.0
0.999810648903	1.94176030799	0.0065312318281	0.0441516948179	0.0584385988705	58.5142857143	4.0	59.2	654.0
0.991584444736	0.606176451133	0.0122929335989	0.0141203905458	0.149506193441	39.0095238095	7.0	38.7	655.0
0.999520365069	2.19214322378	0.0210831360178	0.185363997126	0.0289510664044	45.5111111111	6.0	45.5	656.0
0.950109728318	0.130412903209	0.0186058279104	0.0055194611959	0.315083837803	26.4258064516	10.0	26.3	658.0
1.00084318164	1.07819351412	0.00534313814543	0.0132599282946	0.148615489179	68.2666666667	4.0	65.1	659.0
0.963674029245	0.250255247079	0.019842043603	0.00914971608885	0.222589555704	29.2571428571	9.0	29.8	660.0
0.999038781812	1.49109294795	0.0135935335636	0.0560270483622	0.109084359792	74.4727272727	4.0	71.8	661.0
0.999986522128	1.08397997155	0.000198883077065	0.000494048310497	0.115375247177	54.6133333333	5.0	51.8	662.0
0.999534128377	1.21607412627	0.0061648910443	0.0187365888773	0.170043516709	102.4	3.0	94.3	663.0
0.999002684057	1.80358314643	0.0270930927372	0.158082600292	0.0810711761524	81.92	4.0	83.5	664.0
0.994407540046	1.01068156538	0.021302852792	0.0480058879934	0.0963842223578	45.5111111111	6.0	46.6	665.0
0.997859000162	0.925810715515	0.00791826112513	0.0157759201882	0.124570662452	48.1882352941	5.0	48.2	666.0
0.909540828046	0.206680865154	0.0428490535923	0.0174109660461	0.169312449874	26.4258064516	10.0	26.1	667.0
0.979508295301	0.578049296756	0.025609003764	0.0279629506162	0.132806267578	34.1333333333	8.0	33.8	668.0
0.999570299045	1.35527043417	0.00377206076273	0.0132304296386	0.104550848139	58.5142857143	5.0	57.6	669.0
0.984551003823	0.767871700735	0.0326495373298	0.0509406444853	0.103672587958	37.2363636364	7.0	37.6	670.0
0.999378070177	1.80925974341	0.0165268731493	0.0969869679731	0.0820235221262	63.0153846154	4.0	64.1	671.0
0.996284926523	0.733603357534	0.00800209081142	0.0116748015471	0.131165341602	40.96	6.0	40.5	672.0
0.999052024262	0.937350535285	0.00378342774866	0.0076297266474	0.11339603929	45.5111111111	6.0	45.2	673.0
0.995271808507	0.442531237028	0.00491131147836	0.00393830351612	0.189749053226	37.2363636364	7.0	36.8	674.0
0.974538729289	0.240198058492	0.0136394387911	0.00602275793817	0.230205312156	28.2482758621	9.0	27.9	675.0
0.989488939281	0.501120524472	0.0111822474287	0.0101965248701	0.142274004952	31.5076923077	8.0	32.0	676.0
0.99975340023	2.00137535269	0.0139853130337	0.100844471519	0.109113752062	102.4	3.0	102.6	677.0
0.999952029015	2.54440652575	0.00787611066415	0.0994046817907	0.0849371250725	102.4	3.0	102.5	678.0
0.999123621554	1.5945300213	0.0229516974123	0.107072970816	0.13631491203	117.028571429	3.0	112.6	680.0
0.999874254655	2.21098750153	0.0107179436247	0.096120297211	0.103242172135	117.028571429	3.0	110.1	682.0
0.999627358836	1.07031440943	0.00198947009158	0.0048532103621	0.132011100028	58.5142857143	5.0	58.9	683.0
0.999577751861	1.22156835955	0.00351230922244	0.0104849800906	0.123525244869	68.2666666667	4.0	66.5	684.0
0.999576603678	1.66702937397	0.00846595572029	0.0425220865527	0.0847203287502	63.0153846154	4.0	59.3	685.0
0.999036202516	1.47240987648	0.0132196132847	0.0533254444751	0.0952854408698	74.4727272727	4.0	70.6	686.0
0.999764200953	2.09792291959	0.0161236258759	0.128608110634	0.0904082195235	91.0222222222	3.0	92.9	687.0
0.975076132306	0.530769847295	0.0283516694344	0.0280643130929	0.136359836223	34.1333333333	8.0	33.6	688.0
1.00007500608	1.41761844968	0.00141979549595	0.00543436303737	0.139167578249	81.92	3.0	82.0	689.0
0.924738507333	0.174628120299	0.0336503923711	0.0119976232223	0.21275710459	26.4258064516	10.0	26.6	690.0
0.99925644751	0.854449880041	0.00324528708932	0.00593195958006	0.183553932917	68.2666666667	4.0	69.0	691.0
0.999403416213	1.75848350485	0.0143887447278	0.0799135943406	0.0839596469055	68.2666666667	4.0	67.8	692.0
0.962636145096	0.426344216708	0.0349884242689	0.0273649979926	0.141514190105	31.5076923077	8.0	31.3	694.0
1.00000790913	0.975041510047	4.682616167e-05	0.000101276032395	0.15310861223	63.0153846154	4.0	63.0	695.0
0.9990879404	1.53128858346	0.0138962865299	0.0599673497468	0.103704300221	68.2666666667	4.0	69.0	697.0
0.998171479654	0.865310870054	0.00785370550541	0.0145962823454	0.177798633022	68.2666666667	4.0	66.8	698.0
0.999632216109	1.88140113825	0.0165591491236	0.105218274007	0.0909685538761	81.92	3.0	78.5	699.0
0.999540628259	1.85347585596	0.0133214708906	0.0819760767652	0.0882382597754	74.4727272727	4.0	77.9	700.0
0.952705734272	0.207026526793	0.0233828658176	0.00949127019279	0.22944129072	27.3066666667	9.0	28.0	701.0
0.936313784846	0.169272784639	0.0264108134871	0.00912400562395	0.233884957761	25.6	10.0	25.2	702.0
1.00014061863	1.37075177153	0.00157476602285	0.00563309525012	0.118264069429	68.2666666667	4.0	64.4	703.0
0.99709619553	1.1766163088	0.0181876604734	0.0512010820564	0.0973617466666	54.6133333333	5.0	55.5	704.0
0.992141263738	0.524075066308	0.00884529949712	0.008476831643	0.1385407475	32.768	8.0	32.4	706.0
0.999918439762	2.4367103241	0.0108273022117	0.122441709086	0.0844669485355	102.4	3.0	106.3	707.0
0.967459162154	0.434498239241	0.0308209950646	0.0244822659533	0.158871918893	34.1333333333	8.0	34.3	708.0
0.997400023927	1.38851729454	0.0304017222241	0.111367671257	0.106818201759	68.2666666667	4.0	69.2	709.0
0.994764723355	0.846358508232	0.014110535092	0.0248537304798	0.116305296969	40.96	6.0	40.7	710.0
0.992546198901	1.05180302428	0.0316008993967	0.0755741850217	0.0932387857019	48.1882352941	6.0	50.0	711.0
0.983722887707	0.467513814535	0.0206630840525	0.0182760351656	0.19623169072	43.1157894737	6.0	43.2	712.0
0.998826262659	1.16004111188	0.00871839416947	0.0241023970718	0.116479288752	58.5142857143	4.0	57.7	713.0
0.991879979145	1.09631059631	0.0338940990161	0.0861817532882	0.0683733971169	35.6173913043	7.0	36.5	715.0
0.997002660855	1.54415378837	0.0319550651141	0.140124013868	0.0512758711184	39.0095238095	7.0	39.3	717.0
1.00005209396	1.78828231533	0.00132177617197	0.00757767061611	0.0640574272461	45.5111111111	4.0	43.7	718.0
0.947279863294	0.490720774428	0.0536758068666	0.0496084775836	0.105991005732	29.2571428571	9.0	29.9	719.0
0.993953342066	0.737745349527	0.0132949380244	0.0195821563308	0.137011191035	43.1157894737	6.0	43.9	720.0
0.978688467327	0.752690186692	0.0443878582013	0.067871430491	0.0983624836125	35.6173913043	7.0	36.9	721.0
0.974134005708	0.444916303568	0.0276687563334	0.0227956289325	0.159018836029	34.1333333333	7.0	34.4	722.0
0.999843623716	2.22608410404	0.0137282643634	0.125057944389	0.0787336056415	91.0222222222	3.0	95.7	723.0
0.993086087344	0.956983639636	0.0237435115133	0.0495860618571	0.0974705630107	43.1157894737	6.0	42.8	724.0
0.997272361879	1.34811868043	0.0293213849691	0.102386619191	0.104834065489	68.2666666667	4.0	69.0	725.0
0.999033914303	1.11675615367	0.00659724966375	0.0172482681069	0.129950473171	63.0153846154	4.0	60.4	726.0
0.997592133195	1.04095009902	0.0142242190158	0.0337108340082	0.158093880105	74.4727272727	4.0	73.7	727.0
0.999567777809	1.9421178702	0.0153256013844	0.103667087593	0.0703256239291	74.4727272727	4.0	80.1	729.0
0.989895955341	0.680784568596	0.0167266749529	0.0221739878136	0.106386094181	34.1333333333	8.0	34.1	730.0
0.958439405326	0.66579613387	0.0625440175014	0.083164121403	0.0827988646735	29.2571428571	9.0	29.4	731.0
0.990268033595	0.586109342139	0.0193060491395	0.0222626960829	0.184193599723	54.6133333333	5.0	56.3	732.0
0.993021315153	0.612710436353	0.0103015848619	0.0119709471623	0.132325628933	34.1333333333	7.0	34.4	733.0
0.95400914197	0.116450653145	0.0164527633333	0.004630183479	0.329946407122	25.6	10.0	25.6	734.0
0.997065837667	0.920777969479	0.0111968894967	0.0221607807601	0.132796330529	58.5142857143	5.0	58.1	735.0
0.941611647847	0.516671082816	0.0630586695003	0.0623331079903	0.0997202647984	29.2571428571	9.0	30.5	736.0
0.998910241666	0.848816312028	0.00783312459225	0.0153565954253	0.222551258836	102.4	3.0	96.2	737.0
0.999461262173	1.86177469337	0.0233618806975	0.145404438476	0.0839722061436	81.92	3.0	85.6	738.0
0.991380581709	1.1617867935	0.0397504801548	0.110309594844	0.0493486407496	31.5076923077	8.0	32.5	739.0
0.999079752748	1.15459547602	0.00535317210654	0.0146166187552	0.109827760749	51.2	5.0	51.5	741.0
0.999865632712	2.13546681858	0.00988411102977	0.0819714411574	0.116507243734	117.028571429	3.0	112.0	742.0
0.989057981491	0.455026908468	0.0104611540498	0.00855174353117	0.149481337009	30.3407407407	8.0	30.9	743.0
0.994258454714	0.920170577997	0.0171291893976	0.0337983805159	0.0809539688929	37.2363636364	7.0	37.8	744.0
0.99962525111	1.82249700851	0.0102465148166	0.0609818940365	0.0810015788553	68.2666666667	4.0	68.6	745.0
0.9999388699	2.36985128537	0.00711450177031	0.0751324974888	0.122681454181	117.028571429	3.0	118.0	746.0
0.989366925191	0.912278412601	0.0334759703839	0.065655468693	0.100247768709	40.96	6.0	42.7	748.0
0.995425184437	1.2222440435	0.025170803461	0.0751990314117	0.0511448197576	34.1333333333	7.0	35.0	749.0
0.996683672457	1.3103913849	0.0232972847587	0.0775894916278	0.0796197330897	45.5111111111	6.0	47.4	750.0
0.958848392927	0.342983314128	0.0309337082032	0.0194907649162	0.182436874301	30.3407407407	8.0	30.5	751.0
0.994524565475	1.06824332838	0.0346087827812	0.0853077139214	0.103315268693	58.5142857143	4.0	60.6	752.0
0.963430113891	0.589958108782	0.0498135903132	0.0566978151162	0.0987568842558	31.5076923077	8.0	32.2	753.0
0.999495567582	1.06397510372	0.00313482926937	0.00764547961165	0.139832767688	63.0153846154	4.0	61.4	754.0
0.996718843881	0.653709290187	0.00531155430733	0.00666064264011	0.135114134885	37.2363636364	7.0	37.5	756.0
0.995717523166	1.17022119354	0.0202710503721	0.0566285980313	0.0781820175014	40.96	7.0	41.0	757.0
0.991794788887	0.37033633585	0.0065029609304	0.00426650286802	0.205015856371	34.1333333333	8.0	34.0	758.0
0.997768248603	1.39448374408	0.0187552890039	0.0690554064423	0.0731579329402	48.1882352941	6.0	50.0	759.0
0.999690589114	1.80247159888	0.0119828310881	0.0699938908414	0.114608959608	102.4	3.0	95.1	760.0
0.9613501766	0.456556808145	0.0374271548523	0.0315952956061	0.146967005407	31.5076923077	8.0	32.4	761.0
0.996708948271	1.13161346467	0.018494874789	0.0491170108316	0.109388336247	58.5142857143	5.0	57.4	762.0
0.991654430385	0.659849356099	0.0156252543517	0.020077460367	0.14225682773	40.96	6.0	41.8	763.0
0.973278096097	0.150304342776	0.011525163927	0.00381457911329	0.289310844132	27.3066666667	9.0	26.9	764.0
0.995201963706	1.10288222014	0.0222270622361	0.0568395164714	0.0967902655935	48.1882352941	6.0	49.5	765.0
0.999646311464	1.91340879363	0.016932432363	0.11129982717	0.115661249681	117.028571429	3.0	110.4	766.0
0.997198912082	1.2671240876	0.01786743209	0.0563815241297	0.0813924784014	48.1882352941	6.0	47.1	767.0
0.99926116967	1.66202968171	0.0219472915598	0.110216317568	0.108931917222	91.0222222222	3.0	96.0	768.0
0.999740755908	2.10626725255	0.0180171047574	0.144970751346	0.106040547169	117.028571429	3.0	112.5	770.0
0.953280147802	0.218005308246	0.0240075354275	0.0100906551981	0.235801864915	27.3066666667	9.0	27.4	771.0
0.989980723668	0.367827039262	0.00801520491505	0.00523295680214	0.185755390716	31.5076923077	8.0	31.9	772.0
0.990621055123	0.565266153809	0.012714525912	0.0134463831112	0.155828808686	40.96	7.0	40.4	773.0
0.93997064173	0.148951981169	0.0234985600229	0.00752218487172	0.271493211949	24.8242424242	10.0	25.0	774.0
0.987664507771	0.663838931913	0.0206924976508	0.0266943463945	0.124055257738	39.0095238095	7.0	38.3	775.0
0.999596121355	1.35554403771	0.00370537211325	0.0130004619537	0.0864650609625	54.6133333333	5.0	54.1	776.0
0.928372459329	0.174021461816	0.0318069121929	0.0112715372408	0.215147602498	26.4258064516	10.0	26.4	777.0
0.999513232185	0.921733496718	0.00393035568707	0.00841385336398	0.222560037837	102.4	3.0	97.1	778.0
0.993686294372	1.00158186775	0.0273631656156	0.0610573908421	0.111590099401	51.2	5.0	51.2	779.0
0.998637643436	1.38246977677	0.0125718251212	0.0455982123974	0.101851143071	58.5142857143	5.0	60.2	780.0
0.999976018801	3.11439929443	0.00904965038273	0.203194470419	0.0231250416389	68.2666666667	4.0	67.1	781.0
0.991120913646	0.404435319701	0.00996728249339	0.00763792230935	0.235376478905	45.5111111111	6.0	46.0	782.0
0.965511456832	0.109099759236	0.0121279521948	0.00328816463521	0.351572394504	26.4258064516	10.0	26.4	783.0
0.999505600707	1.95300017977	0.0146451305028	0.100214826222	0.0558516593691	58.5142857143	5.0	59.0	784.0
0.984770040689	0.359619134529	0.0118135774913	0.00758394001085	0.186975623218	31.5076923077	8.0	31.0	785.0
0.931836305816	0.124477353666	0.0256446761568	0.00759749023357	0.263031849939	25.6	10.0	26.1	786.0
0.999667999317	2.0081915149	0.0190779672745	0.138564337956	0.0925758929732	117.028571429	3.0	111.8	787.0
0.999827969615	2.49570003621	0.0154962088972	0.186092368388	0.0320179954168	54.6133333333	5.0	58.0	788.0
0.998466706453	1.65607555007	0.022262263706	0.110552054087	0.0507867152373	43.1157894737	6.0	44.2	789.0
0.998758936473	0.987109281911	0.00451316794067	0.00979099291399	0.101036211111	45.5111111111	6.0	43.4	790.0
0.999488989972	0.754305739094	0.00142402651524	0.00217103532445	0.157437656323	51.2	5.0	51.2	791.0
0.994271994443	0.980492300956	0.0303884376611	0.0665984088079	0.146262389833	68.2666666667	4.0	71.0	792.0
0.999946689856	1.93297294198	0.00213272812648	0.0142815550888	0.0870722664346	74.4727272727	4.0	67.8	793.0
0.999835244318	1.97594267862	0.00889617290216	0.0624517846733	0.110176391181	91.0222222222	3.0	92.7	794.0
0.99990751003	2.5846705499	0.01644342917	0.216218042636	0.0415705564212	102.4	3.0	109.3	795.0
0.999797683551	0.671452589553	0.000616171166522	0.000858667146845	0.203899126207	63.0153846154	4.0	61.5	796.0
0.999339078797	1.97755165599	0.0213732380731	0.150132104437	0.0438493279419	58.5142857143	5.0	59.6	797.0
0.992045868651	1.09123158014	0.0294234048111	0.0742872275683	0.0702024426859	32.768	8.0	33.9	798.0
0.997552936634	0.582239045947	0.00345605694614	0.00375928595576	0.138294850147	34.1333333333	7.0	34.6	799.0
0.997599614952	1.20602133491	0.0194350903175	0.0570136409254	0.118339458465	63.0153846154	4.0	61.6	800.0
0.996093166401	0.89136794727	0.0115239890753	0.0217450873668	0.109466282892	43.1157894737	6.0	43.1	801.0
0.91718985582	0.125014997812	0.0315064875015	0.00950095763296	0.242766777551	25.6	10.0	25.6	802.0
0.961383274114	0.529779604705	0.0410017343777	0.0409107633224	0.119614254675	29.2571428571	9.0	30.4	803.0
0.996356880393	1.26012580018	0.0333510456425	0.104766043758	0.0982128887287	63.0153846154	4.0	64.3	804.0
0.962036975979	0.105665546728	0.0131690042336	0.00354148340684	0.339194034051	26.4258064516	10.0	26.2	805.0
0.980597975763	0.721774248052	0.0337805922123	0.0487462239077	0.0971012687176	32.768	8.0	33.9	806.0
0.999609615112	1.95832915552	0.0139067961283	0.0956975154414	0.0708027198064	68.2666666667	4.0	71.6	807.0
0.990803217865	1.04123388072	0.0345859075044	0.0816249714377	0.0766397542971	40.96	7.0	41.5	808.0
0.99724316912	1.37543280497	0.0315142107605	0.11368592968	0.0942404396263	63.0153846154	4.0	65.5	809.0
0.997454365154	1.26627160273	0.036777779721	0.11873024289	0.14199716994	102.4	3.0	99.2	810.0
0.935966200193	0.197084345409	0.0280462771749	0.0107032594071	0.240933911267	25.6	10.0	25.6	812.0
0.998372423409	1.54487423912	0.0181855336691	0.0797008845903	0.0670612646069	48.1882352941	6.0	48.3	813.0
0.99834720867	1.73612918671	0.0257637582528	0.139757211073	0.0325172888878	32.768	7.0	32.8	815.0
0.999825543583	0.917593626118	0.00113173278682	0.00222325335211	0.141538217063	54.6133333333	5.0	53.3	816.0
0.99983849086	2.04422470127	0.00682439464798	0.0514032056271	0.0606168633428	63.0153846154	4.0	63.6	817.0
0.999827972842	1.84817002661	0.00726852444668	0.0445732413265	0.117263397015	91.0222222222	3.0	91.8	818.0
0.996547537227	1.28303607152	0.0264536543759	0.0852233226958	0.0914417748818	51.2	5.0	52.3	819.0
0.995522462535	0.63502933254	0.00692568856589	0.00838790889265	0.129047974974	37.2363636364	7.0	35.9	820.0
0.999976534914	2.90814491223	0.00792453759974	0.144560576944	0.0567132058498	117.028571429	3.0	117.5	821.0
0.978622600999	0.313608077074	0.0149276478842	0.00849334293412	0.210909621412	31.5076923077	8.0	32.0	823.0
0.999676640103	2.27910517627	0.0232067128205	0.223210321785	0.040757649309	68.2666666667	4.0	74.2	824.0
0.995729739215	1.17183651375	0.0225678599062	0.0631828998036	0.0837495156089	43.1157894737	6.0	43.8	825.0
0.973393288243	0.428029629877	0.0239883989592	0.0186332432119	0.160174077002	31.5076923077	8.0	31.8	826.0
0.984366934687	0.541480866225	0.0186544134668	0.018730981816	0.128793013044	32.768	8.0	33.6	827.0
0.99585816216	0.979679689258	0.0171277393247	0.0369692872802	0.121410303849	54.6133333333	5.0	54.1	828.0
0.996212431091	0.568961166237	0.0051112781344	0.00541666843609	0.151520384913	37.2363636364	7.0	37.7	829.0
0.999968873472	2.41669735893	0.00397240062118	0.0440103001031	0.0985250321633	102.4	3.0	99.3	830.0
0.996825901789	1.1656289397	0.023813612203	0.0664363999305	0.139136732783	74.4727272727	4.0	76.8	831.0
0.920426733711	0.122399104447	0.0304687854876	0.00907268747753	0.224142296285	25.6	10.0	25.4	832.0
0.95823388566	0.33927296543	0.0321122079509	0.0200407074208	0.172850890216	31.5076923077	8.0	32.5	833.0
0.999838251841	1.812613488	0.00638623757761	0.0377044992417	0.106574943132	91.0222222222	3.0	84.6	834.0
0.998226798133	1.26233691041	0.012805964361	0.0401426406929	0.101105719627	54.6133333333	5.0	54.0	835.0
0.966380687696	0.66426315523	0.0484861116618	0.0637507475884	0.0884512352028	27.3066666667	9.0	28.4	836.0
0.98958359853	1.07149562414	0.0392093663048	0.0966055890553	0.0622675449752	32.768	8.0	34.3	837.0
0.999940875757	2.24890736557	0.00542749891349	0.0506152716957	0.0863603241685	81.92	3.0	77.9	838.0
0.999951905244	2.78408719742	0.00910014689736	0.146450738915	0.0379505481827	68.2666666667	4.0	66.6	839.0
0.95171224622	0.0833008065502	0.0158915602198	0.00400774460831	0.368646386651	25.6	10.0	25.5	840.0
0.995288307019	1.20625206275	0.0247239125011	0.0723839759004	0.0701552641146	39.0095238095	7.0	41.5	841.0
0.992400608188	1.04643150111	0.0324058842644	0.0769359998006	0.0704752975884	40.96	6.0	40.8	842.0
0.998027612896	1.03609599966	0.00780532224992	0.0181634718639	0.100219214589	43.1157894737	6.0	42.9	843.0
0.985972214317	0.911589679905	0.041166662198	0.0808517822402	0.0776739790664	35.6173913043	7.0	36.9	844.0
0.994499787525	1.16058820181	0.0295274302252	0.081565698957	0.0637246754953	40.96	6.0	40.9	846.0
0.983783696806	0.540422423276	0.0211921829418	0.0214137870299	0.144403999291	35.6173913043	7.0	36.4	847.0
0.987162409258	0.522755911993	0.0142075875423	0.0136437240203	0.1514322986	34.1333333333	8.0	34.2	848.0
0.999724510019	1.45896772983	0.00562143583626	0.0225485972845	0.144045748149	91.0222222222	3.0	92.2	849.0
0.999861929501	1.79526570814	0.00354913643427	0.0205054006093	0.0903721797951	74.4727272727	4.0	69.0	850.0
0.944054003066	0.113587832908	0.0200103142466	0.00563479471256	0.324636030039	25.6	10.0	25.7	853.0
0.994869906062	0.816281457259	0.0131747406562	0.022110186451	0.130615564738	45.5111111111	6.0	46.4	854.0
0.999965159737	2.78767976401	0.00926177945833	0.14960276082	0.0488423387462	102.4	3.0	108.0	856.0
0.999366847386	0.991972259666	0.00232342198928	0.00507273134263	0.106730379631	43.1157894737	6.0	42.9	857.0
0.998179466102	1.35249224746	0.0196024804826	0.0687459826609	0.127572904588	81.92	4.0	78.4	858.0
0.999739274914	2.03730362252	0.0158503287441	0.118678982475	0.1114546411	117.028571429	3.0	116.5	859.0
0.999584445958	1.71966069335	0.0137570732933	0.0735188417038	0.110608221393	81.92	3.0	81.5	860.0
1.00013108719	0.880643887588	0.000621076271381	0.00117745557503	0.194438270347	74.4727272727	4.0	74.4	861.0
0.99872609993	0.916523296999	0.0101999836381	0.0217151287086	0.219843590721	102.4	3.0	102.2	862.0
0.988445161066	0.693805558497	0.0235850487495	0.0323356806979	0.134204245949	45.5111111111	6.0	45.2	863.0
0.979672755409	0.782449330823	0.0409150127681	0.0657108465712	0.0886215856427	32.768	8.0	33.7	864.0
0.970114277645	0.693423789207	0.0480225409198	0.066468976428	0.0850259295902	30.3407407407	9.0	31.4	865.0
0.999668765198	1.89386948691	0.0103715086594	0.0666357151887	0.0741854951449	68.2666666667	4.0	65.1	867.0
0.953860427408	0.103596137497	0.0160109682084	0.00431216265447	0.32721954409	25.6	10.0	25.3	868.0
0.998200791146	0.931239920349	0.00675495759321	0.01356138722	0.146391980801	58.5142857143	5.0	58.1	870.0
0.99683010426	1.43020476089	0.0336096370855	0.129220528413	0.0611395677963	48.1882352941	5.0	49.1	871.0
0.999892680545	2.31648379552	0.011247032393	0.112448843499	0.0945583820591	117.028571429	3.0	109.3	872.0
0.968652313781	0.254389466607	0.0172329662183	0.00801046710991	0.233272886071	29.2571428571	9.0	29.1	873.0
0.930012818212	0.147221131375	0.0288458929155	0.00927571537009	0.240766474721	25.6	10.0	25.8	874.0
0.998125971845	0.608098315144	0.0034243918985	0.00396656681221	0.158694622731	40.96	6.0	41.0	875.0
0.953697078655	0.133363235103	0.0179924023073	0.0053727277848	0.296868805375	26.4258064516	10.0	26.5	876.0
0.984292369789	0.350697528171	0.0136822221094	0.00887580359042	0.206214160343	34.1333333333	7.0	34.3	879.0
0.987447563377	0.44669301677	0.0120622227922	0.00967647660896	0.154243548356	32.768	8.0	32.1	880.0
0.928606214672	0.227396637666	0.0388616520155	0.0172835184644	0.187517394584	26.4258064516	9.0	26.9	881.0
0.996968181136	1.32392901461	0.0256887089649	0.0869758938133	0.0761056463276	51.2	5.0	53.9	882.0
0.95985361376	0.109255437012	0.0140966248621	0.00384649647476	0.327030176289	25.6	10.0	25.9	883.0
0.931348354001	0.165016565254	0.0298590563006	0.0102140170328	0.236579698884	26.4258064516	10.0	26.6	884.0
0.990491669223	0.851010166881	0.0232753872475	0.0414084209634	0.105225375441	39.0095238095	7.0	39.5	885.0
0.999904723424	2.34164048599	0.0104905223021	0.107628955408	0.0650081890952	91.0222222222	3.0	89.2	886.0
0.996054961909	0.850952876955	0.0165857773057	0.0302618040939	0.172705542632	68.2666666667	4.0	68.8	887.0
0.930769770925	0.283904404994	0.0421584674171	0.0223789960239	0.171432809932	28.2482758621	9.0	29.3	888.0
0.99819048408	1.33233349342	0.0150178370258	0.0513060768675	0.0881485151156	51.2	5.0	49.9	890.0
0.999315200778	1.89532529189	0.0183273139965	0.117966174568	0.0450056651552	48.1882352941	5.0	50.6	891.0
0.997615971761	0.744661839243	0.00465177564829	0.00688092281304	0.12142083208	37.2363636364	7.0	37.2	892.0
0.999918912025	2.32794777947	0.00610418676076	0.0617274706527	0.0660758570689	74.4727272727	4.0	75.3	893.0
0.994260925034	0.883839927512	0.0148466051378	0.0277080328858	0.100780011958	37.2363636364	7.0	36.6	894.0
0.992237473527	0.818716825367	0.0200054435525	0.0337957523036	0.121448474797	43.1157894737	6.0	43.5	895.0
0.992841164154	0.86054543844	0.0201372458605	0.0363419024504	0.120847884262	48.1882352941	6.0	46.9	896.0
0.986310136617	0.441358636912	0.0128479587217	0.0101832609792	0.159902475065	31.5076923077	8.0	31.8	897.0
0.999336516363	1.85636054117	0.016217217541	0.100115780726	0.057998014345	58.5142857143	5.0	58.7	898.0
0.99943250864	2.08554668565	0.0203156494541	0.159856290925	0.0276597342162	39.0095238095	6.0	41.3	899.0
0.998883875954	1.09819082498	0.00743012031619	0.0189654755214	0.124922654644	63.0153846154	4.0	63.6	900.0
0.999760157335	1.3249092048	0.00200356661333	0.00677278501341	0.0771981288347	43.1157894737	5.0	41.1	901.0
0.998920953324	1.75936112885	0.0219145674427	0.121864384403	0.0593866677738	51.2	5.0	55.1	903.0
0.945368419981	0.143776711306	0.022212415058	0.006941478734	0.267464581652	25.6	10.0	25.7	904.0
0.998596036622	1.2213815119	0.0116732884018	0.0348732874661	0.139515910553	81.92	4.0	78.0	905.0
0.998058258459	0.728800592038	0.0043470018294	0.00627831947853	0.1354990594	43.1157894737	6.0	41.8	906.0
0.992812058219	0.627022242277	0.0124692523203	0.0150534113176	0.14079917066	40.96	6.0	39.6	907.0
0.999411378778	1.78291584457	0.0123562476986	0.0704597738177	0.0681201171582	54.6133333333	5.0	56.9	908.0
0.957672802356	0.160817080129	0.0176243814623	0.00577603271668	0.245576515271	25.6	10.0	26.1	909.0
1.00019601962	1.01682303123	0.00184889536085	0.00443592419395	0.201392217618	102.4	3.0	95.1	910.0
0.970286160742	0.763863491481	0.0554960904638	0.0871467683958	0.0739370932563	27.3066666667	9.0	28.0	911.0
0.995032675321	1.20840951816	0.0327720768259	0.0962956144048	0.0922246355917	51.2	5.0	52.1	913.0
0.999997946806	3.71155544301	0.00344162897849	0.140696867461	0.0354351429576	102.4	3.0	107.5	916.0
0.999269088978	1.48972324572	0.00831888228429	0.0341960841555	0.0924605042451	58.5142857143	5.0	57.5	917.0
0.969196614724	0.588969770007	0.0447525298899	0.0507964987118	0.124044817268	37.2363636364	7.0	38.9	919.0
0.994334381654	0.714327064643	0.0139423339915	0.0199998989478	0.184340395289	58.5142857143	5.0	58.5	920.0
0.999923809581	2.29472470542	0.00765093317022	0.0747993571034	0.115255896551	136.533333333	3.0	123.7	921.0
0.994296369367	0.740676033833	0.0112433679568	0.0165707042962	0.109309423374	35.6173913043	7.0	35.4	922.0
0.960752446277	0.0875298603998	0.0133638615115	0.00338555839478	0.344246721908	25.6	10.0	25.8	923.0
0.970310104207	0.195913345228	0.0142942532147	0.00549571042604	0.253257022304	27.3066666667	9.0	27.7	924.0
0.998962678779	1.53489831271	0.0160471504961	0.0695428040796	0.105588982211	74.4727272727	4.0	73.3	925.0
0.963980359471	0.268877534459	0.0209005346364	0.0102202288695	0.205008252158	27.3066666667	9.0	27.3	926.0
0.997041019341	1.60616510571	0.0360302964405	0.169465125224	0.0332372551242	31.5076923077	8.0	33.1	927.0
0.998550459021	1.66417058994	0.0210765591059	0.105599780202	0.0479272997238	45.5111111111	6.0	46.0	928.0
0.945323170459	0.144498832428	0.0225195168412	0.00705578584486	0.266765435563	26.4258064516	10.0	26.5	929.0
0.999814313873	1.73995671201	0.00427744307407	0.023271910098	0.104063273543	74.4727272727	4.0	71.5	930.0
0.998791400697	1.53715837229	0.0152745377821	0.0663327883788	0.0819101872693	58.5142857143	5.0	57.7	931.0
0.984994110926	0.82967581881	0.033416373073	0.0577371237975	0.0839213537694	32.768	8.0	33.4	932.0
0.998077736878	0.856514708239	0.00635290407272	0.0114029551673	0.141675914392	51.2	5.0	51.9	933.0
0.989364896637	0.958190714756	0.0378795317247	0.0795470067993	0.0821255621024	43.1157894737	6.0	43.7	934.0
0.978504594004	0.312985345561	0.015049416987	0.00854868909499	0.215401620539	31.5076923077	8.0	31.5	937.0
0.998518492398	1.41912430326	0.0181576434875	0.0688777371994	0.107524468808	68.2666666667	4.0	69.9	938.0
0.977665385613	0.563516390362	0.0302273407276	0.0322725352606	0.131646711842	34.1333333333	7.0	35.4	939.0
0.997007171204	1.35769642677	0.0267399353673	0.0943046005048	0.082323298008	51.2	5.0	53.6	940.0
0.999524691509	1.81842605853	0.0105151846135	0.0623045345276	0.0648653068306	54.6133333333	5.0	55.1	941.0
0.975866560652	0.450394711476	0.0229004584213	0.0187593520436	0.158168699796	31.5076923077	8.0	31.4	942.0
0.997336841714	0.967152991509	0.0107143861212	0.0226815491192	0.121249692921	48.1882352941	5.0	48.1	943.0
0.989070850254	0.860756351325	0.0275839299834	0.0499108773802	0.0857216701127	34.1333333333	7.0	34.7	944.0
0.999576841852	1.83428374526	0.0117911557811	0.0710749146927	0.0763841621331	63.0153846154	4.0	64.8	945.0
0.999623813134	1.91842852234	0.0123595719691	0.0815191116377	0.0744509402589	68.2666666667	4.0	66.2	946.0
0.999707684126	2.12240779938	0.0209633871879	0.171539134129	0.0564617662679	81.92	3.0	85.9	947.0
0.999993738786	3.5466057816	0.00754954624215	0.261610180773	0.0279702575813	91.0222222222	3.0	96.3	948.0
0.999594316418	1.31991524896	0.00330900160311	0.0111196853786	0.089300034146	48.1882352941	5.0	47.5	949.0
0.98872689474	0.484306234531	0.0127401485729	0.0113219736492	0.159094044904	34.1333333333	7.0	34.7	950.0
0.998216323633	1.12457842295	0.0201629839662	0.055110906041	0.137972407107	91.0222222222	3.0	87.7	951.0
0.998035213953	0.828086105754	0.00785627361963	0.0138418017616	0.175084304952	63.0153846154	4.0	61.7	952.0
0.999895789504	2.22624259748	0.00915132624819	0.0833728374424	0.107336419933	117.028571429	3.0	109.6	953.0
0.998072638414	1.3498420656	0.0167055764123	0.0582999468979	0.087486344461	58.5142857143	5.0	57.3	954.0
0.992581628671	0.993528524769	0.0404016621822	0.0902830636955	0.134034926199	74.4727272727	4.0	73.1	955.0
0.997370545665	0.736579171035	0.00894777986598	0.0137885079901	0.199686119393	74.4727272727	4.0	71.2	956.0
0.993479072972	0.532721628328	0.0114639245922	0.0119603353279	0.208616319666	51.2	5.0	51.5	957.0
0.997040955148	1.45920649643	0.0263016455846	0.10458049063	0.0456603040514	37.2363636364	7.0	39.4	958.0
0.999489607763	1.83450048252	0.0210095795622	0.127017302892	0.1120719149	102.4	3.0	102.8	959.0
0.994285263876	1.19906648394	0.0372439679957	0.108219775581	0.0992274243958	58.5142857143	5.0	59.2	960.0
0.99402147064	1.17602780972	0.0321439260088	0.090638257956	0.091581323822	48.1882352941	6.0	49.8	962.0
0.961578793223	0.36492823361	0.0282602879001	0.0184973937724	0.159140697682	28.2482758621	9.0	28.4	963.0
0.992892255051	0.595373262903	0.0104084836193	0.0116833110427	0.132287833768	35.6173913043	7.0	35.5	964.0
0.981980693974	0.773521466011	0.0436275615556	0.0691251647967	0.094712432242	43.1157894737	6.0	43.5	965.0
0.998322982713	1.67727727236	0.0252740387952	0.128510602337	0.0477366030245	39.0095238095	6.0	39.3	966.0
0.999809724035	2.052359293	0.0119099514123	0.0905846900895	0.121630044509	117.028571429	3.0	121.8	967.0
0.98106610588	0.802119938642	0.040136180772	0.0665346303743	0.0742981627575	32.768	8.0	32.3	968.0
0.995393011114	0.655242751253	0.00745029737098	0.00938244048899	0.134979753253	37.2363636364	7.0	37.7	969.0
0.954257429695	0.194134932115	0.0230825683281	0.00897204811605	0.24316561938	27.3066666667	9.0	27.4	970.0
0.951094008021	0.500622654646	0.0544578719208	0.0516015549236	0.111219612973	31.5076923077	8.0	32.0	971.0
0.96302530938	0.350528569666	0.0292737055675	0.0187481107351	0.17103084359	30.3407407407	8.0	30.8	972.0
0.987306170862	0.662615723586	0.0212206741635	0.027322393113	0.123040039823	37.2363636364	7.0	37.3	973.0
0.977372010421	0.450510435104	0.0246042333677	0.0204694089458	0.162000321669	35.6173913043	7.0	36.8	974.0
1.00217194348	0.755517698513	0.00507247251257	0.00763920020264	0.135308000953	43.1157894737	6.0	41.9	975.0
0.963969570906	0.115855195472	0.0128833659944	0.00358083502461	0.33952379632	26.4258064516	10.0	26.5	976.0
0.989433855295	0.52462666605	0.0155006159476	0.0153519096518	0.173165506444	43.1157894737	6.0	44.5	977.0
0.998695950636	1.26498231677	0.0187977803864	0.0605200635711	0.137869069508	102.4	3.0	96.1	978.0
0.971129013427	0.681270839877	0.0512328764256	0.069448444106	0.104664251122	35.6173913043	7.0	37.3	979.0
0.998500006525	1.39566289795	0.0272893708395	0.102052145689	0.163720464874	117.028571429	3.0	118.9	980.0
0.999850508328	2.47770748657	0.0129006539504	0.152101006253	0.0238655122282	40.96	5.0	42.8	982.0
0.997667499085	0.927147619771	0.00888456704288	0.017739390161	0.131441518836	58.5142857143	5.0	56.8	983.0
0.99851748259	1.23675007691	0.0101699780876	0.0308661263175	0.103109211481	54.6133333333	5.0	53.1	984.0
0.99960804961	2.03137664841	0.0162911133088	0.121091537224	0.0542036109082	63.0153846154	4.0	63.9	985.0
0.999909476421	2.53867939019	0.010635748133	0.133436323155	0.0385408568012	68.2666666667	4.0	70.3	986.0
0.96853027671	0.20361689884	0.0153196257658	0.0060496734115	0.247375058768	27.3066666667	9.0	27.8	987.0
0.999721338194	1.92348052242	0.01360124788	0.0903540317032	0.0975855242895	81.92	3.0	79.0	988.0
0.99985374366	1.53133438347	0.00223507827562	0.00963826162481	0.126382390399	81.92	4.0	77.4	989.0
0.997476025859	0.794675515153	0.00629491164849	0.0101707524911	0.121896436333	40.96	6.0	40.7	990.0
0.999171918249	1.05134838716	0.00827252342107	0.0207064314632	0.201342247396	102.4	3.0	95.7	991.0
0.998939060617	1.09295869314	0.00691466360605	0.0175285799913	0.128429585316	63.0153846154	4.0	59.6	993.0
0.999904221262	1.84659711034	0.00279300411586	0.0170546889714	0.0937110288404	68.2666666667	4.0	68.0	994.0
0.999488727746	1.74096202736	0.0176205346515	0.0963645198666	0.106006775822	117.028571429	3.0	110.3	995.0
0.975256203991	0.636989354221	0.0399640243876	0.0495955736628	0.114998243991	37.2363636364	7.0	36.9	996.0
0.947929501389	0.113277679615	0.019257777516	0.00539494653724	0.292586801472	25.6	10.0	25.8	997.0
0.999984301515	2.39322985471	0.00191300703953	0.0206909530055	0.0983355508722	102.4	3.0	91.0	999.0
0.998364143242	1.34602885715	0.0272243560673	0.0962362553114	0.111393424359	81.92	3.0	81.2	1000.0
