# Supplementary material for: Basal leakage in oscillation: Coupled transcriptional and translational control using feed-forward loops
Source: PLoS Comput Biol. 2020 Sep 3;16(9):e1007740. doi: 10.1371/journal.pcbi.1007740 (PMC7494099; doi:10.1371/journal.pcbi.1007740)
Supplement: S1 Appendix — (ZIP) [file pcbi.1007740.s010.zip › Codes/plots/data/M1_decayrates_10.csv]

1.00000441864	2.83412219916	0.00128812013528	0.0218057261852	0.0553289675124	58.5142857143	3.0	53.8	4.0
0.999906588909	1.85470572101	0.00274186843432	0.0168888529917	0.0548886536732	45.5111111111	4.0	42.8	11.0
0.999999268278	3.10301901646	0.000364199151366	0.00808456454928	0.0349938655586	45.5111111111	3.0	41.0	41.0
0.999829143172	1.66260371116	0.0033744110755	0.0168616379034	0.0920565339949	63.0153846154	4.0	60.8	98.0
0.999995140085	2.77377910539	0.00125678583669	0.0200165601589	0.0475263895666	54.6133333333	3.0	52.3	177.0
0.999753468852	1.76775816507	0.00604602932295	0.0339079487308	0.0508963868829	39.0095238095	4.0	37.8	186.0
1.0000013702	3.07753472394	0.000648237627369	0.0140254077202	0.0419271547784	54.6133333333	3.0	50.2	263.0
0.999986458978	2.04349803877	0.000833154796869	0.00627729857905	0.0590433844769	51.2	3.0	48.1	354.0
0.999765585165	1.3168636524	0.00201547069251	0.00674655821403	0.0845275054148	45.5111111111	5.0	45.4	374.0
0.999998671531	2.92920627829	0.000467836366644	0.0087174054767	0.0362036443525	43.1157894737	3.0	40.2	425.0
0.999975583495	2.13458077032	0.0017930119903	0.014854677421	0.0640735169518	58.5142857143	3.0	56.5	451.0
0.999999361598	3.15416139846	0.000351835877341	0.00822233191462	0.0434842399165	54.6133333333	3.0	49.0	468.0
1.00000139892	3.00086742549	0.000568136685685	0.0113791987822	0.0312387041593	40.96	3.0	38.8	480.0
0.999813982636	1.34714681284	0.00172076199206	0.00597529727165	0.0995231832164	54.6133333333	5.0	54.2	489.0
0.999963176691	2.33708029004	0.00401828655397	0.0410310998203	0.0688750446178	68.2666666667	3.0	65.2	525.0
0.999989746291	2.68862880681	0.00223960225784	0.0327235907458	0.0699981377393	81.92	3.0	76.1	557.0
0.999985552325	2.44047554313	0.00193224596032	0.021933792165	0.0658822723488	68.2666666667	3.0	64.0	587.0
0.999389370605	1.0813761021	0.00266061891917	0.00658110483691	0.0911001324839	40.96	6.0	40.0	619.0
1.0000087838	2.55803034938	0.00148153129121	0.0189584777223	0.0846389876796	91.0222222222	3.0	80.4	703.0
0.997178113296	0.996351026789	0.0103324146573	0.022750652366	0.105155001412	45.5111111111	6.0	44.7	773.0
0.999993324608	2.66419489008	0.00138912381832	0.0198002737511	0.0778271513562	81.92	3.0	77.0	780.0
0.999891067727	1.70960525867	0.00236191748168	0.0124292624078	0.0706370604788	51.2	4.0	48.5	843.0
0.997754262563	1.05254968049	0.00830603011798	0.019775218151	0.0873288636208	39.0095238095	7.0	38.0	848.0
0.998442861044	0.994268395873	0.00567440255807	0.0124413001519	0.09948717647	40.96	6.0	40.5	969.0
