# Supplementary material for: Basal leakage in oscillation: Coupled transcriptional and translational control using feed-forward loops
Source: PLoS Comput Biol. 2020 Sep 3;16(9):e1007740. doi: 10.1371/journal.pcbi.1007740 (PMC7494099; doi:10.1371/journal.pcbi.1007740)
Supplement: S1 Appendix — (ZIP) [file pcbi.1007740.s010.zip › Codes/plots/data/M1_decayrates_15.csv]

0.999999714196	2.72279771561	6.68000056985e-05	0.00101040503352	0.0432012285041	51.2	3.0	48.0	11.0
0.999951221844	2.02622833254	0.00290254455178	0.0214778877035	0.084274255583	68.2666666667	3.0	65.6	98.0
0.999993359799	2.27431366601	0.000640658724465	0.00613280586295	0.0604126879418	54.6133333333	3.0	52.5	374.0
0.999792113331	1.60747032204	0.00394007658904	0.0185167284523	0.0906602239811	58.5142857143	4.0	57.6	489.0
0.999983829671	1.77842916949	0.000735989230755	0.00417481857818	0.0623479360698	45.5111111111	4.0	44.1	619.0
0.999628103657	1.50937261942	0.00442704825192	0.0186079802586	0.0779096485742	51.2	5.0	48.7	773.0
0.999998152895	2.4206421026	0.000237567660838	0.00264257869621	0.0567839140859	58.5142857143	3.0	53.6	843.0
0.999862346779	1.63449417254	0.00267608812172	0.0129608271185	0.0629561145733	43.1157894737	4.0	41.5	848.0
0.999572466655	1.31208150935	0.00346815608437	0.0115439100848	0.0807614855507	43.1157894737	5.0	42.9	969.0
