# Supplementary material for: Basal leakage in oscillation: Coupled transcriptional and translational control using feed-forward loops
Source: PLoS Comput Biol. 2020 Sep 3;16(9):e1007740. doi: 10.1371/journal.pcbi.1007740 (PMC7494099; doi:10.1371/journal.pcbi.1007740)
Supplement: S1 Appendix — (ZIP) [file pcbi.1007740.s010.zip › Codes/plots/data/M1_decayrates_20.csv]

1.0000075241	2.54360143165	0.00123338578799	0.0155530268141	0.0770377138904	81.92	3.0	72.3	98.0
1.00000858354	1.9742133002	0.000461936507877	0.00323637958565	0.0802509379364	63.0153846154	3.0	62.1	489.0
0.999999145616	2.92752603577	0.000299877948575	0.00557829804963	0.0468732367732	54.6133333333	3.0	50.9	619.0
0.999996186955	2.36738538945	0.000441626925439	0.00465174799513	0.0593825457348	58.5142857143	3.0	54.6	773.0
1.00000638475	2.66543570073	0.00133191158899	0.019008439386	0.0483424181088	51.2	3.0	47.4	848.0
0.999961259489	1.7907983572	0.00100014792591	0.00574996948793	0.0660825601508	48.1882352941	4.0	46.4	969.0
