# Supplementary material for: Basal leakage in oscillation: Coupled transcriptional and translational control using feed-forward loops
Source: PLoS Comput Biol. 2020 Sep 3;16(9):e1007740. doi: 10.1371/journal.pcbi.1007740 (PMC7494099; doi:10.1371/journal.pcbi.1007740)
Supplement: S1 Appendix — (ZIP) [file pcbi.1007740.s010.zip › Codes/plots/data/M1_decayrates_25.csv]

0.999998807533	3.35587154416	0.000982589362563	0.028120214938	0.0737563687957	91.0222222222	3.0	82.8	98.0
1.00001878227	2.48778125198	0.00275756242283	0.0328500721466	0.0721794143999	74.4727272727	3.0	67.9	489.0
1.00000795248	2.50699322082	0.0012126795319	0.014732219928	0.0546309025172	54.6133333333	3.0	51.6	969.0
