# Supplementary material for: Basal leakage in oscillation: Coupled transcriptional and translational control using feed-forward loops
Source: PLoS Comput Biol. 2020 Sep 3;16(9):e1007740. doi: 10.1371/journal.pcbi.1007740 (PMC7494099; doi:10.1371/journal.pcbi.1007740)
Supplement: S1 Appendix — (ZIP) [file pcbi.1007740.s010.zip › Codes/plots/data/M1_decayrates_5.csv]

1.00001467316	2.21492038725	0.00126034805956	0.0113475822623	0.0610173456787	51.2	3.0	48.8	4.0
0.999188690794	1.29966812746	0.00632986213691	0.0207593193826	0.0711914869007	40.96	5.0	39.2	11.0
0.99991336545	2.00253656397	0.0034154566294	0.0246200021479	0.0582937195544	48.1882352941	4.0	46.8	19.0
0.997485364131	0.878023136891	0.00646958472748	0.0119265815387	0.0895644097693	34.1333333333	7.0	33.0	41.0
0.999635733814	1.47981341797	0.00410880149113	0.0166913073882	0.0618007832424	37.2363636364	5.0	37.3	44.0
0.999933087777	2.28893574358	0.00664342252396	0.0645632504092	0.0552864849598	54.6133333333	3.0	51.0	56.0
0.99939097761	1.3927821498	0.00572069250397	0.0209894353614	0.101493776267	58.5142857143	5.0	57.4	98.0
0.999927953579	1.52417320186	0.00144484453224	0.00617947134505	0.0653194320004	40.96	4.0	39.4	123.0
0.999869893143	2.07778912357	0.00593823862655	0.0463294741902	0.0446905024257	39.0095238095	4.0	39.0	126.0
0.999871138327	1.76801084811	0.00320010697926	0.0179499913133	0.0798225523043	58.5142857143	4.0	55.8	146.0
0.998026897573	1.2990781534	0.0153486028933	0.0503592079566	0.077044358169	43.1157894737	5.0	42.9	177.0
0.999991828829	2.73040297456	0.00193884351046	0.0295535390538	0.0406283185987	45.5111111111	3.0	42.5	181.0
0.978181898844	0.496758060977	0.0231032698714	0.0210955257772	0.140846554805	32.768	8.0	32.5	186.0
1.0000024925	2.34582295853	0.000276703101552	0.00285080743134	0.0647431462435	68.2666666667	3.0	66.7	204.0
0.999783426637	1.83222930208	0.00887651302425	0.0535193860994	0.125630282488	102.4	3.0	103.3	215.0
0.999868705148	2.07770091518	0.00600780923546	0.0468679774018	0.0368662144929	32.768	4.0	32.4	236.0
1.00000597122	2.49856900642	0.000895539755127	0.0107864438633	0.0390310005406	39.0095238095	3.0	35.9	240.0
1.00000520457	2.26377747081	0.000491888777804	0.00465779443261	0.0788691690122	68.2666666667	3.0	66.0	247.0
0.999998208318	2.84853662843	0.000537481790571	0.00923214868125	0.0303909401648	39.0095238095	3.0	36.4	254.0
0.999910790413	1.81326218894	0.00237675481726	0.0140010047725	0.0589544926477	45.5111111111	4.0	43.7	263.0
0.999997608938	3.04283715752	0.00105568126737	0.0220571035307	0.0721090388103	91.0222222222	3.0	82.4	274.0
0.999981725228	1.44458544924	0.00024120099822	0.000941184125455	0.0919950998111	54.6133333333	4.0	54.3	281.0
0.999993462339	2.95267770758	0.00241234406456	0.0460269406334	0.0226690176936	30.3407407407	3.0	28.9	302.0
1.00000094974	2.64938557523	0.000191923692746	0.0026948308464	0.0436284720031	48.1882352941	3.0	45.2	320.0
0.999403748708	0.957510057222	0.00229913182115	0.00477484088464	0.0882178315383	35.6173913043	6.0	34.6	333.0
0.999998558085	3.00553117452	0.000591057689868	0.0118940593456	0.0542715371523	81.92	3.0	79.9	337.0
0.998045851714	1.0162237495	0.00742739568761	0.016808012432	0.096558502311	40.96	6.0	41.1	354.0
0.998088903881	0.788464375269	0.00476900502773	0.00762190230136	0.124163970152	40.96	6.0	40.8	374.0
0.999774655877	1.79599823251	0.00582952125532	0.0337101367679	0.0487874768781	40.96	4.0	39.4	383.0
1.00000017087	2.77895413354	4.46448260853e-05	0.000714776380434	0.046425154743	54.6133333333	3.0	50.0	386.0
0.999996533174	2.78967750564	0.000925272264235	0.0149754351513	0.0884326834178	91.0222222222	3.0	86.1	388.0
0.999197224418	1.45354463904	0.0105161191492	0.0414967289053	0.110996366631	68.2666666667	4.0	69.8	415.0
0.994034288179	1.01225665901	0.0203310717169	0.045916371666	0.0763467342717	32.768	7.0	33.6	425.0
0.99966353138	1.49927685038	0.00397730415283	0.0165239753703	0.0789067961092	51.2	5.0	48.6	435.0
0.998874185561	1.30691610738	0.00895511318227	0.0296403611002	0.0933460761109	51.2	5.0	50.8	451.0
0.999725513119	1.6564119601	0.00536417991584	0.0266238332339	0.0630812794767	43.1157894737	4.0	41.9	468.0
0.99728687889	1.06035030511	0.0102327423166	0.0246381709335	0.0717022005154	34.1333333333	7.0	33.3	480.0
0.999166874146	1.1489621421	0.0054046616843	0.0146477885256	0.109508938885	51.2	5.0	51.6	489.0
0.9998573477	2.11834129694	0.0069839914133	0.0568481088747	0.0614931361939	54.6133333333	4.0	53.9	502.0
0.997505232897	1.16654084809	0.0149792889928	0.041606005628	0.103732718579	54.6133333333	5.0	53.4	525.0
0.999939155977	2.06610134565	0.00273030932118	0.0210409436835	0.0930067833465	81.92	4.0	78.0	538.0
0.999097328044	1.1410167729	0.00515938052768	0.0138392257271	0.0913458829803	43.1157894737	5.0	43.7	556.0
0.999677715915	1.65425083871	0.00626181634226	0.031006126671	0.0944444629344	68.2666666667	4.0	64.9	557.0
0.999839625241	1.88952396039	0.0049806025027	0.0318462986438	0.0547355001339	48.1882352941	4.0	47.7	573.0
0.999113338642	1.41701064095	0.0087309569609	0.0329756492135	0.0927553467567	54.6133333333	5.0	55.2	587.0
1.00000114251	3.02872814773	0.000490461140166	0.0101029803931	0.0497531710253	58.5142857143	3.0	52.4	610.0
0.997052149957	0.683166799552	0.00511225016053	0.00677360551802	0.129261453754	37.2363636364	7.0	37.7	619.0
0.99999249317	2.32300089993	0.00079684055375	0.00801960896468	0.0433526437416	40.96	3.0	39.3	620.0
0.99995018437	2.12967046917	0.00250272726	0.0206119949691	0.0574072155604	51.2	4.0	47.8	633.0
0.999796166539	1.11525378864	0.000948794037824	0.00245553947334	0.0746175493478	34.1333333333	6.0	33.3	637.0
0.999987329214	1.95779923652	0.000552449372057	0.00379802979911	0.0481623463801	39.0095238095	4.0	37.0	660.0
0.999994195625	2.89018599306	0.00189149133214	0.033884784087	0.03439894628	54.6133333333	3.0	51.5	670.0
0.999975766278	2.58162984661	0.00428262563425	0.056135751542	0.0619122802169	68.2666666667	3.0	65.6	685.0
1.00001504079	2.74567561929	0.00367862445813	0.0569450882588	0.0935235403401	102.4	3.0	91.0	691.0
1.0000695481	1.7363616882	0.00165420173027	0.00896230559773	0.104308312194	74.4727272727	4.0	69.9	703.0
1.00000718982	2.47389855018	0.0010270700188	0.0120632567311	0.0560762446672	54.6133333333	3.0	51.8	720.0
0.999999684051	2.75560028317	7.88102209638e-05	0.0012323154243	0.0858329889282	102.4	3.0	88.3	727.0
0.99397443292	0.719932569551	0.0126626414433	0.0180815946672	0.131154128534	40.96	6.0	42.2	773.0
0.999772177371	1.83289141054	0.00635007368004	0.0382124651693	0.0888132693563	68.2666666667	4.0	65.9	780.0
0.99999938104	3.26643521811	0.000426689655695	0.0111625440293	0.0616268319427	91.0222222222	3.0	82.0	793.0
1.00007849634	1.2605279135	0.00200467764995	0.00625831676305	0.114717093093	58.5142857143	5.0	57.1	816.0
0.999314412022	1.29859240369	0.0053437592769	0.0174999935233	0.0850801034324	45.5111111111	5.0	45.1	843.0
0.993646050452	0.717617814619	0.0117130547083	0.0165820262613	0.118287792263	35.6173913043	7.0	35.8	848.0
0.999909798118	1.6586676421	0.00266267534773	0.0133141268545	0.13561148889	91.0222222222	3.0	87.9	861.0
0.999981900919	2.43945991904	0.00241574900526	0.0273939081606	0.0605434947031	68.2666666667	3.0	64.9	890.0
0.999985840605	2.34901695533	0.00158178947099	0.0163505549657	0.0660604527719	68.2666666667	3.0	66.1	917.0
0.999990120401	2.54780582582	0.00163301469248	0.0206809929416	0.0425809557296	45.5111111111	3.0	41.6	937.0
0.999984886718	2.69147355427	0.00331968731626	0.0486453578379	0.0378657972165	43.1157894737	3.0	40.8	939.0
0.999982099334	1.94127216131	0.000621938598162	0.0042014703682	0.0912296451225	74.4727272727	4.0	71.7	952.0
0.999655164628	1.43394019873	0.00672336672735	0.0262228427224	0.132604208347	81.92	3.0	83.3	956.0
0.996510584758	0.783391937186	0.0073755926134	0.0116734162169	0.119167743168	39.0095238095	7.0	38.9	969.0
0.999870318187	1.78232611017	0.00325419015079	0.0185393617908	0.0792933074779	63.0153846154	4.0	59.2	984.0
0.999908261526	1.76862655629	0.00333169750195	0.0187633958317	0.117626080763	81.92	3.0	82.3	989.0
