# Supplementary material for: Basal leakage in oscillation: Coupled transcriptional and translational control using feed-forward loops
Source: PLoS Comput Biol. 2020 Sep 3;16(9):e1007740. doi: 10.1371/journal.pcbi.1007740 (PMC7494099; doi:10.1371/journal.pcbi.1007740)
Supplement: S1 Appendix — (ZIP) [file pcbi.1007740.s010.zip › Codes/plots/data/M2_decayrates_0.csv]

1.00000334737	1.81570335214	0.000132942740376	0.000787363751181	0.0299230379909	27.3066666667	3.0	25.7	7.0
0.999960508352	1.93240417945	0.00196091293468	0.0131467705089	0.0293538184874	28.2482758621	3.0	26.2	18.0
1.00002481323	2.30433186902	0.00253915004855	0.0250682126073	0.0265609734292	26.4258064516	3.0	25.0	19.0
1.00002616413	1.88841449823	0.00106692540669	0.00681264350753	0.0339794699258	26.4258064516	4.0	25.4	20.0
0.999986313783	1.67733600884	0.000894880603334	0.00454436907922	0.0383683918582	28.2482758621	4.0	26.5	23.0
0.999278763828	1.52061883145	0.0164757256603	0.0708249262468	0.0324997472219	30.3407407407	3.0	28.1	27.0
1.00006985992	2.09896756192	0.00478677020192	0.0382115310857	0.0342801361002	30.3407407407	3.0	28.6	28.0
0.999947245727	2.04637077456	0.00326398773271	0.0246670480801	0.0338694417702	30.3407407407	3.0	28.1	34.0
0.999999963004	2.42362350782	4.78626352261e-06	5.34023825857e-05	0.0346042625341	32.768	3.0	30.3	42.0
0.999977736395	2.15917239352	0.00171514977048	0.0145769439631	0.0368678289066	34.1333333333	3.0	31.7	43.0
0.999989661866	2.4283251351	0.00134992241629	0.0151343672664	0.0380387400079	37.2363636364	3.0	33.9	45.0
0.999998716891	2.80980294029	0.000356413541539	0.00588706109656	0.0382721318286	43.1157894737	3.0	41.0	49.0
0.999844229382	1.81903377001	0.00622588160809	0.037010587841	0.0350945601305	30.3407407407	3.0	28.3	57.0
0.99998808775	1.82218295422	0.000478977252485	0.00285652749456	0.0335946004718	29.2571428571	3.0	27.9	59.0
1.00004549555	2.2334852209	0.00405228899081	0.0371901020928	0.0326086175262	30.3407407407	3.0	28.5	61.0
0.999962258933	2.08818790887	0.00180171500918	0.014209349463	0.0312838252466	29.2571428571	4.0	27.0	65.0
0.999978948053	2.27350330998	0.00202790518892	0.0193965102695	0.0325301087411	30.3407407407	3.0	29.2	66.0
0.999624347187	1.8153840621	0.0149101300678	0.0883095209317	0.0315507309174	30.3407407407	3.0	28.1	67.0
0.99993385133	2.36950614096	0.00769335443485	0.0812171224438	0.0263461305433	34.1333333333	3.0	31.6	68.0
0.99982049927	1.66052593023	0.00356339076207	0.0177651766938	0.0388421775015	27.3066666667	4.0	26.0	70.0
0.999715951202	1.92183700172	0.0138204713999	0.0916514810744	0.0276180261512	35.6173913043	3.0	30.6	73.0
0.999826304845	2.0174861065	0.0101623485829	0.0745215465191	0.0320965159972	37.2363636364	3.0	32.6	74.0
0.99999780159	3.33658617584	0.00174310647895	0.0489287370845	0.0320538305145	37.2363636364	3.0	35.2	77.0
0.999994301444	2.82037648035	0.00161649589142	0.0269874157197	0.0273322538309	37.2363636364	3.0	35.0	85.0
1.00009210805	1.89771214463	0.0042787942749	0.027649577021	0.0406549545834	32.768	3.0	30.6	91.0
0.99983608797	1.7304741133	0.00370519038753	0.0199502054985	0.0353880124419	28.2482758621	4.0	26.6	92.0
1.00003889047	2.41414537978	0.0049383741768	0.0545659328555	0.0275388961276	27.3066666667	3.0	25.2	93.0
0.999451376077	1.51874798616	0.0124895717584	0.0535687784563	0.032275899722	27.3066666667	3.0	26.1	94.0
0.999502599778	1.71061954817	0.0161883010122	0.0856768420236	0.0334986242001	31.5076923077	3.0	29.4	95.0
0.99992825562	1.94878130381	0.00367640770936	0.025078604215	0.0315169795589	26.4258064516	3.0	25.1	98.0
0.9999874184	2.34313679017	0.0013893860737	0.0142753159514	0.0355766200474	37.2363636364	3.0	34.5	100.0
0.999667660491	1.65404710097	0.00972581881637	0.0483993410531	0.031858856237	32.768	3.0	29.2	101.0
0.999188428743	1.56155785766	0.0199938314285	0.089942066234	0.030107358241	35.6173913043	3.0	32.4	102.0
1.00000373691	2.877971804	0.00118854875743	0.0210309582235	0.0282651185265	31.5076923077	3.0	29.7	110.0
0.996126760448	1.31247486398	0.0607193181451	0.207014176589	0.0310216681196	32.768	3.0	30.2	111.0
0.999783485107	1.89432104241	0.00679598756499	0.0436796384119	0.0308759441213	26.4258064516	4.0	24.9	113.0
0.999841161595	2.26652676433	0.015092989727	0.14334741246	0.0297868814693	34.1333333333	3.0	31.5	114.0
0.999770123008	1.78967368819	0.00587526001697	0.0337428565297	0.0327210955533	28.2482758621	4.0	27.4	115.0
0.999990927727	2.30733971756	0.000933863002567	0.00924859250705	0.0329563603557	32.768	3.0	29.8	116.0
1.00001584825	2.33044804026	0.00170705174732	0.0173117346043	0.0333777359372	32.768	3.0	29.2	120.0
1.00002626122	2.00526880024	0.00150060619974	0.0108618865222	0.034402438811	29.2571428571	3.0	27.5	121.0
0.997868227941	1.4658974146	0.0440518877263	0.178407570022	0.0380787558353	37.2363636364	3.0	34.6	124.0
1.0000187474	2.31623238341	0.00196375298803	0.019626249918	0.0311295960349	31.5076923077	3.0	29.2	125.0
0.999984799415	2.25512506681	0.00141248328606	0.0132565960094	0.0336794172411	31.5076923077	3.0	30.0	127.0
1.00000399938	2.29640693469	0.000402945978305	0.00394594447265	0.0376470203116	35.6173913043	3.0	33.1	129.0
1.00004258849	2.16306936701	0.00330596744455	0.0282091464849	0.0312584161846	28.2482758621	3.0	26.1	130.0
0.999985458432	2.52455990774	0.00229571410399	0.0283937193644	0.0374652728624	37.2363636364	3.0	35.4	134.0
0.999963494722	2.15970394013	0.0028152173524	0.0239398708233	0.0333362782947	30.3407407407	3.0	28.7	138.0
0.999999992203	2.58103594452	1.37633276722e-06	1.80293555119e-05	0.0268878755029	29.2571428571	3.0	26.9	144.0
0.999996205609	2.53619517389	0.00061295680433	0.00767141691453	0.0437433158235	45.5111111111	3.0	40.2	147.0
0.999905116807	2.0767014509	0.0062261920345	0.0485697803054	0.0294076807212	30.3407407407	3.0	27.1	152.0
1.00001868751	2.41582067089	0.00238081187231	0.0263521357478	0.0302288009442	35.6173913043	3.0	32.5	161.0
0.999986813898	2.08115923162	0.000872788466779	0.00683970052253	0.0368392942759	34.1333333333	3.0	31.1	164.0
0.999999385217	3.15217581182	0.000337480822205	0.00787112792015	0.0353784961573	45.5111111111	3.0	40.3	167.0
0.999999921401	3.0266466205	3.36016785489e-05	0.000690710586668	0.0264843947447	35.6173913043	3.0	32.8	168.0
1.00003397892	1.72518979158	0.000888734774685	0.00475676260666	0.0395508343645	28.2482758621	4.0	27.1	169.0
1.00005559618	2.13081835137	0.00405287883	0.0334434660725	0.03782554484	32.768	3.0	30.1	176.0
0.999988530239	1.82266247276	0.000544753595833	0.00324150224021	0.0436163890574	31.5076923077	4.0	30.2	177.0
0.999866193487	1.76307111731	0.00322772326124	0.0180079725271	0.0385714187883	28.2482758621	4.0	27.5	178.0
1.00004832292	2.17972963085	0.0038750090027	0.0336402670306	0.0387577684421	32.768	3.0	31.2	180.0
0.999992850061	2.92993645727	0.0025215949378	0.0470208799715	0.0336405717576	45.5111111111	3.0	42.1	181.0
0.999995306442	3.08977685325	0.00227530312189	0.0498393647083	0.0231261613154	37.2363636364	3.0	34.1	184.0
0.998650597414	1.66755800389	0.04050092976	0.204738989171	0.0311814131583	34.1333333333	3.0	32.3	188.0
0.999948456468	1.7587426694	0.00124351043329	0.0069045625518	0.0362211359705	27.3066666667	4.0	26.3	194.0
0.999817269724	2.12600039926	0.0131961624384	0.108372611822	0.034645933807	35.6173913043	3.0	32.7	197.0
1.00000705512	2.13351233852	0.000517012592729	0.00427844125491	0.0313056603685	34.1333333333	3.0	30.0	201.0
0.999993585267	2.7257396818	0.00150806681833	0.0228789456825	0.0334864137638	37.2363636364	3.0	33.8	204.0
1.00020639234	1.79028807162	0.00781024823703	0.0450067616314	0.0343264987991	27.3066666667	3.0	25.2	206.0
0.999256715258	1.9518040725	0.0383101924971	0.262341893869	0.0316378180922	37.2363636364	3.0	32.6	208.0
0.999884724404	1.9837677147	0.00631912435618	0.044725035824	0.0326102106292	30.3407407407	3.0	28.9	217.0
0.999983521558	2.46317917108	0.00230471110601	0.0267756032348	0.0281779929329	34.1333333333	3.0	31.0	221.0
0.999816953821	2.00023745643	0.010358293474	0.0745973290575	0.034060229156	39.0095238095	3.0	35.9	224.0
0.999996965104	3.12074321103	0.00156484379786	0.0353616280281	0.0353152250328	43.1157894737	3.0	39.4	228.0
0.999998588241	2.8641306397	0.000436837471422	0.00762249305763	0.0339335248234	45.5111111111	3.0	40.2	230.0
1.00002920576	1.83993101906	0.0012147513412	0.00738271599167	0.0300015220318	29.2571428571	3.0	26.7	232.0
0.999991128371	2.34729855041	0.000987737357727	0.0101919552506	0.0353460926282	35.6173913043	3.0	33.6	235.0
1.0000420863	2.1123153229	0.00295954277562	0.0239564730454	0.0279074490715	27.3066666667	3.0	25.8	237.0
0.999973740666	2.20465274021	0.00221073370395	0.0196950446085	0.0373405113677	34.1333333333	3.0	31.3	238.0
0.999720089861	1.49820284414	0.00400401919412	0.016626915482	0.044099491699	27.3066666667	4.0	26.5	239.0
0.999973868974	2.00120590657	0.00105763301558	0.00761270189086	0.0331824127671	27.3066666667	4.0	26.2	240.0
0.999998476226	3.50031605602	0.00167510073609	0.055413374843	0.0306355453809	58.5142857143	3.0	55.3	241.0
1.00005102374	2.33222377734	0.00551507465927	0.056030130135	0.0264257087863	25.6	3.0	23.4	244.0
1.0000245567	2.32237091273	0.00260344566787	0.026183980484	0.0362460964166	35.6173913043	3.0	33.2	246.0
1.00000021386	2.44120817439	2.86431324503e-05	0.000325379787935	0.0299650584347	31.5076923077	3.0	28.0	247.0
0.999893932195	1.75079150649	0.00254487295974	0.0140092258117	0.0402025456706	30.3407407407	4.0	28.2	252.0
0.99993167299	2.15273639464	0.00519816068652	0.0438868111852	0.0359983608779	37.2363636364	3.0	34.2	259.0
1.00003113688	2.05823090498	0.00197128300894	0.0150821997278	0.0262706945336	24.0941176471	3.0	23.2	260.0
1.00009939196	2.1119908174	0.00698490462613	0.0565180169682	0.0320805904129	27.3066666667	3.0	25.9	261.0
0.999909118881	1.8058033232	0.00354201942871	0.0207589555207	0.0282476281846	28.2482758621	3.0	26.1	263.0
1.00004052192	2.274407412	0.00391034965468	0.0374342927316	0.0272248698814	29.2571428571	3.0	26.8	267.0
0.999980345134	2.19583920561	0.00162647271145	0.0143583764595	0.035467827754	31.5076923077	3.0	30.0	272.0
1.00011507969	1.90376347376	0.00540832751167	0.035172540286	0.0334380473582	27.3066666667	3.0	25.9	278.0
0.999958172002	2.16800712901	0.00327834295364	0.0281193388551	0.0294565627647	30.3407407407	3.0	27.6	279.0
0.999951110783	1.91292416708	0.00233836618034	0.0153580250632	0.0350546993056	32.768	3.0	30.9	288.0
0.999914254128	1.85961423707	0.00370304467629	0.0229847156832	0.0290806452108	27.3066666667	3.0	25.9	292.0
1.00007992492	1.60177391847	0.00201295459796	0.00939717963351	0.0378517456738	28.2482758621	4.0	26.8	301.0
0.99999529363	2.63111278099	0.000917272000444	0.0126429952062	0.0302024239363	37.2363636364	3.0	32.2	304.0
0.999987401069	2.08063052258	0.000833068068132	0.00652482505133	0.0344128109291	29.2571428571	3.0	27.5	307.0
0.999995782318	2.23552657201	0.000377172054523	0.003468991208	0.0313083625354	31.5076923077	3.0	28.6	309.0
0.99999322496	2.3696474352	0.000788182454723	0.00832138378453	0.0316614996012	32.768	3.0	30.5	311.0
0.99948124024	1.63828856952	0.0100373046855	0.0488369499352	0.0339984281409	28.2482758621	4.0	26.9	316.0
0.999999108217	2.48934950617	0.000131334227156	0.00156707977744	0.0391251481756	37.2363636364	3.0	34.5	317.0
0.999998925432	2.85361605643	0.000325626439681	0.00562193782151	0.0348254835869	40.96	3.0	36.9	318.0
0.999889376365	1.95057964428	0.00568835751962	0.0388782511695	0.0324334189315	31.5076923077	3.0	28.9	321.0
0.999949374415	1.85174911571	0.00215371660181	0.0132561967494	0.0299587203287	30.3407407407	3.0	27.6	327.0
1.00000632634	2.5284341376	0.00100642863896	0.0124966216613	0.0361668663598	37.2363636364	3.0	34.1	328.0
1.00002102417	2.23803950522	0.00188938223624	0.0174220420542	0.0240048572478	27.3066666667	3.0	24.8	330.0
1.00006721886	2.06086028762	0.00427739166808	0.0328149518808	0.0293376680371	25.6	3.0	23.5	334.0
0.999925942508	2.20227922823	0.00620591198137	0.0551543294821	0.032157954703	39.0095238095	3.0	34.3	335.0
1.00003317113	2.06742394891	0.00213784838306	0.0165143320804	0.0291546318579	25.6	3.0	24.7	342.0
0.999993697734	2.89041690152	0.00205468359521	0.036816857968	0.0320560170756	45.5111111111	3.0	41.9	344.0
1.0000340407	1.54434060021	0.000571580844021	0.00250108083642	0.0433226153069	28.2482758621	4.0	27.3	347.0
0.999991202274	2.69355903848	0.00194045703216	0.0284946553925	0.0250005844689	31.5076923077	3.0	26.6	348.0
1.00000789706	2.07046015359	0.000511964644644	0.00396744970039	0.0287190875849	30.3407407407	3.0	27.3	349.0
0.999967871012	2.04033728979	0.00156805944274	0.0117614485805	0.0371987015707	29.2571428571	4.0	28.8	351.0
0.999987726758	2.74783911528	0.00301465798338	0.046770457428	0.0236483801722	30.3407407407	3.0	28.8	357.0
0.999593657975	1.88179946425	0.0183091036089	0.116391132354	0.0249315081037	30.3407407407	3.0	27.6	358.0
0.999939084325	2.32604400017	0.00650477206477	0.0656736766307	0.0268374130136	28.2482758621	3.0	26.6	362.0
0.999981423962	2.4236808317	0.00240350784099	0.026818943327	0.0304018850976	31.5076923077	3.0	29.1	364.0
0.999997402219	2.6184805526	0.000493804654959	0.00671948687795	0.0350346834239	37.2363636364	3.0	34.6	366.0
1.00000548659	2.09009347535	0.000369513158457	0.00292277131855	0.0282604583106	29.2571428571	3.0	27.1	367.0
0.999742408355	1.83520455118	0.0106177683776	0.0642240519533	0.0303794758155	29.2571428571	3.0	27.2	370.0
1.00002118145	2.18444177898	0.00171423048509	0.0149550214445	0.0335711135412	32.768	3.0	30.2	372.0
1.00000058104	3.08962994615	0.000281589252433	0.00616713149325	0.0350231223171	48.1882352941	3.0	42.9	381.0
0.999997120855	2.87347088483	0.000907578087155	0.0159866217307	0.0299015770415	32.768	3.0	31.1	383.0
0.999983991683	2.30738678414	0.00164798200287	0.016321827016	0.0364107994735	32.768	3.0	30.9	384.0
0.999978981884	2.29440104699	0.0021093016898	0.0206137482225	0.0408715917525	39.0095238095	3.0	36.5	386.0
0.999760123816	2.05641451989	0.0151329327893	0.115592008524	0.0338659247188	37.2363636364	3.0	34.5	389.0
1.00013959833	1.47490628752	0.00197953193754	0.00799928739334	0.0463201286314	27.3066666667	4.0	26.6	391.0
1.00002199332	2.4913916713	0.00325208743834	0.0388840063328	0.0292841276573	30.3407407407	3.0	28.0	395.0
0.999453423089	1.69396167717	0.0172395625778	0.0896137239001	0.0345642457814	29.2571428571	3.0	27.4	398.0
1.00002319895	2.32201630593	0.00245778916186	0.0247100802698	0.0360958227459	34.1333333333	3.0	32.7	399.0
1.0000025379	2.65616930479	0.00051979798683	0.00734895676954	0.0308079713396	32.768	3.0	30.2	400.0
1.00005039535	2.13223589002	0.0036838981416	0.030443685487	0.0288456683432	27.3066666667	3.0	25.7	401.0
0.999987364167	1.64453864223	0.000442247023226	0.00216568349104	0.0378829825851	26.4258064516	4.0	25.4	406.0
0.999785172555	1.67388519693	0.00438837780328	0.0222046793196	0.0383518208435	27.3066666667	4.0	26.4	409.0
1.0000520135	2.00989990203	0.00299885226882	0.0218118294605	0.0335955999014	29.2571428571	3.0	27.7	410.0
0.999984494187	2.33853226718	0.00169688893097	0.0173526138499	0.0306295658622	30.3407407407	3.0	28.1	414.0
0.999930408364	1.79297842892	0.00264694040494	0.015301240926	0.0306439622279	29.2571428571	3.0	27.1	415.0
0.999906039748	2.01463011691	0.0054670631052	0.0399676099883	0.0248820139643	30.3407407407	3.0	26.5	416.0
0.999982077515	2.1954051357	0.00148185882648	0.0130758401256	0.0313365195199	31.5076923077	3.0	29.0	419.0
0.999994079798	2.45356764381	0.000812469765317	0.00934680445833	0.0432301830161	43.1157894737	3.0	40.8	421.0
1.00002207268	1.61634385183	0.000932296172741	0.00442409303712	0.0422171417793	28.2482758621	4.0	27.1	423.0
1.00011317159	1.67921825327	0.00347201084458	0.0177498864312	0.0352760994536	30.3407407407	3.0	28.2	432.0
0.996089292221	1.32123048939	0.0622677751856	0.214443726089	0.0243574895578	29.2571428571	3.0	26.4	440.0
0.999921011766	2.10833725174	0.00551170011129	0.0444363070715	0.032154595058	31.5076923077	3.0	28.5	443.0
1.000002722	2.27619497614	0.000263594061072	0.0025281660734	0.0319894961504	31.5076923077	3.0	29.5	444.0
0.999984823656	2.58749533887	0.00271328396092	0.0357775205929	0.0326460636433	32.768	3.0	30.4	446.0
0.999985235146	2.46978436202	0.00209211880039	0.0244701429583	0.0325465498967	32.768	3.0	30.8	447.0
0.999797436018	2.18145175478	0.0162982424021	0.141778631783	0.0319501473331	32.768	3.0	31.5	453.0
1.00000391962	2.7827878327	0.00103191134743	0.0165853257479	0.0308083722353	35.6173913043	3.0	31.9	455.0
0.999779504542	1.74587475514	0.00520636469624	0.0285103915915	0.0416316667673	30.3407407407	4.0	28.5	457.0
0.999990356515	1.88485570534	0.000508715951359	0.00323608836232	0.0392980277206	29.2571428571	4.0	28.4	459.0
1.00000379195	2.87733663343	0.00120453243484	0.0213001278463	0.0300032527563	37.2363636364	3.0	32.9	461.0
0.999991657514	2.39944887164	0.00102912995773	0.0112020208954	0.0272583210474	30.3407407407	3.0	27.3	465.0
0.999986530914	2.34401755444	0.0014899665896	0.0153225913032	0.0327379239593	31.5076923077	3.0	29.6	467.0
0.999983811917	2.35587068144	0.00183293983435	0.0190803408333	0.0266758361274	29.2571428571	3.0	26.8	470.0
1.00004438907	1.72963154473	0.00103861824424	0.00558601468874	0.0424091225354	29.2571428571	4.0	27.8	472.0
0.999944096476	2.21629677724	0.00337558146753	0.030419024526	0.035748766083	32.768	4.0	30.7	475.0
1.00000545782	2.65942978052	0.00112508094624	0.015959152753	0.0209134946579	26.4258064516	3.0	24.1	476.0
0.999573195061	1.9542550221	0.0221018779148	0.151691782848	0.025710653323	32.768	3.0	28.8	477.0
1.00010226135	1.59752475468	0.00187452225865	0.00870913614769	0.0390268245281	27.3066666667	4.0	26.1	478.0
0.999935170134	2.2041912875	0.00383575098021	0.0341352665433	0.0282208869973	27.3066666667	4.0	26.4	481.0
0.999878202046	1.93824814989	0.00611608101494	0.0412618657298	0.0312659034761	32.768	3.0	29.4	482.0
0.999679556776	2.05173862818	0.0200335980408	0.152293309316	0.0323492446011	35.6173913043	3.0	32.4	484.0
0.999973974824	2.50337699616	0.00394036014217	0.0476948451052	0.0264325048	32.768	3.0	28.7	485.0
0.999998732439	3.54427351194	0.0015212808557	0.0525927602458	0.0225374402552	40.96	3.0	34.4	486.0
1.00003556509	1.60120168234	0.000943053006204	0.00442780057685	0.0352881757739	28.2482758621	3.0	26.3	488.0
1.0000312842	2.12933680828	0.00227400580785	0.0187361892781	0.0309025648786	31.5076923077	3.0	28.6	489.0
0.999848206482	1.74277904931	0.00524945223636	0.0287546087035	0.0329031424831	34.1333333333	3.0	31.0	492.0
0.999808326023	2.00553746532	0.010958156474	0.0793581377538	0.0261807599857	27.3066666667	3.0	25.2	493.0
0.999359518479	1.785866292	0.0240336592571	0.137954665418	0.0286766183355	29.2571428571	3.0	26.2	494.0
0.999908986751	1.90952919623	0.00293735847316	0.0191856418999	0.0397147349157	30.3407407407	4.0	29.4	495.0
0.999989689542	2.0166174058	0.000503340133541	0.00368225182183	0.0323360547319	28.2482758621	4.0	26.2	496.0
1.00008525649	1.76627539418	0.00206878067019	0.0115798169011	0.0367772377649	28.2482758621	4.0	27.4	497.0
1.00001583659	1.92886846841	0.000781021316322	0.00521648391738	0.0342354328328	29.2571428571	3.0	27.6	498.0
0.999838319375	1.57478332982	0.00335551299868	0.0152002323495	0.03573378009	26.4258064516	4.0	25.5	499.0
0.999999357879	2.99536064538	0.000257938607468	0.0051376781347	0.0400488338266	45.5111111111	3.0	40.0	501.0
0.999997432804	2.62206131379	0.000491461653093	0.00671196445194	0.0411513346344	43.1157894737	3.0	38.0	507.0
1.00025148716	1.67450333974	0.00508926844937	0.0257567164586	0.0377856447632	28.2482758621	4.0	26.6	510.0
0.999961931213	2.55057485176	0.00632697386996	0.0803550741091	0.0337064394038	37.2363636364	3.0	34.6	511.0
1.00000065314	2.99008201734	0.000259624435696	0.00514382320151	0.0237569274427	31.5076923077	3.0	29.4	514.0
1.00001185952	2.52909240283	0.00188913789759	0.0234726704804	0.0241958191983	25.6	3.0	24.3	518.0
0.99953669384	1.599627279	0.0122492105651	0.0574415092494	0.0317568161208	27.3066666667	3.0	26.1	525.0
0.999936514693	1.57346905131	0.00181062562852	0.00818904396227	0.0381644954178	28.2482758621	4.0	27.7	526.0
0.999996923167	3.15794705874	0.001708540737	0.0400805724784	0.0244830515274	39.0095238095	3.0	36.6	527.0
1.00002651385	2.34192244034	0.0029209570052	0.0299730115801	0.0251767984059	26.4258064516	3.0	24.4	529.0
1.0000720324	1.88859248013	0.00328821263094	0.0210444439473	0.0327737647693	28.2482758621	3.0	26.1	532.0
1.00000271762	2.83338092765	0.000791072102701	0.0133815099211	0.0287609672367	35.6173913043	3.0	30.6	533.0
1.00006040351	1.84710927921	0.00254701838812	0.0155979930106	0.0356126038915	28.2482758621	3.0	26.7	535.0
0.999916535293	1.76893894321	0.00303301207971	0.0170868567358	0.0304656493082	26.4258064516	3.0	25.0	536.0
0.999976496759	2.22044029798	0.0020407038989	0.0184793247893	0.0326674098236	34.1333333333	3.0	30.6	539.0
1.00005321459	2.34478259976	0.00589552389269	0.0606722919912	0.0289948458989	27.3066666667	3.0	25.6	541.0
1.00000931958	1.7079479522	0.000768443832246	0.00403599873248	0.039609846446	29.2571428571	4.0	27.9	550.0
1.00001057541	2.38664895611	0.0012721397808	0.0136666399813	0.0243554297274	27.3066666667	3.0	24.6	552.0
1.00001383777	2.52610236798	0.00219127970273	0.027143971122	0.0397415710103	37.2363636364	3.0	35.2	553.0
1.00003983807	2.17129825406	0.00314249164557	0.0270440101233	0.0380608497205	34.1333333333	3.0	32.0	554.0
1.00000129621	2.86455241391	0.00040142099936	0.00700746605499	0.0244700448653	30.3407407407	3.0	28.6	558.0
0.999991932987	2.42605997206	0.00104867765953	0.0117298081677	0.0296105689963	31.5076923077	3.0	28.9	572.0
1.0002695176	1.64374359906	0.0051597809018	0.0252380241649	0.0395941261765	27.3066666667	4.0	26.1	579.0
0.999983973825	2.06934984992	0.00103673799558	0.00802504632566	0.0283864465907	31.5076923077	3.0	28.0	583.0
1.00002823533	2.23250592006	0.00251010918931	0.0230137887813	0.0317492757294	29.2571428571	3.0	27.7	585.0
1.00004072172	1.58205584326	0.00084441875083	0.00385584395586	0.043019106892	28.2482758621	4.0	26.8	592.0
1.00005989239	2.1547725336	0.00457460510987	0.0386990557591	0.0350972739582	31.5076923077	3.0	29.0	593.0
1.00010785933	1.49862220429	0.00156122571432	0.00648370404143	0.0492965806584	29.2571428571	4.0	28.7	595.0
1.00005900371	2.1270394011	0.00426976098919	0.0350949127161	0.0300940926093	28.2482758621	3.0	26.2	596.0
1.00000350755	2.42601188723	0.000455925117079	0.00509937218344	0.0269009138601	31.5076923077	3.0	27.6	598.0
0.999899517692	1.8614827522	0.0030622343922	0.018999976212	0.0393518677589	29.2571428571	4.0	28.0	602.0
0.998643354388	1.43472343367	0.0264885960672	0.103508170362	0.0278940182057	29.2571428571	3.0	27.1	605.0
1.00001254172	2.09560315645	0.000853753766864	0.00679184305479	0.0303020492317	27.3066666667	3.0	26.0	610.0
0.999910972141	1.90201596227	0.00416998322265	0.0270744696735	0.0304444850893	31.5076923077	3.0	27.8	616.0
0.99999911716	2.93162062625	0.000312399331571	0.00583526431234	0.0308993417006	37.2363636364	3.0	32.5	617.0
1.00001082626	2.41676919592	0.00138185636537	0.0153101083711	0.0400086853481	37.2363636364	3.0	35.6	618.0
1.0000029805	2.43136420593	0.000391522535586	0.00440307939714	0.0305930754046	31.5076923077	3.0	28.5	619.0
0.999379505238	1.37750038481	0.00749635230874	0.0270513319625	0.0378477913924	27.3066666667	4.0	26.5	620.0
0.99999045259	2.90508110045	0.00320474999375	0.0582804505891	0.0248950542354	30.3407407407	3.0	29.2	626.0
0.999980102477	2.1913588606	0.00163221118653	0.0143423895626	0.031330594862	30.3407407407	3.0	28.3	627.0
0.999999736453	3.25394039102	0.000177209010694	0.00457811387124	0.0282689259325	40.96	3.0	38.0	629.0
0.999915711681	2.03992555553	0.00357435906154	0.0267997509817	0.0382710134404	32.768	4.0	30.9	631.0
0.997013103157	1.43994009509	0.0588727020906	0.231782315846	0.0263880030058	32.768	3.0	28.4	641.0
0.999996598022	2.31131004576	0.000352924633861	0.00350949552398	0.0318508366807	29.2571428571	3.0	27.6	642.0
0.999993673104	2.66633832802	0.0013222054726	0.0188874390899	0.0275135215583	32.768	3.0	28.9	651.0
0.999997393707	2.56771578201	0.000448089562478	0.00579082313717	0.0358243240246	39.0095238095	3.0	34.9	652.0
0.999826592285	2.00274156713	0.00986046061468	0.0711982896698	0.031894225648	31.5076923077	3.0	29.1	654.0
1.00001366656	2.6712589902	0.00288403976891	0.0414031789857	0.0237232078561	25.6	3.0	22.9	655.0
0.99999843159	3.18178014952	0.000913292816658	0.0219443628274	0.0321795963333	43.1157894737	3.0	39.2	656.0
0.999956420094	2.31079369708	0.00451641165464	0.044889165548	0.0281392674392	30.3407407407	3.0	27.6	657.0
0.999996574628	2.53932475021	0.000556776365413	0.0069905298362	0.0343384398795	35.6173913043	3.0	32.2	659.0
1.00001127153	2.21902714664	0.000975968741791	0.00882456265641	0.0283877447134	30.3407407407	3.0	27.1	660.0
1.00003239871	1.83023105222	0.00132285086367	0.00795693838856	0.0322594741715	31.5076923077	3.0	28.8	661.0
1.00000136638	3.0515558335	0.000613836483268	0.0129383416996	0.0340460357851	37.2363636364	3.0	34.8	663.0
1.00002422326	2.5215285047	0.00380138631749	0.0468694709577	0.0268599349551	27.3066666667	3.0	24.8	664.0
1.00000755625	2.57671530596	0.00132244410581	0.0172474112046	0.0360943939881	37.2363636364	3.0	34.1	665.0
0.999965023717	2.20060459531	0.00292140531099	0.0259177773695	0.0285161956079	30.3407407407	3.0	28.2	666.0
0.999963146391	2.31210961053	0.00382921160903	0.0381102918604	0.02856376179	28.2482758621	3.0	25.8	667.0
0.999897924135	1.91200446569	0.00331893303201	0.0217354318411	0.0331985889239	29.2571428571	4.0	27.4	668.0
1.00000164961	2.48006359104	0.000238530852703	0.0028193112769	0.0273547165617	30.3407407407	3.0	26.6	670.0
0.999978728781	2.18213734217	0.00171376893421	0.0149159877712	0.0248102244721	26.4258064516	3.0	24.4	673.0
1.00008073425	2.06312658067	0.00516005445924	0.0396797571001	0.0330606969612	28.2482758621	3.0	26.7	674.0
0.999949134668	2.14700160019	0.00382672218836	0.0321158525946	0.0280060644096	28.2482758621	3.0	26.2	675.0
0.999996873928	2.05817880158	0.00019789237606	0.00151403532693	0.0353131980885	30.3407407407	3.0	28.4	676.0
1.00000148785	2.60173456998	0.000273602449787	0.00366026003567	0.0273359147425	31.5076923077	3.0	28.2	677.0
0.999826911603	2.10217226917	0.0119338679927	0.0956058958832	0.0255586782204	31.5076923077	3.0	27.9	679.0
1.00009184228	2.0975841778	0.00627609442272	0.0500271698152	0.0336982638648	30.3407407407	3.0	27.5	687.0
0.999948857758	1.86416013842	0.00157594549269	0.00980576103558	0.0390277502041	30.3407407407	4.0	28.8	688.0
1.00017535983	1.8308465536	0.00716841021784	0.043140087929	0.0340680904034	26.4258064516	3.0	25.4	690.0
0.999991211076	2.70686508795	0.0019903263516	0.0296236599405	0.024877135971	31.5076923077	3.0	29.1	693.0
1.00000290339	1.94406063825	0.000118963107899	0.000806014392836	0.0399364826172	32.768	4.0	30.6	696.0
0.99999883773	2.3126432767	0.000120890879126	0.00120378929324	0.0319139868642	31.5076923077	3.0	28.5	700.0
0.999999510691	3.26476229703	0.000336188793569	0.00878020361213	0.0267728972516	35.6173913043	3.0	32.6	710.0
0.999921254441	2.0404923515	0.00481694165435	0.0361810419956	0.0340884368426	39.0095238095	3.0	36.0	711.0
0.999994234748	1.72089413712	0.000191305673202	0.00102329723524	0.0350518534749	28.2482758621	3.0	26.8	716.0
0.99917473085	1.51939673465	0.0188098890389	0.0807576050803	0.0346824159197	28.2482758621	3.0	25.9	720.0
0.999564721318	2.08821076327	0.0292081242363	0.230678109364	0.0276926794571	32.768	3.0	28.5	722.0
0.999990414375	2.49196483353	0.00141899521961	0.0169768150576	0.032540660642	34.1333333333	3.0	31.7	723.0
0.999986276468	2.53314991841	0.00220364231117	0.0274944162096	0.0333903480308	35.6173913043	3.0	33.5	726.0
1.00000176136	2.5807679555	0.000310740170151	0.00406944375598	0.0341207106958	40.96	3.0	35.8	727.0
1.00001149941	1.93906201736	0.000578347919738	0.00390463317611	0.0359726129969	31.5076923077	3.0	29.3	730.0
0.999944346707	2.41124208889	0.00702664798462	0.0774170292256	0.0259670147255	28.2482758621	3.0	26.7	736.0
0.9996302567	1.80337486684	0.0143439789812	0.0838718042893	0.0333075684691	35.6173913043	3.0	32.9	740.0
1.00000776594	2.13048960468	0.000565763876028	0.00466718908434	0.0328671331427	30.3407407407	3.0	28.2	749.0
1.00000691056	2.82237054615	0.00196808168496	0.032922999889	0.0304567557627	34.1333333333	3.0	30.6	750.0
0.999964127738	1.86907564919	0.00112451005297	0.0070337154221	0.0385825292016	31.5076923077	4.0	30.1	753.0
1.00001285263	2.3415668655	0.00141494911538	0.0145142112867	0.0356856638559	34.1333333333	3.0	32.2	754.0
1.00015416539	1.9544824997	0.00798710979007	0.0548000755659	0.0349348587073	29.2571428571	3.0	27.8	755.0
1.00003945279	2.26984361001	0.00377328839806	0.0359528179076	0.0362281143028	34.1333333333	3.0	31.2	763.0
1.00001180987	2.54039322034	0.00192369920074	0.0241787217138	0.0213446582943	24.8242424242	3.0	23.6	768.0
1.00001599099	2.40406691893	0.00199066930014	0.0217704937304	0.034893032658	35.6173913043	3.0	32.6	769.0
1.0000044918	2.12553719032	0.000324097475901	0.00265987923834	0.0349664829658	31.5076923077	3.0	29.7	773.0
0.999987925948	2.0005532721	0.000683672520561	0.0049244107219	0.0244246822714	27.3066666667	3.0	25.1	776.0
1.00019045572	1.7585431715	0.00455198759122	0.0252631992958	0.035356262853	27.3066666667	4.0	25.6	777.0
1.00002524798	1.90120688788	0.000827383371407	0.00535576348132	0.0373668304677	29.2571428571	4.0	27.8	783.0
0.999936351819	2.1749623286	0.00505666603691	0.0436871893188	0.0318131379104	35.6173913043	3.0	31.7	785.0
0.999942572095	2.2180763602	0.00496325518735	0.0448358990266	0.0258129933922	30.3407407407	3.0	26.9	793.0
1.00001637229	1.91549582529	0.000581355917746	0.00382099094559	0.0346527546745	29.2571428571	4.0	27.4	794.0
0.999909376903	1.52170399472	0.00155191476768	0.00661885044714	0.0426554271767	26.4258064516	4.0	25.8	795.0
0.999714141244	2.03295754535	0.0172326040472	0.128446141089	0.0338663429165	37.2363636364	3.0	32.3	796.0
0.999986165792	1.99219901879	0.000770801119285	0.00550351074791	0.0253977507432	26.4258064516	3.0	24.4	800.0
0.999996761767	2.9713852397	0.00124019016145	0.0241128529501	0.0312097857935	40.96	3.0	38.0	802.0
1.00000376044	2.92176822808	0.00130484045243	0.0241318572754	0.0270794758933	32.768	3.0	30.5	804.0
1.00000731196	2.45799642813	0.0010122719536	0.011698008163	0.0344124986208	35.6173913043	3.0	32.2	806.0
0.999978671467	1.87426239072	0.000947272496495	0.00597156820545	0.0347993698638	32.768	3.0	30.3	808.0
0.999989078527	2.48419248498	0.00159214062962	0.0188979450247	0.035234994074	39.0095238095	3.0	35.1	812.0
1.00000016217	2.72506883762	3.80746303307e-05	0.000577235815474	0.0555464619455	63.0153846154	3.0	57.7	814.0
0.99986040856	1.94891717365	0.0048955338735	0.0333449512418	0.0342973000487	29.2571428571	4.0	27.3	818.0
0.999998688589	2.87367533911	0.00041355730339	0.00728613737901	0.0370189893383	45.5111111111	3.0	43.1	825.0
0.999621118872	2.07305572621	0.0246867237641	0.19190156033	0.0337370443886	39.0095238095	3.0	34.8	831.0
0.999997314556	2.55351376061	0.000448916696328	0.00571829575532	0.0365256044326	39.0095238095	3.0	35.2	834.0
0.99988484125	1.82263207827	0.0046343576396	0.0276545201316	0.0278523206693	30.3407407407	3.0	26.9	835.0
1.00000544836	2.70131296745	0.0012203223199	0.0180609238641	0.0311033882938	35.6173913043	3.0	31.4	839.0
0.999874261588	2.39517607375	0.0153812026674	0.166712259742	0.0293162820364	35.6173913043	3.0	31.5	844.0
0.999996409599	2.37831722616	0.00042487616481	0.00452572746321	0.0270644480959	26.4258064516	3.0	25.3	847.0
1.00000071734	2.01243340558	4.15614508388e-05	0.000303112487247	0.0344724430382	29.2571428571	3.0	27.8	848.0
0.999919917276	2.17179630011	0.00632315777316	0.054451002393	0.0273311142245	31.5076923077	3.0	27.9	859.0
0.999713302955	1.55786901188	0.00461060875993	0.0204930499225	0.0432587588498	27.3066666667	4.0	26.8	861.0
0.999073452021	1.45608768083	0.0188075063001	0.0752461324965	0.0358813027926	28.2482758621	3.0	27.2	862.0
0.999574424892	1.56177066657	0.00565203430956	0.0252222014809	0.043219196217	27.3066666667	5.0	26.9	867.0
1.00000245036	2.33829923171	0.000268034609828	0.00274025658946	0.0324792847881	32.768	3.0	30.3	872.0
0.999992522662	2.42543815837	0.000970832725021	0.0108521798826	0.0335717831068	35.6173913043	3.0	32.2	873.0
0.999924023337	1.94616015647	0.00387369080045	0.0263515441039	0.0305022686236	31.5076923077	3.0	28.3	878.0
0.999360303202	1.91624528022	0.0307922588418	0.203070102079	0.0301545464414	32.768	3.0	29.0	879.0
0.999963619899	2.2546868358	0.00337763914983	0.0316865082273	0.0303735945715	34.1333333333	3.0	31.1	881.0
1.00000089754	2.58292903051	0.000159023023933	0.00208714287049	0.0381282655337	40.96	3.0	37.8	884.0
0.999648566822	1.93633033105	0.0175819923422	0.118402567358	0.0271971486339	28.2482758621	3.0	26.1	886.0
1.00000267151	2.1946999273	0.000220580693447	0.00194493274882	0.0262281984598	31.5076923077	3.0	27.3	887.0
0.999472835275	1.69334364919	0.0166079722697	0.0862711377915	0.0260502064213	30.3407407407	3.0	26.8	890.0
0.999786355492	1.62604236933	0.00392537717511	0.0188345971109	0.042150600926	28.2482758621	4.0	27.1	892.0
0.999999153468	3.24274842269	0.000556646795085	0.014219955271	0.0296187092848	43.1157894737	3.0	38.5	898.0
0.999955490539	2.22757087762	0.00391884990064	0.0357496605029	0.0384825352182	37.2363636364	3.0	35.5	899.0
1.00000565804	2.33267382472	0.000612109781879	0.00622185870332	0.0277123963945	30.3407407407	3.0	27.0	901.0
0.999527851615	1.82117286729	0.0189478394894	0.112930807102	0.0299148809699	37.2363636364	3.0	33.0	903.0
1.00004839355	2.17191857902	0.00382198255877	0.0329125153796	0.0323453177275	31.5076923077	3.0	28.5	908.0
1.00001331305	2.46990347236	0.00188685318894	0.0220713832736	0.0330012302979	32.768	3.0	30.5	910.0
1.00019856151	1.74764614813	0.00464304639928	0.0254641441267	0.0362823887067	27.3066666667	4.0	25.6	911.0
1.000021349	1.78960960521	0.000817580849368	0.00469404042018	0.0456223052063	32.768	4.0	31.0	913.0
0.998010279103	1.50402272326	0.0440868916001	0.186287553542	0.0291287314683	32.768	3.0	30.4	914.0
0.9999878835	2.62222916089	0.00232034218452	0.0316949591309	0.0252242572162	32.768	3.0	27.7	918.0
1.00002209264	2.4549069898	0.00303995024623	0.0350191056726	0.0300563989529	31.5076923077	3.0	29.7	919.0
1.00002513979	2.32467081402	0.00267732361545	0.0269906805096	0.0333730843392	30.3407407407	3.0	29.0	920.0
1.00005610276	2.14293027387	0.0041874106145	0.0349910099098	0.0311945203069	27.3066666667	3.0	25.9	923.0
0.999990236831	2.2438489721	0.000887418098655	0.00823235477642	0.0317616009356	35.6173913043	3.0	31.5	928.0
0.999982805395	2.21595738516	0.00147992219071	0.0133392295832	0.0329890741646	31.5076923077	3.0	29.6	936.0
0.999991872868	2.18748763738	0.000661656588933	0.00579072041784	0.037671749428	32.768	3.0	31.3	939.0
0.999994678914	2.40480800135	0.000663370761208	0.00726044775992	0.024008277107	27.3066666667	3.0	25.1	940.0
0.999900982187	2.23057297984	0.00876928656693	0.0802499483536	0.0379394647501	40.96	3.0	37.0	941.0
1.00003079725	2.3747706186	0.00361912085864	0.0384093020403	0.0343092929583	32.768	3.0	30.1	943.0
1.00000614133	2.7624496943	0.00155285549531	0.0244499089037	0.0248709850304	27.3066666667	3.0	24.3	945.0
1.00019151206	1.50519975998	0.00331891818639	0.0138865133214	0.0394025622051	26.4258064516	4.0	25.2	946.0
0.999982277376	2.73442244786	0.00423885365282	0.0648763597948	0.0239636379163	34.1333333333	3.0	31.6	948.0
1.00000645112	2.89258344979	0.00211229274112	0.037931487262	0.0350002831354	37.2363636364	3.0	34.0	952.0
0.999891520278	1.87211211851	0.00479816503868	0.0301810627343	0.0268720021643	27.3066666667	3.0	25.5	953.0
0.999999944716	2.44437122663	7.45070754769e-06	8.49124237324e-05	0.0299925796438	31.5076923077	3.0	28.8	955.0
0.999984272772	2.17326355277	0.00124535383193	0.0107398494659	0.0492972895203	43.1157894737	3.0	40.5	958.0
0.99999692737	2.70386479192	0.000691696701499	0.0102637867644	0.0305048764025	34.1333333333	3.0	30.5	960.0
0.999880263654	1.51113270763	0.00175498249728	0.00739527334569	0.0429299046114	26.4258064516	4.0	26.0	961.0
0.999999606792	3.30861093743	0.000294851752304	0.00804724873853	0.034585351242	43.1157894737	3.0	37.4	972.0
1.00015522019	1.72565176152	0.0051970761461	0.0279380585819	0.0403830439954	32.768	3.0	30.7	976.0
1.00016876531	1.75230323256	0.00594253473461	0.0328762702607	0.0331918125393	28.2482758621	3.0	26.2	979.0
1.00009701566	1.87801347669	0.00433984394011	0.0274641354878	0.0312012677092	26.4258064516	3.0	24.9	985.0
0.999833797638	1.92527109769	0.00814019738328	0.0541723725769	0.0292801238243	30.3407407407	3.0	28.3	988.0
0.999934919018	1.99473344676	0.00248950203951	0.0177978203211	0.0344288889833	29.2571428571	4.0	27.8	989.0
0.999759989886	1.69062328276	0.0050147063386	0.0258474101337	0.0415670035623	28.2482758621	4.0	28.0	991.0
1.00000022657	2.11105603861	1.58936405562e-05	0.000128490438639	0.0305288423149	30.3407407407	3.0	28.5	996.0
1.00000006335	3.12804419257	3.31409315575e-05	0.00075442112736	0.0356160454418	45.5111111111	3.0	41.9	998.0
