# Supplementary material for: Basal leakage in oscillation: Coupled transcriptional and translational control using feed-forward loops
Source: PLoS Comput Biol. 2020 Sep 3;16(9):e1007740. doi: 10.1371/journal.pcbi.1007740 (PMC7494099; doi:10.1371/journal.pcbi.1007740)
Supplement: S1 Appendix — (ZIP) [file pcbi.1007740.s010.zip › Codes/plots/data/M3_decayrates_0.csv]

0.994585809745	0.859588878531	0.0229426866671	0.042444480016	0.15715103165	63.0153846154	4.0	62.7	9.0
0.999439511953	0.842391310298	0.00209248329684	0.00364534422813	0.128827461169	45.5111111111	6.0	44.7	16.0
1.00008378884	1.22538805044	0.000608210778483	0.00181683207943	0.102503020863	51.2	5.0	50.5	18.0
0.996075778754	0.591272831601	0.00633290888111	0.00711569756038	0.169196019728	43.1157894737	6.0	43.4	21.0
0.999972896312	2.23237510229	0.00240888549211	0.0220839419219	0.0774955717165	68.2666666667	3.0	67.0	39.0
0.999555542711	1.55225812888	0.0107629660926	0.0479046979409	0.149864015827	102.4	3.0	99.8	43.0
0.999905911468	2.20789683816	0.00562636136519	0.0502642625904	0.06579524639	63.0153846154	4.0	61.9	49.0
0.993038147439	0.683762570599	0.0135935497512	0.018219225801	0.143921296417	45.5111111111	6.0	44.2	54.0
0.993995680621	0.568234044744	0.00817232866259	0.00866680747937	0.149522723023	37.2363636364	7.0	36.5	56.0
0.999994495904	2.21427851732	0.000472180284806	0.00424855521116	0.0989631111727	91.0222222222	3.0	82.2	59.0
0.995975493483	0.767017324871	0.00820422670064	0.0126351221604	0.1108902503	35.6173913043	7.0	35.4	60.0
0.999928959955	0.982347595786	0.000633041621196	0.00145753848898	0.221837764143	102.4	3.0	105.5	61.0
0.998345696215	1.08438290926	0.0174689276459	0.0455188196463	0.180123274798	91.0222222222	3.0	93.3	66.0
0.998892754715	1.33680359913	0.0181259592217	0.0633685777613	0.135260711378	81.92	3.0	84.3	67.0
0.999926935033	0.903769605379	0.000513259704941	0.000987692545951	0.150310843988	58.5142857143	5.0	58.5	72.0
0.998170831175	0.934066286606	0.00688810531616	0.0138865350368	0.146157703206	58.5142857143	5.0	57.7	73.0
0.999969952749	2.81564526105	0.00844368416279	0.140298156027	0.0464531341185	91.0222222222	3.0	93.2	75.0
0.979791840088	0.31178337237	0.0140492815559	0.00794320319713	0.206802618548	30.3407407407	8.0	30.1	84.0
0.999997643711	2.86944212781	0.000736837954261	0.0129264203206	0.0419552348163	48.1882352941	3.0	45.4	85.0
0.999781163536	1.34414519323	0.0036297010837	0.0127850435705	0.145010071724	81.92	3.0	82.9	87.0
1.00004656545	1.96807041133	0.00247648835916	0.0172381120913	0.0890337846574	68.2666666667	3.0	66.1	90.0
0.999985296184	2.70798095579	0.00333717742995	0.0497264161068	0.0425493525261	74.4727272727	3.0	71.7	91.0
0.999502351029	1.38762079469	0.0057791849489	0.021103574081	0.115605905863	68.2666666667	4.0	68.1	93.0
0.999034345148	1.12429722232	0.00465340359242	0.0121986557266	0.088289633517	40.96	6.0	41.0	96.0
0.999897138581	1.45275672971	0.0020753043242	0.00826521179227	0.14093777011	91.0222222222	3.0	87.2	98.0
0.998295004114	1.31442613922	0.013722063543	0.0458640705057	0.0524122595906	31.5076923077	5.0	31.0	102.0
0.999220644507	1.59842056633	0.0111569149323	0.0519093508067	0.0709620094153	51.2	5.0	52.6	105.0
0.993325812218	0.744366365124	0.0147997391355	0.0220624392493	0.125954318507	40.96	6.0	40.6	107.0
0.998817138292	1.3346538648	0.012300703719	0.0421994808926	0.114716122011	68.2666666667	4.0	69.5	109.0
0.999889836025	1.91515486293	0.00529174335922	0.0348395795348	0.104432747391	81.92	3.0	82.1	112.0
0.99848001633	1.01612011885	0.00672706754209	0.0152467580686	0.118991756552	51.2	5.0	52.0	113.0
0.99424296686	0.852905236835	0.0141216309418	0.0251041850292	0.100998712414	37.2363636364	7.0	36.9	116.0
0.999998274201	3.23105775722	0.00110867105987	0.0279911633245	0.0262519758718	58.5142857143	3.0	55.1	117.0
0.98970069404	0.998338920083	0.0388812633991	0.0865038024495	0.0893131045356	45.5111111111	6.0	44.5	122.0
0.998986961939	1.78265291482	0.0212676719111	0.121293630691	0.0578460023374	58.5142857143	5.0	57.6	124.0
0.999984968724	1.78001219186	0.00118059265324	0.00670829083463	0.0867807257391	63.0153846154	4.0	61.7	129.0
0.999189094204	1.08456894432	0.00354258768013	0.0088025463944	0.0685873941544	31.5076923077	6.0	30.1	130.0
0.9840668706	0.364026641044	0.0142907965159	0.00958608197555	0.214965361484	37.2363636364	7.0	37.1	135.0
0.99954559609	1.5291549921	0.00559610793451	0.0240631105909	0.0463005817336	31.5076923077	5.0	30.8	139.0
0.998505462557	1.19063473374	0.00941709889972	0.0269553166851	0.0960430889115	51.2	5.0	49.1	143.0
0.998764992841	1.13585072856	0.0142317439128	0.0393990364944	0.155560831357	81.92	3.0	84.9	148.0
0.998673900382	1.45705708562	0.0142487419724	0.0564270789514	0.0703821347427	45.5111111111	5.0	45.8	151.0
0.999924099623	2.37349760759	0.00618807107707	0.0655731231339	0.0734405767946	74.4727272727	4.0	74.3	157.0
0.999788554138	2.19211144974	0.0122648333301	0.107804993785	0.0615897030813	68.2666666667	4.0	71.2	163.0
0.997156602593	1.29280086357	0.0220062992544	0.071710712656	0.0952402407741	54.6133333333	5.0	55.8	165.0
0.998180715979	1.24327759075	0.0158430109367	0.0486549093218	0.140279537664	74.4727272727	4.0	76.5	166.0
0.999842552794	1.52430116422	0.00239395172875	0.0102410740903	0.0865782731235	54.6133333333	4.0	53.9	174.0
0.987025488846	0.64629853982	0.020744134315	0.0258979847581	0.123397739504	35.6173913043	7.0	35.0	189.0
0.999451971962	1.2444806098	0.00476693418373	0.0146427975	0.127443630787	68.2666666667	4.0	68.0	190.0
0.984450666406	0.516252604547	0.0191042782818	0.0183074901645	0.147612877811	34.1333333333	7.0	34.5	191.0
1.00019620906	1.01488197064	0.00157093733064	0.00354823957483	0.12796312337	54.6133333333	5.0	55.3	192.0
0.999818414591	1.560975672	0.00301291515751	0.0134374203458	0.085763986051	58.5142857143	4.0	55.3	198.0
0.999975318105	1.85410602885	0.000735423711924	0.00452670112447	0.080082619657	63.0153846154	4.0	58.4	200.0
0.999558094346	0.903124883207	0.00165934200516	0.00319126554724	0.154638743232	58.5142857143	5.0	58.6	203.0
0.967694164853	0.21726791061	0.0165193705677	0.00682362511229	0.242946438906	27.3066666667	9.0	27.6	204.0
0.997517529605	0.955454019825	0.00975994382636	0.0203117741977	0.130215523498	54.6133333333	5.0	55.2	205.0
0.995883804806	0.973329244767	0.0215810533433	0.046759326882	0.148722653972	68.2666666667	4.0	66.0	206.0
0.99997490102	2.30529572928	0.00257324205852	0.0254312009331	0.075357184249	68.2666666667	3.0	65.7	210.0
0.997649882556	0.900732802859	0.0107452968263	0.0210105178848	0.161367945817	63.0153846154	4.0	62.7	212.0
0.996686542448	0.938036542546	0.0274684680606	0.0601450240047	0.187306515528	117.028571429	3.0	105.9	216.0
0.997710922209	0.638293274049	0.00368772742371	0.00448484505278	0.138808156759	39.0095238095	7.0	38.0	221.0
0.999996169054	2.79003318255	0.00102317549394	0.0165659509479	0.0778752016843	91.0222222222	3.0	90.3	226.0
0.998109846209	0.742016332723	0.00380418260155	0.00559839512051	0.123630204099	40.96	7.0	39.8	228.0
0.999415623077	1.78500959664	0.0120328219544	0.0687713654808	0.0752034858089	58.5142857143	5.0	57.8	229.0
0.99998715253	2.69135295066	0.00282131949384	0.0413373325698	0.0474568997328	91.0222222222	3.0	84.7	230.0
0.968027622118	0.459698445263	0.0288235363394	0.0241568818105	0.132971259831	28.2482758621	9.0	28.5	231.0
0.998984319332	1.43721959087	0.0128679544858	0.0498324338805	0.113229467419	74.4727272727	4.0	72.9	241.0
1.00026201878	1.35661093623	0.00232258927276	0.00815394853019	0.0987653460418	54.6133333333	5.0	53.7	242.0
0.994900106265	0.658291470373	0.0113128612309	0.0147447329424	0.196812781243	58.5142857143	5.0	59.6	243.0
0.997655452027	0.530183787638	0.00351108423545	0.0034880435878	0.177441764682	40.96	6.0	41.2	246.0
0.999057774854	0.792156522128	0.00223838935123	0.00358615983343	0.112716981197	37.2363636364	7.0	36.8	259.0
0.998483064172	1.22050409948	0.0202290073134	0.0618640036396	0.164159389809	102.4	3.0	95.7	261.0
0.999699653099	1.89344773435	0.00939005633007	0.0603010590617	0.0668042278044	54.6133333333	4.0	54.8	265.0
0.99928662745	1.41821133945	0.0070538897037	0.0266747173253	0.0958917419432	58.5142857143	5.0	56.8	267.0
0.999910504214	2.10233516178	0.00424342749538	0.0339664416098	0.0813288242539	68.2666666667	4.0	68.2	268.0
0.998642235572	1.22594902257	0.00800144210051	0.0239415939155	0.080847631873	43.1157894737	6.0	42.1	278.0
0.99994924982	1.63532973162	0.000949574308459	0.00460285752843	0.0920111622132	68.2666666667	4.0	62.9	289.0
0.996649410792	0.776579003271	0.00939355108254	0.0148903849063	0.153343983098	51.2	5.0	51.4	296.0
0.998529138131	1.34806476648	0.012627168588	0.0439525297042	0.0622705207429	37.2363636364	5.0	37.3	299.0
0.999587097946	1.4904782971	0.00470989670184	0.019371508957	0.0535438800122	37.2363636364	5.0	34.9	300.0
0.999421936973	1.34085873119	0.00608203714261	0.0210087050938	0.134738786348	81.92	4.0	77.3	303.0
0.994615374489	0.662786439592	0.00802075639665	0.0102271268542	0.116953540312	32.768	8.0	33.1	307.0
1.00004407568	1.43836081076	0.000907665089038	0.00351597518027	0.11709893172	68.2666666667	4.0	68.0	308.0
0.999121340957	1.37151675769	0.00788619438002	0.0282177273985	0.0726988556735	43.1157894737	5.0	43.1	313.0
0.999597725007	1.48965699444	0.00868178286677	0.0360447483901	0.125608179015	91.0222222222	3.0	83.6	321.0
0.980606466012	0.308913301452	0.0126379738083	0.00687691914947	0.198411102029	30.3407407407	9.0	30.0	322.0
0.99281334324	1.02574373714	0.0333399924245	0.0770222728524	0.1056694112	51.2	5.0	51.9	332.0
0.99859677579	1.01045856167	0.00531242707157	0.0119176219683	0.0927995534442	39.0095238095	6.0	38.8	334.0
0.999371723367	1.07639390847	0.00654575655862	0.0168776394582	0.185354573663	102.4	3.0	95.8	337.0
0.995163627004	0.68212757492	0.0111830054755	0.0151800440769	0.164345017511	48.1882352941	5.0	48.4	339.0
0.996583261978	0.908327706978	0.00932790671215	0.0180349427801	0.0993143614122	37.2363636364	7.0	37.3	346.0
1.00001603918	1.1613810767	0.000954394731303	0.0026245833149	0.102030307781	48.1882352941	6.0	47.6	350.0
0.997141171639	0.918830728458	0.00892283075362	0.0175358756229	0.114726138662	45.5111111111	6.0	44.2	351.0
0.999972223123	1.85039545055	0.00139952079512	0.00858014125482	0.0708178604823	54.6133333333	4.0	51.5	352.0
0.995974832856	0.966728612261	0.0162384150543	0.0344015943945	0.109305591276	48.1882352941	5.0	48.4	354.0
0.985823645209	0.653209438934	0.0195161248029	0.0246221925453	0.0960553324419	28.2482758621	9.0	28.9	364.0
0.999408050758	0.838106908385	0.00154883460861	0.00267500959924	0.106952844431	37.2363636364	7.0	37.0	366.0
0.994728404094	1.18027170158	0.0258405002084	0.0732071563275	0.0695168840014	39.0095238095	7.0	40.4	369.0
0.998184305015	1.16739828049	0.010880813391	0.0302353268847	0.10627511791	51.2	5.0	51.9	375.0
0.99998412388	2.92350825351	0.00552795574063	0.102416012247	0.0511599127449	102.4	3.0	108.4	391.0
0.998045864183	1.31562006014	0.0195786144405	0.0656961424265	0.108847530871	63.0153846154	4.0	63.5	392.0
0.999996264396	2.7936346514	0.0010048703898	0.016328925748	0.0694022632927	81.92	3.0	78.1	393.0
0.999680853485	1.84927276101	0.00914605591543	0.056020917066	0.0713064372795	58.5142857143	4.0	57.3	394.0
0.999902695003	1.27478028677	0.00114620430486	0.00364286175175	0.114251768883	58.5142857143	5.0	58.9	399.0
0.997820593394	1.19885525479	0.0120894516466	0.034974174076	0.0701937492734	37.2363636364	6.0	36.5	402.0
0.996864559544	0.993838992067	0.0113942047696	0.0250062582974	0.106984938196	45.5111111111	6.0	44.2	406.0
1.00010875373	0.884645411821	0.000629059998893	0.00119940891867	0.157067407683	63.0153846154	4.0	60.2	412.0
0.99299194699	0.909894713002	0.0216901916807	0.0422323288646	0.115571892469	45.5111111111	6.0	45.3	413.0
0.997713303248	1.35393117188	0.0176210540886	0.061808983645	0.0557200422712	48.1882352941	6.0	45.7	414.0
0.999035973937	1.32843561017	0.00994240705149	0.0338476391492	0.109900867567	68.2666666667	4.0	64.1	417.0
0.970257010798	0.613175551591	0.034132965068	0.0403614861644	0.0827108037702	24.0941176471	11.0	24.0	422.0
0.995145479407	0.95067803136	0.0163204767475	0.0336995349653	0.113838582713	45.5111111111	6.0	45.9	429.0
0.982323950213	0.492067398978	0.0210604077256	0.0191700567638	0.149432748335	37.2363636364	7.0	38.0	431.0
0.999872529804	2.19450933972	0.010520825015	0.0927584619899	0.0840508218688	102.4	3.0	97.3	433.0
0.990342964299	0.498418646718	0.0130034159861	0.0121902547159	0.183818312876	40.96	6.0	40.8	438.0
1.00000042294	1.76992355893	8.55690928099e-05	0.000480909756329	0.109955666825	81.92	4.0	76.5	441.0
0.98390304052	0.459972144003	0.0154873062663	0.0128811775326	0.152170183809	30.3407407407	8.0	30.1	443.0
0.999194155027	1.38943678003	0.00758971438453	0.0277419568991	0.077768112414	45.5111111111	5.0	44.3	445.0
0.999905745064	2.18165114446	0.0052376759834	0.0455352648983	0.0765080239682	81.92	4.0	77.0	447.0
0.985223807403	0.432866785623	0.0115897472567	0.0088630859324	0.140624915499	26.4258064516	10.0	26.4	448.0
0.999981574783	2.54569627174	0.00303286432884	0.038327060248	0.0602535838486	63.0153846154	3.0	59.2	450.0
0.999890771389	1.77479823549	0.00281224280386	0.0158908521119	0.0606095487447	43.1157894737	4.0	42.5	453.0
0.998134863298	0.920612649376	0.0150326448118	0.0321816019181	0.20955251121	102.4	3.0	95.6	456.0
0.999845896819	1.82515220605	0.00623145921815	0.0372865089969	0.133270364179	117.028571429	3.0	108.5	459.0
0.994101416586	0.975093962904	0.0187379288438	0.0401157673491	0.0835896764203	39.0095238095	7.0	38.1	464.0
0.999911037485	1.95054512094	0.00311715340732	0.0212675081486	0.0806089483853	68.2666666667	4.0	67.8	467.0
0.999967847113	2.0236585551	0.00130478037843	0.00961652863724	0.0566300100483	48.1882352941	4.0	46.2	471.0
1.00000239939	1.54142566204	0.000283559427392	0.00123671689085	0.0807025622517	51.2	4.0	48.8	480.0
0.997115998489	0.971347998648	0.0119001441149	0.025349478191	0.126328392854	54.6133333333	5.0	53.4	482.0
0.994877494031	0.812594335815	0.0114688842517	0.0190885068836	0.100047644729	34.1333333333	7.0	34.8	483.0
0.988801140675	0.681337118762	0.0192025424204	0.0255681470487	0.119053331644	35.6173913043	7.0	36.4	484.0
0.997930444071	0.963091081952	0.00707984257445	0.0148458456145	0.110516025923	45.5111111111	6.0	44.2	485.0
0.997992230679	1.12302882622	0.0109781312741	0.0287890872245	0.116033298032	58.5142857143	5.0	56.8	493.0
0.994265055554	1.02051979741	0.0221213128351	0.0505558377787	0.0938552616561	43.1157894737	6.0	43.1	507.0
1.00034477888	1.45919401204	0.00461114788132	0.0182942585319	0.0931926947317	58.5142857143	4.0	57.1	508.0
0.996412516501	0.784110307736	0.0075636389126	0.0119867387051	0.117773892659	39.0095238095	7.0	39.3	515.0
0.999672392284	1.79887324649	0.00848185683696	0.0492055159221	0.0802759315045	63.0153846154	4.0	61.2	522.0
0.999966217462	1.90720165801	0.00109584285674	0.00713945990155	0.090907251297	74.4727272727	4.0	69.7	530.0
0.999390053739	1.04384889824	0.00272900983394	0.00641079079264	0.0976094092037	43.1157894737	6.0	41.8	537.0
0.997452324708	1.30632325029	0.017659000269	0.0584745361149	0.0731603356695	48.1882352941	6.0	46.5	540.0
0.999927192155	1.64703935849	0.00156591144943	0.00769006651115	0.105625815018	74.4727272727	4.0	68.9	542.0
0.97019529426	0.407645042302	0.0241003804644	0.0176010294872	0.141757049422	28.2482758621	9.0	27.9	543.0
0.998825056699	1.36155967945	0.0128984701378	0.0456974164313	0.112275029389	68.2666666667	4.0	69.4	546.0
0.9994713965	1.52475600847	0.0064796464423	0.0277245371699	0.0478266501673	31.5076923077	5.0	31.4	551.0
0.998332516794	0.966448311835	0.00676157249252	0.0142849823211	0.117531761174	48.1882352941	5.0	47.9	560.0
0.993739224289	0.322236202387	0.00759117976323	0.00533481069159	0.285285326453	48.1882352941	5.0	48.5	567.0
0.977468813519	0.2950202372	0.0152178044524	0.00822509994235	0.224453937629	32.768	8.0	32.8	569.0
0.999140503012	1.48136032872	0.00961939104511	0.0391665651647	0.0813700798024	51.2	5.0	48.6	570.0
0.991796112679	0.52860366226	0.0102559320776	0.0100213612199	0.154988355113	35.6173913043	7.0	35.2	571.0
0.986782844212	0.601942281382	0.0191771238906	0.0219480611224	0.139763883661	37.2363636364	7.0	38.2	575.0
0.996902488692	0.785261804049	0.00876429986755	0.0140845588069	0.158096094632	54.6133333333	5.0	56.0	588.0
0.999983746785	2.98053113969	0.00633899410947	0.124390644892	0.0559578166949	102.4	3.0	106.3	595.0
0.994402826963	0.514664992318	0.00612117607468	0.00572944744661	0.15067475705	32.768	8.0	32.9	597.0
0.99117435155	1.00319845938	0.0307848976112	0.0688327343258	0.0665748143606	39.0095238095	7.0	38.5	598.0
0.997191514908	1.12919811153	0.0136034880074	0.035959921566	0.0917964850233	43.1157894737	6.0	43.6	602.0
0.999800465787	1.98273867659	0.0109162300454	0.0771848958082	0.0908261551897	91.0222222222	3.0	86.4	604.0
0.999756129923	1.68036873084	0.00501358969426	0.0255512065685	0.0740676127964	51.2	4.0	49.4	605.0
0.999659430675	1.8780023219	0.0152344004097	0.096449593249	0.120227349866	117.028571429	3.0	120.8	616.0
0.999719730941	0.91556589126	0.00101864045403	0.00198695974431	0.120727761762	45.5111111111	6.0	45.8	617.0
0.992300085336	0.720596082802	0.0129355964931	0.0184073360458	0.109674250866	34.1333333333	8.0	33.2	622.0
0.999947138249	1.66102451776	0.00105502269601	0.00526202348054	0.0800020091111	54.6133333333	4.0	53.5	623.0
0.996603810917	1.10245794798	0.0154615870174	0.0394608988828	0.0901746223502	45.5111111111	6.0	45.4	624.0
0.999464086559	1.27527243634	0.00502288652442	0.0160245703034	0.120480058786	63.0153846154	4.0	63.2	628.0
1.00009930288	1.90510590206	0.00467890982628	0.0304726062049	0.148029527772	117.028571429	3.0	113.1	629.0
0.982536508705	0.448538948637	0.0167041947773	0.0135287526535	0.16519522806	34.1333333333	8.0	34.3	631.0
0.997693772306	1.16805329457	0.0138667818943	0.0385842748601	0.0986258700741	51.2	5.0	50.5	634.0
0.997543548565	0.833188833977	0.0076886377966	0.0133190165275	0.147543104333	51.2	5.0	51.6	639.0
0.989295437155	0.830693011211	0.0282113056693	0.0487316854739	0.113330483473	45.5111111111	6.0	44.6	647.0
0.999668857269	1.7575736846	0.00798038025297	0.0442668176658	0.0913163446425	74.4727272727	4.0	72.2	652.0
0.99993760484	2.062869759	0.00398594032554	0.0306472178194	0.109191398269	91.0222222222	3.0	85.8	656.0
0.999436171755	2.08658931341	0.0377147396803	0.297394788352	0.0558606783155	102.4	3.0	100.5	657.0
0.999032954224	1.26599190422	0.00703671536022	0.022140659578	0.0916797147955	48.1882352941	5.0	48.3	658.0
0.999792403299	2.27102479732	0.0141372653231	0.134834319423	0.0535845138963	68.2666666667	4.0	69.7	660.0
0.979929807301	0.763834087012	0.0424475425744	0.0660815633938	0.0957065232362	35.6173913043	7.0	35.9	665.0
0.996230818827	0.850279821693	0.0103068500883	0.0182402807635	0.119544531151	43.1157894737	6.0	43.1	666.0
0.998984064909	1.42679738393	0.0101784119726	0.038893142909	0.0856767573996	51.2	5.0	52.1	670.0
0.994355643343	0.682695122383	0.0174959266528	0.0249368524109	0.214536783238	68.2666666667	4.0	68.1	672.0
1.00001343432	2.20506419466	0.00113192588906	0.0100880310038	0.0613092608653	58.5142857143	3.0	55.4	673.0
0.999448184367	1.00889325626	0.00222425665514	0.0049744678866	0.0938385175769	40.96	6.0	39.6	674.0
0.999897774017	2.26632492439	0.00970979113907	0.0921955237925	0.0866486036439	91.0222222222	3.0	88.8	676.0
0.994529636635	0.871190979428	0.0157215212171	0.0287998975065	0.105716500394	40.96	6.0	40.1	679.0
0.999536019463	1.04417614598	0.00254954465813	0.00600157025789	0.11318704082	48.1882352941	5.0	47.6	681.0
0.99963088692	1.88641655614	0.0114389721097	0.0729137600223	0.0841636075159	74.4727272727	4.0	73.0	684.0
0.988515843126	0.452005751768	0.011216044192	0.00910623661098	0.16216747411	32.768	8.0	33.1	688.0
0.998343941181	0.928781011432	0.00527964881992	0.010519353097	0.108282766192	43.1157894737	6.0	42.6	692.0
1.0002648008	1.0871245424	0.00170413554053	0.00428143941482	0.162066492447	74.4727272727	4.0	75.6	695.0
0.999990280331	2.59717878567	0.00177132537816	0.0235876638211	0.07239547343	74.4727272727	3.0	68.8	704.0
0.999828489674	2.24369480727	0.0155846213436	0.144574923956	0.0620820715458	91.0222222222	3.0	95.8	706.0
0.99739574165	0.917792434695	0.00814408342464	0.0159763431287	0.118788570444	48.1882352941	6.0	46.9	707.0
0.999993410899	2.36221510578	0.000755431969072	0.0079150757615	0.0593397376052	54.6133333333	3.0	52.4	710.0
0.999992991575	2.42807871336	0.000914696003531	0.010252307834	0.0670697187248	68.2666666667	3.0	63.6	712.0
0.999271234001	1.16086271312	0.00430190795592	0.0118401610868	0.0823710658842	39.0095238095	5.0	39.2	717.0
0.995036372127	0.55715150193	0.00659919037956	0.00683096142952	0.153570672923	39.0095238095	7.0	38.3	718.0
1.00050163726	0.87148369203	0.0016722218882	0.00306348426068	0.14663199593	54.6133333333	5.0	53.9	724.0
0.999644707307	1.14615581001	0.00255870499512	0.00694358024802	0.1409342052	68.2666666667	4.0	69.3	729.0
1.00000886664	1.71900888091	0.000293173532327	0.00156497572926	0.117127027456	81.92	3.0	81.3	731.0
0.999881814887	1.43318116903	0.00157093416771	0.00604957260372	0.0997103002701	63.0153846154	4.0	59.6	735.0
0.998155547592	1.11401991956	0.00992830114885	0.0257225420659	0.110564140511	51.2	5.0	50.8	738.0
0.999761382649	1.35206417027	0.00232722097489	0.00812968529501	0.0336037014077	18.6181818182	5.0	18.1	739.0
0.994239997043	0.710497318155	0.014112820067	0.0201169320359	0.164910347567	51.2	5.0	50.9	741.0
0.999633137644	1.36294527093	0.00328928050006	0.0116432540003	0.0989112599102	54.6133333333	5.0	54.9	743.0
0.999759735525	1.82029683771	0.00649271881655	0.038544608722	0.0836542011249	63.0153846154	4.0	63.6	744.0
0.999812184591	1.57369888848	0.00314944320334	0.0142496894218	0.120858286722	81.92	4.0	76.5	745.0
0.998821663447	1.59908483315	0.0169592003513	0.0789952949736	0.0666218542027	58.5142857143	5.0	56.4	748.0
0.999999961628	2.9914095264	1.52932118183e-05	0.000303403298293	0.0365549036447	45.5111111111	3.0	41.2	756.0
0.999887011762	1.71922355459	0.00249985421541	0.0132947224116	0.0733894685892	54.6133333333	4.0	51.4	762.0
0.998991536218	1.22532435523	0.00588601108941	0.0175918210031	0.0745822404139	40.96	6.0	39.1	769.0
0.997605762498	1.23767440791	0.0168059593965	0.0511126235073	0.0930714733598	58.5142857143	5.0	57.7	770.0
1.00008606274	1.09496652222	0.000604139884073	0.00152295174754	0.100949971663	48.1882352941	5.0	45.7	771.0
0.999565788744	1.3111648189	0.00352897273816	0.0117332687863	0.0895498016582	48.1882352941	5.0	47.1	772.0
0.99998091052	2.5994198703	0.00349435004013	0.0466386514405	0.0541184063817	81.92	3.0	78.0	773.0
0.999856961676	1.89968077743	0.00666983838182	0.0432006283653	0.112510301816	102.4	3.0	94.0	777.0
0.999344352463	1.20991053797	0.00432933912856	0.0126905266433	0.070726255996	35.6173913043	5.0	35.0	783.0
0.996448657322	1.16548975175	0.0215019276461	0.0597043814216	0.0939828782256	54.6133333333	5.0	53.1	789.0
0.991679626502	0.457575295781	0.00811286460422	0.006655824299	0.170171685458	34.1333333333	8.0	34.0	797.0
0.999320201712	1.55519727208	0.0165516358539	0.0739264504896	0.130795281391	102.4	3.0	96.2	798.0
0.999771159739	1.99330749714	0.012777500263	0.091356659402	0.121183190122	117.028571429	3.0	117.8	799.0
0.999992924877	3.04394072796	0.00313061295917	0.0654830963636	0.069272810731	102.4	3.0	89.5	800.0
0.999935095756	1.87422987372	0.00288243777971	0.0181709364621	0.107250538787	81.92	3.0	80.8	806.0
0.994201582516	1.0220465893	0.0263023591005	0.060367629619	0.104917068403	48.1882352941	5.0	48.5	811.0
0.999761401407	1.93659622903	0.00818002966867	0.0549978493518	0.0524057884057	45.5111111111	4.0	44.0	815.0
0.999324255791	1.85165064941	0.0161659025379	0.0992965725547	0.0579462232746	58.5142857143	5.0	59.6	816.0
0.999486564704	1.51308408774	0.00619621224743	0.0261591466177	0.0615458191624	40.96	5.0	39.3	821.0
1.00026536438	1.27737840784	0.00260709438304	0.0083322259879	0.131009838542	68.2666666667	4.0	68.7	823.0
0.999981141242	2.64301668139	0.00376323014562	0.0525007715209	0.110302848815	117.028571429	3.0	109.1	824.0
0.999820814157	2.13503055366	0.0131696559762	0.109174124612	0.0939736247301	91.0222222222	3.0	90.2	827.0
0.999287235732	1.69983247239	0.0227308881376	0.118932115839	0.106949123232	81.92	3.0	86.2	828.0
0.998233035784	1.52482345443	0.0272239688711	0.116716992388	0.0780303300103	74.4727272727	4.0	77.5	830.0
1.00006552956	1.52525653794	0.00150977107603	0.00651849351506	0.144788617317	91.0222222222	3.0	92.8	833.0
0.997903437128	0.934064446244	0.00601688697172	0.0120785258853	0.0737351506663	29.2571428571	7.0	28.9	836.0
0.999989027326	1.52538558435	0.00118640834605	0.00507732792782	0.0756513416156	48.1882352941	5.0	45.7	837.0
0.998382451512	1.28234702718	0.0240409810981	0.0789933098037	0.145013986993	91.0222222222	3.0	88.7	839.0
0.999981447207	2.58996226287	0.0033331622773	0.0440617602383	0.0770199437751	81.92	3.0	77.8	842.0
1.0001062451	1.20757021395	0.000785796018596	0.00229479169024	0.10830508229	54.6133333333	5.0	52.4	845.0
0.997650261113	0.720003925837	0.00478596216154	0.00677713690809	0.110555561811	35.6173913043	7.0	34.7	850.0
0.999644657459	1.91413634313	0.0116769683484	0.0766641707673	0.073378392373	68.2666666667	4.0	68.0	851.0
0.994471442771	1.29840727755	0.0454444780205	0.149513150559	0.0710076755223	51.2	5.0	51.3	853.0
0.996752393898	1.01171148955	0.0122641393758	0.0276125914033	0.110764675781	48.1882352941	6.0	47.6	863.0
0.999489806148	0.977260852231	0.00195889422306	0.00418663870242	0.0799238698625	32.768	6.0	31.7	864.0
0.999980537894	1.82572207304	0.0015697744151	0.00937172247581	0.0654675364832	48.1882352941	4.0	47.2	867.0
0.999379363068	1.76829353723	0.0152820906991	0.0857878298087	0.0710406640387	63.0153846154	4.0	65.8	868.0
0.99904357759	0.748601101603	0.0023131700213	0.00345356220057	0.130199058253	40.96	6.0	41.2	870.0
0.999059374827	1.01051833744	0.00364971348389	0.00818448037504	0.0854430066861	35.6173913043	6.0	35.5	879.0
0.999687476751	1.55670317902	0.00500572100754	0.0222204642988	0.0203994867632	13.2129032258	4.0	13.0	884.0
0.967206673688	0.518785687484	0.0344073379692	0.0332744263657	0.118760485962	29.2571428571	9.0	29.5	885.0
1.00000297423	2.19623577015	0.000246313601687	0.0021752816616	0.0685233280485	68.2666666667	3.0	61.8	889.0
0.995512912747	0.833639449293	0.01055939764	0.0181770337955	0.102644563252	37.2363636364	7.0	36.6	891.0
0.999537738887	1.22882508835	0.00324070927263	0.00972799210319	0.100426852039	51.2	5.0	50.0	894.0
0.999358815041	1.09454689497	0.00419304617552	0.0106469420159	0.145510385144	68.2666666667	4.0	66.6	896.0
0.999591749279	2.00672484886	0.0233937610013	0.169664218585	0.0727934827179	102.4	3.0	103.9	903.0
0.999903565305	2.47259149162	0.0137402130724	0.161184236715	0.0676185867261	102.4	3.0	100.6	904.0
0.9911756211	0.666803652636	0.0146370352754	0.0189212306136	0.128582935849	37.2363636364	7.0	38.2	913.0
0.999802854537	1.58143136897	0.0033372956322	0.0152319003336	0.0934859082679	63.0153846154	4.0	59.5	914.0
0.999792270212	1.74525112937	0.00485442136882	0.0265647060535	0.090098552209	68.2666666667	4.0	64.3	920.0
0.948300155073	0.30712313573	0.031053498892	0.0170420867872	0.16495055815	26.4258064516	10.0	26.5	921.0
0.999992688128	3.03004325913	0.00314708091361	0.064912917782	0.0676177001287	81.92	3.0	78.7	923.0
0.996362544563	0.887438070926	0.016275392921	0.0312719577447	0.166494290086	74.4727272727	4.0	70.9	925.0
0.993894197072	0.686418445517	0.0121150930968	0.0163015281439	0.133046940747	40.96	6.0	40.6	930.0
0.999784950328	1.95846518528	0.0076537135591	0.0526660482111	0.0888223789917	81.92	4.0	76.7	936.0
0.992496874234	0.793628787047	0.018429628354	0.0298744174091	0.127380895602	45.5111111111	6.0	46.3	939.0
0.999271553869	1.94613061106	0.021676463136	0.147285588587	0.0421293528589	51.2	5.0	51.1	944.0
0.975531846646	0.411923745344	0.0217303900674	0.0161660152242	0.161792516349	31.5076923077	8.0	31.1	946.0
0.999105150848	0.865289935548	0.00268620879236	0.00485338264257	0.123355342723	45.5111111111	6.0	44.6	952.0
0.999088498808	1.28872443777	0.0086339557226	0.0280117795398	0.146784248595	81.92	4.0	80.4	955.0
0.999993864169	2.6029242804	0.00113098511925	0.0151487636684	0.0411808839896	45.5111111111	3.0	42.9	958.0
0.999667248871	1.49376950148	0.00476710005711	0.0196962273773	0.103979698066	68.2666666667	4.0	66.5	959.0
0.998434038058	1.18448556722	0.00834237043079	0.0236774429813	0.0710789703098	37.2363636364	6.0	35.8	960.0
0.99644935271	0.85531513027	0.0115289015836	0.0206891336201	0.137074009231	51.2	5.0	50.4	962.0
0.997899616192	1.30676811046	0.0207479153931	0.0688881814951	0.0895129832896	74.4727272727	4.0	71.2	963.0
0.999993690728	3.38203362264	0.00547725940924	0.160919307205	0.0429663825792	117.028571429	3.0	117.9	964.0
0.999979879157	2.16720152291	0.00157453267461	0.0134936860896	0.0921634261948	81.92	3.0	75.1	967.0
0.983731700746	0.313069722016	0.0153362750222	0.00967162732825	0.26026175825	43.1157894737	6.0	42.4	974.0
0.99932541106	1.39872841038	0.00791691054965	0.0292964313986	0.130280703228	74.4727272727	4.0	74.7	975.0
0.998829597855	1.6603654282	0.0346585068621	0.173808696885	0.0799441455774	81.92	3.0	81.2	978.0
0.999932499688	2.34145938437	0.00742954963292	0.0762082205282	0.0573793196789	81.92	3.0	79.5	986.0
0.999853881529	1.98548432607	0.00549744045013	0.0389230621206	0.0563160897108	48.1882352941	4.0	47.9	994.0
0.999950336729	2.12844552043	0.00267929546571	0.0220380107091	0.0689886004959	58.5142857143	4.0	56.1	996.0
0.994112617613	0.761481456897	0.0135507520506	0.0207824020051	0.121261648393	40.96	6.0	41.2	998.0
