# Supplementary material for: Basal leakage in oscillation: Coupled transcriptional and translational control using feed-forward loops
Source: PLoS Comput Biol. 2020 Sep 3;16(9):e1007740. doi: 10.1371/journal.pcbi.1007740 (PMC7494099; doi:10.1371/journal.pcbi.1007740)
Supplement: S1 Appendix — (ZIP) [file pcbi.1007740.s010.zip › Codes/plots/data/M4_decayrates_0.csv]

1.00014259327	1.8110485459	0.00561320856962	0.0330750582526	0.029370245482	24.8242424242	3.0	23.4	2.0
0.999988198068	2.67113293015	0.00248992668358	0.035741645064	0.0297154066094	32.768	3.0	29.5	4.0
1.00016844089	1.6906933895	0.00528026557184	0.0273310129255	0.034958430106	27.3066666667	3.0	25.9	15.0
0.999973832591	1.90364048857	0.0013633152952	0.00884831868848	0.0415677903755	34.1333333333	4.0	32.2	16.0
0.999458518189	1.76529610744	0.019541289804	0.109708054596	0.0277464379177	29.2571428571	3.0	27.9	17.0
0.999348700408	1.56316242604	0.0160931145471	0.0725114687209	0.0251125463567	28.2482758621	3.0	25.3	18.0
0.999999229628	3.15760507563	0.000427490594898	0.0100250170963	0.0267371769315	37.2363636364	3.0	32.0	22.0
0.999859439705	1.99607267259	0.00789037838576	0.0565739239818	0.0310448879398	29.2571428571	3.0	27.2	32.0
0.999851684148	1.77694171395	0.00367881901836	0.0208367786528	0.0339732613559	26.4258064516	4.0	25.3	37.0
0.999996545045	1.96927871424	0.000184173175578	0.00128367130355	0.0300279888545	32.768	3.0	29.5	42.0
0.999999679245	2.75821482554	8.04251966004e-05	0.00126089921451	0.0352525036093	40.96	3.0	36.4	45.0
0.999992419543	2.1923943303	0.00062309027258	0.00548095579293	0.0290965733706	27.3066666667	3.0	26.6	51.0
0.999998092054	2.5226973283	0.000300106339674	0.00370467597931	0.025938316801	30.3407407407	3.0	27.8	58.0
1.00000270941	2.73043225861	0.000642922388453	0.00980016429789	0.0256880856337	27.3066666667	3.0	24.9	60.0
0.999965949787	1.9133271022	0.00162987861943	0.0107091947649	0.0342061065009	35.6173913043	3.0	32.3	64.0
0.999999544271	2.69423319018	0.000100651501186	0.00147901552367	0.0268941350222	32.768	3.0	28.9	65.0
0.998485949761	1.48291046295	0.0322748702141	0.133140497156	0.0293886301251	29.2571428571	3.0	27.6	67.0
1.00003622979	1.71957866031	0.000809364360409	0.0043053941427	0.0402679116208	28.2482758621	4.0	27.2	72.0
0.999581321379	1.74272599505	0.014477610008	0.0793196610652	0.0309446281841	35.6173913043	3.0	32.7	74.0
0.999873656967	2.00616409526	0.0049913133955	0.0361187109181	0.0357052798252	29.2571428571	4.0	28.0	76.0
1.00000768179	2.76761070918	0.00196236078763	0.0310593144751	0.0272471574956	30.3407407407	3.0	28.7	81.0
1.00001977832	2.44444209563	0.00266593691658	0.0303841494699	0.0299412863762	31.5076923077	3.0	28.5	87.0
1.00005599844	1.94720199859	0.00286082743966	0.0194801691073	0.029743133228	30.3407407407	3.0	27.3	91.0
1.00007315414	1.94997259391	0.00375725568501	0.0256586059753	0.0357279820861	30.3407407407	3.0	28.3	99.0
0.999944012449	2.09031236009	0.00377226968627	0.0298464793299	0.0297180518392	27.3066666667	3.0	26.3	110.0
1.00001878972	2.08681080044	0.00125741526969	0.0099117876443	0.0312098229019	28.2482758621	3.0	26.5	115.0
0.999910265383	1.72828195981	0.00205734449269	0.0110501974765	0.0348688652553	26.4258064516	4.0	25.9	116.0
0.999999099568	2.71765573077	0.000208320013901	0.00313464795127	0.0359710731637	40.96	3.0	37.7	120.0
0.999936562454	2.30984537051	0.00462170471234	0.0458727499672	0.0310358900183	31.5076923077	4.0	29.5	124.0
1.00003483511	2.23445852725	0.00310867702353	0.0285590406966	0.0268219583694	27.3066666667	3.0	25.4	125.0
0.999864112271	1.65694499527	0.0026641293904	0.0132287581269	0.0398477509865	27.3066666667	4.0	26.3	126.0
0.999882441119	1.91819540521	0.00568002643283	0.0375166605835	0.0273827307538	27.3066666667	3.0	24.8	133.0
1.00003670296	2.23065113137	0.0032510619385	0.0297498919802	0.0272127418979	27.3066666667	3.0	25.6	148.0
1.00000248655	2.50925739432	0.000380873415335	0.00463774515089	0.0265729468946	29.2571428571	3.0	27.6	153.0
0.999968865289	1.91089756717	0.00148338803248	0.00972162111373	0.0261165083022	26.4258064516	3.0	24.7	154.0
0.999741169401	2.02869790852	0.0154752252127	0.114831225543	0.0343540569621	34.1333333333	3.0	31.5	157.0
0.9995265035	1.49553617656	0.0103294852553	0.0431707578439	0.0342244156812	28.2482758621	3.0	27.1	160.0
1.00005493304	2.35553613567	0.00621586807266	0.0646785455103	0.0306487268588	30.3407407407	3.0	27.7	163.0
0.999897327982	1.57574517555	0.00259676698928	0.0118573230543	0.0346861100899	28.2482758621	3.0	26.2	164.0
1.00000153934	2.32560735721	0.000164236906029	0.00165733987706	0.0351290816422	34.1333333333	3.0	31.4	167.0
1.00001843566	2.62691944879	0.00356340869177	0.0489056062069	0.0346366758614	35.6173913043	3.0	32.2	168.0
0.999892089309	2.25905380015	0.0101048192145	0.0952306149383	0.0352090269694	39.0095238095	3.0	35.9	171.0
0.999887031867	1.9320013841	0.0038161792483	0.0255297137832	0.0330962917038	27.3066666667	4.0	26.0	172.0
0.999627840065	1.90461106725	0.017518416546	0.114086470132	0.031504188236	31.5076923077	3.0	28.6	173.0
0.999995669936	2.82233596453	0.00123308841286	0.0206271959171	0.0335357787956	40.96	3.0	35.7	175.0
1.00000678536	2.62090067057	0.00129600320486	0.0176786952462	0.0385921947978	39.0095238095	3.0	36.4	176.0
0.99999854615	3.25952620471	0.000988518708632	0.0256816253394	0.0344490382303	43.1157894737	3.0	40.5	177.0
1.00001250458	2.47361133837	0.00178527690902	0.0209623884191	0.0339701175923	32.768	3.0	30.6	183.0
0.999997107079	3.01165405864	0.00120038133859	0.0243051523866	0.0235600457616	30.3407407407	3.0	27.9	186.0
0.999785320062	1.66975788816	0.00440452314341	0.0221849210611	0.0395684521803	27.3066666667	4.0	26.9	200.0
0.999838938701	2.00844619811	0.00925993293439	0.0672626788404	0.0354090627055	32.768	3.0	31.4	204.0
0.999973758283	2.35038108551	0.00293940236822	0.0304267284299	0.029266101963	30.3407407407	3.0	27.5	207.0
0.999977957723	2.35505297786	0.00249178602438	0.0259171151092	0.0391686762311	39.0095238095	3.0	35.0	211.0
0.999967006723	2.24249079612	0.00299094045333	0.0277079644576	0.0273150519666	28.2482758621	3.0	27.0	212.0
0.999997758377	2.13327132075	0.000164193268394	0.00135842315443	0.0362625676752	32.768	3.0	30.2	216.0
0.999903004855	1.52949945496	0.00151965738498	0.00653917699036	0.0436783915368	28.2482758621	4.0	27.0	218.0
0.999926009093	2.20328019825	0.00433412980475	0.0385343624991	0.030357696367	28.2482758621	4.0	27.0	219.0
1.00006070267	2.12956756174	0.0044143732509	0.0363789363437	0.0335200604518	30.3407407407	3.0	28.2	223.0
0.999989727844	2.83674047775	0.00301014134636	0.0510922802749	0.0208677698521	29.2571428571	3.0	26.2	232.0
0.999930136918	2.17111639964	0.00550893369963	0.0474055613238	0.0296413027666	31.5076923077	3.0	28.9	234.0
1.00001077814	2.6696375899	0.00226720357915	0.0324945259974	0.0265191236616	28.2482758621	3.0	26.6	235.0
0.999787231407	1.8751757624	0.00646162690365	0.0406889683562	0.0355789323474	29.2571428571	4.0	28.3	240.0
0.99988845869	2.18640734848	0.00906170046514	0.0792256771947	0.0311993505015	34.1333333333	3.0	30.2	242.0
1.00030869569	1.51409654528	0.00457704556706	0.0193442896931	0.0466367781467	29.2571428571	4.0	27.7	253.0
0.999766497395	1.70026080092	0.00497365821758	0.025909046319	0.0403772296005	28.2482758621	4.0	27.0	255.0
0.999738016239	1.75631135223	0.00929511818617	0.0516683156527	0.026932708029	28.2482758621	3.0	26.8	259.0
0.9999991768	3.12752483459	0.000430230202054	0.00978866603939	0.0249319249643	35.6173913043	3.0	33.2	260.0
0.999984656402	2.37856664482	0.00181659680887	0.0193553076966	0.0286788185749	30.3407407407	3.0	28.4	265.0
0.999467161665	1.35254764719	0.00464375214435	0.0162362327967	0.0483531684379	26.4258064516	5.0	26.1	266.0
1.00004230661	2.04406666813	0.0026059188576	0.0196445460243	0.0327696940737	28.2482758621	3.0	27.2	272.0
0.999997533894	2.70079146015	0.000551786832575	0.00816226523904	0.0357261237026	37.2363636364	3.0	34.1	273.0
1.00001269131	2.61960320523	0.00241782037642	0.0329377113986	0.0328814599386	34.1333333333	3.0	32.7	274.0
1.00014059258	1.90629879726	0.00663955838926	0.043294688857	0.036716773449	28.2482758621	3.0	26.5	277.0
1.00000451455	2.83605225398	0.00132113652766	0.0224082869914	0.0352485173573	39.0095238095	3.0	35.4	282.0
1.000070987	1.68218861251	0.00219000520614	0.0112325628614	0.0359992788455	26.4258064516	3.0	25.9	283.0
1.00006676812	2.02429084977	0.00395817220633	0.0292264391699	0.0295912885894	25.6	3.0	24.6	284.0
0.999727806602	1.70770215275	0.00881022000063	0.0464708517344	0.0291900238251	29.2571428571	3.0	26.5	285.0
0.999990682721	1.43435128833	0.000310560260037	0.00119745305789	0.044987353932	28.2482758621	4.0	27.8	286.0
1.00003541884	2.34818631864	0.00395030727667	0.0407965784106	0.0368265805033	35.6173913043	3.0	33.6	287.0
1.00000141552	2.94757211644	0.000517039634594	0.00981427352855	0.031054036882	34.1333333333	3.0	32.7	295.0
0.999958324192	2.17333558268	0.00330053983413	0.0284664799944	0.0375525598803	32.768	3.0	31.1	306.0
1.0000138646	2.20700677309	0.00117262192527	0.0104717334008	0.0360250517779	32.768	3.0	30.2	307.0
1.00019185533	1.64275370884	0.00549720282003	0.0270071310941	0.0324537628355	26.4258064516	3.0	25.0	309.0
1.00008607116	1.88612858901	0.00391056480193	0.0249618074177	0.0352186704908	29.2571428571	3.0	28.0	310.0
1.00010094332	2.09586709156	0.00687504172661	0.054702986467	0.0282286735542	26.4258064516	3.0	24.3	316.0
0.999998857865	2.87222465137	0.000359138788486	0.00631812107216	0.0424140210358	48.1882352941	3.0	43.0	318.0
0.999932655841	1.47609089575	0.000928724460996	0.00375888690063	0.0475389960738	28.2482758621	4.0	27.3	321.0
0.999985970842	1.84773599319	0.000592272126248	0.00362977856319	0.0327574180959	28.2482758621	3.0	26.8	322.0
0.999523329525	1.75696521837	0.0169330383899	0.0942111215286	0.0272359133129	29.2571428571	3.0	27.3	327.0
0.999977918711	2.0251032553	0.00131109050184	0.00968996215952	0.0417920641487	34.1333333333	3.0	32.1	329.0
1.00001743123	2.51402324166	0.00269525929722	0.0329784695821	0.0349273861102	39.0095238095	3.0	35.4	337.0
1.00001571008	2.13440433506	0.00115326544836	0.00955239838903	0.0299640020288	32.768	3.0	29.1	342.0
0.999764093719	1.93863296836	0.0118547468698	0.0800189457465	0.0294488581055	28.2482758621	3.0	26.6	344.0
0.999588702259	1.94749024541	0.0210233528773	0.143262363971	0.0296202567915	31.5076923077	3.0	29.0	345.0
0.999759168315	1.74050630837	0.00829293198643	0.0453185832555	0.0297382676048	28.2482758621	3.0	26.9	357.0
0.999998685244	2.72562303175	0.000309020126572	0.00468757997687	0.0274759388034	35.6173913043	3.0	30.6	358.0
0.999983149371	2.53376721508	0.0027090740793	0.0338219477047	0.0359470148152	37.2363636364	3.0	34.4	362.0
0.999971472589	2.01877857916	0.00167323522176	0.012284893976	0.0294736945742	30.3407407407	3.0	28.0	363.0
0.999995275632	3.05677644602	0.00214456371657	0.045441163643	0.0322117747488	39.0095238095	3.0	34.6	367.0
0.999988919261	2.09928335381	0.000759713718907	0.006067082831	0.0308528616256	27.3066666667	3.0	26.1	379.0
0.999747663191	1.78828332671	0.00708529513235	0.0406319758661	0.0354326417698	29.2571428571	4.0	27.4	380.0
0.999655847058	1.80583057062	0.0134137390287	0.0786368882136	0.0299735954924	29.2571428571	3.0	26.8	385.0
0.9999988924	3.18269023978	0.000646132173651	0.015539299392	0.0329439045354	40.96	3.0	34.8	388.0
0.999939483925	2.10198282357	0.00290138900622	0.0232149277717	0.0388861577608	32.768	4.0	31.4	394.0
0.999911317886	2.01345178741	0.00514821406657	0.0375899664889	0.0317698013206	32.768	3.0	29.3	397.0
1.00003217211	1.91430648162	0.00154287793069	0.0101473893039	0.0300760729047	29.2571428571	3.0	26.6	398.0
1.00009148612	1.94964737556	0.00469585949095	0.032056825099	0.0357090181363	29.2571428571	3.0	27.3	401.0
0.999994075283	1.81002053387	0.00023277164502	0.00137027163711	0.0294512452696	26.4258064516	3.0	24.2	404.0
0.999945592408	1.98549201655	0.0022112963	0.0156551761314	0.0396422000432	31.5076923077	4.0	30.4	405.0
1.00009988125	1.8847512541	0.00452605585305	0.0288480124646	0.0319457178172	28.2482758621	3.0	26.3	412.0
0.99999641122	2.27712752433	0.00034816659814	0.00334254145588	0.029863982315	32.768	3.0	29.5	419.0
1.00008122421	2.06983150811	0.00525932759644	0.0407272162503	0.0279200172449	26.4258064516	3.0	24.2	421.0
0.999968624232	1.97307589302	0.00114940758958	0.0080310754642	0.0295438281594	24.0941176471	4.0	22.9	428.0
0.999992422061	2.58443760546	0.00134664385686	0.0177016855262	0.0338744976886	39.0095238095	3.0	35.1	436.0
0.999993051602	2.67857547228	0.00148772427347	0.0215171837506	0.0281227094471	31.5076923077	3.0	27.9	437.0
0.999918334794	1.84019675347	0.00339841257979	0.0206621728227	0.0304166144498	28.2482758621	3.0	26.4	439.0
1.00000291743	2.42932977728	0.000381705144573	0.00428375474602	0.0296322204885	32.768	3.0	30.4	442.0
0.99996694076	2.34281161176	0.00364838253684	0.0374736528653	0.0300994561222	29.2571428571	3.0	28.0	463.0
0.999017636022	1.87976098644	0.0440912846566	0.279844295677	0.0322081256507	37.2363636364	3.0	33.4	465.0
0.998898171719	1.75992847841	0.0393611813292	0.219832331303	0.0288277518105	34.1333333333	3.0	31.6	471.0
1.0000082795	2.59065770377	0.00148952848252	0.0197037797319	0.0242963756294	28.2482758621	3.0	25.9	472.0
0.999914286513	2.12217810899	0.00422868444363	0.0345567952449	0.037731093421	32.768	4.0	30.8	473.0
0.999953480033	2.53590734108	0.00751069109556	0.0939759455198	0.0237014578762	29.2571428571	3.0	26.8	476.0
0.999926765611	1.67823008757	0.00156790492957	0.00797045372785	0.0377096447187	26.4258064516	4.0	25.1	477.0
1.00014539298	1.92855913168	0.00716615563725	0.0478412954279	0.0344226740842	29.2571428571	3.0	27.9	478.0
1.0000026843	2.79154406965	0.000719079852049	0.0116601456543	0.0287483154979	32.768	3.0	28.1	479.0
1.0000086559	2.67409146324	0.0018369249451	0.0264468107149	0.035810480301	39.0095238095	3.0	34.6	481.0
0.999655897437	1.9379753493	0.0172698081183	0.116501515736	0.021172189321	28.2482758621	3.0	26.5	485.0
0.999960356728	2.32055018118	0.00418786204637	0.0420429519832	0.0286509988658	28.2482758621	3.0	27.3	487.0
0.999673800189	1.95230204177	0.0114781692134	0.0784763710954	0.0329527049229	26.4258064516	4.0	26.0	488.0
0.999858728347	2.21099975268	0.0120418676739	0.107997666985	0.0338695511717	37.2363636364	3.0	33.2	492.0
0.999952967175	1.80306604467	0.00182354722463	0.0106556659687	0.0256917401183	25.6	3.0	24.0	496.0
0.999800604726	2.09674707612	0.0136033973364	0.10836960838	0.0246329279296	26.4258064516	3.0	24.5	507.0
0.999995636677	3.13935014846	0.00233477203149	0.0537567233816	0.0164670576878	28.2482758621	3.0	27.6	510.0
1.00000101695	2.499683375	0.000152852987319	0.00184315760093	0.0216428600411	24.8242424242	3.0	23.6	511.0
1.00002464078	1.58449349091	0.000655791667574	0.00300279542587	0.0398076371569	27.3066666667	4.0	26.4	514.0
1.00000503038	2.71453370219	0.00115662344909	0.0173489805306	0.0314795391988	37.2363636364	3.0	32.5	515.0
0.999927489604	1.9076115846	0.00233850283134	0.0152426865997	0.0418352463887	32.768	4.0	30.9	518.0
0.999979563868	2.13963408305	0.00151555580747	0.0126220440894	0.0335997197151	30.3407407407	3.0	28.3	522.0
1.00038887024	1.66644148498	0.0116474902993	0.0587073718155	0.0364274298279	26.4258064516	3.0	25.0	525.0
0.999801600235	1.72509102121	0.00663575268314	0.0356629029456	0.0333792235679	29.2571428571	3.0	27.5	526.0
1.00000075109	2.76582797033	0.000191192126212	0.00302066675307	0.0406840294596	40.96	3.0	38.7	529.0
1.00027210472	1.73967964208	0.00935519659767	0.0510519021107	0.0339494468663	24.8242424242	3.0	23.7	533.0
0.999997426655	3.15844559111	0.00143037885797	0.0335719981685	0.0298797030915	43.1157894737	3.0	40.4	537.0
1.00002771513	1.96439326114	0.00146356363214	0.0101482711927	0.037277819193	29.2571428571	3.0	28.1	547.0
1.00009574716	2.20736839609	0.00810367716782	0.0723883722092	0.0307417361371	28.2482758621	3.0	26.2	552.0
0.99986604155	1.6624450458	0.00398241646478	0.0199961543334	0.0289438961312	27.3066666667	3.0	25.5	557.0
1.0000002338	2.90105707858	7.78520082943e-05	0.00141003994755	0.0198476560189	26.4258064516	3.0	24.5	568.0
0.99993665155	2.33499659035	0.00688462023319	0.0701514040469	0.0219431173316	30.3407407407	3.0	26.7	572.0
1.00000132762	2.96164724528	0.00049870047263	0.00960142978177	0.0325865910899	39.0095238095	3.0	36.4	573.0
1.00013937706	1.85184778186	0.00593050379636	0.0364993427093	0.0334446590762	30.3407407407	3.0	27.9	576.0
1.00005506069	1.83840493921	0.00154395600325	0.00934364020291	0.0385469350124	30.3407407407	4.0	28.9	577.0
0.999978297859	1.60828999603	0.000583100149489	0.00275928962657	0.0327189787026	29.2571428571	3.0	28.0	581.0
0.999957260109	2.13937917796	0.00316803982121	0.0263780629267	0.0287673348055	31.5076923077	3.0	28.9	596.0
0.999999866004	2.54604975798	2.20716500107e-05	0.000279020211878	0.0289438655999	28.2482758621	3.0	26.1	600.0
0.999903487269	2.19081948825	0.00790861571133	0.0694599272286	0.0273536079334	34.1333333333	3.0	29.9	603.0
1.00002196009	2.38904033235	0.00265408806759	0.0285825560508	0.0240471944055	25.6	3.0	24.0	607.0
1.00007034293	2.23742400329	0.0063138997777	0.0581807324725	0.0303478203065	29.2571428571	3.0	26.6	609.0
1.0001068498	1.84767755614	0.00451039840302	0.0276372094434	0.0355980897143	31.5076923077	3.0	30.0	612.0
0.999179141958	1.67973443504	0.0252073760678	0.129059097028	0.0321991206962	29.2571428571	3.0	27.3	617.0
1.0002030775	1.66035130031	0.00601360560441	0.0301160967081	0.0363232261788	27.3066666667	3.0	26.3	619.0
0.999999809776	3.16721061925	0.000107598407022	0.00254775708425	0.039847163581	58.5142857143	3.0	52.9	620.0
0.999267155919	1.5251988697	0.0168825821503	0.0729447074761	0.0347609584331	30.3407407407	3.0	28.6	622.0
0.9997442661	1.95468913165	0.0132544170233	0.0909961418137	0.0270148241342	34.1333333333	3.0	31.2	623.0
1.00003224516	2.41242988065	0.00408073710462	0.0450108328092	0.0272249325694	25.6	3.0	24.2	631.0
0.999993410547	2.0197569807	0.000387227269094	0.00284587705769	0.033049821005	28.2482758621	3.0	26.8	632.0
0.999590675386	1.76026676585	0.014631897715	0.081692332527	0.0265910343416	28.2482758621	3.0	26.4	633.0
0.999653545662	1.74963339336	0.0121377083344	0.0669916978467	0.0314502093377	32.768	3.0	29.9	634.0
1.00008324674	1.62028137062	0.00154847236639	0.00738002448269	0.034798005726	27.3066666667	4.0	26.0	635.0
1.00001642044	2.61951358636	0.00312770154608	0.0426043107864	0.0408019181099	43.1157894737	3.0	38.8	637.0
0.999944277267	2.04210747961	0.0023515033499	0.0176710246455	0.0360447878266	31.5076923077	4.0	29.7	642.0
1.00001985663	2.37203728312	0.00232093231062	0.0245631498749	0.024724446965	28.2482758621	3.0	25.2	647.0
0.999929847896	2.1272918057	0.00507898808651	0.0417625733237	0.0322838897234	29.2571428571	3.0	28.0	649.0
0.998845616511	1.57458218611	0.0291334908012	0.132998121761	0.029413710909	28.2482758621	3.0	25.5	650.0
0.999997751656	2.53192652863	0.000360154212093	0.0044879282142	0.027362504816	34.1333333333	3.0	29.1	652.0
1.0001987189	1.64288526144	0.00569526387903	0.0279840067522	0.0343927544084	27.3066666667	3.0	25.7	653.0
1.00003010578	1.77060167216	0.000872026849309	0.00490437532615	0.0398856496456	29.2571428571	4.0	28.1	658.0
0.999989102433	2.66839415918	0.00228668617016	0.0327331695023	0.0375598134904	39.0095238095	3.0	36.2	667.0
0.999988206102	2.65680399356	0.00241859644667	0.0342168663621	0.0265263732105	31.5076923077	3.0	29.9	668.0
0.999900881941	1.5951000167	0.00175684992926	0.00814187713834	0.0420295807457	28.2482758621	4.0	26.9	675.0
0.99998477237	1.98283640354	0.00083324394119	0.00589111863401	0.0316698240839	28.2482758621	3.0	26.8	678.0
0.999970825012	2.34594300835	0.00323959155446	0.0333818216826	0.0244172560798	28.2482758621	3.0	26.2	683.0
0.999980768146	2.28468576949	0.00189362554345	0.0183218676538	0.0290279862765	28.2482758621	3.0	26.2	689.0
1.00003341863	1.68584453281	0.000789941580139	0.00404911969484	0.0432504324528	29.2571428571	4.0	28.2	690.0
1.00005539165	1.88909592552	0.00175068902157	0.0111864984451	0.0355998743151	28.2482758621	4.0	26.6	693.0
1.00000158333	2.92501504221	0.000552961962064	0.010260101108	0.030224417968	37.2363636364	3.0	31.7	699.0
0.999777942891	1.61010559387	0.0059865086986	0.0283909204042	0.0290515085049	29.2571428571	3.0	27.2	706.0
1.0002185993	1.8927685201	0.0100590351773	0.0646536533889	0.027312969723	22.1405405405	3.0	21.3	708.0
0.999747440587	1.83204946111	0.010347887297	0.0623810354364	0.0322366389563	29.2571428571	3.0	27.2	709.0
0.999738465894	1.65388398766	0.00765138428009	0.0380667131179	0.037579602726	30.3407407407	3.0	28.8	710.0
0.999990440316	2.89957115036	0.00317391107148	0.0573996584361	0.016974538505	28.2482758621	3.0	25.0	711.0
0.999952759624	1.93993685691	0.00195894105863	0.0132151480313	0.0304240321409	25.6	4.0	24.8	714.0
0.999403773266	1.32257968145	0.00485246735928	0.0163624983284	0.0496421115854	27.3066666667	5.0	26.2	715.0
0.999862865664	1.96312600762	0.00722402730985	0.0500324117491	0.0304654715411	35.6173913043	3.0	30.9	717.0
0.998671612069	1.3863646077	0.0237659124375	0.0879290775216	0.030645991255	30.3407407407	3.0	27.8	724.0
0.999612619816	1.23319576882	0.00263630256797	0.00795681793857	0.0525506846931	26.4258064516	5.0	25.9	728.0
1.00006648403	1.56639591066	0.00109294851399	0.00490322231821	0.0425994555393	28.2482758621	4.0	26.6	743.0
0.99999956378	2.2631129968	4.11739385196e-05	0.000389619626772	0.0337806691818	32.768	3.0	30.2	744.0
0.999458281552	1.73158724766	0.0183420213906	0.0993041559857	0.0334916999547	29.2571428571	3.0	27.3	746.0
1.00000670666	2.88016026509	0.00214240107996	0.0379928285483	0.0317202459748	39.0095238095	3.0	34.9	754.0
0.999867119997	1.80774556026	0.003742461002	0.0219160879401	0.035529245604	27.3066666667	4.0	25.8	765.0
0.999852927421	1.83578711946	0.00411241440094	0.0248223130211	0.0376119468962	29.2571428571	4.0	27.8	767.0
1.00000662477	2.4424007843	0.000889371527953	0.0101153288493	0.0341447402065	34.1333333333	3.0	31.6	769.0
0.999871183646	1.97896939674	0.00477604132419	0.0335827785845	0.0378002130574	30.3407407407	4.0	29.3	770.0
0.99999575375	1.85053486239	0.000679691169363	0.00416755681349	0.0396154902252	31.5076923077	4.0	29.7	771.0
0.999775501557	1.91761092572	0.00742257958094	0.0489069158781	0.0352627207786	28.2482758621	4.0	27.8	774.0
1.00001365817	2.47628428545	0.00196028254573	0.0230801146512	0.0259820837905	29.2571428571	3.0	26.9	775.0
0.998719782547	1.50670692916	0.0285066671989	0.120729428089	0.0302707994983	30.3407407407	3.0	28.4	777.0
0.999919837786	2.03330052529	0.00483578863076	0.0360503314626	0.0300723472751	29.2571428571	3.0	28.0	782.0
0.999990086316	1.95406236587	0.000444880686032	0.00304640644051	0.0335558349523	28.2482758621	4.0	26.8	783.0
0.999878660311	2.02409924177	0.00719061740794	0.0530934911966	0.0257404000992	29.2571428571	3.0	27.0	791.0
1.00013867471	2.03003128644	0.00831278732584	0.0617457786073	0.0306625239476	27.3066666667	3.0	25.1	793.0
1.00001841214	2.61468109401	0.00347369194095	0.0470855206009	0.0310409262589	32.768	3.0	29.9	795.0
1.00000299552	2.74518374533	0.000731920421656	0.0113246223693	0.0396205109435	43.1157894737	3.0	40.4	797.0
0.999983552497	2.54251991493	0.00269038612394	0.0338892655823	0.0345105887531	37.2363636364	3.0	33.6	799.0
0.99998120224	2.53106151899	0.00300600480536	0.0374258517182	0.0302431747335	32.768	3.0	30.3	800.0
0.999824618519	1.81761074811	0.00699071924011	0.0414949485186	0.0273243531363	30.3407407407	3.0	27.3	801.0
0.999979538299	1.70047227899	0.000569546354485	0.00296696997764	0.0411426962639	29.2571428571	4.0	28.2	802.0
0.999993199882	2.77764170802	0.00177206008641	0.0283337499781	0.0306176851746	39.0095238095	3.0	33.3	805.0
0.999968342331	2.03433214214	0.00191357010345	0.0142802061475	0.0443114628755	35.6173913043	3.0	34.3	806.0
1.00001038666	2.45965472183	0.00144264434264	0.0166996803204	0.0459075334365	45.5111111111	3.0	41.8	808.0
0.999683919861	1.72911242098	0.0106522856341	0.0575050407022	0.036811944862	35.6173913043	3.0	33.7	810.0
0.999936371178	2.45254013967	0.00871454202463	0.10015431124	0.0256634993519	29.2571428571	3.0	28.2	812.0
0.999904156432	1.8957836668	0.00300979733151	0.0193727105754	0.0368169399801	29.2571428571	4.0	28.5	817.0
0.99944617179	1.4868078849	0.0118904520495	0.0492173058426	0.0371622706495	29.2571428571	3.0	27.3	826.0
0.999437148538	1.25171389289	0.00404380995885	0.0124940962509	0.0504894522744	26.4258064516	5.0	25.5	827.0
0.999999138031	3.01632525656	0.000361004437797	0.00734402228993	0.0220734231771	32.768	3.0	28.1	830.0
0.999989351247	2.53083086577	0.00170209771447	0.021186585975	0.0301229715638	32.768	3.0	30.3	832.0
0.999970495959	1.89920758288	0.00110482880653	0.00713685353551	0.0354687808425	28.2482758621	4.0	26.8	833.0
0.999999714263	3.09732218335	0.000140614972479	0.00310355974312	0.0292210224482	35.6173913043	3.0	33.5	839.0
1.00004369342	1.98318294537	0.00239246861766	0.0169201597889	0.0326510054363	28.2482758621	3.0	26.5	841.0
0.999974452377	1.99964827393	0.00144406353428	0.0103916794792	0.0353941244608	34.1333333333	3.0	31.6	844.0
0.999999836899	2.82092889554	4.63173063471e-05	0.000773695438271	0.0270662614084	37.2363636364	3.0	32.8	847.0
0.999749323894	1.5413463209	0.00594925314305	0.0261565541662	0.0371882809368	29.2571428571	3.0	28.0	848.0
0.998954918745	1.60858580731	0.0280948418054	0.133126488869	0.0330830228156	29.2571428571	3.0	27.3	851.0
0.998835227368	1.73728688154	0.0398649911316	0.217296766167	0.0327942238812	34.1333333333	3.0	32.1	856.0
1.00001024828	1.69662512341	0.000375702277105	0.00194884206174	0.0421576354606	29.2571428571	4.0	28.2	860.0
0.999999058595	3.27663892882	0.000662312425165	0.0175050927671	0.0260639554373	40.96	3.0	41.7	864.0
0.999986605403	2.57773284705	0.00234894512608	0.0306673995689	0.0337641094375	35.6173913043	3.0	32.0	866.0
0.999986962747	2.60561269491	0.00241590398222	0.03244808658	0.0378685879849	45.5111111111	3.0	42.0	867.0
1.00000665653	2.47861529745	0.000959776684077	0.0113272663741	0.030680270549	34.1333333333	3.0	30.9	869.0
0.999996409962	2.84705679536	0.00107380398904	0.0184168677893	0.0324593002251	40.96	3.0	37.6	874.0
0.999852929592	1.96865493623	0.00783043702791	0.0545494162785	0.0289979822362	26.4258064516	3.0	24.6	879.0
0.999974299503	2.48264657094	0.00373522781956	0.0442661523994	0.0338244614036	35.6173913043	3.0	32.7	880.0
0.999883372252	1.79530206822	0.00305213209359	0.0176342385742	0.0376985067426	28.2482758621	4.0	27.2	883.0
0.99995823114	2.10864139504	0.00291630888387	0.0235183951783	0.0268809822066	29.2571428571	3.0	27.1	889.0
1.00021880184	1.64042567569	0.00416506675195	0.0202986151935	0.03791219461	28.2482758621	4.0	26.9	891.0
0.999197287125	1.59506491398	0.0210433787801	0.0982209078171	0.0334344936328	30.3407407407	3.0	29.4	893.0
0.999933843203	1.81178056705	0.00260790511431	0.0153819637614	0.0328714991422	30.3407407407	3.0	28.8	896.0
1.00003108094	2.23935877791	0.00280037488796	0.0258572474057	0.0346094458817	32.768	3.0	30.3	897.0
0.999564541503	1.65451270118	0.00848444495552	0.0420286755361	0.0400118940707	27.3066666667	4.0	26.4	898.0
1.00001130294	2.30999148115	0.0011695500951	0.0116141312559	0.0270367208832	26.4258064516	3.0	25.4	899.0
0.999971784491	2.17172679946	0.00222754412797	0.0191798625894	0.0265744334309	29.2571428571	3.0	26.3	909.0
0.99996540393	2.26947310311	0.00330637601449	0.0314942111664	0.0267228876291	27.3066666667	3.0	24.8	921.0
1.00003249635	2.11088397725	0.00227881826269	0.0184189702221	0.0275787438782	28.2482758621	3.0	26.2	923.0
0.999911524424	1.83019821103	0.00361226206334	0.0217295933852	0.0293149528083	26.4258064516	3.0	24.4	925.0
0.999995026282	2.36974663156	0.00057873661307	0.0061107314058	0.0320497615312	32.768	3.0	30.7	929.0
0.999941210125	2.4301976591	0.00770499479844	0.0865527405395	0.0256167166352	35.6173913043	3.0	32.6	931.0
1.00004633202	2.22846741708	0.00408648964494	0.037310155994	0.032491389766	29.2571428571	3.0	27.2	935.0
0.999171618824	1.39516407059	0.00780880460147	0.0287383923297	0.0461112801087	26.4258064516	5.0	25.9	936.0
0.999964663514	2.28237302563	0.00346359019699	0.0334329459523	0.0307521784276	34.1333333333	3.0	30.4	938.0
0.999983466537	2.43842228278	0.00220227308733	0.0249466467059	0.0308867013064	35.6173913043	3.0	31.9	942.0
1.00018086835	1.52721839931	0.00273785501758	0.0117473210662	0.0407456290927	26.4258064516	4.0	26.1	945.0
1.00004354974	2.03561444358	0.00263893844516	0.0197183047662	0.0340098518538	29.2571428571	3.0	27.1	946.0
1.00006719615	2.26947098317	0.00642197946854	0.0611649589805	0.0289323945645	27.3066666667	3.0	25.4	948.0
0.999987863317	2.6566663325	0.00248821350707	0.0351968642701	0.0283922094954	37.2363636364	3.0	34.1	950.0
1.0000077936	2.39941961459	0.00096136717611	0.0104639608192	0.0331231630825	40.96	3.0	35.5	952.0
0.999979912786	2.45588380563	0.00276932131328	0.0319346894207	0.0353903937183	39.0095238095	3.0	34.5	960.0
1.00006205784	1.6233664944	0.00171490425589	0.00824956141954	0.0346807242944	28.2482758621	3.0	26.4	963.0
0.999987751925	1.67499353881	0.000483188303005	0.00244737674719	0.0376285425956	27.3066666667	4.0	26.4	965.0
0.999993358396	2.36719295461	0.000768939339833	0.00809782086212	0.0380853137527	39.0095238095	3.0	36.7	969.0
0.999965318902	2.16185549749	0.00268578248334	0.0228901638871	0.0386899138834	40.96	3.0	37.3	971.0
1.00006825326	1.49154798023	0.00147814126938	0.00614698882075	0.0389352940163	29.2571428571	3.0	27.1	981.0
1.00002638721	1.93773799255	0.00132373516812	0.00892439588323	0.0281713175614	27.3066666667	3.0	25.9	984.0
1.0000006333	2.99337390354	0.000253389698394	0.0050369742896	0.0194873968434	28.2482758621	3.0	26.4	985.0
0.999998909953	3.1697994058	0.000619762945704	0.0147132389575	0.0163822752772	27.3066666667	3.0	25.4	989.0
0.999999080485	1.60110090562	0.000512037417527	0.00238875949373	0.0428810699847	28.2482758621	4.0	27.1	990.0
0.999946203678	2.27423568063	0.00518953690456	0.0496758190097	0.0295060771917	34.1333333333	3.0	31.3	991.0
0.999830193962	1.89170617373	0.00779786859009	0.0500831902882	0.027442386822	27.3066666667	3.0	24.5	1000.0
