# Supplementary material for: Basal leakage in oscillation: Coupled transcriptional and translational control using feed-forward loops
Source: PLoS Comput Biol. 2020 Sep 3;16(9):e1007740. doi: 10.1371/journal.pcbi.1007740 (PMC7494099; doi:10.1371/journal.pcbi.1007740)
Supplement: S1 Appendix — (ZIP) [file pcbi.1007740.s010.zip › Codes/plots/data/M5_decayrates_0.csv]

0.99999745	2.656633024	0.000522778	0.007394605	0.041174239	58.51428571	3.0	54.5	1.0
0.999642179	1.470527247	0.004350163	0.017482427	0.050553932	32.768	5.0	33.3	2.0
0.990590795	0.753549647	0.018640072	0.028201031	0.10976034	35.6173913	7.0	34.9	3.0
1.00015925	2.093165762	0.010789369	0.085601992	0.026351582	27.30666667	3.0	24.5	5.0
0.999755142	2.312059004	0.015034518	0.149590422	0.019883471	32.768	5.0	33.2	6.0
0.996602455	0.814355503	0.010142051	0.017074759	0.150263619	51.2	5.0	51.4	8.0
0.999793573	1.414913222	0.002083363	0.00784379	0.062395058	39.00952381	5.0	37.6	9.0
1.000057642	1.70787554	0.001475445	0.007748301	0.048170242	32.768	4.0	32.3	10.0
0.999610495	2.065372304	0.014388833	0.110834624	0.03660543	39.00952381	5.0	37.8	11.0
0.984014455	0.585960185	0.025633568	0.028854931	0.154472262	43.11578947	6.0	41.6	12.0
0.999624843	1.644655311	0.007153735	0.035049079	0.052235896	37.23636364	4.0	36.4	13.0
0.999843049	2.198553049	0.013056969	0.115605875	0.032312916	37.23636364	3.0	33.9	14.0
0.988670586	0.853046844	0.036673388	0.066099374	0.145667364	54.61333333	5.0	55.0	15.0
0.999990363	2.725388786	0.002264088	0.03433648	0.039088861	45.51111111	3.0	42.6	16.0
0.923874382	0.170710359	0.035177257	0.013094057	0.243378581	27.30666667	9.0	27.3	17.0
1.000048514	2.213598356	0.004156319	0.037369177	0.085995681	74.47272727	3.0	71.3	18.0
0.9999196	2.759157144	0.014295107	0.224328243	0.040417408	48.18823529	4.0	45.6	20.0
0.991448137	0.967823947	0.026719483	0.056751232	0.08524971	35.6173913	7.0	35.2	22.0
0.998436103	1.402410924	0.015005427	0.055741474	0.044621092	28.24827586	5.0	27.5	25.0
0.995607119	1.093919282	0.01765087	0.044568253	0.078909087	37.23636364	7.0	36.5	26.0
1.000002416	2.895125537	0.000795159	0.0143158	0.039844336	54.61333333	3.0	49.2	27.0
1.000199617	1.710456301	0.004335986	0.022831882	0.06269221	43.11578947	4.0	40.8	28.0
0.986722492	0.728561382	0.025132706	0.036535832	0.116211973	37.23636364	7.0	36.9	29.0
0.997803008	1.265237176	0.013964712	0.043936288	0.0689806	39.00952381	6.0	38.8	30.0
0.999970062	1.80363515	0.001162016	0.006794112	0.123911021	91.02222222	3.0	88.4	31.0
1.000485045	1.438308831	0.00617655	0.023913759	0.058796157	37.23636364	4.0	36.1	32.0
0.99978493	1.801986871	0.005645815	0.032859732	0.047682879	37.23636364	4.0	35.6	33.0
0.984157179	0.811859904	0.03670255	0.061678501	0.093031871	35.6173913	7.0	34.8	35.0
0.999875405	1.403127956	0.001948781	0.007234977	0.052508346	35.6173913	5.0	34.2	36.0
0.999963385	1.98504967	0.00201212	0.01425933	0.046481993	45.51111111	3.0	41.3	38.0
1.000000904	3.074244578	0.00042511	0.009167363	0.0511075	68.26666667	3.0	63.0	39.0
0.999946354	1.834668127	0.001777141	0.010712819	0.047580425	40.96	4.0	38.4	40.0
0.999848278	2.059130136	0.006600912	0.050503373	0.051046931	43.11578947	4.0	42.0	41.0
0.993723602	1.186805439	0.031661317	0.090548792	0.06129122	37.23636364	7.0	36.9	42.0
0.99814199	1.150995841	0.010767217	0.029289122	0.097924245	48.18823529	5.0	47.6	44.0
0.999959725	2.08739663	0.001857817	0.014639711	0.059394055	51.2	4.0	47.5	45.0
0.999620101	1.998866619	0.021440416	0.154213411	0.077631451	81.92	3.0	84.5	48.0
0.999987139	2.733281404	0.003069209	0.046920299	0.034525102	48.18823529	3.0	46.4	51.0
0.992467934	0.8525855	0.024165766	0.043358186	0.146197007	54.61333333	5.0	56.0	56.0
0.999997507	2.1646627	0.00019415	0.001659454	0.053570168	51.2	3.0	47.8	58.0
1.000005057	2.198241133	0.000420409	0.003720483	0.036975666	39.00952381	3.0	36.1	60.0
0.993859829	0.902845166	0.016910177	0.032511032	0.078181193	32.768	7.0	32.8	61.0
0.999977089	1.936886974	0.000807691	0.005430986	0.054119584	43.11578947	4.0	40.6	62.0
0.921468146	0.183939409	0.03861344	0.015038866	0.211921529	27.30666667	9.0	27.6	63.0
0.999883531	2.583901154	0.014457536	0.189932653	0.02832301	28.24827586	4.0	26.9	64.0
1.000058881	1.969815623	0.003142023	0.021910642	0.062429208	58.51428571	3.0	53.7	65.0
0.999550287	1.578407535	0.006125897	0.02785703	0.080383202	54.61333333	5.0	52.4	67.0
1.000205966	1.079478166	0.001523357	0.003755272	0.091359295	48.18823529	6.0	46.2	69.0
0.965077056	0.580184492	0.044510811	0.049550651	0.120089932	34.13333333	8.0	33.4	70.0
0.999996762	3.325835472	0.002512735	0.069775022	0.014363388	45.51111111	3.0	42.0	71.0
0.998963578	1.441331886	0.010712942	0.041640607	0.068505172	40.96	5.0	41.2	74.0
1.000022916	2.382514735	0.002734318	0.029250389	0.04180677	39.00952381	3.0	36.4	75.0
0.98428214	0.481897299	0.01590306	0.01393623	0.14461885	30.34074074	8.0	29.8	76.0
1.000016681	2.192355627	0.001371003	0.012059127	0.042252605	37.23636364	3.0	33.8	78.0
0.999832792	1.985889597	0.006344688	0.044941907	0.061915173	51.2	4.0	49.2	79.0
0.99965298	2.133993738	0.014838901	0.122795932	0.047618348	45.51111111	5.0	46.4	80.0
0.987394803	0.816727484	0.026352064	0.044466839	0.096532683	34.13333333	8.0	33.8	81.0
1.000001468	1.996688087	8.25e-05	0.000591931	0.047029945	40.96	3.0	40.3	82.0
0.995713734	1.195286571	0.027532305	0.079501277	0.085844744	48.18823529	5.0	50.4	83.0
0.999875275	1.949640171	0.00436565	0.029758135	0.053394182	48.18823529	4.0	45.9	85.0
0.99711142	0.83766496	0.006872101	0.011887742	0.104062756	37.23636364	7.0	36.5	86.0
1.00015116	1.696883618	0.003206492	0.016635146	0.044413846	34.13333333	4.0	32.2	88.0
0.996926856	0.932595509	0.008908429	0.017861298	0.07374978	29.25714286	7.0	30.3	89.0
0.999965443	2.361649432	0.003957478	0.041441625	0.060477439	63.01538462	3.0	58.2	90.0
0.980770769	0.629029916	0.029663022	0.036041935	0.130281333	35.6173913	7.0	35.9	91.0
0.998955478	1.620962929	0.01558609	0.074392802	0.05023681	35.6173913	5.0	35.8	92.0
0.999977866	1.636857758	0.00156026	0.007575673	0.069036927	45.51111111	4.0	44.9	93.0
0.99903212	1.560909208	0.012963947	0.057826301	0.029126633	27.30666667	5.0	27.1	94.0
0.998266808	1.067130692	0.007289316	0.017702662	0.076205118	37.23636364	6.0	35.1	98.0
0.999990277	2.699035243	0.002167982	0.032012933	0.038408407	45.51111111	3.0	42.3	99.0
0.99718263	1.501513735	0.026987226	0.112680602	0.044874131	34.13333333	7.0	34.7	100.0
0.999499757	1.625931409	0.007702881	0.036951034	0.061039536	43.11578947	5.0	41.5	101.0
0.990611018	0.697640497	0.016581748	0.022710179	0.128776311	40.96	7.0	39.5	106.0
0.970662276	0.520299666	0.035907171	0.035208688	0.148352099	35.6173913	7.0	36.6	107.0
1.000607509	1.111509614	0.002883184	0.007418575	0.072344723	35.6173913	6.0	33.7	108.0
0.999986478	2.778317137	0.003528395	0.056454993	0.019199223	26.42580645	3.0	25.3	109.0
1.002389028	1.004982897	0.008886699	0.019706582	0.067861269	31.50769231	6.0	30.0	110.0
0.999958387	2.045688416	0.001785715	0.013469633	0.050532806	43.11578947	4.0	41.2	111.0
0.99838519	1.160223177	0.008259712	0.022716894	0.084433242	40.96	6.0	40.8	112.0
0.99960045	1.513207442	0.00592765	0.025044739	0.065577936	43.11578947	4.0	41.8	113.0
0.998817744	1.302747395	0.009243165	0.03043967	0.08454302	45.51111111	5.0	45.4	114.0
0.99971318	1.816358217	0.007694963	0.04549021	0.054669118	45.51111111	4.0	44.5	116.0
1.000181725	1.737349101	0.004190513	0.022725757	0.044400171	34.13333333	4.0	32.5	117.0
0.998762916	1.165708931	0.006456721	0.017878852	0.093173746	45.51111111	6.0	45.6	118.0
0.999800632	1.678558179	0.004264018	0.021686745	0.051897036	43.11578947	4.0	41.3	119.0
0.943948334	0.295316778	0.03783643	0.021194152	0.213225182	32.768	8.0	32.9	120.0
0.974627072	0.673165876	0.040276418	0.053455563	0.098719383	31.50769231	8.0	31.6	121.0
0.999926772	2.270829126	0.005038468	0.04803842	0.069324504	68.26666667	4.0	66.7	122.0
0.985747272	0.658333908	0.023621369	0.030215507	0.113976705	34.13333333	7.0	33.6	124.0
1.000394923	1.768837737	0.014348154	0.080784269	0.042875191	34.13333333	3.0	32.4	125.0
1.000187813	1.243497884	0.001765435	0.005394745	0.068255837	35.6173913	5.0	34.8	126.0
0.999894748	2.305353484	0.010792084	0.106672553	0.024803083	29.25714286	3.0	28.2	127.0
0.999530677	1.541669323	0.005959508	0.025994708	0.074572684	48.18823529	5.0	47.1	128.0
0.999985588	3.249978387	0.009614073	0.247386655	0.015983782	54.61333333	3.0	52.9	129.0
0.999952019	1.329308085	0.00058396	0.001984198	0.061363651	35.6173913	5.0	34.7	130.0
0.999941521	1.643564627	0.0016161	0.007905845	0.077067014	51.2	4.0	50.7	131.0
0.992747979	0.765865236	0.014871923	0.02293308	0.112134096	37.23636364	7.0	36.9	132.0
0.991026092	0.812959037	0.018340593	0.030643716	0.089738215	31.50769231	8.0	31.2	134.0
0.999933585	1.708135234	0.001860922	0.009776633	0.060782905	43.11578947	4.0	40.9	135.0
0.984677657	0.72291853	0.026544758	0.038224803	0.104178703	34.13333333	8.0	34.5	136.0
0.999991294	3.408305933	0.007964912	0.240260074	0.008237637	28.24827586	3.0	27.0	137.0
0.99613074	1.250696438	0.027409526	0.084859364	0.102352371	54.61333333	5.0	53.2	138.0
1.00017319	1.556327225	0.002816174	0.012489653	0.079516639	51.2	4.0	49.0	141.0
0.999862522	2.005049931	0.007852384	0.056834322	0.087353505	81.92	3.0	79.0	144.0
1.000027563	1.990939708	0.001532016	0.010923662	0.065328295	51.2	3.0	48.6	145.0
0.999944236	2.364717873	0.006424852	0.067493007	0.051687158	58.51428571	3.0	54.5	146.0
1.000129096	1.865172745	0.005634761	0.035174604	0.06366254	58.51428571	3.0	55.2	147.0
1.003333434	0.83678765	0.009054182	0.015572449	0.056987676	27.30666667	6.0	26.9	148.0
0.99999915	2.585984493	0.000151565	0.001995456	0.031481254	37.23636364	3.0	35.6	149.0
1.000088076	1.75631232	0.002183939	0.012092527	0.036406471	28.24827586	4.0	27.5	150.0
1.000011622	1.540138224	0.000253678	0.001104763	0.046346777	31.50769231	4.0	30.7	151.0
0.999657759	1.456476724	0.006951879	0.027809308	0.183250048	117.0285714	3.0	118.4	152.0
1.000256373	1.801140232	0.00990376	0.057734929	0.040669414	34.13333333	3.0	31.5	153.0
0.999176108	1.5237793	0.010052398	0.042975917	0.061618684	43.11578947	5.0	42.0	154.0
0.989639121	0.970273728	0.03707388	0.079218363	0.088405498	40.96	6.0	40.5	155.0
0.966095343	0.522286937	0.041815464	0.041374683	0.156607908	37.23636364	7.0	37.4	156.0
0.999650611	1.109356451	0.001872494	0.004814088	0.073159491	35.6173913	5.0	34.0	157.0
0.989605863	0.618952929	0.015574245	0.018386526	0.128903399	34.13333333	7.0	33.9	158.0
0.997575372	1.036862418	0.00894547	0.020841382	0.059501403	29.25714286	7.0	28.5	159.0
0.999942042	1.866054325	0.002533991	0.015836058	0.050247771	43.11578947	3.0	41.1	162.0
0.971513252	0.505812701	0.039043134	0.03788723	0.167388033	40.96	6.0	40.7	163.0
0.999253376	0.983653711	0.002656786	0.005732241	0.100197637	40.96	6.0	41.3	164.0
0.983706356	0.663460414	0.027005756	0.034954183	0.121875975	35.6173913	7.0	35.5	165.0
0.999481089	1.358499294	0.004709471	0.016584108	0.064173339	35.6173913	5.0	34.7	166.0
0.999545601	1.767191582	0.011144267	0.062474705	0.070061282	63.01538462	4.0	60.8	167.0
0.998821942	1.531421208	0.014642401	0.063170647	0.083045446	54.61333333	5.0	52.2	168.0
0.934089877	0.347570897	0.045424079	0.02911346	0.161166713	27.30666667	9.0	27.1	169.0
0.999708764	1.298147869	0.002284587	0.007474647	0.07781291	43.11578947	5.0	40.9	170.0
0.989431645	0.773094493	0.019849877	0.031065233	0.105059789	34.13333333	8.0	33.7	172.0
0.998541723	1.441797553	0.015153642	0.05895826	0.081219096	54.61333333	5.0	52.8	173.0
1.000681006	1.442225495	0.008745312	0.034007381	0.055401322	35.6173913	4.0	32.3	174.0
1.000212075	1.594669055	0.00366533	0.01697297	0.051441153	34.13333333	4.0	32.8	175.0
0.999014034	0.657362306	0.001683348	0.002120759	0.142591506	39.00952381	7.0	38.8	176.0
0.998723214	1.478659809	0.014219096	0.057738084	0.074657383	45.51111111	5.0	44.6	177.0
0.999592711	1.933663847	0.01152415	0.077248877	0.047842104	48.18823529	5.0	46.6	178.0
0.997455217	1.469169371	0.052900768	0.215118741	0.028970826	32.768	3.0	30.0	179.0
0.97967434	0.494369205	0.027391054	0.02573965	0.198515215	48.18823529	6.0	47.9	183.0
1.000001344	2.2607049	0.000126258	0.001191783	0.035923168	35.6173913	3.0	34.1	184.0
0.998161175	1.490471051	0.021137161	0.087058243	0.077944599	51.2	5.0	49.5	185.0
0.999649193	2.167712936	0.016120353	0.138165472	0.025381401	35.6173913	5.0	33.6	188.0
0.999989681	3.028473311	0.004427604	0.09118144	0.040913601	54.61333333	3.0	52.8	189.0
0.992325412	1.064278383	0.032578085	0.0792797	0.090659496	43.11578947	6.0	42.0	190.0
0.999996878	2.740827845	0.000756357	0.0116513	0.012695936	16.384	3.0	14.1	191.0
1.000185621	1.79170276	0.004751943	0.027340126	0.042653293	34.13333333	4.0	31.9	192.0
0.998212128	1.489901094	0.020455312	0.08419029	0.063891743	40.96	5.0	39.7	194.0
0.999971267	2.452372837	0.003934007	0.04520339	0.036642055	43.11578947	3.0	39.4	195.0
0.99995691	1.768180558	0.001460539	0.008193245	0.082302486	63.01538462	4.0	59.5	196.0
0.999545191	2.100290976	0.018210817	0.14550589	0.030478964	39.00952381	5.0	38.0	197.0
0.997433591	1.064437748	0.00975306	0.023612319	0.084164488	37.23636364	7.0	37.2	198.0
1.000141824	1.886657806	0.006450171	0.041193366	0.056866125	45.51111111	3.0	42.8	199.0
0.999655443	2.033208732	0.014360486	0.106942061	0.050499766	45.51111111	4.0	45.6	200.0
0.999818459	1.647725324	0.005250265	0.025943924	0.044817067	37.23636364	3.0	34.6	202.0
1.000015887	1.559201269	0.000892911	0.00397356	0.05380223	37.23636364	4.0	35.9	204.0
0.999943063	1.911517711	0.001913845	0.012526562	0.040207647	34.13333333	4.0	32.7	206.0
0.99926825	1.457904994	0.00782901	0.031016269	0.063158414	39.00952381	5.0	37.6	207.0
0.999640613	1.440719998	0.003757154	0.014583476	0.051245533	32.768	5.0	31.7	208.0
0.99436941	1.299429972	0.032608524	0.107394486	0.055947408	32.768	8.0	33.4	209.0
0.99956201	2.131571874	0.018827062	0.155419569	0.023210035	29.25714286	5.0	28.2	210.0
0.999945672	2.282329072	0.003847736	0.037122494	0.041995787	48.18823529	4.0	45.6	212.0
0.991847828	0.535865959	0.010264536	0.010187565	0.155697195	35.6173913	7.0	35.6	213.0
0.951136738	0.353447158	0.04278739	0.028922282	0.197305807	37.23636364	7.0	37.4	215.0
0.956969925	0.481999807	0.04879381	0.04456813	0.162566944	37.23636364	7.0	36.8	216.0
0.999525983	1.448278485	0.006222096	0.024394605	0.066912138	40.96	4.0	39.8	217.0
0.984902329	0.526459912	0.018637077	0.018253298	0.155593476	35.6173913	7.0	35.3	219.0
0.986380287	0.657844644	0.022246092	0.028411374	0.119550303	35.6173913	7.0	34.4	220.0
0.999377945	1.735053667	0.011629184	0.062945537	0.038492025	30.34074074	5.0	29.1	221.0
1.00000415	2.729579823	0.000983081	0.014972326	0.052265221	54.61333333	3.0	51.7	222.0
0.994634596	1.130881617	0.026207657	0.069611548	0.094790757	48.18823529	6.0	47.9	223.0
0.992600328	1.239234497	0.038092812	0.11660615	0.059659744	32.768	8.0	32.6	224.0
0.995354251	1.120088607	0.025326165	0.066331843	0.104965478	54.61333333	5.0	52.7	226.0
0.999354798	1.51141715	0.007656875	0.032268215	0.054367867	34.13333333	5.0	33.4	227.0
0.999900503	1.280292798	0.000900949	0.002883004	0.063515546	34.13333333	5.0	33.1	229.0
0.999920466	2.342484127	0.006095802	0.062570793	0.067618805	68.26666667	4.0	66.7	230.0
1.00052269	1.610071573	0.009304873	0.043824236	0.042104676	31.50769231	4.0	29.6	231.0
0.999637151	1.882534177	0.016372468	0.104156747	0.032584672	37.23636364	3.0	33.4	232.0
0.999793621	1.509337072	0.002457359	0.010326758	0.073344306	45.51111111	5.0	45.1	233.0
0.951714652	0.180005994	0.022415893	0.008346199	0.276459266	29.25714286	9.0	29.2	234.0
1.000009645	2.484167274	0.001405942	0.016687107	0.051805845	54.61333333	3.0	49.1	235.0
0.999978994	1.776325829	0.000594271	0.003363263	0.058538689	45.51111111	4.0	43.4	236.0
0.999910711	1.99019866	0.003389525	0.024117044	0.067703506	54.61333333	4.0	51.9	237.0
1.000797428	1.31381117	0.006390093	0.0212886	0.061169587	34.13333333	5.0	32.4	238.0
0.999976846	1.720683504	0.001160703	0.006182179	0.046156537	40.96	4.0	39.2	240.0
0.999988709	2.515523791	0.001751004	0.021458155	0.04647044	51.2	3.0	49.0	241.0
0.995598942	0.74292867	0.008707295	0.012866905	0.109705694	35.6173913	7.0	34.5	242.0
0.999288981	1.490641258	0.008112736	0.033383392	0.056102332	35.6173913	5.0	34.1	243.0
0.996045017	1.283337264	0.026274304	0.084692441	0.080160065	45.51111111	6.0	46.3	244.0
0.99975394	1.691281768	0.00516299	0.026631181	0.049795077	40.96	4.0	39.9	245.0
0.951686672	0.201179495	0.024208836	0.009652746	0.25293084	29.25714286	9.0	29.0	247.0
0.999999212	3.319434855	0.000603959	0.01666365	0.068241735	102.4	3.0	90.9	249.0
1.000064131	2.349617843	0.007172733	0.074182638	0.051028479	48.18823529	3.0	45.3	250.0
0.999937236	1.779266495	0.001683954	0.009561176	0.039917999	31.50769231	4.0	30.2	251.0
0.999979935	3.091013845	0.009750926	0.21385609	0.050545409	68.26666667	3.0	64.2	253.0
1.000122511	1.996930343	0.006888588	0.049422657	0.050433454	45.51111111	3.0	41.8	254.0
0.999473376	1.138949917	0.002777668	0.007420984	0.069502198	35.6173913	6.0	35.1	255.0
0.999557796	1.463862494	0.004934403	0.019679034	0.09558881	58.51428571	5.0	58.5	256.0
1.000070961	1.793210086	0.001895801	0.010926494	0.051665262	37.23636364	4.0	35.3	257.0
0.999479014	1.575658635	0.007079522	0.032096017	0.082889616	58.51428571	5.0	55.6	260.0
0.999888858	1.451093104	0.001171037	0.004599738	0.076791547	48.18823529	5.0	46.0	261.0
0.996426759	1.254234759	0.022249535	0.06914187	0.060059383	34.13333333	6.0	33.2	263.0
0.999706025	1.685815782	0.006080841	0.031178667	0.033240859	24.09411765	4.0	23.2	264.0
0.999994362	1.904184274	0.000265167	0.001725467	0.040468176	37.23636364	3.0	34.8	265.0
1.000003578	2.370875252	0.000417204	0.00441021	0.016988653	24.82424242	3.0	24.3	267.0
0.998655484	1.168932251	0.007094888	0.019730672	0.06905221	35.6173913	6.0	33.8	271.0
1.000001285	2.891021316	0.000419509	0.007521513	0.048497609	58.51428571	3.0	53.5	272.0
0.986234936	0.261435452	0.009841571	0.005077312	0.268636051	35.6173913	7.0	35.8	275.0
0.998369937	1.492672243	0.018773078	0.077502036	0.071644061	45.51111111	5.0	44.7	276.0
1.000305034	1.422776598	0.003753595	0.014274098	0.055758103	35.6173913	4.0	33.8	277.0
1.000034285	2.099242762	0.002350422	0.018768855	0.03958798	34.13333333	3.0	31.7	278.0
0.998910536	1.447770737	0.01147145	0.044928348	0.073229759	51.2	5.0	51.9	279.0
0.991198611	0.877179272	0.025622947	0.047536202	0.112272863	45.51111111	6.0	44.8	280.0
0.999657254	1.787152302	0.012892929	0.074086731	0.057843864	68.26666667	3.0	59.7	282.0
0.998683278	1.833396747	0.02772334	0.167077237	0.03343341	32.768	6.0	32.4	283.0
0.998407725	1.715996085	0.02600676	0.137988836	0.039042719	35.6173913	6.0	34.1	286.0
0.999974803	2.214789984	0.002163737	0.019479407	0.051800839	68.26666667	3.0	63.2	288.0
0.999808819	1.875210171	0.005793663	0.036483359	0.043629768	40.96	4.0	38.4	289.0
0.995909862	1.107966441	0.016801032	0.043220163	0.083321628	39.00952381	7.0	39.5	290.0
0.997652836	1.1468159	0.011766148	0.031820443	0.079387074	39.00952381	6.0	39.1	291.0
1.000000373	3.070761485	0.000174219	0.003743843	0.064290533	91.02222222	3.0	83.2	292.0
1.000005228	2.733404158	0.001247874	0.019078802	0.064693694	68.26666667	3.0	65.8	293.0
0.999998937	3.182412177	0.000619893	0.014904087	0.063245237	91.02222222	3.0	86.5	294.0
0.999983941	2.91609295	0.00550988	0.101320533	0.033099519	34.13333333	3.0	32.2	295.0
0.99777375	0.909306634	0.006838212	0.013238716	0.118650465	48.18823529	6.0	46.2	296.0
1.000022245	1.431983821	0.000556223	0.002136181	0.068969994	43.11578947	5.0	41.0	297.0
0.998522128	1.441205414	0.013533366	0.052613632	0.053906141	37.23636364	6.0	35.3	298.0
0.999491797	1.891846914	0.0159199	0.102081364	0.062059229	51.2	4.0	52.6	299.0
0.976884671	0.695228089	0.040889522	0.056537767	0.125920595	39.00952381	7.0	38.7	300.0
0.982191394	0.704368736	0.036217627	0.050920509	0.13439184	43.11578947	6.0	42.3	301.0
0.999334258	1.418105458	0.006583078	0.024890019	0.068954116	43.11578947	5.0	42.2	302.0
1.000000403	3.158076578	0.000223861	0.005252219	0.038863427	54.61333333	3.0	51.3	303.0
0.999706551	2.16777572	0.016007991	0.137206302	0.041800191	40.96	4.0	40.3	304.0
1.000074782	1.976877777	0.004045269	0.028419269	0.043855084	39.00952381	3.0	37.3	305.0
0.993059603	0.94885979	0.02314413	0.047761496	0.098805526	40.96	6.0	39.9	307.0
1.000478467	1.415324453	0.005800912	0.02186401	0.042957391	29.25714286	4.0	28.8	308.0
0.999593463	1.832222472	0.01126008	0.067722171	0.044443744	32.768	4.0	31.7	309.0
0.999903951	1.266322821	0.000890468	0.002800528	0.06796382	39.00952381	5.0	38.0	310.0
1.000336337	1.323805575	0.002847419	0.009606865	0.06148825	34.13333333	5.0	32.6	311.0
0.999983448	2.315493946	0.001731275	0.017290263	0.03616784	45.51111111	3.0	44.0	312.0
0.999458134	2.088935432	0.02050297	0.161900075	0.070637411	58.51428571	5.0	58.1	313.0
1.000114407	2.093949415	0.007763055	0.061644566	0.049158242	40.96	3.0	39.0	314.0
1.000034271	2.405197306	0.004275802	0.046814585	0.055633184	58.51428571	3.0	54.5	316.0
0.999772909	1.70616003	0.00492101	0.025801378	0.065981501	45.51111111	4.0	44.3	317.0
0.999988904	2.512963476	0.001712057	0.020926196	0.039609944	51.2	3.0	49.7	319.0
0.999309212	1.535415418	0.008738815	0.037855233	0.056981646	39.00952381	5.0	37.2	320.0
0.999603982	1.456205068	0.0042751	0.016897513	0.054066219	34.13333333	5.0	33.3	324.0
0.99266921	1.251723364	0.042612017	0.132494993	0.069987542	37.23636364	7.0	37.2	326.0
0.999890281	1.715964597	0.003607054	0.019193656	0.046564096	39.00952381	3.0	37.3	327.0
0.971606516	0.324280337	0.020981769	0.012388621	0.191035691	30.34074074	8.0	30.2	328.0
0.996784267	1.342531628	0.023978378	0.083035073	0.060413713	34.13333333	6.0	34.4	332.0
0.99998942	3.241717816	0.006942386	0.177164589	0.029347731	74.47272727	3.0	70.9	333.0
0.99729436	0.857959947	0.006678386	0.011931362	0.064032422	31.50769231	7.0	30.9	336.0
1.000709247	1.40885964	0.008491119	0.031754242	0.040200194	26.42580645	4.0	25.2	337.0
0.998000233	1.345502789	0.017130062	0.059473515	0.082222107	51.2	5.0	49.0	338.0
1.000626365	1.461350867	0.008358189	0.033233827	0.060075588	37.23636364	4.0	35.0	339.0
0.995216996	1.173488743	0.025212055	0.070773727	0.085821398	43.11578947	6.0	42.9	340.0
0.99889167	1.808567709	0.021435668	0.125743719	0.037084355	37.23636364	6.0	36.8	341.0
1.000317668	1.674469164	0.00965924	0.049116388	0.062277266	45.51111111	3.0	42.9	343.0
0.956584796	0.361668359	0.033948678	0.022560654	0.185015269	32.768	8.0	32.9	344.0
0.991792819	0.842903386	0.019673802	0.034504678	0.102002162	37.23636364	7.0	36.2	346.0
0.999998784	3.45317149	0.001216428	0.038382042	0.047145752	102.4	3.0	104.1	347.0
0.999067538	1.669233789	0.015432904	0.077719078	0.043285816	35.6173913	5.0	34.4	348.0
0.999910443	1.575175405	0.001489675	0.006750618	0.078117613	51.2	4.0	51.2	349.0
1.000002966	2.884472047	0.000955763	0.017023251	0.106717588	136.5333333	3.0	117.4	351.0
0.999968293	2.603248868	0.005848161	0.07835988	0.03871203	43.11578947	3.0	40.8	352.0
0.999966535	2.718281335	0.007752018	0.116724317	0.024756108	40.96	3.0	37.4	353.0
0.997240133	1.453039305	0.025409107	0.100288365	0.056839766	32.768	6.0	33.1	354.0
0.999328461	1.791950784	0.014154949	0.081517943	0.038781008	35.6173913	5.0	34.4	355.0
0.999997109	2.803398468	0.000792867	0.013011709	0.066395268	81.92	3.0	74.4	356.0
0.995903896	1.263582184	0.030119954	0.094783328	0.091556743	54.61333333	5.0	55.0	358.0
0.993936549	0.973275519	0.021213792	0.045330291	0.097084336	43.11578947	6.0	41.4	360.0
0.997530374	1.4862722	0.024618544	0.100964101	0.067214913	40.96	6.0	42.1	363.0
0.99997783	2.73220521	0.005279199	0.080618197	0.026431899	34.13333333	3.0	31.8	364.0
0.999941453	2.253521628	0.005423313	0.050817436	0.059424667	54.61333333	3.0	50.6	365.0
0.997422143	1.539319231	0.026421775	0.115176718	0.042439481	34.13333333	7.0	32.7	366.0
0.999719297	1.69405353	0.005956315	0.030818208	0.095245229	74.47272727	4.0	70.0	367.0
1.000008419	2.536023152	0.001359637	0.017013285	0.10472694	117.0285714	3.0	112.5	368.0
1.000547423	1.412516688	0.006600445	0.024793959	0.053231774	31.50769231	4.0	30.7	369.0
0.999796141	1.333386877	0.001747184	0.005967015	0.075629958	43.11578947	5.0	42.9	370.0
0.999437784	1.923239197	0.027428724	0.182216618	0.032005733	39.00952381	3.0	36.8	371.0
1.0001288	1.937540291	0.006458895	0.043531211	0.054629249	43.11578947	3.0	41.1	372.0
0.999670237	1.722628493	0.007345982	0.039221893	0.051098606	39.00952381	4.0	38.1	373.0
0.94441839	0.274469455	0.036481815	0.019244506	0.197662416	31.50769231	8.0	31.0	377.0
0.999999452	3.777199838	0.001047605	0.045737674	0.040993618	58.51428571	3.0	52.0	379.0
1.000518471	1.212410787	0.00346291	0.010171151	0.063137668	32.768	5.0	31.9	380.0
1.000032914	2.160037952	0.002539894	0.021604589	0.04028645	43.11578947	3.0	39.1	381.0
1.00001022	2.546873429	0.001686235	0.021334359	0.073617606	74.47272727	3.0	69.3	382.0
0.998983025	1.75452758	0.020215616	0.111819041	0.04927538	37.23636364	5.0	38.1	384.0
0.974664184	0.508014161	0.03028162	0.028783731	0.170322549	39.00952381	7.0	39.1	385.0
0.999755242	1.543808645	0.00377237	0.016491102	0.096068538	58.51428571	5.0	57.9	386.0
0.97920005	0.521221031	0.023502628	0.022674745	0.126128945	30.34074074	8.0	30.3	388.0
0.999830705	1.989416439	0.006560159	0.046641707	0.043545692	43.11578947	4.0	42.2	389.0
0.999968673	2.02266407	0.001851278	0.01364757	0.080496885	74.47272727	3.0	68.2	390.0
0.999820108	1.610367295	0.004852138	0.02301682	0.049421889	45.51111111	3.0	43.6	392.0
0.997969834	1.402417727	0.019483848	0.072411882	0.093940211	58.51428571	5.0	60.1	393.0
0.993247218	0.913380273	0.018811132	0.036774602	0.095553588	37.23636364	7.0	37.7	395.0
1.00000969	2.432049716	0.001274596	0.014344127	0.045554487	48.18823529	3.0	44.4	396.0
0.942314344	0.203606646	0.028767561	0.011675887	0.24181789	29.25714286	9.0	29.1	397.0
0.999952307	1.986614462	0.001797832	0.012743021	0.052781172	45.51111111	4.0	43.8	398.0
1.000000672	2.473845124	9.59e-05	0.001126756	0.028548938	28.24827586	3.0	27.2	399.0
0.999051692	1.058638278	0.003961466	0.009501622	0.078580529	35.6173913	6.0	34.2	400.0
0.999191749	1.223411454	0.005477506	0.01633599	0.082711432	40.96	5.0	40.9	401.0
1.00007494	2.056886714	0.004732125	0.036152877	0.04480063	43.11578947	3.0	39.9	403.0
0.999999462	2.572494018	9.34e-05	0.001212636	0.043876796	48.18823529	3.0	46.7	405.0
0.986640601	0.93167416	0.044052265	0.089197562	0.096102886	43.11578947	6.0	43.2	406.0
0.999974654	2.854658465	0.007696469	0.133022333	0.011726039	26.42580645	3.0	25.4	407.0
0.999960833	2.916695601	0.009847004	0.181180336	0.030390128	40.96	4.0	41.3	408.0
0.999515281	1.676327613	0.014790224	0.075419558	0.053783956	48.18823529	3.0	46.6	409.0
1.000155968	1.993385704	0.008710005	0.062256286	0.033434643	29.25714286	3.0	28.1	410.0
1.000066575	1.477872908	0.001108294	0.004494304	0.07867233	48.18823529	4.0	46.5	411.0
0.994502991	0.52425327	0.006199123	0.005929158	0.138714295	31.50769231	8.0	30.9	412.0
0.999888341	1.801515892	0.00431649	0.025182673	0.043676337	45.51111111	3.0	42.9	414.0
0.999305426	1.589145524	0.011929715	0.054950724	0.041723945	37.23636364	4.0	35.6	415.0
0.999997219	3.221978389	0.001754343	0.043890585	0.091692447	117.0285714	3.0	97.8	416.0
0.9999462	2.405119136	0.006711326	0.073480987	0.051702466	58.51428571	3.0	55.7	417.0
0.998267392	1.455891002	0.016149894	0.063889208	0.071837151	45.51111111	6.0	45.0	419.0
1.000542944	0.935591556	0.001839196	0.003693756	0.041853379	25.6	6.0	24.1	420.0
0.999751133	2.133581466	0.012786466	0.105758155	0.026652048	39.00952381	4.0	38.4	424.0
0.999963734	2.656534144	0.007433192	0.105134098	0.024333811	43.11578947	3.0	41.2	427.0
0.999887994	2.167089381	0.006045294	0.051768308	0.062974675	58.51428571	4.0	55.4	429.0
0.99999213	2.205251616	0.000663311	0.005912878	0.050192312	45.51111111	3.0	43.8	431.0
0.998436905	1.08709758	0.006848504	0.017088411	0.076115545	35.6173913	6.0	35.1	432.0
0.995559088	0.981151804	0.015751136	0.03398774	0.095606079	40.96	6.0	40.4	434.0
0.997709091	0.865689325	0.005802402	0.010489409	0.094732507	34.13333333	7.0	34.0	435.0
1.000558987	1.614955464	0.010151947	0.048073876	0.058527641	40.96	4.0	38.9	436.0
1.000054348	2.16449827	0.004230593	0.036151872	0.051397862	45.51111111	3.0	41.9	437.0
0.996306879	0.968323134	0.011357376	0.024022477	0.083637585	32.768	7.0	33.1	438.0
0.999996434	3.441660492	0.003486519	0.108746997	0.027213272	45.51111111	3.0	42.0	439.0
1.000760898	1.242060775	0.005348959	0.016306338	0.063758424	37.23636364	5.0	35.4	440.0
0.930959581	0.212637067	0.035067932	0.014833476	0.227617776	28.24827586	9.0	28.5	441.0
1.002581077	1.103566461	0.01357847	0.03453942	0.064032767	31.50769231	5.0	31.3	443.0
0.999141462	1.822029754	0.019286662	0.114767226	0.072312623	58.51428571	5.0	59.4	444.0
0.997918532	0.901786986	0.005789682	0.011067834	0.05271493	29.25714286	7.0	28.2	448.0
0.999763969	2.089655127	0.009100787	0.071896542	0.058392652	58.51428571	5.0	54.8	449.0
0.999922942	2.12262268	0.00552854	0.045239262	0.049804696	51.2	3.0	49.0	450.0
0.97261948	0.159084431	0.012141619	0.004135682	0.298472411	27.30666667	9.0	27.4	451.0
0.999815669	1.682042911	0.003831277	0.019560625	0.09270866	68.26666667	4.0	63.5	452.0
0.999980586	2.249154707	0.001783014	0.0166315	0.045989759	51.2	3.0	45.1	453.0
0.999671067	1.990983133	0.01828379	0.130418961	0.025296851	32.768	3.0	29.7	455.0
1.000033302	2.334838402	0.003618104	0.036857435	0.036824503	39.00952381	3.0	36.5	456.0
0.999981007	2.794686564	0.005119731	0.083284248	0.038207307	63.01538462	3.0	59.4	458.0
0.999943894	1.898576845	0.001771806	0.01143792	0.048764418	40.96	4.0	38.6	460.0
0.997812312	1.397256585	0.018046487	0.066662076	0.069539413	40.96	6.0	40.7	461.0
1.000383867	1.416537167	0.004812806	0.018167315	0.043816804	30.34074074	4.0	29.2	462.0
0.999912537	1.789213885	0.002232878	0.012815686	0.056539096	40.96	4.0	40.1	465.0
0.986635604	0.681795245	0.020840483	0.027771429	0.111175948	32.768	8.0	32.4	468.0
0.999315396	1.440016485	0.007071975	0.027436416	0.039335983	29.25714286	5.0	28.4	469.0
0.999284719	1.301328795	0.005614684	0.018449625	0.089672941	48.18823529	5.0	48.6	470.0
1.001436531	1.323668735	0.014579396	0.0492317	0.056278104	32.768	4.0	32.1	471.0
0.999697077	2.249125024	0.015960984	0.148835614	0.062788513	63.01538462	5.0	62.1	472.0
0.995446954	1.365139431	0.032222391	0.114818185	0.05048918	28.24827586	7.0	29.6	474.0
1.000015776	1.731830124	0.000360874	0.00194562	0.053344521	40.96	4.0	38.9	475.0
0.999493239	1.550953243	0.006519832	0.028741934	0.055794617	37.23636364	5.0	37.1	476.0
0.99998572	2.830597931	0.004133861	0.069731842	0.052192651	68.26666667	3.0	65.5	477.0
0.999964135	2.219780839	0.003109992	0.028143272	0.049608554	45.51111111	3.0	42.9	478.0
0.994535266	1.302379226	0.032194233	0.106397436	0.050517976	32.768	8.0	31.7	480.0
0.924597256	0.568716241	0.080756923	0.091249451	0.098030399	25.6	10.0	25.8	481.0
0.999738249	1.59743857	0.004545623	0.021124847	0.044536945	35.6173913	4.0	34.2	483.0
0.999912754	1.975346373	0.004705558	0.033010136	0.035395216	32.768	3.0	30.3	484.0
0.999938829	2.247923634	0.004026256	0.037489554	0.032806363	35.6173913	4.0	33.5	485.0
0.99998114	2.45423382	0.002591679	0.029835833	0.03545466	40.96	3.0	38.5	487.0
1.000083351	2.048496656	0.005178331	0.039216126	0.030871487	29.25714286	3.0	26.6	489.0
0.923643223	0.46283504	0.072100255	0.063829267	0.107848935	29.25714286	9.0	29.8	490.0
0.998257247	1.242281794	0.012150036	0.037142449	0.088325397	48.18823529	5.0	48.0	491.0
0.998123183	1.20287472	0.015059544	0.043980882	0.11683634	63.01538462	4.0	61.1	492.0
1.00083188	1.361247424	0.009102309	0.032171509	0.063899945	37.23636364	4.0	36.4	493.0
0.999987061	2.313630393	0.001348417	0.013440842	0.030996724	34.13333333	3.0	30.8	494.0
0.999516939	1.360047869	0.004278554	0.015091474	0.088071285	48.18823529	6.0	47.5	497.0
0.999997993	2.44808637	0.000272427	0.003116543	0.046126092	48.18823529	3.0	45.2	498.0
0.999441117	1.807319713	0.012051172	0.070559388	0.054448836	45.51111111	5.0	44.6	499.0
0.999803679	1.953520185	0.006926582	0.047412533	0.03607225	31.50769231	4.0	30.1	500.0
0.999995257	3.162784374	0.002659211	0.062686458	0.050396825	74.47272727	3.0	68.1	501.0
0.997623919	1.201831484	0.01192968	0.034648026	0.057792071	28.24827586	7.0	27.8	502.0
0.999498258	1.967660984	0.015186404	0.10554681	0.033363426	32.768	5.0	32.2	503.0
0.999901243	2.114245841	0.006970731	0.056546915	0.040010202	45.51111111	3.0	43.2	504.0
0.998797836	1.351910702	0.010441787	0.036504753	0.074413539	40.96	5.0	41.1	505.0
0.976248947	0.604036094	0.039791905	0.046758384	0.15246197	43.11578947	6.0	43.2	506.0
0.99882071	1.222956803	0.007949329	0.023703041	0.085090193	48.18823529	5.0	46.8	508.0
0.954888208	0.335197218	0.033520828	0.020758309	0.175906206	30.34074074	8.0	30.6	509.0
0.999429388	2.024707761	0.019636349	0.144955549	0.041190827	40.96	5.0	40.3	510.0
1.000001076	2.860285631	0.000330519	0.00574496	0.074435463	91.02222222	3.0	81.5	512.0
0.999995557	2.11227102	0.001792729	0.014498359	0.032297239	32.768	4.0	31.4	514.0
1.000095376	2.116900125	0.006766949	0.055035012	0.044815748	40.96	3.0	38.7	515.0
0.999955977	2.739572292	0.007492151	0.115261709	0.049008436	68.26666667	4.0	70.1	519.0
0.999962965	2.308654694	0.00382202	0.037903874	0.066722719	68.26666667	3.0	65.1	520.0
1.00001948	2.154275143	0.001486473	0.0125689	0.061950613	58.51428571	3.0	54.9	521.0
0.998734544	1.096386098	0.00565787	0.014291803	0.079972569	37.23636364	6.0	36.9	522.0
0.999683756	2.013355431	0.012679974	0.092472071	0.058004265	48.18823529	4.0	48.3	523.0
0.999018988	1.955076472	0.024258863	0.166442178	0.031459189	32.768	7.0	32.0	525.0
0.992067912	1.052559363	0.029140047	0.069775228	0.083221574	35.6173913	7.0	36.7	527.0
0.994214723	1.293310756	0.039870721	0.130351396	0.084008263	45.51111111	6.0	45.4	528.0
0.999796626	2.432615294	0.016231264	0.182757654	0.030409375	34.13333333	5.0	34.9	529.0
0.999933681	1.575845017	0.001282124	0.005814331	0.051676012	37.23636364	4.0	37.1	531.0
0.999968714	1.578101894	0.000794754	0.003638173	0.042846011	32.768	3.0	31.3	532.0
0.996747892	1.301305633	0.031734933	0.104792604	0.135347938	81.92	4.0	81.6	533.0
0.999996564	2.987261227	0.001358017	0.026829536	0.045255262	58.51428571	3.0	54.6	534.0
0.969526935	0.284149719	0.019991788	0.010561577	0.214949047	30.34074074	8.0	30.6	535.0
0.999986437	3.794502106	0.02682809	1.191702438	0.033617943	37.23636364	3.0	36.2	536.0
0.979668376	0.692049672	0.036175277	0.049587251	0.112430871	35.6173913	7.0	35.2	537.0
1.000725523	1.358075196	0.007873017	0.027724595	0.059615458	34.13333333	4.0	32.7	538.0
0.999992965	1.995786316	0.000369018	0.002640944	0.038547916	35.6173913	4.0	33.2	540.0
0.999983376	2.362939553	0.001908651	0.020013022	0.090689047	102.4	3.0	94.4	541.0
0.999868235	2.189547528	0.0075202	0.065919984	0.046343495	43.11578947	4.0	40.6	542.0
0.995741284	0.746601328	0.014733648	0.023083969	0.210677119	74.47272727	4.0	77.2	543.0
1.000157859	1.965744945	0.008357838	0.058027754	0.062156051	54.61333333	3.0	51.1	544.0
0.999688293	1.771340636	0.011378745	0.064283801	0.045495551	45.51111111	3.0	42.2	547.0
0.998922003	1.795348102	0.020468393	0.11836029	0.04176663	35.6173913	6.0	36.0	548.0
1.000244948	1.549462405	0.00387768	0.017062938	0.054244635	37.23636364	4.0	36.1	549.0
0.998528404	1.21078514	0.008268385	0.024270702	0.074983625	40.96	6.0	40.9	551.0
0.999994163	2.780805334	0.001530736	0.024553597	0.056242697	68.26666667	3.0	65.8	552.0
0.998063731	1.331987005	0.014015746	0.047857946	0.051172796	31.50769231	6.0	31.0	553.0
0.997245637	1.261522535	0.0247984	0.077964176	0.106298556	63.01538462	4.0	61.6	554.0
0.999995293	2.910478598	0.001596897	0.029199034	0.010752805	27.30666667	3.0	25.4	555.0
0.977514345	0.609497142	0.038214011	0.045318877	0.151379206	43.11578947	6.0	43.8	556.0
1.000001444	2.954407681	0.000534624	0.010218214	0.055441716	74.47272727	3.0	66.2	558.0
0.999975424	2.691304831	0.005396298	0.079062372	0.053166202	68.26666667	3.0	69.3	559.0
0.997839419	1.083176422	0.011106505	0.027619214	0.108776619	51.2	5.0	49.5	561.0
0.999999279	3.499645924	0.000791293	0.026159036	0.050371423	91.02222222	3.0	89.8	562.0
0.99846597	1.363199198	0.011808812	0.041854595	0.068147057	39.00952381	6.0	38.3	563.0
0.997353826	1.075981452	0.011323728	0.027861131	0.094257881	43.11578947	6.0	43.3	564.0
0.999982576	2.947533699	0.006363976	0.120796172	0.015079762	30.34074074	3.0	28.7	565.0
0.996198739	0.965073681	0.013094837	0.027586444	0.096472348	40.96	6.0	39.3	566.0
0.999766824	2.052585208	0.010863961	0.082558104	0.052177519	54.61333333	4.0	52.5	567.0
0.999997144	3.233248396	0.001842437	0.046619419	0.027149757	63.01538462	3.0	59.0	568.0
0.999847745	1.602791543	0.002678348	0.012520638	0.065830162	48.18823529	4.0	46.8	570.0
1.000017081	2.554714074	0.002862144	0.036501923	0.068141671	74.47272727	3.0	70.1	571.0
0.992933273	0.934750071	0.022977642	0.046442768	0.114159969	48.18823529	6.0	46.4	572.0
1.00006249	2.15844468	0.004807287	0.04082253	0.044741712	43.11578947	3.0	40.9	573.0
0.998723466	1.610772235	0.018957929	0.089479902	0.031262185	29.25714286	5.0	27.8	574.0
0.990223838	0.747930806	0.019249357	0.028850431	0.113518128	37.23636364	7.0	36.8	576.0
0.999995466	3.135851355	0.002409204	0.055275659	0.034420809	54.61333333	3.0	53.8	577.0
0.99713714	0.968520385	0.014760845	0.031731939	0.153215634	63.01538462	4.0	63.3	578.0
0.999889496	1.664793731	0.002269995	0.011369817	0.053007373	39.00952381	4.0	38.4	579.0
0.99846995	1.194301141	0.019496243	0.057827717	0.15973601	91.02222222	3.0	85.2	580.0
0.999989094	2.651235583	0.002211973	0.031117385	0.06159424	74.47272727	3.0	69.6	582.0
0.997943304	1.374275545	0.016071807	0.057755851	0.063642345	34.13333333	6.0	34.5	584.0
0.976366639	0.439755301	0.024489776	0.019888063	0.167117291	35.6173913	7.0	34.5	586.0
0.999820178	1.928474469	0.006043745	0.040283133	0.059542127	48.18823529	4.0	47.3	588.0
0.99934896	1.100330764	0.003169692	0.008044379	0.062970884	29.25714286	6.0	30.1	589.0
0.998972347	1.615094882	0.015203685	0.072091276	0.052713218	40.96	5.0	39.2	591.0
1.000166533	1.767030703	0.004129581	0.02313208	0.056544538	43.11578947	4.0	41.3	592.0
0.976586723	0.695776973	0.042536763	0.058892416	0.114079278	39.00952381	7.0	40.9	594.0
0.999414851	1.538160915	0.007351077	0.031940288	0.065174223	43.11578947	5.0	42.3	595.0
0.994937975	0.808126198	0.011219309	0.018534922	0.113477446	39.00952381	7.0	39.3	596.0
0.999224317	1.512974721	0.017472206	0.074477295	0.039258439	34.13333333	3.0	32.4	600.0
0.999989617	2.425637106	0.001348667	0.015078792	0.034459855	40.96	3.0	36.6	602.0
1.000047427	1.838453009	0.001967066	0.011935913	0.034750087	28.24827586	3.0	26.8	606.0
0.983731524	0.741610241	0.026672688	0.039733377	0.082667601	28.24827586	9.0	27.2	607.0
0.997305308	1.112642193	0.012487857	0.03228711	0.069707402	35.6173913	6.0	34.1	608.0
0.984915402	0.516008839	0.025741553	0.026269088	0.208702556	51.2	5.0	52.1	609.0
0.997079253	1.50298656	0.029734996	0.124377702	0.047102252	29.25714286	6.0	29.2	610.0
0.999357685	1.722952887	0.014331745	0.076571244	0.052378763	43.11578947	4.0	42.7	612.0
1.000095409	1.912277327	0.004557752	0.029909809	0.037267189	30.34074074	3.0	29.5	613.0
0.947001303	0.495683264	0.056503682	0.053158069	0.138419841	34.13333333	8.0	34.2	614.0
1.000132568	2.04126613	0.0081215	0.061038765	0.052357734	48.18823529	3.0	44.2	616.0
0.989424902	0.586888959	0.015001269	0.016608751	0.135661968	35.6173913	7.0	34.4	617.0
0.992942048	0.775749699	0.013376423	0.020955194	0.09453822	31.50769231	8.0	30.8	618.0
0.999980659	2.915444479	0.006627435	0.121791746	0.041885276	48.18823529	3.0	43.5	619.0
0.999395412	2.196848835	0.023657612	0.209047061	0.026877111	32.768	8.0	33.6	620.0
0.999881332	1.30386095	0.001191376	0.003924648	0.075455325	45.51111111	5.0	42.7	621.0
0.927522713	0.25446203	0.045346217	0.022991968	0.208114492	31.50769231	8.0	31.5	622.0
1.000643977	1.507504972	0.014360474	0.060755393	0.040448573	31.50769231	3.0	30.2	623.0
0.999848661	1.975194923	0.005666542	0.039686472	0.052214355	54.61333333	4.0	52.3	625.0
0.965931162	0.48368	0.034791993	0.031199204	0.141293493	31.50769231	8.0	31.4	626.0
0.996025064	0.986266186	0.01275627	0.027701651	0.076525884	34.13333333	7.0	32.7	627.0
0.999730266	1.976873231	0.010028729	0.070370361	0.059137047	51.2	4.0	51.4	629.0
0.999757854	2.047472304	0.01038803	0.078519503	0.024837387	29.25714286	4.0	27.5	630.0
0.944445556	0.220069109	0.031821973	0.014342424	0.243099158	30.34074074	8.0	31.0	631.0
0.998569073	1.414649057	0.017374354	0.065558269	0.108496992	74.47272727	4.0	69.9	633.0
0.997022909	1.050548656	0.014127084	0.03363207	0.109583512	48.18823529	5.0	48.6	637.0
0.994219967	1.281254424	0.03028578	0.097546713	0.046472289	29.25714286	9.0	29.6	638.0
1.00000429	2.857393296	0.001309889	0.022701532	0.054497332	58.51428571	3.0	53.7	639.0
0.999836841	1.790171656	0.004161479	0.023911568	0.037580072	29.25714286	4.0	29.0	642.0
0.999991809	2.878100155	0.002605813	0.046115548	0.055934551	74.47272727	3.0	68.0	643.0
0.990574213	0.738080073	0.018185927	0.026781055	0.120705255	37.23636364	7.0	37.6	646.0
0.999809787	2.11866914	0.01354196	0.110368768	0.04831247	54.61333333	3.0	53.3	648.0
0.999673187	1.939396518	0.011197557	0.07551654	0.018613796	15.75384615	4.0	15.7	649.0
0.999411999	1.636919988	0.011082302	0.053843095	0.068219084	48.18823529	4.0	46.6	650.0
0.999910997	1.902165062	0.002900198	0.018794711	0.060649387	51.2	4.0	48.8	653.0
0.996792146	1.388827888	0.025760875	0.094304161	0.061148638	35.6173913	6.0	34.3	654.0
1.000083939	2.233396949	0.007475179	0.068594889	0.043530743	40.96	3.0	36.4	655.0
0.999993654	2.811215689	0.001767806	0.029241597	0.057185423	68.26666667	3.0	64.9	656.0
0.999578613	1.974159359	0.015674256	0.109686545	0.042339363	43.11578947	4.0	43.9	658.0
0.999818707	1.790936861	0.004652033	0.026752908	0.054973151	45.51111111	4.0	43.5	660.0
0.986619003	0.450485908	0.014103133	0.01162229	0.183999016	39.00952381	7.0	39.9	662.0
0.999992971	2.371967309	0.000821506	0.008693851	0.034060256	39.00952381	3.0	35.1	664.0
0.974785555	0.622591114	0.0324498	0.038963001	0.095024401	28.24827586	9.0	27.4	667.0
0.977185038	0.718552929	0.036861793	0.053043263	0.086829497	29.25714286	9.0	28.4	668.0
0.998891621	1.113076357	0.005281501	0.013641478	0.09985319	45.51111111	6.0	46.1	669.0
0.999985887	2.494356252	0.002099131	0.025175374	0.018266188	34.13333333	3.0	31.9	670.0
0.999574751	1.61105761	0.007674136	0.036218207	0.067554644	45.51111111	4.0	44.5	671.0
0.954222199	0.475160732	0.045871907	0.040805546	0.148617356	32.768	8.0	32.7	672.0
0.999738584	1.617754868	0.004965662	0.023607781	0.055441912	39.00952381	4.0	37.1	673.0
0.992808411	0.866287452	0.018089222	0.032893498	0.096483514	37.23636364	7.0	35.7	674.0
0.967455322	0.533861137	0.037080482	0.037249551	0.130656559	31.50769231	8.0	31.7	675.0
0.999833044	2.253083044	0.010878813	0.101848277	0.048081926	51.2	4.0	49.4	678.0
0.999028305	1.628488296	0.014750151	0.070992498	0.075984696	54.61333333	5.0	55.4	679.0
0.998159782	0.988117524	0.00660822	0.014365452	0.102575485	43.11578947	6.0	43.1	680.0
0.997442184	1.200597337	0.016341859	0.047427168	0.107354501	54.61333333	5.0	55.2	681.0
0.999999428	3.505855416	0.000636333	0.021167654	0.04011107	51.2	3.0	46.8	682.0
0.987326269	1.020698043	0.042285973	0.097298858	0.065676169	31.50769231	8.0	31.6	685.0
0.999937436	2.081572971	0.002877317	0.022536166	0.058000964	51.2	4.0	49.4	689.0
0.999998668	2.81630046	0.000374846	0.006232316	0.056020684	68.26666667	3.0	64.8	690.0
0.95326066	0.439880157	0.043832613	0.035813992	0.155748987	32.768	8.0	32.7	691.0
0.999861251	1.441129979	0.001431502	0.00555786	0.06075398	39.00952381	5.0	37.2	692.0
0.999994904	2.733413924	0.001216509	0.018599648	0.049550039	51.2	3.0	48.8	695.0
0.999970243	2.343230842	0.003286688	0.033773011	0.03761348	43.11578947	3.0	40.6	696.0
0.998802207	1.406128543	0.011526728	0.042992155	0.068482778	43.11578947	5.0	42.8	697.0
0.988045752	0.782835154	0.025347538	0.040423471	0.103882243	35.6173913	7.0	35.5	698.0
0.999998486	4.381909928	0.009691869	0.775038265	0.022785807	34.13333333	3.0	34.0	699.0
0.999966136	1.96656135	0.001336795	0.009276218	0.059704178	51.2	4.0	50.5	700.0
0.996753161	0.631890844	0.006858713	0.008522125	0.17711837	48.18823529	5.0	48.4	701.0
0.99842255	0.966056759	0.004840815	0.010183492	0.094690425	37.23636364	7.0	37.1	703.0
0.999906614	1.453527471	0.001449499	0.005715568	0.060723187	39.00952381	4.0	37.8	704.0
0.999994004	3.493214777	0.006499256	0.213476174	0.005750723	28.24827586	3.0	26.8	706.0
0.999868303	1.770495084	0.004799841	0.027087054	0.036683549	31.50769231	3.0	30.1	709.0
0.993975869	1.160686047	0.029700188	0.082087306	0.050785757	28.24827586	7.0	29.7	710.0
0.998143362	1.297104462	0.012478437	0.040826555	0.071785562	43.11578947	6.0	42.5	712.0
1.000002594	2.369293865	0.000301537	0.003182349	0.05316171	63.01538462	3.0	54.2	714.0
0.998136761	1.433098635	0.023557358	0.09086738	0.111827782	68.26666667	4.0	67.5	715.0
0.999939987	2.615287892	0.008171677	0.110828915	0.04854308	58.51428571	4.0	57.1	717.0
1.000002541	1.937297282	0.000127372	0.000858341	0.033357802	34.13333333	3.0	32.3	718.0
0.999864646	2.356258735	0.010681348	0.111208104	0.060844909	51.2	4.0	49.1	720.0
0.999895853	2.189446412	0.005897275	0.05168661	0.030987091	34.13333333	4.0	33.2	721.0
1.000145931	1.732644577	0.004950983	0.026817043	0.057378001	43.11578947	3.0	41.9	722.0
0.995735598	0.993001055	0.013850233	0.030379391	0.087049097	37.23636364	7.0	36.8	724.0
0.998048294	1.193653565	0.012340897	0.035477495	0.110789213	54.61333333	5.0	55.1	727.0
1.000066187	2.269539499	0.00632638	0.060258758	0.029915997	34.13333333	3.0	30.0	730.0
0.999872264	2.438931218	0.012089122	0.136993035	0.026956645	37.23636364	4.0	36.3	731.0
0.999988291	2.281614538	0.001145966	0.011052775	0.039631336	40.96	3.0	37.3	732.0
0.99989963	2.013685334	0.00582933	0.042574086	0.043112475	45.51111111	3.0	42.6	733.0
0.998571918	1.42927399	0.012741261	0.048842935	0.056302344	37.23636364	6.0	37.1	734.0
0.985824743	0.901286073	0.035871527	0.069345511	0.078869597	31.50769231	8.0	30.9	735.0
1.000180815	1.816775123	0.007195825	0.042659096	0.048660403	40.96	3.0	38.4	736.0
1.000003278	2.624093473	0.0006301	0.008623102	0.037656414	39.00952381	3.0	36.9	737.0
1.000006828	2.666136769	0.001426305	0.020370049	0.034033034	40.96	3.0	36.6	738.0
0.999973353	2.080621968	0.001761935	0.013800045	0.02974961	27.30666667	3.0	25.9	739.0
1.000001091	2.90177699	0.000363926	0.006596141	0.022008317	35.6173913	3.0	33.7	740.0
0.999449836	1.759267514	0.019629139	0.10949024	0.040646989	35.6173913	3.0	33.2	741.0
0.99437617	1.079520479	0.022214159	0.055071775	0.051757663	25.6	7.0	25.1	743.0
0.999503723	1.527166534	0.006102796	0.02618336	0.045299056	31.50769231	5.0	30.1	744.0
0.99806657	1.262206254	0.012048345	0.037753978	0.075749359	39.00952381	6.0	39.0	745.0
0.945796009	0.292148535	0.036407401	0.020171303	0.210503279	31.50769231	8.0	32.2	747.0
0.992941935	0.891172856	0.01856642	0.035092515	0.103949716	40.96	7.0	39.3	748.0
0.996151167	1.163367796	0.023200901	0.064264731	0.094546915	58.51428571	5.0	57.5	749.0
0.999595557	1.670922809	0.008123083	0.040975233	0.048409867	35.6173913	4.0	35.0	750.0
0.989639392	0.772830974	0.019665381	0.030756143	0.098873502	32.768	8.0	32.3	751.0
0.99979261	1.821633301	0.005652798	0.033605656	0.04295941	35.6173913	4.0	33.7	752.0
0.99983646	1.877296993	0.007305687	0.046209941	0.05006402	48.18823529	3.0	48.0	753.0
0.999821276	2.025648089	0.007271669	0.053713785	0.0385451	43.11578947	4.0	40.8	754.0
1.00002013	2.231892796	0.001787444	0.016377839	0.046314569	48.18823529	3.0	44.8	755.0
1.000000283	2.684728912	6.13e-05	0.000892149	0.047029105	48.18823529	3.0	43.1	756.0
0.992503166	0.886409707	0.017913248	0.033614564	0.087334667	34.13333333	8.0	32.9	758.0
0.999995818	2.556919944	0.00070375	0.008995501	0.069086624	81.92	3.0	73.2	760.0
0.999889523	2.503023206	0.011830299	0.143127811	0.017879023	27.30666667	4.0	26.3	761.0
0.999644568	2.159089734	0.01587418	0.134841749	0.029247628	32.768	5.0	32.1	762.0
0.969498165	0.554404623	0.040621289	0.042905941	0.152025083	39.00952381	7.0	39.5	763.0
1.00015563	2.036109725	0.009439555	0.070561521	0.037862539	32.768	3.0	31.4	764.0
0.99445001	1.088173827	0.038454063	0.097308728	0.045085049	31.50769231	4.0	30.5	765.0
1.000003798	2.496845575	0.000567718	0.006825956	0.022506362	29.25714286	3.0	28.4	766.0
1.000001208	2.463456997	0.000169051	0.001964521	0.033613356	43.11578947	3.0	41.4	767.0
0.99999411	3.598896318	0.007884073	0.287903618	0.011116593	63.01538462	3.0	65.0	768.0
0.982091642	0.656272691	0.029093434	0.037207548	0.125662938	37.23636364	7.0	36.2	770.0
0.999561981	1.495545969	0.005032671	0.020820973	0.05340897	32.768	5.0	32.8	771.0
0.999800734	2.081238124	0.009181695	0.071898122	0.068137739	63.01538462	4.0	62.6	772.0
0.999929466	2.439629535	0.009417575	0.106816683	0.054687687	63.01538462	3.0	61.0	775.0
0.999984017	2.223531646	0.001396174	0.012683217	0.040265688	37.23636364	3.0	35.0	776.0
0.999985041	3.14739127	0.008133761	0.188795595	0.024674411	30.34074074	3.0	32.7	777.0
0.999874308	2.31552647	0.009152005	0.091376693	0.051206405	68.26666667	4.0	64.4	778.0
0.972328001	0.63345177	0.044046897	0.054451261	0.121658859	37.23636364	7.0	37.2	779.0
1.000009784	2.618775363	0.001860908	0.025329721	0.047766175	48.18823529	3.0	44.8	780.0
1.00034333	1.482559864	0.004773706	0.019457596	0.065496653	43.11578947	4.0	41.0	782.0
0.966142134	0.564421041	0.040984124	0.044073001	0.126884994	31.50769231	8.0	31.2	783.0
1.000020446	2.659923211	0.004218905	0.059873779	0.042616124	51.2	3.0	46.8	784.0
0.917055742	0.32909775	0.060713122	0.038493232	0.175662737	31.50769231	8.0	31.6	786.0
0.999983454	1.490456965	0.000342901	0.001410934	0.046741567	31.50769231	4.0	30.0	787.0
0.999673216	1.803872642	0.008565397	0.049959539	0.060330529	54.61333333	4.0	51.8	788.0
0.999882002	1.915781554	0.005674853	0.037386944	0.047730959	45.51111111	3.0	42.0	789.0
1.000000333	2.693236128	7.35e-05	0.001078496	0.042593927	51.2	3.0	47.2	790.0
0.995784846	1.310555467	0.027028203	0.090112474	0.057525508	37.23636364	7.0	36.6	792.0
0.989544881	0.45628876	0.011272483	0.009387834	0.169361385	34.13333333	7.0	33.9	793.0
1.000045478	1.809992261	0.001268543	0.007445394	0.045624911	37.23636364	4.0	35.8	795.0
0.990560277	0.89758639	0.028512379	0.054619458	0.104150171	43.11578947	6.0	41.6	796.0
0.999994291	2.14985152	0.000431916	0.003635439	0.033972635	35.6173913	3.0	33.2	797.0
0.999990728	3.612110248	0.012741738	0.47149451	0.020018447	29.25714286	3.0	32.2	798.0
0.999949186	2.372459535	0.004182271	0.044269982	0.036129563	40.96	4.0	38.6	799.0
0.999992027	2.527696042	0.001266578	0.01571523	0.026542453	26.42580645	3.0	26.0	800.0
0.999985747	2.791873994	0.003820691	0.061975612	0.041363818	54.61333333	3.0	47.7	802.0
0.999154378	1.376996282	0.007665228	0.027606621	0.047102118	29.25714286	5.0	28.1	805.0
0.990312194	0.626957543	0.017075218	0.020663376	0.145800735	40.96	6.0	40.6	808.0
0.962113235	0.243774658	0.023794415	0.011276575	0.223882423	32.768	8.0	32.4	811.0
0.981624778	0.757785751	0.03692977	0.056796995	0.110921293	35.6173913	7.0	35.3	813.0
0.994666935	0.892456329	0.015771678	0.029852686	0.106943067	40.96	6.0	39.9	814.0
0.994182074	1.399872058	0.043681348	0.162445228	0.063966688	35.6173913	7.0	35.9	815.0
0.999872451	2.212125535	0.007530709	0.067575387	0.061566447	68.26666667	4.0	67.8	816.0
1.000000065	3.359574564	5.4e-05	0.001552528	0.057683334	81.92	3.0	69.8	817.0
0.983742299	0.835058276	0.042867331	0.074990796	0.119980441	40.96	6.0	40.9	818.0
0.999972037	2.608470609	0.005211098	0.070194944	0.04777308	58.51428571	3.0	55.0	819.0
0.999993789	3.190034223	0.00367643	0.089072368	0.025571363	40.96	3.0	40.7	820.0
0.999295658	1.292635158	0.005397739	0.017548125	0.05887493	34.13333333	5.0	32.2	821.0
0.990312856	0.699738575	0.017284062	0.023770054	0.123953303	39.00952381	7.0	38.4	822.0
1.000017757	2.383179018	0.002121521	0.022710554	0.033611716	37.23636364	3.0	33.7	823.0
0.999933503	2.336303919	0.005067549	0.051686152	0.065177157	63.01538462	4.0	62.1	824.0
1.000007683	2.834213256	0.002240274	0.037927406	0.078454399	91.02222222	3.0	78.4	825.0
0.994490556	1.033811678	0.017835637	0.041502826	0.06929553	30.34074074	8.0	29.7	826.0
0.999637735	1.752879848	0.008562823	0.047256789	0.045638705	39.00952381	4.0	36.9	827.0
1.00261317	1.028998693	0.012212695	0.028064893	0.06940911	31.50769231	5.0	31.0	828.0
0.99993606	2.258865538	0.005985101	0.056391574	0.069784437	68.26666667	3.0	67.6	829.0
0.998742587	1.571667173	0.020870799	0.094314138	0.096306754	68.26666667	4.0	65.6	830.0
0.989977363	0.762280349	0.020328355	0.031241864	0.106744457	35.6173913	7.0	34.7	831.0
0.999971447	2.305966026	0.002931225	0.02898919	0.051959342	51.2	3.0	48.7	832.0
0.999840764	2.167836718	0.008631861	0.073979612	0.055688038	68.26666667	4.0	66.2	834.0
0.999998018	3.592658885	0.002619506	0.095060416	0.04235619	54.61333333	3.0	46.3	836.0
0.994604191	0.778834651	0.010243361	0.016104639	0.098723436	31.50769231	8.0	31.5	837.0
0.99715324	1.243350212	0.017222542	0.052755861	0.064792089	37.23636364	6.0	36.0	839.0
1.000088826	1.904417329	0.004179726	0.027201989	0.043150362	35.6173913	3.0	34.2	840.0
0.985563023	1.023290478	0.053429492	0.123618584	0.072954247	35.6173913	7.0	35.0	841.0
0.993476039	0.689546756	0.011312082	0.015220537	0.118579136	35.6173913	7.0	34.6	843.0
1.000083841	1.791884292	0.002161533	0.012440013	0.042691819	35.6173913	4.0	34.3	845.0
0.982170109	0.322840634	0.014494995	0.008784677	0.230770602	37.23636364	7.0	36.6	846.0
1.00019811	1.861010533	0.008578492	0.053310505	0.062655063	58.51428571	3.0	52.8	848.0
0.999999753	2.813506802	6.92e-05	0.001147313	0.054135553	54.61333333	3.0	51.9	849.0
0.973376247	1.079168988	0.089225373	0.225845659	0.078497682	28.24827586	9.0	28.4	850.0
0.99634253	1.00105926	0.012144813	0.02693171	0.077646979	34.13333333	7.0	33.6	851.0
0.982801017	0.740074323	0.038128827	0.057025623	0.119183955	40.96	6.0	42.4	854.0
0.989515242	0.804625445	0.019515225	0.032202352	0.081112121	28.24827586	9.0	27.8	855.0
0.99991733	2.312418636	0.005989659	0.05960923	0.036747012	45.51111111	4.0	44.2	858.0
0.999316188	1.527346888	0.010405622	0.044692572	0.109839995	74.47272727	4.0	70.6	860.0
0.999345223	1.981168525	0.020257182	0.142837187	0.049481792	43.11578947	5.0	43.0	861.0
1.000045834	2.122299157	0.003286303	0.026879048	0.053809076	48.18823529	3.0	44.8	862.0
0.996475189	0.754011215	0.007926164	0.011974337	0.128829585	40.96	6.0	40.7	863.0
0.996970309	1.036362336	0.012037072	0.028051028	0.0850372	39.00952381	6.0	38.0	864.0
0.99999678	3.577888274	0.004132632	0.147767182	0.008024969	30.34074074	3.0	28.7	867.0
1.000481683	1.320006279	0.004934926	0.016606578	0.114330076	63.01538462	4.0	61.3	869.0
1.00028575	1.682333193	0.005871115	0.029970563	0.0508751	37.23636364	4.0	36.1	870.0
0.99998843	3.301453121	0.008552739	0.231751739	0.010183256	35.6173913	3.0	34.1	871.0
0.978976298	0.432269194	0.019128734	0.014932186	0.157375217	30.34074074	8.0	30.5	872.0
0.999863899	1.823409273	0.003704324	0.022062713	0.049088051	39.00952381	4.0	37.0	873.0
0.967051532	0.541910213	0.043148698	0.044495582	0.136141609	35.6173913	7.0	35.8	874.0
0.999882155	1.320006407	0.004966989	0.016724502	0.050684605	37.23636364	4.0	35.6	875.0
0.998212437	1.31521496	0.012487686	0.041771537	0.07335581	40.96	6.0	40.6	876.0
0.996951608	0.99917036	0.011191037	0.024746222	0.086432368	37.23636364	6.0	36.5	877.0
0.999839336	2.415889929	0.014370448	0.159054667	0.046354998	51.2	4.0	52.0	880.0
0.998663926	0.768385109	0.008472913	0.015064062	0.247400762	91.02222222	3.0	90.1	882.0
0.999743795	1.748876666	0.006007124	0.03300447	0.050351549	39.00952381	4.0	37.9	883.0
0.999980834	2.675830726	0.004081407	0.058866693	0.010601754	21.55789474	3.0	21.2	885.0
1.000002016	2.631958724	0.000393635	0.005430198	0.046372602	54.61333333	3.0	51.9	886.0
0.99990931	2.023231	0.003722201	0.027422702	0.041333908	37.23636364	4.0	35.3	887.0
1.000025743	2.358050411	0.002927363	0.030539931	0.026055016	30.34074074	3.0	27.2	888.0
1.000032382	1.743831947	0.001297323	0.007086622	0.055923871	40.96	4.0	39.4	889.0
0.994260412	0.719470779	0.0142724	0.020651568	0.150531575	48.18823529	5.0	48.7	890.0
0.999712976	1.688061991	0.005982803	0.030751825	0.050326032	51.2	4.0	48.3	891.0
1.000117976	2.174191581	0.009358787	0.080776279	0.033485559	31.50769231	3.0	28.8	893.0
1.000061506	1.891825755	0.001916479	0.012281551	0.065971701	51.2	4.0	49.4	896.0
0.988522926	0.608756125	0.016848881	0.019514026	0.137867481	35.6173913	7.0	35.2	898.0
1.000023597	2.15536246	0.001804407	0.01527436	0.032141847	34.13333333	3.0	32.4	899.0
0.979320132	0.68778797	0.030832101	0.041830758	0.091752346	30.34074074	9.0	29.3	900.0
0.999709371	1.735616377	0.00664707	0.035996797	0.110868701	81.92	4.0	78.3	901.0
0.998360898	1.520086202	0.019999335	0.085208773	0.066268177	40.96	5.0	41.3	903.0
0.998832872	1.274180994	0.008684309	0.02760939	0.094345343	54.61333333	5.0	53.6	905.0
0.99999464	2.826577695	0.001539316	0.025860413	0.056506717	63.01538462	3.0	57.6	906.0
1.000358716	1.725763976	0.012012938	0.064572602	0.098559973	74.47272727	3.0	68.1	907.0
0.97869762	0.546453906	0.027618832	0.02841577	0.152295321	37.23636364	7.0	37.4	909.0
1.000013023	2.211017213	0.001110142	0.009954972	0.0991721	91.02222222	3.0	86.1	910.0
1.000209296	1.801624426	0.005548738	0.032268394	0.048322619	39.00952381	4.0	36.5	911.0
0.999207415	1.971128395	0.023624297	0.164841204	0.04901071	35.6173913	5.0	35.7	912.0
0.999711297	2.052719269	0.018083041	0.13759988	0.039718322	45.51111111	3.0	41.7	913.0
0.999624529	1.171733066	0.002180158	0.006079174	0.070834767	35.6173913	6.0	35.4	914.0
0.99070498	0.562616934	0.014162829	0.015123519	0.165562786	40.96	6.0	40.4	916.0
0.995015152	0.543454348	0.008921496	0.009477859	0.197353015	48.18823529	5.0	48.6	917.0
0.999879683	2.603095459	0.013452559	0.180212376	0.010596022	22.75555556	5.0	23.0	918.0
0.999951141	2.661470977	0.01011262	0.143751267	0.024602312	48.18823529	3.0	46.0	919.0
1.000002347	2.692611913	0.000516626	0.007579035	0.090595458	91.02222222	3.0	82.8	921.0
0.99998035	1.933965974	0.000695268	0.004660535	0.034605892	28.24827586	4.0	27.2	922.0
0.999990589	2.366233821	0.001087477	0.011441169	0.034388905	35.6173913	3.0	32.0	925.0
0.999023072	1.526648877	0.01199013	0.051436495	0.063177451	40.96	5.0	40.5	926.0
0.999842005	1.795354809	0.004093693	0.02365437	0.058969968	51.2	4.0	48.3	927.0
0.951830576	0.375397369	0.038604765	0.026750995	0.175349199	31.50769231	8.0	30.9	928.0
0.999205771	1.466064234	0.008636052	0.034542129	0.052784678	37.23636364	5.0	35.3	929.0
0.999798339	2.247787886	0.018471708	0.172087887	0.062676922	81.92	3.0	78.8	930.0
0.999860548	1.72508124	0.003132925	0.016769227	0.048860132	39.00952381	4.0	36.8	932.0
1.000048688	1.716198751	0.001166361	0.006181404	0.050603307	37.23636364	4.0	36.4	933.0
0.999631699	2.050489995	0.015747731	0.119424258	0.060295639	48.18823529	4.0	48.1	934.0
0.999968736	2.757406418	0.007826367	0.122604386	0.036035868	48.18823529	3.0	43.7	935.0
0.999692568	2.035983103	0.018641866	0.139393604	0.035222202	40.96	3.0	37.4	936.0
0.999879704	1.755605366	0.002857822	0.015814951	0.044150917	35.6173913	4.0	33.7	937.0
0.999398204	1.833593567	0.016802133	0.101221966	0.069868817	48.18823529	4.0	49.1	938.0
0.999891529	1.887531891	0.003441011	0.021954131	0.037983876	31.50769231	4.0	30.4	940.0
0.993514854	1.147653936	0.028899123	0.078556865	0.084223987	39.00952381	7.0	39.0	941.0
0.999961302	2.080123846	0.002556272	0.020011388	0.054992323	54.61333333	3.0	51.0	942.0
1.000201478	1.864044683	0.008775099	0.054708336	0.048924965	37.23636364	3.0	35.2	943.0
0.999844333	2.049124277	0.006646925	0.050324425	0.033954917	30.34074074	4.0	29.7	944.0
0.99970801	2.119398936	0.011957428	0.097451168	0.043033907	45.51111111	5.0	43.0	945.0
0.999423779	1.88134683	0.014663381	0.092972694	0.030376887	34.13333333	5.0	34.2	946.0
0.998612317	1.072845198	0.005938078	0.014529343	0.071345152	32.768	6.0	32.3	947.0
0.999957614	2.316663534	0.00444354	0.044432079	0.030257459	31.50769231	3.0	29.8	948.0
1.000009461	1.881910244	0.000426392	0.002709785	0.090170519	74.47272727	3.0	71.0	949.0
0.999939393	2.052980686	0.003798187	0.028903419	0.054132895	51.2	3.0	48.2	951.0
0.989423061	0.744809462	0.023526017	0.035236051	0.12034919	40.96	6.0	41.3	953.0
0.996249767	0.844449003	0.009096912	0.01592261	0.103267137	37.23636364	7.0	36.8	954.0
0.999916563	2.224209199	0.007298037	0.066347853	0.048294972	48.18823529	3.0	45.8	956.0
0.999999809	3.222681284	0.000120636	0.003020224	0.042269274	51.2	3.0	48.1	958.0
0.999724437	1.748791212	0.00655584	0.036016572	0.052856458	40.96	4.0	40.0	961.0
0.999913781	1.94334876	0.003034407	0.020545402	0.041469788	37.23636364	4.0	35.5	962.0
0.999661523	1.533189027	0.004249618	0.018355521	0.058297501	39.00952381	5.0	37.9	963.0
0.999940647	2.779735929	0.011304207	0.181123381	0.025812817	39.00952381	4.0	38.9	964.0
0.977539513	0.510963625	0.027362023	0.026101285	0.152381841	37.23636364	7.0	37.4	965.0
1.00088776	1.060718198	0.004086087	0.009810618	0.065306273	32.768	6.0	32.4	967.0
0.999961024	2.598791408	0.00712566	0.095046427	0.031288286	40.96	3.0	40.5	968.0
1.000135695	1.675050436	0.002747273	0.013913944	0.048578705	35.6173913	4.0	33.9	970.0
1.000492112	0.996728217	0.001806253	0.00396608	0.043659747	24.09411765	6.0	23.5	971.0
0.999984874	2.518179734	0.002358145	0.028976945	0.071426948	74.47272727	3.0	71.2	972.0
0.99403136	1.126232219	0.028740136	0.075914648	0.089820847	45.51111111	6.0	45.5	973.0
0.990370168	0.850279562	0.026217057	0.046671415	0.113035235	43.11578947	6.0	41.4	974.0
0.998648541	1.465412343	0.014692524	0.058754663	0.081599641	51.2	5.0	51.5	975.0
0.999858826	2.085331344	0.006543687	0.051458269	0.054406899	63.01538462	4.0	58.2	976.0
1.000018985	2.583012403	0.003364193	0.044157467	0.045291667	48.18823529	3.0	45.5	977.0
0.999527917	1.689293496	0.008052515	0.041442618	0.050331216	37.23636364	5.0	36.4	978.0
0.999557824	1.71210806	0.014431408	0.076497356	0.127037311	91.02222222	3.0	94.4	979.0
1.001345848	0.901976522	0.004099962	0.007821618	0.098222182	40.96	6.0	39.1	982.0
0.946059121	0.246382385	0.030260055	0.01403908	0.211138014	29.25714286	9.0	29.7	984.0
0.999906826	1.897201693	0.004324077	0.027932258	0.126571988	102.4	3.0	98.0	985.0
0.998617012	1.699404659	0.021436077	0.111658171	0.053212529	45.51111111	6.0	45.3	986.0
0.999995232	3.006204053	0.001957217	0.039412581	0.060621907	68.26666667	3.0	62.3	988.0
0.999992318	2.220388883	0.000666942	0.006038993	0.0462494	48.18823529	3.0	46.0	989.0
0.999240019	1.594587838	0.019905489	0.092857122	0.026646983	32.768	3.0	30.2	992.0
0.987888308	0.641286627	0.019259836	0.023793011	0.135836252	39.00952381	7.0	37.9	993.0
1.000275977	1.814251762	0.010930408	0.064618482	0.046753079	45.51111111	3.0	43.2	994.0
0.9999943	2.54450683	0.000936045	0.01181457	0.049203229	58.51428571	3.0	55.9	995.0
0.996408444	0.975770649	0.012568398	0.026886778	0.102116802	45.51111111	6.0	43.7	996.0
1.000048681	2.292662529	0.004868813	0.047493562	0.082633722	74.47272727	3.0	69.7	997.0
0.999999579	3.191449367	0.000250216	0.00607084	0.046192857	74.47272727	3.0	74.5	998.0
0.999023994	1.479679778	0.013430328	0.054632551	0.051986184	51.2	4.0	48.3	999.0
