# Supplementary material for: Basal leakage in oscillation: Coupled transcriptional and translational control using feed-forward loops
Source: PLoS Comput Biol. 2020 Sep 3;16(9):e1007740. doi: 10.1371/journal.pcbi.1007740 (PMC7494099; doi:10.1371/journal.pcbi.1007740)
Supplement: S1 Appendix — (ZIP) [file pcbi.1007740.s010.zip › Codes/plots/data/M5_decayrates_10.csv]

0.997408264151	1.05262905796	0.010588673523	0.0252286039461	0.0764962894379	35.6173913043	6.0	34.2	3.0
0.999819431678	1.5433084235	0.00251646516713	0.0109938813422	0.0911578661239	58.5142857143	5.0	55.7	8.0
1.00000541492	2.65359024564	0.00110340235319	0.0155592068148	0.0436271745159	48.1882352941	3.0	41.2	10.0
0.987078193466	0.638843571727	0.020309540736	0.0249922104822	0.137526053153	40.96	7.0	39.5	12.0
0.999889056027	1.93303376567	0.00384086701773	0.0257230326847	0.0444469549605	39.0095238095	4.0	36.8	13.0
0.999960761594	2.34556008269	0.00435374315892	0.0448451604835	0.0504701073965	54.6133333333	3.0	50.4	20.0
1.0000311958	2.15307245242	0.00237486761255	0.0200554665235	0.04996027771	43.1157894737	3.0	39.3	28.0
0.993342747906	0.876881577944	0.0170574953722	0.0315201166488	0.0939885762521	35.6173913043	7.0	35.1	29.0
1.00015795989	1.84361814094	0.00485888145046	0.0295670318065	0.0492612220388	39.0095238095	4.0	37.0	32.0
0.99999660381	2.32400805709	0.000361214964443	0.00363910963856	0.0393499344826	40.96	3.0	36.6	33.0
0.999999963459	3.18924068198	2.15967260056e-05	0.000522825673894	0.0307407513388	51.2	3.0	46.0	35.0
0.999903007186	1.75885160522	0.00258778843246	0.014370991811	0.0460900471402	37.2363636364	4.0	36.4	40.0
0.99959908046	1.40091117291	0.00404061375362	0.0149658080217	0.0721081650674	45.5111111111	5.0	42.7	44.0
0.999859365184	1.89631974318	0.00442542408712	0.0285020343114	0.0564601269193	43.1157894737	4.0	42.7	45.0
0.99999710232	2.07475621974	0.000189428578695	0.00147458075083	0.0484635811605	40.96	3.0	39.0	62.0
0.999999576739	3.16023071567	0.000236105926636	0.00555151772912	0.0421629437129	54.6133333333	3.0	48.2	64.0
0.999943509648	2.32256160222	0.00599113761979	0.0602717190949	0.0544548444765	54.6133333333	3.0	50.1	67.0
0.999973391522	2.17318461628	0.00161879736831	0.0139494089525	0.0669949569703	63.0153846154	4.0	59.7	74.0
1.00002491531	2.37704309062	0.00294102365972	0.0312856891449	0.0401348987796	37.2363636364	3.0	35.3	75.0
0.999998900894	2.5752045363	0.000191783612549	0.00249743264928	0.0378797269648	37.2363636364	3.0	35.2	76.0
0.998580181504	1.34782905475	0.0122231705996	0.0425320305326	0.0601215182573	35.6173913043	5.0	34.2	91.0
1.00001553822	1.99257731884	0.000866376407551	0.00618819394442	0.0525985959092	45.5111111111	3.0	42.8	93.0
1.00001592003	2.36877071823	0.00184889055051	0.0195020573547	0.0428350239594	43.1157894737	3.0	38.6	98.0
1.00000991356	2.44819706197	0.00134618111684	0.0154017728259	0.0372697899694	48.1882352941	3.0	41.6	101.0
0.999188795762	1.30586340491	0.0063882008894	0.0211103689893	0.0701156714603	37.2363636364	5.0	37.5	106.0
1.00097239589	1.18749997391	0.00609699849681	0.0173390042807	0.0661117444251	34.1333333333	5.0	32.7	108.0
0.999993097481	2.80307499314	0.00189189297482	0.0310377371477	0.019295069296	26.4258064516	3.0	24.9	109.0
1.00003661783	2.20158847766	0.00306440537175	0.0272121865557	0.0414885548926	40.96	3.0	36.5	110.0
0.999470183832	1.33083586038	0.00437924982416	0.0149147372078	0.069987578169	40.96	5.0	39.2	112.0
1.00000191841	3.02441673481	0.000816503035818	0.0167462250713	0.0284209748729	35.6173913043	3.0	32.5	117.0
1.00000144124	2.30799580896	0.000148546489432	0.00147212083215	0.0550412350756	54.6133333333	3.0	49.9	118.0
0.999672049727	1.66581005468	0.00981123841781	0.0494536503609	0.0478588047733	43.1157894737	3.0	39.9	119.0
0.999961719407	3.00833310336	0.0157786545958	0.318420768191	0.0388550222148	43.1157894737	3.0	41.2	124.0
1.00001116037	2.33687635103	0.00121738061545	0.0124276419213	0.0352760728887	34.1333333333	3.0	32.6	125.0
1.00000810623	2.56229142207	0.00137881275482	0.0177206967551	0.0513734496581	54.6133333333	3.0	50.8	128.0
1.00014339083	2.02134086769	0.0084521650659	0.0622119084839	0.0414449641235	40.96	3.0	36.8	130.0
0.996400001836	0.950558256371	0.0108539129462	0.0223636181999	0.0893664380328	37.2363636364	7.0	35.7	132.0
0.999767249533	1.62249016155	0.00424779391944	0.0203013751871	0.0475428380402	34.1333333333	4.0	32.5	134.0
0.999973713332	2.37600981272	0.0030965750956	0.0329070856911	0.0481771246881	51.2	3.0	50.0	136.0
0.999998505231	3.79492004048	0.00295963504461	0.131529335793	0.00772724915291	29.2571428571	3.0	28.1	137.0
0.999724439055	1.90732298937	0.00892142391438	0.0581447434056	0.064912711932	51.2	4.0	49.9	138.0
1.00006253846	2.11508908363	0.00442154152501	0.0358935355254	0.0580735388728	48.1882352941	3.0	45.4	141.0
0.999998920445	3.24140662107	0.000707976355591	0.0180614221149	0.061898480712	91.0222222222	3.0	86.7	144.0
1.00002411068	2.36980111872	0.00280580095056	0.0296265607501	0.0249679555943	25.6	3.0	23.8	150.0
0.999994271232	2.64046725085	0.0011374089893	0.0158267717374	0.0364714266734	40.96	3.0	37.0	156.0
0.989754325937	0.716549515941	0.0191259837434	0.0271307712524	0.111312574885	35.6173913043	7.0	34.5	158.0
1.00000629177	2.50291520084	0.000951743748755	0.0115143006056	0.0363997457588	43.1157894737	3.0	39.6	159.0
0.999928829905	1.91132256428	0.00237929059628	0.0155699923737	0.0577111296389	45.5111111111	4.0	43.4	163.0
0.999996092264	2.89463904965	0.00128474991499	0.0231190315688	0.0393058258518	54.6133333333	3.0	45.7	165.0
0.999719361514	1.678753533	0.00572301447595	0.0291158244062	0.0451487590348	31.5076923077	4.0	31.3	172.0
0.999787432824	1.88674157468	0.00655634875869	0.0417993922718	0.0594485292945	54.6133333333	4.0	50.9	173.0
1.00051276484	1.21079183942	0.00335958662693	0.00984744067339	0.07434583544	37.2363636364	5.0	35.5	176.0
0.999292480714	1.5371896305	0.00886824897355	0.0384944066	0.0651398343408	43.1157894737	5.0	42.2	177.0
0.99997078219	2.38428151921	0.0034983139039	0.0374927926711	0.0560034600337	54.6133333333	3.0	53.3	183.0
1.00001702165	2.59936003014	0.00311546345997	0.041577673139	0.0332479392073	43.1157894737	3.0	39.3	184.0
1.00000101292	2.66390138747	0.000210661636289	0.00300180921935	0.040233878866	45.5111111111	3.0	42.2	185.0
0.999996868443	3.29458728298	0.00228344892884	0.0614497553529	0.0365939599251	54.6133333333	3.0	50.0	189.0
0.997085185508	1.30819570923	0.0200863305255	0.0666894598034	0.0720512211307	40.96	6.0	39.9	190.0
1.00003311712	2.10847096651	0.00231147875385	0.0186360870627	0.0391548598335	37.2363636364	3.0	34.5	192.0
0.999958330745	2.46195319753	0.00581388096508	0.0674615340836	0.0435362934977	48.1882352941	3.0	42.5	194.0
0.999990543215	2.54543679779	0.00155582671286	0.0196560015886	0.0636829901745	63.0153846154	3.0	61.1	196.0
0.999994544992	3.32362868962	0.00421482910161	0.116780506585	0.0173582491733	48.1882352941	3.0	47.4	197.0
0.999865351142	1.73241702314	0.00308826957425	0.0166633483075	0.0575869573894	43.1157894737	4.0	42.0	198.0
1.00000867552	2.20942654401	0.000737224285059	0.00660007565096	0.0480215832481	45.5111111111	3.0	42.1	199.0
0.999815942628	1.66563634779	0.00550462578629	0.0277368938796	0.0421729219018	35.6173913043	3.0	33.4	202.0
0.99995858074	1.89457481343	0.00185196916052	0.0119042706263	0.052406457049	43.1157894737	4.0	42.1	204.0
1.00000704741	2.5018570968	0.0010638239435	0.0128563766281	0.034194826736	37.2363636364	3.0	33.9	206.0
1.00000563682	2.59611959537	0.00102511492813	0.0136359619418	0.0383134399101	40.96	3.0	38.4	207.0
0.999992592568	2.406552088	0.000926647302683	0.010160087125	0.0316399476495	32.768	3.0	30.1	208.0
1.00000280939	2.57176166308	0.000486886413325	0.00631812128204	0.0411168997917	54.6133333333	3.0	48.1	212.0
0.99222485319	0.809461228237	0.0176083070517	0.0292336590987	0.10835986955	39.0095238095	7.0	38.3	215.0
0.999987372667	2.63899001123	0.00249975092245	0.0347315611051	0.0355691674795	43.1157894737	3.0	39.0	216.0
0.999842545521	1.7165175683	0.00355159893501	0.0188329961078	0.058640540064	43.1157894737	4.0	41.1	219.0
0.99824526453	1.46154356596	0.0190338391976	0.075803861488	0.0807777801007	54.6133333333	5.0	54.0	226.0
0.999967409907	2.3297423033	0.00350546988026	0.0355258859539	0.0339742095004	31.5076923077	3.0	30.2	227.0
1.0000505145	2.21014641408	0.00429863729212	0.0385110164767	0.0299746411736	25.6	3.0	24.4	229.0
0.999961847071	2.55049418493	0.00633994723638	0.0805132383755	0.0617892698972	68.2666666667	3.0	65.2	230.0
0.999696767264	1.8772205012	0.0135439935973	0.0856733089874	0.0313211501109	37.2363636364	3.0	32.2	232.0
0.999979661682	2.39231369797	0.00247394652756	0.0267330508502	0.0561351110434	54.6133333333	3.0	50.3	237.0
1.00003441505	2.22923419594	0.00303996819217	0.0277776068278	0.0369507739343	32.768	3.0	30.1	238.0
1.00029041528	1.40442586965	0.00324184514107	0.0120490768716	0.0716424696371	43.1157894737	5.0	40.4	242.0
0.999997363425	3.39182851746	0.00233411243063	0.06925290392	0.046283624514	74.4727272727	3.0	66.6	244.0
0.999997192387	2.95679916331	0.00104451558977	0.0200120032973	0.0317702609265	40.96	3.0	37.6	251.0
1.00002533691	2.49378814435	0.0037642541716	0.045117773772	0.0377709282786	39.0095238095	3.0	36.5	254.0
0.999953951246	1.50118778294	0.00110059363272	0.0045848948701	0.0570669971141	40.96	4.0	39.2	255.0
1.00000489469	2.12794236178	0.00187466121277	0.0154107442651	0.0452671839073	37.2363636364	4.0	35.4	257.0
1.00000361775	2.36834845271	0.000419802419475	0.00442620283102	0.0185728472667	24.8242424242	3.0	23.1	267.0
1.000024615	2.2556132071	0.0022894884226	0.0214975387406	0.037277032322	34.1333333333	3.0	32.0	271.0
1.0000433508	1.79407655585	0.00111255305525	0.0064184243268	0.0600957549706	43.1157894737	4.0	41.4	275.0
1.00026739293	1.52547137047	0.00408075682637	0.0174729565907	0.0498132581397	34.1333333333	4.0	32.7	277.0
1.00005138	2.14540825652	0.00385346837232	0.0322836049408	0.0378559637288	34.1333333333	3.0	31.4	278.0
0.999996758298	2.75510176186	0.000807810862347	0.0126249950444	0.0414477486354	63.0153846154	3.0	59.2	280.0
0.999993376805	2.79327452327	0.00178035315622	0.0289199030789	0.0311907159107	31.5076923077	3.0	29.8	295.0
1.00000085404	2.91038266163	0.000289711440912	0.00529679034383	0.0544149506357	68.2666666667	3.0	63.8	296.0
1.00008821613	1.55388096988	0.00154086288791	0.00681535989277	0.0641729919359	43.1157894737	4.0	41.4	297.0
0.999967088792	2.41145087971	0.00415699786127	0.0458090263232	0.0455306096493	51.2	3.0	46.2	300.0
0.999958000625	1.86368664579	0.00166164312231	0.0103336427096	0.0693732895759	54.6133333333	4.0	53.5	302.0
0.999986892218	2.46937109537	0.00185580539268	0.021696950457	0.0425427281843	43.1157894737	3.0	41.5	307.0
0.999926641449	2.05176482533	0.00317500866166	0.0241030919981	0.0361118247387	30.3407407407	4.0	28.1	309.0
0.999865117966	1.26281984456	0.001666993112	0.00521819004123	0.0654182546062	37.2363636364	6.0	36.7	310.0
0.999911498334	2.45450979106	0.00860810767592	0.0991090802185	0.055000272077	54.6133333333	4.0	53.4	313.0
1.00001531099	2.64552400829	0.00307048741095	0.0429439891548	0.0384290012213	37.2363636364	3.0	34.5	314.0
0.999950968285	2.13889256981	0.00259632980913	0.0215893518846	0.0522457817252	43.1157894737	4.0	42.6	317.0
0.999957035824	2.34538831203	0.00476552557582	0.0490781687032	0.0429562651968	43.1157894737	3.0	41.0	320.0
0.999999945681	5.16261282312	0.00165641411106	0.289228649527	0.0253271518973	32.768	3.0	28.7	321.0
0.999960161644	1.67079930895	0.00114872468745	0.00579160841264	0.0452506499462	32.768	4.0	31.9	324.0
0.999991472975	2.84024613869	0.00251621227754	0.0428600599108	0.0343320721418	40.96	3.0	37.6	332.0
1.00000336116	2.95915563804	0.0012563268877	0.0241272174172	0.0298489073956	35.6173913043	3.0	33.1	337.0
0.999979826853	2.44512701239	0.00272282074716	0.0310553788236	0.0500631564033	58.5142857143	3.0	54.7	338.0
0.999961942259	2.2968722548	0.00383787805709	0.0376028009224	0.042170421486	40.96	3.0	39.7	340.0
0.999967782322	2.7182367388	0.00746231722206	0.112357002697	0.0240343868935	45.5111111111	3.0	42.1	341.0
0.997414419492	1.04410954098	0.0104877355799	0.0246946229589	0.0923396768721	40.96	6.0	40.6	344.0
0.998894694483	1.58590190816	0.0153644746521	0.0705078973793	0.0760762617368	58.5142857143	5.0	58.4	358.0
0.999972659934	2.42275944239	0.00353107246346	0.0393639594306	0.050100720791	51.2	3.0	47.4	365.0
0.999347268659	1.82062627344	0.0145535353124	0.0864535704949	0.0388893527228	37.2363636364	5.0	36.0	366.0
0.999999511572	2.55871299627	8.24921725165e-05	0.00105635545848	0.0486122272448	51.2	3.0	47.5	370.0
1.00004834507	2.11081131607	0.00338973534906	0.0273956541517	0.0473474075513	40.96	3.0	39.2	372.0
0.999984418877	2.51670015033	0.00242194606188	0.0297161205001	0.0390916755943	43.1157894737	3.0	41.4	373.0
0.999182448949	1.30588426347	0.00643001540539	0.0212492257435	0.0558092222719	30.3407407407	5.0	30.0	377.0
0.97803809106	0.550411864925	0.0286130693634	0.0297070036821	0.151354894439	37.2363636364	7.0	37.6	385.0
1.0000026024	2.58498395913	0.000462962714777	0.00608898374487	0.0694226178612	74.4727272727	3.0	72.9	390.0
0.999981083118	2.50569502021	0.00287725965877	0.0349090186531	0.0436329367651	48.1882352941	3.0	45.5	395.0
0.999665504567	1.67887289653	0.00688009372002	0.0350089550233	0.0585572924676	39.0095238095	4.0	38.1	401.0
1.00000112057	2.36046087882	0.000128030099699	0.00133902141518	0.029934115836	28.2482758621	3.0	26.3	412.0
0.999912876113	2.16469899982	0.00678454612406	0.0579963722487	0.0397574590529	48.1882352941	3.0	44.4	414.0
1.00000876302	2.60079917674	0.00160846440591	0.0214974827459	0.0417376205165	43.1157894737	3.0	40.7	431.0
0.998792188067	1.1741485566	0.00634461477415	0.0177617202034	0.069860442911	35.6173913043	6.0	34.1	432.0
1.00002297818	2.02102040302	0.00135360988006	0.00996106615138	0.0440357531782	40.96	3.0	38.4	434.0
0.999636801083	1.17032486682	0.00222846949744	0.00620691489083	0.0700391070797	34.1333333333	5.0	33.6	435.0
1.00004295504	2.28196640134	0.00420700449998	0.0405888052332	0.0466430918246	43.1157894737	3.0	39.3	437.0
0.999703338686	1.46056289556	0.00405644575413	0.0161294106067	0.066607537737	40.96	4.0	39.9	438.0
1.00013804809	1.65212625186	0.00290327215078	0.0143354818681	0.0490018439719	37.2363636364	4.0	35.9	440.0
1.00041461398	1.57771028833	0.00692195517196	0.0314413569488	0.0477394222057	32.768	4.0	31.5	443.0
1.00000174997	2.19224572789	0.000143800192144	0.00126471889564	0.0584128325251	54.6133333333	3.0	49.9	460.0
0.99994216432	2.31102945839	0.00599655712367	0.059615664214	0.0435324939668	39.0095238095	3.0	37.9	465.0
1.00000376572	2.76000013303	0.00094755829701	0.0148825481226	0.0280999818268	34.1333333333	3.0	31.4	468.0
0.999702751809	1.60382778533	0.00528571949305	0.0247417679243	0.0425073320427	34.1333333333	4.0	32.7	469.0
0.999962279452	1.65937349874	0.000745567979317	0.00371173778303	0.0695559583756	48.1882352941	4.0	47.9	470.0
1.00067711189	1.56074954781	0.0109411209773	0.0487420067743	0.0456656649522	31.5076923077	4.0	29.4	471.0
0.999997204234	3.2370748743	0.00181770365641	0.046170729733	0.0633561295892	91.0222222222	3.0	81.4	472.0
0.999998957686	2.33942947793	0.000114267708069	0.00116957794031	0.0414905567828	43.1157894737	3.0	39.5	475.0
0.999518539865	1.62232731343	0.00715271933348	0.034173272669	0.0525151014003	37.2363636364	5.0	37.0	476.0
0.999998981437	3.311876623	0.00076877177113	0.0210506294984	0.0275395641365	35.6173913043	3.0	33.5	479.0
0.999982922522	2.30667404202	0.00175559031194	0.0173748742572	0.0352223290947	45.5111111111	3.0	44.0	483.0
0.999871578074	2.04082024579	0.00786066235696	0.0590661642498	0.0341037192426	34.1333333333	3.0	30.6	484.0
1.00008952957	2.04172773956	0.00548973429728	0.0412809204919	0.0306927840102	28.2482758621	3.0	26.4	489.0
1.00000580599	2.13839141544	0.000429535035557	0.00357260177294	0.0149168286491	12.8	3.0	12.2	490.0
0.999980611729	2.53373585139	0.00311685734503	0.0389118506614	0.0393391776242	45.5111111111	3.0	43.5	499.0
0.999797889519	1.87866336354	0.00617957549632	0.0390579999559	0.0376313518885	29.2571428571	4.0	28.1	502.0
0.999510508382	1.55742718824	0.00639015614245	0.0283777138594	0.0625638439524	40.96	5.0	39.7	505.0
0.999600546553	1.45219158422	0.004319237518	0.0169922936595	0.0671338447015	45.5111111111	5.0	42.9	506.0
0.999797125379	2.32987496447	0.0154850571781	0.156918838612	0.0332522783155	39.0095238095	4.0	38.2	510.0
1.00007908487	2.04547762388	0.00335311108498	0.0252838426732	0.030163423067	32.768	4.0	30.5	514.0
0.999917141801	1.64705654902	0.00198568368693	0.0097518186531	0.0500603225162	35.6173913043	4.0	33.7	522.0
0.999970830608	2.14715644687	0.00219514884858	0.0184254094056	0.0690706340093	63.0153846154	3.0	60.6	527.0
0.999864693933	1.60165987902	0.00359086785061	0.0168711192377	0.041006177975	31.5076923077	3.0	31.0	532.0
0.998231287108	1.10311757594	0.00801431277725	0.0204388820367	0.0790591028931	37.2363636364	6.0	36.4	535.0
0.999913863499	1.97624368651	0.00333989639101	0.0234159358471	0.0569437560172	51.2	4.0	49.3	537.0
0.999999088855	3.21060163612	0.000561938534082	0.0138989125188	0.0648999540957	91.0222222222	3.0	83.2	541.0
0.999465881893	1.33869794608	0.00449166134927	0.0154440955429	0.0612418393448	37.2363636364	5.0	36.9	551.0
0.999854049511	2.1013103322	0.00690632663491	0.0552252778563	0.0691694941286	74.4727272727	4.0	71.0	554.0
0.990810076136	0.858198666985	0.025537370308	0.0460121635615	0.108376991339	40.96	6.0	41.7	556.0
0.999612824719	1.82996549672	0.0106750091401	0.0640462648236	0.0484731056488	37.2363636364	4.0	36.0	563.0
0.999966635896	2.23485120362	0.00297968549121	0.0273869399727	0.0523877817116	48.1882352941	3.0	46.6	564.0
0.999993669166	2.16522174801	0.000493503152842	0.00422057553526	0.0489717065334	45.5111111111	3.0	42.4	566.0
1.00001213739	2.63629721377	0.00238998458253	0.0331150202083	0.0418605232358	51.2	3.0	46.6	570.0
0.999988496843	2.58046374119	0.00202817594656	0.0265530685464	0.0471260418996	54.6133333333	3.0	50.0	572.0
0.99998570079	2.422229851	0.0018448632943	0.0205548582982	0.0294502176788	35.6173913043	3.0	34.5	574.0
1.00009570919	1.76138885906	0.00230097390683	0.0128110741396	0.0443771466934	35.6173913043	4.0	33.2	576.0
0.999872687974	1.75811750396	0.00453247755946	0.0252400718273	0.131487674534	102.4	3.0	94.0	580.0
0.99893022776	1.20004369787	0.00591130713787	0.017108255746	0.0799851743298	39.0095238095	6.0	37.9	586.0
1.00003338702	2.28345309234	0.00327945845704	0.0316886943438	0.0483722330442	45.5111111111	3.0	43.8	592.0
0.998999650717	1.13183890086	0.00496342883402	0.013142718289	0.0804325702962	39.0095238095	6.0	38.6	596.0
0.999989841783	2.35364524814	0.0011451739922	0.0118936658813	0.0319602772851	37.2363636364	3.0	34.0	602.0
0.999270652381	1.73984724572	0.0139323904813	0.0758163630959	0.0575113855637	48.1882352941	5.0	47.7	608.0
0.999982720741	2.50201349954	0.00260914687921	0.0315374557039	0.0358473489131	43.1157894737	3.0	42.1	612.0
1.00000006146	3.08052633883	2.92479601611e-05	0.000634723774139	0.0262836055231	34.1333333333	3.0	30.1	613.0
0.999802030015	2.06481295954	0.00877726877395	0.0675587715078	0.0520281185112	48.1882352941	4.0	46.9	629.0
0.997875058601	1.12834888861	0.0101229944833	0.026711085348	0.0968057778716	45.5111111111	6.0	45.2	637.0
0.99990660709	2.10782430923	0.00451979768797	0.0363868110096	0.0472215699596	39.0095238095	4.0	38.2	654.0
1.0000735036	2.25999387235	0.00689559007072	0.0650370958541	0.0402661573629	39.0095238095	3.0	34.9	655.0
0.999925860305	1.89656491222	0.00234594431622	0.0151120618121	0.0483069343948	43.1157894737	4.0	40.3	660.0
1.00002248787	2.1642499434	0.00174966303853	0.0149481055299	0.0419876881572	35.6173913043	3.0	33.2	662.0
1.00000165656	2.73467526381	0.000396412135638	0.00606859113078	0.0290297223043	34.1333333333	3.0	32.9	667.0
0.999496736749	1.34178799735	0.00428780190429	0.0147978954906	0.0794759625613	45.5111111111	5.0	43.8	669.0
0.999717910981	1.69334636548	0.00496594456282	0.0256671128982	0.060826343061	43.1157894737	5.0	41.5	671.0
0.999986479434	2.27132560223	0.00129687351069	0.0123764567687	0.036542650911	34.1333333333	3.0	32.1	672.0
0.999873531665	1.83210095764	0.00350547895794	0.0210746521586	0.0468441034617	37.2363636364	4.0	35.7	673.0
0.996729421239	1.09084440781	0.0144883507819	0.0363975503705	0.0774733666736	35.6173913043	6.0	34.9	674.0
0.999990731171	3.01239978748	0.00385168889422	0.0780474647729	0.0353752356477	48.1882352941	3.0	44.6	678.0
0.999941967723	1.48423896231	0.00090524489595	0.0036984023079	0.0704797311551	43.1157894737	4.0	41.7	680.0
0.999395389961	1.67722361373	0.0123482021397	0.0627355847818	0.0843531043968	63.0153846154	4.0	59.7	681.0
0.999999864456	3.5138054631	0.000153074059637	0.00513276740587	0.0384042538575	51.2	3.0	45.5	682.0
1.00000100799	2.91605776008	0.000345816404525	0.00635885278356	0.0524198966804	68.2666666667	3.0	62.6	690.0
0.999969368942	2.48205817008	0.00444665469157	0.0526659030248	0.0379025147476	48.1882352941	3.0	44.9	696.0
0.999826147668	2.01317259226	0.00689927477313	0.0502977461795	0.0490273441276	48.1882352941	4.0	46.9	697.0
0.997622343211	1.07879281338	0.0102812307615	0.0253864754915	0.0851997290127	39.0095238095	6.0	38.7	698.0
0.999932574227	1.31170419549	0.000936703840171	0.00311530247564	0.0954052254025	51.2	5.0	49.8	701.0
1.00005136997	2.15976637553	0.00396203968369	0.0336913850956	0.0419337285381	37.2363636364	3.0	35.2	704.0
0.999879974539	1.77081832584	0.00437715680979	0.0247100011366	0.0365636799431	31.5076923077	3.0	29.5	709.0
0.999735712653	1.5956451497	0.00457206431078	0.0212050663373	0.0560767838831	40.96	4.0	40.1	712.0
0.999992475655	2.87650109021	0.00238618711173	0.0421606666094	0.0659134685862	81.92	3.0	73.0	715.0
0.99999399158	2.41352389176	0.000762023177861	0.00841488987334	0.0493140606298	45.5111111111	3.0	42.3	720.0
0.999995854106	2.85422049529	0.00125784007761	0.0217299228659	0.0382799459259	51.2	3.0	45.6	724.0
0.999956309469	2.38265853537	0.00364633664981	0.0390027146014	0.0447324486975	48.1882352941	4.0	44.9	734.0
0.999997199171	2.48406874423	0.00040820735978	0.00484457458473	0.0281702141825	31.5076923077	3.0	29.3	735.0
0.999999046696	3.11429522409	0.000485266275201	0.0108949202548	0.0360274822404	43.1157894737	3.0	40.7	737.0
1.00001191442	2.60245008451	0.00219406235066	0.029373263164	0.0332472599515	40.96	3.0	36.0	738.0
0.999998083629	3.07403456567	0.000900328101748	0.0194112573575	0.0197548022796	30.3407407407	3.0	29.2	740.0
0.999644265789	1.97169245117	0.0190511368635	0.13316781618	0.0347777771675	34.1333333333	3.0	31.7	741.0
0.998913926397	1.49876664239	0.0127161018776	0.0528383543989	0.036303893528	26.4258064516	5.0	25.3	743.0
0.999993543441	2.79101258266	0.00172778472643	0.0280018708496	0.0338967351785	43.1157894737	3.0	39.4	744.0
0.99916478851	1.50023527914	0.00969684467272	0.0403507820588	0.0594260200004	35.6173913043	5.0	35.7	745.0
0.996896275827	0.997654311315	0.0101700022419	0.0224305202536	0.0890172278829	39.0095238095	7.0	37.6	748.0
0.99991725607	1.97213480231	0.00303236649409	0.0211675679747	0.0375484471657	32.768	4.0	31.8	752.0
1.00001755611	2.54890935693	0.00290823246845	0.0368712462891	0.0424874076903	43.1157894737	3.0	38.8	756.0
0.999957567748	2.3316622966	0.00458134180054	0.0465212335322	0.0399605762867	40.96	3.0	38.3	758.0
0.99999244027	3.144742612	0.00408882429904	0.0946547200774	0.0134435770243	23.4057142857	3.0	22.5	761.0
0.999361864226	1.35681249806	0.00558150218231	0.0196174158872	0.0707451387008	39.0095238095	5.0	38.7	770.0
1.00001131068	2.62799293293	0.00219087942172	0.0301014828875	0.0415908585714	45.5111111111	3.0	39.8	780.0
1.00027267908	1.72323240445	0.00607459574498	0.0324356799482	0.0598411250344	45.5111111111	4.0	42.5	782.0
0.999964485485	2.61613665047	0.00671960104894	0.0912230861845	0.0351413510261	39.0095238095	3.0	36.4	783.0
0.999999900357	2.09600122086	6.78826645321e-06	5.40255818734e-05	0.0388373057867	37.2363636364	3.0	34.7	787.0
0.999916529922	2.01129513125	0.00482548194057	0.0351537565145	0.0434161405454	43.1157894737	3.0	39.6	789.0
0.999806900156	1.99489845526	0.00744965337732	0.0532745448934	0.0399737968634	43.1157894737	4.0	41.4	792.0
0.999982696106	2.09556250001	0.00117783664291	0.00936989163826	0.0435110557734	37.2363636364	3.0	34.9	793.0
1.00001262278	2.29345496206	0.00126443160626	0.012344596413	0.0304257753535	32.768	3.0	31.7	797.0
0.999999699002	3.14066024363	0.000161482749736	0.00372293362318	0.0402592910338	54.6133333333	3.0	50.8	799.0
0.999934860891	2.13552801365	0.00479227256134	0.0397434944907	0.0325537411759	34.1333333333	3.0	32.2	805.0
0.999215355552	1.42593930483	0.00784421247661	0.0299366852344	0.0592656263957	37.2363636364	5.0	36.5	813.0
0.998203396849	1.29715747622	0.0121280084293	0.0396802382251	0.0712814554076	40.96	6.0	39.8	818.0
0.999995732894	3.46526412999	0.00437377382743	0.139688574052	0.022643544928	40.96	3.0	38.9	820.0
0.99978866105	1.47028309771	0.00285425771578	0.0114766334795	0.0499914757233	32.768	4.0	30.9	821.0
0.998815594605	1.27152224422	0.00871941889624	0.027630253628	0.0805199815569	43.1157894737	5.0	42.1	822.0
0.99999706321	2.63377319782	0.000575403347589	0.00795236425467	0.0345234599902	45.5111111111	3.0	42.4	827.0
0.999630565461	1.37986970168	0.0035121838492	0.0126866793302	0.0629049144425	37.2363636364	5.0	36.3	831.0
0.999889858078	2.17389626505	0.00873221749725	0.0753621403003	0.050840718231	68.2666666667	3.0	62.5	834.0
0.999887064834	1.59731301615	0.00205661508311	0.00955492857684	0.0512913618231	35.6173913043	4.0	33.7	837.0
0.999779747965	1.74114904997	0.00508704248735	0.0277136430896	0.0425944591167	35.6173913043	4.0	33.9	839.0
1.00001286231	2.40577072148	0.00160656808808	0.01760057448	0.0407311713274	39.0095238095	3.0	36.7	840.0
1.00000293002	2.91163252161	0.000996406991051	0.0182402402756	0.0556467371478	68.2666666667	3.0	62.5	848.0
1.00000329264	2.79495797114	0.000888043539308	0.014449727144	0.0440827193135	48.1882352941	3.0	44.1	849.0
0.999992546492	1.66632773409	0.000154399438875	0.000774581043337	0.0475910329154	35.6173913043	4.0	34.4	851.0
0.999975801885	2.16199136381	0.00187445403854	0.0159775289694	0.0913182223489	81.92	3.0	79.4	860.0
1.00004797359	2.28046888196	0.00468474845812	0.0451281728721	0.047563838504	48.1882352941	3.0	42.5	862.0
1.00000991587	2.48593737786	0.00145053235453	0.0172474585334	0.0650831843286	63.0153846154	3.0	58.9	863.0
0.999875503367	1.60601143526	0.00228624977169	0.0107259957118	0.0507669508837	37.2363636364	4.0	35.5	864.0
1.00011386564	1.80259483415	0.00298763014236	0.0173943120701	0.0843169176602	63.0153846154	4.0	59.7	869.0
1.00000424122	2.61662286452	0.000803244187657	0.0109095485482	0.0385150701613	43.1157894737	3.0	39.9	873.0
0.999999710046	2.52163144034	4.55117256447e-05	0.000561210921378	0.0450626588581	51.2	3.0	44.7	876.0
0.999199317281	1.46637573433	0.00881204817153	0.0352590606073	0.0645838844363	40.96	5.0	39.6	877.0
0.999999957275	2.506738629	6.51190150493e-06	7.90897448838e-05	0.0494545427139	51.2	3.0	46.2	896.0
0.999905054579	1.80192119446	0.00249892046188	0.0145414297602	0.0554452432361	43.1157894737	4.0	41.2	898.0
0.999974774482	2.50621792845	0.00384076602113	0.0466241172639	0.0266789215723	32.768	3.0	30.1	899.0
0.999878947789	1.88123280421	0.00378661450651	0.0239972560931	0.0376343575411	35.6173913043	4.0	33.5	900.0
0.999971885605	2.48876871841	0.00413571092601	0.0493194133783	0.0449236760612	45.5111111111	3.0	42.3	903.0
1.00001225753	2.63872675622	0.00242527848369	0.0336870019452	0.069453916686	74.4727272727	3.0	67.9	907.0
1.00007079837	2.19145983203	0.00580879403564	0.0510430987275	0.0373834716087	34.1333333333	3.0	33.0	911.0
0.999800153651	2.24367220437	0.0125669991012	0.11651820483	0.0421341286557	39.0095238095	4.0	37.3	912.0
0.99974470812	1.23628011559	0.00188257236822	0.00570328417212	0.0664208680176	35.6173913043	5.0	35.1	914.0
0.999966916211	1.91476181645	0.00110262411021	0.00724174618678	0.0349098537796	29.2571428571	4.0	27.1	922.0
0.999447695899	1.60142656095	0.00790549256813	0.0368977433073	0.0598010145199	40.96	5.0	39.7	926.0
1.00000420463	2.37269394168	0.000492090502555	0.00521153185417	0.0313604405321	35.6173913043	3.0	34.0	929.0
0.9999895959	2.29534388609	0.00104605124912	0.0102326511259	0.0383419022707	39.0095238095	3.0	35.9	933.0
0.999884265972	2.34572028741	0.00892392570238	0.0919086730568	0.0518374496482	48.1882352941	4.0	46.9	934.0
0.999934917229	1.78489360948	0.00163885604107	0.00936211636169	0.049165056558	40.96	4.0	37.8	937.0
0.999986381588	2.87730329732	0.00432567866658	0.0764911692889	0.0442113874423	48.1882352941	3.0	43.2	938.0
0.999980178797	2.20210799894	0.0016604431071	0.0147536307655	0.0504681022014	51.2	3.0	47.7	942.0
1.00000045072	2.9101249174	0.000152817520259	0.00279323542314	0.0374869062471	48.1882352941	3.0	43.5	944.0
1.00000051109	2.8712476242	0.000160398585584	0.00281901334441	0.0401257262101	45.5111111111	3.0	41.1	947.0
0.999998123413	3.04742639454	0.000836139808593	0.0175509574561	0.0765582248177	91.0222222222	3.0	82.7	949.0
0.999963953841	2.07008717419	0.00233517385808	0.0180900838002	0.0529881567373	51.2	3.0	47.7	951.0
0.998412459111	1.07380546376	0.0067708160819	0.0165920266038	0.0849641570993	39.0095238095	6.0	38.1	954.0
0.99961792954	1.50168643828	0.00445014034332	0.0185406221645	0.0603939427894	39.0095238095	5.0	37.9	965.0
1.00095358482	1.04886043394	0.00402259548719	0.00950067520011	0.0659894637844	32.768	6.0	32.3	967.0
0.999980971194	2.7653092559	0.00483886891889	0.0764112211433	0.028266118562	40.96	3.0	38.4	968.0
1.00001610798	2.56453574039	0.00275204557115	0.0354502994402	0.0349338167226	37.2363636364	3.0	34.5	970.0
0.999994797343	2.77068114479	0.00133717320145	0.0212302504216	0.0371901631417	45.5111111111	3.0	41.6	982.0
0.999939550987	2.33714918016	0.00659734561451	0.0673727235673	0.039154618024	45.5111111111	3.0	44.7	986.0
1.00002356836	2.44886754774	0.00320462990021	0.0366890873289	0.0447792989365	51.2	3.0	47.5	989.0
0.997928701284	1.05378763839	0.00853821504625	0.0203652010651	0.0896829838417	43.1157894737	6.0	41.1	996.0
