# Supplementary material for: Basal leakage in oscillation: Coupled transcriptional and translational control using feed-forward loops
Source: PLoS Comput Biol. 2020 Sep 3;16(9):e1007740. doi: 10.1371/journal.pcbi.1007740 (PMC7494099; doi:10.1371/journal.pcbi.1007740)
Supplement: S1 Appendix — (ZIP) [file pcbi.1007740.s010.zip › Codes/plots/data/M5_decayrates_15.csv]

0.998345254005	1.16702485642	0.00857917590839	0.0238066722981	0.0696788733355	34.1333333333	6.0	33.5	3.0
0.999972199137	2.00366336091	0.00158366331502	0.0114444064164	0.0758377486372	63.0153846154	3.0	58.3	8.0
0.989655101246	0.682082860457	0.0177007703596	0.0235808474925	0.13313965837	39.0095238095	7.0	38.4	12.0
0.999945101142	2.12623213018	0.00274293188875	0.0225095465412	0.0415141698568	39.0095238095	4.0	37.0	13.0
0.999977717554	2.50001215279	0.00335135696094	0.0404263861875	0.0522288591017	54.6133333333	3.0	51.5	20.0
1.00001052293	2.44276903276	0.00141372488449	0.0160850920889	0.0447780166381	43.1157894737	3.0	38.5	28.0
0.995535916426	0.961686624325	0.0136535805844	0.0286221490282	0.081897883987	34.1333333333	7.0	34.1	29.0
1.00014188846	1.91392169641	0.00679951794958	0.0446967940956	0.0462135115518	37.2363636364	3.0	35.5	32.0
1.00000639471	2.72091960423	0.00148905901167	0.0224802960646	0.0363619509837	40.96	3.0	37.5	33.0
0.999937486351	1.74565404062	0.00247796747059	0.01356410586	0.0448776510946	37.2363636364	4.0	35.5	40.0
0.999662525013	1.50575156116	0.00423184813533	0.0177130177847	0.0650066287851	40.96	5.0	40.3	44.0
0.999771292839	1.79490227429	0.00591136098631	0.0341429696757	0.0554094980601	40.96	4.0	39.7	45.0
0.999985086782	2.15218249049	0.00113334281621	0.00956254711791	0.0464871651246	40.96	3.0	38.2	62.0
0.999996491122	3.0390025029	0.00153742657056	0.0319988110392	0.0417912683152	54.6133333333	3.0	49.1	64.0
0.99999334477	2.78806028362	0.00177054207263	0.0286093092142	0.0470049101912	54.6133333333	3.0	49.1	67.0
0.99999594702	2.65771466525	0.000832652846531	0.0117906741313	0.0651352857112	74.4727272727	3.0	67.0	74.0
1.00001893578	2.35812367352	0.00215357898684	0.0224692144613	0.0394034132443	37.2363636364	3.0	34.7	75.0
0.999733715919	1.75366023799	0.00630988558826	0.03484952053	0.0459343859176	34.1333333333	4.0	32.9	91.0
1.00000679305	2.19705479503	0.000563472875955	0.00498042583813	0.0460161417981	45.5111111111	3.0	41.3	93.0
1.00000802279	2.68965655831	0.00175590199748	0.0256823508846	0.037235049746	39.0095238095	3.0	36.6	98.0
0.999698329012	1.64186478379	0.00571988750116	0.0279352404976	0.0562054732238	37.2363636364	4.0	36.6	106.0
1.00074001369	1.23993950292	0.00511269072393	0.0155449333771	0.0621675827029	32.768	5.0	32.2	108.0
0.999992340266	2.85322231058	0.00231931374199	0.0400272708421	0.0194451755439	26.4258064516	3.0	24.7	109.0
1.00000147697	2.71424316879	0.000339400698657	0.00508942173664	0.0351395834771	40.96	3.0	36.5	110.0
0.999685796949	1.40328580727	0.0030078483824	0.0111710314671	0.0648886903227	39.0095238095	5.0	38.4	112.0
0.999998746173	3.2967918397	0.000918289578866	0.0247667966856	0.0454219248242	58.5142857143	3.0	52.2	118.0
0.999628925427	1.65609506455	0.0109011128637	0.0543713446762	0.0457198144263	40.96	3.0	39.1	119.0
0.99999986483	3.02440690308	5.75292094035e-05	0.00117989698923	0.023576660681	30.3407407407	3.0	28.6	121.0
1.00005141165	2.14504471731	0.00385311272629	0.0322684447495	0.0381799961413	37.2363636364	3.0	35.8	130.0
0.997802777893	1.01513928553	0.00832561600337	0.0188163882975	0.0826620848388	35.6173913043	6.0	34.9	132.0
0.999910342655	1.89138209176	0.00279800146895	0.0179249036078	0.0416525174414	34.1333333333	4.0	33.1	134.0
0.999972189475	2.38547279197	0.0033376304566	0.0358143174448	0.0528669489179	54.6133333333	3.0	49.2	138.0
1.00002359855	2.35782977414	0.00268232966206	0.0279773336634	0.0514361798561	48.1882352941	3.0	43.9	141.0
1.0000233839	2.49215679373	0.00346293278184	0.041437269827	0.0225035678505	24.8242424242	3.0	22.3	150.0
1.00000028276	2.98841069679	0.000112025922139	0.00221578627197	0.0326183283558	39.0095238095	3.0	34.7	151.0
0.994080926787	0.862171051972	0.0146555856643	0.0264433900564	0.0972017290427	35.6173913043	7.0	35.3	158.0
0.999996559267	2.7096841288	0.000783550105351	0.0116955082104	0.0461017171317	48.1882352941	3.0	44.9	163.0
0.999832823512	1.88941621189	0.00537452885108	0.0343613600221	0.0397846049369	31.5076923077	4.0	30.4	172.0
0.999938132378	2.11728449246	0.00307656257504	0.0250130594201	0.052719116169	51.2	4.0	49.1	173.0
1.00018368033	1.53298066537	0.00282132835992	0.0121851530421	0.0575672648144	35.6173913043	4.0	33.8	176.0
0.999622283176	1.57842788367	0.00637629695492	0.0290093075458	0.0606407190781	43.1157894737	4.0	40.8	177.0
0.999995709906	3.25419935819	0.0028861367136	0.0745815029264	0.0347081929303	54.6133333333	3.0	48.5	189.0
0.998276477883	1.40256940249	0.0164744285349	0.0612196882525	0.0652546284863	39.0095238095	5.0	38.2	190.0
1.00000376473	2.48994181616	0.00055508673645	0.00662726854758	0.033867930251	39.0095238095	3.0	36.3	192.0
0.999990849918	2.89976585347	0.00303909557217	0.0549723196489	0.0415487994248	51.2	3.0	43.6	194.0
1.00000177116	2.97817341336	0.000687548821589	0.0134596125918	0.0554986086447	68.2666666667	3.0	60.6	196.0
0.999999883494	2.40406145994	1.45033402117e-05	0.000158613937179	0.0438156808662	45.5111111111	3.0	41.7	199.0
0.999775783532	1.66642331229	0.00671557000367	0.0338689880792	0.0413357632798	34.1333333333	3.0	32.7	202.0
0.999993222035	2.29019806434	0.000674630472159	0.0065644795578	0.0504651234398	51.2	3.0	47.2	204.0
0.999999338446	2.78424721369	0.000174671178054	0.00281154679278	0.0320058065651	37.2363636364	3.0	33.5	206.0
1.00000361797	2.48195753885	0.000525110439829	0.00621852735803	0.0281229648217	29.2571428571	3.0	27.9	208.0
0.999994861548	2.70668237977	0.00116322459517	0.0173099591731	0.0430999286569	54.6133333333	3.0	49.7	212.0
0.998117367173	1.1326373171	0.00909862978505	0.0241391508067	0.0805920295554	40.96	6.0	39.1	215.0
0.999999792031	2.78809164133	5.53310212446e-05	0.000894089120886	0.0410942613467	48.1882352941	3.0	44.9	219.0
0.99943819789	1.80448477003	0.0123010575992	0.0718020940424	0.0654273900673	58.5142857143	5.0	55.5	226.0
0.999992220271	2.39591694461	0.000953060797977	0.0103365675267	0.0324165184169	32.768	3.0	29.6	227.0
1.00003399423	2.36518144586	0.00392019675441	0.041197537913	0.0270069360673	24.8242424242	3.0	23.1	229.0
0.999963713397	2.62941128755	0.00704847187909	0.0969862408671	0.0601270845471	68.2666666667	3.0	64.7	230.0
0.999992148417	2.63669452863	0.00154727856693	0.0214477749777	0.0520030084515	54.6133333333	3.0	49.8	237.0
1.00001080673	2.55893630473	0.00182600017799	0.0233879990832	0.0319459963321	31.5076923077	3.0	29.2	238.0
1.00013752272	1.4677968239	0.00186629171607	0.00747999848071	0.0690441295121	43.1157894737	4.0	40.8	242.0
1.00000236903	2.65864599153	0.000487597927641	0.00691104964419	0.0341517719873	35.6173913043	3.0	34.2	254.0
1.0000062016	1.6940510712	0.000729243271386	0.00377204305084	0.0536863416637	40.96	4.0	40.0	255.0
1.00003971513	2.20027863686	0.00331511364325	0.0293985491372	0.0394044750729	34.1333333333	3.0	32.6	257.0
0.999995400318	2.34247343765	0.000507282011046	0.00520850880563	0.0184183593874	23.4057142857	3.0	21.8	267.0
0.999998177216	2.77682855662	0.000474238079834	0.00757639737739	0.0303873942049	32.768	3.0	30.3	271.0
1.00017889129	1.58795008098	0.00306295560468	0.0140773829009	0.0468085079608	34.1333333333	4.0	32.2	277.0
1.00002015459	2.16332371596	0.00156529384028	0.0133601576955	0.0376695444139	34.1333333333	3.0	31.2	278.0
0.999992166633	2.6915074794	0.00172074368836	0.0252157697741	0.0310442204413	31.5076923077	3.0	28.6	295.0
1.00010248916	1.6311994802	0.00190951989061	0.00921210889065	0.0613347935979	43.1157894737	4.0	41.4	297.0
0.999996158646	2.10490351219	0.000266262302962	0.00213883810971	0.0652587937061	58.5142857143	3.0	56.4	302.0
1.000010958	2.06992855244	0.000709672718603	0.00549651326672	0.0326372937401	28.2482758621	3.0	26.5	309.0
0.999818666286	1.26569828017	0.00139995789009	0.00439983432322	0.0640075945586	37.2363636364	5.0	36.1	310.0
0.999975667281	2.62653073373	0.00469962476565	0.0644767738621	0.0492707172867	54.6133333333	3.0	50.7	313.0
1.00000640939	2.80298055639	0.00175640289811	0.0288118024085	0.0353770308171	35.6173913043	3.0	32.8	314.0
0.999985857396	2.39880702359	0.0017424277932	0.0189538643733	0.0475376784874	45.5111111111	3.0	42.4	317.0
0.999993660907	2.62481905547	0.00122019259047	0.016711139351	0.0406798367487	45.5111111111	3.0	43.0	320.0
0.999999490731	3.79165041249	0.00100178487999	0.0443748101642	0.0242125443477	29.2571428571	3.0	27.2	321.0
0.999984989693	1.79604486825	0.000698389149377	0.00403790447781	0.0408726340064	32.768	4.0	30.7	324.0
1.00000016159	3.32500006063	0.000125197804628	0.00347364902801	0.0398090016471	63.0153846154	3.0	56.9	338.0
0.99999847396	2.97773496628	0.000591879351747	0.0115816842855	0.0336924329411	39.0095238095	3.0	38.0	340.0
0.999986051821	2.91080365658	0.00473551128303	0.0866172498873	0.0222047044534	45.5111111111	3.0	42.9	341.0
0.999970838782	1.75332492614	0.00076868319529	0.0042428858471	0.0606629071176	48.1882352941	4.0	45.9	344.0
0.999434993905	1.7770797905	0.0140482051994	0.0796133603288	0.0698658477866	63.0153846154	4.0	60.2	358.0
0.999979628294	2.48026400426	0.00294687482429	0.0348384212388	0.0457774451799	51.2	3.0	45.8	365.0
0.999493225975	1.82783922396	0.0114952588593	0.0688089296228	0.0403871633709	37.2363636364	5.0	36.3	366.0
0.999999616497	3.22861545143	0.000245170056225	0.00617475500181	0.0423688041015	54.6133333333	3.0	49.6	370.0
1.0000228996	2.22824823121	0.00201888315125	0.0184289184955	0.0437140628639	43.1157894737	3.0	38.6	372.0
1.00000042307	2.96402586404	0.000159673327295	0.0030815559741	0.0356228918168	48.1882352941	3.0	43.5	373.0
0.999945016941	1.95032057056	0.00194825323869	0.013288800735	0.0422126834117	34.1333333333	4.0	32.1	377.0
0.981236396445	0.597630936232	0.0269740558427	0.0307775419655	0.142979103706	37.2363636364	7.0	37.0	385.0
0.999999348918	3.09411957893	0.000318368400844	0.00700421261099	0.0633602741611	81.92	3.0	76.5	390.0
0.999778141612	1.82578338841	0.00606338100302	0.0362087197963	0.0529886354185	39.0095238095	4.0	37.4	401.0
0.999971454675	2.10380968656	0.00167280868946	0.0134098247458	0.0301020115774	25.6	4.0	24.4	412.0
0.99999919789	2.81857323723	0.000226719248399	0.00377817150592	0.0386513509226	43.1157894737	3.0	39.4	431.0
0.999234934286	1.23158239441	0.00523854295901	0.0157846731528	0.0644339912318	34.1333333333	5.0	33.5	432.0
1.00000266921	2.37983583971	0.000316810657046	0.00337986233782	0.0390673664777	40.96	3.0	38.7	434.0
0.999841808127	1.4136347444	0.00161661738321	0.00607703992921	0.0589733144068	34.1333333333	5.0	33.6	435.0
1.00002254996	2.36869597695	0.00261848073766	0.0276173809423	0.0441552016235	40.96	3.0	38.0	437.0
0.999825971479	1.48785840204	0.00209609958773	0.0085930126657	0.0690409339424	40.96	5.0	40.7	438.0
1.00000835704	2.03480065221	0.000505605505926	0.00377483126728	0.0419012273132	39.0095238095	3.0	37.4	440.0
1.0000786311	1.95975648994	0.00411537024822	0.0283953043817	0.0397315891145	34.1333333333	3.0	31.6	443.0
1.00001137138	2.51843777719	0.00177366126725	0.0217999928444	0.0504341052888	51.2	3.0	48.0	460.0
0.999983422094	2.63772706377	0.00327362350577	0.0454256690873	0.0379705991985	39.0095238095	3.0	36.9	465.0
0.999988405703	1.89638056696	0.000588191989309	0.00378802274264	0.0399258476474	37.2363636364	4.0	35.8	469.0
0.999967126693	1.77991972621	0.00110229102714	0.0062628534052	0.0647089989829	51.2	4.0	47.9	470.0
1.0004038049	1.69736092943	0.0128180438367	0.0668122797032	0.0412081359323	29.2571428571	3.0	28.1	471.0
0.999998990071	2.70896070641	0.000229659216151	0.00342544417274	0.0375472564809	43.1157894737	3.0	40.4	475.0
0.999566013544	1.69438968973	0.00920281193297	0.0476405922617	0.0504848302723	39.0095238095	4.0	37.2	476.0
1.00000352016	2.74731311551	0.000863751824172	0.0133932161366	0.0865744785015	91.0222222222	3.0	86.7	486.0
1.00006765979	2.0357749593	0.00410118379791	0.0306486942417	0.0306353216804	27.3066666667	3.0	26.2	489.0
0.999952274153	2.01648850203	0.00190741999425	0.0139526084731	0.0139126908596	11.3777777778	4.0	10.9	490.0
0.999998388081	2.87635301349	0.000511035764723	0.00902790310026	0.0346207413381	43.1157894737	3.0	40.7	499.0
0.999899764314	2.10285335676	0.00498099094696	0.0398922379237	0.0340497302032	30.3407407407	4.0	28.5	502.0
0.99968294438	1.69095216479	0.00662990017319	0.0341876457877	0.0567423033613	40.96	4.0	39.2	505.0
1.00001839283	2.02233760723	0.00108625827998	0.00800473119757	0.0498346203823	45.5111111111	3.0	42.3	506.0
0.99989377484	2.5216410487	0.0120483828311	0.148559470598	0.0301516962459	37.2363636364	4.0	37.2	510.0
1.00006885475	1.95515786114	0.00357191997543	0.0245267205701	0.0287845132564	32.768	3.0	29.8	514.0
1.00002277019	1.87511892312	0.000807776817639	0.00508508510346	0.0433677291284	34.1333333333	4.0	32.3	522.0
0.999800628936	1.62911049387	0.00556877708109	0.0269645390329	0.0398448166859	31.5076923077	3.0	30.8	532.0
0.999972492964	1.87402530432	0.0011266131889	0.00708426825083	0.0528352637751	43.1157894737	4.0	40.4	535.0
0.999990632068	2.65820243352	0.00192642793391	0.0272925805697	0.0472236664264	54.6133333333	3.0	50.7	537.0
0.999858618172	1.39470139888	0.00187117020606	0.00688779843401	0.0551970242945	35.6173913043	4.0	34.9	551.0
0.99998958365	2.85163290541	0.00314405241808	0.0541739312888	0.0533433612946	81.92	3.0	77.1	554.0
0.995690920827	1.04791761407	0.0174938678826	0.0414815724418	0.0916161187604	40.96	6.0	40.8	556.0
0.999845922969	2.06930909501	0.00689451214382	0.0533157375068	0.0411947336094	35.6173913043	4.0	34.8	563.0
0.999992228917	2.87549756121	0.00245952457639	0.0434124538126	0.0442066071251	54.6133333333	3.0	48.5	564.0
0.999996473614	2.82777092962	0.00101512081459	0.017074506294	0.0399287570462	45.5111111111	3.0	42.6	566.0
0.999997039681	2.89833540982	0.000980444883664	0.017708981061	0.0251486190525	37.2363636364	3.0	34.4	574.0
1.00003978487	2.02027876143	0.00234030699098	0.0172083938548	0.0386764139063	34.1333333333	3.0	32.1	576.0
0.999970873744	2.11187730871	0.00204643718468	0.0165588276341	0.119634450685	102.4	3.0	98.7	580.0
0.999921847379	1.79948944661	0.00224926587309	0.0130540640912	0.0601429572283	43.1157894737	4.0	41.1	586.0
1.0000064953	2.70803268601	0.0014743242092	0.0219692121922	0.0423117163345	48.1882352941	3.0	45.0	592.0
0.999417248176	1.28418416354	0.0044253570979	0.0142360907222	0.0691118852497	39.0095238095	5.0	37.5	596.0
0.999980983041	2.36095551132	0.00217487282321	0.0227581778388	0.0307149159262	37.2363636364	3.0	32.8	602.0
0.999833938177	2.12098380044	0.00822160795237	0.0671081065673	0.0518712844487	58.5142857143	4.0	55.5	608.0
0.999998052702	2.89462889027	0.000640202114092	0.0115202757191	0.0312186590528	43.1157894737	3.0	42.0	612.0
0.999809957752	2.10100095195	0.00907045762202	0.0725106308282	0.049191008509	45.5111111111	4.0	44.7	629.0
0.998215209002	1.18175772059	0.00945843961487	0.0267564958998	0.0879227783038	43.1157894737	6.0	43.6	637.0
0.999960277287	2.26628330646	0.00377268377465	0.0358181947767	0.0455693463365	43.1157894737	3.0	39.5	654.0
1.00005416627	2.32225003697	0.00574121370788	0.0577329447153	0.0385871991371	40.96	3.0	34.3	655.0
0.99994959423	1.9665855248	0.00182280293284	0.012649231506	0.0451231467156	40.96	4.0	38.9	660.0
1.00000394719	2.56196910909	0.00067096018027	0.00862047336283	0.0337894399843	34.1333333333	3.0	30.4	662.0
0.999799782511	1.48581312195	0.00231310871471	0.0094605007178	0.0713261832517	43.1157894737	5.0	42.8	669.0
0.999758398271	1.71701288077	0.00533787429421	0.0283227980124	0.0573372549883	40.96	4.0	40.2	671.0
1.00000104698	2.78496102787	0.000276828656176	0.00445910650856	0.0308315993518	34.1333333333	3.0	31.1	672.0
0.999924355615	1.96052637396	0.00276098760501	0.019037617382	0.0424381711858	37.2363636364	4.0	34.8	673.0
0.998069685442	1.23299083862	0.0113639273701	0.0343265152256	0.0671535014136	35.6173913043	6.0	34.4	674.0
0.999998838345	3.33630931216	0.000920563350942	0.0258329017761	0.0325413073618	48.1882352941	3.0	42.1	678.0
0.999938519812	1.75466495082	0.00226429951613	0.0125168778422	0.0611781381893	43.1157894737	4.0	41.6	680.0
0.999895575546	2.09434491265	0.00496966432348	0.0394493227035	0.072099552092	68.2666666667	4.0	62.9	681.0
0.999999322092	3.51919416352	0.000773864179163	0.0260892387054	0.0367105519879	51.2	3.0	44.5	682.0
0.999999447138	2.97868549203	0.000214834964835	0.00420783848441	0.0514596338939	68.2666666667	3.0	62.1	690.0
0.999978243421	2.52774833139	0.00345646379548	0.0428893984229	0.0343782173894	45.5111111111	3.0	42.6	696.0
0.998867149762	1.20989447447	0.00649315718249	0.0190316820883	0.0783542960263	40.96	6.0	38.9	698.0
0.9999870636	1.78561057372	0.000367406555321	0.00210036671246	0.0746512113204	54.6133333333	4.0	51.5	701.0
0.999991673094	3.12849323465	0.00436028145979	0.0993029455456	0.0420766101179	48.1882352941	3.0	43.7	702.0
1.00002366767	2.34105322493	0.00260295260169	0.0266861100715	0.0364831223256	35.6173913043	3.0	33.0	704.0
0.99984932825	1.75499273295	0.005332470196	0.0295960295258	0.0359995917072	31.5076923077	3.0	29.2	709.0
0.999949096233	1.76865806179	0.0014064745486	0.0078941142341	0.0492114836495	40.96	4.0	38.5	712.0
1.00004132115	2.28434033417	0.00406585669875	0.0393230689429	0.045818043369	43.1157894737	3.0	39.2	720.0
1.00000380882	2.58972143936	0.000683960865776	0.00903901363545	0.0328849492386	39.0095238095	3.0	35.8	738.0
0.999716561903	2.06766083429	0.0182756958463	0.141254632382	0.0322694888436	34.1333333333	3.0	30.5	741.0
0.999271526006	1.59121736009	0.0102060471942	0.0470996019775	0.0336802143751	26.4258064516	5.0	25.3	743.0
0.999999889119	3.323960253	8.57309164109e-05	0.00237614749597	0.0330418009793	48.1882352941	3.0	43.9	744.0
0.999458387946	1.6017100266	0.00769892973665	0.0359447073444	0.0536851977652	34.1333333333	5.0	34.2	745.0
0.998117935437	1.05800867988	0.00785965643426	0.0188526777921	0.0822150910038	37.2363636364	6.0	36.5	748.0
0.99995292692	2.07623166617	0.00215644278656	0.016795580355	0.0350690999346	32.768	4.0	31.0	752.0
1.00001747865	2.46913307759	0.00247348211631	0.0289105961259	0.0412665351888	40.96	3.0	37.1	756.0
0.999997114639	3.05248322754	0.00129862298839	0.0273978274235	0.0344255948669	45.5111111111	3.0	40.8	758.0
0.999993322095	3.0948584837	0.00327018680701	0.0719990504328	0.0129850089882	22.1405405405	3.0	20.9	761.0
0.999807266187	1.55945191676	0.00311232117629	0.0138570172695	0.0594863970783	39.0095238095	4.0	37.2	770.0
1.00001389535	2.64625211936	0.002790614272	0.0390585707033	0.039421570155	43.1157894737	3.0	37.7	780.0
1.00020721039	1.76659815458	0.00504137277534	0.0282251012394	0.0571702828433	43.1157894737	4.0	41.3	782.0
0.999988389085	2.19774718699	0.000964409605207	0.00853048963253	0.037026536853	37.2363636364	3.0	35.7	787.0
0.999887429942	2.05724658434	0.00711322334565	0.0543747312583	0.0409560448863	43.1157894737	3.0	38.5	789.0
0.999980429703	2.29237366177	0.00195621212865	0.0190777761914	0.0358616850634	43.1157894737	3.0	41.9	792.0
0.999992928182	2.98942972748	0.00280739924251	0.0555856006445	0.0339560505365	40.96	3.0	36.0	793.0
1.00001217367	2.36756202986	0.00141044669691	0.0148589938869	0.0287632038824	32.768	3.0	31.2	797.0
0.999975569649	2.39594028476	0.00299297774459	0.0324620278239	0.030958376829	34.1333333333	3.0	32.5	805.0
0.999497578662	1.56158956591	0.00670726932756	0.0299273367641	0.0553082498457	37.2363636364	5.0	36.3	813.0
0.999229609174	1.49146039497	0.00879871318345	0.0362425510868	0.0622874796528	40.96	5.0	39.4	818.0
0.999998307667	3.60151941966	0.00227704366825	0.0833696972814	0.0215376018083	40.96	3.0	38.2	820.0
0.999884558036	1.58602975961	0.0019591935553	0.00898769649518	0.0460922452894	31.5076923077	4.0	30.3	821.0
0.999865936349	1.82466508303	0.00367118672864	0.0218949254553	0.0616325659171	45.5111111111	4.0	45.0	822.0
1.00001257114	1.75851409952	0.00132210521132	0.00733865744044	0.0519044246213	39.0095238095	4.0	37.2	831.0
0.99990367281	2.21051850981	0.00820302871235	0.0735286410534	0.0500854654079	63.0153846154	3.0	60.9	834.0
0.999908928396	1.65303972401	0.00177284293473	0.00876463278311	0.0513656389438	34.1333333333	4.0	33.0	837.0
0.999933112527	2.03830119308	0.00279090007795	0.0208895068691	0.0359831641465	34.1333333333	4.0	33.0	839.0
1.00001080785	2.62715340128	0.00209000576366	0.0286910848104	0.0349339102813	37.2363636364	3.0	33.6	840.0
1.00003588671	1.96631677277	0.00190212114398	0.0132158333484	0.0401896389569	35.6173913043	3.0	33.8	851.0
0.999989942949	2.63481364623	0.00197453409451	0.0273180842794	0.0827428842775	91.0222222222	3.0	83.9	860.0
1.00002323484	2.30841542247	0.0023967573604	0.0237620105273	0.0450044002994	45.5111111111	3.0	40.8	862.0
0.999977678955	1.87824823157	0.000695698723075	0.00439442693572	0.0428528607618	35.6173913043	4.0	34.8	864.0
1.00001897931	2.14689319602	0.00142756103949	0.0119786671819	0.0735140844643	63.0153846154	3.0	60.6	869.0
1.00000007193	3.0490800883	3.21557507871e-05	0.000676087283048	0.0352199363193	45.5111111111	3.0	41.4	873.0
0.999972287729	2.31290920008	0.00288392358178	0.028725663829	0.0496318058103	51.2	3.0	47.5	877.0
0.999984571394	2.03694384911	0.00093732085229	0.0070138810218	0.0539500806845	45.5111111111	3.0	42.2	898.0
0.999997131452	2.67055933868	0.000604508183556	0.00867228856898	0.034697436103	43.1157894737	3.0	40.7	900.0
0.999997874389	3.27483158416	0.00149006125662	0.0393113103754	0.0640999631078	81.92	3.0	71.7	901.0
0.99998832158	2.79510803439	0.00315067338228	0.0512744736878	0.0414641318049	45.5111111111	3.0	41.8	903.0
1.0000247157	2.41038185502	0.0031152716391	0.0342900159968	0.0334450628652	34.1333333333	3.0	31.6	911.0
0.999980012648	2.87172940009	0.00627872324798	0.110404645849	0.0364192453693	43.1157894737	3.0	41.0	912.0
0.999691229674	1.2850576503	0.00256055312574	0.0082437653091	0.0634163856486	35.6173913043	5.0	35.0	914.0
1.0000147709	1.92560454752	0.000543518705348	0.00361095642873	0.0347722240327	29.2571428571	4.0	27.2	922.0
0.999602483178	1.66648857243	0.00794847644049	0.0398980263727	0.0560419756004	40.96	4.0	39.0	926.0
1.00000317448	2.75892712463	0.000797087078177	0.0125056276355	0.0263918159547	34.1333333333	3.0	33.4	929.0
0.999983544447	2.55102955087	0.00273734767897	0.0347807479452	0.0348637986248	39.0095238095	3.0	35.5	933.0
0.999946693304	2.44426714482	0.00718275435235	0.0818543137303	0.0487442071937	51.2	3.0	46.4	934.0
0.999999940727	1.95338089442	3.06433111206e-06	2.10034255552e-05	0.0482434276064	40.96	3.0	39.8	937.0
1.00000116442	2.81105141603	0.000324248708874	0.00536252732454	0.0386911156864	45.5111111111	3.0	39.7	938.0
1.00000813145	2.24464385451	0.000740255418474	0.00687267690049	0.0483995450908	48.1882352941	3.0	46.3	942.0
0.999998530622	3.29276505176	0.00106754822854	0.0286762098578	0.0365405218405	51.2	3.0	45.3	944.0
0.999941086521	2.09315191016	0.00399136443408	0.0316736415003	0.0516604009484	51.2	3.0	47.5	951.0
0.999139538734	1.24187489221	0.00595538237225	0.0181802296964	0.0743597829187	39.0095238095	5.0	38.7	954.0
0.99987408392	1.80722026816	0.00333945504667	0.0195448251227	0.0510476244653	39.0095238095	4.0	37.4	965.0
1.00107942294	1.06353038339	0.00559324500847	0.0134994080962	0.0642344486681	32.768	5.0	32.4	967.0
0.999991178054	2.85764765541	0.00269481443858	0.0467160859291	0.0266654408813	40.96	3.0	37.7	968.0
0.99998847911	2.80516770542	0.00317087692758	0.052130687291	0.0354684798128	43.1157894737	3.0	40.4	982.0
0.999971640664	2.44563820145	0.00383158945552	0.0437247263654	0.0368356515258	45.5111111111	3.0	41.8	986.0
1.00000793671	2.67678736539	0.00169332187114	0.0244460541506	0.0419284204969	51.2	3.0	47.1	989.0
0.998678021971	1.09475391286	0.00591476584623	0.0149086781272	0.0859949990615	40.96	6.0	40.0	996.0
