# Supplementary material for: Basal leakage in oscillation: Coupled transcriptional and translational control using feed-forward loops
Source: PLoS Comput Biol. 2020 Sep 3;16(9):e1007740. doi: 10.1371/journal.pcbi.1007740 (PMC7494099; doi:10.1371/journal.pcbi.1007740)
Supplement: S1 Appendix — (ZIP) [file pcbi.1007740.s010.zip › Codes/plots/data/M5_decayrates_20.csv]

0.999139504458	1.27739345475	0.00639534817696	0.0204070978681	0.0615148656373	32.768	5.0	32.3	3.0
1.00000008293	2.59763396823	1.51273649293e-05	0.000201533151551	0.066060677995	68.2666666667	3.0	61.8	8.0
0.99313484618	0.749469510782	0.0135177129339	0.0202548417029	0.117266287326	37.2363636364	7.0	37.2	12.0
0.999983883896	2.33970846551	0.00176775549982	0.0180991530748	0.0378468810194	39.0095238095	3.0	37.4	13.0
1.00000327124	2.83151056293	0.000948691927617	0.0160174290681	0.0506677722183	58.5142857143	3.0	52.6	20.0
1.00000087086	2.80634610794	0.000240246211556	0.00395441843169	0.0408845044546	43.1157894737	3.0	37.8	28.0
0.997413128075	1.05863156009	0.0107157182056	0.0257437792216	0.072452222766	34.1333333333	6.0	32.9	29.0
1.00012024063	1.99396692328	0.00672235505218	0.0480802720053	0.0428086290919	35.6173913043	3.0	33.5	32.0
0.999787773203	1.71946169331	0.00471027892831	0.0250592222223	0.0442109620812	35.6173913043	4.0	34.5	40.0
0.999841807906	1.60027170197	0.00290995136794	0.0135650376565	0.0583102171516	39.0095238095	4.0	37.9	44.0
0.999735584237	1.7821771672	0.00675196560702	0.0384653802488	0.0505617663541	37.2363636364	4.0	36.7	45.0
0.999991535169	2.23143223988	0.000750940826829	0.0068775796244	0.0438596776169	39.0095238095	3.0	37.5	62.0
0.99999921754	2.87763587078	0.000248701094019	0.00439921589505	0.0409999718817	51.2	3.0	47.6	64.0
0.99999861958	3.03320743821	0.000597897758824	0.012371763642	0.0654460463087	81.92	3.0	73.1	74.0
1.00000388651	2.3558496778	0.000440043710922	0.00458053681381	0.0388819318218	37.2363636364	3.0	34.3	75.0
0.999938466778	2.11823305756	0.00305395430029	0.0248538304524	0.0376443107757	32.768	4.0	31.6	91.0
1.00000392017	2.40300528093	0.000486990261749	0.00532013338772	0.0410855778132	43.1157894737	3.0	39.6	93.0
1.00000227946	2.89732108228	0.000753425219592	0.0135945185744	0.0330164767083	37.2363636364	3.0	34.2	98.0
0.999937168525	1.94932123537	0.00219523110445	0.0149576586107	0.0473410213671	37.2363636364	4.0	35.8	106.0
1.00064493003	1.30493431867	0.00507244994356	0.0167189567524	0.0582396852115	32.768	5.0	31.5	108.0
0.999996876557	2.93503003196	0.00111277201706	0.0208569421756	0.0188106958397	25.6	3.0	24.4	109.0
0.999842458137	1.47612038969	0.0021882117791	0.00885758619241	0.059938195802	39.0095238095	4.0	37.5	112.0
0.999451842144	1.6493868331	0.0159023328258	0.0787519129254	0.0429788594815	40.96	3.0	38.4	119.0
0.99998787586	2.3063068458	0.00124548307758	0.0123216924688	0.0255082432981	26.4258064516	3.0	24.5	121.0
0.999998821987	2.96336633731	0.000444019196835	0.00856350246344	0.0489047107414	58.5142857143	3.0	52.3	124.0
1.00003351707	2.16985803387	0.0026364646279	0.0226554910709	0.035241552377	35.6173913043	3.0	34.3	130.0
0.997969954942	1.06289997365	0.00851076775344	0.0205555380789	0.0759071688927	34.1333333333	6.0	33.9	132.0
0.999990101721	2.1492981974	0.000748012475547	0.00629244097	0.0375172597421	35.6173913043	3.0	33.9	134.0
1.00000098823	2.93697274289	0.000353433453056	0.00663744728011	0.0454763428111	54.6133333333	3.0	48.4	138.0
1.00001000071	2.59212886025	0.00180442678136	0.0239049910966	0.0471445529555	48.1882352941	3.0	42.8	141.0
1.00001401647	2.54105719207	0.0022861281468	0.0287534192044	0.0211232173135	23.4057142857	3.0	21.3	150.0
0.999998898931	2.79159309612	0.000294987532243	0.00478358706	0.0279323940724	31.5076923077	3.0	28.5	151.0
0.997169049661	1.06325860997	0.0106027634875	0.0256346379343	0.0810304584949	37.2363636364	7.0	36.0	158.0
0.999877660786	2.01159294908	0.00484151935619	0.0352356710337	0.0360685395841	31.5076923077	4.0	29.8	172.0
0.999987545889	2.36714200671	0.00144174304286	0.0151825085165	0.0461001122078	48.1882352941	3.0	46.7	173.0
1.00006426219	1.81043241037	0.00174085631423	0.0102221885317	0.0477472332511	34.1333333333	4.0	32.3	176.0
0.999773739376	1.59009180892	0.00387889804062	0.0178776614182	0.0571915402075	40.96	4.0	39.3	177.0
0.998956122898	1.50242721355	0.0121707576777	0.0507838174791	0.0584607914679	37.2363636364	5.0	36.3	190.0
0.999987236424	2.59055548224	0.00229577408891	0.0303664407242	0.0400991417832	48.1882352941	3.0	41.5	199.0
0.999779485276	1.68386780869	0.00682453224554	0.0350771576989	0.0402151584769	34.1333333333	3.0	32.0	202.0
1.00000067798	2.95372021463	0.000250687810571	0.00478805930614	0.0483619875502	63.0153846154	3.0	54.3	204.0
1.0000017631	2.44687385415	0.000238791033314	0.00272835790487	0.0272527211686	29.2571428571	3.0	26.2	208.0
0.999482701357	1.40295919714	0.00494308503834	0.0183550144844	0.066661744624	40.96	5.0	38.9	215.0
0.999998712169	2.57621322293	0.000225163113462	0.00293511451717	0.027545744996	30.3407407407	3.0	27.3	216.0
0.999912466766	2.2703247438	0.00584127956782	0.0556645034754	0.0504805713367	58.5142857143	4.0	56.8	226.0
0.999989313108	2.45735780801	0.00147763463386	0.0170649897046	0.031386940135	32.768	3.0	29.3	227.0
1.00002468742	2.54914170646	0.00409144307001	0.0518841914002	0.0247691432948	24.0941176471	3.0	22.5	229.0
0.99998413542	2.71032456465	0.00361739290405	0.0540300112775	0.0574569594929	68.2666666667	3.0	63.6	230.0
0.999994999455	2.86065047676	0.00153664397573	0.0267193559062	0.0483062196637	58.5142857143	3.0	49.1	237.0
1.00000514852	2.81302747561	0.001439308282	0.0238512230009	0.0290323257749	30.3407407407	3.0	28.9	238.0
1.00009800824	1.60531509517	0.00190621267307	0.00893409046174	0.0609788374746	40.96	4.0	39.4	242.0
1.00003271441	1.83210148448	0.000932655726401	0.00560616213689	0.0507107226925	40.96	4.0	39.6	255.0
1.00002314741	2.3164580845	0.00242571985712	0.024248782268	0.0349717190839	32.768	3.0	30.7	257.0
0.999987452428	2.36276571589	0.00144011934005	0.0150975233596	0.0171973697102	22.1405405405	3.0	20.7	267.0
1.00020799963	1.64884521476	0.00400819159229	0.0197179084248	0.0440994493826	32.768	4.0	31.7	277.0
1.00002006455	2.20605619949	0.0016938444749	0.0151113947926	0.0370229000033	34.1333333333	3.0	31.1	278.0
0.999997690566	2.6318801676	0.00045079320906	0.00621822550176	0.0300345205799	30.3407407407	3.0	27.4	295.0
1.00009891924	1.69843738273	0.00212677301146	0.0110530305925	0.0589704628922	43.1157894737	4.0	41.2	297.0
0.999983775617	2.41312816993	0.00205606242881	0.0226957458092	0.0608638524487	63.0153846154	3.0	58.9	302.0
0.99999841423	2.04118966027	0.00106898112329	0.00802498307756	0.031279261872	26.4258064516	4.0	25.3	309.0
0.999863985694	1.29450103426	0.00105496891098	0.00343565067751	0.0606919015912	35.6173913043	5.0	35.4	310.0
0.999994178585	2.80989557503	0.00161733199769	0.0267169036601	0.0427835557366	54.6133333333	3.0	47.7	313.0
1.00000023481	2.88262324429	7.53752978072e-05	0.00134002309536	0.0324596136564	34.1333333333	3.0	31.0	314.0
0.999990574071	2.62950540645	0.00183127787217	0.0251999394482	0.04433211192	45.5111111111	3.0	42.2	317.0
0.999997075365	2.95165582478	0.00107697600379	0.0205272166614	0.0381269777249	48.1882352941	3.0	44.1	320.0
0.999998525558	3.29741666304	0.00108121245275	0.0291792213262	0.0235896808292	30.3407407407	3.0	26.2	321.0
0.999966744945	1.91540678914	0.00112685430774	0.00740597117659	0.036301881764	31.5076923077	4.0	29.6	324.0
0.999995710589	3.1228149967	0.00222083904168	0.0502902354783	0.0204897399831	45.5111111111	3.0	43.4	341.0
0.999996030143	2.42557289357	0.000515570397301	0.00576393514324	0.04901336154	54.6133333333	3.0	49.2	344.0
0.99979051192	1.99805499698	0.00811333336346	0.0582152076809	0.0623584268717	63.0153846154	4.0	61.9	358.0
0.999985228678	2.43814092747	0.00196646369521	0.0222690300092	0.0420818465783	51.2	3.0	44.2	365.0
0.999686187038	1.91164775585	0.010214972225	0.0668853816824	0.0379997388268	37.2363636364	4.0	35.6	366.0
1.00001157934	2.39617356926	0.00141925593876	0.0153965302372	0.040201534218	40.96	3.0	38.2	372.0
0.999998813716	3.40354927988	0.00107505412299	0.0322741166471	0.0336723897434	51.2	3.0	46.0	373.0
0.999999819301	2.64207262996	3.59909047055e-05	0.000501618535423	0.0353977696324	37.2363636364	3.0	34.4	377.0
0.98360533584	0.653687940841	0.0265826088308	0.0337773611694	0.125572325143	37.2363636364	7.0	36.3	385.0
0.999911747622	1.97716509673	0.00350346367745	0.0245867054092	0.0487966295203	39.0095238095	4.0	37.3	401.0
0.999942653942	2.0624543063	0.00259929954942	0.0199548132604	0.0283025873194	24.0941176471	4.0	23.0	412.0
1.00000167236	3.02681887104	0.000715192987524	0.0147039148804	0.0355241688854	40.96	3.0	37.9	431.0
0.999398887868	1.2897329896	0.00464695606362	0.0150518847817	0.0612584779419	34.1333333333	5.0	33.0	432.0
1.00000157087	2.66358663236	0.000326498123172	0.0046509261361	0.0363292814119	40.96	3.0	38.9	434.0
0.999956567368	1.71432059303	0.000953063353605	0.00504105393173	0.0495344202854	35.6173913043	4.0	34.0	435.0
1.00001661379	2.43490862632	0.00219771112461	0.0248049460118	0.0416119008338	40.96	3.0	36.6	437.0
0.999695750746	1.42869780044	0.00313099503404	0.0119821811214	0.0672420117371	39.0095238095	5.0	37.9	438.0
0.999994877191	2.54680722068	0.000845088051398	0.0106915285005	0.0354805478281	45.5111111111	3.0	39.8	440.0
0.999994714845	2.39117318382	0.000641446236454	0.00692318123393	0.0339605925394	34.1333333333	3.0	32.0	443.0
1.00000260812	2.91100013772	0.000885824115094	0.0162055727994	0.0433691309166	51.2	3.0	45.4	460.0
0.999993860495	2.91011294531	0.00208155089213	0.03804687012	0.0345062651168	39.0095238095	3.0	35.9	465.0
1.00001910815	2.28471614676	0.00188156180335	0.0182050383558	0.0366402625447	40.96	3.0	38.4	469.0
1.00008320099	1.89138439758	0.0026809426541	0.0171720638518	0.0597279184351	51.2	4.0	47.8	470.0
1.0002816549	1.82785233334	0.0114481283753	0.0686690399771	0.0370030420087	28.2482758621	3.0	26.9	471.0
1.00000025588	3.08126983074	0.000121957244161	0.00264863199813	0.0349134228839	45.5111111111	3.0	41.3	475.0
0.999726891716	1.8269201806	0.00752251407229	0.0449795700362	0.0467362694857	39.0095238095	4.0	37.9	476.0
1.0000056046	2.65501131523	0.00114527168697	0.0161729061009	0.0865848708522	91.0222222222	3.0	83.0	486.0
1.00006358438	2.03639436929	0.003858778728	0.0288559855329	0.030404844857	28.2482758621	3.0	26.1	489.0
0.999949204774	2.10876493672	0.0035473819049	0.0286115760171	0.0124749073384	10.7789473684	3.0	10.2	490.0
0.999996250478	3.2517297401	0.0025100811082	0.0647030413976	0.0299157752019	39.0095238095	3.0	38.1	499.0
0.999959736414	2.31798858694	0.00423205967679	0.0423750114736	0.0327007932097	30.3407407407	3.0	29.2	502.0
0.999848098782	1.83248108669	0.00423370680116	0.0254637630688	0.0526297147431	39.0095238095	4.0	38.8	505.0
1.00000069505	2.56413798979	0.000118654931152	0.0015278453275	0.0402734146862	43.1157894737	3.0	41.0	506.0
0.999945945653	2.69697466491	0.00859471488446	0.126640373319	0.0275506009067	37.2363636364	4.0	36.3	510.0
0.999986446022	1.84308683078	0.000567154611902	0.00345867167393	0.0272313442687	31.5076923077	3.0	29.0	514.0
0.999998717001	2.08636845677	8.57850491504e-05	0.000675916923621	0.0377944147352	32.768	3.0	31.2	522.0
0.999779132538	1.66129135122	0.00655192994852	0.0328595251567	0.0391181239693	31.5076923077	3.0	30.7	532.0
0.99999781665	1.96037551605	0.000970720897409	0.00669177565817	0.0582320590165	45.5111111111	4.0	42.7	535.0
1.00006240067	1.47637620772	0.000898463908929	0.00363713825685	0.0489994138926	34.1333333333	4.0	33.1	551.0
0.998204739527	1.25117171419	0.0110108654465	0.0340251244117	0.0759415174878	40.96	6.0	39.9	556.0
0.999935531522	2.28362939033	0.00633456572778	0.0612262540971	0.0361130985521	35.6173913043	3.0	33.7	563.0
1.0000137043	2.25945192678	0.00128428021012	0.0121069131774	0.0347471234195	32.768	3.0	31.6	576.0
1.00001206366	2.6534628908	0.00245760075578	0.0346502104931	0.106296959059	117.028571429	3.0	105.0	580.0
0.999998151183	2.41893368431	0.00023698918918	0.00263154225128	0.0506918455732	48.1882352941	3.0	44.5	586.0
0.999558638427	1.41129542629	0.00433380918764	0.0162508739892	0.0610615927418	37.2363636364	5.0	36.0	596.0
0.999980990763	2.34343014888	0.00210039733427	0.0215872594571	0.0292239300824	34.1333333333	3.0	31.7	602.0
0.999944780123	2.45984817188	0.00767261089625	0.088839413462	0.0497750014677	63.0153846154	3.0	60.7	608.0
0.999998680156	3.21265954949	0.000817344807394	0.0202579489973	0.0284150124779	45.5111111111	3.0	41.8	612.0
0.999896686405	2.16502352697	0.00556217543431	0.0475286365792	0.0451486032605	43.1157894737	4.0	42.6	629.0
0.998640287335	1.25764812776	0.00971332956694	0.030258393382	0.0809309758749	43.1157894737	5.0	41.9	637.0
0.999992704078	2.4443610271	0.000983261095434	0.0112057416564	0.0438445011112	43.1157894737	3.0	40.2	654.0
1.00004864561	2.36081675496	0.00556185315624	0.0581879115042	0.0374584673926	39.0095238095	3.0	33.5	655.0
0.999986467114	2.05444161436	0.000850499548505	0.00648171248885	0.0418679460276	39.0095238095	3.0	37.3	660.0
1.00000313309	3.03236259887	0.00135474648717	0.0280085999581	0.0298142558366	34.1333333333	3.0	30.2	662.0
0.999797347498	1.62043727839	0.00368197624728	0.0175563673894	0.0648535990827	43.1157894737	4.0	42.0	669.0
0.99975615563	1.74466255582	0.00568497666092	0.0310908714673	0.0547515761589	39.0095238095	4.0	38.8	671.0
0.999935865643	2.08344861205	0.00426395897121	0.0334965172225	0.0394884602813	35.6173913043	3.0	34.1	673.0
0.998993524685	1.38538052236	0.00927861207629	0.033758617895	0.0588374913417	34.1333333333	5.0	33.7	674.0
1.00000181479	2.04741468302	0.000112511159946	0.000851166984687	0.0536912646476	45.5111111111	3.0	41.8	680.0
0.999978254772	2.607862178	0.00404753431268	0.0544874024491	0.063060538069	74.4727272727	3.0	66.5	681.0
0.999999547569	3.59797518293	0.000604455187582	0.022052497801	0.0359593150261	51.2	3.0	43.9	682.0
1.00000182671	3.00654768697	0.000750306883285	0.0151141060828	0.049590359026	68.2666666667	3.0	61.4	690.0
0.999990134688	2.79948103551	0.00268473046101	0.0438851585042	0.0284951813726	43.1157894737	3.0	41.0	696.0
0.999674061618	1.33961900284	0.00279994673959	0.00963605255125	0.0685682748183	39.0095238095	5.0	37.0	698.0
0.999998684814	2.36658829501	0.000152086464567	0.0016006461602	0.0606184781737	58.5142857143	3.0	53.5	701.0
0.999999587952	3.0012674088	0.000167475882445	0.00335572888055	0.0421706704309	51.2	3.0	44.3	702.0
1.00000852078	2.49943315119	0.00128009428553	0.0154318171301	0.0330669662296	34.1333333333	3.0	31.3	704.0
0.999789255913	1.73332458589	0.00715906115939	0.0388193019093	0.0356849292681	29.2571428571	3.0	28.6	709.0
1.00004081838	1.95119869325	0.00210141954493	0.0143697928083	0.0432395495582	37.2363636364	3.0	36.5	712.0
1.00003696065	2.1967064781	0.00306374194721	0.027069236544	0.0421946075639	39.0095238095	3.0	36.5	720.0
0.999999510369	3.10104264293	0.000242745983827	0.00537781909576	0.0382216817616	51.2	3.0	45.9	734.0
0.999993531292	2.55603029593	0.00108674411975	0.0138784782353	0.0328578051823	39.0095238095	3.0	35.8	738.0
0.999752351945	2.13369883007	0.0181546738819	0.150302883483	0.03079806694	32.768	3.0	29.7	741.0
0.999409088737	1.6895098545	0.0101308592598	0.0521574619538	0.0313011387835	26.4258064516	5.0	25.1	743.0
0.999660042722	1.69117204289	0.00712409308012	0.0367457309614	0.0489153513474	32.768	4.0	32.8	745.0
0.998803198446	1.11122445871	0.00567235194059	0.0146160277815	0.0750140408734	35.6173913043	6.0	35.2	748.0
0.999965090479	2.15287738892	0.0026565720135	0.0224313547904	0.0330106297078	31.5076923077	3.0	30.3	752.0
1.00002679324	2.43758835671	0.003563036291	0.0403248713323	0.0390366832015	39.0095238095	3.0	35.3	756.0
0.999995112503	3.11845908124	0.00250863200143	0.0565589120386	0.0122362745311	21.5578947368	3.0	20.2	761.0
0.999860011621	1.76197647729	0.00353063941703	0.0196746609802	0.0516317159543	37.2363636364	4.0	36.2	770.0
1.00001212426	2.59721963041	0.00220972027085	0.029426081067	0.0370998711641	40.96	3.0	35.7	780.0
1.00013983402	1.81116798606	0.00376678869594	0.0221342302512	0.0534423429264	40.96	4.0	39.5	782.0
0.999999268858	3.34745141956	0.000592423210149	0.0168115803634	0.0612927608367	81.92	3.0	71.1	785.0
0.99998164255	2.39008880987	0.00222324217257	0.0239692740133	0.0356174117357	39.0095238095	3.0	35.8	787.0
0.99985600252	2.11945302402	0.0102674656276	0.0837460114178	0.0386856025105	40.96	3.0	37.5	789.0
0.999990125642	2.58619731511	0.00176084861747	0.0231879164935	0.0321410722687	45.5111111111	3.0	41.9	792.0
1.0000120567	2.50941841309	0.00184736217042	0.0224981144936	0.0266375991319	31.5076923077	3.0	30.6	797.0
0.999993769156	2.52853817213	0.000991438713795	0.0123119386855	0.0299783692181	34.1333333333	3.0	31.7	805.0
0.999804632282	1.6820315869	0.00401244556427	0.0204855523329	0.0505596573085	37.2363636364	4.0	35.5	813.0
0.999523316461	1.66182878832	0.007710907841	0.0384969920417	0.0565070250803	39.0095238095	5.0	38.6	818.0
0.99998598605	1.71048276432	0.000469852201814	0.00247468008921	0.0417876648081	31.5076923077	4.0	29.7	821.0
1.00000315413	2.64223130724	0.000628423656632	0.00875995931144	0.050472890921	54.6133333333	3.0	49.3	822.0
1.0000228372	2.16252939889	0.00177089211072	0.0151025041978	0.0435950306239	40.96	3.0	38.0	831.0
0.99989161493	2.21025242562	0.00922502629433	0.0826675335981	0.0487288088714	63.0153846154	3.0	59.4	834.0
0.999779098888	1.55104309055	0.00349826171456	0.0154281806692	0.049204184611	31.5076923077	4.0	30.1	837.0
0.999992127471	2.33723619999	0.000859346226326	0.00877604463302	0.0307565218357	34.1333333333	3.0	32.2	839.0
1.00000034529	2.7763966073	8.97579414028e-05	0.00143333776546	0.030389301992	32.768	3.0	30.2	840.0
1.00000701198	2.20083833688	0.000585946222194	0.00519937227935	0.0354021348017	35.6173913043	3.0	32.6	851.0
1.00000190003	3.21697532159	0.001186810674	0.0295429521525	0.0757893169095	102.4	3.0	89.8	860.0
1.00001538525	2.34626370389	0.00170946637728	0.0176199804821	0.0419227047133	45.5111111111	3.0	39.0	862.0
1.00000529907	2.17206141257	0.000418621660476	0.0036055967132	0.0370786757103	35.6173913043	3.0	34.3	864.0
1.00000964235	2.57059539018	0.00166724503459	0.0216093954428	0.0642343909415	68.2666666667	3.0	61.8	869.0
0.999937033149	1.89741407903	0.00235206750295	0.0151650783685	0.0545061024958	40.96	4.0	40.3	898.0
0.999998072162	3.19237154805	0.00114654019585	0.0278436001487	0.0336505785207	48.1882352941	3.0	45.1	900.0
0.999998616015	3.02241665949	0.000586702799201	0.0120089200055	0.0616811344434	74.4727272727	3.0	65.7	901.0
0.99999854925	3.10255938195	0.000721419856031	0.016006826761	0.038361672534	45.5111111111	3.0	40.9	903.0
0.999867367958	1.34115931326	0.00117090755576	0.0040364286932	0.0604961646469	35.6173913043	5.0	35.1	914.0
0.999958794803	1.91652940459	0.00162423898169	0.0106877643955	0.0347674633231	29.2571428571	4.0	27.2	922.0
0.999660944249	1.70233904409	0.00730228064838	0.0381304560917	0.0534931990369	39.0095238095	4.0	37.8	926.0
0.999969509906	2.55372603522	0.0050990645971	0.0649676525915	0.0467795960988	51.2	3.0	46.0	934.0
0.999981539991	2.15624934731	0.00141404759753	0.0119814717753	0.0467402357236	43.1157894737	3.0	41.3	937.0
0.999994753598	2.68691908037	0.00114203651962	0.0166577110033	0.0350216747954	43.1157894737	3.0	37.4	938.0
0.999997716921	2.35221735021	0.00025665919056	0.00266171659165	0.0461359722063	48.1882352941	3.0	45.0	942.0
0.999960609639	2.12217307474	0.00282358766532	0.0230933796453	0.0502574422181	51.2	3.0	47.4	951.0
0.999439321819	1.42567025372	0.00569203277213	0.0217113609306	0.0664777720045	40.96	5.0	39.4	954.0
0.999915548588	1.9559452569	0.00301740697647	0.0207050969189	0.0479562008893	39.0095238095	4.0	37.5	965.0
1.0009636631	1.09249146567	0.00507699632449	0.0127447328083	0.0638969223014	34.1333333333	5.0	32.7	967.0
0.999995334993	2.96240854193	0.00175499640814	0.0338148983623	0.0255592870642	39.0095238095	3.0	36.7	968.0
1.00000039445	3.13146258623	0.000207777094761	0.00474613060593	0.0324339259461	43.1157894737	3.0	39.9	982.0
0.999987224083	2.55857423185	0.00215717569447	0.0276202032032	0.0334971233943	40.96	3.0	38.9	986.0
1.00000202929	2.9261347425	0.000710287411065	0.0131941287316	0.0386113923324	48.1882352941	3.0	46.2	989.0
0.998990315192	1.14641526449	0.00516138835451	0.0139324976282	0.0795353869903	39.0095238095	6.0	38.7	996.0
