# Supplementary material for: Basal leakage in oscillation: Coupled transcriptional and translational control using feed-forward loops
Source: PLoS Comput Biol. 2020 Sep 3;16(9):e1007740. doi: 10.1371/journal.pcbi.1007740 (PMC7494099; doi:10.1371/journal.pcbi.1007740)
Supplement: S1 Appendix — (ZIP) [file pcbi.1007740.s010.zip › Codes/plots/data/M5_decayrates_25.csv]

0.999553857723	1.40057716351	0.00431826566071	0.0159885650286	0.054383325321	31.5076923077	5.0	30.8	3.0
0.999996517637	3.24882360933	0.00231776589257	0.059571531157	0.0594726166488	74.4727272727	3.0	65.7	8.0
0.99557243851	0.821639719393	0.010079548314	0.0170149160622	0.103632099517	37.2363636364	7.0	36.0	12.0
0.999991995688	2.56446424668	0.001367331813	0.0176122732945	0.0352183178777	39.0095238095	3.0	37.7	13.0
1.00000039204	3.19446264477	0.000234129229671	0.0056977544623	0.0491841480854	63.0153846154	3.0	54.0	20.0
0.998016402818	1.15105517963	0.0100259435761	0.0272557027354	0.0654852496291	32.768	6.0	31.8	29.0
1.00006085913	2.05796950039	0.00385105237431	0.0294553074758	0.0390996213535	32.768	3.0	31.5	32.0
1.00000340119	2.86788743781	0.00106030935212	0.0185718339173	0.0549957858001	68.2666666667	3.0	62.8	35.0
0.999824297346	1.7202662547	0.00393769967437	0.0209667276016	0.0428558424733	35.6173913043	4.0	33.6	40.0
0.999889988201	1.67069137377	0.00225146299311	0.0113508055572	0.0531786956941	37.2363636364	4.0	35.9	44.0
0.999725331841	1.79657574297	0.00710843778488	0.0411333878274	0.0458364963973	35.6173913043	4.0	34.0	45.0
0.99999196987	2.29291625705	0.000803533089002	0.00784067242833	0.0422289084836	39.0095238095	3.0	36.8	62.0
0.999993923707	2.90895824859	0.0020553951312	0.0375250541145	0.0385941546328	51.2	3.0	46.4	64.0
1.00000197878	2.35582301545	0.000224032020949	0.00233195176555	0.0381631677873	35.6173913043	3.0	33.7	75.0
1.0000064787	2.43314799743	0.000854049194718	0.00962217258332	0.0328198317564	34.1333333333	3.0	30.6	91.0
1.00001010441	2.58512071825	0.00179804020732	0.023651307689	0.0371235838578	45.5111111111	3.0	38.1	93.0
0.999956138699	2.24984135733	0.00403376744403	0.0376534726373	0.041135467163	35.6173913043	3.0	35.1	106.0
1.00044782475	1.38314347106	0.0041586119219	0.0150681649172	0.0540912080661	31.5076923077	5.0	30.8	108.0
0.999994916589	3.00869298644	0.00209690142558	0.042331411788	0.0185674054047	26.4258064516	3.0	24.3	109.0
1.00001392027	1.53392118838	0.000991411494053	0.0042871617855	0.0549862637229	37.2363636364	4.0	36.6	112.0
0.999270449173	1.63090968651	0.0204461042323	0.0992493349541	0.0399212347128	40.96	3.0	37.6	119.0
0.999991130513	2.17877506389	0.000709919557718	0.00615731436391	0.0245909972283	24.0941176471	3.0	22.3	121.0
0.999992916613	2.47487983306	0.00101382447102	0.0119197723234	0.0487526533495	51.2	3.0	47.0	124.0
0.999978725739	2.16446801023	0.00165594146276	0.014151215702	0.0333341117609	35.6173913043	3.0	32.4	130.0
0.998333600688	1.13041310003	0.00797512788338	0.0210916198767	0.0691707285083	34.1333333333	6.0	32.7	132.0
0.9999851301	2.35772132326	0.00168982039713	0.0176239091584	0.0354716162541	35.6173913043	3.0	34.6	134.0
1.00000339967	2.83736716139	0.000997475387884	0.0169410030773	0.0439719105963	45.5111111111	3.0	41.9	141.0
1.00001208895	2.62607131584	0.00233274086171	0.0319880907991	0.0201928110353	22.7555555556	3.0	20.8	150.0
0.999998808453	2.6851035834	0.000258444423554	0.0037627172121	0.0250117361881	27.3066666667	3.0	25.1	151.0
0.998701821419	1.27279258035	0.00959133813107	0.03044457011	0.0688891510992	37.2363636364	5.0	36.5	158.0
0.999915513016	2.1151287445	0.00413711146666	0.0335606674228	0.0331534138471	30.3407407407	4.0	29.3	172.0
1.00000716687	2.57351918851	0.00124639483494	0.0162028312047	0.0403992311979	45.5111111111	3.0	43.8	173.0
1.00003014707	2.0410845439	0.0018462440908	0.013874613688	0.041634721582	32.768	3.0	31.0	176.0
0.999798436563	1.60831833757	0.00373991668798	0.0175926420837	0.0533294057166	39.0095238095	4.0	37.9	177.0
0.999399707237	1.6069481676	0.0106419301865	0.0500030028837	0.0523157847455	35.6173913043	4.0	34.4	190.0
0.999719279918	1.69500816704	0.00887165287742	0.0461562674094	0.0390001836702	32.768	3.0	31.5	202.0
1.00001037562	2.43833853692	0.00138181684664	0.0156510347884	0.0261507130227	27.3066666667	3.0	25.1	208.0
0.999831479823	1.66101770296	0.00337532531919	0.0168365670678	0.0562059817462	39.0095238095	4.0	37.7	215.0
1.0000035027	2.355438703	0.000396267193719	0.00412311810683	0.0261544777405	25.6	3.0	24.2	216.0
0.999993429623	2.87842086972	0.0020916218832	0.0370277469195	0.0393730743634	63.0153846154	3.0	58.5	226.0
0.999995650458	2.53220871727	0.000697126049692	0.00868949271557	0.0305424541258	32.768	3.0	29.2	227.0
1.00000920236	2.69295267042	0.00202726768248	0.0297506058054	0.0233193371298	24.8242424242	3.0	22.3	229.0
0.999991880151	2.80200768691	0.00222083604746	0.0363950199794	0.055343662773	68.2666666667	3.0	62.9	230.0
1.00002411399	1.86068333812	0.000716163260321	0.00443915472829	0.051178035525	39.0095238095	4.0	37.7	242.0
1.00000133981	2.56642453374	0.000229761693071	0.00296538412128	0.0320895444774	35.6173913043	3.0	32.2	243.0
1.00003549177	1.93746779461	0.00136990492438	0.00921650458389	0.0471171192448	39.0095238095	4.0	37.9	255.0
1.00001106299	2.46891983512	0.00156491427548	0.0182871855889	0.0314181074379	32.768	3.0	29.4	257.0
0.999980399827	2.43060483412	0.00257085918849	0.0288902049533	0.0159647855202	20.48	3.0	19.9	267.0
1.00017374785	1.70747803694	0.00375288525137	0.0196974579609	0.0418777846491	32.768	4.0	31.2	277.0
1.00001539686	2.21766326149	0.001329619239	0.0120052379923	0.0362463197723	32.768	3.0	30.9	278.0
1.00001106752	2.55139527183	0.00184239939969	0.0234176629316	0.0290345089141	29.2571428571	3.0	26.5	295.0
1.00009067026	1.75795437811	0.00226719225414	0.0125759422502	0.0565789950543	43.1157894737	4.0	41.1	297.0
0.999999026398	2.76049077092	0.000245223406942	0.00385345686408	0.0566204956422	68.2666666667	3.0	62.7	302.0
1.00002549055	2.01376166215	0.00148067764635	0.0108135352881	0.0298759010442	26.4258064516	3.0	24.3	309.0
0.999922144111	1.33562786634	0.00127645496849	0.00437067919172	0.058165143251	35.6173913043	5.0	34.8	310.0
0.999998643614	2.92905159613	0.000477520864665	0.00889647344833	0.0377171762981	51.2	3.0	44.6	313.0
1.00000070419	2.93604678217	0.000251385064219	0.00471658370565	0.0298430057824	32.768	3.0	29.5	314.0
0.999996140416	2.8831099866	0.00124016963298	0.0220586747232	0.04095861304	45.5111111111	3.0	42.1	317.0
0.999996091794	3.13085667717	0.00205615205697	0.0469390245812	0.0229731279589	27.3066666667	3.0	25.7	321.0
0.999983586276	2.01633665942	0.000958188284223	0.00701695250978	0.0329917965433	30.3407407407	3.0	28.5	324.0
0.999996925155	3.34163926623	0.0024627212499	0.0694796827159	0.0191127749334	45.5111111111	3.0	43.4	341.0
0.999930556989	2.28278652167	0.00681208124113	0.065784813858	0.0550243018803	68.2666666667	3.0	63.6	358.0
0.999970801827	2.43532317272	0.00386554793665	0.0436497798228	0.0391389338076	48.1882352941	3.0	42.6	365.0
0.999854501659	2.11248333026	0.00707361577542	0.0572268317046	0.0331775336742	35.6173913043	4.0	34.8	366.0
1.00000965017	2.57690760681	0.00168954375883	0.0220393673732	0.0367967907094	43.1157894737	3.0	38.0	372.0
0.987391589129	0.733153914986	0.0239953421743	0.0351434523601	0.115814148925	35.6173913043	7.0	35.6	385.0
0.999949814438	2.18748525685	0.00291076600689	0.0254582929536	0.0450442735853	39.0095238095	4.0	37.8	401.0
0.99995538348	2.10463965251	0.00218990205924	0.0175705310659	0.0260370517821	22.7555555556	4.0	21.7	412.0
0.999619362219	1.36792027016	0.00347332969153	0.0123684783234	0.0564124086811	34.1333333333	5.0	32.5	432.0
0.999998938702	2.89586471588	0.000349775219207	0.00630196488198	0.0340961833043	43.1157894737	3.0	38.8	434.0
1.0000092326	2.08330107179	0.0006136525811	0.00481959898828	0.0431496884411	37.2363636364	3.0	34.8	435.0
0.999998511555	2.46640167511	0.000209504236642	0.00244195544697	0.0400164357497	39.0095238095	3.0	35.7	437.0
0.99972560035	1.46346321236	0.00297141878668	0.0118428839987	0.0598540506392	35.6173913043	5.0	34.4	438.0
0.99999551466	3.22263633412	0.00283344310158	0.0709346898943	0.0309545634993	37.2363636364	3.0	34.9	465.0
1.00000272181	2.63473505096	0.000534298778737	0.00739145206841	0.0335254981536	43.1157894737	3.0	39.6	469.0
1.00007956458	1.9723134661	0.00426623374955	0.029827913903	0.0555055454099	51.2	3.0	47.7	470.0
1.00018539965	1.96311937248	0.00976645707962	0.0676186130332	0.0338252422091	27.3066666667	3.0	25.8	471.0
0.999868410729	2.04720999523	0.00559081786476	0.0422426126668	0.042734059993	40.96	4.0	38.9	476.0
0.99999992033	2.78648370737	2.11291259765e-05	0.000340868998758	0.0125962029639	14.8945454545	3.0	13.6	481.0
1.00000546521	2.78180302951	0.00143600525335	0.0230570646502	0.0779393937213	81.92	3.0	77.8	486.0
1.00010143375	2.03093713768	0.00609106941579	0.045287915305	0.0304256188046	28.2482758621	3.0	26.1	489.0
0.999970416681	2.30039468887	0.0030039729645	0.0295389604721	0.0110064311465	10.3696202532	3.0	9.8	490.0
0.999988791686	2.49119676628	0.00165669489352	0.0198051602608	0.0318267254489	34.1333333333	3.0	30.1	502.0
0.999913934928	1.99615384259	0.00332058448661	0.023775461688	0.0486597702303	40.96	4.0	38.4	505.0
1.00000228499	2.9500265145	0.000838709348722	0.01595952659	0.0347009677037	40.96	3.0	38.5	506.0
0.999970443563	2.86826920426	0.00922104100235	0.16157799578	0.0252145618394	37.2363636364	3.0	35.7	510.0
0.999873148114	1.73627514073	0.00433329888003	0.0235698146555	0.0261746463138	30.3407407407	3.0	28.3	514.0
0.999986930503	2.24178843396	0.00118316444158	0.0109526450227	0.0343990104058	31.5076923077	3.0	30.2	522.0
0.999735676705	1.68283300896	0.00816443919828	0.0419188111122	0.0380440663986	31.5076923077	3.0	30.7	532.0
0.999794020697	1.56035303402	0.00290901082346	0.0129577631007	0.0651405437643	40.96	5.0	39.4	535.0
0.999797534387	2.39117508211	0.0245725327008	0.265264428568	0.0327096234823	39.0095238095	3.0	36.4	546.0
1.00005971379	1.55428042084	0.00144408673128	0.00639038299974	0.0435752254646	31.5076923077	4.0	31.2	551.0
0.999376205544	1.48535841803	0.00702770947777	0.0287400968612	0.0626029556057	40.96	5.0	39.1	556.0
0.99997110132	2.46698237252	0.00407225847893	0.0474951827927	0.0322674763053	34.1333333333	3.0	32.5	563.0
1.00000697044	2.44137842785	0.000933894642244	0.0106106225308	0.0321745674032	34.1333333333	3.0	31.6	576.0
1.00000356452	2.70115210891	0.000798125996273	0.0118104735206	0.0473563372981	51.2	3.0	45.5	586.0
0.999655548405	1.52548643313	0.00431367339979	0.0184689965709	0.0543263482926	35.6173913043	5.0	34.4	596.0
0.999983575898	2.32016350474	0.00173371263374	0.017397886404	0.028406661926	34.1333333333	3.0	30.7	602.0
0.999987666691	2.65354425847	0.00251293765935	0.0354342041656	0.0495969413191	68.2666666667	3.0	62.8	608.0
0.999939266362	2.2179000493	0.00524714447319	0.0473919417822	0.0425104457274	43.1157894737	3.0	40.6	629.0
0.998951181553	1.32897679692	0.00863975431499	0.0293738503125	0.0735977393713	40.96	5.0	40.2	637.0
1.00000197424	2.55400174988	0.000330345827315	0.0042100123122	0.0431616054156	45.5111111111	3.0	40.7	654.0
1.0000211252	2.43671470632	0.00280445294054	0.031711412322	0.0354369446792	37.2363636364	3.0	32.9	655.0
0.999982525336	2.14890826256	0.00131955621874	0.0110959810776	0.0389773761931	39.0095238095	3.0	36.1	660.0
0.99989666442	1.78492737947	0.00261823005057	0.0149579996089	0.0580208616728	43.1157894737	4.0	41.2	669.0
0.999825033594	1.7878200459	0.00444398339738	0.0254701257624	0.0515705957653	39.0095238095	4.0	37.6	671.0
0.999980352928	2.20639595802	0.00165970078509	0.014812569172	0.0367295486538	35.6173913043	3.0	33.2	673.0
0.999489344303	1.56438850841	0.00679249244555	0.0304041562777	0.0510820515047	34.1333333333	5.0	32.8	674.0
0.999998966984	2.29805895358	0.000104416272051	0.00102426530507	0.0496720767966	45.5111111111	3.0	42.3	680.0
1.00003074738	1.51454346419	0.00095563375693	0.00404205297184	0.0573214682822	35.6173913043	4.0	34.0	698.0
0.999999973592	3.03888679548	1.15680102066e-05	0.000240738839289	0.0526291129752	63.0153846154	3.0	56.2	701.0
1.0000063538	2.85031422992	0.00191280296061	0.032914354607	0.0424814895537	48.1882352941	3.0	43.9	702.0
1.00001063279	2.67045328504	0.00224024747165	0.0321347528808	0.0300536988605	31.5076923077	3.0	29.9	704.0
0.999781967645	1.73586436449	0.00744227007623	0.0404659807862	0.0348814217249	29.2571428571	3.0	28.2	709.0
1.00001845817	2.1511838172	0.00140001819819	0.0117999873993	0.0389176116519	37.2363636364	3.0	34.6	712.0
1.00002668129	2.10728197289	0.00185797642971	0.0149613370531	0.0392279083849	37.2363636364	3.0	34.1	720.0
0.999999356697	2.93167101001	0.000227660123364	0.00425264733538	0.0387827693422	51.2	3.0	44.6	734.0
1.00000350127	2.58175714364	0.00061890707823	0.00811333499491	0.0320368065168	39.0095238095	3.0	35.5	738.0
0.999633080989	1.8062050219	0.00967788022193	0.0565930735298	0.0283804553439	25.6	4.0	24.7	743.0
0.999802289808	1.7936107463	0.00509188142599	0.0293677961271	0.0452261212679	31.5076923077	4.0	31.4	745.0
0.999478346204	1.16109106894	0.00312514646662	0.00860212667861	0.0679894789599	34.1333333333	5.0	33.9	748.0
0.999980188469	2.25758772632	0.00184984331288	0.0174055665875	0.0305019253733	30.3407407407	3.0	29.5	752.0
1.00004506892	2.36159625546	0.00516081935243	0.0540356863767	0.0374113224159	37.2363636364	3.0	34.0	756.0
0.99999624843	3.1958708846	0.00224677828795	0.0547550336504	0.0115874099633	20.48	3.0	19.6	761.0
0.999948368594	2.00536481179	0.00205934766031	0.01488844703	0.044780404573	37.2363636364	4.0	35.2	770.0
1.00001282761	2.54960342715	0.00212785393495	0.0269965969646	0.0356120710945	39.0095238095	3.0	34.0	780.0
1.0000932953	1.90653019886	0.00440787740424	0.028750930367	0.04813557722	39.0095238095	3.0	37.4	782.0
0.999997810581	2.56595160962	0.000375107539455	0.00483895751679	0.0338491563676	37.2363636364	3.0	35.1	787.0
0.999858253907	2.18768099543	0.0115441252447	0.101065063461	0.0364626066534	40.96	3.0	36.5	789.0
1.00000128219	2.92610507096	0.000448760929076	0.00833583230305	0.0289620361069	43.1157894737	3.0	42.4	792.0
1.00000787957	2.6376546017	0.00155574910532	0.021585874535	0.0248605016851	32.768	3.0	30.1	797.0
0.999993776732	2.7429081974	0.00151373253987	0.0233675289966	0.0279536310566	34.1333333333	3.0	31.4	805.0
0.999906449843	1.85072034732	0.00272355688556	0.0167044265801	0.0445650308401	37.2363636364	4.0	34.4	813.0
0.999820951226	1.83730008025	0.00502006418999	0.0303511775167	0.0506655784439	39.0095238095	4.0	37.7	818.0
1.00004378596	1.84943421751	0.00125473488111	0.00768400343523	0.0383701534054	31.5076923077	4.0	29.3	821.0
1.00000956278	2.60397885814	0.00176633872775	0.0236838755365	0.0381032536099	40.96	3.0	38.6	831.0
0.999905172088	2.25282840267	0.00877201182538	0.0821391648963	0.0459546016956	63.0153846154	3.0	58.0	834.0
0.999776246203	1.54985253939	0.00354547996816	0.0156153811287	0.0454118311136	28.2482758621	4.0	27.7	837.0
1.00000078049	2.64108399169	0.000155149531196	0.00216020588031	0.0276089664167	32.768	3.0	31.6	839.0
0.999996481719	2.86975294904	0.00110088529695	0.0193190211272	0.0268557112399	29.2571428571	3.0	27.6	840.0
0.999974743086	2.47299568365	0.0036015385234	0.0422635629224	0.0246207962762	28.2482758621	3.0	25.0	849.0
0.999999044838	2.37150324524	0.000111526303069	0.00117969528587	0.0317565750748	32.768	3.0	31.2	851.0
0.999992497271	2.40087437556	0.000928137959959	0.0101174728413	0.0384886052427	40.96	3.0	37.1	862.0
0.999998367806	2.50227058039	0.000246584460892	0.0029812669292	0.0326104996327	35.6173913043	3.0	34.3	864.0
1.00000253474	3.00265608791	0.00103309181943	0.0207290675287	0.0583511478899	74.4727272727	3.0	64.2	869.0
0.999947574286	1.92435019006	0.00175244749604	0.0116279275634	0.0498601689164	40.96	4.0	37.8	898.0
1.00000282362	2.70746171268	0.000640190439152	0.00953413111031	0.061156717467	68.2666666667	3.0	61.1	901.0
0.999999602243	3.3247206355	0.000308002684885	0.00854322727382	0.0365041719094	45.5111111111	3.0	39.8	903.0
0.999887639861	1.41332797893	0.00139662230203	0.00525475013262	0.0575164047856	37.2363636364	4.0	35.2	914.0
0.999973337346	1.91395684056	0.000980320075852	0.00643292543567	0.0346814622797	29.2571428571	4.0	27.2	922.0
0.999658148716	1.76969014864	0.007005769375	0.0393699263957	0.0496141606543	37.2363636364	5.0	36.4	926.0
0.999994132066	2.65108493906	0.00118979472026	0.0167350366981	0.045598041736	51.2	3.0	45.9	934.0
1.00000249254	2.39920786294	0.000307334755841	0.00334446375229	0.0440526939599	45.5111111111	3.0	42.7	937.0
1.00000428585	2.63407330196	0.000840224627126	0.0116157969808	0.0332175286418	40.96	3.0	35.9	938.0
0.999984779243	2.65670286233	0.0031207235063	0.044145763298	0.0336780354752	43.1157894737	3.0	37.5	941.0
1.00000693832	2.40802857055	0.00087049237035	0.00955869247741	0.0443457824755	45.5111111111	3.0	43.6	942.0
0.999956206477	2.15444609348	0.0033428360327	0.0282721954274	0.0489097915538	51.2	3.0	47.3	951.0
0.999692750448	1.6172616109	0.00554922097411	0.0263688154283	0.059970475149	40.96	4.0	40.2	954.0
0.999960386799	2.15422739904	0.00302245699477	0.0255566721711	0.0449965775277	40.96	3.0	38.7	965.0
1.0009206211	1.1579689034	0.00540907584474	0.0148070146778	0.0618072988207	34.1333333333	5.0	33.1	967.0
0.999994628762	3.0625995811	0.00246663733209	0.0525728391753	0.0242711207861	37.2363636364	3.0	36.2	968.0
0.999994024604	2.73516438125	0.00143128616566	0.0219222812916	0.0297045282908	39.0095238095	3.0	36.3	986.0
0.999438035466	1.20424957649	0.00364403505576	0.0106039649313	0.0739257944352	39.0095238095	5.0	37.6	996.0
