# Supplementary material for: Basal leakage in oscillation: Coupled transcriptional and translational control using feed-forward loops
Source: PLoS Comput Biol. 2020 Sep 3;16(9):e1007740. doi: 10.1371/journal.pcbi.1007740 (PMC7494099; doi:10.1371/journal.pcbi.1007740)
Supplement: S1 Appendix — (ZIP) [file pcbi.1007740.s010.zip › Codes/plots/data/M5_decayrates_5.csv]

0.994774607237	0.901704477345	0.0141282169975	0.0270900055428	0.089736561827	35.6173913043	7.0	34.5	3.0
0.999184254407	1.1547141951	0.00480578041871	0.0131226475581	0.114887149355	54.6133333333	5.0	53.6	8.0
1.00002126644	2.42272428	0.00274645752608	0.0306146207746	0.0534910257628	51.2	3.0	45.2	10.0
0.98622136873	0.611205272886	0.0232381514823	0.0274049247472	0.152740089329	40.96	6.0	40.6	12.0
0.999768929416	1.76567972225	0.00560372542242	0.0313559431573	0.0485900873969	39.0095238095	4.0	36.6	13.0
0.999946333011	2.47545486445	0.00768991077856	0.0904693364617	0.045350942199	54.6133333333	3.0	49.3	20.0
1.00001021523	2.77912880378	0.00266988044985	0.0427526666909	0.0271721577042	30.3407407407	3.0	27.9	24.0
0.99999650909	2.8769286695	0.00110800994971	0.0195853974408	0.0342561986267	43.1157894737	3.0	38.4	26.0
1.00006463597	1.91304955455	0.0030922763716	0.0203099788706	0.0558420610768	43.1157894737	3.0	40.1	28.0
0.989859511332	0.791350283186	0.0219526502958	0.0354495506524	0.105607614513	37.2363636364	7.0	36.1	29.0
1.00000676813	2.66565221297	0.00141249383961	0.0201628919079	0.104534971166	117.028571429	3.0	100.5	31.0
1.00027485453	1.72135722113	0.0061005146207	0.032507152607	0.0515738865486	39.0095238095	4.0	37.3	32.0
0.999960952149	2.01217753598	0.00226124837345	0.016487776136	0.0437625243537	39.0095238095	3.0	36.0	33.0
0.998716594162	1.56471943287	0.0214264275722	0.0960708946333	0.0403209304613	40.96	4.0	39.8	35.0
0.999930205605	1.78617791693	0.00181406837904	0.0103775227104	0.0469106559984	39.0095238095	4.0	37.4	40.0
0.99892803086	1.27494233295	0.00693686438611	0.0220651598423	0.0838607612386	45.5111111111	6.0	45.1	44.0
0.999908982087	1.98914848016	0.00360876803179	0.02564857334	0.0585942537984	48.1882352941	4.0	45.3	45.0
0.999999957139	2.63672116929	8.44692772655e-06	0.000117090288621	0.0789674104914	81.92	3.0	76.9	56.0
0.999997204559	2.00994543897	0.000161186118612	0.00117249024699	0.0513597249238	40.96	3.0	39.8	62.0
0.999993441264	2.6510360953	0.00132973464735	0.018702445337	0.053871221136	58.5142857143	3.0	53.5	64.0
1.00000837088	2.76888356739	0.00214380057045	0.033974750497	0.0475553022704	58.5142857143	3.0	55.2	65.0
0.999855199249	1.90171513383	0.00465215418658	0.0301354500163	0.065700220122	54.6133333333	4.0	51.3	67.0
0.999901089497	2.33973342569	0.00776985833663	0.0795306123248	0.0390915434112	40.96	4.0	39.5	70.0
0.999785092259	1.72373661321	0.00482918375675	0.025812489628	0.0682610514346	54.6133333333	4.0	53.0	74.0
1.00002205135	2.39018555446	0.00267113040597	0.0287998421339	0.0409695331083	39.0095238095	3.0	35.9	75.0
0.999779317449	1.57648680942	0.00316312802582	0.014349613268	0.0516469404683	32.768	5.0	32.3	76.0
0.999981653728	2.78453020012	0.00484671371943	0.0780374616455	0.0467128402227	54.6133333333	3.0	49.7	79.0
0.999988772787	2.5989476481	0.00205323474538	0.0273909073865	0.0490024285818	54.6133333333	3.0	52.4	81.0
0.992385233398	0.900089497456	0.0205422465297	0.0393863461447	0.0943675031892	35.6173913043	7.0	35.3	91.0
0.999987070598	2.65162099596	0.00262437737825	0.0369334730926	0.0381162472039	45.5111111111	3.0	41.6	92.0
1.00007411962	1.77434249728	0.00187678480153	0.0105977653986	0.0606873137927	45.5111111111	4.0	44.1	93.0
1.00002171638	1.83921617996	0.000652643664369	0.00395321863853	0.0515108153923	40.96	4.0	38.4	98.0
0.999987060056	2.07249256452	0.000842208610875	0.00654065581314	0.0463521434207	45.5111111111	3.0	41.7	101.0
0.99715711629	0.987634867721	0.00911234183033	0.0198050477185	0.0946973639899	39.0095238095	7.0	38.4	106.0
0.999967751864	2.45087526723	0.00440220595147	0.0505060593008	0.0414830451327	43.1157894737	3.0	39.6	107.0
1.00075218652	1.13597297532	0.00389499535632	0.0103520139374	0.0702988008164	34.1333333333	6.0	33.2	108.0
0.99998655492	2.79266213626	0.00360972267591	0.058600116077	0.0193445127861	25.6	3.0	25.2	109.0
1.00039365254	1.54737636341	0.00621113774783	0.0272621542648	0.0523297759368	35.6173913043	4.0	34.2	110.0
0.999053463668	1.2563018304	0.00675985311204	0.021013906737	0.0769648325	40.96	5.0	40.0	112.0
0.999986154955	2.44209224846	0.00185755820275	0.0211208262481	0.0553831492229	51.2	3.0	49.0	114.0
1.00002462346	2.39596195447	0.00301679101996	0.0327195815647	0.0334703838998	34.1333333333	3.0	32.3	117.0
0.999848957435	1.58364881634	0.00255354224611	0.0116833215007	0.0726352633985	48.1882352941	4.0	47.2	118.0
0.999690573985	1.67311104277	0.00669955724739	0.0338731830598	0.0498114991956	43.1157894737	4.0	40.6	119.0
0.998001961428	1.36066684947	0.0152250289909	0.0538238146467	0.0605591460482	34.1333333333	6.0	34.6	120.0
0.999983465017	2.36722090239	0.00191445794095	0.0201622122211	0.0301251973496	39.0095238095	3.0	36.4	121.0
0.997438124105	1.19202668924	0.0138696753109	0.0397890562663	0.0680167240706	37.2363636364	6.0	36.5	124.0
1.00009885376	2.06496103692	0.00634066244026	0.048850981664	0.0382456145972	34.1333333333	3.0	32.1	125.0
0.999923467358	1.91132533287	0.00247900787671	0.0162226727291	0.0622884379194	51.2	4.0	48.5	128.0
1.00023542139	1.73593016373	0.00538088952312	0.0291346734839	0.0486754066476	39.0095238095	4.0	36.6	130.0
0.999996912531	2.40568913953	0.000385577903881	0.0042238643426	0.0573060909935	54.6133333333	3.0	51.2	131.0
0.995531912558	0.859458986468	0.0110474895357	0.0198189816946	0.100223143746	37.2363636364	7.0	36.3	132.0
0.998714324783	1.27419993037	0.0095746259265	0.0304442066354	0.0593106546333	32.768	5.0	31.9	134.0
0.996785756753	1.22023275613	0.018660813683	0.055535932844	0.0764634777811	40.96	6.0	41.4	136.0
0.99999604849	3.57462887965	0.00503880028448	0.179580749377	0.00810270846764	29.2571428571	3.0	28.2	137.0
0.99866298113	1.53937452007	0.0167823160075	0.0730743247161	0.0811085043857	51.2	5.0	51.1	138.0
1.00012367613	1.85565117942	0.00358779853244	0.0221170958896	0.0658552210105	48.1882352941	4.0	47.1	141.0
0.999981437988	2.5513631241	0.00308978903479	0.0392722802747	0.0709936971373	81.92	3.0	82.4	144.0
1.00004224628	2.13338961438	0.00309514600925	0.0256091343576	0.0290304231362	27.3066666667	3.0	25.8	150.0
1.00006794621	2.08107759055	0.0044966471167	0.0352325930395	0.0346109904797	32.768	3.0	30.5	153.0
0.999997976304	2.98246889946	0.000792324628277	0.0155780641347	0.031516350374	48.1882352941	3.0	44.3	155.0
0.999173789097	1.53791991216	0.0103538876284	0.0449858859562	0.0630424302762	40.96	5.0	40.2	156.0
1.00000424937	2.62578573833	0.000819517804124	0.0112346166633	0.0417374548857	43.1157894737	3.0	40.8	157.0
0.988318255218	0.639606453405	0.0166691007163	0.0204487344902	0.12460492422	34.1333333333	8.0	34.0	158.0
0.999927930828	1.72702913277	0.0016431369629	0.00881319995229	0.0445555152937	37.2363636364	4.0	35.6	159.0
0.997431419408	1.15264931919	0.0128894757899	0.0351341210488	0.0874157507872	43.1157894737	6.0	42.1	163.0
0.999138651985	1.57897044176	0.0117031375337	0.0532747468766	0.061148110456	40.96	5.0	40.5	165.0
0.999293750928	1.39439355522	0.00664113351645	0.0244155956888	0.0564537398339	32.768	5.0	32.4	172.0
0.999446786999	1.65365463027	0.00873059043829	0.0431972911583	0.0697682583223	54.6133333333	5.0	52.1	173.0
1.00062091682	0.889970377803	0.0017993232061	0.00336856723699	0.102863477662	37.2363636364	7.0	37.3	176.0
0.999016835918	1.51141342693	0.0117279084466	0.0494411291746	0.0700793170031	45.5111111111	5.0	43.5	177.0
0.998517070811	1.39557168491	0.0142237083081	0.0524064720424	0.0866995241171	51.2	5.0	51.5	183.0
1.00001877778	2.40470927401	0.0023405463655	0.0256136062114	0.0350879460106	39.0095238095	3.0	36.5	184.0
0.999937076905	2.103279869	0.00299215113969	0.0239736675885	0.0520728452173	48.1882352941	4.0	46.3	185.0
0.999994526822	3.19719309464	0.00328647527758	0.0801994741143	0.0387945000736	54.6133333333	3.0	51.5	189.0
0.99546403114	1.20674171573	0.0256182136232	0.0750415022815	0.0783646730601	40.96	6.0	41.1	190.0
1.0001276677	1.88947486477	0.00583777422559	0.0373944393296	0.0419901263442	34.1333333333	3.0	32.8	192.0
0.999760059579	2.02246207756	0.00969990937399	0.0714146978529	0.0497606807771	43.1157894737	4.0	41.4	194.0
1.00004213489	2.15268820317	0.00320523536137	0.0270567335043	0.0718237756433	63.0153846154	3.0	61.0	196.0
0.999966419512	2.78983272782	0.00896512345691	0.145126384265	0.0209518722392	45.5111111111	3.0	42.7	197.0
0.998964029644	1.1909697383	0.00648610226337	0.0185651645662	0.0763434610203	39.0095238095	5.0	38.2	198.0
1.0000496486	2.03846572935	0.00302516054937	0.0226715832317	0.0521779784167	45.5111111111	3.0	42.5	199.0
0.999997443287	3.30609334121	0.00190756937325	0.0519309626208	0.047658775637	68.2666666667	3.0	62.6	200.0
0.999804666949	1.65453517139	0.00572159336312	0.0284840563034	0.043572406978	35.6173913043	3.0	34.0	202.0
0.999979189096	1.67121066077	0.000420970571755	0.00212336287887	0.0537421326665	39.0095238095	4.0	38.4	204.0
1.00000885714	2.18518486753	0.000717855496447	0.00626749981655	0.0374684765029	35.6173913043	3.0	34.0	206.0
0.999958111099	1.85287327366	0.00121529217825	0.00747063558161	0.0495194419574	39.0095238095	4.0	37.7	207.0
0.999932885158	2.027505689	0.0027453498423	0.0203166320719	0.0381816003098	32.768	4.0	31.8	208.0
0.999992904034	3.10463166231	0.00354322131304	0.0787811879857	0.0142450940904	31.5076923077	3.0	29.6	210.0
0.99999618343	2.43806635549	0.000508013753375	0.00575244787532	0.0406091993296	51.2	3.0	47.1	212.0
0.970719414327	0.508315821189	0.0353478783993	0.0337584609027	0.148833253341	37.2363636364	7.0	37.5	215.0
0.999376408269	1.69903454002	0.0107973966307	0.0561776028552	0.0516947402578	40.96	5.0	40.1	216.0
0.99537195295	0.930706594821	0.0133912337803	0.0268152431904	0.0962986138569	39.0095238095	7.0	37.6	219.0
1.00000224883	2.94070889946	0.000810278926766	0.0152743749424	0.0465092275454	51.2	3.0	47.9	222.0
0.999908686104	2.22464258571	0.00571704966024	0.0519682906125	0.0541515866676	54.6133333333	4.0	53.4	223.0
0.996596955405	1.23920206805	0.0236484290044	0.0721339388824	0.0958107656219	54.6133333333	5.0	53.1	226.0
0.99998526979	2.20093439202	0.00123114004813	0.010925795091	0.0376313488031	34.1333333333	3.0	31.7	227.0
1.00010284271	1.99788274833	0.00579332716039	0.0416070324374	0.0363065489235	29.2571428571	3.0	27.3	229.0
0.999930989506	2.42592939079	0.00896878096039	0.100311603021	0.0654362013356	68.2666666667	3.0	66.0	230.0
0.999645127482	1.87697713006	0.0158430763749	0.10019542577	0.0318570872422	37.2363636364	3.0	32.9	232.0
0.999972361522	2.18646319243	0.0022456425088	0.0196330718479	0.0618073105009	54.6133333333	3.0	51.0	237.0
1.00018219361	1.82261218638	0.00733177840581	0.0437368577364	0.0449240890994	32.768	3.0	31.3	238.0
1.00001311545	2.59409145641	0.00237562452494	0.0315349367429	0.0334097645722	45.5111111111	3.0	43.4	240.0
1.00101497845	1.18019586663	0.00622793128476	0.0175449110801	0.079269673567	39.0095238095	5.0	37.8	242.0
0.999970784791	2.22500190716	0.00255937766068	0.0232856955208	0.0431691057772	40.96	3.0	38.0	243.0
0.999979434487	2.68711513517	0.00447843693598	0.0653363145142	0.0523419411959	63.0153846154	3.0	61.3	244.0
0.999979749943	2.20038314474	0.00169066288959	0.0149953746525	0.0409971417743	43.1157894737	3.0	40.7	245.0
0.99999957212	2.42745123569	5.57753933733e-05	0.000624750375237	0.0338284205505	37.2363636364	3.0	34.1	251.0
1.00003862861	2.2818644658	0.0037825203337	0.0364897517061	0.0428006635055	40.96	3.0	39.0	254.0
0.999954225922	1.32026643566	0.000571320706175	0.00192001740777	0.0617947173157	39.0095238095	5.0	37.5	255.0
1.00003156011	2.16872119471	0.00247703105531	0.0212604349929	0.0476904898345	40.96	3.0	37.8	257.0
0.999999855397	3.06090135566	6.61821226056e-05	0.00140816187526	0.0553976925976	68.2666666667	3.0	62.4	261.0
1.0000060371	2.42521214755	0.000783491120522	0.00875590729379	0.0176948354702	24.8242424242	3.0	24.1	267.0
0.999967616148	1.62922842976	0.000664673864872	0.00319998248239	0.0501975912478	34.1333333333	4.0	33.4	271.0
0.998918193575	0.701102696476	0.00194030255587	0.0026520239159	0.127416371672	39.0095238095	7.0	37.8	275.0
0.999962338828	2.33425693726	0.00408699228109	0.0416119036899	0.0536553160533	51.2	3.0	50.0	276.0
1.00018919459	1.47577450974	0.00260899864401	0.0105530092254	0.0527427996101	34.1333333333	4.0	33.3	277.0
1.00002595949	2.12542670838	0.00187265415026	0.0153668428642	0.03858291682	34.1333333333	3.0	31.6	278.0
0.999491586293	1.66164866831	0.00827287653921	0.0412956843476	0.0617035589339	54.6133333333	5.0	52.2	280.0
0.999993602778	3.14291534106	0.00344748921792	0.0796615230865	0.0182099180106	37.2363636364	3.0	35.6	286.0
0.99998639942	2.83563277803	0.00397673759354	0.0674234148116	0.0321871261172	32.768	3.0	30.9	295.0
0.999893373107	1.65634685303	0.00219696999626	0.0109015237468	0.071732191185	54.6133333333	4.0	53.2	296.0
1.00004664646	1.47853696418	0.000993589132326	0.00403232452061	0.0671600121909	43.1157894737	4.0	41.3	297.0
0.999993195825	2.85879857762	0.002083210747	0.0361555225374	0.031754585126	48.1882352941	3.0	45.7	298.0
0.998437779359	1.48005014842	0.0152962426743	0.0622250763189	0.0672322031892	43.1157894737	6.0	42.6	300.0
0.999984941491	2.68350132385	0.00325580796154	0.0473253492603	0.0425308326098	54.6133333333	3.0	48.5	301.0
0.999898335883	1.64907215689	0.00200852789097	0.00988629652432	0.0709979100257	51.2	4.0	48.9	302.0
0.999698201978	1.70530458932	0.00649621593879	0.03403088828	0.0572120650795	43.1157894737	4.0	41.1	307.0
1.00003956829	1.98091803504	0.0021571467735	0.0152196845399	0.0345324663138	35.6173913043	3.0	33.5	308.0
0.999804546792	1.97426106361	0.00718188624162	0.0502518865696	0.0398982885044	31.5076923077	4.0	29.9	309.0
0.999940236951	1.25409159103	0.000642968948149	0.00199148151395	0.0665440539914	39.0095238095	5.0	37.3	310.0
0.9997610737	2.2443392922	0.0151355515696	0.140435282946	0.0624493661169	58.5142857143	4.0	55.8	313.0
1.00004269815	2.38861045315	0.00515611504534	0.0555019088607	0.0429761687976	39.0095238095	3.0	36.7	314.0
0.99990521534	1.92227315249	0.0031785573305	0.0210448449211	0.0583636821511	45.5111111111	4.0	43.4	317.0
1.00000060313	2.93880067313	0.00021649194776	0.00407320042002	0.0347737589709	54.6133333333	3.0	51.1	319.0
0.999862853117	1.96827787326	0.00497918320401	0.0346176602494	0.0458897501206	40.96	4.0	38.8	320.0
0.999889763546	1.56790970856	0.00180490088414	0.00811249149552	0.0502057661435	34.1333333333	4.0	32.9	324.0
0.99982263499	2.05713363428	0.00770347589703	0.0588171281745	0.0424489283638	37.2363636364	4.0	36.8	332.0
1.00001489017	2.41910701344	0.00190934217327	0.0212048833349	0.0310765352122	32.768	3.0	29.9	337.0
0.99958246371	1.77566913404	0.0103579980125	0.0586021462923	0.0661515801931	54.6133333333	4.0	52.0	338.0
0.999448371024	1.69641399448	0.00952159006083	0.0493934228705	0.0565608236032	40.96	5.0	41.4	340.0
0.999909099381	2.45279996156	0.00873093007507	0.100347884157	0.0266637452672	43.1157894737	4.0	40.8	341.0
0.974200865175	0.5292163883	0.0322786530889	0.0321523458564	0.147537122944	35.6173913043	7.0	36.0	344.0
0.999997476787	3.3682433916	0.00213107136135	0.0617499143975	0.0201554241521	40.96	3.0	40.6	355.0
0.997638762101	1.40703554485	0.0231276467567	0.0864535585291	0.0855864294673	58.5142857143	5.0	56.6	358.0
0.999949586584	2.11727503897	0.00259204034561	0.0210733586065	0.0547593947615	51.2	4.0	48.6	360.0
0.999996092001	2.85422725072	0.00118568005831	0.0204834511286	0.0457593412852	54.6133333333	3.0	47.6	363.0
0.999955161671	2.35999385787	0.00511820211979	0.0535059420103	0.0541405305833	51.2	3.0	49.1	365.0
0.998768120972	1.70608708604	0.0222236383192	0.116599219122	0.0392945256508	35.6173913043	5.0	34.7	366.0
0.999987243096	1.92260792634	0.000648887368608	0.00429738540778	0.0591426931389	48.1882352941	4.0	45.8	370.0
1.00011600439	2.02006629083	0.00682103798827	0.0501404231177	0.0508754120168	43.1157894737	3.0	40.0	372.0
0.999918420164	2.07764327543	0.00369993710666	0.0288607693686	0.0443721237045	40.96	4.0	39.7	373.0
0.992094883229	0.804788218924	0.0160614108136	0.0264460933626	0.08324206147	28.2482758621	8.0	28.6	377.0
1.00000056606	2.24679014237	5.17484933537e-05	0.000481511678418	0.0386546048698	35.6173913043	3.0	34.5	380.0
0.999998844706	3.13379169966	0.000611379100294	0.0139981422808	0.0679856504069	81.92	3.0	75.0	382.0
0.97654752581	0.523822953601	0.0288766025712	0.0283608734985	0.161122804995	39.0095238095	7.0	38.4	385.0
0.999995221964	2.25648759799	0.000445175603683	0.00418394309474	0.0758862982712	74.4727272727	3.0	70.4	390.0
0.999996870072	2.58174365224	0.000553250922064	0.00725258317448	0.0609481750898	74.4727272727	3.0	67.5	393.0
0.999418171705	1.51325552453	0.00693215195081	0.0292738940698	0.0638790672215	43.1157894737	5.0	41.1	395.0
0.999992283891	2.65791211433	0.00158583383161	0.0224605767567	0.0461964621638	51.2	3.0	48.0	398.0
1.00004168743	2.17198040888	0.00329275013283	0.0283571068947	0.0416905532549	37.2363636364	3.0	34.9	400.0
0.999396442144	1.47558853688	0.00676792845495	0.0273658422279	0.0684756561875	40.96	5.0	39.4	401.0
1.00000142104	2.8257481481	0.000407425283081	0.00683893901235	0.0326926235789	34.1333333333	3.0	31.9	412.0
0.999870469167	1.95264653189	0.00668713568748	0.0458051463448	0.0414675613063	48.1882352941	3.0	43.5	414.0
0.999999031287	3.29438480291	0.000706077809997	0.0189973529858	0.0526738847678	68.2666666667	3.0	61.4	429.0
1.00000437055	2.39973854196	0.000539459786025	0.00587366339044	0.0459873727918	45.5111111111	3.0	42.3	431.0
0.998435924488	1.12402966389	0.00739184119732	0.0193820363338	0.0739512539323	35.6173913043	6.0	34.6	432.0
0.999990106413	1.61702015649	0.000178816086647	0.000849217526255	0.0547268528292	40.96	4.0	38.8	434.0
0.998700480331	0.980261218748	0.00424536195833	0.00911502649967	0.0828714701909	34.1333333333	7.0	33.7	435.0
1.00008208782	2.21687843272	0.00707793612528	0.0638511056848	0.0489161682124	45.5111111111	3.0	40.5	437.0
0.998801687125	1.20178228867	0.00765677498731	0.0222249384474	0.0713102216966	37.2363636364	5.0	37.0	438.0
1.00030067536	1.38490133193	0.00343522269021	0.012494005141	0.0575936896426	37.2363636364	4.0	35.3	440.0
0.999176222109	1.69513022147	0.014195025931	0.0735523669231	0.0487235300612	35.6173913043	5.0	35.2	441.0
1.00123704165	1.28112757802	0.0115445198735	0.0370297072843	0.056751211127	32.768	4.0	31.5	443.0
0.9999878444	2.81749595084	0.00342847929745	0.0570724901007	0.0538294441048	68.2666666667	3.0	58.2	449.0
1.00005404914	2.0025157568	0.00307206516993	0.0221718689999	0.0624779016399	54.6133333333	3.0	49.8	460.0
0.99991870583	2.04041431167	0.00351798194109	0.0263905203282	0.0493519206506	40.96	4.0	38.9	465.0
0.999992386075	1.73793150663	0.000577975825253	0.00313703557941	0.0429350613724	32.768	4.0	31.5	468.0
0.999439284398	1.47074595308	0.00618111061062	0.0248519831123	0.0418526950743	31.5076923077	5.0	30.2	469.0
0.999737328677	1.49988323566	0.00316797259913	0.0131697774504	0.0778829358537	48.1882352941	5.0	48.2	470.0
1.00092554484	1.42684205621	0.011496073638	0.0438981080944	0.0511674736712	32.768	4.0	30.8	471.0
0.999990816712	3.04375481801	0.00406192900184	0.0849476800524	0.055058231516	81.92	3.0	73.0	472.0
0.999984353593	2.0129120598	0.000907366115827	0.00662095652596	0.0466304880715	40.96	3.0	38.9	475.0
0.999535781439	1.58624473047	0.00645729144028	0.0296252845472	0.0538918015872	37.2363636364	5.0	37.0	476.0
0.999976522839	2.71627793869	0.00541674939447	0.0813954413322	0.0307134834857	35.6173913043	3.0	34.8	479.0
0.999988979075	2.84996545567	0.00331553369109	0.0570325750488	0.0193437554803	37.2363636364	3.0	34.8	480.0
0.999996410498	3.00660818968	0.00147453488961	0.0297048435484	0.027213410339	43.1157894737	3.0	39.1	481.0
0.999999782162	4.23056735989	0.00103024632789	0.0708133458506	0.0371760903169	51.2	3.0	43.8	482.0
0.99988327617	1.8124990044	0.00317468900995	0.0186865881463	0.0427107503771	40.96	4.0	39.0	483.0
0.999872031557	1.98607406621	0.00704620286231	0.0499927504504	0.0347245529692	32.768	3.0	30.2	484.0
0.999998525589	3.45876838074	0.00149183596719	0.0473369753636	0.0566962240315	68.2666666667	3.0	61.4	486.0
1.00007965264	2.04284591733	0.0048946951926	0.0368498697936	0.0308110386348	27.3066666667	3.0	26.5	489.0
0.99999450013	2.6796702712	0.00118013666049	0.017087426935	0.0627149548968	74.4727272727	3.0	69.4	491.0
0.99984071586	2.15670252208	0.00846316070956	0.0716988647878	0.0460109309122	45.5111111111	4.0	45.0	499.0
0.999461798655	1.6121199683	0.00961764112249	0.0454496932283	0.0426556758413	29.2571428571	4.0	28.2	502.0
0.999184006167	1.44981444646	0.00856381642017	0.0336114939789	0.0678338822449	40.96	5.0	40.4	505.0
0.993931593536	0.938251497259	0.0198811805253	0.0403537143371	0.103086851321	43.1157894737	6.0	42.7	506.0
0.999631899726	2.15989660097	0.016554352229	0.140739125232	0.0374189702742	39.0095238095	5.0	39.2	510.0
1.00002731447	2.10384979142	0.00129946770478	0.0104168511785	0.0318096409172	32.768	4.0	31.0	514.0
1.0000004959	3.14227951077	0.000266904680129	0.00616342602248	0.0495128033823	63.0153846154	3.0	58.8	521.0
0.999671379979	1.38754014521	0.00330184969849	0.01203596336	0.0610599597424	35.6173913043	5.0	35.1	522.0
0.998577646923	1.33550405071	0.010444110099	0.0357964805957	0.0833227586863	48.1882352941	6.0	46.4	527.0
0.999998649008	3.34816623251	0.00109623075349	0.0311307786691	0.0358607591519	54.6133333333	3.0	47.3	528.0
0.999895955517	1.58358188556	0.00267000848077	0.0122974265885	0.0423366051298	32.768	3.0	31.1	532.0
0.984908828107	0.584481855472	0.0190323072473	0.0209493084645	0.130195228967	32.768	8.0	33.1	535.0
0.999999375378	4.74661072351	0.0082896034006	0.954795748854	0.029822319018	39.0095238095	3.0	37.6	536.0
0.995587485384	1.11227736034	0.0205843912733	0.0532859038723	0.084310661636	43.1157894737	6.0	42.0	537.0
1.0000009159	2.9825832431	0.000358678781724	0.00705285293737	0.0681712431004	91.0222222222	3.0	83.7	541.0
0.999989305784	2.17197032637	0.000844683464563	0.00727470388985	0.105203041566	91.0222222222	3.0	86.8	543.0
1.00000454678	2.42250398618	0.000586939147459	0.00654121016635	0.054542353398	58.5142857143	3.0	54.4	544.0
0.999879003644	2.26447886917	0.0114511846035	0.108525635975	0.044332592279	54.6133333333	3.0	49.9	547.0
0.99896410687	1.27865024696	0.00774102834688	0.0247438296416	0.0678548217022	39.0095238095	5.0	38.9	551.0
0.999088558901	1.58511631911	0.0154847891086	0.071019003727	0.0886520671123	68.2666666667	4.0	66.0	554.0
0.982748294105	0.700045796281	0.0349503662579	0.0487350986278	0.137455805546	43.1157894737	6.0	42.7	556.0
0.999995644428	3.24112234583	0.0028547694995	0.0728082563462	0.0483640387466	74.4727272727	3.0	70.2	559.0
1.0000739872	1.85519139645	0.00215629275103	0.0132866365812	0.0693962236208	54.6133333333	4.0	52.6	561.0
0.999215061119	1.5803878224	0.0107365546432	0.0489492557086	0.0570988744718	39.0095238095	5.0	37.2	563.0
0.999704346133	1.61770797854	0.00538078516213	0.0255808993907	0.0671664373783	45.5111111111	4.0	44.8	564.0
0.999727963435	1.55135756468	0.00432817128435	0.0190960633508	0.0662581832991	43.1157894737	4.0	41.8	566.0
1.00001517653	2.09950597986	0.00104097839357	0.00831497588179	0.0512834612864	48.1882352941	3.0	46.6	570.0
0.999738765904	1.85147059956	0.00755637649497	0.0463906649797	0.0638367145497	51.2	4.0	49.3	572.0
0.999647214259	1.88352524111	0.0108906269726	0.069203198992	0.0336031568164	34.1333333333	4.0	32.6	574.0
0.999931651273	1.38378681732	0.000783392368528	0.00284216121885	0.0585495557021	37.2363636364	5.0	35.0	576.0
0.999901337965	2.01638239405	0.00576011883978	0.0421876424665	0.0456180335522	43.1157894737	3.0	40.8	579.0
0.999723955688	1.49954592368	0.00606646298121	0.0254626088727	0.146443391286	91.0222222222	3.0	90.1	580.0
0.99206037821	0.737356274868	0.0152355506626	0.022374152374	0.114987295702	35.6173913043	7.0	35.6	586.0
1.0000603097	1.95101312941	0.00310376667089	0.0212194129826	0.0528011251614	45.5111111111	3.0	42.4	592.0
0.999986172646	2.5091549169	0.00211755629063	0.0257823671725	0.0589079352062	68.2666666667	3.0	65.3	595.0
0.998393538237	0.975280250435	0.00575930998867	0.012287296326	0.0938168428086	40.96	6.0	39.2	596.0
0.999983990893	2.39340308679	0.00195152407762	0.0211113001721	0.0332029636955	39.0095238095	3.0	35.3	602.0
0.99744811953	1.27209647083	0.016320645505	0.0518072354396	0.0685580644817	39.0095238095	6.0	38.3	608.0
0.999902154327	2.1293501545	0.00490193952534	0.0403597987276	0.0416930411155	43.1157894737	4.0	42.3	612.0
1.00000278197	2.92291689506	0.0009675262952	0.0179142928278	0.0280712545354	34.1333333333	3.0	30.9	613.0
0.999979547102	2.55794613345	0.00344912624642	0.0441342984727	0.0321988322198	37.2363636364	3.0	36.1	614.0
1.0000027163	2.39108062995	0.000329611211845	0.00355715757248	0.0525625118719	51.2	3.0	49.6	617.0
0.999979846886	2.81406011727	0.00564551475503	0.0936535331461	0.038917499179	45.5111111111	3.0	41.5	619.0
1.00004481835	2.26008694299	0.00420531702295	0.0396682467234	0.0438574667701	48.1882352941	3.0	43.8	621.0
0.99977401146	1.66040892806	0.00444562728003	0.0221616965192	0.063462191884	48.1882352941	4.0	45.1	627.0
0.999726364916	2.00536722257	0.0107506775376	0.0777406122883	0.056125071347	51.2	4.0	49.1	629.0
0.996982333167	1.14176024501	0.014762061062	0.0396843825397	0.0748383025797	35.6173913043	6.0	36.2	631.0
0.997379742603	1.08279752327	0.0113861720828	0.0282753280025	0.103761483435	48.1882352941	6.0	46.9	637.0
0.999997785988	2.93722108007	0.000792218982624	0.0148815708807	0.0299996116362	39.0095238095	3.0	35.1	642.0
0.99972565389	1.80155541532	0.00723298429885	0.0420801915664	0.0565088506319	43.1157894737	4.0	41.1	646.0
0.999998003146	3.26179906802	0.00136389087323	0.0355147460296	0.0136956944142	18.2044444444	3.0	17.7	649.0
0.999949848582	2.15172222573	0.00380787658703	0.0321146103379	0.0518230500405	51.2	3.0	47.0	650.0
0.999512227485	1.82146670004	0.0132111775936	0.0785472976452	0.0502900370321	37.2363636364	4.0	36.3	654.0
1.00006829792	2.23564663048	0.00610906343004	0.0561901725106	0.0422135453115	40.96	3.0	35.6	655.0
0.9998689435	1.82885821659	0.003866587286	0.0231646620371	0.0517917076949	43.1157894737	4.0	41.8	660.0
1.00011270781	1.25281228344	0.00127736812886	0.00394941922566	0.0758936541099	39.0095238095	5.0	37.5	662.0
1.0000002715	2.75931170043	6.82229602636e-05	0.00107078066306	0.0391592875514	48.1882352941	3.0	41.6	664.0
0.999961509379	1.99144664638	0.00159346756099	0.0113521746014	0.0353671691198	31.5076923077	4.0	30.5	667.0
0.999898874375	2.24476433527	0.00645335661929	0.0598957493771	0.0264077191183	32.768	4.0	30.9	668.0
0.999180192584	1.21560746829	0.00546351489605	0.0161341205814	0.090378483355	45.5111111111	5.0	44.9	669.0
0.999678301831	1.63928510307	0.00606690103775	0.0295457223836	0.0634837119225	43.1157894737	4.0	43.0	671.0
0.998987336801	1.53836282755	0.0127516093508	0.0554418375217	0.0513909173147	32.768	5.0	33.1	672.0
0.999833914863	1.71416463077	0.00371319271057	0.0196392981729	0.0511146514843	37.2363636364	4.0	36.4	673.0
0.994838429496	0.964300244875	0.0159238077873	0.0335330603146	0.0873774404397	35.6173913043	7.0	35.4	674.0
0.999973877544	2.65818803538	0.00537168270472	0.0761032098457	0.0406598535861	48.1882352941	3.0	47.1	678.0
0.999568774921	1.21757553978	0.00287375338419	0.00850429507272	0.0847221392935	43.1157894737	5.0	42.2	680.0
0.998670645189	1.39612051716	0.0126197178555	0.046519837016	0.0982998117046	58.5142857143	5.0	57.2	681.0
0.999999193102	3.52894426568	0.000939218724542	0.0319748754827	0.0394299489972	51.2	3.0	46.2	682.0
0.999995118941	3.05979562904	0.00222905194735	0.0473751403002	0.0226434687491	43.1157894737	3.0	40.6	685.0
1.00000423815	2.85206154377	0.00128032804446	0.0220700798272	0.0546877093738	74.4727272727	3.0	63.7	690.0
0.999947792695	2.34457472712	0.00578149075402	0.0594919182594	0.0393708670136	45.5111111111	3.0	43.4	696.0
0.999228471049	1.58079546741	0.010571866116	0.0482199619679	0.0622652543797	45.5111111111	5.0	44.0	697.0
0.995046716595	0.938481603078	0.0143733311598	0.0291281589895	0.0940969871385	39.0095238095	7.0	37.3	698.0
0.998973923779	0.918796400301	0.00385888755346	0.00760062357121	0.126134126419	48.1882352941	5.0	48.8	701.0
1.00000378731	2.25075986022	0.000348933977289	0.00326008663173	0.0458421766645	40.96	3.0	37.9	703.0
1.00003106848	1.87232382493	0.00096681356873	0.00606800867903	0.0489039369698	39.0095238095	4.0	37.4	704.0
0.999872507987	1.77208667444	0.00466064724575	0.0263464269264	0.0366035560215	31.5076923077	3.0	29.8	709.0
0.999079792288	1.4304979712	0.00836306278918	0.0320892522311	0.0649779243976	43.1157894737	6.0	41.5	712.0
1.00001192231	2.63181254024	0.00232688033199	0.0320942439005	0.0477268540975	63.0153846154	3.0	53.5	714.0
0.999869432702	2.13237281587	0.00657428340192	0.0543013387651	0.0807807030963	74.4727272727	4.0	70.9	715.0
0.99995772488	2.44136046322	0.00566378178544	0.0643520749241	0.0544030126525	48.1882352941	3.0	45.7	720.0
0.999768894991	1.90438963278	0.00746421866149	0.0484935034248	0.0509613900826	43.1157894737	4.0	40.9	724.0
0.998973636255	1.58425410904	0.0142281514004	0.065167021701	0.0549883690265	39.0095238095	5.0	40.1	734.0
0.999932450003	2.14119787954	0.00502481482182	0.0419182255478	0.0338470845525	34.1333333333	3.0	32.5	735.0
0.999991845728	2.73715066216	0.00196090222795	0.0300946570411	0.0372923629533	40.96	3.0	37.9	737.0
1.00000444187	2.63592391373	0.000874009236422	0.0121055734992	0.0336997730872	39.0095238095	3.0	36.4	738.0
0.999998870649	3.05187331382	0.000507673588075	0.0107041034135	0.0204463317256	32.768	3.0	31.4	740.0
0.999550579266	1.86115803328	0.0194659269032	0.121066318185	0.0373658274413	34.1333333333	3.0	32.4	741.0
0.998052099241	1.33085674049	0.0140776810413	0.0480040251567	0.0405977284352	26.4258064516	6.0	25.2	743.0
0.999964034814	2.20592108807	0.00303536430262	0.0270772767649	0.0368385512814	37.2363636364	3.0	34.8	744.0
0.99851455731	1.37190038391	0.0133357965202	0.0477682231799	0.0670519465756	37.2363636364	5.0	37.3	745.0
0.999982394408	2.69371915862	0.00388438208097	0.0570499862622	0.0507989243565	58.5142857143	3.0	53.8	747.0
0.99538667761	0.939823330725	0.0134509839178	0.0273042121509	0.0982068317748	39.0095238095	7.0	38.5	748.0
0.999882571987	1.89044320414	0.00373969715482	0.0239343517892	0.0395150176269	34.1333333333	4.0	32.7	752.0
1.0000039191	2.78867858866	0.0010439101813	0.0168784138459	0.0491783674974	68.2666666667	3.0	62.1	755.0
1.00002039479	2.61858204836	0.00387756482875	0.052768501075	0.0447822732651	45.5111111111	3.0	40.9	756.0
0.999461888455	1.55809253418	0.00706227354238	0.0313876995642	0.0543422066099	37.2363636364	5.0	35.7	758.0
0.999990271677	3.11777950407	0.00498652899147	0.112348335174	0.0139176433532	25.6	3.0	24.8	761.0
0.999800857614	1.78787632441	0.00506336962551	0.029022525822	0.0572285809735	45.5111111111	4.0	42.9	763.0
0.99842783341	1.13707300712	0.00762904533717	0.0203530385509	0.0889382759201	43.1157894737	6.0	41.5	770.0
0.999992604288	2.87146653647	0.00232204374036	0.0408193697789	0.0547638295271	74.4727272727	3.0	66.2	772.0
1.00000839853	2.67422027264	0.00178276209864	0.0256703694904	0.0439259293076	45.5111111111	3.0	42.2	780.0
1.00022002454	1.65171006265	0.004257326895	0.0210099566341	0.0602607039151	45.5111111111	4.0	42.4	782.0
0.999321376884	1.7568147523	0.0132820259551	0.0736250211625	0.045706168616	34.1333333333	5.0	33.8	783.0
1.00004334189	2.36718215723	0.00501785894415	0.0528406792273	0.0398704385763	51.2	3.0	45.2	784.0
0.999962648952	1.87173233823	0.00114292677474	0.00716929499114	0.0415072184203	34.1333333333	4.0	32.4	787.0
0.999997974848	2.95876622402	0.000756371074799	0.0145201572382	0.0442441091762	68.2666666667	3.0	64.8	788.0
0.999918969105	1.95566108949	0.00420764577123	0.0289116056668	0.0459199867732	45.5111111111	3.0	40.9	789.0
0.999094158123	1.69195340847	0.0156824556472	0.0809818146046	0.0456513727544	40.96	5.0	39.9	792.0
0.999511281474	1.38667881358	0.00466416267809	0.0169871633099	0.0631394964793	35.6173913043	5.0	35.1	793.0
0.999997700192	2.83929237646	0.000677358548633	0.0115266503374	0.041474785089	58.5142857143	3.0	51.2	796.0
1.00001026413	2.20526950904	0.000865164843289	0.00771224557021	0.0319432665222	34.1333333333	3.0	32.4	797.0
0.999991019331	2.57984567082	0.00158148992283	0.0206919550304	0.0401653008508	48.1882352941	3.0	45.5	799.0
0.999880365282	1.89116119308	0.00372745272125	0.023874344589	0.0377170054313	32.768	4.0	30.9	805.0
0.999992928515	2.55146841803	0.00117734793439	0.0149659291359	0.0509860176853	54.6133333333	3.0	50.7	808.0
0.999824761556	1.90513147301	0.00570312573017	0.0370793483766	0.0415847678251	35.6173913043	4.0	34.9	811.0
0.99733665856	1.16816120936	0.0138800393454	0.0386120626478	0.0711162694057	37.2363636364	6.0	36.1	813.0
0.999980128937	2.79717834907	0.00538300769757	0.0877879945501	0.0446620518703	74.4727272727	3.0	72.1	816.0
0.994758050592	1.08348842964	0.0229153220962	0.0571088261654	0.0886208267196	40.96	6.0	40.3	818.0
0.999994392273	3.3416762694	0.00449165377251	0.126725418052	0.0238374552054	43.1157894737	3.0	39.9	820.0
0.999589403679	1.36820142788	0.00379284103135	0.0135112071521	0.0549664435509	32.768	5.0	31.6	821.0
0.995333567712	0.911582022639	0.012977816279	0.0252481931173	0.101677507593	39.0095238095	7.0	39.9	822.0
0.999944877692	2.17095100685	0.0043451800353	0.0373842821489	0.039667064029	40.96	3.0	40.0	827.0
0.997342992378	1.03826869047	0.0105798774686	0.0247116651736	0.0801910673308	37.2363636364	6.0	35.4	831.0
0.999853093163	2.16104044671	0.0113585404609	0.0967338395891	0.0532298530095	68.2666666667	3.0	64.2	834.0
0.998402007551	1.07612023119	0.00684076669596	0.0168166842377	0.0723120212394	32.768	6.0	32.4	837.0
0.998976531363	1.45320908983	0.0108356766375	0.042705854865	0.0528971323247	35.6173913043	5.0	35.0	839.0
1.00004660876	2.16679776477	0.00364444362781	0.0312175988716	0.042154158331	39.0095238095	3.0	36.9	840.0
0.99999486852	2.85947226516	0.00157319225905	0.0273223435285	0.0266323760842	37.2363636364	3.0	36.0	841.0
0.999857841413	1.47530772218	0.0016968350272	0.00685567966906	0.0720301254691	43.1157894737	5.0	42.1	846.0
1.00003505082	2.43741896011	0.00465959389304	0.052725652076	0.0589188500915	63.0153846154	3.0	58.6	848.0
0.99997776985	2.49623233071	0.00331864162919	0.0398777777153	0.0563036833336	51.2	3.0	50.0	849.0
0.999413043147	1.33012197274	0.00485307675136	0.0165151103358	0.0591938073464	35.6173913043	5.0	34.3	851.0
0.999295733262	1.71365098705	0.0126979106396	0.0671416902862	0.0601182115341	48.1882352941	5.0	47.0	854.0
0.999786009654	1.81215403641	0.00569603693531	0.0335182858348	0.0991240403904	81.92	4.0	75.1	860.0
0.999998996431	3.3697535241	0.000850162810099	0.0246716988053	0.0451955252892	63.0153846154	3.0	54.2	861.0
1.00004562122	2.19534065641	0.00377156020372	0.033275710604	0.050913931885	48.1882352941	3.0	43.9	862.0
0.999600260992	1.31128389865	0.00317308992819	0.0105484701833	0.0896492770102	48.1882352941	6.0	48.0	863.0
0.999416726068	1.33390495426	0.00486771533099	0.016641051714	0.0630889471657	37.2363636364	5.0	36.6	864.0
1.00028152095	1.52928650041	0.00434289912049	0.0186761563871	0.0980300381827	63.0153846154	4.0	60.1	869.0
0.999975099585	2.23200403191	0.00221146069167	0.0202662028124	0.0426715574753	40.96	3.0	38.4	873.0
0.999584358194	1.85219216565	0.0176970644707	0.109016637706	0.036231289786	45.5111111111	3.0	40.3	875.0
0.999896874114	1.95585456024	0.00376971159946	0.0258653120279	0.0519193538183	45.5111111111	4.0	42.4	876.0
0.997836833409	1.13979227445	0.0105480604577	0.0282583968079	0.0761962291366	37.2363636364	6.0	36.8	877.0
0.999998350267	2.73047676448	0.000391503609084	0.00596804584721	0.0986684288252	117.028571429	3.0	104.4	882.0
0.999985039475	2.58379509745	0.00265519612879	0.0348801229362	0.0385632342986	40.96	3.0	38.3	889.0
0.999996028415	3.03327662225	0.00172043892853	0.0356020660468	0.0451874323432	58.5142857143	3.0	57.0	890.0
1.00000972112	2.19048885161	0.000796079308321	0.00698872219842	0.0565192858753	51.2	3.0	47.7	896.0
0.998635150039	1.07184350196	0.00583814605936	0.0142649490692	0.0862816417702	39.0095238095	6.0	38.3	898.0
0.999997356988	2.3153810407	0.000276387848113	0.00275993272197	0.0290367182976	31.5076923077	3.0	31.1	899.0
0.996453088824	1.10276648925	0.0146521161193	0.0374092034806	0.0601328909895	31.5076923077	7.0	30.4	900.0
1.00000485035	2.85606359957	0.00147697520324	0.0255629760822	0.0809414224119	91.0222222222	3.0	81.1	901.0
0.999820805478	2.0769185991	0.00812407861592	0.063328227947	0.0509515200463	43.1157894737	4.0	42.0	903.0
1.00010068225	2.12186266449	0.0072127631649	0.058963975536	0.0824752134833	74.4727272727	3.0	68.3	907.0
1.0000016414	2.85182609112	0.000495627817156	0.00854153431614	0.036078616524	43.1157894737	3.0	39.8	909.0
0.999998201075	2.97311059898	0.000691328293761	0.0134647775318	0.0864432268229	102.4	3.0	94.8	910.0
1.00012091448	1.95911103089	0.00632051924532	0.0435789401726	0.0429472156545	37.2363636364	3.0	34.5	911.0
0.999374506068	2.00507067952	0.0199724022494	0.144424993945	0.0466694567072	35.6173913043	5.0	35.7	912.0
0.999564333875	1.19638766272	0.00281149683472	0.00809853722677	0.0686861036688	35.6173913043	5.0	35.3	914.0
1.00000185391	1.92762232142	6.95610319739e-05	0.000463139152735	0.0345698886187	29.2571428571	4.0	27.2	922.0
0.999318693346	1.55960289042	0.00891554451638	0.0396980419789	0.0613876215695	40.96	5.0	40.3	926.0
1.00020776136	1.85825095296	0.00894908791002	0.0554500182074	0.0404205152077	39.0095238095	3.0	36.4	928.0
1.00000104743	1.96509464189	5.53867029751e-05	0.0003843423654	0.038263723652	37.2363636364	3.0	34.9	929.0
1.00003249506	2.01237840489	0.00188250964435	0.0137281333182	0.0436384353455	39.0095238095	3.0	36.2	933.0
0.999796006577	2.19838356153	0.0118263974145	0.104628964718	0.0559161497359	48.1882352941	4.0	47.5	934.0
0.999836936919	1.70753882693	0.0035335567754	0.0185537082758	0.0478402838572	37.2363636364	4.0	35.6	937.0
0.999911185911	2.51101936174	0.0136513206616	0.166540310103	0.0534752032774	48.1882352941	3.0	47.0	938.0
0.999872479412	2.25933348013	0.0119476390868	0.112632516927	0.0439708940513	51.2	3.0	46.3	941.0
0.999960529555	2.12466595489	0.00195876614453	0.0160479131976	0.0535449228249	51.2	4.0	49.3	942.0
0.999974968762	2.47498668066	0.00358340258122	0.0421362529424	0.041072145298	45.5111111111	3.0	43.4	944.0
0.999998627113	3.38370788495	0.00119586258296	0.0351932536706	0.0304716739439	45.5111111111	3.0	43.8	945.0
1.00001654579	2.00577067862	0.000946369556498	0.00685381185503	0.0462969687887	39.0095238095	3.0	36.6	947.0
0.999999141831	2.72578347274	0.000201768188612	0.00306115260909	0.0305843958751	37.2363636364	3.0	33.1	948.0
1.0000104663	2.33263676354	0.00113220532614	0.0115079366803	0.0831097528108	81.92	3.0	76.1	949.0
0.999976559099	2.0419028971	0.00143782703134	0.0108151718967	0.0534329402219	51.2	3.0	48.0	951.0
0.997400359478	0.936385658296	0.0075884782333	0.0152940737898	0.0939328679273	39.0095238095	7.0	37.5	954.0
0.996876561965	1.01402858046	0.010714582811	0.0241901241039	0.0881555877541	39.0095238095	7.0	38.0	965.0
1.00102768776	1.05488406381	0.00532585438395	0.0127037276444	0.0649480830659	32.768	5.0	32.3	967.0
0.999977233175	2.66536533883	0.0047486854116	0.0677682098014	0.0299651223926	40.96	3.0	39.3	968.0
1.00006834089	2.11756375649	0.00485509374406	0.039514408206	0.0403416219234	35.6173913043	3.0	34.1	970.0
1.0000975641	1.96648841459	0.00517294781583	0.035945629078	0.0446285392204	48.1882352941	3.0	44.3	974.0
0.99999484625	2.40112221354	0.00063786489321	0.00695500562449	0.0482993935525	68.2666666667	3.0	64.3	976.0
0.999991868246	2.65046457812	0.00164678717764	0.023148334859	0.112419768239	117.028571429	3.0	115.3	979.0
0.999987475209	2.25401196387	0.00116130732426	0.0108867019949	0.0409389899895	43.1157894737	3.0	40.6	982.0
0.999997740408	2.77810013889	0.000589368787496	0.00942783893307	0.106871867651	117.028571429	3.0	110.6	985.0
0.999850503893	2.20541712606	0.00879492688567	0.078374590676	0.0402482305775	48.1882352941	4.0	45.7	986.0
1.00001564132	2.30300454774	0.00159642220425	0.0157396101622	0.0458139243172	51.2	3.0	47.0	989.0
0.997262549471	1.0101216073	0.0103017471682	0.0231302526006	0.0976810672096	43.1157894737	6.0	42.4	996.0
0.99999924141	3.23881921392	0.000494926583944	0.0125934603	0.0439669762875	74.4727272727	3.0	72.2	998.0
