# Supplementary material for: Basal leakage in oscillation: Coupled transcriptional and translational control using feed-forward loops
Source: PLoS Comput Biol. 2020 Sep 3;16(9):e1007740. doi: 10.1371/journal.pcbi.1007740 (PMC7494099; doi:10.1371/journal.pcbi.1007740)
Supplement: S1 Appendix — (ZIP) [file pcbi.1007740.s010.zip › Codes/plots/data/M5_decayrates_mut.csv]

1.0000016066	2.69704296379	0.000356812938013	0.00525809828764	0.0871706100056	102.4	3.0	95.4	12.0
0.999994431426	2.49653693502	0.000831807932787	0.00999818838064	0.105483221648	117.028571429	3.0	101.6	18.0
1.00000537548	1.99662364602	0.000302075587271	0.0021668192731	0.0941776295212	102.4	3.0	91.3	24.0
0.999992917038	2.7606956953	0.00178472696738	0.0280513024083	0.0758675558069	91.0222222222	3.0	82.1	29.0
1.00000628846	2.75556968109	0.00156849844573	0.0245248920378	0.0460464353358	45.5111111111	3.0	42.6	76.0
0.999999060908	3.10520575202	0.0004694538221	0.0104439795205	0.0442480862104	63.0153846154	3.0	59.5	109.0
0.999824183978	1.55981891173	0.00292733532806	0.0130385944041	0.0611169911116	40.96	4.0	39.4	134.0
1.00000003918	2.92909422409	1.37941865084e-05	0.000257003897908	0.0462485547347	58.5142857143	3.0	49.8	151.0
1.00000646484	2.5066973861	0.000985252964634	0.0119657378482	0.0360400091586	45.5111111111	3.0	39.7	159.0
1.00000021516	2.14177040704	1.60228247116e-05	0.000133736940526	0.0703164884963	63.0153846154	3.0	58.1	204.0
0.999998472138	2.77493448226	0.000396015903207	0.00631461489278	0.0518131405756	63.0153846154	3.0	55.9	219.0
0.999994497513	3.43426802864	0.00530165133189	0.164139598981	0.0458987323042	102.4	3.0	98.9	226.0
0.999997398582	2.80832389387	0.000720485791653	0.0118828643026	0.033783072596	39.0095238095	3.0	35.4	234.0
1.00001379333	2.09931481112	0.00094575121835	0.00755284074506	0.100274148265	91.0222222222	3.0	90.0	235.0
1.00000056855	2.49754825652	8.50964940369e-05	0.00102389416204	0.0673615794949	68.2666666667	3.0	63.1	244.0
1.00001277361	2.03505237697	0.00134815547484	0.0100555664373	0.0568890481606	48.1882352941	4.0	44.8	278.0
0.999947651645	1.46602963773	0.00108202467579	0.00437370442735	0.151469877163	102.4	3.0	94.0	304.0
1.00000294856	2.77151475346	0.000759084019967	0.012062011265	0.0901848106597	102.4	3.0	95.6	314.0
0.999402922098	1.48738164829	0.00834064577449	0.0342178882632	0.117059270242	74.4727272727	4.0	72.9	332.0
1.00000088837	2.90096866118	0.00029576884255	0.00535642462324	0.0553473401555	68.2666666667	3.0	64.1	334.0
0.998001138967	1.23643162059	0.0274066960805	0.0854233192013	0.149631290077	91.0222222222	3.0	85.2	340.0
1.00000019841	2.86703128358	6.17473616089e-05	0.00108060415198	0.0985514203501	117.028571429	3.0	113.1	341.0
0.999986213499	2.47320826769	0.0019667265263	0.0230840110008	0.0908091320909	91.0222222222	3.0	89.0	344.0
1.00000115343	2.67682946404	0.000246108186453	0.00355317660761	0.0963787039616	117.028571429	3.0	103.1	390.0
0.999988196288	2.60536268326	0.00218623764296	0.0293559373484	0.0677238886738	74.4727272727	3.0	69.6	431.0
0.999752184908	1.77770167857	0.00915622389668	0.0520789147659	0.122827698653	102.4	3.0	96.7	432.0
0.999947936579	2.06159237118	0.00331769846495	0.0254749543872	0.110493008638	102.4	3.0	93.7	444.0
1.00002012617	2.09796514951	0.0013763534359	0.010976153541	0.089914706813	81.92	3.0	74.2	476.0
0.999973161681	2.01659756324	0.00156753815926	0.0114825693017	0.102255875571	91.0222222222	3.0	85.5	510.0
0.999974809763	1.95814295205	0.00131430764786	0.0090540230567	0.124054680262	91.0222222222	3.0	90.2	517.0
0.999920378029	1.58197201994	0.00134606598293	0.00614665796557	0.0899377649064	63.0153846154	4.0	59.8	522.0
0.999900303497	1.91934525611	0.00352911177762	0.0232932324032	0.0686146592044	54.6133333333	4.0	51.9	535.0
0.999992104119	2.86879636148	0.0024659620365	0.0432326515241	0.0722470400754	91.0222222222	3.0	84.0	559.0
1.00001589839	1.81961464668	0.000636135093075	0.00378328910263	0.137767919334	102.4	3.0	99.7	580.0
1.00000267657	2.08212372278	0.000177493989032	0.0013923283988	0.108507913322	91.0222222222	3.0	86.5	586.0
1.000029469	2.27204909179	0.00283063810267	0.0270326334987	0.0538804424897	51.2	3.0	49.0	592.0
0.999845670127	1.84169253719	0.0043817382627	0.0266166931591	0.0649378363508	48.1882352941	4.0	47.1	680.0
0.999623253234	1.60744322976	0.00558125120173	0.0262216694072	0.0505169829593	35.6173913043	5.0	34.5	739.0
1.00004733697	1.53870645523	0.00111798832503	0.00489956580647	0.158308207581	102.4	3.0	99.3	761.0
1.0000007898	2.56302332163	0.000134533570289	0.00173034138424	0.0852500693372	91.0222222222	3.0	88.5	762.0
1.000001105	3.24822355063	0.0007345840054	0.0188689614063	0.0612006756477	81.92	3.0	72.1	763.0
0.999227268511	1.29337305942	0.0117107817372	0.0389382380216	0.159744298273	91.0222222222	3.0	91.6	820.0
0.997001457063	0.85143678467	0.00820055627721	0.0145280529215	0.134493724828	48.1882352941	6.0	48.2	822.0
1.00000048354	2.45816540049	6.69634730208e-05	0.000773980777615	0.0244947650319	25.6	3.0	22.9	826.0
1.0000007382	2.81890170008	0.000208791004585	0.00348055531135	0.107638172525	117.028571429	3.0	111.9	861.0
0.999452483634	1.73142828175	0.0124272349977	0.0670084690191	0.100713384467	74.4727272727	4.0	75.6	867.0
0.999988129996	3.10420770627	0.00592200124808	0.131615918349	0.107879019526	117.028571429	3.0	108.6	884.0
0.999998239029	3.45272079984	0.00176040157158	0.0555209350366	0.0444757244619	68.2666666667	3.0	58.6	900.0
0.999995849967	2.91673200809	0.00142567669511	0.026233229385	0.0773061241543	91.0222222222	3.0	82.5	903.0
0.999972082955	2.1496805801	0.00211126079854	0.0177677414248	0.12275374135	117.028571429	3.0	110.0	935.0
0.999974010504	2.08442315976	0.00173118104918	0.0136130085764	0.0517140810315	63.0153846154	3.0	56.9	955.0
0.999989509721	2.90497340486	0.00352048571526	0.0640154072078	0.0991982013887	117.028571429	3.0	113.3	958.0
0.999998795911	3.46474466074	0.00123294147259	0.0393572859251	0.0689287868609	117.028571429	3.0	113.6	964.0
1.00073318276	1.0401302948	0.00358287053656	0.0083770428952	0.0652257330363	32.768	5.0	32.3	967.0
