# Supplementary material for: Basal leakage in oscillation: Coupled transcriptional and translational control using feed-forward loops
Source: PLoS Comput Biol. 2020 Sep 3;16(9):e1007740. doi: 10.1371/journal.pcbi.1007740 (PMC7494099; doi:10.1371/journal.pcbi.1007740)
Supplement: S1 Appendix — (ZIP) [file pcbi.1007740.s010.zip › Codes/plots/data/M5_decayrates_ox_01.csv]

0.9987095809279758	0.9607889307136841	0.0044213390192337585	0.009232861514367518	0.08091934467159066	32.768	6.0	32.300000000000004	3.0
0.9997338348661211	1.5879851215484393	0.004538407957588931	0.020868675384793006	0.08166264268431726	54.61333333333334	4.0	53.7	8.0
1.0000002732091267	2.608265660070518	5.089414822422399e-05	0.0006853965484808772	0.028199881182776436	39.00952380952381	3.0	35.7	10.0
0.9887830311776175	0.6174852238576487	0.016854377329781085	0.019856795502126965	0.14207711671621315	37.236363636363635	7.0	37.6	12.0
0.9999992741077495	3.1474458877317195	0.0003947354086145161	0.009162808718545742	0.01991775484126167	35.61739130434783	3.0	34.4	28.0
0.995571118347379	0.7787131178374268	0.00927502679813608	0.014577662077478605	0.10459943423907979	34.13333333333333	7.0	34.2	29.0
0.9999868891772048	2.1282546912136033	0.0009510022213985417	0.007827121232496726	0.03785109344151752	32.768	3.0	30.700000000000003	32.0
0.9996022905451907	1.855874473460652	0.011539303885965664	0.07118809685634316	0.05324127123781918	40.96	4.0	39.900000000000006	44.0
0.9999786563917319	2.5708927942925737	0.003692642287376503	0.04787668388068205	0.036059390020127015	39.00952380952381	3.0	37.2	62.0
0.999996440963364	3.1667328841957376	0.002011211765463906	0.04759950198725492	0.03789579103641014	48.188235294117646	3.0	43.400000000000006	64.0
0.999984581767942	2.717815801327509	0.0035682258934316793	0.05370153892927276	0.03965261588335468	58.51428571428571	3.0	54.7	74.0
1.0000358412117194	2.3086238226111147	0.0036986604032354735	0.036676768688327775	0.038448156188901746	35.61739130434783	3.0	32.800000000000004	75.0
0.9999989582626007	2.712902467063307	0.00023875103306290958	0.0035752985485243754	0.03961304766705139	40.96	3.0	36.6	76.0
1.0000078452331496	2.8337011924909037	0.0022851221264198794	0.038666665764991406	0.029019323013284068	35.61739130434783	3.0	32.800000000000004	91.0
1.0000009233384155	2.334609246110401	0.0001002708407111279	0.0010212462311522186	0.037567739735583555	40.96	3.0	38.1	101.0
0.9991753968016335	1.7304258504821444	0.01529289346095324	0.08237388608658956	0.050746596036891314	37.236363636363635	5.0	37.800000000000004	106.0
0.9993056108295733	1.3169656914002914	0.005621988401674118	0.018829938450587242	0.054557064452345934	30.340740740740742	5.0	30.200000000000003	108.0
1.000015372729684	2.3759001920955582	0.001810534852258635	0.019237542716824416	0.02450397499459162	26.425806451612903	3.0	24.5	109.0
0.999996297822427	2.497669538798206	0.0005542518001138008	0.006669696403274441	0.028959712660467287	32.768	3.0	29.6	110.0
0.9990356880220189	1.4711166605189663	0.01059833001447048	0.042647534070963354	0.061990906515250924	39.00952380952381	5.0	37.4	112.0
0.9999916885840038	2.4580513121072527	0.0011507592814964142	0.013299336197291149	0.05328942038022924	54.61333333333334	3.0	51.0	118.0
0.9998328213187989	1.845779802489679	0.007031499873179685	0.043009885727256635	0.04431619308205914	39.00952380952381	3.0	36.7	119.0
0.9997875985115117	2.1226777672738804	0.010488732208874271	0.08576964261039144	0.048631875734134	40.96	4.0	39.800000000000004	124.0
1.0000010867600757	3.0144122364832087	0.00045342008365409977	0.009206290249251603	0.04377198421746392	51.2	3.0	48.400000000000006	131.0
0.995869022393334	0.9650543527038565	0.012662098281836894	0.026666135011631144	0.0856549693720024	35.61739130434783	7.0	34.7	132.0
0.9997398242920829	1.610065885468718	0.004653441430326409	0.02193401891017773	0.04982638678058007	32.768	4.0	32.1	134.0
0.9999952466028041	2.6747240918412603	0.0010100146922308313	0.014551038062160617	0.03763069565103414	51.2	3.0	49.300000000000004	136.0
1.0000045266788127	2.2361041732712232	0.0004052623678227924	0.003729539026332846	0.0465273892898196	45.51111111111111	3.0	42.800000000000004	138.0
1.0000045501195232	2.4707728048818796	0.0006459919132381017	0.00756322854621651	0.05337720778092921	51.2	3.0	45.6	141.0
0.9999976901960437	2.825778520621854	0.0006622842795932702	0.011117320838070157	0.025887454791704193	28.248275862068965	3.0	25.6	150.0
0.9999868351782372	2.6489145644709757	0.002657878073735484	0.03730237869300574	0.03400223658706394	40.96	3.0	38.6	156.0
0.9869529605878402	0.740973117452927	0.02306498756165907	0.03422121455274024	0.10580811177858701	34.13333333333333	8.0	33.2	158.0
0.9999974055552836	2.8078546401538533	0.0007178852540235084	0.011834359844555577	0.04208934305153826	48.188235294117646	3.0	43.300000000000004	159.0
0.9999955466201403	3.0204691347434536	0.0018805827351000815	0.0384173745829211	0.03395698481682157	48.188235294117646	3.0	45.900000000000006	163.0
0.9999950325408096	2.776956126285918	0.0012927226777210321	0.020655184302070757	0.03802587001223412	43.11578947368421	3.0	40.800000000000004	165.0
0.9999232965962414	2.5587019509702	0.009123825833219253	0.11682420730243243	0.02109307246332759	31.50769230769231	4.0	30.6	172.0
0.9991297549480094	1.5367388634989296	0.011102168670129484	0.048174202626871526	0.05450779569022435	35.61739130434783	5.0	35.2	176.0
1.0000141618220715	2.091223851311903	0.0009558723731294355	0.007569595169350779	0.06286883757523382	54.61333333333334	3.0	51.5	183.0
1.0000026920923106	2.9420101429496572	0.0009725052271866488	0.018356523428918445	0.033626896472064766	43.11578947368421	3.0	37.7	184.0
1.0000273563042767	2.3356314341312134	0.002976757249504512	0.03034895460589629	0.036462721270186245	37.236363636363635	3.0	34.0	192.0
0.9998451582559142	1.8247778926488343	0.004231693743912668	0.025241375608614218	0.045590674464475185	40.96	4.0	38.400000000000006	198.0
1.0000146404771788	1.8793137975143788	0.0006565516459465316	0.0041609840335210995	0.04547711396884722	43.11578947368421	3.0	40.7	199.0
0.9999533879779756	2.3097744634294006	0.0048209907327526405	0.047866361895775526	0.037407996968178536	43.11578947368421	3.0	41.800000000000004	204.0
0.9999956675142696	2.3557747275634617	0.000490466097903402	0.005105044233944471	0.03376690551611798	30.340740740740742	3.0	28.8	208.0
0.9891245183243208	0.8079295623290704	0.024279812424106272	0.04033389598184152	0.10161473631983091	35.61739130434783	7.0	35.9	215.0
1.0000113703979805	2.2635703345746614	0.001074190862949192	0.010169498029637175	0.04134004425574365	39.00952380952381	3.0	36.0	216.0
0.9998863116605499	1.6223872494516682	0.002081265987643894	0.009944616709703877	0.06196930891485981	43.11578947368421	4.0	40.5	219.0
1.0000042240637879	2.845550022650513	0.0012596711165301347	0.02157168308864497	0.025011367139089517	28.248275862068965	3.0	25.1	229.0
1.0000553874676368	1.791409161215773	0.002100408204836583	0.012119974770716812	0.034392052862316135	29.257142857142856	3.0	28.0	232.0
0.9999969273431545	3.07978810741689	0.0014601969567612663	0.031664977533212485	0.036545507986374244	54.61333333333334	3.0	53.7	237.0
0.9992079687247388	1.3891732368504	0.007361925749635102	0.026900535424279313	0.06814713403115588	40.96	5.0	39.5	242.0
0.9999993337863031	3.1695904023351504	0.0003786282401043545	0.008986784033520611	0.03224497861316282	43.11578947368421	3.0	36.4	251.0
0.9999989830203568	3.30914467372912	0.0007634053105759886	0.02084642869220813	0.03238171107267366	40.96	3.0	34.9	254.0
1.0000716822090965	1.5175558980648427	0.0013303905698881997	0.005646339147820432	0.06463545650469413	40.96	4.0	39.5	255.0
1.0000842154578744	1.9887464966299784	0.004661063983503178	0.0331562029127911	0.0358197783835795	32.768	3.0	31.5	257.0
1.0000282223272305	2.0901051579926393	0.001900771283583259	0.015034541957697777	0.03983719334742367	32.768	3.0	31.1	271.0
0.9999517757282411	2.345556506242632	0.005350724365416927	0.055114629378141176	0.04170197133509777	43.11578947368421	3.0	41.2	275.0
1.0000287988318621	2.221938000467783	0.002507837486990358	0.022743382660436122	0.027531162433539834	28.248275862068965	3.0	25.900000000000002	278.0
0.9999912491138976	2.6994620974102195	0.0019528422585935888	0.028848569750373747	0.05591745942096788	68.26666666666667	3.0	63.2	280.0
0.9999987425623345	3.1249296721641393	0.0006537870264691148	0.014836298745000856	0.05615545549447096	74.47272727272727	3.0	67.3	296.0
0.9999651914967731	2.013742051219415	0.0014901889654513776	0.010868970744196928	0.05252681400212313	43.11578947368421	4.0	42.1	300.0
0.9999283254997928	2.1258038918490665	0.005174203827358298	0.04247981133656359	0.055851475920748864	54.61333333333334	3.0	50.300000000000004	302.0
0.9999874223805486	2.2518033284269494	0.001161174013096031	0.010860690235487904	0.047853996665224094	43.11578947368421	3.0	41.0	307.0
0.9999259806983518	2.113536224455808	0.0037011713946443607	0.02997410972013612	0.03681729893780218	28.248275862068965	4.0	27.900000000000002	309.0
0.9998206971501268	1.2564951230389787	0.0017656975007127173	0.005486025553159652	0.061240078366568286	37.236363636363635	5.0	35.6	310.0
1.000001905034029	2.6674887619529413	0.00039902534401241974	0.005706601135717982	0.056967586372899524	63.01538461538462	3.0	57.7	313.0
0.9999738017058382	2.493129328064351	0.003887151402872112	0.04656178817679291	0.0427866873059134	45.51111111111111	3.0	42.5	317.0
0.9999847540848382	2.268761025415726	0.0014550376272968362	0.01384925085497463	0.039762084951502866	43.11578947368421	3.0	39.5	320.0
0.9998973131773401	2.0424661430409032	0.004342084304667345	0.03264358298565847	0.02819259445731857	27.30666666666667	4.0	25.700000000000003	324.0
1.0000034483584719	2.2976687886060483	0.00034829035119350544	0.003415148097978648	0.06368065678175888	58.51428571428571	3.0	55.1	338.0
0.9976411558860837	1.1058196245722425	0.010745145535771498	0.027519241327427318	0.08350850752165469	40.96	6.0	39.5	344.0
0.9999933279068173	2.822109088431795	0.0018991806777154873	0.031762427642244837	0.0788834678397811	91.02222222222223	3.0	89.10000000000001	356.0
0.9989248063740671	1.283775376226366	0.008094345750790401	0.026038620428215614	0.06785017071111128	37.236363636363635	5.0	36.0	366.0
0.999997950112176	3.0361315791527774	0.0008930465444787291	0.018533510232694055	0.04224445491580717	54.61333333333334	3.0	46.300000000000004	370.0
1.0001333379916169	2.0481618383576454	0.00827849870892294	0.06266896964812646	0.04376944063446533	39.00952380952381	3.0	36.6	372.0
0.9999893679663255	2.587151074624739	0.0018995412470740516	0.02503858555976863	0.044056456625600635	48.188235294117646	3.0	42.6	373.0
0.9997968021662751	2.1572622695556474	0.010802312148451032	0.09157315537488722	0.028049098476760116	30.340740740740742	4.0	29.400000000000002	377.0
0.9838907772471168	0.5441995864744485	0.02081430982973554	0.021199965674566452	0.14396717378925053	37.236363636363635	7.0	36.0	385.0
1.0000060687678742	2.798182942917366	0.0016472946150922051	0.02689128295957285	0.07574824114905757	81.92	3.0	74.10000000000001	390.0
0.9999973483554214	2.7736767676491323	0.0006855825795605946	0.01091797361513867	0.046421695327968644	51.2	3.0	48.2	395.0
0.9997197901379906	2.092637111031221	0.01309188754205943	0.10375677839876576	0.050421549795010685	40.96	4.0	39.7	401.0
0.9999894553740487	2.416126019795368	0.001344199336265379	0.014883380309742667	0.0290457037343454	27.30666666666667	3.0	25.3	412.0
1.000025006467367	2.4300180392625745	0.003276196296559366	0.03679281234963956	0.04227058691469238	40.96	3.0	38.800000000000004	431.0
0.9986137101971023	1.2689498569415845	0.010145928385621658	0.032054544161715236	0.06514789957906086	34.13333333333333	5.0	33.7	432.0
0.9999705218209063	2.1118734902479606	0.0020711482133886293	0.016758717081703903	0.04615866199476577	40.96	3.0	38.300000000000004	434.0
0.9987834225484734	1.3041918774644496	0.009602096697912737	0.03167879490297921	0.05690811557011744	32.768	5.0	32.2	435.0
1.0000265199868918	2.3833823373163403	0.0031697173058414046	0.033938101982456406	0.030646599286248067	34.13333333333333	3.0	32.1	437.0
1.0001066301413237	1.4151785191901953	0.0010697057677233287	0.004027409104205951	0.05961978795744425	39.00952380952381	5.0	36.6	438.0
0.9998725010888486	2.0217176277066335	0.005287855126353221	0.0388967708813996	0.03871916079852703	35.61739130434783	4.0	34.7	440.0
0.9999931822028499	2.879700360290318	0.002175912360893535	0.03856971727939359	0.03506880210159007	51.2	3.0	46.0	460.0
0.9999921682980422	3.451968138369936	0.007817488469016634	0.2463706900539742	0.03796266355861196	45.51111111111111	3.0	39.400000000000006	465.0
0.9999983094495816	3.146932400986595	0.0009183696129956036	0.021306697233829646	0.03345733815643149	40.96	3.0	35.300000000000004	468.0
1.0001773428103666	1.3851215799164944	0.0020682951515648804	0.007525339512731294	0.054510220476334234	34.13333333333333	4.0	32.5	469.0
0.999660105488242	1.7347855943091859	0.006488864348957505	0.0351023987233568	0.06898280346321926	48.188235294117646	5.0	46.1	470.0
1.0002053330996663	1.6569379067364773	0.0040149358325821186	0.019929271318879324	0.03681259762870719	26.425806451612903	4.0	25.3	471.0
0.9999975899329214	2.702123831352078	0.0005406743676192543	0.0080086883036036	0.040006320852324945	48.188235294117646	3.0	40.7	475.0
0.9995965228602821	1.5428147371253598	0.006287624659831306	0.02747730942569642	0.05095411952602194	37.236363636363635	4.0	35.5	476.0
0.9999691407301146	2.4175348024005188	0.003944792666245745	0.04374187051501191	0.043670784240991155	54.61333333333334	3.0	48.6	483.0
1.000025476097979	2.4559797599041366	0.0035129361040051638	0.04051195167221754	0.031867916898478246	31.50769230769231	3.0	29.5	484.0
1.0000352838891253	2.4143565287646185	0.004482268911943285	0.049537141763216275	0.02747971904667539	26.425806451612903	3.0	24.5	489.0
1.000006549356358	2.7681676322893414	0.0016749230012976203	0.026524854966997625	0.009931223184344772	10.922666666666666	3.0	9.9	490.0
1.000003026357931	2.7366184654500687	0.0007269971679075237	0.011151349222249527	0.042526387739251936	45.51111111111111	3.0	42.5	499.0
0.999593562300874	1.4034838486219496	0.0038868023976099397	0.01444013990813893	0.07603229174493042	43.11578947368421	5.0	42.2	506.0
1.0001081875087423	1.757367903624288	0.0026493134332565274	0.014685898715680054	0.03853730061536659	30.340740740740742	4.0	28.8	514.0
0.9998990263595527	1.8977528293416486	0.003243016756659977	0.020917872626451728	0.04478823469929655	34.13333333333333	4.0	33.2	522.0
0.999999202508398	3.121207031925906	0.0004115807159355248	0.00930503706387255	0.034262866595833066	58.51428571428571	3.0	53.900000000000006	527.0
0.9999314864731457	1.8853200264695666	0.0031080314975180192	0.019825154068887425	0.04006080329051647	32.768	3.0	31.200000000000003	532.0
0.997924562523167	1.1317057221369013	0.009944102239802037	0.02635478780891776	0.0714659797722076	35.61739130434783	6.0	34.9	535.0
0.9999547419682522	2.1881541796016046	0.0025519094989896298	0.022335042925747492	0.05147914980107364	48.188235294117646	4.0	44.300000000000004	537.0
0.9999988137831878	3.5822132349628792	0.001535698222148092	0.05514916871599528	0.047259295110692774	91.02222222222223	3.0	80.9	541.0
1.0007337972567356	1.2511831834323295	0.005282338243718204	0.01628880154397888	0.0675459803171332	35.61739130434783	5.0	34.6	551.0
0.9919794058969593	0.8707554812721696	0.02025784027591876	0.03712760254313281	0.10541399009548097	39.00952380952381	7.0	39.7	556.0
0.9997952275682658	2.209841260034895	0.012123136670428619	0.10853576551245399	0.04346361764871551	37.236363636363635	4.0	36.6	563.0
0.9999589794321357	2.185152519878461	0.0033244260070528693	0.029025559083268915	0.05422575822447635	48.188235294117646	3.0	45.6	564.0
0.9999612721641896	2.463222174102968	0.0054170183748703665	0.06293782819300484	0.04124073793254511	43.11578947368421	3.0	40.6	566.0
0.9999992886508149	2.337534796594305	7.769477425995558e-05	0.0007936932155339233	0.03289764658599931	34.13333333333333	3.0	30.8	574.0
0.9999801966571451	1.9344836705950643	0.000676038448139669	0.004534132601103371	0.0456933712174737	35.61739130434783	4.0	34.300000000000004	576.0
0.9999296880504446	2.043804473738227	0.004328731693970621	0.03262656361657884	0.10406066243147345	102.4	3.0	94.10000000000001	580.0
0.9997705697299769	1.3820028971276603	0.0021017377842541493	0.0076101639178736205	0.06739700378337438	39.00952380952381	5.0	37.7	586.0
0.999395527736183	1.5715623882441063	0.008121247271293318	0.03665173966634782	0.05168217696683186	39.00952380952381	5.0	36.9	596.0
1.0000376916307347	2.372193027019568	0.004406914377678243	0.04664635030913548	0.03310230510732072	32.768	3.0	29.0	602.0
0.9993273279218957	1.6541560704586333	0.010713341044551896	0.053043357002927664	0.06031557785896677	51.2	5.0	48.0	608.0
0.9985746702204378	1.2080337483624557	0.00922730329538841	0.027004080326463106	0.0815986735996502	43.11578947368421	5.0	41.7	637.0
1.0000010904518428	3.1097923721636453	0.0005501227952272355	0.012295204031365952	0.032780964868866946	43.11578947368421	3.0	38.0	646.0
0.9999900927387719	2.707837124188317	0.002247910951284827	0.03349050100490166	0.03986848527468103	54.61333333333334	3.0	51.5	650.0
1.0000482895005907	2.2239799213687914	0.004221928247749221	0.03836842242252355	0.027239173619406327	30.340740740740742	3.0	28.400000000000002	655.0
1.0000443739196125	2.4204239362483913	0.005704765277012969	0.06343980017124251	0.03937057567637186	40.96	3.0	38.1	657.0
0.9999702682373945	2.4784183785309706	0.004285225737611622	0.05056578461292923	0.03415409407018208	35.61739130434783	3.0	33.800000000000004	662.0
0.9997851238988593	1.632034023264064	0.003506497335685862	0.01693103138821992	0.06298003823880219	43.11578947368421	5.0	42.0	669.0
1.0001952172860793	1.693499485252823	0.00409922415765721	0.021186592738542752	0.05198313708025881	37.236363636363635	4.0	34.800000000000004	671.0
0.9965319852797955	1.1726007956787592	0.018135882812108376	0.050784341880283926	0.07185397807446335	35.61739130434783	6.0	35.0	674.0
0.9986109275553208	1.625154257757985	0.038512844627388076	0.18589623301416902	0.04371530252189243	39.00952380952381	3.0	37.800000000000004	676.0
0.9999492194099877	1.548198318486383	0.0008033290697852725	0.003530864557766172	0.06645932201346637	40.96	4.0	40.300000000000004	680.0
0.9995819735117099	1.5682650691777953	0.0068493350005839095	0.030807549651366332	0.09694126654245346	63.01538461538462	4.0	61.1	681.0
1.0000234981261242	2.0891232605677192	0.0015795814980548884	0.012481305552886214	0.04793966067417608	45.51111111111111	3.0	43.400000000000006	696.0
1.0000309683525328	2.0595601949584683	0.0019656734414912553	0.015060181151049064	0.0608006662011355	54.61333333333334	3.0	51.1	697.0
0.9995459652587203	1.4536634129981938	0.004801644278083851	0.018923630740794173	0.06353158570228182	39.00952380952381	5.0	37.300000000000004	698.0
0.9994175438791989	1.720758910169425	0.012969766099379495	0.06912410749930734	0.0721956657341235	54.61333333333334	4.0	52.6	701.0
0.9998680178721909	2.136949250854073	0.006836233026517285	0.05673489863983075	0.04518463001277925	40.96	4.0	39.0	702.0
1.0000858447450844	2.182333070650755	0.0069189310576978835	0.06022544286396013	0.03312466647701082	30.340740740740742	3.0	28.400000000000002	709.0
1.0001179802277775	1.7117937480047913	0.002570479054342685	0.013556246315507487	0.05664405532998633	40.96	4.0	38.1	712.0
1.0000052659178427	2.8484715608323827	0.0015795043508895121	0.027128654751988186	0.05448476513890296	63.01538461538462	3.0	56.300000000000004	714.0
1.0000001905457852	2.564649198705315	3.2561738349003454e-05	0.00041949543044514636	0.06434193758825923	74.47272727272727	3.0	68.2	715.0
0.9999883030310126	2.760516229704197	0.002946289736351122	0.04629987271471005	0.04432670468673812	51.2	3.0	44.800000000000004	724.0
0.9999853493145265	2.086811071310243	0.0009804297086867257	0.00772866207384547	0.03768956791071187	37.236363636363635	3.0	35.4	729.0
1.0000243843331529	2.011689388763592	0.0014107573121888634	0.01028054988668657	0.04552311776493939	43.11578947368421	3.0	41.800000000000004	734.0
0.9992422590713009	1.3047565022509644	0.0059669556051232964	0.019690564908033472	0.04651783446238257	25.6	5.0	25.200000000000003	743.0
0.999995138827819	2.8892348723521004	0.0015811347164519955	0.028297757412856225	0.03608285330995859	45.51111111111111	3.0	38.1	744.0
0.9990696399418794	1.6326471092764572	0.014068229394308056	0.0680228197184461	0.055249132552166555	35.61739130434783	5.0	34.300000000000004	745.0
0.9964229645487109	1.0278432932659352	0.012591489750859452	0.029000702351161114	0.0871248182134014	37.236363636363635	7.0	36.300000000000004	748.0
1.0002202600348884	1.6806977034051487	0.004509516573572102	0.022979979325312497	0.04387316130969062	31.50769230769231	4.0	30.0	752.0
0.9999997257286186	3.265484195657795	0.0001887149269074992	0.004932220025473256	0.06331591840752034	91.02222222222223	3.0	87.7	755.0
0.9999680900552553	2.412818124831507	0.004041393291082503	0.0445973863317763	0.03940381813766041	40.96	3.0	37.800000000000004	758.0
0.9991899227655519	1.6358325233295306	0.012364660311680634	0.05999143422760658	0.05158770883805421	39.00952380952381	5.0	37.300000000000004	770.0
0.9999940786824989	2.8557168260503407	0.001801842232783768	0.031174998794610904	0.04783795136038721	68.26666666666667	3.0	63.800000000000004	772.0
0.9999925509387037	2.9698992020001334	0.002844443968625434	0.055221595638136785	0.028404710995157584	39.00952380952381	3.0	35.1	782.0
1.0000184443579543	2.350933097138672	0.0020682552797922317	0.021420436236216152	0.03541440971760398	35.61739130434783	3.0	33.7	783.0
0.9999989804548426	2.5070918368330912	0.0001555009504426469	0.0018893054014782152	0.031306629300059806	39.00952380952381	3.0	32.7	787.0
1.0000974919840124	1.7037268595901987	0.003132046200987156	0.016443467424922215	0.04428195850654371	35.61739130434783	3.0	34.0	789.0
1.0000005633092146	2.502439923668349	8.513060380960669e-05	0.0010294254177689373	0.05213684828234	51.2	3.0	47.7	792.0
0.9999618040787078	2.592085965016435	0.006891093769297133	0.09129337754570395	0.03190210015812659	37.236363636363635	3.0	35.0	793.0
0.9999717429624388	1.7149070061412393	0.0009271134144221864	0.004927265568953418	0.02848010153805615	32.768	3.0	30.200000000000003	805.0
1.0000524144182925	1.936423924681896	0.0026227733603426235	0.017657319787577935	0.04375099688837073	39.00952380952381	3.0	36.7	813.0
1.0000039580229574	2.701077554611927	0.0008861053598430844	0.013111380339253178	0.0435310881335455	51.2	3.0	48.1	818.0
0.9997800803068805	1.5422138937281513	0.003455186836952631	0.015086313059430865	0.04906759184427432	31.50769230769231	4.0	30.700000000000003	821.0
0.9998551261049963	1.5997865909682791	0.002602087893265559	0.012123142616973817	0.06669135300592328	45.51111111111111	4.0	43.1	822.0
0.9982008528205101	1.258020159457974	0.011171463535343986	0.03481872130950434	0.06829340764430838	37.236363636363635	6.0	36.2	831.0
0.9998118127823531	1.9447026033780266	0.009567871072181959	0.0649945322494733	0.05244649211641647	63.01538461538462	3.0	55.400000000000006	834.0
0.999769562441957	1.6335305069213186	0.0043046654420753625	0.020827922240313202	0.04520101631795602	32.768	4.0	31.0	837.0
0.9999076270916126	1.6970913379806667	0.0019577004754653946	0.010161232757857882	0.04716514342923395	32.768	4.0	31.900000000000002	839.0
1.0000305269388388	2.3279174764394535	0.0032718300463628167	0.03309402518095901	0.03998578943382845	39.00952380952381	3.0	34.2	840.0
1.0000337227889575	2.372085675005831	0.0039420452522205785	0.04172137885396259	0.02904747256260003	35.61739130434783	3.0	33.9	862.0
1.0000033485937558	2.807394794758456	0.0009257124333287106	0.015253207350095053	0.05348356754270774	63.01538461538462	3.0	56.0	863.0
0.9997382067735046	1.6374206715051793	0.004972647517489591	0.024165097766405765	0.05680127611345358	37.236363636363635	4.0	36.1	864.0
0.9999999307066023	4.97822007901617	0.001461368823195974	0.2121985209171706	0.027936000352342477	43.11578947368421	3.0	36.6	866.0
0.9999797770873411	2.050106820512395	0.001260313905785123	0.009561581538010995	0.06127047424714137	63.01538461538462	3.0	58.2	869.0
1.0000030321021876	2.661775903221523	0.0006279534548327816	0.008928700277341476	0.038360527252948404	43.11578947368421	3.0	38.0	873.0
0.9993707015826067	1.6823331916282087	0.010557128332752129	0.05392512168606522	0.05062887754214433	40.96	5.0	39.1	877.0
0.9999984478104503	3.3052533127537007	0.0011561556411771895	0.03144822111389153	0.02815863306623074	45.51111111111111	3.0	42.300000000000004	896.0
0.9999709894919945	1.624470076277533	0.0011629583465235431	0.005569254056394054	0.05881143537933514	40.96	4.0	38.6	898.0
0.9997793527066762	2.0108133236904653	0.00873066749309835	0.06349387334632937	0.0432274757908345	35.61739130434783	4.0	34.800000000000004	900.0
0.9999791444065281	2.5639976317373807	0.0035593591433209833	0.045826082073086395	0.057616398051769976	63.01538461538462	3.0	57.300000000000004	907.0
0.9999953158697752	2.5031624759634936	0.000708903914932524	0.008578645006746738	0.029495156265612367	31.50769230769231	3.0	28.700000000000003	911.0
0.9998687484110362	1.9537129548403294	0.004632092669883928	0.03171120758585283	0.04985235145383255	39.00952380952381	4.0	36.9	912.0
0.999651801079773	1.270840447201366	0.0026283067336535172	0.008314648873429144	0.06654802428643321	35.61739130434783	5.0	34.6	914.0
1.0000630928797227	1.9414267906256182	0.003187642790113029	0.021573568526416016	0.030537761359898646	24.824242424242424	3.0	23.200000000000003	922.0
1.000002698078056	2.7569336026373827	0.0006747904893959597	0.010565561372971747	0.03342444146891584	37.236363636363635	3.0	33.9	929.0
0.9995468067993627	1.9246400133091828	0.022168899473463906	0.14747436602007685	0.029964670386588527	32.768	3.0	29.1	931.0
1.0000060418829124	1.8228389379436978	0.0003283313120325874	0.0019540404718664827	0.05238107909288025	39.00952380952381	4.0	37.9	937.0
0.9999855339225234	2.9291484386100164	0.0050938051376557035	0.09491074353725103	0.044097501822654324	45.51111111111111	3.0	42.5	938.0
1.0000105541477606	2.573875394286135	0.0018367762701934943	0.02388623997824786	0.04546506192463848	48.188235294117646	3.0	43.6	941.0
1.0000026685715637	2.8758948141412835	0.0008452624458120297	0.014925348050918042	0.04417955314598923	51.2	3.0	44.6	942.0
1.0000010880732517	2.7655624336784284	0.000276827428614201	0.004372452766444054	0.04203287447391329	43.11578947368421	3.0	40.1	944.0
1.0000066951060593	2.1115198599312364	0.000470077649061345	0.0038021025453737656	0.05161539155714064	48.188235294117646	3.0	45.1	951.0
0.9977812129059324	1.215575148932251	0.01261411719372533	0.03728139423355089	0.07305195978462319	37.236363636363635	6.0	37.800000000000004	954.0
0.999970501164125	2.056369119182217	0.0018608490868381737	0.014210468373563802	0.05123262410284133	54.61333333333334	3.0	50.1	959.0
0.9995232362615165	1.626706019943059	0.007245113669324771	0.034784391218777896	0.05823109856903393	39.00952380952381	5.0	37.800000000000004	965.0
1.0026032626779668	1.1765894669173091	0.019912932303035126	0.056008245916952325	0.05967825082331301	30.340740740740742	4.0	29.8	967.0
0.9999977483482251	3.0937894643429886	0.001100296788328843	0.024198896470370938	0.03824244337181866	45.51111111111111	3.0	42.0	977.0
0.9999905571149202	2.490255591148471	0.0013931580613838325	0.016638669911662567	0.039869158858662504	43.11578947368421	3.0	40.0	982.0
0.999966469407593	1.9984737115784885	0.0012927810323058897	0.009278549833099637	0.053079960184049174	43.11578947368421	4.0	40.7	986.0
0.9998941064145926	2.349647043736138	0.011844364805189368	0.12252265998034242	0.02753985542888132	35.61739130434783	3.0	29.8	992.0
0.999060458960199	1.0115040765943857	0.003716045144885125	0.008344870629284382	0.09724112116742072	40.96	6.0	40.1	996.0
