# Supplementary material for: Basal leakage in oscillation: Coupled transcriptional and translational control using feed-forward loops
Source: PLoS Comput Biol. 2020 Sep 3;16(9):e1007740. doi: 10.1371/journal.pcbi.1007740 (PMC7494099; doi:10.1371/journal.pcbi.1007740)
Supplement: S1 Appendix — (ZIP) [file pcbi.1007740.s010.zip › Codes/plots/data/M5_decayrates_ox_03.csv]

0.9990531695141324	0.9845272674922406	0.0035426992055911815	0.007654843954092144	0.06880890065727997	29.257142857142856	6.0	28.3	3.0
0.9997797985486078	1.600419679328642	0.0039007472771915986	0.01818787924243234	0.08097670185863934	54.61333333333334	4.0	53.6	8.0
1.0000028440715367	2.7301221951265098	0.0006744614265534374	0.010277692166324716	0.02573937835465998	37.236363636363635	3.0	35.1	10.0
0.9962261083821463	0.7382459228118785	0.006682079798195731	0.00977460464534971	0.10685149723706294	32.768	8.0	32.5	12.0
0.9960471961173497	0.8044615219044849	0.007928625653438338	0.012996192123419964	0.09412995203241505	31.50769230769231	8.0	31.3	29.0
0.9999947826690868	2.589740941676505	0.0009369263984539418	0.012382473778007578	0.03225384264329029	35.61739130434783	3.0	32.9	62.0
1.0000000052048117	3.151192688300438	2.8515541052533745e-06	6.64415851841779e-05	0.032153538062319145	40.96	3.0	35.5	64.0
0.9999959124034148	3.1905795885387103	0.002422336783221495	0.05872039489454512	0.02948130048200991	54.61333333333334	3.0	52.7	74.0
1.0000300370734374	2.238521683580955	0.0027018940594062085	0.02492640923114447	0.03415747766809978	30.340740740740742	3.0	28.700000000000003	75.0
0.9999919708960089	2.5525910629780455	0.0013397532730234625	0.017049837163358585	0.0379111158070936	37.236363636363635	3.0	34.0	76.0
1.000019779011716	2.302339028268914	0.0020160995016387726	0.019863655031630317	0.036426082444556	40.96	3.0	37.1	101.0
0.998860494649123	1.633147780629188	0.01738350879618352	0.08411687361971969	0.04863063260985176	34.13333333333333	5.0	34.800000000000004	106.0
1.0000354071257176	1.902857877123961	0.0011303607180377406	0.007329801326787461	0.028914283349669175	22.14054054054054	4.0	21.3	108.0
0.9992887248289377	1.3777207082676273	0.006549047445864218	0.023603785030443462	0.05872895372590267	34.13333333333333	5.0	33.2	112.0
0.9999636481503873	2.3932638834065707	0.004430125759453925	0.04791868909183843	0.05048877664223655	51.2	3.0	48.0	118.0
1.000594599588078	1.411915454727617	0.0071632172216530305	0.02688770150958481	0.06496751051994777	39.00952380952381	4.0	36.800000000000004	124.0
0.9998678840629771	2.134562526645782	0.009701409426309827	0.08038054940825505	0.025042554723229873	27.30666666666667	3.0	24.3	125.0
0.9999997035764037	3.078766549484432	0.00014058108060610044	0.0030454196639298123	0.04423757601328079	54.61333333333334	3.0	51.400000000000006	131.0
0.9958544646635896	0.9329113991424136	0.011853131556378968	0.023802271540905987	0.08081281434125502	31.50769230769231	7.0	31.200000000000003	132.0
0.9997703098005496	1.6587962600692001	0.004502387721117725	0.02240466506087123	0.04454744444609596	30.340740740740742	4.0	29.1	134.0
0.9999984184078125	2.940994541106374	0.0005701894482361689	0.010751641820297581	0.04380121372984484	45.51111111111111	3.0	40.900000000000006	141.0
0.9902227548563757	0.712351589792451	0.016325304099557382	0.022934677798260295	0.10009917189374581	30.340740740740742	8.0	30.400000000000002	158.0
0.9999948712999108	2.727462311770867	0.0012098540030018134	0.018386765854947158	0.03985448723009233	45.51111111111111	3.0	40.0	159.0
1.000001168446541	2.9072211178178553	0.000393881609639303	0.007178399287514255	0.02957782005014059	35.61739130434783	3.0	33.0	165.0
0.9999107037378913	2.5434925562104103	0.010348805201776825	0.1304743220233341	0.01927446762126625	31.50769230769231	4.0	30.200000000000003	172.0
0.9988985406550225	1.4765219608052995	0.012220996784707948	0.049493186368136224	0.052169213791184325	34.13333333333333	5.0	33.1	176.0
0.9999844166806413	2.077610037279195	0.0010243783770069225	0.007998009263654182	0.06305254337209627	54.61333333333334	3.0	51.400000000000006	183.0
0.9999149631531858	1.8583130930976046	0.0024781972729404885	0.015323823954221594	0.04345239044706004	40.96	4.0	37.6	198.0
0.9999725344283629	1.875631910366007	0.001223040903581712	0.007721269908834839	0.04374007025215978	43.11578947368421	3.0	39.7	199.0
0.9999947931694992	2.7479385919707773	0.0012791987124036557	0.019847796576262646	0.02443569352285653	24.094117647058823	3.0	22.6	208.0
1.0001784678354395	1.7825494646654907	0.004580163403495765	0.02609181395537991	0.04229458373368104	31.50769230769231	4.0	29.8	215.0
0.9999966690658988	2.591004768696934	0.0005996651635237071	0.007935381033038567	0.03631956561539005	37.236363636363635	3.0	35.1	216.0
0.9998607326309131	1.5941590482272696	0.0024058904032357416	0.01113844054040644	0.06128438534338353	40.96	4.0	39.300000000000004	219.0
0.9999985594344065	3.711136763069231	0.0024127036774796717	0.09859207619434303	0.0108523080791651	30.340740740740742	3.0	28.700000000000003	227.0
0.9999298028864132	1.9258560848720427	0.0034419614046080436	0.022917967569243324	0.026986721604372325	24.824242424242424	3.0	23.8	232.0
0.9999981277426476	3.52224371206613	0.0021503236102714445	0.07271581044170367	0.038987219912872864	81.92	3.0	79.4	237.0
0.9970701047995004	1.0967018444702745	0.013186376369425643	0.033378603176588154	0.07654061754158682	37.236363636363635	6.0	35.7	242.0
1.0001040416639726	1.6689146506869073	0.0021210594133131626	0.010670120155821243	0.06105237056456648	40.96	4.0	40.1	255.0
1.0000626112108606	2.0993653621132617	0.004293410564322041	0.03428762384663361	0.03177532546170794	31.50769230769231	3.0	29.900000000000002	257.0
1.0000396670665253	2.023147850661219	0.002346363707990819	0.017304871319809508	0.038095150238408995	30.340740740740742	3.0	28.400000000000002	271.0
0.9999492156339328	2.2594969099594397	0.004759578675779791	0.04487338488250952	0.04232838296044549	40.96	3.0	40.1	275.0
1.0000045098360009	2.623236706768227	0.000865372156353419	0.01183256128364772	0.055770432214181674	68.26666666666667	3.0	61.5	280.0
1.0000003106629822	3.3870648439085214	0.00027242520882902815	0.008044306892674628	0.05472032040805107	74.47272727272727	3.0	68.5	296.0
0.9999490955148799	1.9931337308082306	0.0019776204973803967	0.014114249001476644	0.05321169405443093	45.51111111111111	4.0	42.5	300.0
0.999913798261489	1.9705464936680726	0.003232241028279488	0.022524984283422235	0.050854769400697726	43.11578947368421	4.0	41.900000000000006	302.0
0.9999391022593014	2.046260382505747	0.0025990869469576625	0.01961704436340836	0.04787179933685677	40.96	4.0	37.9	307.0
0.999939800594336	2.2189180116866676	0.003752917538707433	0.0339114396362552	0.03203801015155748	26.425806451612903	4.0	24.900000000000002	309.0
0.9999250743125917	1.2075284992586781	0.0011419933382461943	0.0033354360403277323	0.05690319309979969	32.768	5.0	31.6	310.0
0.9999858508757811	2.479756949536345	0.0020446992904838133	0.024160107647282783	0.037942979614554964	40.96	3.0	37.6	317.0
0.9999749031957208	2.2201376149281105	0.002024460809747712	0.018315598298409057	0.03757126569951296	40.96	4.0	37.4	320.0
0.9999982120104638	3.2578396355502606	0.0012116283562991724	0.031424719362992154	0.020271049809249236	28.248275862068965	3.0	24.0	337.0
0.9979366759384066	1.0916860583109325	0.009273843823607162	0.023296067632653916	0.08498681322148677	40.96	6.0	39.2	344.0
0.9999998787133278	2.8749906009517425	3.834823029299373e-05	0.0006765237565253433	0.07819811975697766	91.02222222222223	3.0	88.80000000000001	356.0
0.9998969686119433	1.595316307658423	0.0018942028583737753	0.00878058598797114	0.056640700422525815	37.236363636363635	4.0	35.800000000000004	366.0
1.0000203908264536	2.644392640908108	0.004080053890681558	0.056998073410756606	0.03812593542341643	43.11578947368421	3.0	38.6	372.0
0.9999853228353978	2.6938369570936445	0.0032390296572601604	0.04757722721293979	0.039937805967468036	40.96	3.0	39.2	373.0
0.9977188743365839	0.7606846013572337	0.004772518306114451	0.007257822511546138	0.10974658596233797	35.61739130434783	7.0	35.4	385.0
0.9997093117814436	2.105854367639115	0.013893452779259463	0.11164212460748717	0.04701119949819291	37.236363636363635	4.0	37.4	401.0
1.0000005244900818	2.399809545798108	6.474722104893104e-05	0.000705024491656857	0.02687604589982444	25.6	3.0	23.6	412.0
1.000001488613403	2.599812609680657	0.00027270405438250574	0.003641124169715296	0.033904509551754065	39.00952380952381	3.0	35.300000000000004	431.0
0.9990823040336636	1.349099982371751	0.007950428437139704	0.027692865244611543	0.05174506736198609	29.257142857142856	5.0	28.5	432.0
1.0000046371744546	2.075712470466622	0.0003037067645086876	0.002366505596379678	0.04054484279622432	34.13333333333333	3.0	32.300000000000004	434.0
0.9989881314314172	1.3404650492289396	0.008576571751325103	0.029566719140051396	0.053602467971792064	32.768	5.0	31.5	435.0
0.9999438187832848	1.4600867353320186	0.0012587414596761006	0.005001105228880914	0.05404928842018483	35.61739130434783	4.0	34.4	438.0
0.9999549775009267	1.815499495557997	0.0013813839511870967	0.008156785880630318	0.04033323377403113	32.768	4.0	31.1	440.0
1.0000045601358272	2.850099118459668	0.0013722408417765255	0.023607643194888863	0.03275068676217769	39.00952380952381	3.0	32.7	468.0
1.0003131643089564	1.3603440683229293	0.002761552090960175	0.0097381226877146	0.05363440225674001	32.768	5.0	31.200000000000003	469.0
0.9996919406353041	1.6099997931433523	0.0054817866562892744	0.025837753064374414	0.06728936719823293	45.51111111111111	4.0	43.2	470.0
1.0000049061143832	2.8004151491355027	0.0013376212286733496	0.021885369804170652	0.03181259059949024	37.236363636363635	3.0	32.2	475.0
0.9999270097786671	1.9302506416821354	0.0036092717686249946	0.024143882535979513	0.042573749362041544	39.00952380952381	3.0	37.2	476.0
0.9999993787070744	3.323667910655165	0.0004800884149370061	0.01330239205729872	0.032242380515567576	45.51111111111111	3.0	39.7	480.0
1.0000352245547697	2.3947184826564856	0.0043050564645562865	0.046631973716406684	0.03221041820692351	31.50769230769231	3.0	29.1	484.0
1.0000161912627021	1.9774682150262948	0.000858156003106749	0.006023696938628274	0.05828989040337262	45.51111111111111	4.0	43.2	506.0
1.0000857326815105	1.8048266552402688	0.003335160879848194	0.01952274455526908	0.032665993948989815	26.425806451612903	3.0	25.6	514.0
0.9999800605763431	2.113605159949881	0.0014056778533920826	0.011394460283331553	0.035816746205117274	30.340740740740742	3.0	28.700000000000003	522.0
0.9998902093319672	1.9439514155219253	0.005573961225252047	0.03783100343254682	0.03768724474738815	31.50769230769231	3.0	30.6	532.0
0.9978824403422464	1.1363490161304894	0.01036795575536013	0.027648626978006935	0.06783904470945237	35.61739130434783	6.0	33.7	535.0
0.9997985183649257	2.2106419737757834	0.011862768843308434	0.10629256159514468	0.039716567571326016	34.13333333333333	4.0	33.0	563.0
0.9999742493527396	2.225478918004461	0.002257972949240007	0.020553514763145028	0.05004124156486822	45.51111111111111	3.0	42.6	564.0
0.999971730775522	2.4310718290548827	0.0037113489380499395	0.04172681124642169	0.036684250057845945	39.00952380952381	3.0	35.7	566.0
0.9999394573240771	1.9208029403103453	0.002006080440002161	0.01326079937405042	0.04169616697767372	31.50769230769231	4.0	30.5	576.0
0.9999981283770983	2.688891112974029	0.00040901016765956946	0.005977726003834571	0.07759996601053967	102.4	3.0	98.0	580.0
1.0000470612650505	2.0563826569152153	0.002968802716580219	0.02266999951692819	0.04867821486952904	40.96	3.0	38.400000000000006	586.0
0.9999634959729875	2.466253581930726	0.0051365782458372465	0.059864359145010766	0.11450293398084488	117.02857142857142	3.0	114.10000000000001	590.0
0.9997698533917136	1.9195019220258371	0.0075825689213797325	0.05006204300893076	0.05325977742128559	51.2	4.0	49.300000000000004	608.0
1.0002327790410497	1.6014931371706973	0.004078947023808037	0.019033047602722748	0.06138641329444648	43.11578947368421	4.0	40.400000000000006	637.0
0.9999979673731593	3.0461830803772205	0.0009034263823610236	0.018939615893207706	0.03111841266589681	39.00952380952381	3.0	36.1	646.0
0.9999927031167211	2.6921099947977973	0.0016048103847120993	0.02353123491054029	0.0404956038005669	54.61333333333334	3.0	52.300000000000004	650.0
0.9998843876990162	2.243043270156083	0.0072758578286611355	0.06741058117920957	0.03360346298097804	34.13333333333333	4.0	33.800000000000004	662.0
0.9964046291603176	1.1725523482655897	0.01879039466244477	0.052620522062621446	0.06676993970317727	32.768	6.0	32.300000000000004	674.0
0.9995707705556479	1.5745104792653628	0.007121800200126302	0.03225994321717084	0.09649730476592343	63.01538461538462	4.0	61.1	681.0
0.9993527819615404	1.6816076935309336	0.010921481537356845	0.05574248578316474	0.07323568970775289	51.2	5.0	51.5	701.0
0.9999869693129876	2.7485566440070417	0.0032052673048505523	0.04976379683795528	0.03669377309960195	43.11578947368421	3.0	39.7	702.0
1.0000058925044053	2.717397923982268	0.0013625673887264	0.02049743010384095	0.06121944102627756	68.26666666666667	3.0	61.5	714.0
0.9999889145034067	2.538654784108082	0.0017995060450488307	0.02257822100454065	0.06474622939001325	74.47272727272727	3.0	68.0	715.0
0.9999964392885162	2.812495938448583	0.0009943744714522595	0.016469380961889456	0.03964249933069361	45.51111111111111	3.0	40.400000000000006	724.0
0.9999923019233878	2.0910355080658087	0.0005194025433198322	0.004112453918863203	0.037879445113387436	37.236363636363635	3.0	35.4	729.0
0.9999433148309276	2.114302025146461	0.002833846437302314	0.022968011858662443	0.03169616471239163	27.30666666666667	4.0	26.400000000000002	743.0
0.9999966685611148	2.9996368393893467	0.0013496684572472796	0.026999115482379772	0.02960284072698329	37.236363636363635	3.0	31.900000000000002	744.0
0.9995010999244432	1.8430502927614452	0.014105408921294997	0.08583664966417294	0.048012695438237996	32.768	4.0	32.7	745.0
0.9973394742392077	1.0645162201895315	0.011186529672881114	0.02709532072650877	0.07982349008128053	35.61739130434783	6.0	34.5	748.0
1.000121656749609	2.004103177463453	0.006936007977903628	0.050138964857435936	0.0361926973939792	30.340740740740742	3.0	28.200000000000003	752.0
0.9999152931886672	2.1398968423321048	0.006285095749011764	0.05236186109531253	0.038632141679005	35.61739130434783	3.0	33.2	758.0
0.9999309540280187	2.453228549457058	0.006722223734394184	0.0772932928625019	0.028754338308731253	39.00952380952381	4.0	36.800000000000004	770.0
1.000011979820675	2.3459681524782643	0.0013303141581034752	0.013707833198688932	0.035457435026473944	35.61739130434783	3.0	33.6	783.0
0.9999805920524295	2.785328142904807	0.005135313542718737	0.08275106336454509	0.025620997724899244	28.248275862068965	3.0	25.700000000000003	787.0
0.9999481290755583	2.420845990025389	0.006674124440763332	0.0742586843136634	0.03264429863235113	37.236363636363635	3.0	34.1	793.0
0.9998262608780647	1.6687624077181968	0.005226585940772747	0.026425345384183726	0.027014499324900194	29.257142857142856	3.0	26.6	805.0
0.9999306676317102	1.6078087584565703	0.0013244414516713442	0.006225822746066365	0.039211804867856505	26.425806451612903	4.0	25.400000000000002	821.0
0.9995982945378302	1.663682715489833	0.007955041140923125	0.039807328969495265	0.04010654291567799	30.340740740740742	4.0	28.700000000000003	837.0
0.9997468857367927	1.722044608458773	0.0056263889694041945	0.03001909251120842	0.05096157562928675	34.13333333333333	4.0	34.0	864.0
0.999991970558908	2.0595435879993143	0.0005096412466359028	0.0039047460681430873	0.07292766329668192	63.01538461538462	3.0	58.900000000000006	869.0
1.0000011559570254	2.6584179769609904	0.00023781332070027043	0.0033699108337106472	0.03230928982478381	34.13333333333333	3.0	31.400000000000002	873.0
0.9999943157691754	3.2289247847563467	0.003636090808115246	0.09160574725657894	0.018830335051234548	45.51111111111111	3.0	44.1	876.0
0.999166566028408	1.616832113826472	0.012304859534813226	0.05844841962030088	0.04858730033296656	35.61739130434783	5.0	34.7	877.0
0.9996815798890553	1.4409198486527122	0.003281696321101098	0.01274044548944275	0.06239258813995379	37.236363636363635	5.0	36.2	898.0
0.9999536479123272	2.1078000388596	0.0023191849425823192	0.018669381273011137	0.04513518124737028	37.236363636363635	4.0	36.0	900.0
1.0000148009218501	1.5919439022237445	0.00025998926348125767	0.0012004851795605102	0.05109774726292095	34.13333333333333	4.0	33.300000000000004	914.0
0.9999964988680918	3.3535788304094045	0.0028717352737629214	0.08199568527371962	0.03007619428453479	39.00952380952381	3.0	35.1	928.0
1.0001002583643626	1.8621140981539026	0.0030805937894782197	0.019122998784741916	0.04350043666664609	32.768	4.0	31.3	937.0
0.9999752238109711	2.671362076983168	0.005229556866615132	0.07508605343242007	0.050349185867960465	48.188235294117646	3.0	45.5	938.0
0.9999996949181119	3.021613113042113	0.0001291244378906049	0.002640841695225227	0.03522461009428719	40.96	3.0	38.0	941.0
0.9975199027656407	1.1485664448648027	0.012319470509249437	0.03339802526849297	0.07169895479285057	34.13333333333333	6.0	34.300000000000004	954.0
0.9999345160876407	2.0657017031753275	0.004206295704548069	0.03243736679814557	0.05125534807944102	54.61333333333334	3.0	50.2	959.0
0.9996952530136061	1.6859431835984668	0.006363910442521805	0.032635000584964026	0.05117143652469615	35.61739130434783	4.0	34.300000000000004	965.0
0.9999999551294909	2.5432245316027786	7.34988111106013e-06	9.264718844748248e-05	0.03295337131662631	34.13333333333333	3.0	31.700000000000003	977.0
0.999985433658381	2.4659957513970574	0.002048627057160955	0.02386896313626316	0.03605948105425524	37.236363636363635	3.0	36.4	982.0
0.9997187840388096	2.0706015965945723	0.01823615907997493	0.1413820425670532	0.019954967519790895	23.405714285714286	3.0	20.900000000000002	992.0
0.9998068802975797	1.1496507002972	0.0011473466985646567	0.0031103631348373883	0.08240067758614218	39.00952380952381	5.0	38.1	996.0
