# Supplementary material for: Basal leakage in oscillation: Coupled transcriptional and translational control using feed-forward loops
Source: PLoS Comput Biol. 2020 Sep 3;16(9):e1007740. doi: 10.1371/journal.pcbi.1007740 (PMC7494099; doi:10.1371/journal.pcbi.1007740)
Supplement: S1 Appendix — (ZIP) [file pcbi.1007740.s010.zip › Codes/plots/data/M5_decayrates_ox_05.csv]

0.9997330876009254	1.084575786288028	0.0013922086047939582	0.0034574855536244294	0.05674064387549617	26.425806451612903	6.0	25.900000000000002	3.0
0.999742930274076	1.5930377403063394	0.00445816270647582	0.020616208952535964	0.08164528216758535	54.61333333333334	4.0	53.6	8.0
1.0000002753346213	2.8663523367017354	8.557315516882855e-05	0.001496539076161469	0.023393362689851496	37.236363636363635	3.0	35.4	10.0
1.0001289848791828	1.8561717267082236	0.0038612893110562254	0.02381621421148516	0.051397686636653644	39.00952380952381	4.0	36.4	12.0
0.9975626866601974	0.8628199253007807	0.00607786773781509	0.010939375162064512	0.08356711617777848	30.340740740740742	7.0	29.5	29.0
1.0000033177389418	2.78718785882112	0.000881116319949472	0.014224823371176528	0.029249915380486956	34.13333333333333	3.0	30.900000000000002	62.0
0.9999968234831599	3.1843307557051634	0.0018591261100012325	0.04478530786102666	0.028067634927308144	34.13333333333333	3.0	30.1	64.0
0.9999989014689227	3.602824308509568	0.0014819366613573288	0.05432931548400124	0.02244548819128075	54.61333333333334	3.0	52.2	74.0
1.0000324087232746	2.160580322753154	0.002503575928405406	0.021307657893103966	0.031862646344471154	28.248275862068965	3.0	26.200000000000003	75.0
0.9999892063083028	2.4332726033715866	0.0014232111213722902	0.016036933546580378	0.03694060393489924	34.13333333333333	3.0	32.2	76.0
1.0000283842877613	2.325533986484941	0.0030279815464243514	0.030552716528599876	0.03534047957373632	39.00952380952381	3.0	36.6	101.0
0.9984305748985981	1.5600282289071115	0.020816839272534783	0.09281642360713041	0.04849326678771149	32.768	5.0	33.0	106.0
0.9998531732023237	1.6381506666622196	0.002874532134503132	0.013978833105841325	0.04679273139832656	32.768	4.0	31.6	112.0
0.999970888043171	2.3875664190439276	0.003508237004684058	0.037725848004172086	0.04797930880595924	48.188235294117646	3.0	46.300000000000004	118.0
0.9999980707286261	3.238021424114818	0.0012567116076538515	0.031951563272564015	0.03397861255859237	45.51111111111111	3.0	38.7	120.0
0.999239987386117	1.2510008079522599	0.0047426961293581035	0.014637380519998338	0.06782988183037321	34.13333333333333	6.0	33.7	124.0
0.9998757757480835	2.183543675032336	0.010035792902896253	0.0874833021992035	0.02476507411431791	27.30666666666667	3.0	23.900000000000002	125.0
0.9999983709798468	3.153545316268243	0.0008966827176758609	0.020942330120156588	0.044630837956524956	58.51428571428571	3.0	55.6	131.0
0.9964395294122325	0.935622106211985	0.010231288033378652	0.02061683166219039	0.0753631218583903	29.257142857142856	7.0	28.900000000000002	132.0
0.9998586097766418	1.7279590355003156	0.0031854069523328263	0.017103967439421632	0.039463475301389855	28.248275862068965	4.0	26.8	134.0
1.000065641530127	1.210677762546942	0.0006025788189769035	0.0017667801987736001	0.05873566949757603	29.257142857142856	5.0	28.700000000000003	158.0
1.0000007946949556	2.6577454768839748	0.00016327378090087187	0.002312078538827007	0.03573214174170431	40.96	3.0	35.2	159.0
0.9999984038193415	3.21021546329506	0.0009836683834252725	0.024320493013633298	0.032848413895291674	48.188235294117646	3.0	46.900000000000006	163.0
1.0000002290532084	2.9183718413761226	7.894454449697761e-05	0.0014550211197976869	0.027960141624056155	34.13333333333333	3.0	30.8	165.0
0.9998935335483663	2.4136271192433028	0.009556961331722048	0.1055280453346685	0.021898920965811565	32.768	4.0	32.2	172.0
0.9987555938198888	1.4439100696344425	0.012973765918108102	0.05059118692986371	0.05084145243369385	32.768	5.0	31.8	176.0
1.0000040342403587	2.0830190724499786	0.0002679924480184691	0.00210419242660236	0.06331678959796835	54.61333333333334	3.0	51.5	183.0
0.9999741316105082	1.8590743386850357	0.001173043725327882	0.007258962565165952	0.04381789600870207	39.00952380952381	4.0	37.4	198.0
0.9999930400194634	1.8946489177419488	0.0003214261679084143	0.0020705305533049194	0.04261231564421233	43.11578947368421	3.0	39.300000000000004	199.0
0.9999954564887195	3.2209077869531684	0.0028603167044232458	0.07148321471480334	0.018926061253162114	21.005128205128205	3.0	18.7	208.0
1.0000032899906013	2.8740195663719073	0.001038218570790007	0.018297820843602697	0.037719343385388036	43.11578947368421	3.0	39.900000000000006	216.0
0.9998276925465553	1.6330125824634392	0.003231769178479327	0.015626839570011822	0.059097093624499844	40.96	4.0	38.7	219.0
0.9999952623389582	3.4168542697518207	0.0044088734051653065	0.13413602385280984	0.010889465703456625	29.257142857142856	3.0	28.200000000000003	227.0
0.9989041226514086	1.2390951631219227	0.007542100945174079	0.022949209202956917	0.06898967609386877	37.236363636363635	5.0	36.2	242.0
1.0000210865447532	1.9879170390715086	0.0017520705703702095	0.012434910390993023	0.05732585222021752	45.51111111111111	4.0	43.0	255.0
1.0000291847753753	2.212967646042587	0.0024972711495773662	0.0224385997182984	0.02833513556767369	30.340740740740742	3.0	28.900000000000002	257.0
1.0000288480177184	2.0776576680870043	0.00189651653141828	0.014807455819895734	0.03469843904506566	28.248275862068965	3.0	26.6	271.0
0.9999552847632757	2.232208563572869	0.003972838744303228	0.036416138836253206	0.043303503378488685	40.96	3.0	39.900000000000006	275.0
0.999986938652561	2.499279091585533	0.001961631701475296	0.023644664056153702	0.057225385817057904	68.26666666666667	3.0	60.6	280.0
0.9999181744915032	2.001582806202304	0.0032198863898018288	0.023186804949830053	0.0532855006801131	45.51111111111111	4.0	42.400000000000006	300.0
0.9999664238670605	1.8901989020993915	0.00153653652011009	0.009830566301480104	0.0456279079075601	37.236363636363635	4.0	36.300000000000004	302.0
0.9999055871400454	1.957170391641474	0.00352394843557211	0.024212584982509493	0.0476902827550335	37.236363636363635	4.0	36.300000000000004	307.0
0.9999518011527383	2.3398363477642494	0.005288150522742787	0.054151277347958694	0.02882978517811153	24.824242424242424	3.0	23.0	309.0
1.0003468743107546	1.1998479599136542	0.0025894833637406236	0.00748624306133235	0.05281927768409412	29.257142857142856	5.0	29.0	310.0
0.9999736032231993	2.4124859350784766	0.00334096500253641	0.03685532500988515	0.03606078814531916	37.236363636363635	3.0	35.300000000000004	317.0
0.9999721114994603	2.2623694224782422	0.0026285018196538757	0.0248545138560348	0.03595290552954478	39.00952380952381	3.0	36.5	320.0
0.9999972736376991	3.0944329217704016	0.0013339781729279725	0.029357276108430235	0.015507589127459772	20.48	3.0	18.6	337.0
0.9983832752877447	1.0918369190939927	0.007153549494171046	0.017965483001306952	0.08510752550398237	40.96	6.0	39.300000000000004	344.0
0.9999946855848105	2.8754870399071186	0.0016819616884856865	0.029687501248864736	0.07817528462775358	91.02222222222223	3.0	89.4	356.0
0.9999969121560964	3.067677134920276	0.0014324448192960478	0.03068687049185714	0.0381344139314252	45.51111111111111	3.0	41.6	360.0
0.9999924141569942	2.7957207613147212	0.0020490453230684533	0.03336696476318004	0.03770347798178003	40.96	3.0	37.4	373.0
0.9997442784518609	2.1292257521192663	0.012805533106804157	0.10543681165127902	0.04566958777077039	37.236363636363635	4.0	36.1	401.0
0.9999959524308955	2.4001234573643435	0.0004999724062040971	0.005445909626194262	0.025870649020640707	24.094117647058823	3.0	22.6	412.0
1.0000006709316247	3.11958292124055	0.0003451454012352872	0.0077903183231489235	0.025943640407126115	37.236363636363635	3.0	34.7	431.0
0.9996137131105142	1.4558837124636876	0.0041105089037556716	0.01624066237249264	0.0412611764594917	24.824242424242424	5.0	24.5	432.0
0.9999888506595959	2.1217793109870056	0.0007985978545500363	0.006528666469576116	0.036389760570983386	30.340740740740742	3.0	28.1	434.0
0.9991608236176506	1.36736525828828	0.007517360014742063	0.0267635578889606	0.05164710402475168	31.50769230769231	5.0	31.200000000000003	435.0
0.9998830814236425	1.5348873786115196	0.0019817105475521185	0.00858004826745645	0.048386580239906295	34.13333333333333	4.0	32.9	438.0
0.9999793304020954	1.827153074656662	0.0006205529287937389	0.0037104902522783075	0.03997472953526401	31.50769230769231	4.0	30.900000000000002	440.0
0.9999986899480606	2.9857934916771747	0.0005163207718032845	0.010185548318456377	0.04050653636470154	68.26666666666667	3.0	65.4	460.0
0.9999984942452539	2.7098431450784743	0.0003430101813495235	0.005120689650438389	0.03190825553962065	34.13333333333333	3.0	30.6	468.0
1.0001882544199985	1.3192254539630104	0.0015255771035795678	0.005119256813810644	0.05342320935387215	31.50769230769231	5.0	30.1	469.0
0.999799353162266	1.6046030421912612	0.003533526071083033	0.016552751784975034	0.06491338310611122	43.11578947368421	4.0	41.6	470.0
1.000043041616242	2.3839498783313764	0.0051501540156449945	0.05517372773294229	0.03173934792437371	31.50769230769231	3.0	29.0	484.0
1.0000012673474665	2.887368721393999	0.0004106886527192421	0.007336271354423817	0.047106210052174774	51.2	3.0	46.300000000000004	506.0
1.0000386336641787	1.895314158005365	0.0017864586594595524	0.011515419565458727	0.029148928480001585	25.6	3.0	24.0	514.0
0.9999895717891116	2.31540117986008	0.0010905521838890323	0.010890258345919092	0.03133075057664451	28.248275862068965	3.0	25.900000000000002	522.0
0.9998808158128112	2.0183947762736483	0.006985375806087888	0.05127058524915261	0.03518863053511166	32.768	3.0	30.400000000000002	532.0
0.997720268052635	1.1461222805276177	0.011485317337729539	0.031030554048052023	0.06662083926954125	34.13333333333333	6.0	32.800000000000004	535.0
0.9998042594236767	2.2335997528954517	0.01209453252173081	0.11097515892703569	0.03718641020194614	31.50769230769231	4.0	30.6	563.0
0.9999817562412541	2.2739660992875885	0.0017589911307755832	0.01683237732923564	0.047113937554259945	43.11578947368421	3.0	40.800000000000004	564.0
0.9999624298405003	2.4415309233066544	0.005035129169439212	0.05721900078481987	0.03353015391105123	34.13333333333333	3.0	32.300000000000004	566.0
0.9999813777102862	1.9212515373026127	0.0006157908842364096	0.004072338242527579	0.038711560091434026	29.257142857142856	4.0	28.200000000000003	576.0
0.9999864079128504	2.6641963249763427	0.00282846961967912	0.04031673543269076	0.0780724494798022	102.4	3.0	97.60000000000001	580.0
1.000002302137207	2.9861871555967614	0.0009080349790151929	0.01792000508030091	0.03935946464255977	45.51111111111111	3.0	41.1	586.0
0.9999734920813459	2.3985638937425424	0.0032643092105646924	0.03550017886049083	0.10634406861366631	117.02857142857142	3.0	103.60000000000001	590.0
0.9999442848618596	2.263098888615642	0.005258654584769956	0.04976329083037599	0.050619780489211355	54.61333333333334	3.0	53.1	608.0
0.9999983599193674	3.0094057332633013	0.0006774924081588801	0.0136867268582052	0.029617655210402747	39.00952380952381	3.0	34.800000000000004	646.0
0.9999852046294322	2.7304593045894308	0.003511014831300076	0.05352134041743825	0.04051040661705726	54.61333333333334	3.0	52.1	650.0
0.9997543762687654	2.0793568602985872	0.011221511086237375	0.0877032900270849	0.03415764059246991	34.13333333333333	4.0	33.4	662.0
0.9967946463060684	1.1938564286760052	0.01751134592326526	0.05038737274623705	0.06143921861933436	30.340740740740742	6.0	30.6	674.0
0.9995550575633361	1.571408110074303	0.007380680170073335	0.03331634840083289	0.09658202409047466	63.01538461538462	4.0	61.1	681.0
0.9992588936652479	1.643747890162213	0.011626596189597877	0.05690632496721411	0.07464996849708365	51.2	5.0	50.800000000000004	701.0
0.9999992116663454	3.580406105783523	0.0010169150042026	0.03645280332522482	0.03518555659280244	48.188235294117646	3.0	45.900000000000006	702.0
0.9999995242796417	2.700665172946168	0.00010641494532495518	0.0015739305544793464	0.0614830733469329	68.26666666666667	3.0	61.400000000000006	714.0
0.9999824485907434	2.5750177725080032	0.003061424553084498	0.03985937512700752	0.06467696706105289	74.47272727272727	3.0	68.10000000000001	715.0
0.9999951164755496	2.8885481717490404	0.0015862382759205499	0.028369431095455235	0.036427971912606376	43.11578947368421	3.0	37.6	724.0
0.9999800887737905	2.085461759876691	0.0013289802391624238	0.010461592061067079	0.03759115215023361	37.236363636363635	3.0	35.300000000000004	729.0
1.0000020003484829	3.084906029315293	0.0009603517194161914	0.02093305574171844	0.02550103341627413	31.50769230769231	3.0	27.8	744.0
0.9998063518046195	2.126430399469166	0.009659304753859971	0.07929541128786254	0.04318512901952217	34.13333333333333	4.0	32.7	745.0
0.9990524835484155	1.325447725822174	0.007751022734464797	0.026236913573738762	0.06481925608465443	35.61739130434783	5.0	34.800000000000004	748.0
0.9998772620907687	2.003081442052512	0.004792602651352762	0.034568109206830955	0.037308736871265145	31.50769230769231	4.0	30.0	758.0
0.9999882452017065	2.868516841317845	0.0036690997298894253	0.06430785282314537	0.020333812800774835	37.236363636363635	3.0	34.6	770.0
1.0000119797621927	2.3459682535191533	0.0013303079579210049	0.013707770736047497	0.035457433666969705	35.61739130434783	3.0	33.6	783.0
0.9999780568755074	2.7952515562420595	0.005921625181685893	0.09638421355161006	0.02252262710116665	22.14054054054054	3.0	21.0	787.0
0.9999609195453318	2.3611734402778217	0.0044713183763003235	0.04679974714039821	0.031227878889956186	35.61739130434783	3.0	32.800000000000004	793.0
0.9997170206438307	1.6967712405796618	0.008972766019324696	0.046771727634258374	0.025522308475572082	26.425806451612903	3.0	24.1	805.0
1.000036048905347	1.698810170533519	0.0007970845291286724	0.004144479656480524	0.032510822690921884	22.755555555555556	4.0	21.700000000000003	821.0
0.9997335016376856	1.8000066142119033	0.0069158155854285985	0.040167300521503295	0.034213238076187924	28.248275862068965	4.0	27.200000000000003	837.0
0.9999384167313226	2.1796012567249163	0.0049370995000380955	0.042859564549792666	0.026219023185350302	28.248275862068965	3.0	24.200000000000003	848.0
0.9997961225165812	1.7947705268805634	0.005238070249486351	0.030249100054274194	0.04736146227622506	32.768	4.0	32.7	864.0
1.0000266049308189	2.111678261915215	0.0018685642794486472	0.015115593138748775	0.0725761450660823	63.01538461538462	3.0	59.400000000000006	869.0
1.000002693611426	2.661476315836402	0.0005575202018450708	0.007924821152179634	0.027178015278322146	30.340740740740742	3.0	26.8	873.0
0.9999964594132035	3.296485183156981	0.002591490927422338	0.06987247060417602	0.019389820357325133	51.2	3.0	47.800000000000004	876.0
0.9990085010505556	1.581835145631405	0.01354860764306601	0.06188339140754501	0.04571925099952138	32.768	5.0	31.900000000000002	877.0
0.9994107137797259	1.3561804965584032	0.005275888068524011	0.01852827817826683	0.06345384244957337	35.61739130434783	5.0	34.6	898.0
1.0000355529212572	2.043062514090256	0.002185662858559258	0.016459291217530866	0.05028692421448336	40.96	3.0	39.1	900.0
0.9999975956820656	3.0355137344419316	0.0010461685758321314	0.021697776605623196	0.03040571415059483	39.00952380952381	3.0	33.0	909.0
1.0000082151059073	2.0770541390201913	0.0005394424265467505	0.004209247585305037	0.039363768717404886	35.61739130434783	3.0	33.300000000000004	914.0
0.9999796538622455	2.5856521339433702	0.0036243220942538076	0.04770131265079468	0.031489369099726994	35.61739130434783	3.0	32.0	928.0
1.00014002513418	1.8928052790651664	0.006443832381949872	0.0414220953261982	0.035132777884469356	28.248275862068965	3.0	26.1	937.0
0.9999957048105499	2.5815247214677397	0.0007588957800209845	0.009946185496876437	0.05494723310244926	54.61333333333334	3.0	49.5	938.0
0.9979247746125064	1.133801536155532	0.010025789589482333	0.0266451126259653	0.06729906330540832	31.50769230769231	6.0	32.0	954.0
0.9999652292022813	2.074571755674952	0.0022722391126755405	0.01768508869784468	0.050929664863867366	54.61333333333334	3.0	50.2	959.0
0.9999466999737946	1.950339753269062	0.0018685125452586545	0.012745137070911109	0.04391027447810013	34.13333333333333	4.0	32.800000000000004	965.0
0.9999943017029463	2.648620486929164	0.0011497734898355903	0.01613173058670331	0.03113313447482084	37.236363636363635	3.0	34.7	982.0
1.0001575780847534	1.4233068080228413	0.0016667331834931273	0.006335281905850427	0.0674436257029221	39.00952380952381	5.0	38.0	996.0
