# Supplementary material for: Basal leakage in oscillation: Coupled transcriptional and translational control using feed-forward loops
Source: PLoS Comput Biol. 2020 Sep 3;16(9):e1007740. doi: 10.1371/journal.pcbi.1007740 (PMC7494099; doi:10.1371/journal.pcbi.1007740)
Supplement: S1 Appendix — (ZIP) [file pcbi.1007740.s010.zip › Codes/plots/data/M5_decayrates_ox_10.csv]

0.9997317939334677	1.5880174644674447	0.004571320713886443	0.021020823235611087	0.08187363700196558	54.61333333333334	4.0	53.7	8.0
1.0000676225188014	2.16607528387946	0.005280108782171893	0.045193565455738174	0.02489697910094395	22.14054054054054	3.0	20.700000000000003	75.0
0.9999734540516424	2.088551133672118	0.0017824784707016976	0.014076832683546998	0.03577313774964779	30.340740740740742	3.0	28.1	76.0
1.0000153387663533	2.4292849994734165	0.002006691730123263	0.022519170317074413	0.033104758213715675	39.00952380952381	3.0	37.1	101.0
0.9982007278262014	1.4495653970455442	0.016486553028941996	0.06474541725928641	0.04569499887299013	29.257142857142856	6.0	29.1	106.0
0.999992635991737	2.6211183033989967	0.0014071300790280217	0.019199083316719684	0.039890295670195496	45.51111111111111	3.0	43.2	118.0
0.9998979541599285	2.220185955754734	0.008855755396196001	0.08017677646845803	0.02447424423829715	26.425806451612903	3.0	23.8	125.0
1.000002274095668	1.224119259594169	0.0004635604066579901	0.0013826291221632925	0.04928813862282263	24.824242424242424	5.0	24.200000000000003	132.0
1.0000023535227387	2.452867206213564	0.0003225444730389156	0.003707928661913894	0.023729172834800395	22.14054054054054	3.0	21.1	134.0
0.9999849175109501	2.513297109600746	0.0023287375615723776	0.028473582382133815	0.021813517160310263	24.094117647058823	3.0	21.5	159.0
1.000000366427025	3.222909453502189	0.0002316036405327033	0.005799729771379886	0.03255166680713665	51.2	3.0	46.7	163.0
1.000001409256529	2.9218608258128627	0.0004890901003498854	0.009046150267981288	0.02673029683166018	32.768	3.0	29.6	165.0
0.9987736405272298	1.4357660956626548	0.012536496368221144	0.04842107279549807	0.04434485850134902	29.257142857142856	5.0	28.1	176.0
1.000004034501225	2.0830191443098696	0.00026800981271357205	0.002104328907842068	0.06331678682523104	54.61333333333334	3.0	51.5	183.0
0.9999514736485199	1.8495230167784191	0.0013942823333824305	0.008540195402916263	0.04352135685048096	39.00952380952381	4.0	37.2	198.0
0.9999989493346463	3.1036549254048085	0.0005236096206145119	0.011630630438593128	0.037745123390653175	45.51111111111111	3.0	41.800000000000004	216.0
1.0000007006861011	1.9415710529636994	3.541060903933745e-05	0.00023970603134141485	0.04966409569861555	40.96	3.0	38.1	219.0
0.9999917222762441	2.6771289774701517	0.0017672740965063987	0.02552293416243732	0.01892728144453277	21.005128205128205	3.0	18.900000000000002	247.0
0.9999993613371732	3.1300184132832394	0.00033544762849169977	0.007651320264828638	0.023443221647392664	31.50769230769231	3.0	28.8	271.0
0.9999523762603869	2.223879863676065	0.004162891934119497	0.0378315552137648	0.04316998707100975	40.96	3.0	39.7	275.0
0.9999602196801847	2.371788311816629	0.0046473660148842	0.04917457481479883	0.05873111169057184	63.01538461538462	3.0	57.900000000000006	280.0
0.9999557842180322	2.0145716437660974	0.001848076743162155	0.013491202918356909	0.05334912081220968	45.51111111111111	4.0	42.400000000000006	300.0
1.0001954962153716	1.6968603861538898	0.004140140849727178	0.021477370919043323	0.03202462996842357	24.094117647058823	4.0	23.1	302.0
0.9998764608971024	1.8292526857694862	0.0034883402062477207	0.02090731801266683	0.04540139441246098	34.13333333333333	4.0	32.9	307.0
0.9999981613004207	3.1800849986031485	0.001067072088753161	0.02559568795948015	0.01934317847362759	20.48	3.0	19.3	309.0
0.9999932846823454	2.6440511823281367	0.0013427774128052044	0.018752519330553104	0.02887394055809847	37.236363636363635	3.0	35.2	317.0
1.0000031908222027	2.8739718885416172	0.0010068286991512178	0.017743745554644155	0.034414693489104996	40.96	3.0	38.400000000000006	320.0
0.9998763030732536	2.0266420528132016	0.0073664608900840655	0.05453704999355174	0.011632089302626644	10.369620253164557	3.0	9.8	336.0
0.9999992342955794	2.3890435864583073	9.254316507212667e-05	0.000996646147098912	0.01220126498721356	12.8	3.0	12.3	337.0
0.9982839436118001	1.0924035234609795	0.007653736141069781	0.019238305256234187	0.08591701839957847	40.96	6.0	39.400000000000006	344.0
1.0000041955781385	2.8344966619989322	0.0012240029904163048	0.020728161451811538	0.07772586951148332	91.02222222222223	3.0	89.10000000000001	356.0
1.0000112639721193	2.618427775206189	0.0021409121608071506	0.029130670679062127	0.01521475858493899	16.384	3.0	14.700000000000001	370.0
0.9999999449561913	3.1005243078912565	2.726110612945743e-05	0.0006036302247579501	0.03111490666142561	37.236363636363635	3.0	33.7	373.0
0.9999861690915438	2.5687431891360126	0.0023827277765684197	0.03082538962915044	0.03198007090860754	32.768	3.0	30.8	388.0
0.9998986771304953	2.3377943820049762	0.007710762559833115	0.0787687511509399	0.03991113537339919	35.61739130434783	4.0	33.800000000000004	401.0
0.9999897023353431	2.4132522100032214	0.0013053104523323813	0.014410364128276608	0.023456619109968383	21.557894736842105	3.0	20.200000000000003	412.0
0.9994703429240702	1.4743113861407129	0.005877295175406804	0.02372768199315609	0.04701393107360525	32.768	5.0	31.1	435.0
1.0000214489836163	2.123627297814085	0.0015418687455959292	0.012628857428471267	0.03083995314465578	32.768	3.0	30.5	438.0
0.9999766372770004	1.8331671885471281	0.0007369367343455105	0.004435036604423863	0.03996868511783669	32.768	4.0	30.8	440.0
0.9999976649493811	3.131406880589364	0.001229845411087577	0.028091128014130638	0.017420863929133158	19.98048780487805	3.0	18.7	465.0
0.9999966536477046	2.353816660320541	0.0003773743634212582	0.003920038163938685	0.029777241904386305	27.30666666666667	3.0	25.900000000000002	468.0
1.0000070383140138	2.078156666498397	0.0004631588205979533	0.003618172599773854	0.044706850508278766	43.11578947368421	3.0	39.400000000000006	470.0
0.9993243327234524	1.4546864049472865	0.007219774396747399	0.02849394320956596	0.04696094906550048	31.50769230769231	5.0	30.700000000000003	535.0
0.9999447591730962	2.4843016191758482	0.008054776999366485	0.09562118046906969	0.028047506305536988	25.6	3.0	24.900000000000002	563.0
0.9999895364035979	2.430806434374802	0.0013729994637303761	0.015432187133252426	0.04037885128970836	39.00952380952381	3.0	36.4	564.0
1.0000061127944389	2.5186923026219215	0.0009539264418189151	0.011727759460773403	0.021766051697657347	24.094117647058823	3.0	21.900000000000002	566.0
1.0000048817538958	2.0056467839884227	0.00045554452062664965	0.003294240379915165	0.03170476663646312	24.094117647058823	4.0	23.5	576.0
0.9999830417875994	2.67091697976716	0.003576248345558874	0.05132426641652881	0.0780274863768113	102.4	3.0	97.5	580.0
0.9998972587988149	2.175643508454005	0.005646199737915948	0.048781957325976365	0.08690580061904343	81.92	4.0	78.60000000000001	590.0
0.9999869721614335	2.715491966737666	0.003001159327528571	0.04506094558525219	0.04060928023422668	54.61333333333334	3.0	51.900000000000006	650.0
0.9997758823238766	2.0175264805871427	0.009029443838067685	0.0661329501839042	0.033927217222921906	34.13333333333333	4.0	32.800000000000004	662.0
0.9987466858694117	1.3416619993593364	0.01059247204949172	0.036578247084833315	0.047049405024750406	27.30666666666667	5.0	26.400000000000002	674.0
0.9995550594834172	1.5714080195516782	0.007380647901375288	0.03331619920263612	0.0965820243382918	63.01538461538462	4.0	61.1	681.0
0.999386672987767	1.6234328676928969	0.00925301548786515	0.04426826255399238	0.07375547493683801	51.2	5.0	49.6	701.0
1.000004671270621	2.7748259124603614	0.0012105144760888745	0.01929984613128607	0.06063292433840734	68.26666666666667	3.0	61.5	714.0
0.999992458497737	2.5450179640304254	0.0012396987863192786	0.015655399636868458	0.06455526171525726	74.47272727272727	3.0	67.8	715.0
0.9999884240282855	2.0339157841574322	0.0006991541527563997	0.005215129580240097	0.03625189423983927	35.61739130434783	3.0	33.2	729.0
0.9998558189790963	1.8798273733313948	0.004473974681954366	0.02831137632638447	0.029712417400596828	23.405714285714286	4.0	22.5	758.0
1.000011979731285	2.3459682548217957	0.0013303044720793535	0.013707734881116996	0.035457434420525055	35.61739130434783	3.0	33.6	783.0
0.9999573323822798	2.0125444680553195	0.002472621263215011	0.01803599322997164	0.021348089855968817	18.618181818181817	3.0	17.400000000000002	805.0
1.0000021915525015	2.9305005759351737	0.0007737710259184133	0.014436804106320832	0.03744820345565542	45.51111111111111	3.0	40.2	846.0
0.9999297370042898	2.180337843947888	0.0056410450353333984	0.049008372065600214	0.03670757459148259	31.50769230769231	3.0	30.0	864.0
0.999967476622763	2.109683834843777	0.0022753958096309672	0.01836954154066995	0.0735227302832014	63.01538461538462	3.0	59.6	869.0
1.0000077962938174	2.43016455238799	0.0010217167257196658	0.011476138760456242	0.016971194410588784	18.204444444444444	3.0	16.2	873.0
0.9999972509499975	3.398078196196732	0.002464223139836513	0.07357315181712402	0.01925182880443438	51.2	3.0	50.0	876.0
0.9990439312759782	1.6580933711831949	0.015303285886246874	0.07612197591113416	0.036247546706074774	24.824242424242424	5.0	24.5	877.0
0.9987164896966048	1.2704092278782597	0.009413402933081743	0.029791130463634612	0.0571657035125815	30.340740740740742	5.0	29.700000000000003	898.0
1.0000000360857382	2.7240155228997205	8.454592417700115e-06	0.00012804042144178395	0.02961868617350089	32.768	3.0	29.6	909.0
0.9999973312711269	2.4521245249597743	0.0003652075128967132	0.00419521427908436	0.04795906942259511	48.188235294117646	3.0	44.2	916.0
0.999859064350688	1.4814232179004994	0.002044189828222838	0.00832522901654665	0.04038478035549898	26.425806451612903	4.0	24.900000000000002	928.0
0.9999944503783923	2.5879019651930912	0.000992980649192739	0.013098788074082759	0.05659250990679935	54.61333333333334	3.0	50.900000000000006	938.0
0.999999998424406	6.610996418605677	0.0008703125077113781	0.6468281235617067	0.011967969438903344	19.051162790697674	3.0	17.5	943.0
0.99878642910341	1.140660706636953	0.005940835426475916	0.01591869433417939	0.05521292011682563	26.425806451612903	6.0	26.0	954.0
0.9999495898014595	2.0755049978240536	0.003300229591710262	0.025711469707028874	0.05138944549377851	54.61333333333334	3.0	50.2	959.0
