# Supplementary material for: Basal leakage in oscillation: Coupled transcriptional and translational control using feed-forward loops
Source: PLoS Comput Biol. 2020 Sep 3;16(9):e1007740. doi: 10.1371/journal.pcbi.1007740 (PMC7494099; doi:10.1371/journal.pcbi.1007740)
Supplement: S1 Appendix — (ZIP) [file pcbi.1007740.s010.zip › Codes/plots/data/NF_decayrates_0.csv]

0.9991550408118907	1.776854112885712	0.01745333898695573	0.09889834310440954	0.02844435033671785	26.425806451612903	5.0	26.400000000000002	1.0
0.993209440804175	0.9602723797157463	0.03894872646916903	0.08172388834032031	0.06192158043490145	35.61739130434783	6.0	34.6	2.0
1.002210468807445	0.5460331037826549	0.0031258632235586755	0.003103459423567451	0.12255832686017248	29.257142857142856	9.0	30.1	4.0
0.9992077578084351	1.6121776364434766	0.011354156613523972	0.05364839587986515	0.03281216509067286	28.248275862068965	6.0	26.700000000000003	6.0
0.9997345252123184	2.3721129130040635	0.021667727156469856	0.22931966154987496	0.03494254370885211	34.13333333333333	4.0	34.800000000000004	9.0
1.0018037282353478	1.1453232671381017	0.010715939855023338	0.028803669275335037	0.06118523228441468	32.768	6.0	32.6	11.0
1.0000516283533454	2.4239671759293864	0.006683876406325449	0.07459721597792686	0.05558150159303247	54.61333333333334	3.0	50.7	12.0
1.002423045616649	0.6761862358289678	0.00632631045868334	0.008229737793288767	0.12576253911764598	37.236363636363635	7.0	36.800000000000004	14.0
0.9999590181943319	2.7444917945083347	0.007072531660185982	0.1093491659365694	0.010156802713866804	25.6	4.0	25.400000000000002	15.0
0.9999844372041333	2.0672598253751606	0.0010026882224609798	0.007744560199990165	0.048168589132888316	54.61333333333334	3.0	51.6	16.0
0.983686826677763	0.5639169193091816	0.017278240878211913	0.018158726727258934	0.10827087242245122	26.425806451612903	10.0	25.700000000000003	18.0
0.9999399335288802	2.3870452794691657	0.007231158213304649	0.07772154101974889	0.03742546891017393	43.11578947368421	3.0	40.6	19.0
0.9908271118784362	0.8365270028333652	0.037488668647583843	0.0673477089461016	0.15272248700526977	63.01538461538462	4.0	64.3	20.0
0.9972889141359867	1.4598087059124236	0.025500122700181115	0.10144041361554468	0.031148103782021944	26.425806451612903	6.0	25.6	21.0
0.9975170664081466	1.11621804492947	0.011588301481001931	0.030098495189699124	0.08130529023926877	40.96	6.0	41.400000000000006	22.0
0.9977196626796047	1.593333416124968	0.029915886623763877	0.13859680911871985	0.05355188181775155	48.188235294117646	6.0	49.300000000000004	23.0
0.9757981367310137	0.5729187080859647	0.037684076750973836	0.0416963866689161	0.17607575548430277	48.188235294117646	6.0	47.0	24.0
0.9999862991000774	2.7708045398262677	0.00352223023458717	0.055929764743496035	0.03603876303873572	45.51111111111111	3.0	42.7	25.0
0.9432777066661201	0.19610332425780075	0.025716781368268396	0.009704248354446224	0.2342102162033275	26.425806451612903	10.0	26.6	26.0
0.9762912434427293	0.6715349539286801	0.03796842044819401	0.050151100844453664	0.1011616816865838	31.50769230769231	8.0	31.8	27.0
0.9788315979151869	0.7566677430631463	0.04317111502421507	0.06645874793003272	0.10152222472342602	35.61739130434783	7.0	34.9	28.0
0.996401074367769	1.1821623417567584	0.019467924956766827	0.05520098642318854	0.043005867133114425	24.094117647058823	6.0	24.8	29.0
0.9970088886036184	1.1219579476058572	0.013270292273805438	0.03474417908545771	0.0549558601016489	27.30666666666667	7.0	27.700000000000003	30.0
1.0000768751274716	2.55953733168378	0.010002780128611168	0.12816783725858166	0.028497850246625822	35.61739130434783	4.0	34.1	31.0
1.0000940762499846	2.191152154224456	0.007714029645217509	0.06776160257686728	0.035755636492254196	51.2	3.0	43.5	32.0
0.9999977089308065	3.031570245605693	0.0009890960420295871	0.02043278644679936	0.03306653586931883	48.188235294117646	3.0	43.0	33.0
0.9984852037206196	1.3838914485644949	0.015463698432119817	0.05619074630300385	0.05669244550727572	40.96	5.0	39.800000000000004	35.0
0.999993856762738	3.2881100616353764	0.0044219522201995425	0.11822730081432697	0.03408101669699323	58.51428571428571	3.0	54.7	37.0
0.9919940612072907	0.6395385626387865	0.014257507991099774	0.01763658006628587	0.14713880606844804	40.96	6.0	41.0	38.0
0.998139623644023	1.4380070175389765	0.019402350065320276	0.07518427989247599	0.07636135379552676	54.61333333333334	5.0	56.300000000000004	39.0
0.9874478086030702	1.0731002043428122	0.051026249453175174	0.12627583401315728	0.07310388474669406	34.13333333333333	7.0	35.4	42.0
0.9998924483926037	2.075167540411576	0.007036502747202721	0.05480381817103155	0.04599035309518547	39.00952380952381	3.0	37.300000000000004	43.0
0.9801007713078937	0.6543802126616768	0.03072322188960156	0.03907652539708805	0.09972490602029144	30.340740740740742	9.0	31.8	44.0
0.9999861747376277	2.6240990195339258	0.0026573918308189647	0.03636796596415564	0.02125002985433375	35.61739130434783	3.0	34.2	45.0
1.0028997480883335	0.9941568367826146	0.010006440510913846	0.021827734628667366	0.08212628366744676	37.236363636363635	7.0	37.5	46.0
1.0052855299309134	0.6269349564861318	0.009933431519926077	0.011683367042763848	0.10949674811775484	30.340740740740742	8.0	29.0	47.0
0.9996636029751746	1.7610618889199097	0.008282248107823716	0.04611631871584589	0.04862852765883809	37.236363636363635	4.0	36.0	48.0
0.9459612574708259	0.5095559767519039	0.052604497680330944	0.050797416651005206	0.09873690552875318	26.425806451612903	10.0	26.8	49.0
0.9999747910451721	2.8768063898329355	0.007999299862712007	0.14138239777324715	0.06462941893196494	81.92	3.0	80.2	50.0
0.9999783946776138	2.2963766900919085	0.002176647909936944	0.02131519749306277	0.018168535773320126	19.504761904761907	3.0	17.7	51.0
0.9993681513794777	1.6262235265471618	0.01755374849311209	0.08476550505262924	0.06816678198494207	63.01538461538462	3.0	59.800000000000004	52.0
0.9878632872022678	0.3162843633753306	0.007574151210193963	0.004109065259623338	0.1722118766593898	25.6	10.0	25.1	53.0
1.000565817884472	1.8823780476663057	0.025523499006247553	0.16219642567030249	0.027829879309529095	43.11578947368421	3.0	38.5	56.0
0.9997484988318085	1.7561503606438742	0.008920479642250675	0.04957672514009076	0.03928839087874012	43.11578947368421	3.0	40.5	57.0
0.9999378869778714	2.530566971757525	0.00699006374955512	0.08697335700104498	0.020112655852834883	19.98048780487805	4.0	18.900000000000002	58.0
0.9977255554144157	1.2140421486384727	0.015087247800212237	0.044529755200838905	0.08509550854652155	45.51111111111111	5.0	43.6	59.0
0.9812264754500553	0.8448017215994086	0.05232743098938013	0.09321042937623021	0.10245216883799864	40.96	6.0	42.6	61.0
0.9998100714990497	2.292738737823758	0.013283740754377904	0.12956078493243106	0.012542845073590153	16.062745098039215	4.0	16.3	62.0
0.999982561367442	2.5647755137015307	0.0029807773459713596	0.038407197147729055	0.026013970552786442	34.13333333333333	3.0	32.0	64.0
0.9727064569731396	0.6802791121200227	0.04061874983246956	0.054704970191898565	0.09618673587189322	29.257142857142856	9.0	30.0	65.0
0.9976867661696227	1.4517775580771166	0.0222051168912193	0.08747272616177473	0.037028176959010665	26.425806451612903	6.0	26.0	66.0
0.9691911629176927	0.596114060447223	0.05067259199524474	0.05906711855079316	0.15971769548337938	43.11578947368421	6.0	43.2	68.0
0.9787991561344171	0.6435895227167177	0.03047403170602232	0.037999767924470726	0.09097924266323155	28.248275862068965	9.0	28.0	69.0
0.9988965998424328	1.5070688629414162	0.01612156075821752	0.06768542773560736	0.11828781205587664	74.47272727272727	4.0	75.0	70.0
0.9964217312410826	0.9131672930822282	0.013067063240885557	0.02558910535983758	0.13494186710407824	54.61333333333334	5.0	54.6	71.0
0.979427249610186	0.49167034101911633	0.01815548727403982	0.016221491119849205	0.11989253750480681	25.6	10.0	25.400000000000002	73.0
0.9998411521040974	1.9920464474952324	0.006046001531953984	0.0431052559123498	0.050451333334664554	48.188235294117646	4.0	46.2	74.0
1.000210747209368	1.8963996887515306	0.007068640086952752	0.045513629401377965	0.04035022524921481	34.13333333333333	4.0	33.300000000000004	75.0
0.9851718036843263	0.7399061852586766	0.028650189729737017	0.0425585782385774	0.11494539003678024	35.61739130434783	7.0	35.800000000000004	77.0
0.9999976827191337	3.115464220145542	0.001182329590750023	0.026576246329274696	0.05604821758835903	91.02222222222223	3.0	82.80000000000001	78.0
0.9544976011510455	0.2979138066318506	0.031088477016809515	0.017349321179795416	0.2150532443686095	32.768	8.0	32.7	80.0
0.999457698583321	1.7560635550733068	0.017711470383270315	0.09808358288320615	0.0211510046724563	14.894545454545455	6.0	14.8	81.0
0.9989994364934588	1.5478093826685408	0.016483601608477134	0.07248691599187913	0.05559741057457528	45.51111111111111	4.0	43.900000000000006	82.0
0.9907654027251537	1.0630070192085477	0.031173853063671268	0.07582650990337228	0.04997409502866253	25.6	9.0	24.8	85.0
0.9986898672703906	1.3764441236467786	0.011975373959602053	0.04312136229063584	0.06587982666031608	37.236363636363635	5.0	34.800000000000004	87.0
0.9997846229273276	1.723067824405384	0.0048220724887148595	0.025755619244355894	0.07947384853235219	58.51428571428571	4.0	57.7	88.0
0.9999753669836277	2.607066537922948	0.0033215590741786693	0.04467259618720336	0.03232940291087956	35.61739130434783	4.0	33.7	89.0
0.9654493562958323	0.7074071102318492	0.06345560289404989	0.09077332858925828	0.11223155916697879	37.236363636363635	7.0	36.4	90.0
0.9983158733670106	1.4693382458332855	0.016175352318050177	0.06499642926285319	0.049406937700999944	31.50769230769231	6.0	31.1	91.0
0.9996168001500645	1.7524490384372875	0.009292930448867637	0.05126310735230539	0.04760253357155093	37.236363636363635	4.0	36.4	92.0
0.9993709436221611	1.7199593657289478	0.010974549541019058	0.058427473480407235	0.06140783375635995	48.188235294117646	6.0	46.900000000000006	93.0
0.9999939737227156	3.390524446134818	0.0053209777852297685	0.15766536011388443	0.031272379830284594	48.188235294117646	3.0	40.2	96.0
0.9842363895487598	0.5655266346983745	0.02123174743185386	0.022611764615186294	0.13845986567676133	37.236363636363635	7.0	36.6	98.0
0.9999955505234794	3.1246855707907235	0.002312314012425773	0.052460264770935114	0.06848846437904993	91.02222222222223	3.0	82.60000000000001	99.0
0.9367871594067118	0.29021705416294147	0.0425127271189751	0.023650172328501758	0.1892600612881252	31.50769230769231	8.0	31.3	100.0
0.9996352669068675	1.9292271214217038	0.012242833166608484	0.08168135646438153	0.03637323704987472	29.257142857142856	4.0	28.3	101.0
0.9731016459660949	0.35495710524603263	0.020588677222752882	0.013207682245527404	0.19472641514015152	32.768	8.0	33.1	102.0
0.9941084585811232	0.871177916836188	0.025563936932550057	0.04810627369921198	0.17988326983679	74.47272727272727	4.0	74.9	103.0
0.994400598674923	1.2919257111087112	0.033201079491558184	0.10833753512426396	0.06550726334087711	35.61739130434783	7.0	35.6	104.0
0.9997775631403386	2.0846151364932948	0.010365469602552779	0.08145801872862864	0.021912026831183058	26.425806451612903	4.0	25.6	107.0
0.9678604381865789	0.4891986876913666	0.0367455979525494	0.03372903806077431	0.16847103101233285	37.236363636363635	7.0	37.0	108.0
1.0000015741520354	3.2675269375799316	0.001087532418953214	0.02848189560391309	0.07560569399062529	102.4	3.0	97.30000000000001	109.0
0.993463515908523	0.9170303452498085	0.02414308599600062	0.04769261616965252	0.11439775289219394	51.2	5.0	49.1	110.0
0.9971691843323378	1.1170550765827614	0.014638975603227017	0.03807777532435213	0.04415490951723077	25.6	6.0	25.400000000000002	111.0
0.9999925902670685	2.8469769084963517	0.00260334584678618	0.04464443186109948	0.046828575531007575	45.51111111111111	4.0	45.0	112.0
0.9422043439366732	0.45803638651963796	0.049741468380381605	0.042478602371272926	0.11143388439503048	25.6	10.0	25.5	114.0
0.9451581737388429	0.40883025759788105	0.04865841763572673	0.037065748082490885	0.1504055295402243	31.50769230769231	8.0	31.3	115.0
1.0012213609283989	0.8820468140792398	0.004854077743699311	0.008982620547670198	0.08620039073861517	37.236363636363635	6.0	36.1	116.0
0.957287654875688	0.2488189030607893	0.025941835116791462	0.012538033733679241	0.24263765124543363	31.50769230769231	8.0	31.5	117.0
0.9845927549574166	0.42395675360154716	0.013759211622010376	0.010457853356254104	0.1821812764516671	34.13333333333333	8.0	34.0	118.0
0.9998278093921837	2.2459912286499604	0.011184434343026533	0.10394546962934038	0.02140784578446213	30.340740740740742	4.0	29.400000000000002	120.0
0.9997498237447944	1.2746439743424116	0.027248749529931705	0.08684020384598529	0.026470368465869837	21.557894736842105	4.0	19.700000000000003	123.0
0.999095362003534	1.4649091751263632	0.010120799973599255	0.04043088769488968	0.031659643891653995	24.094117647058823	5.0	24.3	124.0
0.9284677499311271	0.21754034713202564	0.03744307500273747	0.016134155127598894	0.2098987394046469	28.248275862068965	9.0	28.8	126.0
0.995026067328059	1.038462762575239	0.018196344009860112	0.042598198280534086	0.08401107894891587	37.236363636363635	7.0	36.800000000000004	127.0
0.9999200811563854	2.316951281172411	0.008383152082039552	0.08385350783794142	0.07427163475631866	81.92	3.0	77.9	128.0
1.0000115858494494	2.686216699200238	0.002518498836339664	0.03670798953921975	0.014631255862733325	24.094117647058823	3.0	21.6	129.0
0.9289813307250734	0.4545034323988015	0.06405761262996773	0.05521548969519347	0.12347754823214253	28.248275862068965	9.0	28.400000000000002	130.0
0.9999898682879387	3.0936465338107313	0.0049495464498435825	0.10884058733283648	0.04169393615210173	51.2	3.0	47.6	134.0
0.9972617775588218	1.629400583045441	0.03264917138466952	0.1575707157315425	0.03482419043301703	24.094117647058823	7.0	25.400000000000002	136.0
0.9820385063657878	0.7784702676762574	0.031107034684202686	0.04948731060109112	0.06840370145971782	24.094117647058823	10.0	24.3	137.0
0.9998534361786813	2.186694248602716	0.008480488122924984	0.07411890137508917	0.019047883506748953	26.425806451612903	4.0	23.8	138.0
0.995486882462182	1.15945205672827	0.05415178251858027	0.1546463735017795	0.015903659224200714	27.30666666666667	3.0	23.200000000000003	139.0
0.999969711434	2.1629104505992287	0.0016238878669323417	0.013844695617179272	0.022100082417888686	40.96	4.0	37.800000000000004	142.0
0.9862028785861401	0.8442167971780438	0.03746725733188679	0.06634116217457493	0.10850152302751728	40.96	6.0	41.1	144.0
0.9620139940056065	0.5016137130171234	0.034996621255662365	0.032607725463693144	0.09621591278125799	26.425806451612903	10.0	26.700000000000003	145.0
0.9729908906923356	0.6124031535667827	0.037580121845892475	0.044351782303153	0.11099642651481322	32.768	8.0	32.7	146.0
1.0001390705992745	1.8083388708012156	0.0036758537079802267	0.021533982909800353	0.03362717936910683	31.50769230769231	4.0	29.6	147.0
0.9695335412242665	0.4094976570369411	0.0296112805984319	0.02253395873624173	0.19058758390343725	37.236363636363635	7.0	37.800000000000004	148.0
0.9998939426813561	2.2335513997606857	0.006541177120995521	0.060011225764210425	0.04911495791050977	48.188235294117646	4.0	47.0	149.0
1.0036981925088657	1.1747615501529562	0.02707457288411093	0.07553754928158737	0.049536850126446735	30.340740740740742	5.0	30.5	150.0
0.9866340895030662	0.6446098759331854	0.02165729497671265	0.026961255924961763	0.13169076745737396	39.00952380952381	7.0	38.2	151.0
0.937486188295131	0.12199557535819999	0.0237134575869474	0.006922940708981661	0.2785250611140828	26.425806451612903	10.0	26.700000000000003	152.0
0.9999567236509507	2.4913050534784675	0.006398018367275571	0.07649676985554525	0.054415514748418665	68.26666666666667	3.0	64.60000000000001	154.0
0.9996515278943248	1.7528786086061714	0.00862227210084686	0.04758415852963105	0.08282290591323095	63.01538461538462	4.0	63.7	155.0
0.9911399957756105	0.6173517858039971	0.012470758987819006	0.014563018610407341	0.08347809668882356	24.094117647058823	10.0	22.700000000000003	157.0
0.9750576341856979	0.6039973708534755	0.04133899335416468	0.048632061631610324	0.1447799710620928	40.96	6.0	41.800000000000004	158.0
1.0009535411115864	0.937321449441174	0.004853974139487176	0.009760151818573693	0.06886188126786573	30.340740740740742	8.0	28.0	159.0
0.983415714198461	0.6839159026428439	0.024437323922077998	0.03277762055629122	0.09867876077087254	29.257142857142856	9.0	29.5	162.0
0.9999880055944474	2.64718819289813	0.0024133152126071147	0.03381071135902062	0.022281740433954953	28.248275862068965	3.0	29.1	163.0
0.9839721772669946	0.500973051676782	0.015742613021415903	0.014354023674674294	0.11664616630664301	27.30666666666667	9.0	27.200000000000003	164.0
0.9898576867598902	0.886523282010683	0.02441659730045471	0.045949114245314684	0.08917877072007174	34.13333333333333	8.0	32.7	165.0
0.9999865872206335	2.8159588799924613	0.004332826313846631	0.07201081308814083	0.04290387207901066	54.61333333333334	4.0	55.0	166.0
1.0001870736172818	2.02895384652684	0.011190668726024493	0.08302435898246967	0.029361126066582706	27.30666666666667	3.0	26.1	169.0
0.999215111246862	1.6008324613890397	0.02079795290292172	0.09769045531582737	0.03090424600822167	34.13333333333333	3.0	30.400000000000002	170.0
0.9994883053632837	0.8239877220199063	0.003345199091743391	0.005642528344391644	0.06630857738269022	24.094117647058823	9.0	23.200000000000003	171.0
0.9977156936733487	1.5562222607726115	0.02590600568358604	0.11508874099842974	0.055350688414688	34.13333333333333	6.0	33.5	172.0
0.9870630485562552	0.7945359346073567	0.02285498077185512	0.03717246763621264	0.06631007694750253	24.824242424242424	10.0	25.0	173.0
0.9958461314196744	1.3324937974788305	0.025648885066544586	0.08782698817866436	0.04914474949594063	30.340740740740742	8.0	30.6	174.0
0.9513250498278898	0.332940639419228	0.02985110370689743	0.017721541567524524	0.15431149889233733	24.824242424242424	10.0	24.6	175.0
0.9999990045604824	3.9129427775426553	0.002495168691147473	0.12479862213388515	0.027486935597470927	51.2	3.0	46.1	177.0
0.9322347707912174	0.129687171917296	0.02527888789530786	0.007623420069926448	0.29247428352103666	26.425806451612903	10.0	26.5	178.0
1.000017221880724	2.0901205213290517	0.0011599268635009736	0.009174928375388918	0.05741759682253733	48.188235294117646	3.0	47.2	179.0
0.9999979747333508	3.5190554795611684	0.0023112985638489942	0.07790994366742847	0.01467328082084537	34.13333333333333	3.0	31.200000000000003	181.0
0.9999500968444746	2.487890935455383	0.0053677064956694776	0.06394203247211104	0.04016738777782277	43.11578947368421	4.0	43.800000000000004	182.0
0.9901070540515844	0.9643216982688748	0.030824746713241504	0.0652244560903896	0.09136046549574518	39.00952380952381	7.0	38.7	183.0
0.9999932521977594	2.757383020565303	0.0016891358850947371	0.026460014818907137	0.018004146629267057	22.755555555555556	3.0	21.3	184.0
0.9914333745168842	1.0881719873533673	0.030911250634123776	0.07776841901164541	0.027294542147629365	12.047058823529412	8.0	12.4	186.0
0.9988071758628203	1.7842246171208547	0.024911255319091132	0.14234140320217736	0.0493776116072501	37.236363636363635	5.0	36.4	187.0
1.005664627240497	1.135681719927796	0.04350875675586883	0.11500716408342197	0.04396139922167716	24.824242424242424	8.0	26.0	190.0
0.9961519222838994	1.262349518773306	0.02319997792406524	0.0728469946230942	0.043578979766306904	26.425806451612903	7.0	24.200000000000003	191.0
1.0004047729586152	0.9542042554087641	0.006227478531246895	0.012857746818530328	0.05683533193445243	25.6	6.0	25.8	192.0
1.0049539957922942	0.7097808108055257	0.008831210619755331	0.01216760124512906	0.0855578020189604	31.50769230769231	8.0	32.4	193.0
0.9507108567321049	0.39595336677388937	0.04230042895583495	0.030982180412975298	0.156071954442939	32.768	8.0	32.5	195.0
1.0001464455935256	0.9766474592921244	0.0018670389629361602	0.003984162379018961	0.06682483174424386	40.96	6.0	40.5	196.0
0.9504282695460773	0.3602496020657751	0.039421543228999004	0.026266445000503565	0.17655694830545385	30.340740740740742	8.0	29.8	197.0
0.9849459306417455	0.6211457107896303	0.022904327339698348	0.027286144549352367	0.12075367005512473	34.13333333333333	7.0	34.5	198.0
0.9551675200789558	0.4696818781346093	0.0500115093504498	0.044500800081529936	0.16294314761508988	39.00952380952381	7.0	39.1	199.0
0.9996773037679594	1.4507527924741943	0.0041991579517162226	0.01650833019215142	0.10143167941082032	68.26666666666667	4.0	63.800000000000004	200.0
0.9905267995225525	0.8857744216006247	0.022571740651660878	0.04239925315536744	0.08198544767761679	30.340740740740742	8.0	30.1	201.0
1.0023750227313633	1.0546732283847995	0.008761164762465403	0.020822769426442445	0.05596169405828964	28.248275862068965	9.0	29.200000000000003	202.0
0.9766680659165812	0.4654908258098573	0.02559627921757668	0.02206138681705315	0.18180637156571497	39.00952380952381	7.0	39.300000000000004	203.0
0.9973347513531923	1.0836681550115241	0.0170547161040992	0.04277955537376554	0.1285653076672349	63.01538461538462	4.0	62.900000000000006	204.0
0.998120853268506	1.1274061572598584	0.010084072935888972	0.026568563621637863	0.06589853358466317	35.61739130434783	6.0	34.7	205.0
0.9999950127513832	2.4479572191706924	0.0006769068819121077	0.007742759642416494	0.014415118472934602	21.005128205128205	3.0	19.1	208.0
0.9999939348279804	2.7746391080453696	0.001571147692353452	0.02504513976425571	0.03126660869958832	37.236363636363635	3.0	35.2	209.0
0.9988774553854848	1.6634616685489523	0.018517827985929918	0.09267671891367196	0.0289855918416646	27.30666666666667	5.0	26.3	210.0
0.9999511903444962	2.2263244212462796	0.003736237418624824	0.03402021588868921	0.03538847079894791	35.61739130434783	4.0	33.6	213.0
1.0206116750960457	0.5016678676645374	0.024087085938022817	0.021208946970808655	0.12225114554569153	27.30666666666667	9.0	28.200000000000003	214.0
0.9979051577731757	0.7748415970821431	0.009128802323812048	0.01420772303237669	0.09536027211694231	30.340740740740742	8.0	30.200000000000003	215.0
0.9992681850922588	1.861208970558985	0.01749340300128983	0.1085651178109176	0.06126907101406369	43.11578947368421	5.0	43.2	216.0
0.9998857945565579	1.9399996587978843	0.005754178199669891	0.03889183432704583	0.04844011052913804	63.01538461538462	3.0	57.1	218.0
1.00343544834464	0.9451916092764432	0.011016186323616188	0.022360123720622856	0.05249286798919943	22.14054054054054	7.0	21.900000000000002	219.0
0.999052079531391	1.4964730117926863	0.010915845337018218	0.04523192800892101	0.0480002405647936	32.768	5.0	32.300000000000004	221.0
0.9996048205260155	1.7857802639405513	0.008312355604538073	0.04753876718581681	0.0710337120383025	54.61333333333334	5.0	54.300000000000004	222.0
0.9993432118825804	1.468594856913918	0.007359783021717841	0.02952000202575041	0.05697451503507328	39.00952380952381	5.0	37.300000000000004	223.0
0.9996814446202534	2.1491343086251713	0.02152462770142123	0.1809516976587399	0.02909027340385872	23.405714285714286	4.0	21.900000000000002	224.0
0.9919226958207848	1.001684045872737	0.030524235922965146	0.06808242857253125	0.09692569430786378	45.51111111111111	6.0	46.1	225.0
0.9994752671558078	1.4992990069311614	0.006183007854488828	0.02569320824214785	0.045311121552363644	32.768	5.0	31.400000000000002	227.0
0.9999202871710581	2.4410988532133717	0.007636653905999887	0.08672614974558894	0.03690363861511265	45.51111111111111	4.0	45.400000000000006	228.0
0.9853546094197873	0.5953784937451236	0.024135900862635912	0.02763361779333465	0.1711821051894875	45.51111111111111	6.0	44.900000000000006	229.0
0.9910180500304908	1.1358080061490394	0.03734778013488765	0.1001987841030645	0.05924326738878	31.50769230769231	8.0	31.5	230.0
0.9995071133626318	0.9640067528094799	0.01305316174809189	0.02734405301937609	0.06871023637747188	30.340740740740742	8.0	31.900000000000002	231.0
0.9997368544748072	2.049832833525356	0.011446175849819839	0.08673415963414709	0.045314307410607935	45.51111111111111	4.0	45.0	232.0
0.9258769953968378	0.3157127164655777	0.047320642553170984	0.027838615691838056	0.18553118975376137	29.257142857142856	9.0	29.3	233.0
0.9992236361911633	1.7879288382007135	0.029246543827706795	0.16827034041272562	0.11203327681227215	91.02222222222223	3.0	90.2	234.0
0.9999218188411871	2.212310800213716	0.0046191422543325695	0.041454671404548366	0.025644488428570936	27.30666666666667	4.0	26.5	236.0
0.9991167012388136	1.622194489025895	0.01662581340052963	0.07944997595053573	0.043449218899567925	30.340740740740742	6.0	29.3	239.0
0.989496586119659	0.7500915657749511	0.02357235586058777	0.035623709218138795	0.1233834121830678	40.96	6.0	41.1	240.0
0.9997247919755549	2.0445462186024708	0.011678677946074377	0.08800710661308825	0.023353737083234693	28.248275862068965	4.0	27.700000000000003	241.0
0.9993702408053264	1.5403368887732831	0.007966737378917803	0.03470284751901635	0.04967931058283434	32.768	5.0	31.700000000000003	242.0
0.9991393046421407	1.7022964360156843	0.015532835951924924	0.08112483320522233	0.027284344292101283	24.094117647058823	5.0	24.0	244.0
0.9989108423811928	1.6519433463357283	0.01755754485078686	0.086751631491688	0.031295957211824814	28.248275862068965	5.0	28.200000000000003	246.0
0.9938659659383223	1.2972251174864893	0.03561656178036227	0.1170420496046445	0.0452149588427893	26.425806451612903	8.0	25.8	247.0
1.0000011822873294	2.786360750586735	0.00031347373835580395	0.005056530063455802	0.02825454786962904	40.96	3.0	39.2	248.0
0.9993007140715768	0.8147253565294069	0.002388949229045096	0.003972413302646123	0.10162674378282249	37.236363636363635	7.0	35.7	249.0
1.000069215353054	2.1858931192777127	0.005617533630517576	0.04907891416992729	0.033469788035524584	40.96	3.0	36.300000000000004	250.0
0.9998548911719377	2.2627642012510742	0.01368715739708202	0.12949056966337003	0.05559983151259594	63.01538461538462	3.0	59.5	251.0
0.9946483204920863	0.6315903882407504	0.009571352654106795	0.011633418258186005	0.15613788223020078	43.11578947368421	6.0	43.5	252.0
0.9998415373913724	1.7587699791396598	0.00403369149804331	0.022400034869333056	0.0761769728359843	58.51428571428571	4.0	57.1	253.0
0.9248022786864705	0.3502773087988992	0.053516110544758765	0.03491830320525119	0.14895918063869026	28.248275862068965	9.0	28.3	254.0
0.9999920544912937	3.020782060728442	0.003357332735142858	0.06860688730518207	0.053830825579054845	68.26666666666667	3.0	64.0	256.0
0.9977671343656234	1.3010423337770691	0.015525693408491501	0.051062238549058864	0.047307255403302585	25.6	6.0	25.400000000000002	257.0
0.9999998320950494	2.8182011969712994	4.7423893190975856e-05	0.0007899997242384631	0.029103609389251755	37.236363636363635	3.0	35.0	258.0
1.0044552637916013	0.36355137676083954	0.015309105069482791	0.009738259473578084	0.18226808554950683	30.340740740740742	8.0	30.1	259.0
0.9989039437528877	1.6697654691778536	0.02261125960381997	0.1139889253836974	0.08444206300026456	81.92	4.0	80.80000000000001	260.0
0.9819177140673151	0.9117475319714385	0.04866928535555359	0.09598361247883612	0.07502111407964995	32.768	8.0	33.0	261.0
0.9979991055596771	1.0529956240902358	0.009968839071588626	0.023789027551205853	0.13051461394976407	58.51428571428571	5.0	59.5	262.0
0.9999874643009158	3.2252849184107104	0.007960695426577794	0.19982477201774002	0.03374331291324173	40.96	3.0	37.9	263.0
0.9962824527192895	0.8816096992020757	0.010869326257372804	0.020167983742747034	0.07155721468719911	28.248275862068965	8.0	28.900000000000002	264.0
0.9953968692546534	1.1588992402036344	0.055179353882146814	0.15749261306290135	0.04090090222752542	37.236363636363635	3.0	34.800000000000004	266.0
0.9995067291387096	1.3670838105238174	0.004629185310554748	0.01646978848682763	0.037781323385962996	25.6	5.0	24.400000000000002	267.0
0.9760853067751776	0.5541134483187287	0.03667520063693584	0.039081191789970465	0.16578182078602008	43.11578947368421	6.0	43.7	268.0
0.9625480538495057	0.4895518637030865	0.033920324225079054	0.030679446897132225	0.11742482506629424	26.425806451612903	10.0	25.700000000000003	270.0
1.0011818150133802	1.113175948239554	0.006373322112996168	0.016425993967266656	0.06928382403780613	45.51111111111111	6.0	44.1	271.0
0.9105811692290695	0.2898959247406791	0.055990485250469735	0.030950743956528828	0.15308917470440975	27.30666666666667	9.0	27.3	272.0
0.9607135088997601	0.4530098777124841	0.03288184484752669	0.027127654057324466	0.10566665582337637	24.094117647058823	11.0	24.3	274.0
1.00227522949934	1.345126765416831	0.021979915055909894	0.07593760093298005	0.03505026092730805	28.248275862068965	6.0	27.1	275.0
0.9874022592681092	0.8195731798442463	0.024272812684193533	0.041144096527845904	0.08280266542497172	29.257142857142856	9.0	28.3	276.0
0.996150123335125	1.1951177274391886	0.021144441458720572	0.06097933829664705	0.07439914633009125	37.236363636363635	6.0	37.5	278.0
0.9969149791909797	1.459989698836467	0.02714556883837184	0.10804817861335994	0.030012609312103755	24.094117647058823	7.0	24.400000000000002	279.0
0.9981445557221627	1.4919475429654694	0.018537668447770893	0.0764780008345407	0.04398133003525911	28.248275862068965	6.0	28.6	280.0
0.9412018637022532	0.10062441044558221	0.02042957674344204	0.005520236265467845	0.31004360978553575	25.6	10.0	25.900000000000002	281.0
0.9991123212186509	1.612826454990769	0.013148917969309714	0.06218139849819372	0.05512045779288697	39.00952380952381	5.0	38.400000000000006	282.0
0.9919402069839424	0.819703837791868	0.020759172726779847	0.03513564620282018	0.12882473186071647	48.188235294117646	6.0	46.300000000000004	283.0
0.9999999777326926	5.8208699829502395	0.0025325219251068815	0.8540559706847611	0.013040128978148623	22.14054054054054	3.0	22.400000000000002	284.0
0.9997090914778264	2.2480448161511104	0.023405820467229332	0.21801449334994813	0.01657912025932503	15.456603773584906	4.0	16.400000000000002	285.0
0.9986337434964282	1.3578219557679663	0.010398158238696996	0.03661107770299153	0.06954921444548674	40.96	6.0	40.900000000000006	287.0
0.9999960034903623	2.9523308013851084	0.0014736631863956232	0.02810724082300559	0.03345607728342745	58.51428571428571	3.0	51.900000000000006	288.0
0.9999946784948682	2.7071352135780633	0.0012057455851555794	0.017950950542769947	0.06898692964741791	81.92	3.0	76.7	289.0
1.0000300785132665	1.9481402212196437	0.0013012562145517373	0.008854454089039801	0.01911571793170078	22.14054054054054	4.0	19.8	290.0
1.00164356399897	0.5087253679478384	0.003076004892933285	0.0028059925062064077	0.12016403887519508	28.248275862068965	9.0	28.6	291.0
1.0000070930719405	2.454535848797084	0.002873307359761456	0.03307949182418745	0.05901704909904635	58.51428571428571	4.0	54.800000000000004	292.0
0.9996651158869022	1.8075053555202598	0.0076454134213599185	0.04476308648597004	0.055023375580255794	43.11578947368421	5.0	42.300000000000004	293.0
1.000511640183512	1.0556788778488873	0.003920836124279878	0.009349071953468872	0.052460092566714675	24.824242424242424	10.0	24.0	294.0
0.9999062945484305	2.1747115226362475	0.005380074127478298	0.04643732819668142	0.08977933073399955	81.92	4.0	77.5	295.0
0.950588002032269	0.2545392275206669	0.027387073053787594	0.012978463055832983	0.21862435346509276	29.257142857142856	9.0	29.0	296.0
0.9998173030022268	1.9523735153891844	0.006521106964690169	0.04458221900720237	0.04639050970762644	40.96	4.0	40.5	297.0
0.9998831050995822	2.2558837756942465	0.007290959296821183	0.0684522300120145	0.033901448267778356	32.768	5.0	32.5	298.0
0.9965653025612264	0.7765242393633244	0.007278317926844085	0.01138566281531549	0.0852371286403537	28.248275862068965	7.0	27.900000000000002	299.0
0.9951839654271658	1.2349718246991621	0.026256245997691174	0.07973532476871664	0.07045721791355707	39.00952380952381	7.0	39.2	300.0
1.0041333457734682	1.1261375122731445	0.028230909033413697	0.0738818745665149	0.04826139534877521	25.6	5.0	26.5	301.0
0.9997045443925505	1.6946038059541422	0.0054579567742399845	0.028249256482689087	0.0448587019965578	35.61739130434783	6.0	37.0	302.0
0.9916418637589249	0.8013634425390025	0.018321929037187983	0.03001048343342447	0.0884778056988742	32.768	8.0	32.1	303.0
0.9993223166152326	1.6634948254998894	0.011004854598356187	0.05505469133041714	0.019308095839004502	19.504761904761907	5.0	18.1	304.0
0.9999687056583163	1.6861945973660404	0.002805560712471607	0.014387347997901121	0.07867821904353398	58.51428571428571	4.0	57.400000000000006	305.0
0.9771958602639358	0.48847259921967334	0.030434251588980946	0.028321181732164656	0.1833299127947612	45.51111111111111	6.0	44.800000000000004	306.0
0.9999143257654928	2.528206775664863	0.009595884861612098	0.11911187492701095	0.032336972654837426	34.13333333333333	4.0	32.0	307.0
0.9992495761293392	1.4958492130258476	0.010658307220666999	0.044160682711280964	0.05808792097853516	48.188235294117646	4.0	46.900000000000006	308.0
0.999996497386896	2.919811472685488	0.0012106568362134757	0.022346031655536117	0.047962078846307626	68.26666666666667	3.0	65.10000000000001	309.0
0.9997996192365619	2.2008007752316674	0.011701251296928361	0.10378121871563178	0.01907665474902055	24.824242424242424	4.0	24.3	310.0
1.005878826813596	0.4922887512483751	0.009001042480018217	0.007863933437892035	0.11639731413692543	26.425806451612903	9.0	26.900000000000002	312.0
0.9613927256463134	0.2931938076268039	0.0261168086722211	0.014277594252508644	0.20802014046466677	30.340740740740742	8.0	30.900000000000002	313.0
0.9964151706268102	1.1866560195102707	0.01955044074805749	0.055756731739553395	0.07804531591643703	39.00952380952381	6.0	38.400000000000006	314.0
0.9966431881346862	1.1252617146183326	0.016121189738234603	0.042416375647182064	0.08361461523336279	40.96	6.0	39.900000000000006	315.0
0.9960119450054056	0.8867045915407556	0.011758334762488984	0.022030621295572102	0.11197204216006162	43.11578947368421	6.0	41.900000000000006	316.0
0.9936240040375273	0.7016237382221333	0.015416560266774421	0.021663374486756117	0.1851408027044929	58.51428571428571	5.0	58.0	317.0
0.9998894517629127	2.0901958809312817	0.005276020962477267	0.041700090983669114	0.04886768832093537	54.61333333333334	4.0	50.1	318.0
0.9898160989824564	0.9073368670775828	0.027931774775633463	0.05429223467402603	0.09446480561989855	39.00952380952381	7.0	39.2	320.0
0.9986710203333488	1.2741002783560589	0.008734311440465778	0.027759519259944698	0.05262734493457178	35.61739130434783	7.0	34.800000000000004	324.0
0.9485843722013458	0.3639873012582189	0.040686996330997954	0.02743783706069833	0.1783824750621534	32.768	8.0	32.9	326.0
0.9992550063753425	1.6160377438308238	0.011100502186596408	0.0526762004210239	0.03974817644084791	32.768	5.0	32.5	327.0
0.9955722171535657	1.1136131696007674	0.02072796710911955	0.05375435483806592	0.09794625434376449	45.51111111111111	6.0	46.2	329.0
1.0213621715404957	0.5469503158791078	0.026452416357744885	0.025908715088595928	0.11367787699544109	29.257142857142856	8.0	28.400000000000002	330.0
0.9267175677196874	0.16838811635994969	0.03323593799627209	0.012241676377091112	0.24441836812606008	27.30666666666667	9.0	27.0	331.0
0.9962791864116278	1.0190605852407346	0.014224448079673475	0.03237594667616797	0.0896000085971223	40.96	6.0	41.1	332.0
1.0023604957347998	1.211202450689081	0.022296213417104215	0.06552054933854681	0.0373270990906312	34.13333333333333	4.0	33.1	333.0
0.9998794458874606	1.9466692613861052	0.006152504432109575	0.0418779486927939	0.0501700960546852	68.26666666666667	3.0	61.0	334.0
0.9999958247326678	3.1086277671903764	0.002101498431951739	0.046913548291099026	0.03035626826696533	58.51428571428571	3.0	56.300000000000004	336.0
0.9985670043918836	1.3239334671093819	0.014556758208333588	0.04931199771710691	0.1119584594434251	63.01538461538462	4.0	61.800000000000004	337.0
0.970314740914147	0.5218559469761344	0.036825584398666136	0.036244938913647454	0.1511200930042111	37.236363636363635	7.0	37.7	338.0
0.937684931871706	0.2136040619017179	0.0314260519057765	0.013238954091963512	0.21520296264156508	26.425806451612903	9.0	26.8	340.0
0.9774633738482177	0.8351619822264295	0.051310472814830574	0.09013654439260589	0.08069751700221278	31.50769230769231	8.0	33.0	341.0
0.9830461431309205	0.38518666822450176	0.014381231844697459	0.009902853892799011	0.17140332883826645	31.50769230769231	8.0	31.0	342.0
0.9932938441038022	1.271678245291657	0.036362197306921355	0.11584091312470249	0.0419481940585474	28.248275862068965	9.0	29.0	343.0
0.9994801078252851	1.624931413161762	0.009529964512934867	0.04568364147567952	0.09828575551456488	68.26666666666667	4.0	66.10000000000001	345.0
0.9983200133186512	1.406129746296233	0.01410293291357323	0.05261951417758335	0.05383272407666978	35.61739130434783	6.0	34.7	346.0
0.990013335768137	0.4733150328734162	0.013867758770076611	0.011755518613037051	0.11269078838709999	28.248275862068965	9.0	28.0	347.0
0.9945167014651304	1.1431330917440008	0.022827764201189902	0.06162171769446772	0.06598667757511481	34.13333333333333	8.0	34.4	348.0
0.9820795882938428	0.4394089100663622	0.019276427462579147	0.01555065301709707	0.16967331318263207	35.61739130434783	7.0	36.0	349.0
1.0000410414315455	2.0102913945188483	0.002368046332305376	0.017230992873303277	0.07860310254597848	68.26666666666667	3.0	65.0	350.0
0.9999421961294537	2.3117082273705485	0.00600124615737099	0.0597039182979608	0.04688158703530286	48.188235294117646	3.0	46.1	351.0
0.9943271049534538	1.0364301631334654	0.020383908794693165	0.04761735994823417	0.03358951978753841	15.753846153846155	7.0	15.8	352.0
0.9892186182575653	0.7842296006434721	0.025819082792892117	0.04134270029102206	0.13608994038246527	45.51111111111111	6.0	45.6	355.0
0.9799270642155696	0.5480024369666707	0.023386836529546137	0.02392952440288059	0.1327662152994867	31.50769230769231	8.0	31.400000000000002	356.0
0.9889861928393687	1.068017734622783	0.038260532965007754	0.0938761373369562	0.03438136693465771	14.371929824561404	8.0	14.700000000000001	357.0
0.9958697349547193	0.699745495722956	0.007378771292214695	0.010091250835349118	0.11202645545793585	35.61739130434783	7.0	36.0	358.0
0.9999953239066326	3.0769006181791494	0.002209442773652489	0.04777373090918664	0.016848389743103785	28.248275862068965	3.0	27.1	359.0
0.9999726277792159	3.079734929687424	0.013006008199898495	0.2820267582176165	0.0190362239764189	32.768	3.0	31.6	363.0
0.9724534208952419	0.09773589451839561	0.009279573910257289	0.0024032547079293216	0.3525540394395493	25.6	10.0	25.400000000000002	364.0
0.9991892117438027	1.4339140817064602	0.008528434879193638	0.03285517659802562	0.04609689990388392	28.248275862068965	5.0	27.700000000000003	366.0
0.9908778053105154	0.8666363728473581	0.021016648499546136	0.03829855897053282	0.08219992881982846	31.50769230769231	8.0	31.400000000000002	367.0
1.0000097626398967	2.918381937925906	0.0033648182337033283	0.06201674998093915	0.08292169053967814	102.4	3.0	92.5	369.0
0.9996525548966639	1.6448297242864576	0.0055609543337725295	0.0272396705877826	0.029742954587456717	24.824242424242424	6.0	23.400000000000002	371.0
1.0035830251217857	0.9867585641106534	0.015222116519634525	0.0329333740796403	0.11151758142752052	48.188235294117646	5.0	47.300000000000004	372.0
0.9999028058364695	1.8364953873029999	0.0027927500969174685	0.016868907193101416	0.037556962573963126	31.50769230769231	4.0	30.5	373.0
0.9942705694862658	0.37385998592171227	0.008258579863495754	0.005361903516594992	0.13952817976347595	27.30666666666667	9.0	27.900000000000002	374.0
0.9683941744433058	0.7307479710350884	0.044541066558420335	0.06610286455931248	0.05883118274716186	20.48	12.0	20.0	375.0
1.0016654806706171	1.0906473391911817	0.015152189407413107	0.03786762719514097	0.04310690337396507	29.257142857142856	6.0	27.0	376.0
0.9614901799672095	0.48152665926037147	0.04002084678342886	0.03587076762894347	0.1386425924030297	32.768	8.0	32.4	377.0
0.9999407903010494	1.6596687344465115	0.0044962272623824285	0.02238452309048206	0.051557650369011165	34.13333333333333	5.0	32.2	378.0
0.9916763248144808	0.7631288519145305	0.016840525516341832	0.025874958731079367	0.1080723124724833	35.61739130434783	7.0	35.4	379.0
0.9997643072751843	1.7381386590025503	0.005666483153191755	0.030769507761170205	0.04434183426309019	34.13333333333333	4.0	32.6	380.0
1.000350525107149	1.5227282890366756	0.005746885991316264	0.024528064662490308	0.03839874405573081	31.50769230769231	4.0	30.1	382.0
0.9961427926855024	1.0160799231180682	0.012379914878306612	0.028049869131186556	0.0691677893279191	30.340740740740742	8.0	29.1	384.0
0.9995078038097299	1.6072755584916605	0.007211348459206611	0.03387767023158823	0.05818181987333996	40.96	5.0	40.5	386.0
0.9996621544967517	1.620936118100228	0.0064027681462743	0.030550755828398335	0.10865668038788812	74.47272727272727	4.0	75.10000000000001	387.0
1.0002628582724375	2.0296783230183877	0.01574613081773028	0.11690141549851223	0.009753472611867178	12.8	3.0	11.9	388.0
0.9603484902483695	0.5342779242910118	0.04565168687280237	0.046241910249614715	0.12450757860694946	31.50769230769231	8.0	31.5	389.0
0.9181703035188818	0.27905480307507385	0.04858073469185719	0.025749737628441606	0.18488789136819456	28.248275862068965	9.0	28.3	391.0
0.9992582385456255	1.552327635808246	0.00957917775631504	0.042304644606920294	0.07306067496200228	48.188235294117646	5.0	47.1	393.0
0.9781202236431189	0.6282312511097057	0.0343177813640385	0.041745298716802166	0.12083215665360567	34.13333333333333	7.0	34.7	394.0
1.0010803673147632	1.4743794288871384	0.014995042857040796	0.06050079663895357	0.06578972345241818	40.96	4.0	40.800000000000004	395.0
0.9992907298857191	1.7894397573944054	0.026795995948077737	0.15441110170663414	0.026357026924688977	39.00952380952381	3.0	37.0	396.0
0.9874589888945685	0.63790503273798	0.016508897099757266	0.02017743350912707	0.107052281993166	29.257142857142856	9.0	29.8	397.0
0.9995628179572137	1.898715996351905	0.013964186832015876	0.09019253638818694	0.030471819092584312	26.425806451612903	4.0	27.400000000000002	398.0
0.9987122892767347	1.6058490719185463	0.019175122959364244	0.09000758251101298	0.06489157488155645	51.2	5.0	50.800000000000004	399.0
0.9777779006507044	0.3583195735977973	0.017314407257606808	0.011155446478234217	0.18925414540520163	32.768	8.0	32.9	400.0
1.0007640975571546	1.918987845892251	0.02671663734856922	0.17612050334683288	0.022371666238166416	31.50769230769231	4.0	28.900000000000002	401.0
0.9996643182074694	0.8840940593776536	0.0031825640269680317	0.00591727251558013	0.08633569738977816	37.236363636363635	6.0	35.7	404.0
0.9676829344737216	0.5730071604475462	0.03999456647021717	0.04373460342978004	0.12863585994063736	32.768	8.0	33.6	405.0
0.9999171675599059	2.322406219589282	0.008782305096693142	0.08834007624165661	0.12079343746190052	117.02857142857142	3.0	118.5	406.0
0.9955192656307829	0.9611222154832223	0.014215412519041945	0.029771959021503588	0.06471466742595837	32.768	8.0	34.4	407.0
0.9999864135934772	2.0852377548437464	0.0009064341431907131	0.0071336430247038694	0.05157922401833316	48.188235294117646	3.0	46.1	408.0
0.9999127206903892	2.1658021891629478	0.004716192214726567	0.04033179946498535	0.06399378017497895	58.51428571428571	4.0	55.400000000000006	409.0
1.0041311113279825	1.1066843697407736	0.01745183019599052	0.044449967585675654	0.0553135475425548	28.248275862068965	7.0	26.8	410.0
0.9342162696709458	0.26249604568282586	0.03766088940721482	0.018623906011741135	0.19416213447104164	30.340740740740742	9.0	29.900000000000002	413.0
0.9999545537793036	2.4199202494000294	0.005836820989495037	0.06488068044209032	0.07349539891905642	91.02222222222223	3.0	88.7	414.0
0.9994824835487345	1.4403417466307855	0.006601389772599817	0.02564484054917875	0.09576979557427259	58.51428571428571	4.0	56.6	416.0
0.9277302507855899	0.18241021572301253	0.031227535069645835	0.011410440161896365	0.23779539300919836	26.425806451612903	10.0	26.3	417.0
0.9999029110112155	2.4481331502347112	0.009233899942483312	0.10562418685037651	0.038655657507019235	54.61333333333334	4.0	53.0	418.0
0.993056853259813	0.9654770497795879	0.060186501984192335	0.1367264806730108	0.023719979379556607	30.340740740740742	3.0	28.0	419.0
0.999999607003683	3.2073698895298652	0.00024081965861576663	0.005937087619932684	0.07025056440864201	91.02222222222223	3.0	83.30000000000001	422.0
0.9999991903967732	1.9528411812481605	4.181216852222256e-05	0.0002864246671874589	0.10117299152033554	117.02857142857142	3.0	117.5	423.0
0.9749915572306265	0.6714876630797426	0.0327707084170146	0.04328711580435637	0.07575996098526787	23.405714285714286	11.0	23.1	424.0
1.0000184476831666	2.3037784686325065	0.003109783338609919	0.030671434638089943	0.042399924757037924	45.51111111111111	4.0	44.800000000000004	425.0
0.9947116359035049	1.2822150046497935	0.02840841929695813	0.09156389719659323	0.04040739362588483	28.248275862068965	9.0	28.200000000000003	426.0
0.9825343176444991	0.5532895309304277	0.03189082566256133	0.034930721569499085	0.18771331200637878	48.188235294117646	5.0	49.2	429.0
0.9990439251021285	1.0752369180205252	0.009941572794725021	0.025606542329005038	0.16695502954050265	81.92	3.0	79.5	431.0
0.979816568060238	0.7387825013013308	0.04445252956045071	0.06653753157516087	0.13318821795499963	45.51111111111111	6.0	45.2	432.0
0.9542733438951246	0.5566240072633546	0.054239940226963414	0.05789639219003728	0.09891874597014384	28.248275862068965	9.0	28.6	434.0
0.9999345053668975	2.305122505255882	0.006115581674636087	0.060405859673459204	0.04153598506397034	48.188235294117646	4.0	45.5	435.0
0.9995366165307336	1.8385079452930542	0.013034758902133393	0.07893212948183562	0.04446819299596448	37.236363636363635	4.0	36.1	436.0
1.0006526910922626	0.7100046874913818	0.001271189049877136	0.0017587478439635852	0.08301829972037537	27.30666666666667	9.0	26.5	438.0
0.9999972529698775	3.196045795730745	0.0016457447882030358	0.04011459918830323	0.04807621288831037	102.4	3.0	88.4	439.0
0.9938043873738376	1.015184902631261	0.019704681439761437	0.044693811103198484	0.06421803990810575	31.50769230769231	8.0	31.0	440.0
0.9864900278887745	0.7848269455990965	0.032312255485523265	0.05193451210491899	0.1328054455977181	45.51111111111111	6.0	46.5	441.0
0.9859229606793155	0.6332352018471994	0.021948236918673713	0.02674743786910052	0.12977242976452985	37.236363636363635	7.0	36.300000000000004	442.0
0.999998502060843	3.2501289226265153	0.0009995884967990286	0.025725251554859257	0.05453175517455643	81.92	3.0	75.7	445.0
0.9465151976687264	0.193976058226093	0.023120787484444672	0.008629206219858071	0.2548802496407864	26.425806451612903	10.0	26.3	446.0
0.9999749210211202	2.333144063130263	0.0027156400454977337	0.027617543181996274	0.032636581064778326	30.340740740740742	3.0	27.8	447.0
0.981147124503815	0.7362304525240816	0.04103690742102568	0.06107189264338734	0.12739240239012006	40.96	6.0	41.1	449.0
0.9999969988987045	3.1469365916295047	0.0016303217474840708	0.03782458607583729	0.030570066725800833	35.61739130434783	3.0	30.900000000000002	450.0
0.9910313201850647	0.7140784694413657	0.01427499541223445	0.020090583388940337	0.09084029920473739	27.30666666666667	9.0	26.3	451.0
1.0021937753521029	1.3632751555573064	0.024076338103113475	0.0851865117150941	0.04389509403181123	31.50769230769231	4.0	28.8	452.0
0.9999384491182259	2.138577032720369	0.003991883504598081	0.03318332539777742	0.0183893432159031	21.557894736842105	4.0	19.5	453.0
0.9777989213628757	0.7493017944389508	0.03807064742020777	0.057836611367004825	0.07884606311787444	27.30666666666667	9.0	27.0	457.0
0.9998999135551256	1.1334163309497263	0.0009002206939795887	0.0023887749667764607	0.08672842437165038	40.96	5.0	40.300000000000004	458.0
0.9300558958231525	0.1507306538227275	0.027848083155279108	0.009066580856176109	0.2425698319215307	26.425806451612903	10.0	26.1	459.0
0.9437491744847349	0.36281169861470297	0.049542144977172554	0.03454782761123416	0.19428844156357603	37.236363636363635	7.0	36.5	460.0
0.9998854454160133	1.9828173122664583	0.006268095213096377	0.04431953666599954	0.1209933988486404	117.02857142857142	3.0	108.5	461.0
0.9999206711276148	1.8545992958071227	0.002925398108274019	0.018017013537241295	0.06438321911813837	58.51428571428571	4.0	54.400000000000006	462.0
1.0006250053548116	1.804254599123349	0.01660232349177003	0.09678489904197711	0.05192324651543201	48.188235294117646	4.0	43.6	463.0
0.9998283334117319	2.2175562161856694	0.01026410677673514	0.09262661261146748	0.034240012008935165	34.13333333333333	4.0	32.300000000000004	466.0
0.9503679746104413	0.163323863562338	0.021973441670600145	0.007764629112240871	0.271910642017224	29.257142857142856	9.0	28.8	467.0
1.0007124569977632	1.6501401048006499	0.014751395433616157	0.07263579108989099	0.047203427973546735	48.188235294117646	4.0	42.900000000000006	470.0
1.0087129082653445	1.017323244987247	0.03476334470058875	0.0779574290536578	0.06006944999222923	29.257142857142856	6.0	28.400000000000002	471.0
1.0000044809821398	2.435139149899902	0.0005930229817447874	0.006694935658647831	0.11091856867175655	117.02857142857142	3.0	107.4	472.0
1.0049344146120833	1.1804731066537832	0.03823534200695929	0.10782282277615193	0.04304056387658121	31.50769230769231	4.0	30.0	473.0
0.9948330793526662	1.2275071405603766	0.025190800945804625	0.0758069688329889	0.043515850496656946	22.14054054054054	8.0	22.5	474.0
0.9999748922684194	2.732803108534576	0.005985944864584788	0.09146645310159425	0.03843947798494412	51.2	3.0	46.2	475.0
1.004913022377178	0.7763847659888552	0.02180760788149713	0.033784704980547225	0.0780790595398271	30.340740740740742	9.0	27.5	476.0
0.9902901088864776	0.7604659632443861	0.022544652795737277	0.03448008108400458	0.07138893330030696	25.6	10.0	25.8	477.0
0.9999712887953826	2.158086732104847	0.0031597503779379078	0.026804075073940063	0.0805844026427848	68.26666666666667	4.0	65.10000000000001	478.0
0.9998228862256725	1.726181592284707	0.004184544403911702	0.022425939775606574	0.055667220023488506	48.188235294117646	4.0	46.5	479.0
1.0002101479126002	1.391298812116929	0.003793271155310001	0.014091353791146734	0.1367543278812458	81.92	3.0	80.7	480.0
0.9747156794232384	0.5147988146324142	0.0356326660733825	0.03510904483066609	0.17774451610830155	45.51111111111111	6.0	45.900000000000006	481.0
0.9999824898162366	2.6898551973681495	0.0038338586277641452	0.056087881634937164	0.026608098239785653	37.236363636363635	3.0	34.5	482.0
0.9870004612513882	0.79908125918223	0.024065678682885987	0.0394452696303613	0.08151075398701471	27.30666666666667	9.0	27.400000000000002	485.0
0.9996471229581492	2.2222971897463553	0.018261371562082726	0.1656336489293302	0.020416770027622384	31.50769230769231	5.0	30.400000000000002	486.0
0.999987233349381	2.6845354920565065	0.0027659469689883	0.04024696837841714	0.029992527153001408	39.00952380952381	3.0	36.2	487.0
1.0000645826636043	2.0389838421367377	0.003939063835969624	0.029536249441446363	0.08947357955050295	81.92	3.0	80.10000000000001	488.0
1.0001013780472954	1.6332922027777634	0.002682156625506358	0.012969757594939896	0.044378721386359864	39.00952380952381	4.0	36.7	489.0
0.9744888841477996	0.6368498932047936	0.03993671072952011	0.04958734417551375	0.12173772656245879	37.236363636363635	7.0	36.300000000000004	490.0
0.982360972073322	0.7107863328521841	0.029355631501699463	0.04145186183314954	0.08726843597412302	31.50769230769231	8.0	32.0	491.0
0.9999774903968189	2.9068812274216884	0.007582784601095799	0.138149954229808	0.039413789168622926	54.61333333333334	3.0	51.6	492.0
0.9941118103288845	0.9598957115504974	0.016865509969485385	0.03530823567057052	0.0736498735804018	31.50769230769231	8.0	31.8	494.0
0.9998226940768493	2.448774183260566	0.016925364912137968	0.19374552303366813	0.040283831324204204	40.96	4.0	38.7	495.0
0.9986578035085596	1.6401170228377755	0.01882188413218741	0.09180525784131657	0.021371509569004923	19.98048780487805	6.0	19.6	496.0
0.9988608021664028	1.4180028457943816	0.011344009690655778	0.04290577926701072	0.08578958653827638	51.2	5.0	50.7	497.0
0.9409824367769688	0.14639588493610026	0.025697584628717584	0.008688587038942867	0.2626526925190013	28.248275862068965	9.0	28.0	499.0
0.9867454552844869	1.07086730478963	0.04298794033546253	0.10612854751963273	0.05425626931969135	26.425806451612903	10.0	26.1	501.0
0.9799156614014656	0.7359105157504275	0.040211172163068964	0.059631516423793225	0.09121864633174982	39.00952380952381	7.0	38.1	503.0
0.9913250896564153	0.814343075311427	0.019451750342655196	0.03258442941052095	0.09357881276152448	37.236363636363635	7.0	36.1	504.0
0.9990764324786912	1.705915637320242	0.014320243038039934	0.07509369846323385	0.046712482632316386	39.00952380952381	6.0	38.300000000000004	505.0
0.999997708819216	3.511898329219164	0.002577671085159555	0.08626764356617872	0.01862885788587578	39.00952380952381	3.0	39.300000000000004	506.0
1.000003562820735	2.710872841278806	0.002682216767538327	0.040080014703283706	0.048290554669914124	58.51428571428571	4.0	53.7	509.0
0.9584632163914603	0.39345074700108695	0.030927330194288057	0.021815112628695343	0.14347723467020812	26.425806451612903	10.0	26.200000000000003	510.0
1.0000195297451682	1.9432607052280222	0.000990189529170627	0.006714750686506057	0.05579319228735495	63.01538461538462	3.0	60.300000000000004	513.0
1.0047280929292293	1.1046974058124928	0.023161818916099874	0.05881176595747469	0.059854025720068184	32.768	6.0	32.7	514.0
0.9986931219014707	0.9573737076810616	0.01117974045868986	0.025007773000662696	0.18660865325542514	81.92	3.0	84.10000000000001	515.0
0.9602349663344458	0.42653760663488377	0.03364727073938122	0.02610850932624144	0.13548193643778192	29.257142857142856	9.0	29.8	516.0
0.999942539246822	2.11334281708275	0.0031007854260092023	0.02510638943014663	0.07885780285045448	74.47272727272727	4.0	69.9	518.0
0.9995380594214722	1.3371821100297963	0.004107258704119164	0.01409546916610475	0.07110771406095637	45.51111111111111	5.0	43.300000000000004	519.0
0.996542088891233	1.0823047696267567	0.01748016665029877	0.04347431681769885	0.09858216788879488	51.2	5.0	49.900000000000006	520.0
0.9913370067919708	1.0576953865216308	0.028321923296269647	0.06834736396437684	0.04775721483137245	19.504761904761907	9.0	19.8	521.0
0.999997678841301	2.187850885458232	0.00018910725981792547	0.0016556516926218624	0.028129934893292952	35.61739130434783	3.0	32.4	522.0
1.0083588836850923	1.0317701832565387	0.03501324100105958	0.08015640925056321	0.05421991687691402	31.50769230769231	6.0	30.5	523.0
0.9999867892349541	2.904758233083425	0.0033790168163686657	0.06142731258588645	0.024502703603023285	31.50769230769231	4.0	29.700000000000003	525.0
0.9975897847232186	1.0087100748680395	0.008084637372157399	0.018102218148344194	0.062135597659697714	25.6	7.0	25.6	526.0
0.9198363440143731	0.1488610314190821	0.032015506861775476	0.010469511607584907	0.2502493469270069	26.425806451612903	10.0	26.700000000000003	527.0
0.9999014355994067	2.3025531634953342	0.010051000976676227	0.09906112537977609	0.029511207722819732	29.257142857142856	3.0	28.400000000000002	528.0
0.9962178629253458	1.0953795884309523	0.015693614385847123	0.03968028635482503	0.06259456260523334	30.340740740740742	7.0	31.1	529.0
0.9947456648898162	0.8783922118693578	0.019385694487500927	0.03609612223941744	0.07069519791025268	34.13333333333333	5.0	33.5	530.0
0.9441614444948686	0.3836520386009311	0.04761235113644012	0.033997634174162815	0.14476446481039185	30.340740740740742	8.0	30.3	532.0
0.9826115774808892	0.3840055350127752	0.015353292377066114	0.010543929177420638	0.180931231822898	34.13333333333333	8.0	33.9	533.0
1.012828842609429	0.7844492239687761	0.02734340918321157	0.04265544815989711	0.06214576643564487	34.13333333333333	7.0	30.8	536.0
0.9938013702337235	1.047229942028906	0.02085546217073326	0.04948156441043095	0.06859058959797498	31.50769230769231	8.0	31.0	537.0
0.9975382255844146	1.3763695543228038	0.019640975623285817	0.07078752712253263	0.0641186351576493	39.00952380952381	6.0	38.1	539.0
0.9979439169258727	1.0641712982308906	0.020985973758726306	0.05340424008163091	0.03755183105139358	39.00952380952381	3.0	36.7	541.0
0.9989997033912044	1.0553909218878408	0.004453876705064817	0.010635490677795116	0.08633431678265527	40.96	6.0	40.6	542.0
0.9984742358540962	1.467816306739375	0.01697489417779601	0.06808341931688176	0.07688014685592481	48.188235294117646	5.0	49.1	543.0
0.9999648677129834	2.539925975338804	0.0057173546002525595	0.07182967761119523	0.023479091881858788	32.768	3.0	32.1	544.0
0.9999448794536098	2.5477933540719038	0.009110724890729865	0.11538464609778999	0.028189006661355764	35.61739130434783	3.0	34.1	545.0
0.9998877648959978	2.201223524251943	0.006501143741005579	0.05768046404542686	0.03488584805939775	32.768	4.0	32.300000000000004	546.0
0.9896372924433542	1.0629356140139286	0.04262266767700427	0.10378678320615418	0.04971188299016552	29.257142857142856	7.0	30.0	547.0
0.9774711258938047	0.5442743069899351	0.028943119009047693	0.029677616405185174	0.15534823919337123	39.00952380952381	7.0	39.6	549.0
0.9989928217795575	1.429114674057151	0.010182724647574248	0.03901541148484106	0.033647212244155	25.6	5.0	24.8	550.0
0.9999983536397947	3.3111179500715493	0.001240728234147884	0.03394794960477122	0.029489553598864345	51.2	3.0	51.0	551.0
0.9999294537732304	2.5288617475669963	0.008047961193283543	0.09996309982405747	0.022854388910942814	24.824242424242424	4.0	24.700000000000003	553.0
1.0009282073354857	1.886419616541801	0.031251850401179525	0.1989506271450314	0.04742886650078865	43.11578947368421	4.0	41.1	554.0
0.9999824157866275	2.613299486805011	0.003308433436899191	0.044784186470138446	0.015661975053528603	27.30666666666667	3.0	26.8	555.0
0.9645864712179338	0.44525075719851737	0.032978847225589206	0.026986612191145884	0.1648548777519977	34.13333333333333	8.0	34.1	556.0
0.9468907722716805	0.13471236962668992	0.020176192415848223	0.006096971910814788	0.2941669802494275	26.425806451612903	10.0	26.700000000000003	557.0
0.9512863866869226	0.12334891046723556	0.017696685297229574	0.005115480150463007	0.3119058112610021	25.6	10.0	25.700000000000003	558.0
0.9977418122932695	1.5477037588327405	0.03724918639444904	0.16399045730586495	0.04112264926810516	35.61739130434783	4.0	34.300000000000004	559.0
0.9986123670540352	1.5872415032648144	0.03585195550452489	0.16600366764937244	0.03504526369264905	39.00952380952381	3.0	35.5	561.0
0.9363942611371949	0.08709324297579639	0.020951808429208556	0.005438056889045734	0.3312842642996903	26.425806451612903	10.0	26.0	562.0
1.0003490783479323	1.7724575659175044	0.009309701973795884	0.05244763297700942	0.054633796357374226	54.61333333333334	4.0	52.0	563.0
0.9993890613152911	1.7965618097101728	0.012895759360829187	0.07463409016445219	0.05666709281358818	45.51111111111111	5.0	45.7	566.0
0.9079048380049751	0.16485832648344653	0.03891639913940699	0.013648313370613067	0.21325034550766148	25.6	10.0	25.5	567.0
0.9985245349262376	1.6400814365795104	0.023092824550683583	0.11265002594952588	0.04404361993186504	34.13333333333333	5.0	32.300000000000004	569.0
0.999731952423833	1.8985738639173453	0.012472433451635689	0.08069935513332097	0.09630231592465138	91.02222222222223	3.0	87.9	570.0
0.9962102239126261	1.14131979526479	0.018626237310517706	0.05008175052472421	0.059725486960748	29.257142857142856	6.0	29.5	574.0
0.950675521121995	0.23722240551710877	0.02928747471255704	0.013782576016448538	0.24621980088060155	31.50769230769231	8.0	31.8	575.0
0.9858568261990718	0.5145292587402815	0.019789061098470007	0.019267337112070012	0.17872271851254437	40.96	6.0	41.6	579.0
1.0001423629866717	1.2523972437689754	0.0020073044540452655	0.00635990145216852	0.04403495176357867	40.96	3.0	39.2	581.0
0.9907713977337927	0.9681585676604963	0.02553254824613851	0.054286249290436274	0.054239295955940514	25.6	9.0	25.900000000000002	583.0
0.9999428014158676	2.6125859780800216	0.00778622548189022	0.1053114213751069	0.01896770167570474	30.340740740740742	4.0	29.900000000000002	584.0
0.9912843393833164	1.1784647375747774	0.037515109306278625	0.1063996179645709	0.04936252873120916	27.30666666666667	9.0	27.200000000000003	585.0
0.9988904239196366	1.7608178821708929	0.025265240474424716	0.140722975204128	0.025830690588959752	16.718367346938777	6.0	17.3	586.0
0.9802859052451546	0.6075415364633653	0.03290129608368022	0.038762531846733034	0.15308921811849582	43.11578947368421	6.0	42.2	587.0
1.001921028413823	0.36637071536472987	0.0025076779367968365	0.0015817730452927126	0.16627957500069201	27.30666666666667	9.0	27.1	588.0
0.9998541127742858	1.742797453637607	0.0035274396886334058	0.019250290565	0.050317841052819036	37.236363636363635	4.0	35.9	589.0
0.9999061947852964	2.3527450948892237	0.007484854553994009	0.07764418153056167	0.021292232190892373	30.340740740740742	4.0	27.0	590.0
0.9987458377118076	1.8050611031585988	0.027056548727723374	0.15813918844507116	0.01655093532297823	13.653333333333334	5.0	13.9	591.0
0.999989867399031	2.9450115303873403	0.0036822636091298896	0.06971604441620612	0.08346446640066794	102.4	3.0	98.0	592.0
1.0010160652708062	1.1454725583060734	0.007061416190430252	0.018996851654541052	0.05973738687153062	34.13333333333333	7.0	31.8	594.0
0.9932437429780735	0.9901502849841294	0.02182069346196344	0.047785923897061426	0.08486764920857778	37.236363636363635	7.0	37.6	595.0
0.9282355586773506	0.4297626658903726	0.059603845615127916	0.04824943030456254	0.1348029287235119	29.257142857142856	9.0	28.3	596.0
0.9999462701747674	2.234866567607476	0.0033231377392138536	0.030527520583249357	0.06358253091063674	63.01538461538462	4.0	59.800000000000004	597.0
1.0000794591423592	1.6695180340083082	0.002393760972432176	0.012109628698509825	0.027221588481612585	30.340740740740742	3.0	27.6	600.0
0.9530386794424952	0.21428385993416268	0.023752461714167523	0.009866686711868968	0.23372714912304918	27.30666666666667	9.0	27.0	601.0
0.9211740394522747	0.21172799718163968	0.041253130392831676	0.017583378120234614	0.18707491229026457	27.30666666666667	9.0	27.200000000000003	602.0
0.9999773874326395	2.7317946765939745	0.005380301561043166	0.08212801696963559	0.01540786259199555	27.30666666666667	3.0	25.5	603.0
0.9307398160977262	0.24294431213473552	0.03660087974733238	0.016505477673871168	0.17229112992495219	26.425806451612903	10.0	26.1	604.0
0.9998917331374353	2.062754957528362	0.0047593590638386404	0.03655090048064376	0.023847735463310895	23.405714285714286	4.0	21.5	605.0
1.0001017942893398	1.952946816912782	0.004930459573087764	0.03371858817465169	0.03497802629278442	29.257142857142856	4.0	27.8	607.0
0.9834408875483953	0.7755749904761831	0.03893641087588909	0.06181356109011254	0.1257061056055245	43.11578947368421	6.0	43.1	611.0
1.0000590516932735	2.2810198554103436	0.00577278020330547	0.055640096150591345	0.04035797949006289	39.00952380952381	3.0	38.6	612.0
0.9559831883535852	0.4470248621088276	0.03785158438187452	0.031108716441238377	0.1312273786388139	28.248275862068965	9.0	27.6	613.0
1.000546358951123	1.256202154459812	0.00654464724096543	0.020312053061759292	0.050144532098928454	34.13333333333333	5.0	32.300000000000004	614.0
0.9999744070770583	1.9017946299766892	0.0008133537988457649	0.005268518473292704	0.05644383946014091	51.2	4.0	49.800000000000004	616.0
0.9999815809016293	2.4610236187056986	0.0028298860747591557	0.03279715418235746	0.0438892876904059	39.00952380952381	4.0	38.1	617.0
0.9999965094021891	3.4185856711503604	0.0032596276390696555	0.09934398044794794	0.01565144900384532	34.13333333333333	3.0	29.6	618.0
0.9985761128337625	1.2764500753668038	0.012416921849113185	0.03959732542961304	0.0851507027430718	48.188235294117646	5.0	47.7	619.0
0.9991116304883542	1.7977153638275398	0.019125947727108565	0.11086153187756659	0.028397893497063436	27.30666666666667	5.0	26.400000000000002	620.0
0.9999948671503185	3.161729598616583	0.0028717912478203357	0.06762595903463178	0.0176504053389984	25.6	3.0	27.8	621.0
0.9999765463269796	2.2879014075563804	0.003038079557416333	0.029478879518221677	0.039149441676273836	37.236363636363635	5.0	34.6	622.0
0.9993025054172265	1.644255950035525	0.010826303510049436	0.053017012618270416	0.041348201266640884	31.50769230769231	5.0	30.400000000000002	623.0
0.9999564559518007	2.568509055072753	0.007498097065381092	0.09698274570350736	0.02850067863048426	34.13333333333333	3.0	34.5	624.0
0.9905928925869592	0.8258672880442913	0.02452142900358959	0.04197542627726752	0.12754615856227072	45.51111111111111	6.0	45.2	625.0
0.9940794636005369	0.9685420677962804	0.015254450769169344	0.03234323301532989	0.05768710859053958	25.6	10.0	25.700000000000003	626.0
0.998456763633233	1.548047325457471	0.02438952682498638	0.10733970603742057	0.015861459844828767	12.047058823529412	4.0	11.700000000000001	627.0
0.9617326742966716	0.5194877928414767	0.04676400974772008	0.046198037953883754	0.15106442262783015	35.61739130434783	7.0	35.1	628.0
0.9999937034550298	3.184827048066114	0.003688823983054757	0.08890614850628648	0.029133266051265226	58.51428571428571	3.0	54.400000000000006	630.0
0.9350201469819555	0.12344608050952519	0.024058165515606106	0.007077729987180319	0.2849055685435375	25.6	10.0	25.700000000000003	631.0
0.9636315571844802	0.20571245860907048	0.01792561295227362	0.007163141341018716	0.2428372197185799	29.257142857142856	9.0	28.700000000000003	635.0
0.9889933768678753	0.5885847573023618	0.01794566108275882	0.02020232674121146	0.15950590035825296	40.96	6.0	41.5	636.0
0.9994306645467032	0.7936751314953416	0.00335613173166591	0.005383512699876927	0.07213855834377224	25.6	9.0	25.3	637.0
0.9437542232912005	0.2151000457750255	0.02825014447015255	0.011881780687850226	0.22815496230089366	27.30666666666667	9.0	27.6	638.0
0.9892101962934355	0.7748627370652077	0.018824657716608472	0.029549286256385258	0.08002718319237095	30.340740740740742	9.0	30.0	639.0
0.9986795730183158	1.4693285177064797	0.014742232239152282	0.05921572792493795	0.025814686520301153	19.98048780487805	6.0	19.8	640.0
0.9794407979202189	0.8698546747619503	0.04414157870613706	0.08178611092718281	0.06644742698334578	26.425806451612903	10.0	27.0	643.0
0.9740913518486614	0.4099171225131824	0.025162634491411342	0.01907841531005116	0.17844945458120726	35.61739130434783	7.0	34.800000000000004	644.0
0.9956145460206013	0.8257156614473874	0.01342645316666696	0.023033576501449708	0.13429474090716065	48.188235294117646	5.0	47.0	645.0
1.0027305465892626	1.1460545257349677	0.018427067056571343	0.0495749533165134	0.041695952167749545	28.248275862068965	5.0	27.8	647.0
0.9999879868757906	3.106691663478054	0.006023131326554335	0.13419842513025673	0.04538377748041759	51.2	3.0	47.1	648.0
1.0011114082053916	1.2462254803026054	0.01117301329471402	0.03433787182436481	0.051401966655881114	32.768	4.0	32.5	649.0
0.9992782289286282	1.4160490891974677	0.013623605625593078	0.052094262827748	0.05344601159973639	48.188235294117646	3.0	47.900000000000006	651.0
0.9994218525903179	1.8258398496417163	0.013180033484271105	0.07872910354104816	0.03483552330817647	31.50769230769231	5.0	31.700000000000003	652.0
0.9355584539593289	0.23881407276086764	0.03873172630507491	0.018607239879020496	0.2130733859747141	31.50769230769231	8.0	31.200000000000003	653.0
0.9613692926400886	0.3839564344491566	0.03553524429861142	0.025630171357285403	0.18313975242971106	35.61739130434783	7.0	34.800000000000004	654.0
0.9998987331783522	2.606948477137916	0.01170905510904649	0.15746966250398053	0.014208325196189354	28.248275862068965	5.0	28.400000000000002	655.0
0.9990677716296841	1.316437605245172	0.007564796224083734	0.025326729899516842	0.04409560271214104	28.248275862068965	5.0	26.5	656.0
0.9823383149890688	0.42856327974179625	0.01445728242746493	0.010961626002859303	0.12090038259691639	26.425806451612903	10.0	26.8	657.0
0.9532850017408157	0.5186798699609313	0.035257122495852035	0.034465360179605595	0.04842297587723072	11.07027027027027	15.0	11.100000000000001	658.0
0.9998076896704674	2.159113314618314	0.010236161413782209	0.08694008730258164	0.04647596376238181	48.188235294117646	4.0	46.2	659.0
0.9886294067498792	0.9042348975724136	0.04821122514718175	0.09390277472807988	0.019537738629748214	17.066666666666666	5.0	16.7	660.0
0.9916474936231551	0.8588221649373152	0.02327028252247017	0.04193306268181733	0.11273712294420209	45.51111111111111	6.0	46.300000000000004	662.0
1.0020878741726578	1.2214616141825985	0.015775072617889574	0.04679569118178829	0.047175491781599244	27.30666666666667	5.0	26.6	663.0
0.9914187337873349	1.0136152926152462	0.025440658520975594	0.05771414510712443	0.06346111747067697	27.30666666666667	9.0	27.6	664.0
1.0013278447833756	1.295913726494124	0.01036067733391388	0.03375043058220022	0.060878864134835904	54.61333333333334	5.0	54.0	665.0
0.9969766942625947	1.2237257087931455	0.025374434685699696	0.07614999964780717	0.11346198502596112	68.26666666666667	4.0	70.2	666.0
0.997892514480857	1.2650234239613898	0.013282951236294154	0.041776438783236565	0.07056268297420512	40.96	6.0	39.800000000000004	667.0
0.9992016456964569	1.2533217272614707	0.00506852658724847	0.015689151899999535	0.08958860524780807	48.188235294117646	6.0	46.900000000000006	668.0
0.9942059899795518	1.328886262261325	0.034177133656598094	0.11670665263533646	0.04152826288904674	25.6	10.0	26.5	669.0
0.9686123300308002	0.44754616142033904	0.029782655514928952	0.02440785144883299	0.14929418046869442	31.50769230769231	8.0	31.200000000000003	670.0
0.9924042958123827	0.7715902924316053	0.016105407069074523	0.02508819827510342	0.11503606154260951	40.96	7.0	40.2	671.0
0.9999952277332818	3.1810093085281523	0.0027746395462554165	0.06661680053172672	0.02370724759821707	51.2	3.0	48.0	672.0
0.9988975970886311	1.5852463958953493	0.015469284569595142	0.070936201309969	0.038222831095732206	29.257142857142856	5.0	28.5	673.0
0.9990495982851718	0.784034942114564	0.002440379455824468	0.0038536272717376537	0.09443061790099683	31.50769230769231	8.0	31.200000000000003	674.0
0.99998426199593	3.4168527636914257	0.014646067795095176	0.44560238629080556	0.03659287448919892	40.96	3.0	38.1	675.0
0.9999316736946736	2.2386428570965715	0.00437104028084366	0.04031155187365637	0.027634793003503976	30.340740740740742	4.0	29.0	676.0
0.959181439454308	0.4885268759586986	0.047829301073151816	0.04423321122654377	0.1575937262587367	39.00952380952381	7.0	39.5	677.0
0.9468764383206631	0.22207958286191243	0.02786454952710849	0.011947073347826971	0.2297851072336017	29.257142857142856	9.0	29.5	678.0
0.9999851114334739	2.8508146351895776	0.004486635083790169	0.07724390881404784	0.019626802192623	28.248275862068965	3.0	27.0	679.0
0.9999898537775871	1.7500659413627309	0.00035575523227901826	0.0019637771344727054	0.11136030288261099	91.02222222222223	3.0	85.5	680.0
1.0001196849661145	1.9830377321083794	0.006551607992841881	0.04632406741623155	0.021111100555946942	21.557894736842105	3.0	19.5	681.0
0.972976424964619	0.15389575279131967	0.011707006863916326	0.003920603986735358	0.2959508177905826	27.30666666666667	9.0	27.1	682.0
0.9993524409703088	1.3367076189817388	0.01059898589184521	0.037033187250002084	0.14291397372528253	91.02222222222223	3.0	84.80000000000001	684.0
0.9389771775018643	0.4904981983660492	0.05916533639079581	0.055135086505116	0.127613182052729	29.257142857142856	9.0	29.400000000000002	685.0
0.9998921679825775	2.279434091154474	0.007297727484433225	0.0702018465072277	0.027198167045052887	29.257142857142856	4.0	27.1	687.0
0.9959635670493413	1.7332333393471706	0.09281448978853794	0.5031862252786549	0.030174011295672938	32.768	4.0	32.9	689.0
0.9936798867542771	1.2866970016004726	0.03382884587914848	0.10975347523924996	0.038191924191257574	29.257142857142856	9.0	29.200000000000003	690.0
1.000596386075597	1.5317614121119236	0.008874751249512014	0.0382345655224679	0.049344625556377954	37.236363636363635	5.0	35.6	691.0
0.9999942633396289	3.558483305463342	0.007083067022091435	0.24838532816269052	0.0093269841920613	30.340740740740742	3.0	29.200000000000003	692.0
0.999685818394949	1.4535439547220839	0.003449870105572195	0.013592358831039477	0.08070243626964946	51.2	5.0	48.5	694.0
0.9636233605957176	0.4679362535154339	0.03313721376556963	0.028478186958323496	0.13064168345561875	29.257142857142856	9.0	28.700000000000003	695.0
0.9967194724393842	1.3865562024029505	0.04055123056825076	0.14830211020674944	0.02811724871993151	22.755555555555556	4.0	21.1	696.0
0.9594623598438929	0.3711887064347046	0.029145883762903738	0.01946206637819083	0.16608496004626105	30.340740740740742	9.0	29.700000000000003	697.0
0.9986203500421702	1.8773512124491738	0.03464176163831529	0.21887668721157544	0.01733972852387575	14.124137931034483	5.0	13.200000000000001	698.0
0.9986946330918944	1.6792328862804717	0.021871128503501567	0.11140964709444988	0.06198758455297495	43.11578947368421	5.0	41.6	699.0
0.9636586762287479	0.22777159850113174	0.018939774256787625	0.008126783797797741	0.23140131836048608	27.30666666666667	9.0	27.6	700.0
0.996565805352707	1.1248424477248773	0.014461147727300573	0.03802373089290678	0.06211186199046732	30.340740740740742	8.0	29.400000000000002	703.0
0.998742544355307	1.5018808392595702	0.014679386094729198	0.061225822085644206	0.03492158784554642	26.425806451612903	5.0	25.900000000000002	704.0
0.9995356104879322	1.7248717787885515	0.008899727484199066	0.04763018602871734	0.0438603536648629	35.61739130434783	5.0	36.2	705.0
0.9999615333989593	2.717463261984123	0.008896039832422405	0.1338398426687105	0.0434480463168562	48.188235294117646	3.0	45.800000000000004	706.0
0.974296965435604	0.508579112531933	0.03126221380763646	0.029764100093847605	0.14902187953228757	35.61739130434783	7.0	35.9	707.0
0.9998055225513264	2.100038192151232	0.00917939124879605	0.07330799572612534	0.0278124111519625	30.340740740740742	4.0	28.3	708.0
0.9798222071259578	0.6801209024387237	0.035989011848278324	0.048249365978302636	0.06469831679518669	25.6	7.0	24.700000000000003	709.0
0.9999884338641397	2.3473655486919562	0.0012879035849774209	0.013290162911828399	0.08498689251298767	81.92	3.0	78.5	710.0
0.9992814218654793	1.637463336968359	0.01106166498277606	0.05376232985219469	0.05911418420906739	40.96	5.0	39.0	712.0
0.9943994428019337	0.9845051291858947	0.017267488679007386	0.03746055681955382	0.07148207510037499	30.340740740740742	8.0	30.900000000000002	713.0
0.9460617999343365	0.24567924875432767	0.03061295169746427	0.014170907689813883	0.20267641571680084	27.30666666666667	9.0	27.5	715.0
0.9999508660652087	2.1881997991782853	0.004005709888080875	0.03508462324242118	0.06035043796776956	63.01538461538462	3.0	62.900000000000006	716.0
0.9909741266746076	0.9334474074819852	0.027590633884696625	0.05571332061776375	0.0776572438324771	30.340740740740742	8.0	31.8	717.0
0.9999976882504723	3.5481146225920552	0.0027958388532943737	0.09702897483295984	0.019306430321102214	51.2	3.0	47.2	719.0
0.9983783652656777	1.1994304243655276	0.020847675801172576	0.06221387334033981	0.05484807791257539	45.51111111111111	3.0	45.0	720.0
0.9980224849818775	1.591844272146271	0.024454357903394397	0.11307086416269527	0.034124193853203755	26.425806451612903	6.0	27.0	721.0
0.9885804562091149	0.7754863844701957	0.02694507095953311	0.042548007911199955	0.13201711077904194	45.51111111111111	6.0	45.5	722.0
0.9608225634099756	0.5644753848568116	0.04483849057672621	0.048357997694676566	0.1034111257641868	28.248275862068965	9.0	28.8	723.0
0.9999956393604594	3.008406498392139	0.0017977341039640108	0.03628144761181497	0.042001047942265855	58.51428571428571	3.0	51.800000000000004	724.0
0.9651247203687079	0.4057344646778444	0.03029034905390843	0.022416884770731595	0.1641308690279024	31.50769230769231	8.0	31.3	725.0
0.9987122271100339	1.650405120868584	0.02537365450819013	0.12522648618438278	0.03169766915022129	29.257142857142856	4.0	28.400000000000002	726.0
0.9999919420632604	2.704884888505622	0.0018176387061120875	0.02699917209915166	0.04922391663588067	51.2	3.0	44.2	733.0
0.9983712603151176	1.1804125384458077	0.008625771396841878	0.02435479911992358	0.07358747038907885	37.236363636363635	6.0	36.7	734.0
0.9995574330765006	2.1903282757203804	0.025073922061445937	0.22003418100474664	0.07126019198717226	63.01538461538462	4.0	59.400000000000006	735.0
1.0008781762443886	1.1592673659023034	0.005312908920347768	0.014557647283774325	0.055934672568107004	29.257142857142856	6.0	27.700000000000003	736.0
1.0025617500280688	0.920052324310119	0.008639539252749696	0.016918388143139354	0.07288001463779756	30.340740740740742	6.0	30.5	737.0
0.9987191705469008	1.601104300466627	0.016001784151743876	0.07471027655802712	0.031074800234612232	24.824242424242424	6.0	24.8	738.0
0.9835308587928389	0.7714657906325266	0.03847975593801981	0.06066334868915222	0.12495815334203873	43.11578947368421	6.0	42.800000000000004	739.0
0.9860361590521493	0.4703851209128355	0.013089239593883683	0.011060102048909276	0.1310628925311252	27.30666666666667	9.0	27.400000000000002	740.0
0.9997937883716433	2.1605764459716283	0.011960972415146586	0.10174572329185298	0.06857172805291473	81.92	4.0	79.30000000000001	741.0
1.000839851582231	1.4714274993041592	0.013229038063501265	0.053156550364425445	0.038697623572352007	28.248275862068965	5.0	27.200000000000003	744.0
0.9998968236181814	2.266811524709582	0.006952484019416036	0.06601493860323232	0.022773445933677697	29.257142857142856	4.0	27.3	745.0
1.0008630808425414	1.4834873943980467	0.022098410747479535	0.09012187011196789	0.03623296075284068	39.00952380952381	4.0	35.5	746.0
0.9995665352370631	2.024476104233001	0.017696742322435764	0.1305934621846767	0.03968155760743845	35.61739130434783	4.0	30.6	747.0
1.0000831028052903	1.7475930144359841	0.0029002178560408984	0.015965204676386232	0.04786996767104106	45.51111111111111	3.0	44.2	749.0
0.9999776956597672	2.5497789922686525	0.0037011231137268996	0.04696694434198163	0.05119489785250969	74.47272727272727	3.0	70.3	750.0
0.9995574012933813	1.78354835728362	0.009736673298092425	0.05555233533365877	0.05177222088719217	39.00952380952381	5.0	38.6	751.0
0.99598053940233	1.122236471292363	0.022398881939459582	0.05879534807585768	0.11067255647826824	58.51428571428571	5.0	58.2	752.0
0.9464245536534428	0.3157645864285454	0.04195284372153155	0.023717423418073584	0.14163122045404097	25.6	10.0	25.200000000000003	753.0
0.999697495679241	2.2752370837291087	0.017847262742938994	0.17097297567522776	0.031034175770594166	40.96	5.0	41.2	754.0
1.0000099243796556	1.3551469222696464	0.002187945574480867	0.0076834161950040634	0.09785699459318738	54.61333333333334	4.0	53.900000000000006	755.0
0.9969023312332467	1.4612253047109665	0.06346636767286562	0.2559358394543917	0.03886294881576259	39.00952380952381	3.0	36.9	756.0
0.9511365751526413	0.5105654368111686	0.05285079051045927	0.051236536585498434	0.13989472850175907	34.13333333333333	8.0	33.4	758.0
0.9990941721649704	0.8959035480695282	0.0031794077538985404	0.0060230346078452976	0.06566761135908421	29.257142857142856	6.0	28.5	759.0
0.9551313452206747	0.38761777633016387	0.04165029996269755	0.03050904643195769	0.18450464382772322	37.236363636363635	7.0	36.4	760.0
0.9999039962301046	1.6791187265167984	0.002287494995757428	0.011640172789930264	0.03067881248723481	24.094117647058823	4.0	23.200000000000003	762.0
0.9719354117923126	0.5022973485422899	0.02632645275857396	0.02429239444390394	0.0997067833729836	22.755555555555556	11.0	21.8	763.0
0.9760589236387032	0.5795822749523347	0.027818505744414315	0.03051010524696437	0.1116699937142423	29.257142857142856	9.0	29.400000000000002	764.0
0.9967052529026199	0.556009969430664	0.0036941097114727285	0.0037702315302765507	0.11599359076091269	29.257142857142856	9.0	28.900000000000002	765.0
0.9997081981631062	2.185654866418315	0.016446546689647144	0.14360714176675468	0.051887078294096535	58.51428571428571	4.0	59.800000000000004	766.0
0.9992201207928613	1.6937259642950537	0.013518581200231337	0.06993599728284634	0.032662637410236145	28.248275862068965	5.0	28.200000000000003	768.0
0.9988461874991639	1.5562765646885521	0.011973723949053213	0.05313680225004101	0.041978980230195785	29.257142857142856	7.0	28.3	769.0
0.9924166657784632	1.156681490698176	0.03473179580739829	0.09564135445990353	0.044449561743983804	28.248275862068965	9.0	25.200000000000003	770.0
1.0000124995457438	2.7717991913983036	0.003219736522532404	0.051176576038545814	0.024575100352917875	32.768	3.0	30.900000000000002	771.0
0.9991231399643393	1.5795297893207247	0.012017475545685056	0.054741065244491245	0.04326747405922986	32.768	5.0	32.7	772.0
0.9955248611479309	0.9432952934186439	0.015091480206097121	0.03081215877319336	0.11096846861871126	45.51111111111111	6.0	45.1	773.0
0.9988376298924246	1.471657238361501	0.012794992781970969	0.05152936593296484	0.05772782601184629	37.236363636363635	5.0	36.9	774.0
0.9997395945026102	1.09094686202562	0.0014604777439507068	0.003658470110318047	0.0634516018240638	30.340740740740742	6.0	30.0	775.0
1.000258779142608	1.7401003125304149	0.008904136443329956	0.04861314765350866	0.044993103388614064	37.236363636363635	3.0	33.4	777.0
0.9947156266264349	1.2168802909237533	0.02578083393455918	0.07655164561621368	0.038964318574827385	24.094117647058823	8.0	24.700000000000003	778.0
1.0004320337300283	1.730080558175014	0.012328003181560278	0.0663105561304143	0.010444907915153841	13.653333333333334	4.0	12.3	780.0
0.9945086015977781	0.9431901327222694	0.015036777915823753	0.0306990578823422	0.048128875495943746	20.48	8.0	19.900000000000002	781.0
0.9642138291781862	0.17197389311082986	0.015183217818095372	0.005142813834762992	0.254967605087278	26.425806451612903	10.0	26.700000000000003	782.0
0.9880968048683203	0.43864069788716975	0.014234103308277811	0.011784122444573487	0.21492222872941305	43.11578947368421	6.0	43.1	784.0
0.9999818190546446	2.2748676816673625	0.0017560342409855194	0.016819691604960368	0.021969950635488445	31.50769230769231	3.0	29.700000000000003	785.0
0.999974724203757	2.68817220077521	0.006263131059870835	0.09146307023349809	0.04271867110477665	51.2	4.0	48.2	787.0
0.9986354514928887	1.6717649813591573	0.022897748780147328	0.11568622326609274	0.03411844058607596	27.30666666666667	5.0	27.400000000000002	788.0
0.9996244226868953	1.88381647883977	0.011660135888283095	0.07411762175141993	0.026683051579740883	22.14054054054054	4.0	21.5	790.0
0.9996093356132019	1.362321275427278	0.006693884859869643	0.024075981838363895	0.03344188164188462	35.61739130434783	3.0	32.7	791.0
0.989824533310805	0.9050957468298048	0.024238747170239845	0.04693926618384279	0.06715665607497295	28.248275862068965	9.0	27.900000000000002	792.0
0.9527711018689959	0.22023240159107946	0.026967210806685214	0.012053867852648406	0.2517035015777469	30.340740740740742	8.0	30.200000000000003	793.0
0.9986014090726686	1.3733368523390117	0.024442624744217507	0.08911141219305528	0.04871760637486393	43.11578947368421	3.0	40.800000000000004	794.0
0.996832777566798	1.0041542196038644	0.010558238448418404	0.02350566652930765	0.05211179507006518	24.094117647058823	7.0	22.900000000000002	795.0
1.000368696577266	1.4656201934013895	0.006232409091604545	0.024884288017034805	0.04022231814035058	29.257142857142856	6.0	28.3	796.0
0.9999459957037978	2.447387989615395	0.007321646501450223	0.08370362021541573	0.0792725786632663	81.92	3.0	82.5	797.0
0.9977299311818122	1.6092662677464629	0.026869389320373003	0.12673003175127648	0.03403613618727508	27.30666666666667	7.0	27.3	798.0
0.9921231159109313	1.02546970492515	0.03126243869006157	0.07210120556898235	0.08901942665904533	40.96	6.0	42.0	801.0
0.9829185291278628	0.8421034130990728	0.03361050697514702	0.05936927548874444	0.06753564275867022	24.824242424242424	10.0	24.3	802.0
1.0000002455302495	3.245779146843109	0.00016242990477021994	0.004162041497578774	0.07018601670649419	102.4	3.0	98.30000000000001	803.0
0.9939654565823749	1.3211843581901608	0.09607670863561477	0.33156824561378423	0.004154889445875986	5.285161290322581	3.0	4.800000000000001	804.0
1.000003417648715	1.860898513143871	0.00010843011210104475	0.0006722756453948168	0.02944353669406999	24.094117647058823	4.0	23.5	805.0
0.9967096681141352	1.1844383678370312	0.01624490127421186	0.04617944593832748	0.0479329958832972	27.30666666666667	7.0	27.700000000000003	806.0
0.9944119919176589	1.254981688614378	0.03569323321920949	0.1112477624101187	0.08152542589145721	48.188235294117646	6.0	47.0	807.0
0.9992588136524992	1.5777624697545367	0.010326474622468324	0.04693823489974877	0.03952402156423535	27.30666666666667	5.0	27.3	808.0
0.9993638235142672	1.6989075361506727	0.011020141865258806	0.0573292192346599	0.0773007091863545	58.51428571428571	5.0	56.1	809.0
0.9971626668042843	1.1751292596282414	0.015712667478049246	0.044115110877238024	0.08187038552850488	45.51111111111111	6.0	45.7	810.0
0.9997933157508091	1.7575473786099227	0.004965563519765842	0.027539572644733	0.08318731780138398	63.01538461538462	4.0	59.1	811.0
0.9998672187844665	1.564963011135942	0.0022019198260752894	0.00985879996186565	0.04120339021528872	28.248275862068965	5.0	28.1	813.0
0.9335465256775345	0.2716466114483426	0.03895525993961556	0.0198419322002155	0.18761297203204932	27.30666666666667	9.0	27.400000000000002	814.0
1.000015714020648	1.7903454580678595	0.000594705381402598	0.003427852118526139	0.03741261355887767	35.61739130434783	3.0	32.9	815.0
0.9467328145167888	0.2907986983635998	0.03252472415384637	0.01734092929770363	0.18128179971011876	28.248275862068965	9.0	28.400000000000002	816.0
0.9982379048379543	1.3642778263169493	0.01377970058315689	0.048914571287001024	0.06341317059541055	40.96	6.0	41.900000000000006	817.0
0.9721482975149446	0.39235160570371663	0.023221422751486077	0.01647707853705396	0.17753759774568056	31.50769230769231	8.0	31.6	818.0
1.0000837886396592	1.4428777220098563	0.0012850153548082475	0.005003758174681827	0.043187306673495685	26.425806451612903	4.0	25.6	819.0
0.9999891869838027	2.9993461149408187	0.004378140496426651	0.0875563462778499	0.02202250716771737	26.425806451612903	3.0	23.5	820.0
0.9997524823343475	2.2859641591344735	0.024432308851459656	0.23676049072101446	0.08397480486610112	102.4	3.0	86.7	821.0
0.9999914273679668	3.072485345677095	0.004015077445266669	0.08643146009188958	0.05004218431774878	54.61333333333334	3.0	50.1	823.0
0.9410678541104592	0.15634324701013236	0.02320495276652467	0.0076168937025937865	0.2656965155937251	26.425806451612903	10.0	26.0	825.0
0.9998685220972278	1.6585731080269779	0.003463182888200631	0.017221788792814274	0.0552141196190698	40.96	5.0	41.1	826.0
0.994245965333313	0.7154285926154674	0.010571089121998788	0.014897682692647737	0.1271693613332356	39.00952380952381	7.0	38.300000000000004	827.0
0.9998315266024972	2.1726451773691347	0.013324407596270333	0.11485274127147786	0.030686573648752522	34.13333333333333	3.0	31.6	828.0
0.9947993308190622	1.238990138417019	0.028293124441534825	0.08639055298634235	0.05799817323711816	31.50769230769231	7.0	32.6	829.0
0.9995694649241021	1.7304298090537082	0.010175440466544974	0.05480042193050678	0.09333116129972895	68.26666666666667	4.0	66.60000000000001	831.0
0.9275102367876691	0.20628435833433584	0.036629069942322	0.015235299423588701	0.2092734463357102	27.30666666666667	9.0	27.8	832.0
0.9334109776019016	0.1401797488964376	0.02874647537102615	0.009607212754140794	0.26171771247098136	27.30666666666667	9.0	27.1	833.0
0.9975070364518939	1.3879829779864707	0.023340968739598972	0.08531184800909719	0.10165710552897832	58.51428571428571	5.0	57.7	835.0
0.9999787975693286	2.494532912211329	0.0031546201060819036	0.03784117999077518	0.0759368260512019	91.02222222222223	3.0	82.4	837.0
1.0015120612642319	1.3951359625969055	0.017694864390509532	0.06506070687165826	0.04669592377027229	30.340740740740742	4.0	28.900000000000002	838.0
0.9998897159472582	2.5014669862457595	0.016634693460453168	0.20097401288884786	0.017254228223678666	22.755555555555556	3.0	19.3	839.0
0.9999990790003404	4.239660706472079	0.004435638801803919	0.30766598440388887	0.020341801613433498	31.50769230769231	3.0	29.5	840.0
0.9999720050233957	2.11559111369479	0.001981210901926523	0.01609308634548823	0.035894961948343074	35.61739130434783	3.0	34.5	841.0
0.9723869015792163	0.46714778904768706	0.03495810106791211	0.0312558037187206	0.1867131276032008	40.96	6.0	40.6	842.0
0.999805231611632	2.3268091378833096	0.015406712730169851	0.15563220848863207	0.03677547858366265	39.00952380952381	4.0	35.1	843.0
0.9998012137874035	2.015189017375594	0.008008531061941106	0.05851005131138323	0.03191412430206595	34.13333333333333	4.0	34.1	844.0
0.9927746060152708	1.1603365951325941	0.03163941713432157	0.08751060562249947	0.04812142981688435	27.30666666666667	8.0	27.200000000000003	845.0
0.9999962092702411	1.5315249930748123	0.0003833912538530434	0.001653412693932144	0.05320525188513128	39.00952380952381	4.0	38.300000000000004	846.0
0.9940610403123922	0.7849829694216086	0.016830984984977843	0.027113135539135857	0.14972087535659573	51.2	5.0	51.400000000000006	847.0
1.0034551164021628	0.9546784326639143	0.014164789061476734	0.029177196137565937	0.06690713045934531	31.50769230769231	6.0	31.3	849.0
0.9911144938900142	0.8149072530298344	0.01851208125446065	0.031027057592756268	0.09637992943001715	32.768	8.0	31.700000000000003	852.0
1.0000206580710715	1.4319340976651795	0.004452633776282303	0.017097612575019867	0.07168386367943247	43.11578947368421	6.0	43.5	853.0
0.9995104254858145	1.0642432126740102	0.007478872788483342	0.018063993722115177	0.06133771337569268	31.50769230769231	7.0	29.700000000000003	855.0
0.9999965836956609	3.3515130680009877	0.0027906332140195736	0.079514990678604	0.04436088763447971	68.26666666666667	3.0	63.7	857.0
1.000106183089848	2.176511242108053	0.008461483688303914	0.07320820207138506	0.03063415004843867	43.11578947368421	3.0	37.4	858.0
0.9990646542483647	1.2761435259213765	0.008972087142398204	0.02866569333386019	0.12759662567657853	68.26666666666667	4.0	68.7	859.0
0.9999884478301156	2.9259660128889684	0.004042099467369499	0.07507324859245497	0.02539408023814728	37.236363636363635	3.0	34.800000000000004	861.0
0.9998730946354296	2.2273073469958526	0.007747305824799426	0.07061957526745813	0.034192748193265836	30.340740740740742	5.0	29.200000000000003	862.0
0.9340678801138718	0.12090705607304174	0.02396892075188841	0.00699661382467657	0.29514374961332973	26.425806451612903	10.0	26.3	864.0
0.9672043333682889	0.1509619048140186	0.014351242468652596	0.004789798667070564	0.2959967488547275	27.30666666666667	9.0	27.200000000000003	865.0
0.994244943418712	1.2043789412018824	0.031068531629642977	0.09083538711194875	0.05659545625330732	32.768	7.0	33.1	866.0
0.9388984801674473	0.2513928130355097	0.03534619764404989	0.01678994960638069	0.17798164644162287	28.248275862068965	9.0	28.0	868.0
0.9923214591339244	1.1460389951726848	0.03327241306179335	0.09035832738141938	0.057169040932335886	31.50769230769231	8.0	33.0	869.0
0.9995926933678336	2.0734315493187565	0.01540039507550513	0.11963479342833988	0.017659394459799922	23.405714285714286	5.0	23.3	870.0
0.9451772737995129	0.2869693508604365	0.0328627886105611	0.01734305400428965	0.2001374350052444	29.257142857142856	9.0	29.6	871.0
0.9997383547507004	1.8607110738950903	0.01013399393175628	0.06283541685036764	0.03123153088563897	35.61739130434783	4.0	33.4	872.0
0.9999539957685156	2.771079566781157	0.01183313860065239	0.18795689311607655	0.02109399152455757	51.2	3.0	48.6	873.0
1.0014434168030084	1.5145498397512727	0.02138759132468309	0.09033512599652693	0.037344733708193266	35.61739130434783	4.0	34.300000000000004	874.0
0.9369926628315509	0.26882840513554335	0.03691892596871984	0.018570248783734363	0.19383649157473895	29.257142857142856	9.0	29.3	875.0
0.999202028210785	1.6595430589993954	0.012867094039628447	0.06409701230503027	0.04059642294129411	35.61739130434783	5.0	35.0	876.0
0.9264324166038649	0.279968977003812	0.04444532570303586	0.02341446660253878	0.172051071432931	27.30666666666667	9.0	27.700000000000003	877.0
0.9998604199176339	1.9643134587125017	0.0050597224641329135	0.035030334576821684	0.03208146740614827	26.425806451612903	4.0	25.400000000000002	878.0
0.9997546731546445	2.1495793297466483	0.010806148096079316	0.0908783244991305	0.04034399518761453	43.11578947368421	5.0	41.300000000000004	880.0
0.9945477753991655	1.2890125630525415	0.03154436440878703	0.10254638945750486	0.04527064513287651	30.340740740740742	8.0	29.900000000000002	881.0
0.9764483171289574	0.4170755635250683	0.027793308909653203	0.020684123980978728	0.13744913681242985	27.30666666666667	9.0	27.400000000000002	882.0
0.9912277148485125	1.1474055238306415	0.03849035526682263	0.10483424048283727	0.05707374398170835	30.340740740740742	8.0	32.0	883.0
0.9999669029235467	2.9718818269801126	0.012687862030307789	0.2468162527042835	0.09258899406609057	102.4	3.0	94.0	885.0
0.9999922845000155	3.0216188080764663	0.003265578669184645	0.06678814047752661	0.02026667585061197	31.50769230769231	3.0	31.200000000000003	886.0
0.9995694157935502	1.2493209167210428	0.003457869735397246	0.010646058446041823	0.07540456465652809	43.11578947368421	6.0	43.300000000000004	887.0
1.0009164967452615	1.3632518830944254	0.010101447150407448	0.035785204024570666	0.08910664759442338	51.2	4.0	51.1	888.0
0.9999848326678729	2.4108957476100694	0.0019136770398910027	0.02107582520123564	0.026681039229909262	31.50769230769231	3.0	30.6	889.0
0.9999827417799532	2.4908349889873667	0.007940235720542699	0.09486700761626456	0.02165640654644181	28.248275862068965	5.0	26.6	890.0
0.9998269963622577	2.115595577588301	0.012243414338381017	0.09946549849504772	0.04809439223793978	54.61333333333334	3.0	47.6	891.0
0.9999980903918371	3.159792916899683	0.0010642988175085355	0.02501368984430389	0.005381108398907332	7.249557522123894	3.0	7.1000000000000005	892.0
0.9620707536333336	0.11090084823759196	0.015435487981516484	0.004568782449181005	0.3070012901338294	27.30666666666667	9.0	27.0	893.0
0.9911069269046423	1.0589627417058758	0.030757449808707583	0.07437268314447895	0.058419488449056776	24.824242424242424	8.0	25.8	894.0
1.0000011406235805	2.9425881102715548	0.0004125186480333351	0.007791046872965347	0.02435760706446244	31.50769230769231	3.0	29.0	897.0
0.9853256917998163	0.9075715551979676	0.1158197171561359	0.24723235859228676	0.0006142415438975069	0.8308316430020284	3.0	0.7000000000000001	898.0
0.9999954512585916	3.778804441204366	0.008721059180186253	0.38136785069621626	0.07529170941696142	102.4	3.0	91.4	899.0
0.9999999189362703	5.586069293573066	0.005764822413333806	1.5372682753495979	0.024798435554243388	37.236363636363635	3.0	32.5	900.0
0.9929427668709229	0.9652673754921558	0.022467691866092977	0.047470750678225634	0.08080640024080747	34.13333333333333	7.0	33.800000000000004	903.0
0.9989636867073426	1.318169532397642	0.008460478290501434	0.028388274715639924	0.08246670920909001	45.51111111111111	5.0	44.6	905.0
0.9804466646961038	0.44397290021400404	0.016635082183629937	0.013226994444709947	0.1433152474110326	28.248275862068965	9.0	27.8	906.0
0.9991929833797577	1.7297388873983006	0.015432374135649345	0.08306120130926813	0.06488700301483542	51.2	5.0	51.300000000000004	908.0
0.9997272133878959	2.0875829259051875	0.018282352643756845	0.14427172417815357	0.04511901181324492	58.51428571428571	3.0	54.300000000000004	911.0
0.9999294735831913	2.1767729742876742	0.005622945381079914	0.048671094220619535	0.0734489287198655	74.47272727272727	3.0	71.8	912.0
0.9982125323624258	0.8830880213747144	0.005554881725203827	0.010327047845445915	0.07813316568593294	37.236363636363635	6.0	36.300000000000004	915.0
0.9999017643118855	2.494590064128975	0.010307843356461753	0.12363877893555902	0.025348508213596136	23.405714285714286	4.0	22.6	916.0
0.9979448151347148	1.314265826325118	0.016464363916101378	0.055038327523191315	0.03586918386223787	26.425806451612903	5.0	27.0	917.0
0.9951608447935026	1.203382967268269	0.024744457859974044	0.07218788360406375	0.07545102823464651	39.00952380952381	7.0	38.6	918.0
0.9940087441334295	1.1397452916166781	0.024529271346877195	0.06595300724973689	0.058045833962644816	29.257142857142856	8.0	29.400000000000002	919.0
0.9501804335706584	0.14433023936947295	0.019006596273872498	0.005921135473127675	0.2958806759604388	25.6	10.0	25.700000000000003	920.0
0.9998732480737025	2.2020811981354065	0.010617386159481455	0.09434581505080294	0.03955016973028897	39.00952380952381	3.0	35.4	921.0
0.9999573399115097	2.572133143062879	0.007398707225536282	0.09605048202023124	0.01693093541821393	30.340740740740742	3.0	29.8	922.0
0.9999980087484356	3.127857003671568	0.001041378865023565	0.02370155637707867	0.04540906831338065	58.51428571428571	3.0	53.2	923.0
0.9949892283163032	1.2116358634342328	0.028591130613544603	0.08431462475819274	0.07792671697068297	40.96	6.0	42.400000000000006	926.0
0.9998468441640355	2.437724713908394	0.020372294212528567	0.23063681318455917	0.020628030925512367	29.257142857142856	3.0	30.3	927.0
0.9942598698151025	1.0777851207957347	0.024940539548557454	0.061706149958200715	0.09981177925142751	45.51111111111111	6.0	44.5	929.0
0.9962190122047058	1.4212661748434379	0.03804764471389915	0.14484211076227224	0.04468623129884899	29.257142857142856	5.0	28.0	930.0
0.9789638497018901	0.5195594615702049	0.029456259505068305	0.029181544703394385	0.17716744346304764	40.96	6.0	40.7	931.0
0.9995044291432025	2.040678785452601	0.015180723970863175	0.11395405245857966	0.03690268655809048	31.50769230769231	6.0	32.9	933.0
0.9997452065304956	2.0835437147205744	0.011786827056260952	0.09252705846876615	0.025019205729502194	30.340740740740742	4.0	30.200000000000003	934.0
0.9867379946895481	0.8239032679636368	0.0305830704860849	0.05228111453814103	0.11238041820080025	39.00952380952381	7.0	39.400000000000006	936.0
0.9999729246051665	2.719929288051855	0.006292339518841057	0.09490321695768748	0.0027722172421769187	3.162934362934363	3.0	3.0	937.0
0.998360109467666	0.822391351563761	0.0042016214857291045	0.0070814966395107	0.08140717820628218	28.248275862068965	7.0	27.6	938.0
0.994242358770515	1.0666277039404217	0.021878055502978375	0.05329695156477741	0.07352650854896568	32.768	7.0	33.1	939.0
0.9928969931282601	0.8599835580047651	0.0160721445188643	0.02892271303895913	0.08420315508286108	32.768	8.0	32.1	940.0
0.9993990491858333	1.52612803332676	0.007605353283699806	0.03259458409445146	0.0383985096203208	28.248275862068965	5.0	26.1	943.0
0.9526851094275361	0.4092437918509787	0.03779764303791188	0.028233411029293352	0.14637275912155392	30.340740740740742	9.0	30.200000000000003	944.0
0.9904049535965208	0.8216303106138436	0.021937962542046816	0.03722510218868478	0.1021130809140832	37.236363636363635	7.0	36.6	947.0
0.9982783148849415	1.57782600872618	0.020735725154296412	0.09434875417648492	0.0568534160770295	39.00952380952381	6.0	39.6	948.0
0.9444658855332224	0.2223050736782332	0.02908519983853982	0.012511354397015385	0.232967995547087	29.257142857142856	9.0	29.400000000000002	949.0
1.0068984283361648	0.7065329335309011	0.015487947044530825	0.021172199161953884	0.0780865838436108	29.257142857142856	8.0	28.700000000000003	950.0
0.9999971490961472	3.712219184564492	0.004785112666707243	0.19574989037435753	0.01796619923808501	24.824242424242424	3.0	24.700000000000003	951.0
0.9995870060903137	1.7050029856758822	0.00785794120602991	0.04114489877739239	0.035012992870688514	27.30666666666667	5.0	26.700000000000003	953.0
0.9996776290634298	2.1474814891351266	0.014075839266213303	0.11812661519826384	0.021296524982745327	24.094117647058823	5.0	23.0	954.0
1.0058991184718484	1.2669661796278664	0.04560944849879314	0.14270002580044705	0.05006040160097711	39.00952380952381	5.0	37.0	955.0
0.9946464382485647	0.7300683082586243	0.010181984917455011	0.014723160159292665	0.11125028780321881	34.13333333333333	7.0	33.800000000000004	956.0
0.9954871029725967	1.2287743843895134	0.02656513752758131	0.08002441563235481	0.07217782788403833	40.96	6.0	41.2	957.0
0.9897549716137772	0.9187870536445106	0.03241820426229109	0.06418294889742132	0.09441718104628653	43.11578947368421	6.0	43.6	959.0
0.9993823115760855	1.7168308631593103	0.013648303392289304	0.07243045262615855	0.06797093379726955	51.2	4.0	50.5	961.0
0.9991974855983408	1.1823087505469334	0.010015969166503188	0.029272774013854724	0.07008944958418387	74.47272727272727	3.0	67.9	962.0
0.9924635710691692	0.8534099310089887	0.019333166920999213	0.03444009300749085	0.06665988823610611	24.824242424242424	10.0	26.1	963.0
0.9765516561312763	0.4954182509049529	0.0275392711631456	0.025405456901345706	0.1677442466433879	39.00952380952381	7.0	39.2	965.0
0.9999980132494338	3.4790737306917294	0.002093372190814555	0.06779051314777843	0.02599945349602843	31.50769230769231	3.0	30.1	966.0
0.9949534778895421	1.0675576643470797	0.02201491565152424	0.05367429045794636	0.08650640587735714	40.96	6.0	40.300000000000004	967.0
0.9826365394120243	0.5654631318843959	0.021015363198880976	0.022269951388391867	0.13651983236368606	34.13333333333333	8.0	33.300000000000004	968.0
0.9972652490185723	1.0193499250715234	0.010535078157357684	0.023964764999201787	0.0995911439663243	45.51111111111111	6.0	43.5	969.0
1.0003493527400897	1.579520949160379	0.005993964859036435	0.0272835736431154	0.036900563607014644	27.30666666666667	4.0	25.400000000000002	970.0
0.9936330296673287	0.740665596898415	0.012302742616194616	0.01814380372306012	0.11838878801952388	37.236363636363635	7.0	36.800000000000004	973.0
1.0001514097424569	2.0252905743809757	0.00707455602090707	0.052221096368094896	0.04611140051547758	37.236363636363635	4.0	35.800000000000004	974.0
1.0000213962406155	2.5162654275018816	0.0033230200471674916	0.040752428998607856	0.03954283174403338	51.2	3.0	44.900000000000006	975.0
0.9996273626535723	2.4152761549764334	0.028307659488247993	0.31318115805720337	0.015689137624678207	13.884745762711864	5.0	14.700000000000001	976.0
1.0052220292582317	0.9601354415456662	0.021212231477273705	0.04410456510996597	0.10835191001937942	45.51111111111111	5.0	45.7	978.0
0.9893463262994332	0.7670824758122784	0.0201521958296559	0.031217050702754684	0.09741702481533301	32.768	8.0	32.0	979.0
0.9998591653573845	2.505517525361676	0.012821973782055017	0.15552410515119772	0.047713481937175	40.96	5.0	41.0	982.0
0.9994791098950158	1.913319133697271	0.01416840163463259	0.0929496368390081	0.03643000623932383	35.61739130434783	5.0	34.7	986.0
0.9895839828309057	0.9588349955393185	0.032481885932918814	0.06821582784001881	0.08208121491606309	35.61739130434783	7.0	35.4	987.0
0.9985170254285561	1.311643011652536	0.011904263609191298	0.039644509573190566	0.051658020721031254	35.61739130434783	5.0	34.800000000000004	988.0
0.9998988859567615	1.985963435425108	0.0038152394110668518	0.027025211776375426	0.03349472195982588	30.340740740740742	4.0	29.1	989.0
0.9994125479909555	2.093120947367767	0.02242591185102273	0.1778689493006637	0.042947911158500725	31.50769230769231	5.0	31.700000000000003	991.0
0.9427943890092523	0.1443311848866013	0.025264023688012806	0.008469904123828116	0.24291646586796065	27.30666666666667	9.0	26.900000000000002	992.0
1.0009061372783226	1.6904713120131927	0.019520354688911064	0.10045481557298334	0.03683347802776368	35.61739130434783	5.0	33.6	993.0
0.9999916525888154	3.370637493083665	0.007083607067426902	0.20574568657010803	0.02322025902442861	27.30666666666667	3.0	28.5	994.0
0.9934842201550007	1.1265333501872234	0.02768347141569828	0.07318213071992535	0.04595181734029282	23.405714285714286	7.0	20.5	997.0
0.9976741136180438	1.0037770299722657	0.00861087577621357	0.01915228846088729	0.06587149002997622	27.30666666666667	6.0	26.5	998.0
0.9999492413794634	2.188457191016109	0.002881913511380574	0.02523139379168699	0.04264202911902821	45.51111111111111	4.0	41.900000000000006	999.0
0.9867170468355587	0.6025911242868087	0.017420746651569605	0.019817481871306084	0.09118458209349707	24.094117647058823	11.0	23.3	1000.0
