# Supplementary material for: Basal leakage in oscillation: Coupled transcriptional and translational control using feed-forward loops
Source: PLoS Comput Biol. 2020 Sep 3;16(9):e1007740. doi: 10.1371/journal.pcbi.1007740 (PMC7494099; doi:10.1371/journal.pcbi.1007740)
Supplement: S1 Appendix — (ZIP) [file pcbi.1007740.s010.zip › Codes/plots/data/NF_decayrates_10.csv]

1.0000015582158186	2.8659406645553305	0.00048389268091328684	0.008458990368738675	0.010108204122006106	11.07027027027027	3.0	10.5	3.0
1.0015908248193937	1.2683684110967512	0.014677979628102808	0.04633425927797159	0.07432941197768154	45.51111111111111	4.0	42.7	14.0
0.999998509280613	3.5877811713841012	0.0019514908279241086	0.07047310476133443	0.05775344169195267	102.4	3.0	94.9	21.0
0.9999949579829999	3.030652270713469	0.0021727540816653935	0.04484348170273458	0.0191768561694686	25.6	3.0	23.900000000000002	58.0
0.9999969518419476	3.1567292293781595	0.0016885151310312887	0.039562323836149375	0.02195698960298248	30.340740740740742	3.0	28.900000000000002	60.0
0.9999956220140936	2.9587231850625675	0.0016349869715381214	0.03138577255471664	0.030505968777558633	51.2	3.0	42.7	68.0
0.9999953912723456	2.9861116465100905	0.001817552103594843	0.03586676587249129	0.026858125148773088	34.13333333333333	3.0	30.3	118.0
0.9999979537125875	3.245344713884631	0.0013525409316642015	0.034641909068056156	0.033862792365457604	43.11578947368421	3.0	39.400000000000006	125.0
0.9999772328713858	2.7820013983610377	0.0059844959154311764	0.09611132086545347	0.04377719545298815	68.26666666666667	3.0	62.0	154.0
1.0000844577332326	1.867324310655546	0.002640923318629683	0.01648579788211656	0.052163376746978816	40.96	4.0	39.5	252.0
0.9999886540261952	2.676595575960007	0.002419779092609464	0.034927610135250996	0.010232125143537808	12.603076923076923	3.0	10.600000000000001	288.0
0.9999980086225797	3.4131498896990906	0.0018395622101523017	0.055759784806695974	0.0445312370645923	58.51428571428571	3.0	54.800000000000004	306.0
0.9999572952143638	2.3924397540090476	0.005195912213232677	0.056154809635749675	0.06894560139808249	74.47272727272727	3.0	70.8	350.0
1.0015141931997837	1.4209818408904675	0.018160033833079153	0.0687445527889063	0.043147841812056366	37.236363636363635	5.0	36.1	404.0
0.9999980923266494	3.582955239672916	0.0024733710544654216	0.08888851444336957	0.02047331428074975	31.50769230769231	3.0	29.900000000000002	424.0
0.9999841395902598	2.7986291018012497	0.004308929985292325	0.07037442779591999	0.051512005387922	63.01538461538462	3.0	57.6	441.0
0.9999987026125776	2.8469199693013647	0.00038795171085411655	0.006652845571958427	0.09102585473733191	117.02857142857142	3.0	113.5	461.0
0.9999963020218838	2.8860750291798514	0.0011952657450967138	0.021323686255898967	0.047839823036374185	68.26666666666667	3.0	63.6	462.0
0.9999972420758314	2.7009759540768457	0.0006173063831306815	0.009133167999647257	0.10583697792174268	117.02857142857142	3.0	105.5	480.0
0.9999975894120037	3.862191076084897	0.005459610143444691	0.2595390481808666	0.07075684275268038	102.4	3.0	94.0	515.0
0.9999835337606894	2.457130579989652	0.0022757027819555664	0.026275817914292197	0.044626378788480976	51.2	3.0	48.2	519.0
0.9999992768376594	4.448798494119553	0.005290657486720072	0.4523748608267187	0.036955175013793924	102.4	3.0	101.2	525.0
0.9998820087200143	2.41470121612908	0.014999053190817301	0.16584997143169453	0.027002503897014404	34.13333333333333	3.0	32.800000000000004	559.0
1.0000032191930568	2.6964173357295422	0.0007140714060855356	0.010516082670412902	0.05268067812236927	58.51428571428571	3.0	52.2	611.0
0.9999997796592169	2.7690547143607076	5.6448923458819794e-05	0.0008947598404832882	0.010955227750708287	11.377777777777778	3.0	11.3	627.0
0.999999800948872	3.1123032762742295	0.00010092297336551912	0.0022613278763699536	0.011172318864155088	13.884745762711864	3.0	12.700000000000001	658.0
0.9999998171209492	3.1511449093145703	0.0001001841878129666	0.0023341929611947095	0.05593736732198422	81.92	3.0	75.60000000000001	675.0
0.9999984461312467	3.732921746739004	0.0027182246355635276	0.11352748922672913	0.07238903707025265	102.4	3.0	103.30000000000001	710.0
0.9999982521553954	3.1485158550622026	0.0009524945671427349	0.022133627805193137	0.005640288420971492	7.51559633027523	3.0	7.0	719.0
0.9999862357340779	2.8409484663810183	0.00455790277990772	0.07768877061246697	0.061080595489577366	68.26666666666667	4.0	64.5	735.0
0.9999980226782789	3.7224731887581513	0.0033875304937839236	0.14000819261401554	0.03515584473151015	68.26666666666667	3.0	63.300000000000004	783.0
0.9999984240541412	3.7816980969113754	0.0030390137507966927	0.13328035887716558	0.052085503032156644	91.02222222222223	3.0	84.0	797.0
1.0000209465771739	2.6446244011557822	0.004193179667569539	0.05859217836133911	0.08474371147263958	91.02222222222223	3.0	81.9	821.0
0.9999958749006042	3.079152084262956	0.0019578593055851502	0.04242986401559124	0.03220569503301272	39.00952380952381	3.0	37.7	916.0
0.9999841027229699	3.408976022459754	0.014563552959500457	0.43960441357892577	0.034637419683649286	48.188235294117646	3.0	41.5	921.0
0.9999928451188893	3.1019723561741426	0.0035537638910456536	0.07880450094993707	0.021890841377763186	39.00952380952381	3.0	36.800000000000004	928.0
