# Supplementary material for: Basal leakage in oscillation: Coupled transcriptional and translational control using feed-forward loops
Source: PLoS Comput Biol. 2020 Sep 3;16(9):e1007740. doi: 10.1371/journal.pcbi.1007740 (PMC7494099; doi:10.1371/journal.pcbi.1007740)
Supplement: S1 Appendix — (ZIP) [file pcbi.1007740.s010.zip › Codes/plots/data/NF_decayrates_15.csv]

1.000000387514726	2.8414921987035764	0.00011463393391456283	0.001955066372562222	0.010275528602968445	11.702857142857143	3.0	10.8	3.0
0.9999554469815021	1.8772621970506655	0.0019901453016304845	0.012586115544408893	0.055454463790755436	51.2	3.0	47.300000000000004	14.0
0.9999980948760666	3.683096060073146	0.0030169504567764418	0.1198687763759666	0.052815214976519274	102.4	3.0	91.9	21.0
0.9999980668573808	3.646658825774437	0.0028464351907622064	0.10903946741532684	0.012675166612325834	17.808695652173913	3.0	15.8	48.0
0.9999946318148881	3.110977938501954	0.0027145958895678107	0.06074372638893923	0.02151614007254009	31.50769230769231	3.0	27.900000000000002	60.0
0.9999960576692081	3.544090580615117	0.0047297132413643495	0.16348307093104525	0.05957321860206079	102.4	3.0	102.4	63.0
0.9999962155934529	3.1011186412933616	0.0018764904593029444	0.04157524937947712	0.030332111598739685	37.236363636363635	3.0	34.7	125.0
0.9999997554013116	3.1793436104293726	0.00014174108647737788	0.0033973842934252266	0.04107437599344392	74.47272727272727	3.0	67.8	154.0
0.9999978413619913	2.9430699651102756	0.0007814428568726585	0.014765964818854404	0.09018036863821342	102.4	3.0	101.0	216.0
1.0000017480493892	2.6186659346185417	0.00033240349699821585	0.004524038733571792	0.03766654448277381	37.236363636363635	3.0	37.1	252.0
0.999999526814777	3.3342148411933867	0.0003734165824126959	0.010456830589908133	0.004130001979084434	6.113432835820896	3.0	5.6000000000000005	279.0
0.99999655995934	3.276949686647554	0.0024216834910159133	0.06402573598496815	0.02819172010828141	40.96	3.0	38.0	291.0
0.999998999933754	4.040063834076302	0.0032318493833869925	0.18358060239781812	0.03204073468850577	68.26666666666667	3.0	68.2	327.0
0.9999999846366381	5.845811028345614	0.0018367144603679358	0.6350530713295013	0.03212435288502854	54.61333333333334	3.0	53.1	354.0
0.9999986007595038	3.298983016204112	0.0010292774430843974	0.02782134518586677	0.006216192536003105	8.714893617021277	3.0	8.0	359.0
0.9999970378503588	3.199775354802956	0.0017878647244992023	0.04374238017215385	0.05528022441549668	81.92	3.0	75.10000000000001	367.0
0.9999938210046224	2.9779312861679035	0.0023974763545912387	0.04692244434470322	0.01841000693298149	27.30666666666667	3.0	23.8	424.0
0.9999961596552417	2.993029165021232	0.0015355163643133265	0.030513092111624958	0.00761768488089864	8.445360824742268	3.0	8.0	426.0
0.9999986914001479	4.179784198131031	0.005591362567306993	0.36527467759395693	0.07665950349923943	117.02857142857142	3.0	100.80000000000001	488.0
0.9999993356963583	3.2185533010605316	0.0004162483475804572	0.010378017098591177	0.03880957033210715	63.01538461538462	3.0	58.7	505.0
0.9999970789762954	3.626061899622947	0.004127687979558048	0.15489091930743623	0.042891576321412814	58.51428571428571	3.0	53.5	556.0
1.0000069838235708	2.707753183413093	0.0015843332274796825	0.02360178439323619	0.010665418313398418	10.922666666666666	3.0	10.8	658.0
0.9999830691562636	3.0835512498418307	0.008106338338507543	0.17645740018959713	0.057874772785111564	81.92	3.0	75.3	675.0
0.9999974560914999	2.9757353995888627	0.0009827447329026973	0.019191309497839888	0.005282904903168712	6.3015384615384615	3.0	6.0	719.0
0.9999933840210096	3.1740331076081274	0.003793468681677739	0.09044168867729228	0.05783545344870602	81.92	3.0	68.3	735.0
0.999996985811681	3.2125151994617474	0.0018660681682289885	0.04624396329644297	0.010635934458157914	14.894545454545455	3.0	12.5	742.0
0.9999973733855583	3.5704595925839904	0.0033215811865700195	0.11788595378957539	0.033552830412841364	58.51428571428571	3.0	57.2	783.0
1.0000184523231677	2.5926866182483943	0.003333059634142429	0.044181166253701214	0.08556777529004977	91.02222222222223	3.0	81.9	821.0
0.999999496321473	4.624259177849065	0.00523320804641342	0.5332993449815652	0.05342723095427268	102.4	3.0	98.5	835.0
0.9999986871934626	4.056269026561826	0.004382167716027356	0.25299299413459625	0.044874473122300744	91.02222222222223	3.0	90.0	900.0
0.9999891875790035	2.988661477887523	0.003788489043572467	0.07495085898069297	0.02989727782572591	34.13333333333333	4.0	33.6	916.0
0.9999976827078461	3.5584320575307067	0.0028608764006256924	0.10031830270613953	0.016813055372017868	31.50769230769231	3.0	30.0	928.0
0.9999968803395685	3.507087240283051	0.003476194087142451	0.11577899665070077	0.03764592901296993	51.2	3.0	49.6	930.0
0.999999162542855	2.7306436997215697	0.0001988055144371803	0.003031083222214884	0.021479636049294697	21.557894736842105	3.0	20.0	951.0
0.9999962628101264	3.3614173958843137	0.003113668615854202	0.08960562153579062	0.02020622698828659	34.13333333333333	3.0	30.6	976.0
0.9999979588729961	3.563039729764872	0.0025432209221470225	0.08959235780286244	0.05641031566549005	91.02222222222223	3.0	90.7	982.0
0.9999899147368648	2.974745396898114	0.0038883932974173767	0.07585839814333702	0.061565443164268006	74.47272727272727	3.0	71.0	991.0
