# Supplementary material for: Basal leakage in oscillation: Coupled transcriptional and translational control using feed-forward loops
Source: PLoS Comput Biol. 2020 Sep 3;16(9):e1007740. doi: 10.1371/journal.pcbi.1007740 (PMC7494099; doi:10.1371/journal.pcbi.1007740)
Supplement: S1 Appendix — (ZIP) [file pcbi.1007740.s010.zip › Codes/plots/data/NF_decayrates_20.csv]

1.0000006504745371	3.0466664041324667	0.0002893899924482282	0.006069768713007825	0.010403101482824627	12.603076923076923	3.0	11.5	3.0
0.9999963460209204	3.5747653449682684	0.004660672005860104	0.16612709721588673	0.048575502539597325	102.4	3.0	89.0	21.0
0.9999969098628179	3.6290574293912528	0.00439286379933743	0.16533719965868116	0.049563636434487496	74.47272727272727	3.0	69.0	33.0
1.0000002317845162	2.8181154558028734	6.54552025782935e-05	0.0010902751426007176	0.02159773930043761	25.6	3.0	22.6	34.0
0.999997137310986	3.249070449260932	0.0019062674481448326	0.049007286464822865	0.018517466036990126	24.094117647058823	3.0	21.900000000000002	37.0
0.9999961198834068	2.969953961864314	0.001481795478956522	0.028768844542608942	0.013917383106588492	15.753846153846155	3.0	14.100000000000001	48.0
0.9999915218026759	3.0341050564069945	0.003678699914515461	0.07618932104491588	0.021405715890753414	28.248275862068965	3.0	27.3	60.0
0.9999992787393835	3.6237496831614258	0.00101451559199547	0.03798137393762466	0.05674251038586661	102.4	3.0	98.4	63.0
0.999997482065133	3.440915839431301	0.0024584958449160206	0.07662520667609275	0.0431603834852156	68.26666666666667	3.0	61.6	104.0
1.0000018039346277	2.697964429554498	0.0004013716556196929	0.005920252313542119	0.008575209060194502	10.24	3.0	9.600000000000001	106.0
0.9999978369348228	3.427953593064516	0.0020580720543650786	0.06331643776644306	0.024867009772767658	40.96	3.0	38.5	120.0
0.999996524362699	3.3579387332552297	0.0028757296256017076	0.08246979731759146	0.026860017701663914	37.236363636363635	3.0	32.300000000000004	125.0
0.9999929898161618	2.946100381287151	0.002553079143588922	0.04839023052299004	0.0838978813846224	102.4	3.0	93.0	216.0
0.9999948949928177	2.9566504958783586	0.0018986527033074021	0.036371148828329036	0.033826036167947424	39.00952380952381	3.0	35.2	252.0
0.9999987571264829	3.4665488481700053	0.0012772466066910781	0.040845405474804065	0.003654488221755627	5.610958904109589	3.0	5.300000000000001	279.0
0.9999996192925814	3.155458971822811	0.0002103585113618037	0.0049224515902205595	0.024255564218934808	35.61739130434783	3.0	33.6	291.0
0.999999417768188	4.480656454794137	0.004539784605509894	0.40074303031659364	0.0313737460836291	54.61333333333334	3.0	51.2	354.0
0.999998661297438	3.4603755816615833	0.0013588774447713837	0.04318768062671419	0.005220808982975053	7.447272727272727	3.0	7.5	359.0
0.9999936884035258	3.0325204868626163	0.0027299865880345124	0.05645035136896043	0.052029596474365634	58.51428571428571	3.0	55.5	378.0
0.9999987230203622	3.282484057213286	0.0009089352886662463	0.024164828533574254	0.020402708905254294	31.50769230769231	3.0	28.1	415.0
0.9999949655437065	2.848043267086678	0.0015087931621912637	0.02590321879068438	0.016805680079928813	23.405714285714286	3.0	21.3	424.0
0.9999992903665796	3.1032752382287447	0.0003533855815683269	0.007846544790469742	0.006899976976638316	8.274747474747475	3.0	7.300000000000001	426.0
0.9999986122019684	3.337840273610387	0.001103135603680217	0.031003861105575185	0.010573566613963893	13.884745762711864	3.0	14.100000000000001	493.0
0.999995994782863	3.0976045860504637	0.0019721259420755633	0.04353994687869999	0.0374647855104906	54.61333333333334	3.0	53.7	505.0
1.0000022815931608	2.8120265502615895	0.0006365706662763045	0.010538174706461796	0.0428667185173195	51.2	3.0	48.300000000000004	519.0
0.9999986324680995	3.484797242209545	0.0014574861998228107	0.0474701163019622	0.02995286196552	48.188235294117646	3.0	46.400000000000006	528.0
0.999994672640726	3.2036917844645076	0.0032406254041054496	0.07959873566726881	0.03942188131743318	48.188235294117646	3.0	47.6	556.0
0.9999982111802721	3.585986992512847	0.0023333568233721404	0.08411184986863449	0.05662556999219547	74.47272727272727	3.0	70.9	579.0
1.0000106306841903	2.695001600015107	0.002351454694730214	0.034579796262392756	0.0099778507469048	10.369620253164557	3.0	9.9	658.0
0.9999951603762742	3.172008088642035	0.0027637721995971923	0.0657582294267486	0.052592318979430355	74.47272727272727	3.0	70.4	675.0
0.9999950725110248	3.363104827219517	0.004119195565196154	0.1187435215912957	0.0234250074780676	34.13333333333333	3.0	31.900000000000002	711.0
1.0000006328391486	2.9718493138009188	0.00024259102979696322	0.004718854181556493	0.004811947226700458	5.728671328671329	3.0	5.5	719.0
0.9999984338536718	3.060782051725922	0.0007166250703315186	0.015245872929522397	0.009153123140885946	12.226865671641791	3.0	10.700000000000001	742.0
0.9999978233782113	3.0180076810568894	0.0009146564753269845	0.0186387092686014	0.013330756896448604	17.429787234042553	3.0	16.0	779.0
0.9999982100222303	3.259617090766416	0.0012172826029212694	0.03162778093962164	0.013362826745278344	19.98048780487805	3.0	18.0	786.0
1.000005325207821	2.780765608227987	0.0013963406758336374	0.022396688491218363	0.01020240334546216	10.638961038961039	3.0	9.5	799.0
1.0000233885021146	2.396812083447667	0.0028702860982906535	0.03115775875596865	0.09025699532119587	91.02222222222223	3.0	82.10000000000001	821.0
0.99999819877089	3.0569818374526245	0.0008179790638205897	0.017335700299014087	0.01850689198049679	25.6	3.0	23.3	867.0
0.999995721343397	3.00568743488211	0.0017544152837565853	0.03531035714013658	0.02728700966635676	34.13333333333333	3.0	31.3	916.0
0.9999951678730882	2.882363018764846	0.0015503656133427433	0.027555319688760457	0.03588271468930119	45.51111111111111	3.0	40.300000000000004	930.0
1.0000130888805354	2.5819373066382156	0.002314497261214098	0.03034629632479758	0.019143041256780402	18.618181818181817	3.0	17.5	951.0
0.9999980857189378	3.3863486220114827	0.0016762540583828446	0.049461643638822266	0.01887718235005613	30.340740740740742	3.0	29.200000000000003	976.0
1.0000016738645408	2.610182319952349	0.00031299740233149193	0.004223374911163984	0.06051297287696033	63.01538461538462	3.0	60.0	991.0
