# Supplementary material for: Basal leakage in oscillation: Coupled transcriptional and translational control using feed-forward loops
Source: PLoS Comput Biol. 2020 Sep 3;16(9):e1007740. doi: 10.1371/journal.pcbi.1007740 (PMC7494099; doi:10.1371/journal.pcbi.1007740)
Supplement: S1 Appendix — (ZIP) [file pcbi.1007740.s010.zip › Codes/plots/data/NF_decayrates_25.csv]

0.9999977707228412	3.0667322261080465	0.0010322135005102796	0.022091790476710154	0.0021388802276874797	2.4023460410557185	3.0	2.3000000000000003	15.0
0.999997154349324	3.485958414174184	0.003039831594639211	0.09912172187311698	0.045218354946063515	68.26666666666667	3.0	62.5	33.0
1.0000143203836944	2.537725672532112	0.002320374400650592	0.029085322303185765	0.021794598825822676	22.14054054054054	3.0	20.700000000000003	34.0
0.9999979587520301	3.0137457119225464	0.0008505239190044032	0.01725759204883635	0.01906832417945734	23.405714285714286	3.0	21.8	37.0
0.9999984901289672	3.0304245536495107	0.0006503537063308945	0.013419534390015924	0.006780520320205986	8.445360824742268	3.0	7.4	45.0
1.0000004358931787	2.978498547616808	0.00016931956438378368	0.003315728878091207	0.013096063474959728	14.628571428571428	3.0	13.8	48.0
0.9999963352954555	3.2587552928112706	0.0024879123240842313	0.06458573520190902	0.026900992842326808	37.236363636363635	3.0	33.5	58.0
0.9999963308970238	3.003284927799399	0.0014972981489629583	0.0300626168483191	0.020880679097718964	28.248275862068965	3.0	26.8	60.0
0.9999975829326763	3.5687245967035377	0.0030460197258258465	0.10791816163978393	0.05483805990633992	102.4	3.0	92.4	63.0
1.0000025344187307	2.9323322566941736	0.0008980923385274481	0.016787329284987367	0.008451583835248152	10.502564102564103	3.0	9.700000000000001	106.0
0.9999977273537333	3.6209036948718722	0.0031785550521402223	0.1186598142300879	0.02163796015096674	35.61739130434783	3.0	35.4	120.0
0.9999979177480057	3.0079943452738425	0.0008577337207028638	0.017303360359502373	0.021159746467988017	24.094117647058823	3.0	22.200000000000003	171.0
0.9999980120483862	3.8259340573062843	0.004187757621858878	0.1919795569522214	0.02692395654134697	40.96	3.0	39.400000000000006	174.0
0.9999953455064619	2.889418631472812	0.0015144639648362029	0.027109564255568264	0.07831454064443101	91.02222222222223	3.0	85.60000000000001	216.0
0.9999957485566903	3.187495729500531	0.002503993983202306	0.060512028568041595	0.03231782135349411	35.61739130434783	3.0	35.1	252.0
0.9999971552040556	3.315760451435858	0.0021638315049014754	0.05948183521655621	0.02094002422120486	32.768	3.0	31.6	291.0
0.9999979181525553	3.225325827154969	0.0013222030864866593	0.03319063225170627	0.027034328667517853	34.13333333333333	3.0	32.7	294.0
0.999999696213966	4.818502447448173	0.004655018976911595	0.576139448859384	0.029335882378063057	48.188235294117646	3.0	51.2	354.0
0.999993249973879	3.1331012025259573	0.0035671741206693645	0.08161765726754762	0.0475048414722361	68.26666666666667	3.0	66.2	367.0
0.9999961621056627	2.714432126639468	0.0008822611719864267	0.01323239005041529	0.05007251459363641	54.61333333333334	3.0	48.7	378.0
0.9999972485127508	3.3156690232248134	0.0020924771660403674	0.05751508881123384	0.018238459775042244	29.257142857142856	3.0	26.200000000000003	415.0
0.999990554418333	2.893673927933206	0.0030994780238520142	0.05572100348480696	0.015070836930814369	20.48	3.0	19.6	424.0
0.9999990868244268	4.096491040669955	0.003303387359066235	0.19854657070493995	0.02979905863858881	45.51111111111111	3.0	42.0	450.0
0.9999996185081493	3.193372097269674	0.00022733719779822952	0.005526407016657801	0.010044628048727989	14.371929824561404	3.0	13.0	493.0
0.9999988139974075	3.150097461318094	0.0006483569859626024	0.015090191063616547	0.03537427154815532	54.61333333333334	3.0	51.0	505.0
1.000001379145717	2.6070634945884046	0.0002563009613274116	0.003447413220530698	0.043320094446226275	51.2	3.0	44.900000000000006	519.0
0.9999972848184544	3.0990113886942967	0.0013406786802880827	0.029640953707114552	0.03700789667877983	45.51111111111111	3.0	43.800000000000004	556.0
0.9999972232202964	3.1096016984967174	0.0014003258492066423	0.03129128087691541	0.013074641654660137	16.384	3.0	14.600000000000001	573.0
0.9999977935644632	3.3189161176536426	0.001688877001387359	0.04657306661087351	0.020678345892919472	34.13333333333333	3.0	29.400000000000002	576.0
0.9999968665142716	3.15157055760248	0.001718029575779597	0.04004561930487067	0.03552452893194417	54.61333333333334	3.0	47.800000000000004	590.0
0.9999973675141922	3.396431522850341	0.0023519963885010905	0.07010654428875397	0.012980955422896836	17.066666666666666	3.0	16.3	633.0
0.9999984424073945	3.3928221901828324	0.0013816517901241142	0.04103442452738454	0.012818685234945249	18.204444444444444	3.0	16.8	634.0
0.9999987555614154	2.8288451866268773	0.00035899474911632427	0.006044896658506932	0.054999272852383194	68.26666666666667	3.0	62.2	648.0
1.0000067371872263	2.741552348929316	0.0016343356499095604	0.02519435694828983	0.00941271695189145	9.86987951807229	3.0	9.3	658.0
0.999995463986038	3.167063149125393	0.0025649870068288933	0.06072593176730694	0.04898421907189335	68.26666666666667	3.0	66.5	675.0
0.9999949396291719	3.2818097210647483	0.003597027254949032	0.09556530822406721	0.021534791248222943	30.340740740740742	3.0	29.8	711.0
1.000000782324102	3.015942921340468	0.00032739872829313534	0.0066577966723209035	0.004534899657746497	5.497986577181208	3.0	5.2	719.0
0.9999969733130318	3.092246266339812	0.0014744873891299217	0.03237820448218192	0.04967948638246122	63.01538461538462	3.0	59.5	734.0
0.9999996411495535	3.0972933265409823	0.00017658483008068835	0.003897349480580629	0.008225878178447946	11.377777777777778	3.0	9.9	742.0
0.9999915358864486	2.7080174208212093	0.0019211542004583812	0.028627503337848005	0.012668020888811846	14.894545454545455	3.0	14.0	779.0
0.9999986099245783	3.2353254612767066	0.0009006300787467817	0.02283634606872803	0.012698363862285053	19.504761904761907	3.0	17.2	786.0
1.0000101738958778	2.541323183241951	0.0016602631909840636	0.0208874216944602	0.010552712283250717	9.309090909090909	3.0	9.3	799.0
1.0000049446720767	2.569844987566204	0.0008537058827796972	0.011056596215374598	0.00809931535950876	8.714893617021277	3.0	7.9	804.0
0.9999908992301706	3.1557717538855776	0.005031689950441754	0.11778058725880397	0.034363382420085686	45.51111111111111	3.0	40.2	805.0
1.0000454576848672	2.370352553951596	0.0052957198415274674	0.055948097195532884	0.09042573975896415	91.02222222222223	3.0	82.10000000000001	821.0
0.9999994663794088	3.086376292602654	0.00025693830912304754	0.0056088610154146155	0.06861264263384069	102.4	3.0	96.60000000000001	843.0
0.9999906601285337	2.946327152350507	0.003403074193665831	0.0645156401463829	0.017564803567409845	22.14054054054054	3.0	21.3	867.0
0.9999955006667791	3.0471778582045532	0.00200374819110942	0.0420491648504527	0.02519625865129501	30.340740740740742	3.0	29.3	916.0
0.999999590149288	3.018528211452625	0.00017240538389618035	0.0035150830784502346	0.009710701408704496	11.377777777777778	3.0	10.100000000000001	922.0
0.9999976813054469	2.576963437237196	0.0004059999870224161	0.005296458309407211	0.03487147119392719	39.00952380952381	3.0	35.4	930.0
0.9999967338035406	3.1901906431854252	0.001934071403178644	0.046865906103099014	0.04842413066467611	63.01538461538462	3.0	58.300000000000004	948.0
0.9999992413256205	2.504664461284546	0.00011515994406162545	0.0013957125134290275	0.018172534589889152	17.429787234042553	3.0	16.1	951.0
0.9999984322504839	3.1134633160702014	0.0007967196574369389	0.017872540627797084	0.02031981226081554	24.824242424242424	3.0	22.900000000000002	966.0
0.9999977683375144	3.492925038115027	0.0024173442214596775	0.07937661697095237	0.017581894481731603	31.50769230769231	3.0	27.8	976.0
0.9999978940246139	3.623706567741065	0.002961981232952066	0.11088582482743958	0.05407171141505829	91.02222222222223	3.0	89.30000000000001	982.0
0.9999949101177996	2.322257097613422	0.000539496468061789	0.005425472088575751	0.05807434526363705	58.51428571428571	3.0	54.5	991.0
