# Supplementary material for: Basal leakage in oscillation: Coupled transcriptional and translational control using feed-forward loops
Source: PLoS Comput Biol. 2020 Sep 3;16(9):e1007740. doi: 10.1371/journal.pcbi.1007740 (PMC7494099; doi:10.1371/journal.pcbi.1007740)
Supplement: S1 Appendix — (ZIP) [file pcbi.1007740.s010.zip › Codes/plots/data/NF_decayrates_5.csv]

0.9999998551051051	3.1835062324278653	8.466383799868482e-05	0.0020378110088082723	0.009659160928732367	11.872463768115942	3.0	10.700000000000001	3.0
0.9998792545426486	1.598401974816064	0.0031850781628137933	0.014910906208410216	0.04778715632454202	39.00952380952381	3.0	36.7	11.0
1.0032330634529152	0.8800714027853284	0.010293023245482449	0.018951402996052018	0.10020419636336657	40.96	6.0	39.300000000000004	14.0
0.9999979359357073	3.761653407784139	0.003824038585524905	0.16437539683729827	0.06183963608154829	102.4	3.0	94.10000000000001	20.0
0.9999994332855788	3.191623914632799	0.00033653954461347114	0.008166679174247534	0.026732158476345164	37.236363636363635	3.0	35.300000000000004	27.0
0.9999991740453456	4.10862412272527	0.003061218797748756	0.18623912336361437	0.029854314052682893	102.4	3.0	102.60000000000001	40.0
1.0000066546311264	2.6392576692869834	0.001318072506600564	0.018317934181016345	0.03873242349338296	48.188235294117646	3.0	44.800000000000004	46.0
0.9999924887787695	2.6321147508940235	0.0014668444015358431	0.0202385230412822	0.016636448696774633	19.504761904761907	3.0	18.3	51.0
1.0000035768088333	2.609069743602512	0.0006673610531863472	0.008994739116150749	0.018630223469234552	21.005128205128205	3.0	20.200000000000003	58.0
0.9999978166672983	3.3320682455273825	0.001715619234032025	0.04793927969412352	0.02180719302088341	32.768	3.0	30.6	60.0
0.9997920122946989	1.8127569742341971	0.005809554201210335	0.03420833672393472	0.05061310496630046	45.51111111111111	4.0	43.900000000000006	68.0
0.9999050066192121	2.0570395580599747	0.004733433658597882	0.03613407392076356	0.06916753223664589	63.01538461538462	4.0	59.400000000000006	71.0
1.000017403386085	2.5536377034465683	0.0029099999644961938	0.03707161411256352	0.03789278572380899	40.96	3.0	36.9	87.0
0.9999990184523103	3.139052636903781	0.0005249065129043635	0.012082013164421354	0.03550148265093942	58.51428571428571	3.0	49.6	96.0
0.9994780928205631	1.901912574334593	0.024440083044040092	0.15873105028782244	0.007423678854482807	9.637647058823529	3.0	9.200000000000001	106.0
0.9999913538031638	2.8592526019553794	0.0026495649095723815	0.046006145101170015	0.03283382997841348	43.11578947368421	3.0	41.300000000000004	108.0
0.999998598710827	4.0145865265289995	0.004303623290072852	0.2383058062118777	0.0296536007268928	54.61333333333334	3.0	48.7	115.0
0.9996523445742214	1.560083194167011	0.004668400285907495	0.020791285923953184	0.049626242500761586	32.768	5.0	31.400000000000002	118.0
0.999997299326678	2.38222298741495	0.00032205339685894636	0.0034442234851217958	0.050085211493791984	48.188235294117646	3.0	46.900000000000006	148.0
0.999955922643554	2.591996304906233	0.005562188584554967	0.07367151528762517	0.048567244545878574	63.01538461538462	4.0	62.800000000000004	154.0
0.9999963292799419	3.253430192404788	0.002465674839311849	0.0636670178127321	0.03400153586551506	43.11578947368421	3.0	40.5	172.0
0.9999990659740847	2.4010373453097107	0.00011558254861704869	0.0012601486292840537	0.06829866228396263	74.47272727272727	3.0	70.5	200.0
0.9999257041423717	2.0803839977997405	0.003678550062639829	0.02877619304936234	0.054555673876386816	48.188235294117646	4.0	45.1	203.0
0.99998577725774	2.7252589353107424	0.003340497532772654	0.05065455357462215	0.03703441391427261	54.61333333333334	3.0	52.0	225.0
0.9999983956207668	3.4431931691357374	0.0015736510762511668	0.049159049754199304	0.021506096178220985	37.236363636363635	3.0	37.300000000000004	227.0
0.9994084116519281	1.086495844823982	0.0030491766664797254	0.007604632830978553	0.092077624037918	43.11578947368421	5.0	41.900000000000006	252.0
1.0000165457124677	2.7659059867952327	0.004212427240639843	0.06655682308045238	0.05718039839426568	68.26666666666667	3.0	64.2	253.0
0.9995932874981582	1.7202358415001073	0.007389912995345727	0.03934705797373599	0.06789169149687589	54.61333333333334	5.0	51.800000000000004	268.0
0.9999906275267326	2.4840566229578935	0.0039703243891320685	0.04710886912461225	0.051319214602407355	54.61333333333334	5.0	50.400000000000006	293.0
1.000041257951668	2.2222183675903318	0.0035947617164955267	0.03260964556744694	0.029643754822065313	27.30666666666667	3.0	27.200000000000003	294.0
1.0000056584012311	2.8176729625423684	0.0015965106899853468	0.02658074921926179	0.05478726760138592	63.01538461538462	3.0	62.0	305.0
0.9997977544784623	1.6382592082537093	0.0038071433510681032	0.018517377495841515	0.07017795289099499	48.188235294117646	4.0	48.1	306.0
0.999998550249042	3.6729169260459913	0.002249615054678595	0.08847422434382039	0.025008138914784348	40.96	3.0	35.300000000000004	316.0
0.9995177671768106	1.4109298362649152	0.005840316802421551	0.021920297300549337	0.10943556646405925	68.26666666666667	4.0	64.4	317.0
0.9999817923355026	2.693213314285896	0.004013193594579039	0.0589116710554974	0.04307746059057944	63.01538461538462	3.0	56.400000000000006	318.0
0.9999970689078231	3.6075354132717457	0.003991466916188206	0.14702403974388503	0.04166052459591787	54.61333333333334	3.0	49.2	320.0
0.9995954409892708	1.8645616936023732	0.012246131644328246	0.07625633877432388	0.03948170990017932	34.13333333333333	4.0	33.7	330.0
0.9999665916581515	2.2018408415942683	0.0027971892686827	0.02484748567725288	0.051678409729402984	51.2	3.0	48.900000000000006	332.0
0.9999974352514056	3.4915839440357144	0.0027707080049387827	0.09085739663426197	0.03204575611612655	48.188235294117646	3.0	43.0	338.0
0.999943964323075	2.1439459173491593	0.005291397010648923	0.044232187531464344	0.06825529371141004	68.26666666666667	4.0	64.10000000000001	350.0
0.998950470758156	1.5009758308009542	0.012362109895282405	0.051496426117099536	0.058495467555289095	39.00952380952381	5.0	37.800000000000004	377.0
1.0001069937718097	2.1867406814833115	0.008697998996695029	0.07605588493167834	0.038630914670767395	35.61739130434783	3.0	33.2	378.0
1.000325042474043	1.132422505839403	0.0035581990991222687	0.009416587933652118	0.06421867725311745	37.236363636363635	6.0	36.0	404.0
1.000003183822154	2.379494897093892	0.00037763706722438286	0.004027373812988654	0.08710662805991112	91.02222222222223	3.0	86.2	431.0
0.999998319326024	4.060461455834756	0.005657304286411518	0.32798259497369336	0.05600057466402339	91.02222222222223	3.0	78.4	433.0
0.999503268870608	1.7271342070175213	0.00945944796462496	0.050753045637860913	0.07148274368526114	54.61333333333334	5.0	51.5	441.0
1.0000025588213304	2.6287578796317983	0.0004963952680075723	0.006825559173674764	0.04447915856895955	48.188235294117646	3.0	46.1	442.0
0.999797962414613	1.861747689928317	0.005970371364317492	0.03705808739098039	0.06306326910212773	48.188235294117646	4.0	47.6	449.0
0.9999016411305481	2.101968143322881	0.0046949295502498505	0.03756638236407065	0.04737965308440907	43.11578947368421	4.0	41.400000000000006	460.0
1.0000346358546486	2.3842688292300616	0.0041469647260447004	0.04444144163807595	0.10540284141770961	117.02857142857142	3.0	110.5	461.0
0.9999438657088219	2.2266505103319947	0.004933466169231817	0.0449632129937493	0.057471242131752975	63.01538461538462	3.0	59.400000000000006	462.0
1.0002799991280633	1.9948642819440223	0.015681191471681365	0.11224427307961117	0.04248983890338003	51.2	3.0	42.900000000000006	463.0
0.9999014176170543	2.539462706132838	0.011270308741490622	0.14151142892504973	0.03360371181407	37.236363636363635	4.0	34.5	466.0
0.9996985871826344	1.7235906288518903	0.010052654896358294	0.05394461451281722	0.12187205103285044	91.02222222222223	3.0	90.0	480.0
0.9999811492426529	2.4676889364898758	0.002660059218526726	0.03104662536878583	0.05780203818828903	63.01538461538462	3.0	60.7	481.0
0.9999981865533616	3.6669758399516774	0.002780774985077891	0.1087149711448229	0.02189774475178994	43.11578947368421	3.0	39.6	506.0
1.0000133890016216	2.231436115117899	0.001187788734878361	0.010878311934259102	0.10084205363329223	91.02222222222223	3.0	87.10000000000001	515.0
1.0000881504815284	1.7951451980423574	0.002376868736822588	0.013727642073345744	0.05768202683230327	48.188235294117646	4.0	46.2	519.0
0.9999951424687921	2.6951893329618484	0.0014461810795614257	0.021269532614001177	0.021896147523749573	22.755555555555556	4.0	21.8	521.0
0.9995877481323063	1.95044833345231	0.02119243358748587	0.14486573754205578	0.032217460271559514	34.13333333333333	3.0	32.5	559.0
0.9999988734911703	3.410580729857803	0.0010353102740832433	0.03130100236439939	0.008591917759243938	13.884745762711864	3.0	14.600000000000001	591.0
0.9992582963161175	1.5690072575584186	0.009924146339256893	0.04466513409583198	0.07345385000877432	48.188235294117646	5.0	47.400000000000006	611.0
0.9999992878391599	4.878285826807716	0.012298213025490364	1.6158881267527165	0.011720560674666222	16.718367346938777	3.0	15.8	621.0
0.9999889688962023	2.7493312709258193	0.0027175863749974573	0.04222524943642327	0.07968606354542711	91.02222222222223	3.0	85.5	710.0
0.9998593242664419	2.4664340896821497	0.013883349234623425	0.1618127858593928	0.06561640105290822	63.01538461538462	4.0	61.2	735.0
0.9999167300792613	2.063437289760661	0.005325319125602576	0.04097058285069115	0.060127234806445606	68.26666666666667	3.0	64.9	752.0
0.9999405714611104	2.237695544849871	0.005337045084984769	0.04919934663547582	0.04199878926554784	40.96	3.0	39.800000000000004	760.0
0.9999238137315718	2.0548287300120744	0.0035064390495700686	0.0267049485904248	0.038309316348319175	35.61739130434783	4.0	34.2	765.0
1.0000046631708681	3.1988140482771694	0.002809170333565388	0.06866313496879754	0.03387351327361877	58.51428571428571	3.0	53.2	773.0
0.999997534824077	3.6344987623789287	0.003542726853165875	0.13406900258113238	0.036478572948958156	51.2	3.0	43.400000000000006	774.0
1.0000207206906657	2.484666609095398	0.00302351804803387	0.0359040144648347	0.03430455199167739	43.11578947368421	3.0	37.4	775.0
0.9999952253291801	3.4800246692493406	0.005040539811807158	0.16338717146783938	0.058497374414569536	81.92	3.0	83.5	797.0
0.9999855924431319	2.6225103968358408	0.002760621938841395	0.037719861770899525	0.0852158139989609	91.02222222222223	3.0	83.4	821.0
0.9999990982681142	3.161787404978067	0.0036342641339085976	0.08558444042861296	0.051567222382334084	54.61333333333334	4.0	53.7	847.0
0.9999862947046357	3.5709687899605616	0.017348861584858332	0.6160427696418466	0.07708874258948392	91.02222222222223	3.0	86.0	885.0
0.9999992780126805	4.275629363357431	0.003736425091575828	0.268664406835468	0.03106774619282381	58.51428571428571	3.0	59.0	901.0
0.9999618165676387	2.793710450107633	0.010272746597060537	0.1669478788810053	0.0355664688248054	43.11578947368421	3.0	38.300000000000004	921.0
1.0009333373296925	1.7103183198847236	0.030359208163832096	0.1603952598277612	0.031515270363833864	39.00952380952381	3.0	36.1	955.0
0.9999321393770946	1.8415516933781846	0.0030604395113176144	0.018583968898845088	0.05318337689722687	39.00952380952381	5.0	38.1	956.0
0.999998385051023	2.897369542803	0.0005338381614626214	0.009632881213778805	0.02750531464823283	37.236363636363635	3.0	35.300000000000004	979.0
1.000001451028867	2.6364009685444656	0.00028578178480900894	0.003960177470446176	0.04677157922307427	51.2	3.0	49.0	991.0
