# Supplementary material for: Basal leakage in oscillation: Coupled transcriptional and translational control using feed-forward loops
Source: PLoS Comput Biol. 2020 Sep 3;16(9):e1007740. doi: 10.1371/journal.pcbi.1007740 (PMC7494099; doi:10.1371/journal.pcbi.1007740)
Supplement: S1 Appendix — (ZIP) [file pcbi.1007740.s010.zip › Codes/plots/data/PF_decayrates_0.csv]

0.9380440130059254	0.12558539540862984	0.022827514799985214	0.006744134629656718	0.2937780545286799	25.6	10.0	25.400000000000002	1.0
0.9724075217426634	0.43769087756616115	0.04104142660357783	0.03665083885874444	0.218237370625988	51.2	5.0	52.5	2.0
0.9921131093582144	0.9983819351705867	0.03409974383067654	0.07586777356027621	0.11210345559477332	54.61333333333334	5.0	53.900000000000006	4.0
0.996428875528142	1.0044757216076683	0.01327003627647022	0.029581600800435783	0.07271585136491447	30.340740740740742	6.0	30.0	5.0
0.9988315871748682	1.2136525892839605	0.009867776804459858	0.029189491449874073	0.12345409544159916	81.92	4.0	77.9	6.0
0.9833701691846372	0.9412907609286696	0.056608028855533545	0.1166598288650402	0.09767919489823781	43.11578947368421	6.0	44.5	8.0
0.9945593802746444	0.9729340473512801	0.019363532580947446	0.041330104765059245	0.07723304455698649	40.96	6.0	39.800000000000004	9.0
0.9736468382580269	0.4338103601616256	0.024663102933619174	0.019432713979742455	0.158976016338894	32.768	8.0	33.1	10.0
0.99998146198451	2.646310137750154	0.003723431013172849	0.052119405452947874	0.038656992877673865	51.2	3.0	49.7	11.0
0.9940183058832844	1.0540176134825239	0.022077075403009083	0.05286657368886339	0.06503009896202139	31.50769230769231	7.0	32.300000000000004	13.0
0.9648690905126331	0.7260709860947986	0.06068101644702513	0.08964449284407831	0.07216572283278735	27.30666666666667	9.0	27.0	14.0
0.9994939382855631	1.5001760420201422	0.007751992933792267	0.03227094185471628	0.10153544491566702	63.01538461538462	4.0	62.300000000000004	15.0
0.9920865425597692	1.134880489755546	0.03259521914667614	0.08724572837403834	0.05422331357558253	28.248275862068965	8.0	28.8	17.0
0.9642942710734648	0.35936890547007233	0.025270196778271786	0.016233456105222345	0.17195466741281173	30.340740740740742	9.0	29.700000000000003	19.0
0.9898236993825661	1.020210062945292	0.058671966086642775	0.13630228750273857	0.12570538968347433	74.47272727272727	4.0	72.7	20.0
0.9195548481496448	0.36081427568353963	0.08997918655851468	0.0675084983483504	0.058366681213752776	32.768	6.0	32.300000000000004	22.0
0.9764493171468117	0.22600295770530532	0.011204821048811382	0.004540134868262659	0.2148756882264533	25.6	10.0	25.900000000000002	24.0
0.9726696646861772	0.32589158861152023	0.01847601992267258	0.010667693839785148	0.17319017905515327	28.248275862068965	9.0	28.200000000000003	25.0
0.9890604885986467	0.9616289253109135	0.03725018570358495	0.07864402717486328	0.11480762685218507	48.188235294117646	6.0	48.5	26.0
0.9825281630180506	0.8357136126788953	0.03885939936952472	0.06797242323107584	0.08644870028416961	31.50769230769231	8.0	33.2	27.0
0.9389419137684625	0.1014487255675261	0.021865615166698535	0.005939056535096372	0.2977404140342991	25.6	10.0	25.8	28.0
0.9950881777464708	1.110473299428849	0.02317218307228508	0.059860311360725844	0.06870944215080337	39.00952380952381	7.0	36.7	29.0
0.9996909252094052	1.8511592806896717	0.01313381545293856	0.08080902545272824	0.03747316042393807	35.61739130434783	3.0	34.0	30.0
0.9994353997023742	1.812928670245072	0.015170589885449334	0.08937632551700973	0.07534831147853385	58.51428571428571	4.0	58.1	31.0
0.9614344516418769	0.1068216720425739	0.013923962546785879	0.0037616759350467674	0.3223292877979545	26.425806451612903	10.0	26.5	32.0
0.9623479971300412	0.35987815778487625	0.024709051566966712	0.015741950821723374	0.15369104719413723	25.6	10.0	26.200000000000003	33.0
0.9999961871093908	3.26361223027967	0.0026137051231228635	0.0681830845059828	0.011582514078023303	35.61739130434783	3.0	32.9	34.0
0.9678503036880947	0.6473260148514028	0.052584938480132785	0.06708270275981042	0.11918668477770959	35.61739130434783	7.0	36.4	35.0
0.9290915926597628	0.3123192479095397	0.04966263101730497	0.029654818035916027	0.1925045905423201	31.50769230769231	8.0	31.200000000000003	36.0
0.9114168537162193	0.11274838453356317	0.03141569562557507	0.009136821260244642	0.3107640858634859	24.824242424242424	10.0	24.8	37.0
0.9237338117395464	0.31009299486006303	0.0542771389428894	0.032394932678365185	0.18696147339266816	34.13333333333333	8.0	34.6	38.0
0.9523321129069655	0.2574863010739577	0.028669932086821684	0.013689108270421007	0.18322096083033476	28.248275862068965	9.0	28.0	40.0
0.8248062024814262	0.09586088668086229	0.06657900481177131	0.02196295712529541	0.06411422393282874	29.257142857142856	9.0	28.6	41.0
0.9964818260772503	1.340704262608203	0.02665128605789815	0.09211453429281291	0.04934294603709889	31.50769230769231	6.0	32.5	42.0
0.9953059022767757	0.5605370238922875	0.006309060901736723	0.006575455971855102	0.15757486144426017	39.00952380952381	7.0	38.0	43.0
0.8726789042648389	0.18960290863256304	0.05616646012584542	0.02238465204776341	0.1842345871470981	25.6	10.0	25.700000000000003	45.0
0.9479863829061248	0.3129087740660422	0.0319902198870784	0.017891300103335457	0.14736406182053838	25.6	10.0	25.700000000000003	46.0
0.9653766786101637	0.5457955493662835	0.038390760333323164	0.039548717735156835	0.1022657735306163	27.30666666666667	9.0	27.700000000000003	47.0
0.9453633499449935	0.23396115363769873	0.030941097467065685	0.013805350398988262	0.18784726018982983	29.257142857142856	9.0	29.5	48.0
0.9798768258688149	0.4181717175808066	0.01982909391845835	0.01524485226663974	0.17946693912487346	34.13333333333333	7.0	34.300000000000004	49.0
0.987568511379323	0.940122759421362	0.03774163261757841	0.07725309936692558	0.08300146253265725	35.61739130434783	7.0	35.800000000000004	52.0
0.9241539997990891	0.2510302091755912	0.041856639011370024	0.020176383568415387	0.20852897530046777	29.257142857142856	9.0	29.200000000000003	55.0
0.9406664283260107	0.08677769658235256	0.01962554332875324	0.005065389378555816	0.35056106244944596	25.6	10.0	25.400000000000002	56.0
0.9991292469733254	1.748044136908002	0.01505976951630176	0.08270034634694855	0.02292465570520133	22.755555555555556	6.0	22.5	57.0
0.9315535964052943	0.47205196841763575	0.062472621758964564	0.0559109998329961	0.08650319843549316	24.824242424242424	10.0	25.200000000000003	58.0
0.9260586910957624	0.5438576261504225	0.09288414809889617	0.09966031705365329	0.12371572233928381	31.50769230769231	8.0	31.200000000000003	60.0
0.9542343407638666	0.14828871490586734	0.019679350461345703	0.006600944018670907	0.2897788560121731	27.30666666666667	9.0	27.6	61.0
0.9999620144627233	2.878421554346344	0.012092207045005236	0.21407231033472068	0.05067459485679317	117.02857142857142	3.0	111.9	64.0
0.9971144502024336	1.3287083884116426	0.02116347561963746	0.07204516883272309	0.05878774307452074	40.96	6.0	41.6	66.0
0.94012407136341	0.10985014620005235	0.0287187547665783	0.009522615721281392	0.04979944825952019	29.257142857142856	8.0	27.900000000000002	67.0
0.957939317256159	0.725290697633882	0.07550346852618124	0.11219356574505786	0.0665630871877084	27.30666666666667	9.0	27.3	70.0
0.927864955695986	0.1753285727038289	0.03373127846824262	0.012689210871324663	0.23709295690476004	27.30666666666667	9.0	27.200000000000003	72.0
0.9796395036021291	0.487414531687309	0.04566936321096201	0.04890190211231021	0.227081415455262	63.01538461538462	4.0	60.800000000000004	75.0
0.9994739561317444	1.8085076050990065	0.012991818283125301	0.07616206246303087	0.030449466732325937	34.13333333333333	5.0	32.2	76.0
0.9861442653512471	0.2855319779888898	0.007674718073312841	0.0037742123639736185	0.1857689998178594	24.094117647058823	10.0	24.200000000000003	77.0
1.0042392014549375	0.6641524924451849	0.00789638086466309	0.009998212307412931	0.08772727689191089	31.50769230769231	8.0	30.1	78.0
0.9298684693008058	0.1855515201196155	0.03410926159056941	0.013233369548526412	0.23467208066833503	27.30666666666667	9.0	27.400000000000002	79.0
0.9980587254214437	1.0373728543043514	0.018946234049281772	0.04668926757411134	0.2038168739669937	102.4	3.0	106.60000000000001	81.0
0.9673175148244255	0.5081690803178115	0.0403000550222574	0.03861074721189874	0.13547737217837735	37.236363636363635	7.0	37.5	82.0
0.9999997285442046	2.8413689016947306	8.028191529888965e-05	0.0013690276931817504	0.08474424631068468	91.02222222222223	3.0	83.7	83.0
0.9221271927412255	0.2623862809351824	0.04569236439030726	0.022883841412041386	0.16938066882222422	27.30666666666667	9.0	27.700000000000003	84.0
0.9756719466708387	0.5504408921504368	0.02544213308453237	0.02616702643257044	0.0980101102652726	25.6	10.0	25.700000000000003	86.0
0.9726717960925014	0.6029410018684522	0.04702463608295143	0.05534357914771298	0.055617680104912665	37.236363636363635	6.0	37.2	87.0
0.9999428647647391	1.8547612141364882	0.003932804887424634	0.024225128867446096	0.08371631208338381	74.47272727272727	4.0	68.0	88.0
0.9279591247126032	0.1897057842553665	0.032082027206924414	0.012028743785156936	0.22893068184800278	26.425806451612903	10.0	26.400000000000002	89.0
0.946441860732034	0.18057435571005911	0.022769949988311045	0.008102326458672222	0.24857601230793863	26.425806451612903	10.0	26.1	90.0
0.9969680176178618	0.8636657040339941	0.008961608569096967	0.016185152474053978	0.1115258962265137	40.96	6.0	40.7	91.0
0.966025716640085	0.6626106691153734	0.05232183714256444	0.06866548478444101	0.1121199405353193	34.13333333333333	8.0	35.300000000000004	92.0
0.9967562214679684	1.4206720182606742	0.032804149632000075	0.12472649082330164	0.07272846062039473	51.2	5.0	50.6	94.0
0.993691785868044	0.8265388566332403	0.014749428405357683	0.02514502069966635	0.07707379937780028	30.340740740740742	7.0	30.3	95.0
0.9936129648665963	0.8168432311783825	0.013949345789690188	0.02339548158714206	0.0727459563986402	31.50769230769231	8.0	29.900000000000002	97.0
0.9627653520753471	0.5139746079834489	0.045890865108427596	0.04474334830992607	0.1417180016187146	35.61739130434783	7.0	36.1	99.0
0.9998345230629132	2.1240237055705253	0.011904357427174722	0.09756161686965821	0.08127897040073967	81.92	3.0	75.9	102.0
0.9551225642002481	0.5260237618194127	0.04782667823121506	0.04762299229032277	0.11173812160574179	29.257142857142856	9.0	29.1	103.0
0.9838613480470536	0.6148092535242142	0.022123210420418638	0.025947532068238334	0.10881273730976179	31.50769230769231	8.0	32.0	104.0
0.9998217185666248	2.3441705157287185	0.019727565291908788	0.20294022699630762	0.04432054966767644	58.51428571428571	3.0	56.7	105.0
0.9542044595240496	0.5433683180456017	0.04249252368980725	0.04394484777106868	0.09063531685021406	21.005128205128205	12.0	21.3	108.0
0.9630267578213034	0.16853773348137305	0.016577843744462865	0.005878668381752167	0.28600037544842266	27.30666666666667	9.0	27.1	109.0
0.9613195109029656	0.7613982008143474	0.0985379426075384	0.1562619439736925	0.058057900763194926	40.96	6.0	43.1	111.0
0.9680058527206278	0.6634087455358101	0.04679469904336564	0.061322751315675945	0.09225661357018104	29.257142857142856	9.0	29.700000000000003	112.0
0.9861271066241345	0.7338262309455286	0.026493329986012334	0.0388978722156026	0.11238594881804136	37.236363636363635	7.0	36.800000000000004	114.0
0.9419860238317759	0.5235179106204767	0.061997890193169494	0.062236009091262375	0.05402255087716442	29.257142857142856	9.0	30.6	115.0
0.9400656342384125	0.34847243593055116	0.1086338305352795	0.09794517589458318	0.04673039602886542	74.47272727272727	4.0	71.4	116.0
0.9810408172253038	0.892763699562341	0.041017788405902665	0.0786359306188242	0.020793051551257498	8.714893617021277	11.0	8.8	117.0
0.9933965599428738	0.6905424404576598	0.015549499090773642	0.021449488894205598	0.15126533272562964	48.188235294117646	5.0	48.800000000000004	119.0
0.9049483316885737	0.1924825579139014	0.04250847869709375	0.016505737284063866	0.2061528968471369	26.425806451612903	10.0	26.3	120.0
0.9941476974622729	1.0637078499025614	0.022103783084837812	0.053636175213937355	0.08265039756604893	39.00952380952381	7.0	38.7	121.0
0.9770410115000174	0.6348323220384063	0.028469851632130946	0.03493723033025923	0.0747930438809524	25.6	10.0	26.0	122.0
1.000156394116374	1.3515018491903448	0.0019739079722704395	0.006888067941785753	0.09211948101279996	51.2	5.0	48.800000000000004	123.0
0.9699922359492402	0.566510475490061	0.03716836655397589	0.039989657976118934	0.12404888352413856	34.13333333333333	8.0	34.9	124.0
0.9481212301350083	0.292321411042693	0.032043462900323595	0.017139788819505643	0.1769899071852019	28.248275862068965	9.0	28.8	125.0
0.9995758180576082	1.6580225651322693	0.008481080238767869	0.0421753327418804	0.09157804995624283	68.26666666666667	4.0	64.5	126.0
0.9710937157072755	0.3934772844361882	0.022077147360171766	0.015499220702953568	0.16052334870490098	28.248275862068965	9.0	28.0	127.0
0.9999982240706344	3.4851463361946404	0.0018940608036371717	0.06171081231464283	0.02582707844857525	68.26666666666667	3.0	67.10000000000001	128.0
0.9539910055957105	0.2868874673099606	0.02731863049905996	0.014280262891708776	0.19937866288412945	28.248275862068965	9.0	28.5	129.0
0.927980893798769	0.25348407198562833	0.04041777221527856	0.019554576400216454	0.1946254013485947	29.257142857142856	9.0	30.0	130.0
0.9988105734591362	1.7644520159264638	0.023744342979330594	0.13278829015633375	0.06492620268253549	51.2	5.0	51.400000000000006	133.0
0.9999775118334424	2.3628403207708373	0.0025814009718843384	0.027064479945851035	0.0617471264010724	68.26666666666667	3.0	62.7	135.0
0.9368409346279407	0.3800309802469301	0.052240982196291565	0.037235698684286694	0.15740578616957623	30.340740740740742	8.0	31.0	138.0
0.9672731712581532	0.3722203026912991	0.029508282059856696	0.020550432311610033	0.1986408492103187	35.61739130434783	7.0	35.6	139.0
0.9799787363677406	0.8107008344313408	0.03894162785139499	0.06554364947189761	0.08142009533201648	30.340740740740742	9.0	30.900000000000002	140.0
0.9800428385909516	0.7524165747402553	0.03721310470575185	0.05673002820443877	0.08909192210209613	31.50769230769231	8.0	31.900000000000002	141.0
0.94256278896936	0.12143349570184547	0.023413983396753567	0.007307172684733008	0.3143587763401568	27.30666666666667	9.0	27.0	143.0
0.9966289543328825	1.0904061513681138	0.03596101246127077	0.09453983803567427	0.026679982402339947	34.13333333333333	3.0	31.900000000000002	144.0
0.9735223629096222	0.6120267422272426	0.03287815348111155	0.03866453203150453	0.08855225113333062	24.094117647058823	10.0	25.400000000000002	146.0
0.9134572817254075	0.21846787050300784	0.04095110827512466	0.017273531651024663	0.20585025465790738	26.425806451612903	10.0	26.8	147.0
0.9652225931718538	0.616599859576817	0.04884530930117772	0.05860598947784055	0.10225680535741756	31.50769230769231	8.0	32.4	150.0
0.9683608018991068	0.20506582459195652	0.015467209031464096	0.006137722107613885	0.2481352825840352	26.425806451612903	9.0	26.700000000000003	152.0
0.9357777065448591	0.3035106728980786	0.040134837930787	0.022511690251913692	0.16702915086525758	28.248275862068965	9.0	27.900000000000002	153.0
0.9964461022161287	1.2480129361438737	0.02192233009944303	0.06759450861062047	0.08171735309373662	45.51111111111111	6.0	45.2	154.0
1.0117045688677502	0.23989183970064232	0.013254649483528315	0.005632315234293221	0.2356501825000078	27.30666666666667	9.0	27.200000000000003	155.0
0.9953290425243387	1.3043996763219885	0.07218263442628445	0.2440188815879928	0.012044223399064706	28.248275862068965	3.0	27.200000000000003	156.0
0.9871978908196822	0.8574147089761093	0.029034695245059975	0.052337889456449814	0.09453848279080108	34.13333333333333	8.0	34.300000000000004	158.0
0.9967834268796408	1.1936170686144942	0.01591235750130813	0.045769156540787316	0.05104131614523565	28.248275862068965	7.0	28.6	159.0
0.9998784753031631	2.2866501543377473	0.008335643218359095	0.08078630072784053	0.05087807771012396	68.26666666666667	4.0	69.0	160.0
0.9888614748973795	0.9721783250725977	0.04597763383886598	0.09887687970572034	0.1064314962011261	54.61333333333334	5.0	56.6	161.0
0.9999717217401851	3.093178303400796	0.010357341406886997	0.22764382962767957	0.01202680314347671	28.248275862068965	4.0	30.0	164.0
0.9654133515725462	0.1260151711394419	0.014796391676044171	0.004573140341936635	0.30098292202018234	27.30666666666667	9.0	27.6	165.0
0.9694458319718835	0.16961945818114055	0.014383523338394877	0.005084430404640825	0.2698415970170325	27.30666666666667	9.0	27.200000000000003	167.0
0.9997918764838307	2.5028323062057796	0.017246891418916797	0.20863220065669147	0.016017839754193547	31.50769230769231	6.0	32.0	168.0
0.9996797194928261	1.9449527564790379	0.011127879527698684	0.07549015337352914	0.0692140073337399	68.26666666666667	4.0	67.7	169.0
0.9934914866802917	0.7151653471819867	0.011983589453437974	0.016893124979446367	0.12154719900321086	39.00952380952381	7.0	40.1	170.0
0.9807559353653942	0.8773100264888618	0.048053592385134354	0.08996947283869862	0.0730854994695526	31.50769230769231	8.0	32.1	171.0
0.9702092820802154	0.37243220285224277	0.02420404685181299	0.016324520138570317	0.17000945023430408	30.340740740740742	8.0	30.6	172.0
0.9508293870032618	0.12186236576736277	0.01837900836853631	0.005287850339008278	0.2885601249682894	26.425806451612903	10.0	26.3	173.0
0.9979501369983624	1.415167804326042	0.017820615039479574	0.06722972215209914	0.05036592150339731	30.340740740740742	6.0	30.3	174.0
0.9927136292886982	0.40501485984753566	0.006250460587453107	0.004488833107247212	0.1718335595057473	31.50769230769231	8.0	31.1	175.0
0.967458935060681	0.6515622105244961	0.05363339918401916	0.06900587580960103	0.1126274269897293	37.236363636363635	7.0	37.9	176.0
0.9992907122978764	1.9585601827686776	0.01921352786261314	0.1322805924486485	0.032311978973402704	34.13333333333333	6.0	33.800000000000004	177.0
0.9166555910067401	0.1620086771488034	0.03343005230843082	0.011494965907593895	0.24814084345148382	25.6	10.0	25.8	178.0
0.9550335728365452	0.3776488920422972	0.03291106702482051	0.0224835838830244	0.15789164573018064	27.30666666666667	9.0	27.200000000000003	179.0
0.9431233752470536	0.25275992331438113	0.03228723987388001	0.015334786253809924	0.18807311788621076	29.257142857142856	9.0	28.8	180.0
0.9987939914579211	1.7900471383367966	0.02644697382049084	0.1520757272576154	0.05132540676244443	48.188235294117646	5.0	47.800000000000004	182.0
0.9754438668485002	0.6911408046831855	0.04020009204939299	0.05513754125783803	0.10939110752382772	34.13333333333333	8.0	35.300000000000004	183.0
0.9996784592079232	1.705834905312707	0.006962954382714169	0.03649790643855333	0.05064445555845296	37.236363636363635	4.0	36.9	184.0
0.9694886728379856	0.6023812701982147	0.040908592893740464	0.047473923924996476	0.11533280832319427	31.50769230769231	8.0	32.6	185.0
0.9993773405130266	1.7176718925760581	0.011282491951235622	0.05991672489196973	0.05419378165549136	45.51111111111111	5.0	45.6	186.0
1.0000017958666756	2.7683215263253462	0.0004594126529192157	0.007276638627909767	0.023001197558554783	34.13333333333333	3.0	31.400000000000002	187.0
0.908156177580073	0.28612921267540786	0.055096781304205866	0.03018330399218796	0.16764915065879463	28.248275862068965	9.0	28.0	188.0
0.9937686618632195	0.980851010045791	0.02241832736493563	0.04844065373609251	0.09546773859642559	43.11578947368421	6.0	44.400000000000006	189.0
0.9663689275539938	0.45312607682200795	0.03250927496556117	0.02707321301395592	0.14924667876194134	30.340740740740742	8.0	30.1	191.0
0.9996713691423721	2.2270484907623334	0.017167832802850242	0.15647938655990484	0.021296072526405297	32.768	5.0	33.0	192.0
0.9535514817540169	0.639403952689202	0.07613867478321194	0.09709477636610818	0.11552360469728348	37.236363636363635	7.0	38.0	193.0
0.9959387940965726	1.0906856869440158	0.01644889858733118	0.04133810039408614	0.07770969003831225	39.00952380952381	7.0	38.900000000000006	194.0
0.999326783701593	1.7376721411775153	0.01269975631778034	0.06894083623004033	0.06108357909174959	54.61333333333334	5.0	53.5	195.0
0.924620979802921	0.18300912213216639	0.0333081673970294	0.012237741719803201	0.22662249329184006	26.425806451612903	10.0	26.6	196.0
0.9602691266246821	0.3579156894523694	0.034607202394150216	0.023430272287270702	0.19475037447462562	34.13333333333333	7.0	34.4	197.0
0.9938781888958992	0.9818407123458208	0.026030526261050277	0.05647154292024128	0.10219414925320114	63.01538461538462	5.0	61.5	198.0
0.9509327780231287	0.14656181344536895	0.020904642196031387	0.006997769921813064	0.30561545227837955	27.30666666666667	9.0	27.3	199.0
0.9972420037376679	1.4639475109539384	0.02749947584101676	0.10992743091421601	0.051755803393376154	45.51111111111111	6.0	43.7	200.0
0.9821599474885813	0.9411320314107587	0.04586553374921939	0.09452516253190693	0.07537804320082558	30.340740740740742	9.0	30.8	203.0
0.9569948443489589	0.26966757909371736	0.026227270662987554	0.01295069665771649	0.1881080710222741	27.30666666666667	9.0	27.400000000000002	204.0
0.9884390438443648	1.1466540359608768	0.05132548336099673	0.14004418121329354	0.06644893605031996	32.768	8.0	33.6	205.0
0.9693235864530243	0.6668920730677995	0.05203217220296707	0.06878804469039286	0.11937383571196918	37.236363636363635	7.0	38.2	206.0
0.9520027303928761	0.3255452733552852	0.03150472970212725	0.018565759017547732	0.16229935872806522	27.30666666666667	9.0	27.900000000000002	207.0
0.9085630259329766	0.1374607890160622	0.03829814432762639	0.013037101124415055	0.29852245500838154	27.30666666666667	9.0	27.400000000000002	208.0
0.9988505129005067	1.986209954418987	0.027585269366200336	0.19564377848527148	0.02124701094716498	26.425806451612903	10.0	27.1	209.0
0.996649761059442	0.4260941948075609	0.0038164507927362723	0.002833247962956731	0.12935063074616826	26.425806451612903	10.0	27.3	210.0
0.9987626711719959	1.6276594020026889	0.016722224691404997	0.08042821659159366	0.039625478059611204	30.340740740740742	6.0	30.0	211.0
0.990264661377604	0.7476088308269713	0.021938829031957152	0.032988898090461814	0.1245174637710179	43.11578947368421	6.0	42.1	212.0
0.9920398353821379	0.6640388105676268	0.013096779983290167	0.016827433396026558	0.1320746029575965	37.236363636363635	7.0	37.0	214.0
0.9975965509859123	1.5751612374021338	0.02724651125645245	0.12368332753059637	0.03322183392055711	28.248275862068965	7.0	28.700000000000003	215.0
0.9991487367085237	1.6027939678998828	0.012630723279107749	0.0590601761783481	0.06663367829881654	40.96	5.0	42.400000000000006	217.0
0.9999814057663567	2.956707097582257	0.0069163032259885815	0.13249971931737306	0.04292729692579524	63.01538461538462	3.0	57.400000000000006	218.0
0.9749568823926482	0.8188405635438668	0.0527059625069852	0.09037513266336633	0.0675263762895363	26.425806451612903	9.0	26.900000000000002	219.0
1.0000147993746857	2.377085833828739	0.0017470765086688785	0.01858585284570731	0.04187180694578837	45.51111111111111	3.0	40.6	220.0
0.977261113097376	0.5871145784898247	0.029973158922160865	0.03343370555011152	0.11915725682006349	31.50769230769231	8.0	32.800000000000004	221.0
0.9894945207163283	0.34900465882155807	0.007967687803153933	0.004945741133081143	0.19823564648313835	32.768	8.0	33.300000000000004	224.0
0.9999007915497521	2.2330787495957214	0.007001891685063565	0.06420615231178183	0.047687736079231574	48.188235294117646	4.0	44.900000000000006	228.0
0.9985381756537512	1.4993721877910047	0.0215236911268849	0.08960403445434809	0.06946548313338075	58.51428571428571	4.0	58.0	229.0
0.9685528068846129	0.4655977995710288	0.041213743877172866	0.03529943344967384	0.10531661920814073	31.50769230769231	8.0	30.8	230.0
0.9999841509953319	3.308451488375328	0.008922848207683604	0.24348964370952608	0.015097792111335709	51.2	4.0	49.400000000000006	231.0
0.9476483266775529	0.2825011047391402	0.035692918597906464	0.019200901179759044	0.18805635107732652	30.340740740740742	8.0	30.900000000000002	232.0
0.9272012650295238	0.18048418702100053	0.030694339880609562	0.011145146640009077	0.22630065475400743	24.824242424242424	10.0	25.3	235.0
1.0000045467418728	2.021663186883928	0.00026817495207612344	0.001974835920224998	0.07207888675131466	91.02222222222223	3.0	81.80000000000001	236.0
0.9838675936552763	0.7533761954780125	0.029352886027415627	0.04464884671574875	0.09841797890269982	34.13333333333333	8.0	33.0	237.0
0.9212031191990355	0.36787685505367324	0.05963837930506131	0.04108931923762695	0.1308998459486057	27.30666666666667	9.0	27.6	238.0
1.0000221642111393	1.6819156136377311	0.0018341836304612402	0.009358515273020035	0.026461788113381273	30.340740740740742	5.0	29.1	239.0
0.9951952734185376	1.190125680974054	0.024253779264543376	0.06955938554095661	0.06579155003338308	34.13333333333333	7.0	34.0	240.0
0.981334442072651	0.38936354583984406	0.014403807157858628	0.009893897629455374	0.16615097168507095	29.257142857142856	9.0	29.0	242.0
0.9995517000535917	2.35605129826566	0.03533755956243373	0.36794870732297114	0.041363342154377314	35.61739130434783	4.0	35.0	245.0
0.9999883745939623	3.228384842535787	0.007428412445958944	0.18704546194402358	0.021694216032555558	58.51428571428571	3.0	56.400000000000006	247.0
0.9425377621575243	0.4610782770652957	0.05228557696380342	0.045160361444808624	0.10050431031304002	29.257142857142856	9.0	29.8	248.0
0.977274368232727	0.801375028928438	0.05827409844598914	0.09716864020863113	0.10601050707922563	43.11578947368421	6.0	44.300000000000004	249.0
0.9832399312513177	0.6842337872209723	0.026941004603461088	0.036190105428970935	0.10525741343104246	32.768	8.0	32.0	250.0
0.9999844710116056	2.472381205578834	0.0022116919434005955	0.02593738181640878	0.019749316479697417	31.50769230769231	3.0	30.200000000000003	251.0
0.9846394058329685	0.9624829947749987	0.043073576353384484	0.09138878876752053	0.05941150312862644	29.257142857142856	9.0	29.0	252.0
0.914992296315649	0.40922817593235356	0.06966180134839843	0.05417447811126415	0.12445740275905964	29.257142857142856	9.0	29.700000000000003	253.0
0.9468582828169653	0.34562953764356974	0.04097928893751085	0.026337729275950416	0.1792275018368137	32.768	8.0	33.1	254.0
0.9880302554057837	0.782850100406203	0.02839210713925843	0.045413026950222986	0.12058626476790771	40.96	6.0	40.300000000000004	256.0
0.9472667432777285	0.17993178801688733	0.023762954074015758	0.008428955141336762	0.21726873532511773	26.425806451612903	10.0	26.700000000000003	257.0
0.9986671703871699	1.3800447582427746	0.015192890421592465	0.0550300129450554	0.11617187477761895	74.47272727272727	4.0	72.0	258.0
0.9565727947744539	0.09565914238111498	0.015229575660102178	0.0039817396990471455	0.3120247768450425	25.6	10.0	25.900000000000002	259.0
0.9719034957711349	0.6758267475039386	0.04433226173816583	0.05930126914459512	0.10881909321865145	32.768	8.0	33.6	261.0
0.9999645233000085	2.4505249884128615	0.004839595635412863	0.055504503077162454	0.07420119783202983	91.02222222222223	3.0	87.4	262.0
0.967487345837161	0.6535149896465464	0.047574648858764335	0.061258534448817945	0.10874325657930536	31.50769230769231	8.0	31.200000000000003	263.0
0.9999935968041226	3.5790941533291765	0.008238204764238885	0.2949237087471138	0.006102735387126639	31.50769230769231	3.0	30.0	264.0
0.9696183457127134	0.570891623713422	0.034866106185745704	0.03778319069567874	0.11747555866986209	30.340740740740742	9.0	30.700000000000003	265.0
0.9930202580813523	0.9956886055341566	0.02075679443243715	0.04582545302027601	0.0772323168555059	31.50769230769231	8.0	31.6	266.0
0.9232472601476891	0.3811866896211459	0.05839816890359274	0.04168031259367637	0.14223117720834944	28.248275862068965	9.0	29.0	268.0
0.9910872333995132	0.8869005627425544	0.030937424853007496	0.05856657643349566	0.11150997077645335	54.61333333333334	5.0	53.2	269.0
0.9997948353281386	1.6254909627766343	0.0036016023634225067	0.017263451278745182	0.06373825024628223	40.96	5.0	39.7	270.0
0.9999925794927187	3.224018730216326	0.004700532832753404	0.11784045748610009	0.07230166141022408	117.02857142857142	3.0	108.30000000000001	272.0
0.9414420894351505	0.500766330689962	0.05300501820403993	0.05027101851408051	0.021852389468889632	6.501587301587302	13.0	6.7	273.0
0.9800832654952494	0.7893726321228787	0.04404453922417875	0.07159614099453519	0.10515139770888766	37.236363636363635	7.0	38.2	275.0
0.9812280415069587	0.6297471413136548	0.023196274068772997	0.028057022648145993	0.09359844336922937	26.425806451612903	10.0	26.3	276.0
0.9999959042405199	3.552367100867229	0.004995663489829429	0.17411433685462213	0.034787081127884215	102.4	3.0	102.0	277.0
0.9934891858114497	0.7269691319570825	0.03875831306344906	0.06586008438156928	0.01865736980587512	26.425806451612903	3.0	24.400000000000002	278.0
0.9993152773851158	1.6216310122095252	0.012569867849153787	0.060044305177002356	0.07418397040543065	74.47272727272727	4.0	75.60000000000001	280.0
0.991387906539089	1.112236421010118	0.03799905123935212	0.09875997018068297	0.07176990921871257	37.236363636363635	7.0	38.900000000000006	281.0
0.9535709706418335	0.11774181116114944	0.01678254265797426	0.004746312396248445	0.31543203850930407	24.824242424242424	10.0	25.0	282.0
0.8957849249967137	0.2989920272875174	0.06242003674364993	0.035321541598604775	0.12787285881535077	26.425806451612903	10.0	26.3	283.0
0.9428640089899808	0.150329393688281	0.023212582290916606	0.007444120650502078	0.26236728541576687	26.425806451612903	10.0	26.700000000000003	284.0
0.9444884624398293	0.3186017853572544	0.03563962012551258	0.02073357227759114	0.1673277601356512	27.30666666666667	9.0	27.0	285.0
0.9881835516839829	0.7688094953628569	0.04318031566657069	0.07045335101733537	0.033312805541035585	32.768	4.0	30.700000000000003	287.0
0.9885327427581245	0.9515612557622801	0.03249110422398648	0.06756993962772541	0.07241884305906379	34.13333333333333	8.0	33.800000000000004	289.0
0.9527675331239955	0.6014866775000492	0.06279572183740953	0.07401845478181028	0.11159296383825763	31.50769230769231	8.0	33.0	291.0
0.9999954047904114	3.1584145500800314	0.002554058306587095	0.059943746332381025	0.0324033612739529	43.11578947368421	3.0	37.9	292.0
0.999208342847065	1.5185845177712398	0.009598790818353974	0.04079192115472793	0.0679040460095762	48.188235294117646	5.0	48.6	293.0
0.9660271110966567	0.6272693356960054	0.04797085145756428	0.05875307036713296	0.10731074511389098	31.50769230769231	8.0	32.2	296.0
0.9795957802607638	0.6046035791039205	0.025131732894096086	0.028944606569617504	0.09700125134748683	30.340740740740742	9.0	30.200000000000003	297.0
0.9549315271694334	0.6301856729095237	0.07890407732683076	0.09869099461492865	0.06959428474736544	39.00952380952381	7.0	39.800000000000004	298.0
0.9914125668020857	1.0241519887735204	0.027773826482691184	0.06395437547657387	0.06593171906159521	30.340740740740742	8.0	32.0	299.0
0.9397379828224355	0.16778800614272593	0.02886619899320608	0.010464661837506979	0.22744405157608294	27.30666666666667	9.0	27.8	300.0
0.9945526649796811	1.0119631146119834	0.018578374482285203	0.04191877702829927	0.07631749585669638	35.61739130434783	7.0	34.9	302.0
0.9193466445439895	0.2099383193930038	0.04226285478624363	0.017945440733486074	0.1874179200526595	27.30666666666667	9.0	27.3	305.0
0.9783882202589326	0.9077120984988292	0.055546338273072406	0.10926369887237271	0.06413312564045696	30.340740740740742	9.0	30.1	307.0
0.9635716024549655	0.10791295277457334	0.014241148987032371	0.004170459454734971	0.3457612172730749	27.30666666666667	9.0	27.1	309.0
0.9931649282727563	1.0769711679875555	0.035269708723639805	0.08738215233153034	0.033608384911589406	27.30666666666667	5.0	27.400000000000002	310.0
0.965998896402127	0.5645711836649207	0.04256762112092503	0.0457980324162814	0.11244441227128038	30.340740740740742	8.0	30.900000000000002	311.0
0.9898726167645783	1.0396993285044032	0.03722180862494781	0.08774220022507226	0.0844596135436332	39.00952380952381	7.0	40.900000000000006	313.0
0.9546989362476817	0.0886210217341337	0.015729235400624125	0.004024618200237445	0.31181647157194214	25.6	10.0	25.900000000000002	314.0
0.9894065847253496	0.6339851318439821	0.018664684993748373	0.02290885016558057	0.16131368182561465	45.51111111111111	6.0	44.900000000000006	317.0
0.9640109057202372	0.349727228186114	0.030962986834017832	0.020458802256951042	0.20144354655251973	35.61739130434783	7.0	36.5	321.0
0.9946185303226196	1.0928170634920114	0.03561560432131962	0.09065987753396615	0.12002236105868831	63.01538461538462	4.0	66.5	322.0
0.9998061028632014	2.5487400961027267	0.03210684041466554	0.40705980337318315	0.007406805522251296	29.257142857142856	3.0	28.6	323.0
0.9115499744915447	0.30143591019345894	0.05111203135786619	0.028649352392501812	0.1617052139726873	26.425806451612903	10.0	26.8	325.0
0.9995864360980282	2.1526995372784445	0.018582629493712963	0.15681096644899023	0.029053522564177217	39.00952380952381	5.0	39.800000000000004	327.0
0.9376142695229218	0.35433619159445956	0.044216742525822646	0.02879283200502173	0.15537457396309343	27.30666666666667	9.0	27.1	328.0
0.9547296418642878	0.5720582526511481	0.04938168567860027	0.05442864879734539	0.10000640088103331	25.6	10.0	26.0	329.0
0.9456261858479456	0.6839320753059709	0.08190114452212173	0.1142502462821818	0.05856739154103219	29.257142857142856	9.0	26.700000000000003	330.0
0.9556416942640639	0.1368009131316282	0.018952985598864807	0.0061212130597197425	0.2910142027180586	27.30666666666667	9.0	27.0	331.0
0.9513469292056034	0.24493984981464903	0.02622319418943962	0.012042888029479717	0.2286024826993876	29.257142857142856	9.0	29.200000000000003	335.0
0.9990166109462565	1.7408161410997502	0.03388133513069119	0.18534842077199498	0.08972889518801613	91.02222222222223	3.0	88.5	336.0
0.9921224015625261	0.5849161780308928	0.011141047951074864	0.012251865562593563	0.14743876386514576	37.236363636363635	7.0	36.800000000000004	337.0
0.9995401916288061	1.8102210708331266	0.01233888397386383	0.0724740567921002	0.08068875194069623	68.26666666666667	4.0	65.5	338.0
0.9758297516656802	0.5068141724154617	0.026638654191131733	0.02495594598333197	0.14574718978262188	34.13333333333333	8.0	34.5	339.0
0.9819613008723096	0.7030167152285971	0.030047357388814	0.04184703839234544	0.09906957116516188	31.50769230769231	8.0	32.0	340.0
0.9999969848102884	2.903367996191737	0.001008659212838962	0.01831133342561407	0.0028855727406059913	3.2251968503937007	3.0	2.7	341.0
0.9633279023907929	0.46782511641323743	0.03638645736715831	0.03150291385028536	0.14676399042596178	31.50769230769231	8.0	31.5	342.0
0.9994351648243632	1.907396078535425	0.01545127437461232	0.10073197120223812	0.049780528199940687	43.11578947368421	5.0	44.400000000000006	345.0
0.9236931749338668	0.1790513043958068	0.030727964750395503	0.010685622735518811	0.22000127638907968	24.094117647058823	11.0	24.1	346.0
0.8695222831223598	0.3014066029701922	0.08978437197712627	0.05554849999646997	0.044635957979455514	31.50769230769231	8.0	31.700000000000003	347.0
0.9519132432639444	0.25318950570691623	0.028779471974896872	0.013561084784589885	0.19092335926923706	27.30666666666667	9.0	27.400000000000002	349.0
0.9578205372038735	0.40042298536529525	0.03726901233790072	0.027411508637474952	0.15640049976509948	32.768	8.0	33.1	350.0
0.9401912970039106	0.4205560812797449	0.0632019301914923	0.04899675536366013	0.13021515120760802	26.425806451612903	10.0	25.1	352.0
0.9998920793971552	2.3607586560132408	0.008815727990859452	0.09220697952668187	0.024305014495199628	39.00952380952381	4.0	35.9	353.0
0.9857864567603566	1.0042998205874736	0.04048601202655755	0.09115258685114737	0.05343904955029396	25.6	10.0	25.8	354.0
0.9863058116635308	0.5245803538794998	0.01689826737769598	0.016459433200296532	0.15712043686079571	35.61739130434783	7.0	35.2	355.0
0.9821484635985991	0.481314978173997	0.016799421981821046	0.014638509698877544	0.11589647726282912	27.30666666666667	9.0	27.8	358.0
0.9287177273278235	0.16238088854371874	0.029326190322737332	0.00996609233580515	0.22596522588528195	25.6	10.0	25.400000000000002	359.0
0.9967640913679602	0.8672966464918921	0.009483726627388472	0.01722916430446347	0.06465395751149532	40.96	6.0	40.400000000000006	360.0
0.9900600096167244	0.9089474008499614	0.02732467520973919	0.053229647466629185	0.09597202007713888	39.00952380952381	7.0	39.6	361.0
0.9720622406998789	0.42316287719638007	0.02310879567805666	0.017556368540980766	0.1469806654621283	29.257142857142856	9.0	28.6	362.0
0.9874244621088186	0.5831228980175343	0.017880669119874612	0.019684601911319318	0.042837148797446246	28.248275862068965	7.0	28.200000000000003	364.0
0.9998484278201223	2.1447531655208256	0.011353137453095173	0.09506818633685042	0.09119369358982558	91.02222222222223	3.0	84.80000000000001	365.0
0.9999698806779067	3.0843313147088134	0.010496795903326552	0.22866426750589547	0.020494165638901017	58.51428571428571	4.0	56.400000000000006	366.0
0.9060564194736621	0.2195988765672996	0.0477132350570553	0.021208482417017983	0.22562039292293215	28.248275862068965	9.0	28.3	367.0
0.9961639997865842	1.8386707232456019	0.05615378212633679	0.34119210431521235	0.02364945085374291	14.371929824561404	10.0	14.700000000000001	368.0
0.9749638516387423	0.3171456381065871	0.01618306020771036	0.00908040325877148	0.184634783183768	29.257142857142856	9.0	29.1	369.0
0.9998378344261255	2.1806496636676767	0.009064880627179684	0.07873207984473742	0.061328671695376105	58.51428571428571	4.0	59.0	370.0
0.9789977604583137	0.4663791665023784	0.019579239322755668	0.016498382509854876	0.09404524874013229	28.248275862068965	9.0	27.900000000000002	371.0
0.9972890837107637	1.449306954382954	0.022618151442668547	0.08887923910359226	0.05463557966529744	35.61739130434783	7.0	36.7	373.0
0.9777292533308822	0.8756642375347742	0.06173178678205679	0.11567703473925578	0.07576137726134366	35.61739130434783	7.0	35.4	376.0
0.9998811239302884	2.4810633208248354	0.01722307282605432	0.20379938453719884	0.062206447388057924	102.4	3.0	99.0	377.0
0.9991385058515767	1.3675681534785988	0.00809853778140365	0.028840509000879717	0.04797465389401951	34.13333333333333	5.0	32.4	378.0
0.9995810965501936	1.4709692333613045	0.0058240520380426234	0.02344120449038131	0.06103639993543879	39.00952380952381	4.0	37.4	379.0
0.9924737007225488	0.8698469805842195	0.02145347791938761	0.03929918083909394	0.11079926606857216	43.11578947368421	6.0	42.2	381.0
0.9993038317775003	2.0481472181897926	0.03399985674147544	0.2572863454917577	0.04124981246954095	45.51111111111111	4.0	47.300000000000004	382.0
0.9999873695314682	2.840128132717114	0.0037262088833323655	0.06346329412347343	0.027741851161613346	37.236363636363635	3.0	36.0	387.0
0.9861050361824619	0.6850625271066454	0.023986560697836556	0.03224716840388687	0.1305521207196502	39.00952380952381	7.0	39.300000000000004	388.0
0.9972178943809918	1.6500601829457517	0.03436127869967944	0.1697082013343497	0.029322320335419177	28.248275862068965	9.0	28.0	389.0
0.995908393869977	0.9598034510865434	0.012466657859909722	0.026048634284332368	0.0718371698423271	29.257142857142856	8.0	30.1	391.0
0.9988497355070624	1.5226844014238816	0.014132315143148987	0.060362227541958274	0.04305612314996835	30.340740740740742	5.0	30.700000000000003	392.0
0.9043266265975393	0.17388680213290306	0.0402871115054674	0.014649233125200256	0.21735959662345233	26.425806451612903	10.0	26.400000000000002	393.0
0.9898869942442484	0.8311331395538621	0.025029566878390436	0.04315536454397971	0.07567577358295632	40.96	7.0	40.400000000000006	394.0
0.9983114522051244	1.232168231016404	0.010025325081669041	0.03024433069764689	0.08043174861572325	45.51111111111111	6.0	45.800000000000004	395.0
0.9790769525527843	0.47576926540419445	0.020966264865328463	0.01820367474420039	0.15302378502500671	34.13333333333333	8.0	33.4	396.0
0.9178401834210191	0.3760120201336982	0.0674753822147614	0.048567379387537225	0.14631684471227166	30.340740740740742	8.0	30.6	397.0
0.9889670560551888	1.054589362374135	0.05477363522322878	0.13218975449759987	0.09007800956006885	51.2	5.0	52.800000000000004	398.0
0.9999919425081305	3.6269702484767676	0.01140661377171397	0.42842226192907074	0.04382957252945823	91.02222222222223	3.0	87.5	400.0
0.9998279692783958	1.9040998146158021	0.005534696793993801	0.03594461047114158	0.04547592159987961	40.96	4.0	39.0	402.0
0.9818041630738993	0.8577721764496619	0.04298563384967965	0.0779567890031555	0.0770502990676185	31.50769230769231	8.0	32.1	403.0
0.9529893598890343	0.10148505357174413	0.016846346965279993	0.0045088496064391685	0.32379662364043643	26.425806451612903	10.0	26.3	404.0
0.9999924553253274	2.230629372081848	0.0015217407789025273	0.013917508361335769	0.047586747372299044	43.11578947368421	4.0	40.0	405.0
0.9873243148113776	0.9913586717602406	0.04273928581074919	0.09432158225466096	0.07841054693928279	39.00952380952381	7.0	38.5	406.0
0.9551178207014925	0.45074842279852295	0.03979724681020796	0.03304948782006806	0.12969792390259366	29.257142857142856	9.0	29.8	408.0
0.9204199468644826	0.25335381377491056	0.04076077437440535	0.019266622613900764	0.19101538237195242	26.425806451612903	10.0	26.8	409.0
0.9998401506834897	2.356882235250836	0.018135362937830378	0.18900650761889928	0.0956658031706486	91.02222222222223	3.0	86.2	410.0
0.9998119130502064	1.9732406995321783	0.006894472261998569	0.048188451157630124	0.04307180478075327	40.96	4.0	39.2	411.0
0.999786021920048	2.0229339702872156	0.009044459318232828	0.06662046060200048	0.0861567817649404	81.92	4.0	82.2	412.0
0.9802299553510593	0.5552253511539506	0.02705429673460335	0.028312272135854372	0.13961750118807809	37.236363636363635	7.0	37.5	413.0
0.9964544337898362	1.160508398353031	0.023134748065591997	0.06382438628320541	0.09825265924007102	58.51428571428571	5.0	57.6	414.0
0.9845945505646427	0.6836796735864672	0.02646837428950118	0.03554708273295898	0.12348443837793524	37.236363636363635	7.0	37.0	416.0
0.9991309277958016	1.3458787716315703	0.007903069064959614	0.02741985233155328	0.04874513294567763	31.50769230769231	5.0	30.700000000000003	418.0
0.9793773958186237	0.34051378508967756	0.013893106887327656	0.008319238299729527	0.1897367544460439	29.257142857142856	9.0	29.0	420.0
0.9975668512523286	1.0964249899536078	0.009994797645690359	0.025272804586029946	0.06856198592927942	32.768	7.0	32.7	421.0
0.9963070483472795	1.451560958221486	0.03067993460370573	0.12099328798705686	0.03633022947041241	29.257142857142856	9.0	29.400000000000002	422.0
0.9780087559758425	0.5835448399337485	0.025698463515701958	0.028366871746773464	0.11238279003100128	30.340740740740742	9.0	30.400000000000002	423.0
0.9870613547794265	0.5553758797444435	0.03332367311457064	0.03935141886893978	0.025681453244914713	30.340740740740742	4.0	29.5	427.0
0.9768957158214799	0.8262653854951355	0.04722471603122599	0.08180411290066303	0.07717995873913376	28.248275862068965	9.0	28.6	431.0
0.9998927718376625	3.117423143497038	0.038706444096661234	0.8717190715997521	0.050577256097382894	45.51111111111111	4.0	45.1	432.0
0.9876919631456993	0.9038935602406709	0.04143724161050835	0.08029305154625362	0.0820746206543342	37.236363636363635	7.0	37.6	434.0
0.9953671710225013	1.3106891431575665	0.029680818460845252	0.09901388778152732	0.06508263885537807	37.236363636363635	7.0	38.800000000000004	436.0
0.9987623906810775	1.9911202200134532	0.06881143380729657	0.49135383933556775	0.02738493298283578	34.13333333333333	3.0	31.6	439.0
0.9954576154610671	1.4255906698794505	0.038054555469645146	0.14569823044297395	0.0631038693104889	37.236363636363635	7.0	39.6	440.0
0.9786478714957507	0.6023136260941064	0.02822025940840559	0.03243857670913916	0.13032063963961055	34.13333333333333	8.0	33.6	441.0
0.996540162944788	0.9701808717884886	0.010880176251604578	0.023070249058914218	0.06545456795794667	28.248275862068965	7.0	27.8	443.0
0.7575093349129038	0.1418745251809237	0.09416054690636727	0.03647723311534641	0.03572604163038017	26.425806451612903	10.0	26.6	446.0
0.9522977887516569	0.09988653326252914	0.01663466714298199	0.004431364493420819	0.3085573342043631	25.6	10.0	26.0	447.0
0.9998082978021293	2.2986719577939985	0.019400307748791087	0.19046211623593629	0.01379991547073539	24.094117647058823	3.0	21.6	448.0
0.9710200559408323	0.45516005472892884	0.031823907806601014	0.026938066896069583	0.15672364712790596	37.236363636363635	7.0	37.9	449.0
0.9796888880178956	0.5627599792371297	0.027511014367429292	0.029265473342899452	0.13692343521775407	35.61739130434783	7.0	35.300000000000004	450.0
0.9746972405357007	0.8607473408537385	0.05971555646819275	0.10959331744772488	0.06881509678461478	29.257142857142856	9.0	29.6	451.0
0.9777999576277565	0.8088866901653516	0.04819503477010275	0.081067603331737	0.08067149110808265	30.340740740740742	8.0	30.1	452.0
0.9934864800191623	1.3373971437819132	0.03911964379025469	0.1350721480608468	0.03397978229314652	25.6	10.0	25.400000000000002	453.0
0.9972392411664198	1.4931133991835275	0.029540025821666042	0.12214431663388678	0.04546926037520845	43.11578947368421	6.0	44.800000000000004	454.0
0.9986658448050656	1.596097609752673	0.018858289668414636	0.08755992944494478	0.0794372079713452	58.51428571428571	5.0	57.900000000000006	455.0
0.8557584032919687	0.29039951639611594	0.08963337713487979	0.05280378312551125	0.042920447361158964	26.425806451612903	9.0	27.3	456.0
0.9436203824168006	0.2680561364332967	0.03301894644910432	0.016451855015417016	0.18375389826413996	28.248275862068965	9.0	27.8	458.0
0.9989603950724569	1.3208016917176093	0.00877277055038122	0.029530747791491296	0.06460558259536464	39.00952380952381	5.0	38.5	459.0
0.9329530410318064	0.17421056681459973	0.03091893615142309	0.011526204984269655	0.2540479712813817	27.30666666666667	9.0	27.1	460.0
0.9453725377302318	0.07685463430164238	0.018129119530877362	0.004506615708404705	0.31168943918935615	24.824242424242424	10.0	25.200000000000003	461.0
0.9534545707751789	0.32885861254245813	0.034394861847263515	0.020960196756580594	0.17396960761803623	30.340740740740742	8.0	30.400000000000002	462.0
0.9641158715653951	0.523322951512192	0.04614741721476399	0.045857910611585416	0.13140910639310158	35.61739130434783	7.0	35.4	464.0
0.9990868922487817	1.0360471083083522	0.003660714922196606	0.008509113648736676	0.09171589640550182	43.11578947368421	6.0	40.900000000000006	465.0
0.9694039148394928	0.3630165027779272	0.024338809309976964	0.01601875233346308	0.17341120966858667	32.768	8.0	32.1	466.0
0.9982257321413402	1.030428709788437	0.017117365164464937	0.041826160299702535	0.1713148147748767	81.92	3.0	82.30000000000001	467.0
0.9622881941438304	0.5623734815197867	0.04381179658784004	0.04696328873824393	0.0996944925793075	28.248275862068965	9.0	28.6	468.0
0.9996308714124008	1.991216471351314	0.014195294299295525	0.10113884601710857	0.02332015410361559	28.248275862068965	4.0	27.6	469.0
0.9981198280028071	1.3590483588068383	0.015350692563191928	0.054156123494379906	0.0387392616634168	31.50769230769231	6.0	29.3	471.0
0.9999186111394408	2.7529329444167527	0.013019308613048619	0.2030240555509633	0.016693257651403795	40.96	5.0	41.5	472.0
0.9141953114090904	0.24950526736041506	0.04388887736226234	0.020611955758127517	0.18074223421629412	26.425806451612903	10.0	26.700000000000003	473.0
0.9599785679796147	0.06652268157237923	0.012892900387135274	0.0030529941210695227	0.32430161560905857	25.6	10.0	25.3	474.0
0.9902051929144732	0.599496548759133	0.01611891041358774	0.018511208697935946	0.16650452792457682	43.11578947368421	6.0	42.900000000000006	476.0
0.9433041522020018	0.22243668782335205	0.026825770172673923	0.011111536475903388	0.2126205617557228	24.824242424242424	10.0	24.8	477.0
0.9659511472366666	0.46046908395220615	0.03397342502077669	0.028816271984286636	0.1323411232802456	30.340740740740742	8.0	30.700000000000003	478.0
0.998680225967536	1.4628133463254427	0.014551255739541835	0.05801225914100926	0.08670866652987576	58.51428571428571	5.0	56.5	479.0
0.9197880191953782	0.42451956096177906	0.06292201721119947	0.05039989770523829	0.1202933073021689	25.6	10.0	25.900000000000002	480.0
0.9584485841774116	0.07862509567086333	0.013446758500493825	0.0033161241702529018	0.36111431629395857	25.6	10.0	25.8	481.0
0.9548777921317732	0.35903616135571276	0.03229363911731125	0.02092980571088746	0.16236385146950802	28.248275862068965	9.0	28.400000000000002	482.0
0.9543748054727641	0.3106468853145922	0.029391104983439074	0.016519281478463464	0.18844474180200846	29.257142857142856	9.0	29.200000000000003	483.0
0.999194537079052	1.0301225836411845	0.0037810233149072905	0.008715299256992704	0.096240883923618	43.11578947368421	6.0	42.7	484.0
0.947258336799219	0.26090347114935686	0.029397958915560546	0.014265556476103768	0.21567048844794132	29.257142857142856	9.0	29.6	485.0
0.9992588999982538	1.9237144982880392	0.018235114739227034	0.12098641261567783	0.031235053850408822	37.236363636363635	6.0	37.4	486.0
0.9897398787198818	0.9762016247452712	0.043714563921937934	0.0944688103728603	0.10766873812836426	51.2	5.0	54.6	487.0
0.9978416360602199	1.6831027329610957	0.02863410389527303	0.1466031099969484	0.029805183566434086	28.248275862068965	8.0	28.3	488.0
0.9946654172282597	1.4978646130118225	0.05612347612259888	0.23393775089123406	0.019461780744392757	16.384	6.0	17.0	489.0
0.977730421131455	0.3938781146296902	0.01725573683431669	0.012045398272444153	0.16125067601054024	28.248275862068965	9.0	27.900000000000002	490.0
0.9993668013276374	1.8977243601440548	0.029415274075352226	0.19022172673248947	0.09638526276059149	102.4	3.0	100.80000000000001	492.0
0.9825995344344295	0.23682986382871296	0.010401114785854218	0.0047303295027020555	0.24110547572208954	31.50769230769231	8.0	31.0	494.0
0.9799512480213138	0.42964593535616763	0.04105709909773603	0.04019191480139592	0.2681671985265361	68.26666666666667	4.0	66.10000000000001	496.0
0.9872166456345445	0.63808124318979	0.023197608540706738	0.028755633312224603	0.1517193948967375	45.51111111111111	6.0	45.6	498.0
0.9965026209291843	0.9936438693182837	0.019192840816667108	0.04272677769495534	0.15212568483814265	81.92	4.0	78.30000000000001	501.0
0.895755089021081	0.12843273691056006	0.038501802308054736	0.012031019171137771	0.24673370641720355	25.6	10.0	25.400000000000002	502.0
0.9149465623448071	0.3983610235224855	0.06816030815793055	0.05147116674154519	0.12314320180328019	27.30666666666667	9.0	27.400000000000002	503.0
0.9984869523872942	1.2631628773870522	0.009639403396450839	0.030228622235624978	0.046503667820195396	27.30666666666667	6.0	26.900000000000002	504.0
0.9835089723891393	0.8454576979974895	0.03771852153985328	0.06695474467282866	0.07476976911499766	30.340740740740742	8.0	30.1	505.0
0.9965391654952178	1.4054746512935736	0.027361883521358713	0.10219171381101305	0.059185093073586874	40.96	7.0	41.800000000000004	506.0
0.9875693652139356	0.6528838539873889	0.06622381119759047	0.10347081478986973	0.023538849488344837	29.257142857142856	3.0	29.5	507.0
0.9998489728695087	1.4417152857629447	0.002227234190561773	0.008662990851863794	0.06319314453404318	39.00952380952381	4.0	37.2	513.0
0.998606799929456	1.1916073938627674	0.017669896698891564	0.052238526228922125	0.019418507519994358	32.768	3.0	29.6	514.0
0.9935973671937018	1.379477149332255	0.04625530041835313	0.16798631847207612	0.03897957962628843	27.30666666666667	9.0	26.8	515.0
0.9999982089717482	1.9578635710212131	0.0003734622276917648	0.002567659702847028	0.044449951545370216	43.11578947368421	4.0	45.300000000000004	516.0
0.9984138035184293	1.7430136796965972	0.025148268995816795	0.1374403793861842	0.02820089994462987	28.248275862068965	7.0	28.1	517.0
0.9878322018521695	1.1804015794520264	0.060598287365409474	0.17289765064661475	0.04708435650873543	27.30666666666667	9.0	27.700000000000003	518.0
0.9996574039551158	1.9499614318290888	0.01759534911174214	0.12020759877850787	0.10110528578317667	91.02222222222223	3.0	96.80000000000001	519.0
0.978584071416822	0.7116621203248261	0.05339907958698353	0.07748520023875975	0.13824423351344864	51.2	5.0	50.1	520.0
0.9618061902052639	0.560404889307079	0.05277204882093287	0.05689993006093152	0.12292553695685707	35.61739130434783	7.0	36.9	522.0
0.9977787058190619	0.7671184689159966	0.004745958994304937	0.007297201192853275	0.12576432521720746	40.96	7.0	40.0	523.0
0.9725964868702968	0.22356318429226554	0.013362507183008234	0.005389498415804605	0.23170950214418815	26.425806451612903	10.0	25.900000000000002	524.0
0.9789257609827894	0.16692446995763632	0.008848512287799138	0.0028993991200708734	0.23815530633045048	25.6	10.0	25.200000000000003	525.0
0.9517315284897342	0.3566183036144229	0.03703751022464794	0.024402864289296413	0.18590744145019014	32.768	8.0	33.1	526.0
0.9356856214542856	0.35105257186906347	0.04635138527716237	0.029959355375524334	0.14399148825879923	29.257142857142856	9.0	28.8	527.0
0.942376075464089	0.19205267289783928	0.025253187813423332	0.009401825218038807	0.2189263530349828	25.6	10.0	25.5	529.0
0.9167856561650877	0.38243355282742725	0.0695556955308911	0.05098426471350921	0.14344749203501092	31.50769230769231	8.0	32.300000000000004	530.0
0.9666751293554501	0.5825664674602489	0.047328000305321666	0.05315964881668914	0.1272559621022907	37.236363636363635	7.0	36.2	531.0
0.9891542790786167	1.0578834560788892	0.042388760903619906	0.1025506882288838	0.07356209837954204	35.61739130434783	7.0	36.300000000000004	532.0
0.9918492908633226	0.5908470320961179	0.039651689408081794	0.05724679946340108	0.25044318380341873	81.92	3.0	84.5	533.0
0.9459868554002934	0.18952692424240097	0.025536574891346586	0.009864553130703797	0.2384911805109432	26.425806451612903	9.0	26.8	534.0
0.996183535148654	1.0241789665321328	0.014807095828530297	0.033949067342691604	0.09417218073288676	43.11578947368421	6.0	42.0	535.0
0.9650101789178959	0.13939468394408494	0.01334035379066494	0.004021344656743891	0.2881473991681096	25.6	10.0	25.8	537.0
0.9998681321458138	2.2730649223460553	0.008979802578012076	0.08581916762475084	0.051852806753408705	58.51428571428571	4.0	56.0	538.0
0.9947744449666609	1.1214660353469332	0.02283366016897253	0.05987803024871541	0.08115533991732375	37.236363636363635	7.0	38.5	539.0
0.9990438821891021	1.9635691395742512	0.02405504607315048	0.1665321821089428	0.030083868192032702	39.00952380952381	7.0	38.7	540.0
0.9999992469323897	4.173777864254752	0.0031793217495825043	0.2064561958730289	0.010639576148855643	54.61333333333334	3.0	55.300000000000004	543.0
0.9341906166774159	0.46032556483687487	0.060780968050216565	0.05286794471304943	0.11011276899479155	27.30666666666667	9.0	28.0	545.0
0.9887710374527781	0.9372993850960817	0.04322324781244607	0.08838568245913384	0.13015286415926614	54.61333333333334	5.0	55.2	546.0
0.9708693324335108	0.6183198402765694	0.04044583644872967	0.04841362100641224	0.11396510858363224	32.768	8.0	33.5	547.0
0.9743761104018801	0.6960179276047689	0.04242633591453187	0.05878419265351527	0.095309765601397	30.340740740740742	8.0	31.1	548.0
0.9997176823923721	2.0078088797631777	0.011152333933288475	0.08085354701088897	0.034336275957996786	35.61739130434783	4.0	36.300000000000004	550.0
0.9978039450679045	1.0180353355245744	0.007603820170115734	0.017248694456485306	0.08762759542672911	39.00952380952381	7.0	38.2	551.0
0.9997041171036372	1.9875930292859907	0.009257090812376965	0.06569428287662046	0.03929484229633507	37.236363636363635	5.0	36.5	552.0
1.0003885496005351	1.7805190711655476	0.010252462337087537	0.05826437079109407	0.02718809058054834	32.768	4.0	30.700000000000003	555.0
0.9974414314618626	1.226809997188455	0.013634776091710106	0.04088876616204649	0.053290293605211404	28.248275862068965	7.0	28.700000000000003	556.0
0.9980999784735959	1.4665526612731208	0.039310023396894773	0.1592835617387786	0.12584776777066756	91.02222222222223	3.0	94.2	557.0
0.9995659526745897	1.7372280213406974	0.009941290457905278	0.053939009440830514	0.028668150306640352	28.248275862068965	4.0	27.1	558.0
0.9263532064780665	0.1535978889699695	0.028834546062576003	0.00952172889324856	0.25123640727281815	26.425806451612903	10.0	26.1	559.0
0.956278019677359	0.4760676442650735	0.048782372414669456	0.04399349905476243	0.157246833839347	35.61739130434783	7.0	35.9	560.0
0.923280364097064	0.32835768209508026	0.04928117211511815	0.029717546980425138	0.1323929481834561	24.824242424242424	10.0	25.1	563.0
0.9985812478241528	1.7287465476660056	0.023814973919492353	0.128117253738863	0.040231651313252195	39.00952380952381	6.0	38.0	564.0
0.9409004108812018	0.4937941698468296	0.05944833577676147	0.055725171154549634	0.10318217088621988	28.248275862068965	9.0	29.0	565.0
0.9959831816296135	1.2910142950714916	0.03864226250707131	0.1261109458312077	0.11272281814922534	68.26666666666667	4.0	70.10000000000001	566.0
0.9961162112225411	1.3135689735558496	0.024800958143072434	0.08296335195747179	0.0647945386029068	37.236363636363635	7.0	39.300000000000004	567.0
0.9610499924813599	0.5348747845677475	0.04091226071549923	0.041310652677677806	0.11281551033769417	28.248275862068965	9.0	28.6	568.0
0.9980075841266701	1.6449797189268616	0.039051243459587805	0.19170532303332455	0.06930803486170603	68.26666666666667	4.0	66.4	569.0
0.999998927467987	4.168147000777303	0.004477343588420057	0.28911185362129604	0.021810990769161275	51.2	3.0	44.7	570.0
0.9953906732560193	1.1187754295246655	0.02336923674740392	0.06102516404437948	0.05748471178782826	37.236363636363635	7.0	36.1	571.0
0.9959410839692124	1.3192504411815933	0.02956544714175387	0.0996097071019462	0.07272942251276944	43.11578947368421	6.0	45.400000000000006	572.0
0.8348130040473705	0.26129853901507233	0.09013322063334031	0.04826484246845851	0.06753725406556782	25.6	10.0	26.0	573.0
0.9640092777850144	0.24180718060075465	0.019272053738191644	0.008647321455834418	0.2272446734310836	27.30666666666667	9.0	27.6	574.0
0.9972559085857491	1.3847098810857235	0.027357260257269506	0.09962689924319248	0.0314887341820868	21.005128205128205	5.0	21.6	575.0
0.9363070840242815	0.5823489888566739	0.08477412971180519	0.09772229199909889	0.10064935944819607	31.50769230769231	8.0	31.5	576.0
0.9042118912295822	0.0922805072915012	0.037585134420726175	0.011189448572996384	0.10022337777872477	28.248275862068965	9.0	28.5	578.0
0.9665345977084207	0.5904355141468837	0.044055757323991515	0.050032132071181484	0.11468585709743936	31.50769230769231	8.0	33.2	579.0
0.9999626559434184	2.54415264939472	0.0061282576218432295	0.07732417751119239	0.05274552846339837	74.47272727272727	3.0	70.10000000000001	580.0
0.9994757333112995	1.8982965946750499	0.013796755688828356	0.08907279680194376	0.04921872354530439	40.96	5.0	41.2	581.0
0.9913942394253691	1.2088760092081063	0.042799401058491435	0.12621506767576032	0.05936238081855176	34.13333333333333	8.0	34.300000000000004	583.0
0.9213449045308821	0.1388291761370749	0.03086921868553969	0.009726864292998063	0.24847819571779678	25.6	10.0	25.5	584.0
0.999994483819623	3.6681606561682862	0.008478631455566547	0.3318682267862414	0.009767624718264456	51.2	3.0	50.1	585.0
0.987533216570443	0.9421302327361586	0.04935219242973753	0.10176129160019168	0.10595424082968014	58.51428571428571	5.0	58.300000000000004	587.0
0.9868067879421438	0.7824032222432361	0.02229784805601855	0.0355387219589372	0.03680872932413963	14.628571428571428	10.0	14.600000000000001	588.0
0.9995605658755036	2.0341634538663733	0.015101736011182122	0.1125813509637139	0.05332635018489313	51.2	5.0	50.7	589.0
0.9999383098187279	2.67790844626599	0.010708125248018016	0.15476094532842224	0.047170188045501875	54.61333333333334	4.0	53.400000000000006	593.0
0.9982112896869653	0.6430546962789688	0.00341921117786691	0.0041811629204371575	0.11390887983702465	31.50769230769231	8.0	31.1	594.0
0.994183206539819	0.9831388732859316	0.01876334052393157	0.040638298531843836	0.08749435576543199	35.61739130434783	7.0	35.5	595.0
0.9996346101515086	1.6411837280609727	0.009852567110188849	0.04808536870910925	0.06531530291469335	45.51111111111111	4.0	44.6	597.0
0.9990355980738516	1.0936737312538847	0.0045826579186941194	0.011530012277312538	0.0868049635875256	43.11578947368421	6.0	40.900000000000006	598.0
0.9737347952971211	0.4549444150494017	0.03262121596294716	0.02837958047470229	0.1886668053185192	40.96	6.0	40.900000000000006	599.0
0.999975971474422	2.54361403422755	0.00393895118834555	0.049672393746479325	0.02490074819650568	39.00952380952381	3.0	35.800000000000004	600.0
0.9437878254450958	0.36595767389231104	0.041118500036211376	0.02750187658972266	0.1502947812552411	27.30666666666667	9.0	27.700000000000003	601.0
0.9970311555562814	1.3994707028326772	0.025111344159575485	0.09307451164101614	0.051108015691155494	31.50769230769231	6.0	31.8	602.0
0.9980005436415101	1.4434128049988115	0.01666813494612177	0.06500142440766724	0.04597713495400497	31.50769230769231	7.0	32.1	603.0
0.9856243223410873	0.8821656806712459	0.034928213135235794	0.06556725763688842	0.08319828094933145	34.13333333333333	8.0	35.1	604.0
0.9960458990003704	1.0835380065450306	0.020420749280764355	0.05089762446600411	0.07257984367621512	39.00952380952381	5.0	37.9	605.0
1.004524596316527	0.8367610358682952	0.012008060965316841	0.020627580180185356	0.06994594045019645	26.425806451612903	6.0	25.200000000000003	609.0
0.9512636094894017	0.2713183426305672	0.03117204718050058	0.016178053599722787	0.21210814389960078	30.340740740740742	8.0	30.0	611.0
0.923051305494448	0.19299842401314166	0.03790678549808519	0.01517638235487615	0.22880690757374972	27.30666666666667	9.0	27.6	614.0
0.9194192776073611	0.3293644380746803	0.06037299662115701	0.03820757302736466	0.15407170192009287	31.50769230769231	8.0	31.5	615.0
0.9730598692320483	0.5848099268136244	0.03807203792440018	0.04267854211285792	0.12504937580090222	34.13333333333333	7.0	35.800000000000004	616.0
0.9978637076944092	1.438493446681608	0.019921816964131707	0.07725444096115197	0.06691081089414601	39.00952380952381	6.0	40.1	619.0
0.9999136930640441	2.5457812357961083	0.014208780471702523	0.17958714749155982	0.0695313883751639	117.02857142857142	3.0	119.60000000000001	620.0
0.9836334462863695	0.8388099328434785	0.11430680761505033	0.2006978774903645	0.06972560788162387	27.30666666666667	10.0	22.8	622.0
0.9999976287309992	2.835025707431076	0.000692511556882922	0.011733831693981544	0.06159733922796203	81.92	3.0	73.3	623.0
1.0003045310995067	2.0575508192298884	0.019254475063616616	0.14717004927081534	0.030456564218145132	54.61333333333334	3.0	46.5	625.0
0.9934883214786915	0.5877403352657551	0.009837332813125283	0.01086578097717658	0.03394617150171937	29.257142857142856	7.0	28.5	626.0
0.9999068366623799	1.9038900783299932	0.0043794011953137	0.02849076388824745	0.13489733157756761	117.02857142857142	3.0	114.9	627.0
0.9221212651018872	0.11333502349966815	0.027653769553320804	0.007965427217721237	0.3190995050971445	25.6	10.0	25.6	628.0
0.98744803770578	1.1248864716269493	0.05294207528277575	0.14049205628913944	0.05005046432418679	28.248275862068965	9.0	27.700000000000003	629.0
0.9616248711300551	0.6166874317331777	0.05104719577300486	0.06139227276668317	0.0909186367721267	29.257142857142856	9.0	30.1	630.0
0.9986091195466343	1.4843281566674058	0.02972629978655466	0.12280636677329308	0.04912017279490992	45.51111111111111	3.0	44.400000000000006	631.0
0.9906929205643925	1.2144917224884155	0.05278038652974148	0.15688266325986377	0.054817638505465664	35.61739130434783	7.0	35.4	632.0
0.9998052896238484	2.016056668394044	0.007964434878837275	0.058240857904105055	0.05280170463161001	48.188235294117646	4.0	46.1	633.0
0.9999517269438043	2.4693827993264605	0.006834674731115943	0.07991061517442935	0.03140008368891397	40.96	3.0	40.0	634.0
0.9909757706587429	1.085423111749307	0.04681624754575782	0.11758190132067516	0.09256784027008808	51.2	5.0	51.800000000000004	635.0
0.9930675031650277	1.0309734155323287	0.0376366865896158	0.08735480711058664	0.037645699146344795	23.405714285714286	8.0	22.900000000000002	636.0
0.9978071830340619	1.4202250806637176	0.02810025110156932	0.10680612005995666	0.07434364733116619	81.92	4.0	79.5	637.0
0.9719117349345086	0.30717527701973124	0.016105890900092335	0.008625587456751424	0.17811641762883967	26.425806451612903	10.0	26.0	638.0
0.9999684918835093	2.14477984426307	0.0023601970400966782	0.019762007084149158	0.05443330455674097	51.2	3.0	50.900000000000006	639.0
0.9980584948413646	1.8037799754067103	0.03194310987088338	0.18656737271136517	0.02472077364144746	25.6	10.0	25.8	640.0
0.9975915436067038	1.5843440802077977	0.027206124555546364	0.12478798966389577	0.03965970791155391	34.13333333333333	7.0	34.800000000000004	644.0
0.9546429997135234	0.15158513629930762	0.01855349381169825	0.005902819006118291	0.27398241451219	25.6	10.0	25.5	646.0
0.9975481565785902	0.8129989732539721	0.00564500533052577	0.009376512115231389	0.11353554285351944	40.96	7.0	39.1	647.0
0.9998485474861571	2.676928153471529	0.032318689761156094	0.46669411209674333	0.0021209178800941073	8.533333333333333	3.0	8.0	648.0
0.9980315695312365	1.4891224848683957	0.04244022407379954	0.17637247380404578	0.1484915642927154	117.02857142857142	3.0	116.60000000000001	650.0
0.9855606640226657	0.9347119232299861	0.039326509006201445	0.07999888296101974	0.07829845389105194	34.13333333333333	8.0	34.2	652.0
0.972544181797356	0.6370893949603402	0.043465577878373456	0.05410191065800535	0.12234983365011415	35.61739130434783	7.0	36.2	653.0
0.8128227009470614	0.24760416474187524	0.10640684806963607	0.057683198018272104	0.1487949495448647	28.248275862068965	9.0	28.5	654.0
0.98616356379987	0.723642462810522	0.02912145470425366	0.04218595643777637	0.13745355875571152	43.11578947368421	6.0	43.5	655.0
0.951508167085533	0.30994576944841606	0.03116784414827432	0.017533462290450254	0.18550187209922334	29.257142857142856	9.0	29.5	656.0
0.9986504921085454	1.5596935701983274	0.01777331330001948	0.07919923272833561	0.049210804036411676	34.13333333333333	5.0	33.300000000000004	657.0
0.9708470033404298	0.6956246259074143	0.04549391207079457	0.06317963127872073	0.08240573897512031	27.30666666666667	9.0	26.900000000000002	658.0
0.996980100654418	1.1510090900954342	0.014036643737836368	0.03819143846396967	0.07312940449373548	39.00952380952381	7.0	39.800000000000004	659.0
0.9900569047602272	0.3502433988764119	0.010064027566410005	0.006850356081234218	0.2585214465700776	45.51111111111111	6.0	45.2	660.0
1.000008597910541	2.708569022629484	0.001953658401654593	0.0291276302228924	0.06802495993168806	91.02222222222223	3.0	79.2	665.0
0.9999898040333092	2.1341172558616543	0.0007480598513793891	0.006194427398248741	0.04853567931880146	45.51111111111111	3.0	43.7	666.0
0.9998798735179654	2.8163731195066477	0.024730065795002407	0.41122076969834254	0.03394825126069607	48.188235294117646	6.0	47.1	667.0
0.9893898118979525	0.8046158108514617	0.02344112154002301	0.03871730556890311	0.09666421838954099	34.13333333333333	7.0	34.5	668.0
0.9981737100396366	1.3753052864657183	0.03203035757511748	0.11708583687787352	0.1050043245823561	91.02222222222223	3.0	87.30000000000001	669.0
0.992978553868159	1.1009895285552636	0.02511468248025141	0.06419014143328688	0.05310324755004701	29.257142857142856	9.0	29.1	671.0
0.9867482517097448	1.189430347623732	0.06528823664659494	0.1886741061414354	0.05770737908469146	27.30666666666667	9.0	28.3	673.0
0.9795361852649358	0.6579415672753135	0.03363014314408026	0.0432587663286231	0.11667732951816218	35.61739130434783	7.0	35.5	674.0
0.9990073740868338	1.4491797835973679	0.01047645926964915	0.04109506464658206	0.09032986887574922	58.51428571428571	5.0	56.300000000000004	675.0
0.9998346783930817	2.155134239025096	0.008864095651345872	0.07497356811663107	0.05359797930146849	54.61333333333334	4.0	54.7	676.0
0.9535546371377653	0.11654135134658385	0.016914573485657742	0.004763909571586514	0.32045828680925964	26.425806451612903	10.0	26.6	679.0
0.9811603783679347	0.5889886951716073	0.02232552619102363	0.02484893466035432	0.10933766016965085	27.30666666666667	9.0	27.0	681.0
0.9477285869626295	0.6225919902253759	0.07250086717085527	0.08954139282569307	0.08401489412345023	27.30666666666667	9.0	28.0	682.0
0.9988304893825587	1.595144947054034	0.016594602569151025	0.07695466774283066	0.08043591955995101	58.51428571428571	5.0	60.2	683.0
0.9996713032729386	2.1754066889864276	0.015432713641768724	0.13333071873535232	0.024196776948869292	45.51111111111111	5.0	46.400000000000006	685.0
0.9958935212876299	1.264584589345834	0.023727580178720252	0.07473096799362569	0.05451901765637249	30.340740740740742	7.0	31.400000000000002	686.0
0.9982696788349611	1.5086667078894964	0.02074989386287717	0.08726373660698182	0.0812725460580179	51.2	5.0	53.1	687.0
0.9655337269391333	0.2518522933510342	0.021528400430197794	0.010407038960727814	0.23345251762282504	30.340740740740742	8.0	30.3	688.0
0.9996637478783216	2.004862506859715	0.013189328449692275	0.09533137178893152	0.06383710776931582	58.51428571428571	4.0	59.7	689.0
0.9987393826914542	0.9210985569297164	0.004503039049298593	0.008865787662011834	0.11285684438948934	45.51111111111111	6.0	44.2	690.0
0.9826849680630766	0.36786474712244455	0.012365850311042962	0.007900341606983741	0.14023951481613572	25.6	10.0	25.1	691.0
0.9738451007114213	0.27885155915745335	0.015199637234977637	0.007591032056519779	0.21622602363798818	29.257142857142856	9.0	29.0	692.0
0.9976111291813664	1.1830693290977163	0.012788460835072157	0.036259813492722996	0.07671859538682285	40.96	6.0	40.900000000000006	694.0
0.9824290387636153	0.67381950365467	0.026895274634527757	0.035456404379679646	0.10205429833036338	30.340740740740742	8.0	30.200000000000003	696.0
0.9553254967090373	0.2521764633546003	0.02490737951973015	0.011656918192709375	0.20939784091383903	28.248275862068965	9.0	28.0	697.0
0.9908108427327126	0.3911350547386196	0.006703951866577904	0.00454431924690675	0.14906281243154768	25.6	10.0	25.700000000000003	698.0
0.9999574683118202	2.16119720726697	0.0032895237023638766	0.028016761674192543	0.04821682915661182	51.2	3.0	49.800000000000004	699.0
0.9463281549434193	0.5278097684351171	0.06291610246671794	0.06374585214802353	0.1176554473069026	32.768	8.0	33.6	700.0
0.9605856710023027	0.2880408599716184	0.024461643401427223	0.012744572455766823	0.19397144829349486	29.257142857142856	9.0	30.0	701.0
0.9996331991387831	1.5562540045488218	0.006111785603775512	0.02711797931001214	0.04733872566031722	31.50769230769231	4.0	30.8	702.0
0.9592486210656579	0.45550077263026684	0.038929440855421306	0.032850718399402346	0.1560283542567335	31.50769230769231	8.0	31.400000000000002	706.0
0.9345154277368763	0.24476463748469743	0.03648537114284839	0.0170480552224649	0.18566345193037523	26.425806451612903	9.0	26.8	707.0
1.0012282147695875	1.5394851948570274	0.019967595851355213	0.08678717662935635	0.052333737458875075	48.188235294117646	4.0	41.900000000000006	709.0
0.9183378367398563	0.2823708598508483	0.04949026034793126	0.02649974322664091	0.17157842255912756	28.248275862068965	9.0	28.1	711.0
0.9999699093656752	2.4741930607619724	0.003858624774690236	0.045326038086251325	0.048975655793616776	48.188235294117646	4.0	45.800000000000004	713.0
0.9912480678987128	1.075808407379092	0.031718447492867854	0.07848084612260899	0.0652389097598915	30.340740740740742	8.0	31.700000000000003	716.0
0.9722384431819914	0.3538952414809197	0.019316301767388206	0.012114815609636563	0.17238785893394362	28.248275862068965	9.0	28.3	717.0
0.9908860516235152	0.691880680589947	0.018129922885316542	0.02471008169419901	0.13368709589990285	40.96	6.0	40.1	718.0
0.9873404347429665	0.8807076846753903	0.04374256997332895	0.08234869099419209	0.11560554649919168	48.188235294117646	5.0	50.800000000000004	719.0
0.9937367249449421	1.2281813476445242	0.03487221571191785	0.10514701906449993	0.03296567524547223	16.384	11.0	16.400000000000002	721.0
0.9795217508332033	0.7797102694755315	0.04157179554599684	0.06646582444881335	0.08487810436948963	32.768	8.0	33.300000000000004	723.0
0.920180726495038	0.17463611807299506	0.037199459967087685	0.014079280574550955	0.2348681280321249	27.30666666666667	9.0	27.3	724.0
0.946197676166592	0.5146315997493875	0.05714203034551296	0.05594519719324914	0.09956103135157947	30.340740740740742	9.0	29.900000000000002	726.0
0.9789146158278611	0.511040924163192	0.022736786668430018	0.021440235269722437	0.13450095417200192	31.50769230769231	8.0	30.8	727.0
0.9993730008791755	2.0328314282086	0.022219414321516737	0.1654403412724867	0.031850310736664965	34.13333333333333	5.0	35.800000000000004	728.0
0.9987231770572992	1.7020708873744406	0.01979691731165168	0.10341232334100048	0.0337487044159454	30.340740740740742	6.0	30.0	729.0
0.9989561320353192	1.6591757523033106	0.016852077658374483	0.08393384541285216	0.052309390546273093	43.11578947368421	5.0	43.1	730.0
0.9999984134241972	4.009007813558523	0.004818640379030758	0.26533808993660624	0.008651358487398007	51.2	3.0	54.2	731.0
0.9228206883744935	0.22559349971798281	0.0424174541873644	0.01887328799454484	0.17950583994465916	29.257142857142856	9.0	29.1	732.0
0.9404652483137651	0.2420576183301852	0.03306712934900558	0.015220783771729144	0.20225275335055845	27.30666666666667	9.0	27.700000000000003	734.0
0.9972362757191365	1.0101310269860542	0.010465860235873894	0.023499663637387383	0.11230378952711878	48.188235294117646	6.0	47.400000000000006	735.0
0.9742056506949349	0.7991746184409625	0.05240380548183745	0.08703895827517448	0.07099961668739137	29.257142857142856	9.0	30.700000000000003	736.0
0.9768312296844361	0.7199194942048259	0.03838205307892041	0.05538790584939873	0.07444846077010406	26.425806451612903	9.0	27.0	737.0
0.8856608861225467	0.1351970100370276	0.05024452549981374	0.01742136435324599	0.093413254565423	28.248275862068965	9.0	28.1	739.0
0.9718572371594253	0.4578905811865987	0.035453539628559884	0.03109803031697738	0.18473556924316706	43.11578947368421	6.0	43.6	740.0
0.9522845978048555	0.11149523378592559	0.016856880851816226	0.00467201449944459	0.3017674537278221	25.6	10.0	25.8	741.0
0.9519329390785158	0.43243068081292174	0.04981957417335763	0.04078612081881323	0.16516685501050338	40.96	7.0	40.900000000000006	742.0
0.9831683812187292	0.876150640805362	0.0401523421357073	0.0748561465542274	0.0792630599111804	30.340740740740742	8.0	31.400000000000002	743.0
0.9999088532335052	2.5290789636118625	0.014518507246582464	0.18040869951192715	0.022790862304922162	34.13333333333333	3.0	32.800000000000004	744.0
0.9219378353054928	0.13249078855006247	0.03134970557883059	0.009654227191986465	0.22737114674967188	25.6	10.0	25.700000000000003	745.0
0.9792992588948785	0.46016187599864916	0.022279864867039326	0.018917965087946496	0.1856526947304859	39.00952380952381	7.0	38.7	746.0
0.9400903764142056	0.19171661234385606	0.027701147342414315	0.010325906201291254	0.18670665347041612	24.824242424242424	10.0	24.6	747.0
0.9906192847890993	1.0334765081169437	0.03821182032461877	0.08925754366144202	0.08717352225884294	40.96	6.0	41.6	748.0
0.9337493519989998	0.15851496750994543	0.030559532649225302	0.010822763556630827	0.2270871636712683	26.425806451612903	9.0	26.900000000000002	749.0
0.9967553943881103	1.1359943590722676	0.015736690004464687	0.04199322567762378	0.09434675524905806	45.51111111111111	6.0	45.300000000000004	750.0
0.9750970535677971	0.4734949380593582	0.022980823296107795	0.019787116855201705	0.12722105716606877	26.425806451612903	9.0	26.900000000000002	753.0
0.944263309748016	0.11927801928306601	0.0198887415784548	0.00571053898330897	0.3191957365877918	25.6	10.0	25.700000000000003	754.0
0.9999423583965988	1.9734960988250603	0.0025302890973113125	0.01768781436591715	0.061863492918280485	54.61333333333334	4.0	51.1	755.0
0.9998951094926071	1.9814136876506212	0.004431188463498272	0.03123782925626407	0.030377075041096577	43.11578947368421	4.0	40.7	756.0
0.9965677183876903	1.2757885798046416	0.022502980384111547	0.0718234201663837	0.08877056190224682	45.51111111111111	6.0	45.900000000000006	757.0
0.9801800514638381	0.7392410045272252	0.03875511146489331	0.057720572418652666	0.09243372335049513	31.50769230769231	8.0	29.6	759.0
1.0001553650207728	1.5762221502577687	0.0035592554472360775	0.016135770627137037	0.026028885813913265	22.14054054054054	5.0	21.0	763.0
0.9909612416669946	0.5062142001935043	0.0389653933190951	0.05092840541020427	0.2799087427044229	91.02222222222223	3.0	93.30000000000001	764.0
0.9993897184040159	1.846692173472475	0.017613276030303496	0.10761497346953203	0.07911359111239574	81.92	4.0	83.5	765.0
0.9748605515380846	0.7139679102270009	0.04008946140098288	0.05734595365486383	0.0875159323022308	27.30666666666667	9.0	28.0	766.0
0.9859694567353229	1.07635485153924	0.05536751397626122	0.13782973649963018	0.05697963104192191	30.340740740740742	8.0	30.1	767.0
0.9183915816840587	0.15840337840945903	0.03235169156732652	0.01096150712915371	0.2682331083402379	26.425806451612903	10.0	26.5	768.0
0.9441890805812125	0.27409779452330063	0.029439666185655192	0.014555018022793912	0.1822740094666838	25.6	10.0	26.400000000000002	769.0
0.9506500371381975	0.45243950445447656	0.0435646232527167	0.036504425525214296	0.133689125602864	29.257142857142856	9.0	30.1	770.0
0.9441009496645153	0.5193016777609174	0.06258995491909426	0.062358188781635744	0.12113983137798427	30.340740740740742	8.0	31.6	771.0
0.9657318764664679	0.42198663923035273	0.025809468567986573	0.019555388381232254	0.10731481049264242	26.425806451612903	10.0	25.8	772.0
0.9628370380882348	0.10957403538884546	0.014686623041390606	0.004326073674074955	0.3175855526591999	26.425806451612903	9.0	26.8	773.0
0.9997678034716003	2.2566121295125403	0.01701757613079403	0.15991170153895193	0.022508761735598935	24.824242424242424	4.0	23.400000000000002	774.0
0.9854873255406968	0.442731130972134	0.022138754616237315	0.01969405284293507	0.20752051571781627	51.2	5.0	49.6	776.0
0.9329445732482377	0.2590161586974926	0.03831059009930369	0.018763165675075123	0.19594038226367638	28.248275862068965	9.0	28.900000000000002	777.0
0.9997200119430457	2.3904228059141084	0.024366415637401672	0.2627710758158426	0.03876923185469749	68.26666666666667	4.0	72.5	778.0
0.9999800364326926	2.6243490955063655	0.0038391517114375233	0.05255470373298474	0.05736803378713438	74.47272727272727	3.0	74.10000000000001	780.0
0.9973442763534246	1.5357760458605914	0.027243892859589124	0.11829039943645865	0.052115735235901205	39.00952380952381	7.0	40.1	781.0
0.9999013545429007	2.6308009776239745	0.013952928217562003	0.1922488701571324	0.045276462118329676	68.26666666666667	4.0	64.7	783.0
0.9999886469380213	2.675262444386686	0.002414903547559015	0.03481015516726326	0.08675015424599841	117.02857142857142	3.0	105.9	785.0
0.9976231417884852	1.339434142571023	0.01842089454244427	0.06349831948845769	0.03964968154076962	26.425806451612903	6.0	26.8	786.0
0.9997751125778925	1.5071100601948453	0.0038259297537002867	0.01603715899343113	0.09014495223510763	54.61333333333334	5.0	53.5	787.0
0.9970942735812905	1.3274439695570899	0.02172656458938079	0.07384984412424178	0.06569889155640624	40.96	6.0	39.300000000000004	791.0
0.9996935835622007	1.7948144707206923	0.011695359921460553	0.06775675883622835	0.10569503679324202	102.4	3.0	99.7	792.0
0.9392641660981775	0.16424394028265207	0.029026640662123685	0.01040893959201349	0.2118774523682355	26.425806451612903	9.0	26.8	794.0
0.9836033750933294	0.9904367745086058	0.09134435550360682	0.2051230396709406	0.027018146618007614	28.248275862068965	4.0	26.6	795.0
0.995479648296089	1.3081539142766085	0.028946373352253942	0.09625353184849446	0.05790055864403919	34.13333333333333	7.0	35.4	796.0
0.9663339033051338	0.5313666432848638	0.04270625404653752	0.043085523199469775	0.15353713310427425	40.96	7.0	40.900000000000006	797.0
0.9992451308478124	1.124265065228475	0.004407861936926748	0.01155204947412781	0.04268901545969069	22.755555555555556	6.0	22.200000000000003	798.0
0.9605635422015069	0.3376823114843086	0.026694361007538043	0.0161624827671008	0.17107200133705905	28.248275862068965	9.0	28.0	799.0
0.9998280500322266	1.661528468619454	0.0038375945052789087	0.019153324420245116	0.06687623023568341	51.2	4.0	47.400000000000006	800.0
0.9859221961494182	0.853954411845874	0.03715212557279791	0.06671490628901366	0.08908974042200041	37.236363636363635	7.0	38.2	801.0
0.999975407537568	2.402217553619157	0.0028731985519734235	0.031354734537358826	0.060173585261809714	68.26666666666667	4.0	65.5	802.0
0.9136632160313052	0.42763205497561235	0.07068573210196444	0.05747767286073434	0.08459470106887376	24.824242424242424	10.0	25.400000000000002	803.0
0.9997262038877345	2.0870754708431867	0.013045905438438704	0.10279197353053632	0.05325093580949388	74.47272727272727	4.0	68.0	804.0
0.9767413134086592	0.75559397181253	0.043851870149510204	0.0674513781125895	0.09737715017599177	34.13333333333333	8.0	34.9	805.0
0.9764830151164143	0.41949953947024193	0.02156173174578713	0.016338373273773295	0.1479822474514086	30.340740740740742	8.0	29.1	806.0
0.9388967561639193	0.5994298702089674	0.0782419498170853	0.09295287370875707	0.07730081968494391	25.6	10.0	24.6	808.0
0.9832493270981324	0.7380807543640584	0.03729457563243535	0.0555611154946368	0.10776458889059445	40.96	6.0	41.2	809.0
0.9823956535470599	0.7698940977308149	0.034360118385410594	0.053861723294225484	0.09087269267436925	31.50769230769231	8.0	32.0	810.0
0.9984421666698822	1.5742246987788875	0.021531228536268765	0.09755606269324804	0.07877745650948607	54.61333333333334	5.0	55.6	812.0
0.9950615143953936	1.1856187104846847	0.0388678299332289	0.11141483099406489	0.11779064766673747	63.01538461538462	4.0	63.400000000000006	813.0
0.9951140284766535	1.3076571704205124	0.032170255614179445	0.10694756521789175	0.025188349914907725	28.248275862068965	7.0	28.5	814.0
0.9999700733680444	2.6944353530059586	0.006612187837182259	0.09718497050110098	0.04805184181211098	91.02222222222223	3.0	89.7	817.0
0.9929588299846815	0.9691248632567646	0.02233859855258209	0.04746422831276376	0.08210243638252734	34.13333333333333	7.0	35.0	818.0
0.9220052701868373	0.23090518049394154	0.04095252373480837	0.018552060344521514	0.2206015859869315	29.257142857142856	9.0	29.1	819.0
0.9966340548654116	1.2255896734734315	0.017771620638092935	0.05325521912219938	0.06093961215917054	37.236363636363635	7.0	37.1	820.0
0.9732965874635371	0.5134000267439537	0.03221528387475083	0.031030428073599705	0.16702828963585883	39.00952380952381	7.0	38.800000000000004	822.0
0.986695683830698	0.830819911820429	0.026622952831712524	0.04599892184352251	0.07897864797586143	29.257142857142856	9.0	29.6	823.0
0.932183438958476	0.2320911432741687	0.03704257547965292	0.016660985497617572	0.19140061712397674	28.248275862068965	9.0	28.1	824.0
0.9904543798203348	1.1590144270886913	0.04452506962102022	0.12322649392933076	0.03694355753221581	28.248275862068965	8.0	27.6	825.0
0.9998351296447309	1.8851657986167467	0.005120582283655658	0.03258932023059071	0.07190051504732037	68.26666666666667	4.0	66.4	826.0
0.9144212696675933	0.27559577070972935	0.052226458122518214	0.027496519482720617	0.1502386118602537	26.425806451612903	9.0	27.0	827.0
0.984663781152103	0.7282094985655483	0.027505443573182332	0.0399864689911315	0.08910719283059931	31.50769230769231	8.0	30.6	829.0
0.9997391660403717	1.9822508126597094	0.014256348107252891	0.10075592126181193	0.1318878378672328	117.02857142857142	3.0	111.80000000000001	830.0
0.9850255122762288	0.6706299665738256	0.02301721059450723	0.03008104950526121	0.1116155552941686	34.13333333333333	8.0	34.0	831.0
0.9999830279985723	2.467790603244935	0.002395425294907045	0.027960825253411255	0.08725655754232906	91.02222222222223	3.0	83.80000000000001	832.0
0.9555581236010199	0.08442444503695676	0.01540544684134897	0.003883871175075308	0.3144531291735253	25.6	10.0	25.5	833.0
0.9540906204461033	0.4394236310652016	0.039302555116466735	0.03173973842491567	0.1345711759075345	27.30666666666667	9.0	27.8	834.0
0.9998919752486866	2.276321564888068	0.010463511676424031	0.10038111132019711	0.04876445126417012	54.61333333333334	3.0	53.2	835.0
0.9692377974621037	0.7803404707376427	0.06096592790735068	0.09859180534002569	0.06458821368423763	27.30666666666667	9.0	27.200000000000003	837.0
0.9994630266912301	1.5802345481748472	0.007371023988346589	0.03359129221439222	0.05407353654377869	37.236363636363635	5.0	36.5	838.0
0.9605685819101137	0.3545670914376037	0.030299336247966147	0.0196697705917116	0.1835326943638786	31.50769230769231	8.0	31.900000000000002	839.0
0.9823179598672526	0.6894429805647395	0.04236471166904179	0.058987676926895924	0.1432813987805196	51.2	5.0	52.0	840.0
0.9912527793456868	0.8621286204876052	0.01963525997235696	0.03551053353488383	0.07890224501614533	29.257142857142856	9.0	29.400000000000002	841.0
0.9966856462670995	0.9126865858821606	0.010202337593039462	0.019874567038653396	0.12139622050238451	48.188235294117646	6.0	47.300000000000004	842.0
0.9596151090390682	0.37347427518500176	0.0306163981649333	0.020573132481608806	0.1585304919347908	28.248275862068965	9.0	28.700000000000003	843.0
0.9639912562776874	0.2953573732413053	0.021782547433100877	0.011567267007925265	0.20360311482401153	28.248275862068965	9.0	28.3	845.0
0.856225200818808	0.36903414767653747	0.10882926387474368	0.0809391462922326	0.05575416386460334	29.257142857142856	9.0	30.3	846.0
0.9624530027584902	0.08263440112661166	0.012401197225111401	0.00308582195191141	0.3414228825370234	26.425806451612903	10.0	26.1	847.0
0.9924725560936877	0.9865886966320717	0.03182756008313196	0.06961473002198526	0.11032706464126822	51.2	5.0	50.1	848.0
0.9963399382846048	1.5419568137493598	0.060040164200299846	0.26296916257705405	0.061065173119073564	81.92	4.0	79.5	849.0
0.9894950911862691	0.9304960028787181	0.03402023910841949	0.06856557163089944	0.11198765291938009	45.51111111111111	6.0	47.0	850.0
0.947020156701378	0.2166840511043863	0.02472670693522476	0.009997254646168812	0.21795042696797648	24.824242424242424	10.0	25.1	851.0
0.9814083125595631	0.3495994508106085	0.014104172731867072	0.008841292930687798	0.20007358270817546	32.768	8.0	32.300000000000004	852.0
0.9647263202351689	0.6664589538620509	0.06830229590888881	0.09131681393702572	0.12270933563530045	43.11578947368421	6.0	44.7	853.0
0.9859589278731666	0.7562037670259183	0.027192654678306	0.04147906901577824	0.08720755428596846	31.50769230769231	8.0	32.2	854.0
1.0092492677315235	0.8954338964240639	0.03468747903511551	0.06531591758665263	0.06737979498703685	34.13333333333333	5.0	32.0	857.0
0.9558141620836016	0.09932132033040082	0.015443652344220057	0.004091121654576558	0.3147792203734791	25.6	10.0	25.400000000000002	858.0
0.9353014725263127	0.1993375945882223	0.031233697330141207	0.012596683266701212	0.2390687495822313	28.248275862068965	9.0	28.700000000000003	861.0
0.9956921223053791	1.0225128075894034	0.015161008213410994	0.03468298398923198	0.08357004144113912	35.61739130434783	7.0	35.5	862.0
0.9808371753683925	0.8650835951682284	0.055555351567643976	0.10221538972316835	0.1084109650766803	43.11578947368421	6.0	44.1	863.0
0.9869279510086459	0.31851244790784083	0.008722140761661341	0.004770014633771145	0.1456002601253596	24.824242424242424	10.0	24.8	864.0
0.9481993272336837	0.08228313200282489	0.01706283853172456	0.004304640338296697	0.33202287441645906	26.425806451612903	10.0	26.200000000000003	865.0
0.9823927971670662	0.4756558682178617	0.020137848264183127	0.0176616596648215	0.15012590560933398	35.61739130434783	7.0	35.5	866.0
0.9962481574927865	0.9623110424715147	0.013186736757942137	0.027666826706852176	0.04129709470491664	27.30666666666667	6.0	26.900000000000002	867.0
1.000156121197973	0.7404613747234107	0.0006328498521989146	0.0009257224167064799	0.08269729310233889	27.30666666666667	8.0	26.900000000000002	868.0
0.9488230844731528	0.34391511936964875	0.031439606356874074	0.019195810946519752	0.1306482642293846	23.405714285714286	11.0	23.200000000000003	869.0
0.9736497738218756	0.2888680417382022	0.01578280925026025	0.008133405500552948	0.18464218845759908	27.30666666666667	9.0	26.700000000000003	870.0
0.9105727532856018	0.3001367626009326	0.05607768600771011	0.03199290180385529	0.16054368482398934	27.30666666666667	9.0	28.1	871.0
0.9977609720554003	1.2877263419855391	0.012783618849285801	0.041358503910374315	0.05184527239524623	28.248275862068965	8.0	28.700000000000003	872.0
0.9999110767193133	2.4603588129449516	0.008892203899787818	0.10299389621538789	0.02198804531222169	37.236363636363635	4.0	35.9	874.0
0.9999724665758509	1.9300868019223867	0.004747190475728116	0.03168861072439176	0.04894945983674714	45.51111111111111	5.0	43.300000000000004	875.0
0.978182786406972	0.8748296529555821	0.05978126582798918	0.11182355552431565	0.08843844411338482	39.00952380952381	7.0	39.7	880.0
0.9950165393324968	1.175007954147919	0.026601073876862343	0.07483519824306574	0.0827402871742156	43.11578947368421	6.0	44.300000000000004	881.0
0.9201025646286874	0.2416523966072286	0.04027069486069224	0.01828828331192537	0.18311788413214602	25.6	10.0	26.1	882.0
0.9269360386119763	0.2771551389979848	0.04356866113738623	0.02273933810386665	0.17885536589977133	29.257142857142856	9.0	29.8	883.0
0.9925603907992128	0.7789969361291712	0.013138080247798445	0.020699183219212648	0.09035724480555872	29.257142857142856	9.0	29.3	884.0
0.9897361507137828	0.7624383121394177	0.06449720149059485	0.11486834473923974	0.16108982138583086	91.02222222222223	3.0	95.7	885.0
0.9998908639274295	2.4153972233967176	0.00990357925465543	0.10955407612841696	0.03955404627528617	45.51111111111111	4.0	44.800000000000004	887.0
0.9228503293367422	0.1704718983155772	0.033133534391574314	0.011663239116411468	0.2239046061169446	25.6	10.0	26.0	888.0
0.9950531326522042	0.663525681667755	0.011608481169721751	0.014855613832830038	0.07371427257521321	34.13333333333333	7.0	33.7	890.0
0.990886761331189	1.0320331825920404	0.0362990604804064	0.08459609598567495	0.09756077038319746	43.11578947368421	6.0	44.1	891.0
0.9999270026289874	2.1753201869391154	0.005803475996488662	0.05015830266199854	0.03557551128757135	37.236363636363635	3.0	35.7	892.0
0.9783951953059724	0.677740362508802	0.03742969331190095	0.05003186853575499	0.12666396862862064	39.00952380952381	7.0	39.400000000000006	893.0
0.9544064655192243	0.692129836071724	0.07228680288301673	0.10145700118401733	0.0844776614691228	27.30666666666667	9.0	27.3	894.0
0.999984724154925	2.9460055171987714	0.00556233267263732	0.10541728409437845	0.022523895522976456	32.768	3.0	33.4	896.0
0.9964812396861547	1.5556562964791791	0.04075562206795258	0.1811653258584175	0.043536155504697194	39.00952380952381	7.0	38.6	898.0
0.9977690697661864	1.2945518640095461	0.03387970347925639	0.112966066367715	0.1428618433734217	117.02857142857142	3.0	108.2	901.0
0.9992447988378507	1.9298572678192645	0.02156053012251033	0.14399021464911793	0.047941913755645486	48.188235294117646	5.0	49.0	902.0
0.9247758749528243	0.25080045510020055	0.041013928467027616	0.019742429444948563	0.20538142038322932	27.30666666666667	9.0	27.6	904.0
0.9948185238661436	0.9384047647546004	0.017153702409084478	0.03479430826855591	0.10497100761880887	40.96	6.0	41.1	905.0
0.9946932996151736	1.1301158710201733	0.026172303352557682	0.06944301371858067	0.08133963306542982	43.11578947368421	6.0	44.900000000000006	906.0
0.999829870827274	2.029657086873841	0.01019086973746158	0.0756893049214448	0.11438289575475097	102.4	3.0	97.4	908.0
0.9665135781471622	0.5557034150341746	0.03162335638073045	0.033195175366019895	0.0747578610926222	18.618181818181817	12.0	19.0	909.0
0.999802517605973	1.8892825330323535	0.006217375746637622	0.03974549945906744	0.03294164838447957	31.50769230769231	4.0	29.5	910.0
0.9998863554117678	1.5678484788534226	0.0024294653608939957	0.010913003588509643	0.09089190799549672	63.01538461538462	5.0	59.0	912.0
0.9335666435111925	0.2930514526416801	0.038923674655829514	0.02072730079540415	0.1663469873711258	26.425806451612903	10.0	26.5	913.0
0.9604208065262002	0.4196854877221495	0.04581272962397397	0.03606516446824297	0.11324634613029613	34.13333333333333	7.0	34.5	914.0
0.9967418918706251	0.8035205508864116	0.006568693890840133	0.010742723776931275	0.07047057372283701	23.405714285714286	8.0	22.700000000000003	915.0
0.9998314315042945	1.9161553738017592	0.005321393139679864	0.035003499557507145	0.040750606119231085	35.61739130434783	5.0	34.1	916.0
0.97616404204888	0.6159945712044991	0.028050711462664465	0.033167116527027626	0.09737137416785326	25.6	10.0	25.5	917.0
0.999761587368892	2.1536211555235596	0.01085870564202713	0.0917046492727274	0.04991952017726065	51.2	5.0	52.5	918.0
0.974541479432533	0.6808706670015314	0.043789103739628764	0.059107086089875555	0.12351361898478735	37.236363636363635	7.0	37.9	919.0
0.9527004414690906	0.13742251758165425	0.019016130139794918	0.00576610668336121	0.254109069220401	24.824242424242424	10.0	25.1	920.0
0.9336196418096901	0.18039099970456565	0.030400392243209753	0.010958880919120461	0.194349911122922	25.6	10.0	25.400000000000002	921.0
0.925024434344161	0.2842930308631207	0.046500115933526695	0.024867020430658124	0.16529558671500197	28.248275862068965	9.0	28.1	922.0
0.9925688916985421	1.1274206644428562	0.036841507006070834	0.09761019433360091	0.07964068878571443	43.11578947368421	6.0	43.400000000000006	923.0
0.9707217308154132	0.5432727878320974	0.04359398100937051	0.04570468813737199	0.16083661080418987	45.51111111111111	6.0	44.900000000000006	924.0
0.9511808244780449	0.3226606421627957	0.03577917369941754	0.02148196887500131	0.18336082342055768	32.768	8.0	33.6	927.0
0.9618419573958592	0.06709600653121059	0.011910048968079645	0.0028199386281413446	0.3887725144813088	25.6	10.0	25.400000000000002	929.0
0.9544421752055157	0.14278814216532765	0.01785685754440947	0.005508000948158097	0.2577198781935422	24.824242424242424	10.0	24.5	930.0
0.972500404656715	0.5445437064293894	0.03683748408268711	0.03798735787419543	0.1336012377954869	37.236363636363635	7.0	37.7	931.0
0.9984409999780167	1.3077347008008307	0.01532152775374826	0.05090326734193107	0.1130481553060292	68.26666666666667	4.0	70.3	932.0
0.9174840711587042	0.13082065591709366	0.032086162673086165	0.009870996561626703	0.234052188130425	25.6	10.0	26.1	933.0
0.9999356245584887	2.849641954757854	0.012860094980834394	0.2211359669224737	0.02303725929713151	54.61333333333334	5.0	56.400000000000006	935.0
0.9939790327685983	1.2542361104911721	0.03253778693262785	0.1013569326789042	0.04464962142836814	28.248275862068965	8.0	28.5	937.0
0.9339137962227321	0.2367407875193761	0.03658512520937768	0.01667180302973779	0.18393900943078248	27.30666666666667	9.0	27.1	938.0
0.9968345762275526	1.3996829463207527	0.030771327468926597	0.11412186348463475	0.08102875002200863	51.2	5.0	51.800000000000004	939.0
0.9999978629616079	3.685964655199816	0.003403656355550795	0.13562252841403602	0.035065437334537604	54.61333333333334	3.0	59.1	940.0
1.000280102097319	0.8889599712666442	0.009180727525382267	0.017160656006746	0.06566513445717488	27.30666666666667	9.0	28.0	941.0
0.999358211726245	1.5286087547185947	0.00979045835159408	0.04210915818755866	0.09358426153675886	63.01538461538462	4.0	62.0	942.0
0.9969433430094738	0.35228969076813255	0.012070009876471928	0.007255576597879148	0.14473083843745718	25.6	10.0	25.1	943.0
0.9269468351822231	0.11831164727219334	0.025959083798210433	0.007567335559304147	0.30035175699571875	25.6	10.0	26.0	944.0
0.995420144307448	1.1198663010330159	0.025322310687682183	0.06629777841284933	0.11085911983793187	54.61333333333334	5.0	56.1	945.0
0.9992772490893602	1.8596386706586534	0.031214301431824184	0.19387475785217817	0.08999642895719843	117.02857142857142	3.0	110.0	947.0
0.9549656368372553	0.10435030030429204	0.01737694087018885	0.005079291322213071	0.3481575569809721	27.30666666666667	9.0	27.6	950.0
0.9222191689078758	0.1634471812016043	0.032675860997927755	0.01122524527584376	0.24083681886096311	26.425806451612903	10.0	26.5	952.0
0.9988633257027284	1.5973681447565422	0.020233039824653073	0.09410302774189953	0.03793474794015305	40.96	4.0	42.300000000000004	953.0
0.9386966659714449	0.10802562974038697	0.022116343237182055	0.006144888502604517	0.2966657656585618	25.6	10.0	25.400000000000002	955.0
0.9820282830273671	0.18613201487680286	0.008796909052470499	0.0032377319317754083	0.2386621298611567	26.425806451612903	9.0	26.900000000000002	958.0
0.9678948348716769	0.2204828180302771	0.016383874199881927	0.006836822446514794	0.2300134357597064	27.30666666666667	9.0	26.900000000000002	959.0
0.985445602410732	0.664734473845067	0.022064926726426043	0.028502481933135024	0.11353858978146698	32.768	8.0	32.7	960.0
0.9987112041832622	1.5564930393984635	0.03145447104099221	0.14077517787599692	0.11273641958326641	81.92	3.0	85.4	961.0
0.9649858466353476	0.4122247059857921	0.030515260265313374	0.022967073072293186	0.15687923529723471	30.340740740740742	8.0	30.8	962.0
0.9835588780867041	0.8038091394639688	0.03707690878556014	0.06152132859372361	0.10553501071664853	39.00952380952381	7.0	40.7	963.0
0.9999397433945802	2.8141165128851306	0.012559210215485355	0.20834971878360883	0.017610963848704145	37.236363636363635	4.0	37.6	964.0
0.7861302539382891	0.2327538791719946	0.10539754434033115	0.05431480545876345	0.0502924218765283	26.425806451612903	10.0	26.0	966.0
0.9435787247446132	0.22500357806934854	0.028942172447457105	0.012570396763174231	0.23496794989676728	28.248275862068965	9.0	28.0	970.0
0.9633886259626705	0.25434084328864176	0.019652597308606832	0.008905074189418993	0.19569798976065547	25.6	10.0	25.6	971.0
0.9883491296091975	0.9846505505239065	0.039010503209533164	0.08517534864071159	0.07790636969795849	37.236363636363635	7.0	37.7	972.0
0.9287738993114791	0.24746103685543597	0.035766764648611525	0.016417799835644703	0.19224085562399218	24.824242424242424	10.0	25.3	973.0
0.9787599050404813	0.8270212237929253	0.04704174031781932	0.08144268351925113	0.07779330299414532	31.50769230769231	8.0	32.6	974.0
0.9420323227257477	0.47133881242637593	0.043549133210072546	0.03835426694912953	0.0456104860346127	11.07027027027027	15.0	11.3	975.0
0.9998716288569688	2.5051132483245775	0.01950264343998786	0.23650464640802085	0.041575648575005314	91.02222222222223	3.0	91.80000000000001	976.0
0.9174347662188641	0.15030206544759953	0.032695092250932534	0.010774667114194433	0.2625009518595408	26.425806451612903	10.0	26.5	977.0
0.9904845986436922	0.9253153928707427	0.03609070818789458	0.07238833811077372	0.11275163507735193	58.51428571428571	5.0	56.900000000000006	979.0
0.9708502632078386	0.4504061076649084	0.025144176745347746	0.020524807299974513	0.14707553453305303	29.257142857142856	9.0	29.5	980.0
1.0008484673313673	1.5180716814342843	0.012598171746880242	0.053457715002126774	0.03499419023575563	30.340740740740742	4.0	28.6	982.0
0.9968239166288416	1.180178676720543	0.01679259460474902	0.04747255684651074	0.07380452752742572	35.61739130434783	6.0	33.6	983.0
0.950620928336751	0.10993465263387572	0.018366208103138208	0.0050719937345100165	0.29030611174196297	25.6	10.0	25.700000000000003	986.0
1.000178356970399	1.388309609813963	0.002073084469543963	0.007571245821907514	0.11200634754489529	68.26666666666667	4.0	63.6	987.0
0.989482878144647	1.1390193649907465	0.05020101615017433	0.13546594124810205	0.06259642811530688	35.61739130434783	7.0	34.6	988.0
0.972853688950667	0.6663618314140992	0.045640571723520214	0.06006036309925559	0.04295919710716453	25.6	7.0	25.6	990.0
0.9986635650118174	1.5920393643159347	0.01640618883264709	0.07582537657053064	0.03765240162362083	30.340740740740742	6.0	30.8	991.0
0.9788944950550552	0.6583675430526478	0.03252773062129449	0.0417852970159117	0.09707465980385195	30.340740740740742	8.0	30.200000000000003	994.0
0.9287212059291443	0.17534233358425275	0.029980929867263535	0.010670657547343199	0.2355852372717782	25.6	10.0	25.5	995.0
0.9692360477849487	0.6334506842352746	0.04169992915118527	0.05146592160699403	0.1022392713833701	28.248275862068965	9.0	28.200000000000003	996.0
0.9840940724324165	0.8623115627880537	0.05354490763885397	0.0983444362193471	0.11766815422835708	48.188235294117646	5.0	49.900000000000006	997.0
0.9783338072989918	0.20065034463293796	0.011679669407274239	0.0043186890187947675	0.23578958130886002	25.6	10.0	25.400000000000002	999.0
0.999995024113344	2.7469240065615494	0.001220003072565744	0.0189098974548678	0.02805660067321428	37.236363636363635	3.0	32.800000000000004	1000.0
