# Supplementary material for: Basal leakage in oscillation: Coupled transcriptional and translational control using feed-forward loops
Source: PLoS Comput Biol. 2020 Sep 3;16(9):e1007740. doi: 10.1371/journal.pcbi.1007740 (PMC7494099; doi:10.1371/journal.pcbi.1007740)
Supplement: S1 Appendix — (ZIP) [file pcbi.1007740.s010.zip › Codes/plots/data/PF_decayrates_10.csv]

0.9526624438260709	0.5495187218387909	0.07887868948133206	0.08533082485995994	0.08864950977611871	45.51111111111111	6.0	44.900000000000006	62.0
0.9998828192834225	1.8685576479360448	0.0036036425669393295	0.02252979599405917	0.04231855979064023	32.768	4.0	31.8	67.0
