# Supplementary material for: Basal leakage in oscillation: Coupled transcriptional and translational control using feed-forward loops
Source: PLoS Comput Biol. 2020 Sep 3;16(9):e1007740. doi: 10.1371/journal.pcbi.1007740 (PMC7494099; doi:10.1371/journal.pcbi.1007740)
Supplement: S1 Appendix — (ZIP) [file pcbi.1007740.s010.zip › Codes/plots/data/PF_decayrates_15.csv]

0.9994290924084706	1.4990194553298926	0.008160514143564238	0.03392873491091614	0.07690352320054078	51.2	4.0	48.800000000000004	62.0
