# Supplementary material for: Basal leakage in oscillation: Coupled transcriptional and translational control using feed-forward loops
Source: PLoS Comput Biol. 2020 Sep 3;16(9):e1007740. doi: 10.1371/journal.pcbi.1007740 (PMC7494099; doi:10.1371/journal.pcbi.1007740)
Supplement: S1 Appendix — (ZIP) [file pcbi.1007740.s010.zip › Codes/plots/data/PF_decayrates_20.csv]

1.0000344155738592	2.3502241298889825	0.003853811798534458	0.03988336637745998	0.05942903694714683	58.51428571428571	3.0	53.900000000000006	62.0
