# Supplementary material for: Basal leakage in oscillation: Coupled transcriptional and translational control using feed-forward loops
Source: PLoS Comput Biol. 2020 Sep 3;16(9):e1007740. doi: 10.1371/journal.pcbi.1007740 (PMC7494099; doi:10.1371/journal.pcbi.1007740)
Supplement: S1 Appendix — (ZIP) [file pcbi.1007740.s010.zip › Codes/plots/data/PF_decayrates_5.csv]

0.9999995783747043	3.3281224438075387	0.00032870840937723473	0.00914874091806902	0.09139404551055981	117.02857142857142	3.0	101.9	13.0
0.998285449363765	1.609003362057742	0.03175386726702017	0.1497114487675157	0.038544121233709774	43.11578947368421	4.0	41.5	22.0
0.9998967817833851	2.4912062926785077	0.015256841539642348	0.18240786101508408	0.03740709599046447	48.188235294117646	3.0	44.5	30.0
0.9999994371152379	2.9156184699047833	0.0001929423256406225	0.003546246541228579	0.04275239224150487	58.51428571428571	3.0	57.7	52.0
0.9829766588200282	0.7035267670460452	0.03749355117483515	0.05230766919339052	0.07228561512608023	27.30666666666667	7.0	27.8	67.0
0.9997824359119849	1.7799384310076496	0.008072710505312487	0.04602504502698422	0.10746753415760357	81.92	3.0	80.4	91.0
0.9997687519797442	1.8198400550380436	0.006272136694717183	0.03721643166592633	0.06786616959173196	54.61333333333334	4.0	52.0	119.0
0.9997158266926244	1.8540572874277363	0.008381753638305199	0.051602150423049276	0.05284320753837127	48.188235294117646	4.0	45.0	138.0
0.9999927140199658	2.7541777361559716	0.0018122924403657565	0.028297331184145652	0.05204853647019172	58.51428571428571	3.0	54.0	152.0
0.9999935308857225	3.066055972868142	0.0029913323986442007	0.0639781870831221	0.03931140972229006	58.51428571428571	3.0	49.6	159.0
1.0000039367237719	2.4085164909547676	0.0004943815574765915	0.0054314251419304614	0.03628347750487394	34.13333333333333	3.0	32.300000000000004	175.0
0.9988000802160321	1.522518702159776	0.015705038995386028	0.06707020252639972	0.08005839023033957	54.61333333333334	5.0	55.1	265.0
0.9998318778540425	1.906141558022918	0.005466120435767345	0.03557649661305404	0.04869973973418122	43.11578947368421	4.0	41.800000000000004	305.0
0.9995423402620921	1.7448276906459286	0.012013379208434564	0.0657263069416665	0.07887593641637167	63.01538461538462	4.0	61.0	388.0
0.9851921009082167	0.8584695871060162	0.042020918513288645	0.07617618430067921	0.11215823901046156	45.51111111111111	6.0	45.1	478.0
0.9999946128483023	2.4973591466033063	0.0008060148156768098	0.009696282779607454	0.06449026191662387	68.26666666666667	3.0	62.300000000000004	513.0
0.9982198062759519	1.0522629856338355	0.00865200421064147	0.020621349174960994	0.11937085423970242	54.61333333333334	5.0	52.400000000000006	523.0
0.9999440834512229	1.4766613155259505	0.00114671587877965	0.004639925635419719	0.029990176847394575	18.204444444444444	5.0	17.900000000000002	527.0
0.999998142729926	3.953479301079683	0.005048253688215428	0.26295151331664307	0.04001818577174999	68.26666666666667	3.0	63.400000000000006	538.0
0.9999984480651922	3.1488801227400893	0.0008463469762314954	0.01967422104137925	0.03592963023428691	63.01538461538462	3.0	58.400000000000006	565.0
0.9999384649073587	2.4615551689863566	0.0085789114894743	0.0995071508748804	0.01721786997508699	22.14054054054054	3.0	20.6	576.0
0.9999980087042657	3.326066084281042	0.0015460978661861868	0.04294286118046833	0.04373273622673094	74.47272727272727	3.0	67.10000000000001	581.0
0.9999943450545626	2.9756722724094438	0.0021843029905647027	0.042653076754050875	0.05344534182441045	68.26666666666667	3.0	67.4	598.0
0.9999490277278864	2.3956861152075315	0.006241565055227249	0.06768083511957873	0.03638527889748775	37.236363636363635	3.0	35.0	646.0
1.0000438069703141	1.885473398714087	0.0020153077660513595	0.012827735393222588	0.0876069837739236	68.26666666666667	4.0	65.3	660.0
0.9999944424180202	2.8032448563041052	0.0015237766082342777	0.02500280787608934	0.06550917795679831	74.47272727272727	3.0	70.2	674.0
0.9999968562999879	3.3578068065560087	0.002600404900512696	0.07456422365452535	0.03251178259361616	45.51111111111111	3.0	44.2	707.0
0.9999797694897852	2.5217066028678605	0.0031758947706529137	0.0391661433408749	0.060158590505921344	63.01538461538462	3.0	57.1	713.0
0.9999973103350629	3.558581963802825	0.0033215932288458124	0.11649115007589868	0.03512420581195103	63.01538461538462	3.0	58.7	728.0
0.999995296965131	3.1802796006225162	0.0027304137398071722	0.06550691041119741	0.039238664616110704	54.61333333333334	3.0	53.0	766.0
0.9999809611322263	2.3449409953638067	0.0033792810048455216	0.0347723650892271	0.06974988827106764	68.26666666666667	4.0	62.1	787.0
0.9988425417628498	1.4383313515851233	0.014683429833572662	0.05694484831949192	0.1040254671921342	68.26666666666667	4.0	66.10000000000001	797.0
0.9999725012354532	2.4762901897273224	0.003946781413977627	0.046471009439748995	0.01760932401677734	19.98048780487805	3.0	18.900000000000002	829.0
0.999931280041622	2.518146124492091	0.010712424176017324	0.13163695623894556	0.04112404213270069	48.188235294117646	3.0	47.5	840.0
0.9859801925420685	1.1503095723439316	0.08604932590256943	0.23653960189973494	0.039667391174774205	32.768	6.0	32.800000000000004	846.0
0.9999879209933763	2.738663060061982	0.002913430880954524	0.04478212791727609	0.056678147604525775	68.26666666666667	3.0	61.900000000000006	848.0
0.9999890319330141	2.8254587715144557	0.0031428479472762573	0.052740276030443525	0.05811022311282642	74.47272727272727	3.0	67.0	850.0
0.9999960898271879	2.9257559867994254	0.0013675985356717095	0.025394627819195846	0.07453318172542653	117.02857142857142	3.0	110.60000000000001	885.0
0.9999947397663892	2.7215457888392143	0.0012264083899358783	0.018527024721502413	0.02446682091457946	25.6	3.0	24.6	915.0
0.9999234159649455	1.766821444054525	0.0018664585346862517	0.01045523401058461	0.05465193247911097	40.96	4.0	38.300000000000004	950.0
0.9965883548124126	0.6913515323448742	0.006244034320286473	0.008403053260701775	0.1219743402799174	35.61739130434783	7.0	35.5	959.0
0.9999958528215429	3.0061822536771166	0.0017021797093505501	0.03427610932501588	0.025406906165422245	40.96	3.0	34.7	960.0
0.9986370160334995	1.88109756975223	0.048323525519914194	0.3065661805419756	0.025193662703277983	32.768	4.0	33.2	966.0
0.9999995470007631	4.710448010576277	0.005592553986965106	0.6212676845755496	0.024697532191961646	48.188235294117646	3.0	42.900000000000006	973.0
0.9999833302225493	2.4464830449165467	0.0022559832961284105	0.0257664021611296	0.04307776135180832	48.188235294117646	3.0	47.800000000000004	979.0
