# Supplementary material for: Basal leakage in oscillation: Coupled transcriptional and translational control using feed-forward loops
Source: PLoS Comput Biol. 2020 Sep 3;16(9):e1007740. doi: 10.1371/journal.pcbi.1007740 (PMC7494099; doi:10.1371/journal.pcbi.1007740)
Supplement: S1 Appendix — (ZIP) [file pcbi.1007740.s010.zip › Codes/plots/Figure_1Dleft.py]

import csv
from pathlib import Path
import numpy as np
import matplotlib.pyplot as plt

## parameters used in figured 1D
parNum = np.asarray([11, 98, 263, 374, 489, 619, 773, 843, 848, 969])

with open(".\\data\\M1_decayrates_0.csv", newline='\n') as csvfile:
    temp = np.asarray(list(csv.reader(csvfile, delimiter=',')), dtype=np.float64)
    M1_00 = np.zeros((len(parNum), len(temp[0])))
    M1_00[np.isin(parNum, temp[:, 8]), :] = temp[np.isin(temp[:, 8], parNum), :]

with open(".\\data\\M1_decayrates_5.csv", newline='\n') as csvfile:
    temp = np.asarray(list(csv.reader(csvfile, delimiter=',')), dtype=np.float64)
    M1_05 = np.zeros((len(parNum), len(temp[0])))
    M1_05[np.isin(parNum, temp[:, 8]), :] = temp[np.isin(temp[:, 8], parNum), :]

with open(".\\data\\M1_decayrates_10.csv", newline='\n') as csvfile:
    temp = np.asarray(list(csv.reader(csvfile, delimiter=',')), dtype=np.float64)
    M1_10 = np.zeros((len(parNum), len(temp[0])))
    M1_10[np.isin(parNum, temp[:, 8]), :] = temp[np.isin(temp[:, 8], parNum), :]

with open(".\\data\\M1_decayrates_15.csv", newline='\n') as csvfile:
    temp = np.asarray(list(csv.reader(csvfile, delimiter=',')), dtype=np.float64)
    M1_15 = np.zeros((len(parNum), len(temp[0])))
    M1_15[np.isin(parNum, temp[:, 8]), :] = temp[np.isin(temp[:, 8], parNum), :]

with open(".\\data\\M1_decayrates_20.csv", newline='\n') as csvfile:
    temp = np.asarray(list(csv.reader(csvfile, delimiter=',')), dtype=np.float64)
    M1_20 = np.zeros((len(parNum), len(temp[0])))
    M1_20[np.isin(parNum, temp[:, 8]), :] = temp[np.isin(temp[:, 8], parNum), :]

with open(".\\data\\M1_decayrates_25.csv", newline='\n') as csvfile:
    temp = np.asarray(list(csv.reader(csvfile, delimiter=',')), dtype=np.float64)
    M1_25 = np.zeros((len(parNum), len(temp[0])))
    M1_25[np.isin(parNum, temp[:,8]),:] = temp[np.isin(temp[:,8], parNum),:]

y = [list(M1_00[:, 1]), list(M1_05[:, 1]), list(M1_10[:, 1]), list(M1_15[:, 1]), list(M1_20[:, 1]), list(M1_25[:, 1])]

fig, ax1 = plt.subplots(figsize=(10, 12))
fig.canvas.set_window_title('Figure 1')

mycolor = ['C0', 'C1', 'C2', 'C3', 'C4', 'C5', 'C6', 'C7', 'C8', 'C9']
mymarker = [".", "o", "v", "^", "8", "s", "+", "*", "x", "D"]
x = [0, 2, 4, 6, 8, 10]
for i in range(0, 10):
    new_list = np.asarray([item[i] for item in y])
    new_list[np.isin(new_list, 0)] = 10
    plt.plot(x, new_list, mycolor[i], linewidth=3 , marker=mymarker[i], markersize=12)

plt.axhspan(6, 11, facecolor='xkcd:salmon', alpha=0.5) ## horizontally

ax1.yaxis.grid(True, linestyle='-', which='major', color='lightgrey', alpha=0.5)
ax1.set_axisbelow(True)
ticks = np.arange(0, 6.000001, 2)
ax1.set_yticks(ticks)
ax1.set_yticklabels(ticks, fontsize=45)
plt.ylabel('Normalized decay rates', fontsize=50)
plt.title('M1', fontsize=60)

labels = ['0', '5', '10', '15', '20', '25']
ax1.set_xlim(-1, 11)
ax1.set_ylim(0, 11)
plt.xticks(x, fontsize=30)
xtickNames = plt.setp(ax1, xticklabels=labels)
plt.setp(xtickNames, rotation=0, fontsize=45)
plt.xlabel('Leakage level (%)', fontsize=50)

plt.tight_layout()

#plt.savefig('Figure_1D_left.jpg', format='jpg', dpi=1200, bbox_inches="tight")
plt.show()
