# Supplementary material for: Basal leakage in oscillation: Coupled transcriptional and translational control using feed-forward loops
Source: PLoS Comput Biol. 2020 Sep 3;16(9):e1007740. doi: 10.1371/journal.pcbi.1007740 (PMC7494099; doi:10.1371/journal.pcbi.1007740)
Supplement: S1 Appendix — (ZIP) [file pcbi.1007740.s010.zip › Codes/plots/Figure_1Eright.py]

import sys, csv, time
sys.path.insert(0, '..\\functions')
sys.path.insert(1, '..\\5.M5')
sys.path.insert(1, 'C:\\Users\\irwanij\\PycharmProjects\\test\\M5')

import linecache
import numpy as np
import M5_SSA
from my_functions import *
import matplotlib.pyplot as plt

t0 = time.process_time()  # starting time

line = linecache.getline("workingPara_M5.csv", 385).rstrip('\n')
parameters = line.split(",")  # split base on comma
parameters = np.asarray(parameters, dtype=np.float64)

para = parameters[0:16]
tspan = np.array([0, parameters[16] * 1000])
matsize = int(round((tspan[1] / 0.1)) + 1)
initcon = np.zeros(9, dtype=np.float64)

basal = 0
y = M5_SSA.M5(basal, matsize, para, tspan, initcon)
t0 = y[0]
CCAp0 = y[3]
PRRp0 = y[6]
TOCp0 = y[9]

basal = 0.25
y = M5_SSA.M5(basal, matsize, para, tspan, initcon)
t25 = y[0]
CCAp25 = y[3]
PRRp25 = y[6]
TOCp25 = y[9]

ticksize = 30
labelsize = 50
fig = plt.figure(figsize=(15, 18))
ax1 = plt.subplot2grid((2, 1), (0, 0))
plt.plot(t0, CCAp0, 'b', linewidth=3, label='X')
plt.plot(t0, PRRp0, 'g', linewidth=3, label='Y')
plt.plot(t0, TOCp0, 'r', linewidth=3, label='Z')
x = np.arange(0, 4800, 48)
plt.xticks(x, fontsize=ticksize)
ax1.set_xlim(960, 1200)
#plt.xlabel('Time (Hr)', fontsize=labelsize)
y = np.arange(0, 2000, 500)
plt.yticks(y, fontsize=ticksize)
ax1.set_ylim(0, 751)
plt.ylabel('protein level', fontsize=labelsize)
#plt.title('No basal', fontsize=labelsize, loc='center')
ax1.legend(fontsize=ticksize, loc='upper center', ncol=3)

ax2 = plt.subplot2grid((2, 1), (1, 0))
plt.plot(t25, CCAp25, 'b', linewidth=3, label='X')
plt.plot(t25, PRRp25, 'g', linewidth=3, label='Y')
plt.plot(t25, TOCp25, 'r', linewidth=3, label='Z')
x = np.arange(0, 4800, 48)
plt.xticks(x, fontsize=ticksize)
ax2.set_xlim(960, 1200)
plt.xlabel('Time (Hr)', fontsize=labelsize)
y = np.arange(0, 2000, 500)
plt.yticks(y, fontsize=ticksize)
ax2.set_ylim(0, 751)
plt.ylabel('protein level', fontsize=labelsize)
#plt.title('With basal', fontsize=labelsize, loc='center')
ax2.legend(fontsize=ticksize, loc='upper center', ncol=3) #, bbox_to_anchor=(1, 0.5)
plt.tight_layout()
#plt.savefig(Figure_1Eright.jpg, format='jpg', dpi=600, bbox_inches="tight")
plt.show()
