# Supplementary material for: Basal leakage in oscillation: Coupled transcriptional and translational control using feed-forward loops
Source: PLoS Comput Biol. 2020 Sep 3;16(9):e1007740. doi: 10.1371/journal.pcbi.1007740 (PMC7494099; doi:10.1371/journal.pcbi.1007740)
Supplement: S1 Appendix — (ZIP) [file pcbi.1007740.s010.zip › Codes/plots/Figure_2B.py]

import csv
import matplotlib.pyplot as plt
import numpy as np

with open("..\\5.M5\\M5_mRNA_noBasal.csv", newline='\n') as csvfile:
    mRNA_0 = np.asarray(list(csv.reader(csvfile, delimiter=',')), dtype=np.float64)

with open("..\\5.M5\\M5_Protein_noBasal.csv", newline='\n') as csvfile:
    protein_0 = np.asarray(list(csv.reader(csvfile, delimiter=',')), dtype=np.float64)

with open("..\\5.M5\\M5_Hill_noBasal.csv", newline='\n') as csvfile:
    Hill_0 = np.asarray(list(csv.reader(csvfile, delimiter=',')), dtype=np.float64)

with open("..\\5.M5\\M5_mRNA_Basal_0p25.csv", newline='\n') as csvfile:
    mRNA_25 = np.asarray(list(csv.reader(csvfile, delimiter=',')), dtype=np.float64)

with open("..\\5.M5\\M5_Protein_Basal_0p25.csv", newline='\n') as csvfile:
    protein_25 = np.asarray(list(csv.reader(csvfile, delimiter=',')), dtype=np.float64)

with open("..\\5.M5\\M5_Hill_Basal_0p25.csv", newline='\n') as csvfile:
    Hill_25 = np.asarray(list(csv.reader(csvfile, delimiter=',')), dtype=np.float64)

ino = 384

fig, ax1 = plt.subplots(figsize=(20, 11.25))
fig.canvas.set_window_title('Figure 1')
binwidth = 2
bin_edges = np.arange(0, 51, 2)
plt.bar(bin_edges[0:-1]+1, mRNA_0[ino], width=binwidth, fc=(0, 0, 1, 0.5),  edgecolor='k', linewidth=6, label='No leak')
plt.bar(bin_edges[0:-1]+1, mRNA_25[ino], width=binwidth, fc=(1, 0, 0, 0.5), edgecolor='k', linewidth=6, label='With leak')
plt.title("Gene X", fontsize=70)
ytick = np.arange(0, 0.51, 0.25)
plt.yticks(ytick, fontsize=60)
plt.ylabel('Probability', fontsize=70)
xtick = np.arange(0, 32.1, 4) # p = 2001, 250; m = 41, 2
plt.xticks(xtick, fontsize=60)
plt.xlabel('mRNA distribution', fontsize=70)
legend = ax1.legend(loc='upper right', shadow=True, fontsize=50)
plt.tight_layout()
plt.xlim([0,33])
#plt.savefig('D:\\Users\\Documents\\PycharmProjects\\photo\\For paper\\Figure_2A_mRNA_v1.jpg', format='jpg', dpi=1000, bbox_inches="tight")
plt.show()

fig, ax1 = plt.subplots(figsize=(20, 11.25))
fig.canvas.set_window_title('Figure 1')
binwidth = 50
bin_edges = np.arange(0, 5001, 50)
plt.bar(bin_edges[0:-1]+25, protein_0[ino], width=binwidth, fc=(0, 0, 1, 0.5),  edgecolor='k', linewidth=6, label='No leak')
plt.bar(bin_edges[0:-1]+25, protein_25[ino], width=binwidth, fc=(1, 0, 0, 0.5), edgecolor='k', linewidth=6, label='With leak')
plt.title("Gene X", fontsize=70)
ytick = np.arange(0, 0.31, 0.15)
plt.yticks(ytick, fontsize=60)
plt.ylabel('Probability', fontsize=70)
xtick = np.arange(0, 1501, 250) # p = 2001, 250; m = 41, 2
plt.xticks(xtick, fontsize=60)
plt.xlabel('Protein distribution', fontsize=70)
legend = ax1.legend(loc='upper right', shadow=True, fontsize=50)
plt.tight_layout()
plt.xlim([0,1600])
#plt.savefig('D:\\Users\\Documents\\PycharmProjects\\photo\\For paper\\Figure_2A_Protein_v1.jpg', format='jpg', dpi=1000, bbox_inches="tight")
plt.show()

fig, ax1 = plt.subplots(figsize=(20, 11.25))
fig.canvas.set_window_title('Figure 1')
binwidth = 0.1
bin_edges = np.arange(0, 1.01, 0.1)
plt.bar(bin_edges[0:-1]+0.05, Hill_0[ino], width=binwidth, fc=(0, 0, 1, 0.5),  edgecolor='k', linewidth=6, label='No leak')
plt.bar(bin_edges[0:-1]+0.05, Hill_25[ino], width=binwidth, fc=(1, 0, 0, 0.5), edgecolor='k', linewidth=6, label='With leak')

plt.title("Gene Z", fontsize=70)
ytick = np.arange(0, 1.05, 0.2)
plt.yticks(ytick, fontsize=60)
plt.ylabel('Probability', fontsize=70)
xtick = np.arange(0, 1.05, 0.2) # p = 2001, 250; m = 51, 2
plt.xticks(xtick, fontsize=60)
plt.xlabel('X inhibition of Z', fontsize=70)
legend = ax1.legend(loc='upper right', shadow=True, fontsize=50)
plt.tight_layout()
#plt.savefig('D:\\Users\\Documents\\PycharmProjects\\photo\\For paper\\Figure_2A_Hill_v1.jpg', format='jpg', dpi=1000, bbox_inches="tight")
plt.show()
