# Supplementary material for: Basal leakage in oscillation: Coupled transcriptional and translational control using feed-forward loops
Source: PLoS Comput Biol. 2020 Sep 3;16(9):e1007740. doi: 10.1371/journal.pcbi.1007740 (PMC7494099; doi:10.1371/journal.pcbi.1007740)
Supplement: S1 Appendix — (ZIP) [file pcbi.1007740.s010.zip › Codes/plots/Figure_2C.py]

import csv
import numpy as np
import matplotlib.pyplot as plt

with open('..\\1.M1\\M1_KL.csv', newline='\n') as csvfile:
    M1 = np.asarray(list(csv.reader(csvfile, delimiter=',')), dtype=np.float64)

with open('..\\5.M5\\M5_KL.csv', newline='\n') as csvfile:
    M5 = np.asarray(list(csv.reader(csvfile, delimiter=',')), dtype=np.float64)

M1_mRNA = M1[:,1]
M1_prot = M1[:,2]
M1_hill = M1[:,3]

M5_mRNA = np.array(M5[:,1])
M5_prot = np.array(M5[:,2])
M5_hill = np.array(M5[:,3])

x1 = [M1_mRNA, M1_prot, M1_hill]
x2 = [M5_mRNA, M5_prot, M5_hill]

## ------------------------------------------------------------------------------------------------------------
fig = plt.figure(figsize=(48, 18))
fig.canvas.set_window_title('Figure 1')

ax2 = plt.subplot2grid((1, 32), (0, 0), colspan=16)
bp = plt.boxplot(x1, positions=[1, 3, 5], widths=1.5, bootstrap=10000)
plt.setp(bp['boxes'], linestyle='-', linewidth=10, color='blue')
plt.setp(bp['whiskers'], linestyle='-', linewidth=6, color='black')
plt.setp(bp['fliers'], marker='o', markerfacecolor='red', markersize=15, linestyle='none')
plt.setp(bp['medians'], linestyle='-', linewidth=10, color='red')
plt.setp(bp['caps'], linestyle='-', linewidth=6, color='black')

ax2 = plt.gca()
for i in range(3):
    box = bp['boxes'][i]
    boxX = box.get_xdata( )
    boxY = box.get_ydata( )

    med = bp['medians'][i]
    MX = med.get_xdata( )
    MY = med.get_ydata( )

    print(np.mean(MX), np.mean(MY))

    ax2.text(np.mean(MX), (np.mean(MY)), "%.2f" % np.mean(MY), horizontalalignment='center', fontsize=45)

ax2.yaxis.grid(True, linestyle='-', which='major', color='lightgrey', alpha=0.7)
ax2.set_axisbelow(True)
ticks = np.arange(0, 16.000001, 2)
ax2.set_yticks(ticks)
ax2.set_yticklabels(ticks, fontsize=60)
plt.ylabel('KL-divergence', fontsize=60)

labels = ['mRNA', 'Protein', 'Hill']
ax2.set_xlim(0, 6)
#ax2.set_ylim(-0.5, 4.5)
xtickNames = plt.setp(ax2, xticklabels=labels, )
plt.setp(xtickNames, rotation=0, fontsize=70)
plt.title('M1', fontsize = 70)

## ------------------------------------------------------------------------------------------------------------
ax3 = plt.subplot2grid((1, 32), (0, 16), colspan=16)
bp = plt.boxplot(x2, positions=[1, 3, 5], widths=1.5, bootstrap=10000)
plt.setp(bp['boxes'], linestyle='-', linewidth=10, color='blue')
plt.setp(bp['whiskers'], linestyle='-', linewidth=6, color='black')
plt.setp(bp['fliers'], marker='o', markerfacecolor='red', markersize=15, linestyle='none')
plt.setp(bp['medians'], linestyle='-', linewidth=10, color='red')
plt.setp(bp['caps'], linestyle='-', linewidth=6, color='black')

ax2 = plt.gca()
for i in range(3):
    box = bp['boxes'][i]
    boxX = box.get_xdata( )
    boxY = box.get_ydata( )

    med = bp['medians'][i]
    MX = med.get_xdata( )
    MY = med.get_ydata( )

    print(np.mean(MX), np.mean(MY))

    ax2.text(np.mean(MX), (np.mean(MY)), "%.2f" % np.mean(MY), horizontalalignment='center', fontsize=45)

ax2.yaxis.grid(True, linestyle='-', which='major', color='lightgrey', alpha=0.7)
ax2.set_axisbelow(True)
ticks = np.arange(0, 16.000001, 2)
ax2.set_yticks(ticks)
ax2.set_yticklabels(['']*9, fontsize=60)
plt.ylabel('', fontsize=60)

labels = ['mRNA', 'Protein', 'Hill']
ax2.set_xlim(0, 6)
#ax2.set_ylim(-0.5, 4.5)
xtickNames = plt.setp(ax2, xticklabels=labels, )
plt.setp(xtickNames, rotation=0, fontsize=70)
plt.title('M5', fontsize = 70)

#plt.savefig('Figure_2C.jpg', format='jpg', dpi=600, bbox_inches="tight")
plt.show()
