# Supplementary material for: Basal leakage in oscillation: Coupled transcriptional and translational control using feed-forward loops
Source: PLoS Comput Biol. 2020 Sep 3;16(9):e1007740. doi: 10.1371/journal.pcbi.1007740 (PMC7494099; doi:10.1371/journal.pcbi.1007740)
Supplement: S1 Appendix — (ZIP) [file pcbi.1007740.s010.zip › Codes/plots/Figure_3B.py]

import csv
import linecache
from time import process_time
from pathlib import Path
import numpy as np
import matplotlib.pyplot as plt
import matplotlib.gridspec as gridspec

with open(".\\data\\CFFL_decayrates_0.csv", newline='\n') as csvfile:
    CFFL = np.asarray(list(csv.reader(csvfile, delimiter=',')), dtype=np.float64)

with open(".\\data\\IFFL_decayrates_0.csv", newline='\n') as csvfile:
    IFFL = np.asarray(list(csv.reader(csvfile, delimiter=',')), dtype=np.float64)

with open(".\\data\\NF_decayrates_0.csv", newline='\n') as csvfile:
    NF = np.asarray(list(csv.reader(csvfile, delimiter=',')), dtype=np.float64)

with open(".\\data\\PF_decayrates_0.csv", newline='\n') as csvfile:
    PF = np.asarray(list(csv.reader(csvfile, delimiter=',')), dtype=np.float64)

x = [list(CFFL[:, 1]), list(IFFL[:, 1]), list(NF[:, 1]), list(PF[:, 1])]

## ------------------------------------------------------------------------------------------------------------
fig = plt.figure(figsize=(24, 20))
fig.canvas.set_window_title('Figure 1')

fontNumber = 60
fontTick = 60
FontLabel = 70

#fig.add_subplot(spec[0:3, 1])
ax2 = plt.subplot2grid((20, 1), (0, 0), rowspan=14)

bp = plt.boxplot(x, positions=[1, 3, 5, 7], widths=1.5, bootstrap=10000)
plt.setp(bp['boxes'], linestyle='-', linewidth=10, color='blue')
plt.setp(bp['whiskers'], linestyle='-', linewidth=6, color='black')
plt.setp(bp['fliers'], marker='o', markerfacecolor='red', markersize=15, linestyle='none')
plt.setp(bp['medians'], linestyle='-', linewidth=10, color='red')
plt.setp(bp['caps'], linestyle='-', linewidth=6, color='black')

ax2 = plt.gca()
for i in range(4):
    box = bp['boxes'][i]
    boxX = box.get_xdata( )
    boxY = box.get_ydata( )

    med = bp['medians'][i]
    MX = med.get_xdata( )
    MY = med.get_ydata( )

    print(np.mean(MX), np.mean(MY))

    ax2.text(np.mean(MX), (np.mean(MY)), "%.2f" % np.mean(MY), horizontalalignment='center', fontsize=fontNumber)

ax2.yaxis.grid(True, linestyle='-', which='major', color='lightgrey', alpha=0.7)
ax2.set_axisbelow(True)
ticks = np.arange(0, 6.000001, 2)
ax2.set_yticks(ticks)
ax2.set_yticklabels(ticks, fontsize=fontTick)
plt.ylabel('Normalized decay rates', fontsize=FontLabel)

labels = ['CFFL', 'IFFL', 'NF', 'PF']
ax2.set_xlim(0, 8)
ax2.set_ylim(-0.5, 6.5)
xtickNames = plt.setp(ax2, xticklabels='')
plt.setp(xtickNames, rotation=0, fontsize=FontLabel)

## ------------------------------------------------------------------------------------------------------------

ax3 = plt.subplot2grid((20, 1), (14, 0), rowspan=6)
ax3.yaxis.grid(True, linestyle='-', which='major', color='lightgrey', alpha=0.5, zorder=0)

bin_edges = [1,3,5,7]
size = [len(CFFL[:, 1]), len(IFFL[:, 1]), len(NF[:, 1]), len(PF[:, 1])]
size = np.asarray(size) / 10
plt.bar(bin_edges, size, width=1.5, color='b', edgecolor='k', linewidth=6, zorder=3)
ax3 = plt.gca()

for i in range(4): ##########
    print(size[i])
    ax3.text(bin_edges[i], 100, '{:,.1%}'.format(size[i]/100), horizontalalignment='center', fontsize=fontNumber)

ax3.set_ylim(0, 120)
ytick = np.arange(0, 101.1, 50)
plt.yticks(ytick, fontsize=fontTick)
plt.ylabel('Percentage', fontsize=FontLabel)

plt.xticks(bin_edges, fontsize=fontTick)
xtickNames = plt.setp(ax3, xticklabels=labels)
plt.setp(xtickNames, rotation=0, fontsize=80)
ax3.set_xlim(0, 8)   ##########

plt.tight_layout()
plt.subplots_adjust(hspace = 0.2)
#plt.savefig('Figure_3B.jpg', format='jpg', dpi=1000, bbox_inches="tight")
plt.show()
