# Supplementary material for: Basal leakage in oscillation: Coupled transcriptional and translational control using feed-forward loops
Source: PLoS Comput Biol. 2020 Sep 3;16(9):e1007740. doi: 10.1371/journal.pcbi.1007740 (PMC7494099; doi:10.1371/journal.pcbi.1007740)
Supplement: S1 Appendix — (ZIP) [file pcbi.1007740.s010.zip › Codes/plots/Figure_3C_PF.py]

import csv
import linecache
from time import process_time
from pathlib import Path
import numpy as np
import matplotlib.pyplot as plt
import matplotlib.gridspec as gridspec

with open(".\\data\\PF_decayrates_0.csv", newline='\n') as csvfile:
    decay00 = np.asarray(list(csv.reader(csvfile, delimiter=',')), dtype=np.float64)

with open(".\\data\\PF_decayrates_5.csv", newline='\n') as csvfile:
    decay05 = np.asarray(list(csv.reader(csvfile, delimiter=',')), dtype=np.float64)

with open(".\\data\\PF_decayrates_10.csv", newline='\n') as csvfile:
    decay10 = np.asarray(list(csv.reader(csvfile, delimiter=',')), dtype=np.float64)

with open(".\\data\\PF_decayrates_15.csv", newline='\n') as csvfile:
    decay15 = np.asarray(list(csv.reader(csvfile, delimiter=',')), dtype=np.float64)

with open(".\\data\\PF_decayrates_20.csv", newline='\n') as csvfile:
    decay20 = np.asarray(list(csv.reader(csvfile, delimiter=',')), dtype=np.float64)

with open(".\\data\\PF_decayrates_25.csv", newline='\n') as csvfile:
    decay25 = np.asarray(list(csv.reader(csvfile, delimiter=',')), dtype=np.float64)

x = [list(decay00[:, 1]), list(decay05[:, 1]), list(decay10[:, 1]), list(decay15[:, 1]), list(decay20[:, 1]), list(decay25[:, 1])]

## ------------------------------------------------------------------------------------------------------------
fig = plt.figure(figsize=(24, 20))
fig.canvas.set_window_title('Figure 1')

fontNumber = 65
fontTick = 60
fontLabel = 68

#fig.add_subplot(spec[0:3, 1])
ax2 = plt.subplot2grid((20, 1), (0, 0), rowspan=14)
plt.title('PF', fontsize=100)

bp = plt.boxplot(x, positions=[1, 3, 5, 7, 9, 11], widths=1.5, bootstrap=10000)
plt.setp(bp['boxes'], linestyle='-', linewidth=10, color='blue')
plt.setp(bp['whiskers'], linestyle='-', linewidth=6, color='black')
plt.setp(bp['fliers'], marker='o', markerfacecolor='red', markersize=15, linestyle='none')
plt.setp(bp['medians'], linestyle='-', linewidth=10, color='red')
plt.setp(bp['caps'], linestyle='-', linewidth=6, color='black')

ax2 = plt.gca()
for i in range(6):
    box = bp['boxes'][i]
    boxX = box.get_xdata( )
    boxY = box.get_ydata( )

    med = bp['medians'][i]
    MX = med.get_xdata( )
    MY = med.get_ydata( )

    print(np.mean(MX), np.mean(MY))

    ax2.text(np.mean(MX), (np.mean(MY)), "%.2f" % np.mean(MY), horizontalalignment='center', fontsize=fontNumber)

ax2.yaxis.grid(True, linestyle='-', which='major', color='lightgrey', alpha=0.7)
ax2.set_axisbelow(True)
ticks = np.arange(0, 6.000001, 2)
ax2.set_yticks(ticks)
ax2.set_yticklabels(ticks, fontsize=fontTick)
plt.ylabel('Normalized decay rates', fontsize=fontLabel)

labels = ['0%', '5%', '10%', '15%', '20%', '25%']
ax2.set_xlim(0, 12)
ax2.set_ylim(-0.5, 6.5)
xtickNames = plt.setp(ax2, xticklabels='')
plt.setp(xtickNames, rotation=0, fontsize=fontTick)

#plt.show()
""""""
## ------------------------------------------------------------------------------------------------------------

ax3 = plt.subplot2grid((20, 1), (14, 0), rowspan=6)
ax3.yaxis.grid(True, linestyle='-', which='major', color='lightgrey', alpha=0.5, zorder=0)

bin_edges = [1,3,5,7,9,11]
size = [len(decay00[:, 1]), len(decay05[:, 1]), len(decay10[:, 1]), len(decay15[:, 1]), len(decay20[:, 1]), len(decay25[:, 1])]
size = np.asarray(size) / 10
plt.bar(bin_edges, size, width=1.5, color='b', edgecolor='k', linewidth=6, zorder=3)
ax3 = plt.gca()

for i in range(6): ##########
    print(size[i])
    ax3.text(bin_edges[i], 100, '{:,.1%}'.format(size[i]/100), horizontalalignment='center', fontsize=fontNumber)

ax3.set_ylim(0, 120)
ytick = np.arange(0, 101.1, 50)
plt.yticks(ytick, fontsize=fontTick)
plt.ylabel('Percentage', fontsize=fontLabel)

plt.xticks(bin_edges, fontsize=60)
xtickNames = plt.setp(ax3, xticklabels=labels)
plt.setp(xtickNames, rotation=0, fontsize=fontLabel)
ax3.set_xlim(0, 12)   ##########

plt.tight_layout()
plt.subplots_adjust(hspace = 0.2)
#plt.savefig('Figure_3C_PF.jpg', format='jpg', dpi=1000, bbox_inches="tight")
plt.show()
