# Supplementary material for: Basal leakage in oscillation: Coupled transcriptional and translational control using feed-forward loops
Source: PLoS Comput Biol. 2020 Sep 3;16(9):e1007740. doi: 10.1371/journal.pcbi.1007740 (PMC7494099; doi:10.1371/journal.pcbi.1007740)
Supplement: S1 Appendix — (ZIP) [file pcbi.1007740.s010.zip › Codes/plots/Figure_4.py]

import numpy as np
import matplotlib.pyplot as plt
from scipy.integrate import odeint
import sys, os, csv, time

def input_basal(time, mutant, length, basal):

    if mutant == 0:
        if time < 10.0:
            return basal
        elif time >= 10.0 and time < 50.0:
            return 1
        elif time >= 50.0:
            return basal
    elif mutant == 1:
        if time < 10.0:
            return basal
        elif time >= 10.0 and time < 30.0:
            return 1
        elif time >= 30.0 and time < (30.0+length):
            return basal
        elif time >= (30.0+length) and time < 50:
            return 1
        elif time >= 50.0:
            return basal
    elif mutant == 2:
        if time < 10.0:
            return basal
        elif time >= 10.0 and time < 50.0:
            return 1
        elif time >= 50.0 and time < 70:
            return basal
        elif time >= 70 and time < (70.0+length):
            return 1
        elif time >= (70.0+length):
            return basal

def ODE_FFL3(y, t, para):
    basal = para[2]
    x = input_basal(t, para[0], para[1], para[2])
    Y = y[0]
    Z = y[1]

    nhill = 8
    beta = 1
    gamma = 1
    k_Yx = 0.5
    k_Zx = 0.5
    k_Zy = 0.5

    HillZx = k_Zx ** nhill / (k_Zx ** nhill + x ** nhill)
    HillZy = (k_Zy ** nhill / (k_Zy ** nhill + Y ** nhill))
    eq1 = beta * (x ** nhill / (k_Yx ** nhill + x ** nhill)) - gamma * Y
    eq2 = beta * (basal * (1 - HillZx * HillZy) + HillZx * HillZy) - gamma * Z

    dydt = [eq1, eq2]

    return dydt

def ODE_FFL3_deg(y, t, para):
    basal = para[2]
    x = input_basal(t, para[0], para[1], para[2])

    Y = y[0]
    Z = y[1]

    nhill = 8
    beta = 1
    gamma = 1
    gammaDeg = 10
    k_Yx = 0.5
    k_Zx = 0.5
    k_Zy = 0.5

    HillZx = k_Zx ** nhill / (k_Zx ** nhill + x ** nhill)
    eq1 = beta * (x ** nhill / (k_Yx ** nhill + x ** nhill)) - gamma * Y
    eq2 = beta * (basal * (1 - HillZx) + HillZx) - (gamma + gammaDeg * (Y ** nhill / (k_Zy ** nhill + Y ** nhill))) * Z

    dydt = [eq1, eq2]

    return dydt

def ODE_IFFL2(y, t, para):
    basal = para[2]
    x = input_basal(t, para[0], para[1], para[2])
    Y = y[0]
    Z = y[1]

    nhill = 8
    beta = 1
    gamma = 1
    k_Yx = 0.5
    k_Zx = 0.5
    k_Zy = 0.5

    HillZx = k_Zx ** nhill / (k_Zx ** nhill + x ** nhill)
    HillZy = (k_Zy ** nhill / (k_Zy ** nhill + Y ** nhill))

    eq1 = beta * (k_Yx ** nhill / (k_Yx ** nhill + x ** nhill)) - gamma * Y
    eq2 = beta * (basal * (1 - HillZx * HillZy) + HillZx * HillZy) - gamma * Z

    dydt = [eq1, eq2]

    return dydt

def ODE_IFFL2_deg(y, t, para):
    basal = para[2]
    x = input_basal(t, para[0], para[1], para[2])
    Y = y[0]
    Z = y[1]

    nhill = 8
    beta = 1
    gamma = 1
    gammaDeg = 10
    k_Yx = 0.5
    k_Zx = 0.5
    k_Zy = 0.5

    HillZx = k_Zx ** nhill / (k_Zx ** nhill + x ** nhill)
    HillZy = (Y ** nhill / (k_Zy ** nhill + Y ** nhill))

    eq1 = beta * (k_Yx ** nhill / (k_Yx ** nhill + x ** nhill)) - gamma * Y
    eq2 = beta * (basal * (1 - HillZx) + HillZx) - (gamma + gammaDeg * HillZy) * Z

    dydt = [eq1, eq2]

    return dydt

def ODE_NF(y, t, para):
    basal = para[2]
    x = input_basal(t, para[0], para[1], basal)

    Y = y[0]
    Z = y[1]

    nhill = 8
    beta = 1
    gamma = 1
    k_Yz = 0.5
    k_Zx = 0.5
    k_Zy = 0.5

    HillZx = (k_Zx ** nhill / (k_Zx ** nhill + x ** nhill))
    HillZy = (k_Zy ** nhill / (k_Zy ** nhill + Y ** nhill))

    eq1 = beta * (Z ** nhill / (k_Yz ** nhill + Z ** nhill)) - gamma * Y
    eq2 = beta * (basal * (1 - HillZx * HillZy) + HillZx * HillZy) - gamma * Z

    dydt = [eq1, eq2]

    return dydt

def ODE_NF_deg(y, t, para):
    basal = para[2]
    x = input_basal(t, para[0], para[1], basal)

    Y = y[0]
    Z = y[1]

    nhill = 8
    beta = 1
    gamma = 1
    gammaDeg = 10
    k_Yz = 0.5
    k_Zx = 0.5
    k_Zy = 0.5

    HillZx = (k_Zx ** nhill / (k_Zx ** nhill + x ** nhill))
    HillZy = (Y ** nhill / (k_Zy ** nhill + Y ** nhill))

    eq1 = beta * (Z ** nhill / (k_Yz ** nhill + Z ** nhill)) - gamma * Y
    eq2 = beta * (basal * (1 - HillZx) + HillZx) - (gamma + gammaDeg * HillZy) * Z

    dydt = [eq1, eq2]

    return dydt

def ODE_PF(y, t, para):
    basal = para[2]
    x = input_basal(t, para[0], para[1], basal)

    Y = y[0]
    Z = y[1]

    nhill = 8
    beta = 1
    gamma = 1
    k_Yz = 0.5
    k_Zx = 0.5
    k_Zy = 0.5

    HillZx = (k_Zx ** nhill / (k_Zx ** nhill + x ** nhill))
    HillZy = (k_Zy ** nhill / (k_Zy ** nhill + Y ** nhill))

    eq1 = beta * (k_Yz ** nhill / (k_Yz ** nhill + Z ** nhill)) - gamma * Y
    eq2 = beta * (basal * (1 - HillZx * HillZy) + HillZx * HillZy) - gamma * Z

    dydt = [eq1, eq2]

    return dydt

def ODE_PF_deg(y, t, para):
    basal = para[2]
    x = input_basal(t, para[0], para[1], basal)

    Y = y[0]
    Z = y[1]

    nhill = 8
    beta = 1
    gamma = 1
    gammaDeg = 10
    k_Yz = 0.5
    k_Zx = 0.5
    k_Zy = 0.5

    HillZx = (k_Zx ** nhill / (k_Zx ** nhill + x ** nhill))
    HillZy = (Y ** nhill / (k_Zy ** nhill + Y ** nhill))

    eq1 = beta * (k_Yz ** nhill / (k_Yz ** nhill + Z ** nhill)) - gamma * Y
    eq2 = beta * (basal * (1 - HillZx) + HillZx) - (gamma + gammaDeg * HillZy) * Z

    dydt = [eq1, eq2]

    return dydt

def plot(t,input,intermediate,output, path, save='no', show='yes'):
    fig = plt.figure(figsize=(14, 20))
    fig.canvas.set_window_title('Figure 1')

    labelfont = 80
    tickfont = 70

    ax1 = plt.subplot2grid((33, 1), (0, 0), rowspan=10)
    plt.plot(t, input, 'b', linewidth=8)
    plt.ylabel('I', fontsize=labelfont)
    Yticks = np.round(np.arange(0, 1.01, 0.5), decimals=2)
    Xticks = np.round(np.arange(0, 91, 10), decimals=2)

    ax1.set_yticks(Yticks)
    ax1.set_yticklabels(Yticks, fontsize=tickfont)
    plt.ylim(-0.05, 1.05)
    ax1.tick_params(
        axis='x',  # changes apply to the x-axis
        which='both',  # both major and minor ticks are affected
        bottom=False,  # ticks along the bottom edge are off
        top=False,  # ticks along the top edge are off
        labelbottom=False)  # labels along the bottom edge are off
    ax1.set_xticks(Xticks)
    ax1.set_xticklabels('', fontsize=tickfont)
    plt.xlim(-1, 91)
    plt.grid()

    ax2 = plt.subplot2grid((33, 1), (11, 0), rowspan=10)
    plt.plot(t, intermediate, 'g', linewidth=8)
    plt.ylabel('E', fontsize=labelfont)
    ax2.set_yticks(Yticks)
    ax2.set_yticklabels(Yticks, fontsize=tickfont)
    ax2.tick_params(
        axis='x',  # changes apply to the x-axis
        which='both',  # both major and minor ticks are affected
        bottom=False,  # ticks along the bottom edge are off
        top=False,  # ticks along the top edge are off
        labelbottom=False)  # labels along the bottom edge are off
    ax2.set_xticks(Xticks)
    ax2.set_xticklabels('', fontsize=tickfont)
    plt.xlim(-1, 91)
    plt.grid()

    ax3 = plt.subplot2grid((33, 1), (22, 0), rowspan=10)
    plt.plot(t, output, 'r', linewidth=8)
    plt.xlabel('t', fontsize=labelfont)
    plt.ylabel('O', fontsize=labelfont)
    plt.ylim(-0.05, 1.05)
    ax3.set_yticks(Yticks)
    ax3.set_yticklabels(Yticks, fontsize=tickfont)
    Xticks = np.round(np.arange(0, 91, 10), decimals=2)
    ax3.set_xticks(Xticks)
    ax3.set_xticklabels(['0', '', '20', '', '40', '', '60', '', '80', ''], fontsize=tickfont)
    plt.xlim(-1, 91)
    plt.grid()

    if save == 'yes':
        plt.savefig(path, format='jpg', dpi=1000, bbox_inches="tight")
    if show == 'yes':
        plt.show()
    plt.close()

BasalList = [0.0, 0.2]
FunctionList = [ODE_FFL3, ODE_FFL3_deg, ODE_IFFL2, ODE_IFFL2_deg, ODE_PF, ODE_PF_deg, ODE_NF, ODE_NF_deg]

for runFunc in FunctionList:
    print(runFunc.__name__)
    for basal in BasalList:
        para = [0, 0, basal]
        t = np.arange(0, 90, 0.1)
        y0 = [0,0]
        sol = odeint(runFunc, y0, t, args=(para,))
        Y = sol[:, 0]
        Z = sol[:, 1]

        x = np.zeros(900)
        ino = 0
        for j in t:
            x[ino] = input_basal(j, para[0], para[1], para[2])
            ino += 1

        if basal == 0.2:
            path = 'D:\\Users\\Documents\\PycharmProjects\\photo\\For paper\\1_Figure4\\' + str(runFunc.__name__) + '_basal.jpg'
        else:
            path = 'D:\\Users\\Documents\\PycharmProjects\\photo\\For paper\\1_Figure4\\' + str(runFunc.__name__) + '.jpg'

        plot(t, x, Y, Z, path, save='no', show='yes')
