# Supplementary material for: Basal leakage in oscillation: Coupled transcriptional and translational control using feed-forward loops
Source: PLoS Comput Biol. 2020 Sep 3;16(9):e1007740. doi: 10.1371/journal.pcbi.1007740 (PMC7494099; doi:10.1371/journal.pcbi.1007740)
Supplement: S1 Appendix — (ZIP) [file pcbi.1007740.s010.zip › Codes/plots/Figure_5A.py]

import numpy as np
from numpy import genfromtxt
import matplotlib.pyplot as plt
from scipy.interpolate import interp1d
import csv

ztl1 = genfromtxt('.\\data\\data_for_ztl_mutant\\ztl_mutant.csv', delimiter=',')
WT = genfromtxt('.\\data\\data_for_ztl_mutant\\WT.csv', delimiter=',')
data1 = genfromtxt('.\\data\\data_for_ztl_mutant\\64-23.csv', delimiter=',')
data2 = genfromtxt('.\\data\\data_for_ztl_mutant\\19-20.csv', delimiter=',')
data3 = genfromtxt('.\\data\\data_for_ztl_mutant\\61-15.csv', delimiter=',')
data4 = genfromtxt('.\\data\\data_for_ztl_mutant\\11-5.csv', delimiter=',')
data5 = genfromtxt('.\\data\\data_for_ztl_mutant\\31-31.csv', delimiter=',')

ztl1_X = [item[0] for item in ztl1]
ztl1_Y = [item[1] for item in ztl1]

WT_X = [item[0] for item in WT]
WT_Y = [item[1] for item in WT]

data1_X = [item[0] for item in data1]
data1_Y = [item[1] for item in data1]

data2_X = [item[0] for item in data2]
data2_Y = [item[1] for item in data2]

data3_X = [item[0] for item in data3]
data3_Y = [item[1] for item in data3]

data4_X = [item[0] for item in data4]
data4_Y = [item[1] for item in data4]

data5_X = [item[0] for item in data5]
data5_Y = [item[1] for item in data5]


fig, ax1 = plt.subplots(figsize=(30, 20)) #25:14
fig.canvas.set_window_title('Figure 1')

markersize = 1000
x = [1, 3, 5, 7, 9, 11, 13]
Xline = [np.mean(ztl1_Y), np.mean(WT_Y), np.mean(data1_Y), np.mean(data2_Y), np.mean(data3_Y), np.mean(data4_Y), np.mean(data5_Y)]

f = interp1d(x, Xline, kind='cubic')
xnew = np.linspace(1, 13, num=51, endpoint=True)
print(len(ztl1_Y))

plt.plot(xnew, f(xnew), color='C1', linewidth=9, zorder=1)
plt.scatter([x[0]]*len(ztl1_Y), ztl1_Y, color=[49/256, 37/256, 111/256], marker='D', s=markersize, zorder=2)
plt.scatter([x[1]]*len(WT_Y), WT_Y, color=[217/256, 90/256, 169/256], marker='s', s=markersize, zorder=2)
plt.scatter([x[2]]*len(data1_Y), data1_Y, color=[236/256, 39/256, 57/256], marker='^', s=markersize, zorder=2)
plt.scatter([x[3]]*len(data2_Y), data2_Y, color='w', marker='s', s=markersize, edgecolors=[165/256, 77/256, 164/256], linewidths=3, zorder=2)
plt.scatter([x[4]]*len(data3_Y), data3_Y, color=[108/256, 102/256, 162/256], marker='o', s=markersize, zorder=2)
plt.scatter([x[5]]*len(data4_Y), data4_Y, color=[144/256, 28/256, 39/256], marker='^', s=markersize, zorder=2)
plt.scatter([x[6]]*len(data5_Y), data5_Y, color=[2/256, 2/256, 0/256], marker='s', s=markersize, zorder=2)


legend = ax1.legend(loc='upper center', ncol=2, fontsize=40, columnspacing=1, handlelength=0.05, labelspacing=0.1)
ax1.yaxis.grid(True, linestyle='-', which='major', color='lightgrey', alpha=0.5)

ticks = np.round(np.arange(0, 1.01, 0.2), decimals=1)
ax1.set_yticks(np.round(ticks, decimals=1))
ax1.set_yticklabels(ticks, fontsize=90)
plt.ylabel('RAE', fontsize=100)

ax1.set_ylim(0, 1)
ax1.set_xlim(0, 14)
labels = ['Mut \nztl-1', 'WT', 'ox1 \n64-23', 'ox2 \n19-20', 'ox3 \n61-15', 'ox4 \n11-5', 'ox5 \n31-31']
ticks = np.arange(1, 13.01, 2)
plt.xticks(ticks, fontsize=40)
xtickNames = plt.setp(ax1, xticklabels=labels)
plt.setp(xtickNames, rotation=0, fontsize=80)

plt.tight_layout()
#plt.savefig('Figure_3A.jpg', format='jpg', dpi=600, bbox_inches="tight")
plt.show()
