# Supplementary material for: Basal leakage in oscillation: Coupled transcriptional and translational control using feed-forward loops
Source: PLoS Comput Biol. 2020 Sep 3;16(9):e1007740. doi: 10.1371/journal.pcbi.1007740 (PMC7494099; doi:10.1371/journal.pcbi.1007740)
Supplement: S1 Appendix — (ZIP) [file pcbi.1007740.s010.zip › Codes/plots/Figure_5B.py]

import numpy as np
import matplotlib.pyplot as plt
from scipy.interpolate import interp1d
from numpy import genfromtxt
import numpy as np
import csv

WT = genfromtxt('.\\data\\data_for_mamalian_clock\\black_dot(WT).csv', delimiter=',')
Mutant = genfromtxt('.\\data\\data_for_mamalian_clock\\blue_dot(Mutant).csv', delimiter=',')

WT_X = [item[0] for item in WT]
WT_Y = [item[1] for item in WT]

Mutant_X = [item[0] for item in Mutant]
Mutant_Y = [item[1] for item in Mutant]

fig, ax1 = plt.subplots(figsize=(30, 20)) #25:14
fig.canvas.set_window_title('Figure 1')

markersize = 1000

plt.scatter(WT_X, WT_Y, color='black', marker='D', s=markersize, zorder=2, label='WT')
plt.scatter(Mutant_X, Mutant_Y, color='deepskyblue', marker='s', s=markersize, zorder=2, label='Mutant')

legend = ax1.legend(loc='upper center', ncol=2, fontsize=40, columnspacing=1, handlelength=0.05, labelspacing=0.1)
ax1.yaxis.grid(True, linestyle='-', which='major', color='lightgrey', alpha=0.5)

ticks = np.round(np.arange(0, 30, 5), decimals=1)
ax1.set_yticks(np.round(ticks, decimals=1))
ax1.set_yticklabels(ticks, fontsize=90)
plt.ylabel('Duration of \nfailing phase(Hr)', fontsize=100)

ax1.set_xticks(np.round(ticks, decimals=1))
ax1.set_xticklabels(ticks, fontsize=90)
plt.xlabel('Duration of rising phase(Hr)', fontsize=100)
ax1.set_ylim(4, 20)
ax1.set_xlim(4, 20)
legend = ax1.legend(loc='upper right', shadow=True, fontsize=80)
plt.tight_layout()
#plt.savefig('Figure_3B.jpg', format='jpg', dpi=900, bbox_inches="tight")
plt.show()
