# Supplementary material for: Basal leakage in oscillation: Coupled transcriptional and translational control using feed-forward loops
Source: PLoS Comput Biol. 2020 Sep 3;16(9):e1007740. doi: 10.1371/journal.pcbi.1007740 (PMC7494099; doi:10.1371/journal.pcbi.1007740)
Supplement: S1 Appendix — (ZIP) [file pcbi.1007740.s010.zip › Codes/plots/Figure_5C_M5.py]

import csv
from pathlib import Path
import numpy as np
import matplotlib.pyplot as plt
import json

parNum = [12, 106, 158, 215, 366, 435, 438, 576, 900, 996]
with open(".\\data\\M5_decayrates_mut.csv", newline='\n') as csvfile:
    temp = np.asarray(list(csv.reader(csvfile, delimiter=',')), dtype=np.float64)
    Mut = np.zeros((len(parNum), len(temp[0])))
    Mut[np.isin(parNum, temp[:, 8]), :] = temp[np.isin(temp[:, 8], parNum), :]

with open(".\\data\\M5_decayrates_0.csv", newline='\n') as csvfile:
    temp = np.asarray(list(csv.reader(csvfile, delimiter=',')), dtype=np.float64)
    WT = np.zeros((len(parNum), len(temp[0])))
    WT[np.isin(parNum, temp[:, 8]), :] = temp[np.isin(temp[:, 8], parNum), :]

with open(".\\data\\M5_decayrates_ox_01.csv", newline='\n') as csvfile:
    temp = np.asarray(list(csv.reader(csvfile, delimiter=',')), dtype=np.float64)
    ox01 = np.zeros((len(parNum), len(temp[0])))
    ox01[np.isin(parNum, temp[:, 8]), :] = temp[np.isin(temp[:, 8], parNum), :]

with open(".\\data\\M5_decayrates_ox_03.csv", newline='\n') as csvfile:
    temp = np.asarray(list(csv.reader(csvfile, delimiter=',')), dtype=np.float64)
    ox03 = np.zeros((len(parNum), len(temp[0])))
    ox03[np.isin(parNum, temp[:, 8]), :] = temp[np.isin(temp[:, 8], parNum), :]

with open(".\\data\\M5_decayrates_ox_05.csv", newline='\n') as csvfile:
    temp = np.asarray(list(csv.reader(csvfile, delimiter=',')), dtype=np.float64)
    ox05 = np.zeros((len(parNum), len(temp[0])))
    ox05[np.isin(parNum, temp[:, 8]), :] = temp[np.isin(temp[:, 8], parNum), :]

with open(".\\data\\M5_decayrates_ox_10.csv", newline='\n') as csvfile:
    temp = np.asarray(list(csv.reader(csvfile, delimiter=',')), dtype=np.float64)
    ox10 = np.zeros((len(parNum), len(temp[0])))
    ox10[np.isin(parNum, temp[:, 8]), :] = temp[np.isin(temp[:, 8], parNum), :]

y = [list(Mut[:, 1]),list(WT[:, 1]),list(ox01[:, 1]),list(ox03[:, 1]),list(ox05[:, 1]),list(ox10[:, 1])]


fig, ax1 = plt.subplots(figsize=(28, 16))
fig.canvas.set_window_title('Figure 1')

mycolor = ['dimgrey', 'red', 'saddlebrown', 'darkorange', 'gold', 'limegreen', 'deepskyblue', 'blue', 'cyan', 'magenta']
mymarker = [".", "o", "v", "^", "8", "s", "+", "*", "x", "D"]
x = [1, 4, 7, 10, 13, 16]
for i in range(0, 10):
    new_list = np.asarray([item[i] for item in y])
    new_list[np.isin(new_list, 0)] = 10
    plt.plot(x, new_list, mycolor[i], linewidth=6 , marker=mymarker[i], markersize=20)
plt.axhspan(6, 11, facecolor='xkcd:salmon', alpha=0.5) ## horizontally

ax1.yaxis.grid(True, linestyle='-', which='major', color='lightgrey', alpha=0.5)
ax1.set_axisbelow(True)
ticks = np.arange(0, 6.1, 2)
ax1.set_yticks(ticks)
ax1.set_yticklabels(ticks, fontsize=90)
plt.ylabel('Normalized decay rates', fontsize=80)
plt.title('M5', fontsize=100)

labels = ['0 \nMutant', '1 \nWT', '1.03 \nOx', '1.1 \nOx', '1.15 \nOx', '1.3 \nOx']
ax1.set_xlim(0, 17)
ax1.set_ylim(0, 11)
plt.xticks(x, fontsize=30)
xtickNames = plt.setp(ax1, xticklabels=labels)
plt.setp(xtickNames, rotation=0, fontsize=90)
plt.tight_layout()
#plt.savefig('Figure_5C_M5.jpg', format='jpg', dpi=1000, bbox_inches="tight")
plt.show()
