# Supplementary material for: Basal leakage in oscillation: Coupled transcriptional and translational control using feed-forward loops
Source: PLoS Comput Biol. 2020 Sep 3;16(9):e1007740. doi: 10.1371/journal.pcbi.1007740 (PMC7494099; doi:10.1371/journal.pcbi.1007740)
Supplement: S1 Appendix — (ZIP) [file pcbi.1007740.s010.zip › Codes/plots/Figure_5D_CFFL.py]

import json, sys
sys.path.insert(0, '..\\functions')
sys.path.insert(0, '..\\6.CFFL')
sys.path.insert(0, 'C:\\Users\\irwanij\\PycharmProjects\\test\\Model_upload\\6.CFFL\\')
import matplotlib.pyplot as plt
import numpy as np
import linecache
from scipy.signal import find_peaks
import CFFL_SSA_ox

line = linecache.getline("workingPara_CFFL.csv", 393).rstrip('\n')
parameters = line.split(",")
parameters = np.asarray(parameters, dtype=np.float64)

para = parameters[0:25]
tspan = np.array([0, parameters[25] * 1000])
matsize = int(round((tspan[1] / 0.1)) + 1)
initcon = np.zeros(18, dtype=np.float64)

####
# this is a code to take oscillation information from the "properties_" file that we saved in 1_caller_CFFL.py step.
# Unfortunately, the size of this csv file is quite big, so we cannot put it inside this zip folder.
# Hence, we just copy and paste directly the part that we need (only for parameter 393)
# If you want to change the parameter number, please replace this 'prop' variable accrodingly
#
# here is an example code to extract it from "properties_file"
#
# line2 = linecache.getline("properties_CFFL.csv", int(parameters[-1])).rstrip('\n')
# prop = line2.split(",")  # split base on comma
# prop = np.asarray(prop, dtype=np.float64)
# linecache.clearcache()
####

prop = [57.50583854,45.34439898,1.045750253,0.057505839,66.6224703,5458.089932,383.678905,37.17558553,5.458089932,
        792.1753822,123.8595431,21.16070332,109.107796,0.123859543,1.677482703,874.3524802,559.709233,0.87435248,
        603.6757892,192.8395548,0.603675789,1356.016712,354.681348,1.356016712,4,24.00590548,127779]

y = CFFL_SSA_ox.CFFL_ox(0, 0, matsize, para, tspan, initcon)
t0 = y[0]
CCAp0 = y[3]

y = CFFL_SSA_ox.CFFL_ox(0, 1, matsize, para, tspan, initcon)
t25 = y[0]
CCAp25 = y[3]

time1 = t0
protein1 = CCAp0
PromThreshold = 0.20 * np.max(protein1[-2401:-1])
peaks1, properties = find_peaks(protein1,  distance=48, prominence=PromThreshold)

period0 = np.zeros(peaks1.shape[0])
amplitude0 = np.zeros(peaks1.shape[0])
timeUp0 = np.zeros(peaks1.shape[0])
timedown0 = np.zeros(peaks1.shape[0])
for i in range(0, peaks1.shape[0]):
    if i == 0:
        period0[i] = ((peaks1[i] - 0) * 0.1) / prop[3]
        amplitude0[i] = properties['prominences'][i] / prop[2]

        timeUp0[i] = (peaks1[i] - 0) * 0.1
        tempMinafter = int(peaks1[i]) + np.argmin(protein1[int(peaks1[i]):int(peaks1[i+1])])
        timedown0[i] = (tempMinafter - peaks1[i]) * 0.1
    else:
        period0[i] = ((peaks1[i] - peaks1[i-1]) * 0.1) / prop[3]
        amplitude0[i] = properties['prominences'][i] / prop[2]

        tempMinbefore = int(peaks1[i-1]) + np.argmin(protein1[int(peaks1[i-1]):int(peaks1[i])])
        timeUp0[i] = (peaks1[i] - tempMinbefore) * 0.1

        if i < peaks1.shape[0]-1:

            tempMinafter = int(peaks1[i]) + np.argmin(protein1[int(peaks1[i]):int(peaks1[i + 1])])
            timedown0[i] = (tempMinafter - peaks1[i]) * 0.1
        else:
            tempMinafter = int(peaks1[i]) + np.argmin(protein1[int(peaks1[i]):-1])
            timedown0[i] = (tempMinafter - peaks1[i]) * 0.1


time2 = t25
protein2 = CCAp25
PromThreshold = 0.20 * np.max(protein2[-2401:-1])
peaks2, properties = find_peaks(protein2,  distance=48, prominence=PromThreshold)
print(PromThreshold, peaks2.shape, properties['prominences'].shape, prop[2])

period25 = np.zeros(peaks2.shape[0])
amplitude25 = np.zeros(peaks2.shape[0])
timeUp25 = np.zeros(peaks2.shape[0])
timedown25 = np.zeros(peaks2.shape[0])
for i in range(0, peaks2.shape[0]):
    if i == 0:
        period25[i] = ((peaks2[i] - 0) * 0.1) / prop[3]
        amplitude25[i] = properties['prominences'][i] / prop[2]

        timeUp25[i] = (peaks2[i] - 0) * 0.1
        tempMinafter = int(peaks2[i]) + np.argmin(protein2[int(peaks2[i]):int(peaks2[i + 1])])
        timedown25[i] = (tempMinafter - peaks2[i]) * 0.1

        print(peaks2[i], timeUp25[i],timedown25[i])

    else:
        period25[i] = ((peaks2[i] - peaks2[i-1]) * 0.1) / prop[3]
        amplitude25[i] = properties['prominences'][i] / prop[2]

        tempMinbefore = int(peaks2[i - 1]) + np.argmin(protein2[int(peaks2[i - 1]):int(peaks2[i])])
        timeUp25[i] = (peaks2[i] - tempMinbefore) * 0.1

        if i < peaks2.shape[0] - 1:

            tempMinafter = int(peaks2[i]) + np.argmin(protein2[int(peaks2[i]):int(peaks2[i + 1])])
            timedown25[i] = (tempMinafter - peaks2[i]) * 0.1
        else:
            tempMinafter = int(peaks2[i]) + np.argmin(protein2[int(peaks2[i]):-1])
            timedown25[i] = (tempMinafter - peaks2[i]) * 0.1

    if timedown25[i] < 0 or timeUp25[i] < 0:
        print(i)

fig, ax1 = plt.subplots(figsize=(28, 16))
fig.canvas.set_window_title('Figure 1')

markersize = 1000
plt.scatter(timeUp0, timedown0, color='black', marker='D', s=markersize, alpha=1, zorder=2, label='WT')
plt.scatter(timeUp25, timedown25, color='deepskyblue', marker='s', s=markersize, alpha=0.5, zorder=2, label='Mutant')

ax1.xaxis.grid(True, linestyle='-', which='major', color='lightgrey', alpha=0.5)
ax1.yaxis.grid(True, linestyle='-', which='major', color='lightgrey', alpha=0.5)

plt.title('CFFL', fontsize=100)

Yticks = np.round(np.arange(0, 21, 5),decimals=2)
ax1.set_yticks(Yticks)
ax1.set_yticklabels(Yticks, fontsize=80)
plt.ylim(-1, 21)

Xticks = np.round(np.arange(0, 61, 10),decimals=2)
ax1.set_xticks(Xticks)
ax1.set_xticklabels(Xticks, fontsize=80)
plt.xlim(-1, 61)

plt.xlabel('Duration of rising phase(Hr)', fontsize=90)
plt.ylabel('Duration of \nfailing phase(Hr)', fontsize=90)
legend = ax1.legend(loc='upper right', shadow=True, fontsize=75)
plt.tight_layout()
plt.savefig('Figure_5D_CFFL.jpg', format='jpg', dpi=1000, bbox_inches="tight")
plt.show()
